# Supplementary material for: Discovery of 20 novel ribosomal leader candidates in bacteria and archaea
Source: BMC Microbiol. 2020 May 24;20:130. doi: 10.1186/s12866-020-01823-6 (PMC7247131; doi:10.1186/s12866-020-01823-6)
Supplement: Supplementary file 3 — Additional file 3. Archive of machine-readable alignments for all r-leader motifs that include flanking sequences and metadata. The alignments are stored in Stockholm format, which are text files that can be opened in any text editor (using a fixed-width font) and interpreted by software packages such as Infernal [54]. [file 12866_2020_1823_MOESM3_ESM.zip]

Archive with 23 entries (23 files):
- sto-with-annot/eL15-Euryarchaeota.sto
- sto-with-annot/L13-Bacteroidia.sto
- sto-with-annot/L17-Actino-Proteobacteria.sto
- sto-with-annot/L19-Flavobacteria.sto
- sto-with-annot/L20-Deltaproteobacteria.sto
- sto-with-annot/L25-Gammaproteobacteria.sto
- sto-with-annot/L2-Alphaproteobacteria.sto
- sto-with-annot/L31-Actinobacteria.sto
- sto-with-annot/L31-Coriobacteria.sto
- sto-with-annot/L31-Corynebacteriaceae.sto
- sto-with-annot/L31-Firmicutes.sto
- sto-with-annot/L31-Gammaproteobacteria.sto
- sto-with-annot/L4-Archaeoglobi.sto
- sto-with-annot/S10-Clostridia.sto
- sto-with-annot/S15-Flavobacteria.sto
- sto-with-annot/S15-Halobacteria.sto
- sto-with-annot/S15-Methanomicrobia.sto
- sto-with-annot/S16-Flavobacteria.sto
- sto-with-annot/S4-Bacteroidia.sto
- sto-with-annot/S4-Clostridia.sto
- sto-with-annot/S4-Flavobacteria.sto
- sto-with-annot/S4-Fusobacteriales.sto
- sto-with-annot/S6-S18-Chlorobi.sto
