# Supplementary material for: Discovery of 20 novel ribosomal leader candidates in bacteria and archaea
Source: BMC Microbiol. 2020 May 24;20:130. doi: 10.1186/s12866-020-01823-6 (PMC7247131; doi:10.1186/s12866-020-01823-6)
Supplement: Supplementary file 3 — Additional file 3. Archive of machine-readable alignments for all r-leader motifs that include flanking sequences and metadata. The alignments are stored in Stockholm format, which are text files that can be opened in any text editor (using a fixed-width font) and interpreted by software packages such as Infernal [54]. [file 12866_2020_1823_MOESM3_ESM.zip › sto-with-annot/eL15-Euryarchaeota.sto]

# STOCKHOLM 1.0
#=GF AnnotStoArgs -database refseq72env13-microbial -parentDir finalize/2019-03-29 -parallel mpicmdSLURM -pna 8,gb=1.8,wd=1 -queue dummyqueue -extend 0,0
#=GF ID eL15-Euryarchaeota
#=GF DE eL15-Euryarchaeota ribosomal protein leader
#=GF AU Eckert I, Weinberg Z
#=GF TP Cis-reg; leader;
#=GF WK http://en.wikipedia.org/wiki/Ribosomal_Protein_eL15_Leader
#=GF FancifyStockholm -longtable -wrapGeneContext 6in -recycleGeneColors
#=GF FancifyStockholmGeneContext -leftNothing -rightOperonOrCount 1
#=GF ORIGINAL_MOTIF 191	240	0	1	refseq	32	euryarch	jeremy	s35_45_55_65S100O5Min3	cmfinder		end
#=GF NOTE some sequences are missing the 5' hairpin
#=GF TRUNCATED_SO_IGNORE ADL5mRS1u_GM034OG02H9NT0/432-342
JGI24721J44947_10004045/13821-13672                           UUGAAUCCAACCCCCACAUAUUAAUUUUUUUUAACCCCUUAGAUUAACCCAUAAUUCGUAGUGUAGGGGGGAAACCUUCCUUAAUAUGGGGG....................................................................CCCCC.A......UUGG.AUGU.GGCC..................................................................................................................................................................................................CAUUUGGA..................................................................GGCU.GAACAAAUCAUUAGGGUGAAAUAUC........................AUG
#=GR JGI24721J44947_10004045/13821-13672 CODON                .............................................................................................................................................................................................................................................................................................................................................................................................................................................................................................................................AUG
#=GR JGI24721J44947_10004045/13821-13672 TT_RNIE_SLOW         ................................................................................................................................................................................................................................................................................................................................................................................................................................................................................................................................
JGI24721J26819_10075606/1207-1057                             UUGAAUCCAACCCCCACAUAUUAAUUUUUUUUAACCCCUUAGAUUAACCCAUAAUUCGUAGUGUAGGGGGGAAACCUUCCUUAAUAUGGGG..............................GCC.....................................CCCC.A.......UUGGAUGU.GGCC..................................................................................................................................................................................................CAUUUGGA..................................................................GGCU.GAACAAAUCAUUAGGGUGAAAUAUC........................AUG
#=GR JGI24721J26819_10075606/1207-1057 CODON                  .............................................................................................................................................................................................................................................................................................................................................................................................................................................................................................................................AUG
#=GR JGI24721J26819_10075606/1207-1057 TT_RNIE_SLOW           ................................................................................................................................................................................................................................................................................................................................................................................................................................................................................................................................
NC_014002.1/819229-819385                                     AAUCUCACCAGCCCCACGUUUUUCUUUUCUGUUGUAACACAAACCUUUAAAUCAUAUUGCCGUCGUAUUAGCGGCGUGUUUCAUCUACGGGA.............................AGAA...................................UCCCG.U.......UGGAGUGU.GGCC..................................................................................................................................................................................................UUUAU.....................................................................GGCU.GAACCGUCAAUGAAUGAAACAAGGUGAAAUC..................AUG
#=GR NC_014002.1/819229-819385 CODON                          .............................................................................................................................................................................................................................................................................................................................................................................................................................................................................................................................AUG
#=GR NC_014002.1/819229-819385 TT_RNIE_SLOW                   ................................................................................................................................................................................................................................................................................................................................................................................................................................................................................................................................
APHM01012746.1/3677-3520                                      GGGCGAUACCAUCACGAGUCGAAGUAAUUAUAUCCAAACCACAACUGUGUGUAAGUACUCGAAGGUGUGACGAGAGCCGUCGAGCACCUGA..............................UUCG....................................UCAG.G......AUGAUAUGU.GGGUGA................................................................................................................................................................................................AUACAG..................................................................UCACUC.GAAUCGAAACCGCUCGUCAGAGACAACA.....................AUG
#=GR APHM01012746.1/3677-3520 CODON                           .............................................................................................................................................................................................................................................................................................................................................................................................................................................................................................................................AUG
#=GR APHM01012746.1/3677-3520 TT_RNIE_SLOW                    ................................................................................................................................................................................................................................................................................................................................................................................................................................................................................................................................
NZ_AJRK01000373.1/10769-10946                                 CUCGCACGCGCCUCGUGGUUCCGAAGGCCUUAACAGCGCGAUCGCCGAAGGGAGGCCAACUCGCGGGCGACGGGCACCGGCGGGCACCUGUUCG.GUGC......................AGC.............................GCGCACG.ACAG.G......AUGGAAUGU.GGCCUGUGCGGU..........................................................................................................................................................................................CGGG..............................................................ACCGCAC.GGCU.GAACCACCAACGCCCGGAGGCACAUC.......................AUG
#=GR NZ_AJRK01000373.1/10769-10946 CODON                      .............................................................................................................................................................................................................................................................................................................................................................................................................................................................................................................................AUG
#=GR NZ_AJRK01000373.1/10769-10946 TT_RNIE_SLOW               ................................................................................................................................................................................................................................................................................................................................................................................................................................................................................................................................
SS_3KL_010_SOIL_10297861/352-233                              ........................................GCGGUAACGACCUAGCGACGACGCCGGGCACCGGGCCCCGGCGGCACCCGUC.............................CUC....................................GACGG.G......CUGGGAUGU.GACCGG................................................................................................................................................................................................UUGA....................................................................CCGGUU.GAACCACUAACGCCCCGGGAACCGAAAGACC..................AUG
#=GR SS_3KL_010_SOIL_10297861/352-233 CODON                   ........................................AUG...................................................................................................................................................................................................................................................................................................................................................STP...............................................................................................................................
#=GR SS_3KL_010_SOIL_10297861/352-233 TT_RNIE_SLOW            ................................................................................................................................................................................................................................................................................................................................................................................................................................................................................................................................
SS_3KL_010_SOIL_10032413/1682-1525                            GCGGGAUAACGGACGAGUCGAAGGCCUUAUUCUCACCUGGUUGGUAAGAUCGACGCGAGAACGCCGGGAACCGGGCCUCGGCGGCACCCGU..............................UUCG....................................ACGG.G......UCGGGAUGU.GACCGU................................................................................................................................................................................................UUC.....................................................................ACGGUU.GAACCACCAACGCCCCGGGAAGGUACACCAA..................AUG
#=GR SS_3KL_010_SOIL_10032413/1682-1525 CODON                 .............................................................................................................................................................................................................................................................................................................................................................................................................................................................................................................................AUG
#=GR SS_3KL_010_SOIL_10032413/1682-1525 TT_RNIE_SLOW          ................................................................................................................................................................................................................................................................................................................................................................................................................................................................................................................................
APHM01002430.1/593-768                                        GGUCGUCCGGGAUAUCGUUCCGAAGCGGUUAUGACUGACACGCGUGCAGUACAAAUGAAUCCGUCGGUCGCGGGCACCGGCGGGCGCCUGC..............................CUCG....................................GCAG.G......UCGGAAUGU.GGCC..ACCCUCGUGGU.....................................................................................................................................................................................GAAGGG.......................................................ACCGCCCCGGAACGGCU.GAACCAUCGAGCCCGCGGUGACAACA.......................AUG
#=GR APHM01002430.1/593-768 CODON                             .............................................................................................................................................................................................................................................................................................................................................................................................................................................................................................................................AUG
#=GR APHM01002430.1/593-768 TT_RNIE_SLOW                      ................................................................................................................................................................................................................................................................................................................................................................................................................................................................................................................................
GSLNARP_GFPJP1N02HFTYD/376-167                                .............................AGAACUGCUAAGCAGGUAUUGCAGGUAACUCGCUGGAAAACGAGCGAUCAGCGGGCACCUGUGACUCACGUGGA.CUGAUGGG...AUCCU.GAGGUA.....AGGUUGGCCCCGUCGGCUCCCUCCGAGG.ACAG.G......ACGAGAUGU.GCCCAGA.CUAGC.GUC.CC..................................................................................................................................................................................GACUCGAA..................................................GGAGGCUGCUGGAUCUGGGU.GAAUCGCAAGCGCUCGUGGAAUACACA......................AUG
#=GR GSLNARP_GFPJP1N02HFTYD/376-167 CODON                     .............................AUG.........................................................................STP.................................................................................................................................................................................................................................................................................................................................................................................................................AUG
#=GR GSLNARP_GFPJP1N02HFTYD/376-167 TT_RNIE_SLOW              ................................................................................................................................................................................................................................................................................................................................................................................................................................................................................................................................
GSLNARP_GFPJP1N02IOKU2/160-328                                UCGCCCCGCACAAGGCUGUUCCGACGCGCUUUUCACCGCCAGCCGUGGAAUAUCGGUAACUCGCUGGGGGCGGGCACCAGUGGGCACCCGU..............................CGAC....................................ACGG.G......ACGAUAUGU.GGCUCAAGCGGUCC........................................................................................................................................................................................GAC.............................................................GGACCACGAGGGCC.GAAUCGCAAGCGCCCGCGGUAGACCA.......................AUG
#=GR GSLNARP_GFPJP1N02IOKU2/160-328 CODON                     .............................................................................................................................................................................................................................................................................................................................................................................................................................................................................................................................AUG
#=GR GSLNARP_GFPJP1N02IOKU2/160-328 TT_RNIE_SLOW              ................................................................................................................................................................................................................................................................................................................................................................................................................................................................................................................................
NZ_ALJD01000003.1/716844-716651                               CACACACGCCCUCGCGUUCCGAAGUGGUUAAAGGCCGAGACGAGGAAGUGUGGGUAACUCGCUGGACGACGGGCCACCAGUGGGCACCCGUGACCC.........................GUAC...............................GGGA.ACGG.G......ACGAAAUGU.GGUUGCGC.GGCGAGGACGAC.................................................................................................................................................................................GACGU....................................................GUCGUCUUCGUUGGCGGAACU.GAAUCGCAAGCGUCCGUGGUGAUUACA......................AUG
#=GR NZ_ALJD01000003.1/716844-716651 CODON                    .............................................................................................................................................................................................................................................................................................................................................................................................................................................................................................................................AUG
#=GR NZ_ALJD01000003.1/716844-716651 TT_RNIE_SLOW             ................................................................................................................................................................................................................................................................................................................................................................................................................................................................................................................................
NZ_KK033114.1/398970-399151                                   GUCACACCGCCGACCGGCGACCGACGUUUUUAAGCGAAUCCGUCCGGAAGGAACGACAACUCGCUGGGACGGACCUCCAGCGGGCACCCGCCGCCCGGCCG....................ACGC..........................CGGUCGGG.GACGG.G......ACGAGAUGU.GGUUCCGCGGC...........................................................................................................................................................................................GUC................................................................GUCGCGGGACU.GAAUCGCAAGCGUCCGUGGACAACCC.......................AUG
#=GR NZ_KK033114.1/398970-399151 CODON                        .............................................................................................................................................................................................................................................................................................................................................................................................................................................................................................................................AUG
#=GR NZ_KK033114.1/398970-399151 TT_RNIE_SLOW                 ................................................................................................................................................................................................................................................................................................................................................................................................................................................................................................................................
P_1C_Sed_2_UnCty_1134943/1-177                                ......................GCGAAGCGGUUAAGGGCGAACCGCGGGAAAUACGGGCAACUCGCUGGUGCGGACACAGCGGGCACUCG.CCGCNGGGGC.CGGGUUCGACG.CCG....CAA...........CGGCCGUCGACGCCGCGCCCC.G.GGACGA.G......ACGACAUGU.GGCCGC................................................................................................................................................................................................UUC.....................................................................GCGGCU.GAAUCGCAACCGUCCGCGGACAACAU.......................AUG
#=GR P_1C_Sed_2_UnCty_1134943/1-177 CODON                     .............................................................................................................................................................................................................................................................................................................................................................................................................................................................................................................................AUG
#=GR P_1C_Sed_2_UnCty_1134943/1-177 TT_RNIE_SLOW              ................................................................................................................................................................................................................................................................................................................................................................................................................................................................................................................................
P_1C_Liq_2_UnCty_1030158/413-237                              GAGGAUACGCGCAUCGGAGAACGAAGCGCUUAUGAUCGAACCGACUCCAGUACGAGUAACUCGCUGGUGUGGACCGCCAGUGGGCACUCG.CCGCCAGACGGGC.................GUAACA.....................GCCCG.CUCG.GGACGA.G......ACGACAUGU.GGCCGG................................................................................................................................................................................................AGA.....................................................................CCGGCC.GAAUCGCAAGCGUCCACAGGCAACC........................AUG
#=GR P_1C_Liq_2_UnCty_1030158/413-237 CODON                   .............................................................................................................................................................................................................................................................................................................................................................................................................................................................................................................................AUG
#=GR P_1C_Liq_2_UnCty_1030158/413-237 TT_RNIE_SLOW            ................................................................................................................................................................................................................................................................................................................................................................................................................................................................................................................................
P_1C_Sed_2_UnCty_1034182/107-305                              ACAGGAGAGCGGUCGUUUCGAAGUUCUUAACACCGUCACUGGGAAAGUACGGGUAACUCGCUGGCCUGCGGGCACGCCAGUGGGCACCCGUGAACCC........................GACGA.............................GGGG.UACGG.G......ACGAAAUGU.GACG.CGGGAGACGUGACGUCUC...............................................................................................................................................................................CGG....................................................GAGGCGGCCCCACCGCCGACGUU.GAAUCGCAAGCGCCCGCGGUGAAACAU......................AUG
#=GR P_1C_Sed_2_UnCty_1034182/107-305 CODON                   .............................................................................................................................................................................................................................................................................................................................................................................................................................................................................................................................AUG
#=GR P_1C_Sed_2_UnCty_1034182/107-305 TT_RNIE_SLOW            ................................................................................................................................................................................................................................................................................................................................................................................................................................................................................................................................
ADL5mRS1u_contig05278/182-13                                  GCGGGUGAGGGCGCGGUUCGAAACCCUUACCACCGAAUCGCGAAUACUCACGAACAACUCGCUGGUCGACGGGACGCCAGUGGGCACCCGA..............................UAGC....................................UCGG.G......ACGAAAUGU.GGUCGGC.CGGGCGC.......................................................................................................................................................................................AAC............................................................GCGCCCCUGCCGACU.GAAUCGCAAGCGCCCGCAAUCUAACC.......................AUG
#=GR ADL5mRS1u_contig05278/182-13 CODON                       .....STP........................................................................................................................................................................................................................................................................................................................................................................................................................................................................................................................
#=GR ADL5mRS1u_contig05278/182-13 TT_RNIE_SLOW                ................................................................................................................................................................................................................................................................................................................................................................................................................................................................................................................................
ADL20m3uS_contig11659/8948-8779                               GCGGGUGAGGGCGCGGUUCGAAACCCUUACCACCGAAUCGCGAAUACUCAUGAACAACUCGCUGGUCGACGGGACGCCAGUGGGCACCCGA..............................UAGC....................................UCGG.G......ACGAAAUGU.GGUCGGC.CGGGCGC.......................................................................................................................................................................................AAC............................................................GCGCCCCUGCCGACU.GAAUCGCAAGCGCCCGCAAUCUAACC.......................AUG
#=GR ADL20m3uS_contig11659/8948-8779 CODON                    .....STP.....................................................................................................................................................................................................................................................................................................................................................................................................................................................................................................................AUG
#=GR ADL20m3uS_contig11659/8948-8779 TT_RNIE_SLOW             ................................................................................................................................................................................................................................................................................................................................................................................................................................................................................................................................
P_A23_Liq_1_Fmt_1000005/6137-6299                             UACUGAGGAACGUGAUAUCGAAGUGAUUAAACGCAAACGUUCGGUACUUAGUGUAACUCGCUGGUCAGACGGGACGCCAGUGGGCACCCGA..............................UUGU....................................UCGG.G......ACGACAUGU.GGGAAUACGU............................................................................................................................................................................................CAUUG...............................................................ACGU..UCCC.GAAUCACAAGCGCCCGUGGUGAAAACAG.....................AUG
#=GR P_A23_Liq_1_Fmt_1000005/6137-6299 CODON                  .............................................................................................................................................................................................................................................................................................................................................................................................................................................................................................................................AUG
#=GR P_A23_Liq_1_Fmt_1000005/6137-6299 TT_RNIE_SLOW           ................................................................................................................................................................................................................................................................................................................................................................................................................................................................................................................................
GSLNARP_contig12467/1291-1129                                 UACUGAGGAACGUGAUAUCGAAGUGAUUAAACGCAAACGUUUGGUAUUUAGUGUAACUCGCUGGUCAGACGGGACGCCAGUGGGCACCCGA..............................UUGU....................................UCGG.G......ACGACAUGU.GGGAAUACGU............................................................................................................................................................................................CAUUG...............................................................ACGU..UCCC.GAAUCACAAGCGCCCGUGGUGAAAACAG.....................AUG
#=GR GSLNARP_contig12467/1291-1129 CODON                      .............................................................................................................................................................................................................................................................................................................................................................................................................................................................................................................................AUG
#=GR GSLNARP_contig12467/1291-1129 TT_RNIE_SLOW               ................................................................................................................................................................................................................................................................................................................................................................................................................................................................................................................................
NC_017459.1/520763-520925                                     UACUGAGGAACGCGAUAUCGAAGUGAUUAAACGCAAACGUUUGGUAUUUAGUGUAACUCGCUGGUCAGACGGGACGCCAGUGGGCACCCGA..............................UUGU....................................UCGG.G......ACGACAUGU.GGGAAUACGU............................................................................................................................................................................................CAUUG...............................................................ACGU..UCCC.GAAUCACAAGCGCCCGUGGUGAAAACAG.....................AUG
#=GR NC_017459.1/520763-520925 CODON                          ................................................................................................................................................................................................................................................................................................................................................................................................................................................................................................................................
#=GR NC_017459.1/520763-520925 TT_RNIE_SLOW                   ................................................................................................................................................................................................................................................................................................................................................................................................................................................................................................................................
APHM01021410.1/36979-37143                                    AGGAUAGGAUCCCAACAUCGAAGUCAUUAAACGCAGACGCUUGAUAUCUUAUGUAACUCGCUGGUCGAACGGGACGCCAGUGGGCACCCGA..............................GUAC....................................UCGG.G......ACGACAUGU.GGGAAGACGUC...........................................................................................................................................................................................AAU................................................................GACGUCUUCCC.GAAUCGCAAGCGCCCGUGGUGAAAACAG.....................AUG
#=GR APHM01021410.1/36979-37143 CODON                         .............................................................................................................................................................................................................................................................................................................................................................................................................................................................................................................................AUG
#=GR APHM01021410.1/36979-37143 TT_RNIE_SLOW                  ................................................................................................................................................................................................................................................................................................................................................................................................................................................................................................................................
APHM01021802.1/241711-241873                                  GGGUGGCGAACCCAAUAUCGAAGUAAUUAAACACAGACGUUUGGUAGCUAUGAUAGCUCGCCGGUCAGACGGGACACCAGCGGGCACCCGA..............................GUAC....................................UCGG.G......AUGAUAUGU.GGGAAUGCGUC...........................................................................................................................................................................................AUU................................................................GACGUC..CCC.GAAUCGCAAGCGCCCGUGGUGAAAAUAC.....................AUG
#=GR APHM01021802.1/241711-241873 CODON                       .............................................................................................................................................................................................................................................................................................................................................................................................................................................................................................................................AUG
#=GR APHM01021802.1/241711-241873 TT_RNIE_SLOW                ................................................................................................................................................................................................................................................................................................................................................................................................................................................................................................................................
JXWS01023088.1/1583-1421                                      GGGUGGCGAACCCAAUAUCGAAGUGAUUAAACACAGACGUUUGGUAGCUAUGAUAGCUCGCCGGUCAGACGGGACACCAGCGGGCACCCGA..............................GUAC....................................UCGG.G......AUGAUAUGU.GGGAAUGCGUC...........................................................................................................................................................................................AUU................................................................GACGUC..CCC.GAAUCGCAAGCGCCCGUGGUGAAAAUAC.....................AUG
#=GR JXWS01023088.1/1583-1421 CODON                           .............................................................................................................................................................................................................................................................................................................................................................................................................................................................................................................................AUG
#=GR JXWS01023088.1/1583-1421 TT_RNIE_SLOW                    ................................................................................................................................................................................................................................................................................................................................................................................................................................................................................................................................
P_A23_Liq_2_Fmt_1049687/1-151                                 ..........CGCGGUUUCGAAGUGGUUAAGCCCGCCACGACGAUACCCAAGACAACUCGCUGGUCGAACGGGACGCCAGCGGGCACCCGA..............................GAGC....................................UCGG.G......ACGAAAUGU.GGGCCGGCG.............................................................................................................................................................................................UCGAC................................................................CGUC.GCCC.GAAUCGCAAGCGCCCGUGGUGACACCA......................AUG
#=GR P_A23_Liq_2_Fmt_1049687/1-151 CODON                      .............................................................................................................................................................................................................................................................................................................................................................................................................................................................................................................................AUG
#=GR P_A23_Liq_2_Fmt_1049687/1-151 TT_RNIE_SLOW               ................................................................................................................................................................................................................................................................................................................................................................................................................................................................................................................................
P_A23_Liq_1_Fmt_1040915/290-148                               ..................CGAAGUGGUUAAGCCCGCCACGACGAUACCCAAGACAACUCGCUGGUCGAACGGGACGCCAGCGGGCACCCGA..............................GAGC....................................UCGG.G......ACGAAAUGU.GGGCCGGCG.............................................................................................................................................................................................UCGAC................................................................CGUC.GCCC.GAAUCGCAAGCGCCCGUGGUGACACCA......................AUG
#=GR P_A23_Liq_1_Fmt_1040915/290-148 CODON                    .............................................................................................................................................................................................................................................................................................................................................................................................................................................................................................................................AUG
#=GR P_A23_Liq_1_Fmt_1040915/290-148 TT_RNIE_SLOW             ................................................................................................................................................................................................................................................................................................................................................................................................................................................................................................................................
P_A23_Liq_3_Fmt_1034622/1-130                                 ...............................ACCGCCACGACGAUACCCAAGACAACUCGCUGGUCGAACGGGACGCCAGCGGGCACCCGA..............................GAGC....................................UCGG.G......ACGAAAUGU.GGGCCGGCG.............................................................................................................................................................................................UCGAC................................................................CGUC.GCCC.GAAUCGCAAGCGCCCGUGGUGACACCA......................AUG
#=GR P_A23_Liq_3_Fmt_1034622/1-130 CODON                      .............................................................................................................................................................................................................................................................................................................................................................................................................................................................................................................................AUG
#=GR P_A23_Liq_3_Fmt_1034622/1-130 TT_RNIE_SLOW               ................................................................................................................................................................................................................................................................................................................................................................................................................................................................................................................................
GSLNARP_GFPJP1N02J0WUN/1-137                                  .........................GUUAAGCCCGCCACACGGGUAAUGUUGGUAACUCGCUGGUCGAACGGGACGCCAGCGGGCACCCGA..............................GCCA....................................UCGG.G......ACGAAAUGU.GGGUCGGCGU............................................................................................................................................................................................CGA.................................................................ACGCCCGCCC.GAAUCGCAAGCGCCCGUGGUGACACCA......................AUG
#=GR GSLNARP_GFPJP1N02J0WUN/1-137 CODON                       .............................................................................................................................................................................................................................................................................................................................................................................................................................................................................................................................AUG
#=GR GSLNARP_GFPJP1N02J0WUN/1-137 TT_RNIE_SLOW                ................................................................................................................................................................................................................................................................................................................................................................................................................................................................................................................................
NZ_BBJO01000020.1/43771-43931                                 ACAGCGAGCGCAGGGAUUCGAAGUCGUUAAGAACGCCACGAGGGAAGUGGAGACAACUCGCUGGUCGAACGGGACGCCAGUGGGCACCCGA..............................GGAA....................................UCGG.G......ACGAAAUGU.GGGUCGGCGU............................................................................................................................................................................................CGA.................................................................ACGCCG.CCC.GAAUCGAAAGCGCCCGUGGUGAAACCA......................AUG
#=GR NZ_BBJO01000020.1/43771-43931 CODON                      .............................................................................................................................................................................................................................................................................................................................................................................................................................................................................................................................AUG
#=GR NZ_BBJO01000020.1/43771-43931 TT_RNIE_SLOW               ................................................................................................................................................................................................................................................................................................................................................................................................................................................................................................................................
JXWS01113690.1/383-543                                        GGAGCCCGGAUACGGUUUCGAAGUGGUUAAGACCGCCACGCCGGUAUCGUGGGUAACUCGCUGGUCGGACGGGACGCCAGCGGGCACCCGA..............................GUGA....................................UCGG.G......ACGAAAUGU.GGGUCGGCGU............................................................................................................................................................................................CGA.................................................................ACGUCG.CCC.GAAUCGCAAGCGCCCGUGGUGAAACCA......................AUG
#=GR JXWS01113690.1/383-543 CODON                             .............................................................................................................................................................................................................................................................................................................................................................................................................................................................................................................................AUG
#=GR JXWS01113690.1/383-543 TT_RNIE_SLOW                      ................................................................................................................................................................................................................................................................................................................................................................................................................................................................................................................................
GSLNARP_GGGT6729_b1/130-290                                   CGGCGGACGCUGCGGUUUCGAAGUCGUUAAGACUGCCACGGCAGUAACAAAUAUAACUCGCUGGUCGGACGGGACGCCAGUGGGCACCCGA..............................GAGA....................................UCGG.G......ACGAAAUGU.GGGUCGACGU............................................................................................................................................................................................CGA.................................................................ACGUCG.CCC.GAAUCGCAAGCGCCCGUGGUGAAACCA......................AUG
#=GR GSLNARP_GGGT6729_b1/130-290 CODON                        .............................................................................................................................................................................................................................................................................................................................................................................................................................................................................................................................AUG
#=GR GSLNARP_GGGT6729_b1/130-290 TT_RNIE_SLOW                 ................................................................................................................................................................................................................................................................................................................................................................................................................................................................................................................................
NZ_AOIV01000027.1/154835-154670                               GCACGGCGUCGACCGAUUCGAAGUCGUUAAAGGCGAACCGACGGUAGAGUCGGCAACUCGCUGGUCAGACGGGACGCCAGCGGGCACCCGA..............................GCAC....................................UCGG.G......ACGACAUGU.GGAGUGCGGUC...........................................................................................................................................................................................GACGGUA............................................................GAGCGC.CUCC.GAAUCGCAAGCGCCCGUGGUGAAACU.......................AUG
#=GR NZ_AOIV01000027.1/154835-154670 CODON                    .............................................................................................................................................................................................................................................................................................................................................................................................................................................................................................................................AUG
#=GR NZ_AOIV01000027.1/154835-154670 TT_RNIE_SLOW             ................................................................................................................................................................................................................................................................................................................................................................................................................................................................................................................................
GSLNAS_contig09763/108-303                                    GCACGCCGCUCGGGCCGUUCCGACGCGCUUUUAGCCCGGAGCGGCGGAUCGAGAGGUAACUCGCUGGGGGCGGGCACCAGCGGGCACCCGU..............................ACAC....................................ACGG.G......ACGACAUGU.GGCUC................................................................GGGUGGUCC........ACC...................GGACCACC.GCAA.......CCGA...........GCGGC.................GGA.....................GCCGC....GAGGGGA..................................................................GAGCU.GAAUCGCAAGCGCCCGCGGUACACCA.......................AUG
#=GR GSLNAS_contig09763/108-303 CODON                         .............................................................................................................................................................................................................................................................................................................................................................................................................................................................................................................................AUG
#=GR GSLNAS_contig09763/108-303 TT_RNIE_SLOW                  ................................................................................................................................................................................................................................................................................................................................................................................................................................................................................................................................
SL_5KL_010_BRINE_10000873/7894-8050                           ACCCACAGAAGGGGUGUUCCGAAGCCCUUAAUGUACCCACACGGGUAGAACACAUAACUCGCUGGCAGACGGGCUCCCAGCGGGCACCCGAAC............................ACC...................................GUUCGG.G......ACGAAAUGU.GGCGG.................................................................................................................................................................................................UAUAU....................................................................CCGCU.GAAUCGCAAGCGCCCGUGGUGAUACAU......................AUG
#=GR SL_5KL_010_BRINE_10000873/7894-8050 CODON                .............................................................................................................................................................................................................................................................................................................................................................................................................................................................................................................................AUG
#=GR SL_5KL_010_BRINE_10000873/7894-8050 TT_RNIE_SLOW         ................................................................................................................................................................................................................................................................................................................................................................................................................................................................................................................................
GSLNARP_contig11045/602-834                                   CGGACCGGUCGACCAGGAACGAAGCCUUUAGAAGCAGUACAGGCGGAUAUACUGUAACUCGCUGGCUGACGGGCGAUCAGCGGGCACCCGUGACCCACAGGGCAGCA......GGCGA...CUC..........UCGCCACUAGUUGCUGCUC.GUGGGA.ACGG.G......ACGAAAUGU.GGCCUGUCUGAG..CCGGG.CUC...............................................................................................................................................................................CGCCGU.................................................GAACCCCGACUCUCAAUCAGGCU.GAAUCGCAAGCGUCCGUGGUACACAUC......................AUG
#=GR GSLNARP_contig11045/602-834 CODON                        .............................................................................................................................................................................................................................................................................................................................................................................................................................................................................................................................AUG
#=GR GSLNARP_contig11045/602-834 TT_RNIE_SLOW                 ................................................................................................................................................................................................................................................................................................................................................................................................................................................................................................................................
APHM01004060.1/1840-1607                                      CGGACCGGUCGACCAGGAACGAAGCCUUUAGGAGCAGUACAGGCGGAUAUACUGUAACUCGCUGGCUGACGGGCGAUCAGCGGGCACCCGUGACCCACAGGGCAGCA......GGCGA...CUC..........UCGCCACUCGUUGCUGCCC.GUGGGA.ACGG.G......ACGAAAUGU.GGCCUGUCUGAG..CCGGG..CUC..............................................................................................................................................................................CACGGU................................................GAACCCCCGACUCUCAAUCAGGCU.GAAUCGCAAGCGUCCGUGGAACACAUC......................AUG
#=GR APHM01004060.1/1840-1607 CODON                           .............................................................................................................................................................................................................................................................................................................................................................................................................................................................................................................................AUG
#=GR APHM01004060.1/1840-1607 TT_RNIE_SLOW                    ................................................................................................................................................................................................................................................................................................................................................................................................................................................................................................................................
NZ_BATA01000010.1/40615-40446                                 CGGGACCGUGGCCGCGCGCGUUCCGAAGCCGUUAAAGCCGCCACGACGGUAGAUGGGAUAACUCGUCGGUGCGGGCCCGACGGGCACCCGCCGCGACG.......................AUCC.............................CGUCGUGACGG.G......ACGACAUGU.GGUGCGC...............................................................................................................................................................................................GUC....................................................................GCGCACU.GAAUCGCAAGCGCCCGCGGAACACACU......................AUG
#=GR NZ_BATA01000010.1/40615-40446 CODON                      .............................................................................................................................................................................................................................................................................................................................................................................................................................................................................................................................AUG
#=GR NZ_BATA01000010.1/40615-40446 TT_RNIE_SLOW               ................................................................................................................................................................................................................................................................................................................................................................................................................................................................................................................................
JXWS01007612.1/268-445                                        GGCUGGGCGUGCAUCGAAGAACGAAGCGCUUAUGAUCGAACCGGCACCAGUACGAGUAACUCGCUGGUGUGGACCGCCAGUGGGCACUCGCCGCCGGCCGAGCGU................GAC.......................ACGCUCGCUCGG.GACGA.G......AUGACAUGU.GGCCGG................................................................................................................................................................................................AGA.....................................................................CCGGCC.GAAUCGCAAGCGUCCGCAGGCACCC........................AUG
#=GR JXWS01007612.1/268-445 CODON                             .............................................................................................................................................................................................................................................................................................................................................................................................................................................................................................................................AUG
#=GR JXWS01007612.1/268-445 TT_RNIE_SLOW                      ................................................................................................................................................................................................................................................................................................................................................................................................................................................................................................................................
P_A23_Liq_1_Fmt_1012496/409-586                               GGCUGAGCGUGCAUCGAAGAACGAAGCGCUUAUGAUCGAACCCGCACCAGUACGAGUAACUCGCUGGUGUGGACCGCCAGUGGGCACUCGCCGCCGGACGGGCG.................CGACA......................CGCUCGCUCGG.GACGA.G......ACGACAUGU.GGCCGG................................................................................................................................................................................................GGA.....................................................................CCGGCC.GAAUCGCAAGCGUCCGCAGGCAACC........................AUG
#=GR P_A23_Liq_1_Fmt_1012496/409-586 CODON                    ...........GUA...............................................................................................................................................................................................................................................................................................................................................................................................................................................................................................................AUG
#=GR P_A23_Liq_1_Fmt_1012496/409-586 TT_RNIE_SLOW             ................................................................................................................................................................................................................................................................................................................................................................................................................................................................................................................................
P_1C_Liq_3_UnCty_1034822/5-182                                GAGUAUACGCGCAUCGGAGAACGAAGCGCUUAUGAUCGAACCGGUUCCAGUACGAGUAACUCGCUGGUGUGGACCGCCAGUGGGCACUCGCCGCCGGACGGGCG.................CGACA......................CGCCCGCGCGG.GACGA.G......ACGACAUGU.GGCCGG................................................................................................................................................................................................GGA.....................................................................CCGGCC.GAAUCGCAAGCGUCCGCAGGCAACC........................AUG
#=GR P_1C_Liq_3_UnCty_1034822/5-182 CODON                     .............................................................................................................................................................................................................................................................................................................................................................................................................................................................................................................................AUG
#=GR P_1C_Liq_3_UnCty_1034822/5-182 TT_RNIE_SLOW              ................................................................................................................................................................................................................................................................................................................................................................................................................................................................................................................................
NZ_KE386573.1/519356-519516                                   AGACGGUGCGCGCGGCGAGUCGAAGUUCUUAAACGGAGCCGGGCGGUAGACCGACCAACUCGCUGGCUGACGGGCCCCAGCGGGCACCCGA..............................CUCG....................................UCGG.G......ACGACAUGU.AGC.CCGCCG............................................................................................................................................................................................ACUU................................................................CGGCGGCGCC.GAAUCGCAAGCGCCCGUGGGUAACUC.......................AUG
#=GR NZ_KE386573.1/519356-519516 CODON                        .............................STP.............................................................................................................................................................................................................................................................................................................................................................................................................................................................................................AUG
#=GR NZ_KE386573.1/519356-519516 TT_RNIE_SLOW                 ................................................................................................................................................................................................................................................................................................................................................................................................................................................................................................................................
P_1C_Sed_2_UnCty_1011141/99-260                               AGACGGUGCGUGCGGCGAGUCGAAGUUCUUAAACCGAAACAGGGGGUAGAACCGCCAACUCGCUGGUCGACGGGCCCCAGCGGGCACCCGA..............................CUCG....................................UCGG.G......ACGACAUGU.GGC.UCGCCG............................................................................................................................................................................................ACUN................................................................CGGCGACGCU.GAAUCGCAAGCGCCCGUGGUGAAACCC......................AUG
#=GR P_1C_Sed_2_UnCty_1011141/99-260 CODON                    .............................STP..................................................................................................................................................AUG...........................................................................................................................................................................................................................................................................................................................................
#=GR P_1C_Sed_2_UnCty_1011141/99-260 TT_RNIE_SLOW             ................................................................................................................................................................................................................................................................................................................................................................................................................................................................................................................................
GSLSAAI_contig05270/85-237                                    GCGGUGACCCAUGGGCAUUCCGAAGCGGUUUUACUCGCGACUCGGGUGAUUGCAGCACUGACUGGCUCGCGGGACACCAGCAGGCACCCGA..............................UCCGU...................................UCGG.G......AUGACAUGU.GGCGC.................................................................................................................................................................................................AGGU.....................................................................GCGCU.GAAUCGCAACGGCCCGCGGUGAAACC.......................AUG
#=GR GSLSAAI_contig05270/85-237 CODON                         .............................................................................................................................................................................................................................................................................................................................................................................................................................................................................................................................AUG
#=GR GSLSAAI_contig05270/85-237 TT_RNIE_SLOW                  ................................................................................................................................................................................................................................................................................................................................................................................................................................................................................................................................
GSLSAAI_contig13583/358-206                                   GCGGCGACUCAUGGGCAUUCCGAAGCGGUUUUACUCGCGACUCGGGUGAUUGCAGCACUGACUGGCUCGCGGGACACCAGCAGGCACCCGA..............................UCCGU...................................UCGG.G......AUGACAUGU.GGCGC.................................................................................................................................................................................................AGGU.....................................................................GCGCU.GAAUCGCAACGGCCCGCGGUGAAACC.......................AUG
#=GR GSLSAAI_contig13583/358-206 CODON                        .............................................................................................................................................................................................................................................................................................................................................................................................................................................................................................................................AUG
#=GR GSLSAAI_contig13583/358-206 TT_RNIE_SLOW                 ................................................................................................................................................................................................................................................................................................................................................................................................................................................................................................................................
GSLSAAI_contig05339/707-555                                   AUCACAGCCCAUGGGCAUUCCGAAGCGGUUUUACUCGCCACUUGGAUGGUGGGUACACUGACUGGCUCGCGGGGCACCAGCAGGCACCCGA..............................UCUGU...................................UCGG.G......AUGACAUGU.GGCGC.................................................................................................................................................................................................AGAU.....................................................................GCGCU.GAAUCGCAACGGCCCGCGGUGAAACC.......................AUG
#=GR GSLSAAI_contig05339/707-555 CODON                        .............................................................................................................................................................................................................................................................................................................................................................................................................................................................................................................................AUG
#=GR GSLSAAI_contig05339/707-555 TT_RNIE_SLOW                 ................................................................................................................................................................................................................................................................................................................................................................................................................................................................................................................................
GSLSAAI_contig11105/1542-1694                                 GCAGCGACCCAUCACCGUUCCGAAGCGGUUUUACUCGCGACUCGGAUGGUUGAGGUACUGACUGGCUCGCGGGACACCAGCAGGCACCCGA..............................UCCGU...................................UCGG.G......AUGACAUGU.GGCGC.................................................................................................................................................................................................AGAU.....................................................................GCGCU.GAAUCGCAACGGCCCGCGGUGAAACC.......................AUG
#=GR GSLSAAI_contig11105/1542-1694 CODON                      .............................................................................................................................................................................................................................................................................................................................................................................................................................................................................................................................AUG
#=GR GSLSAAI_contig11105/1542-1694 TT_RNIE_SLOW               ................................................................................................................................................................................................................................................................................................................................................................................................................................................................................................................................
GSLSAAI_contig11811/21648-21496                               GAUUUGCUCCAUCGGCAAUCCGAAGCGGUUUUACUCGCAUCUCGGGUCUUUUGGCUACUGACUGGCUCGCGGGACACCAGCAGGCACCCGA..............................UCCGU...................................UCGG.G......AUGACAUGU.GGCGC.................................................................................................................................................................................................AGAC.....................................................................GCGCU.GAAUCGCAAGCGCCCGCGGUGAAACC.......................AUG
#=GR GSLSAAI_contig11811/21648-21496 CODON                    .............................................................................................................................................................................................................................................................................................................................................................................................................................................................................................................................AUG
#=GR GSLSAAI_contig11811/21648-21496 TT_RNIE_SLOW             ................................................................................................................................................................................................................................................................................................................................................................................................................................................................................................................................
PR_CR_10_Liq_1_inCR_1003279/5892-5740                         GAUUUGCUCCAUCGGCAAUCCGAAGCGGUUUUACUCGCAUCUCGGGUCUUUUGGCUACUGACUGGCUCGCGGGACACCAGCAGGCACCCGA..............................UCAGU...................................UCGG.G......AUGACAUGU.GGCGC.................................................................................................................................................................................................AGAC.....................................................................GCGCU.GAAUCGCAAGCGCCCGCGGUGAAACC.......................AUG
#=GR PR_CR_10_Liq_1_inCR_1003279/5892-5740 CODON              .............................................................................................................................................................................................................................................................................................................................................................................................................................................................................................................................AUG
#=GR PR_CR_10_Liq_1_inCR_1003279/5892-5740 TT_RNIE_SLOW       ................................................................................................................................................................................................................................................................................................................................................................................................................................................................................................................................
SL_6KL_011_BRINE_1017367/1596-1794                            CACCACCCACGCGAGCCCCGUAGCGAAGCGGUUAAGGGCGAACCGCGGGAAGUACGGACAACUCGCUGGUGCGGACACAGCGGGCACUCGCCGCCGGAGCCGGGUCGCGACGCGGAG....GUCG..........CUCCGC.UCGCU.CCC.GC.CCGG.GACGA.G......ACGAAAUGU.GGCCC.................................................................................................................................................................................................UUC......................................................................GGGCU.GAAUCGCAACCGUCCGCGGACACACCA......................AUG
#=GR SL_6KL_011_BRINE_1017367/1596-1794 CODON                 .............................................................................................................................................................................................................................................................................................................................................................................................................................................................................................................................AUG
#=GR SL_6KL_011_BRINE_1017367/1596-1794 TT_RNIE_SLOW          ................................................................................................................................................................................................................................................................................................................................................................................................................................................................................................................................
SL_6KL_011_BRINE_1001181/10493-10292                          CACUCAUGGGCUGCGACGGAGCGAAGCCCUUACAACCGAACGCGCGGUAUGGCCGAUAACUCGCUGGGACGGACGUCCAGCGGGCACUCGCCGCCGGGAAGUGGCG..UGGGUCGAC....ACGGG.........GUCGAUCCGUCCGCC....CCCGG.GACGA.G......ACGAAAUGU.GGCCGC................................................................................................................................................................................................AUGC....................................................................GCGGCU.GAAUCGCAAACGUCCGUGGACAACACCC.....................AUG
#=GR SL_6KL_011_BRINE_1001181/10493-10292 CODON               .............................................................................................................................................................................................................................................................................................................................................................................................................................................................................................................................AUG
#=GR SL_6KL_011_BRINE_1001181/10493-10292 TT_RNIE_SLOW        ................................................................................................................................................................................................................................................................................................................................................................................................................................................................................................................................
SL_6KL_011_BRINE_1000334/4412-4614                            UACGCAGGGGCGGCGACGGAGCGAAGCCCUUACAACCGAACGGACGGUACCACCAGUAACUCGCUGGGACGGACGUCCAGCGGGCACUCGCCGCCGGACCGAAGGU.CGAGUCGACG....UCA...........CGUCGAC.CGCACCGCCGGACCGG.GACGA.G......ACGAAAUGU.GGCCG.................................................................................................................................................................................................CAUGCA...................................................................CGGCU.GAAUCGCAAACGUCCGUGGACACGACC......................AUG
#=GR SL_6KL_011_BRINE_1000334/4412-4614 CODON                 .............................................................................................................................................................................................................................................................................................................................................................................................................................................................................................................................AUG
#=GR SL_6KL_011_BRINE_1000334/4412-4614 TT_RNIE_SLOW          ................................................................................................................................................................................................................................................................................................................................................................................................................................................................................................................................
SL_6KL_011_BRINE_1254331/30-231                               CAUACACGGGCCACGACGGAGCGAAGCCCUUACAACCGAACGCGCGGUAUGGCCGAUAACUCGCUGGGACGGACGUCCAGCGGGCACUCGCCGCCGGGGAGUGGCGUGGGUCGAC......ACGAG...........GUCGAUCCGU.CCGC.CCCCGG.GACGA.G......ACGAAAUGU.GGCCGC................................................................................................................................................................................................AUGC....................................................................GCGGCU.GAAUCGCAAACGUCCGUGGACAACACCC.....................AUG
#=GR SL_6KL_011_BRINE_1254331/30-231 CODON                    ................................................................................................................................................................................................................................................................................................................................................................................................................................................................................................................................
#=GR SL_6KL_011_BRINE_1254331/30-231 TT_RNIE_SLOW             ................................................................................................................................................................................................................................................................................................................................................................................................................................................................................................................................
SL_5KL_010_BRINE_10001910/7755-7554                           CACUCAUGGGCUGCGACGGAGCGAAGCCCUUACAACCGAACGCGCGGUAUGGCCGAUAACUCGCUGGGACGGACGUCCAGCGGGCACUCGCCGCCGGGGAGUGGCGUGGGUCGAC......ACGGG...........GUCGAUCCGU.CCGC.CCCCGG.GACGA.G......ACGAAAUGU.GGCCGC................................................................................................................................................................................................AUGC....................................................................GCGGCU.GAAUCGCAAACGUCCGUGGACAACACCC.....................AUG
#=GR SL_5KL_010_BRINE_10001910/7755-7554 CODON                .............................................................................................................................................................................................................................................................................................................................................................................................................................................................................................................................AUG
#=GR SL_5KL_010_BRINE_10001910/7755-7554 TT_RNIE_SLOW         ................................................................................................................................................................................................................................................................................................................................................................................................................................................................................................................................
SL_4KL_010_BRINE_10067600/295-85                              GGCGCAGGGACGGCGACGGAGCGAAGCCCUUACAACCGAACGCGCGGUACGACCGGUAACUCGCUGGGACGGACGUCCAGCGGGCACUCGCCGCCGGACC.GAGGCGUC....GGGUCGACGCGGAG.....UCAACCCCGUCGACGCCGAGGGUCCGG.GACGA.G......ACGAAAUGU.GGCCGC................................................................................................................................................................................................AUGC....................................................................GCGGCU.GAAUCGCAACCGUCCGUGGACACGAACC.....................AUG
#=GR SL_4KL_010_BRINE_10067600/295-85 CODON                   ............................................................................................................................................................................................G................................................................................................................................................................................................UA..............................................................................................................................AUG
#=GR SL_4KL_010_BRINE_10067600/295-85 TT_RNIE_SLOW            ................................................................................................................................................................................................................................................................................................................................................................................................................................................................................................................................
SL_6KL_011_BRINE_1036440/1191-986                             CCGACGCAUGCCCGUAUCAAGGCGAAUCGCUUAAGAACGACGGCGGGGAAACUUUGAUAACUCGCUGGUUGGACGUCCAGCGGGCACUCGCCGCCGGAUCGCGG.CGCCGGG.GCGAC...CGCGCA.......GUCGCUUCCGUCGACACCGAUCCGG.GACGA.G......ACGAAAUGU.GGCCGC................................................................................................................................................................................................CUC.....................................................................GCGGCU.GAAUCGCAACCGUCCGUGGACAACCA.......................AUG
#=GR SL_6KL_011_BRINE_1036440/1191-986 CODON                  .............................................................................................................................................................................................................................................................................................................................................................................................................................................................................................................................AUG
#=GR SL_6KL_011_BRINE_1036440/1191-986 TT_RNIE_SLOW           ................................................................................................................................................................................................................................................................................................................................................................................................................................................................................................................................
NZ_AOJI01000011.1/21006-21189                                 CCACACGCACGCGAACCCUGGAGCGAAGCGCUUAACAGCGAACCGACGGAAAUACGGACAACUCGCUGGUGCGGACACAGCGGGCACUCGCCACCGGCGC.CGGGGA..............CGCGC...................UCCCUGUGC.CCGG.GACGA.G......ACGACAUGU.GGCCGC................................................................................................................................................................................................CUC.....................................................................GCGGCU.GAAUCGCAACCGUCCGCGGAUACACCA......................AUG
#=GR NZ_AOJI01000011.1/21006-21189 CODON                      .............................................................................................................................................................................................................................................................................................................................................................................................................................................................................................................................AUG
#=GR NZ_AOJI01000011.1/21006-21189 TT_RNIE_SLOW               ................................................................................................................................................................................................................................................................................................................................................................................................................................................................................................................................
NZ_AOJL01000012.1/32037-32223                                 GUCUCCCCACGCGACCCGCGGAGCGAAGCGGUUAAGGGCGAACCACGGGAAUUCUCGGUAACUCGCUGGUGCGGACACAGCGGGCACUCGCCGCCGGGGC.CGCGGCCGG...........ACCGA................CC.GCCGCGCGCCCGGGA..CGA.G......ACGACAUGU.GGCC..................................................................................................................................................................................................CCUCGC....................................................................GGCU.GAAUCGCAACCGUCCGCAGACACACA.......................AUG
#=GR NZ_AOJL01000012.1/32037-32223 CODON                      .............................................................................................................................................................................................................................................................................................................................................................................................................................................................................................................................AUG
#=GR NZ_AOJL01000012.1/32037-32223 TT_RNIE_SLOW               ................................................................................................................................................................................................................................................................................................................................................................................................................................................................................................................................
NZ_JH815329.1/137237-137424                                   GGUUCCCCACGCGACCCGCGGAGCGAAGCGGUUAAGGGCGGACCGCGGGUAUUUCUGCCAACUCGCUGGUGCGGACACAGCGGGCACUCGCCGCCGGGGC.CGCGGCCGG...........ACCGA................CC.GCCGCACGCCCCGG.GACGA.G......ACGACAUGU.GGCC..................................................................................................................................................................................................CCUCGC....................................................................GGCU.GAAUCGCAACCGUCCGCGGACACACA.......................AUG
#=GR NZ_JH815329.1/137237-137424 CODON                        ................................................................................................................................................................................................................................................................................................................................................................................................................................................................................................................................
#=GR NZ_JH815329.1/137237-137424 TT_RNIE_SLOW                 ................................................................................................................................................................................................................................................................................................................................................................................................................................................................................................................................
NZ_AOJD01000051.1/33663-33850                                 GCGCUCGCACGCGAUCCGGGGAACGAAGCCGUUAAGGGCGAACCGCGGGUACUGCCGAUAACUCGCUGGUGCGGACACAGCGGGCACUCGCCGCCGGGAC.CGCCGUCGG...........AUCGA................CCGAC.GCGCGUCCCGG.GACGA.G......ACGACAUGU.GGCC..................................................................................................................................................................................................CCUCGC....................................................................GGCU.GAAUCGCAACCGUCCGCGGACACACA.......................AUG
#=GR NZ_AOJD01000051.1/33663-33850 CODON                      .............................................................................................................................................................................................................................................................................................................................................................................................................................................................................................................................AUG
#=GR NZ_AOJD01000051.1/33663-33850 TT_RNIE_SLOW               ................................................................................................................................................................................................................................................................................................................................................................................................................................................................................................................................
NZ_AOJO01000019.1/62986-62799                                 GCGCUCGCACGCGAUCCGGGGAACGAAGCCGUUAAGGGCGAACCGCGGGUACUGCCGACAACUCGCUGGUGCGGACACAGCGGGCACUCGCCGCUGGGAC.CGCCGUCGG...........AUCGA................CCGAC.GCGCGUCCCGG.GACGA.G......ACGACAUGU.GGCC..................................................................................................................................................................................................CCUCGC....................................................................GGCU.GAAUCGCAACCGUCCGCGGACACACA.......................AUG
#=GR NZ_AOJO01000019.1/62986-62799 CODON                      ................................................................................................................................................................................................................................................................................................................................................................................................................................................................................................................................
#=GR NZ_AOJO01000019.1/62986-62799 TT_RNIE_SLOW               ................................................................................................................................................................................................................................................................................................................................................................................................................................................................................................................................
P_1C_Liq_3_UnCty_1013660/499-312                              GGCCACCCACGCGACCCGCGGAGCGAAGCGGUUAAGGGCGAACCGCGGGAAUUCACGCUAACUCGCUGGUGCGGACACAGCGGGCACUCGCCGCCGGGAC.CGCGGUCGG...........ACCGA................CCG.CCGCGCGCCCCGG.GACGA.G......ACGACAUGU.GGCC..................................................................................................................................................................................................CCUCGC....................................................................GGCU.GAAUCGCAACCGUCCGCGGACACACA.......................AUG
#=GR P_1C_Liq_3_UnCty_1013660/499-312 CODON                   .............................................................................................................................................................................................................................................................................................................................................................................................................................................................................................................................AUG
#=GR P_1C_Liq_3_UnCty_1013660/499-312 TT_RNIE_SLOW            ................................................................................................................................................................................................................................................................................................................................................................................................................................................................................................................................
NZ_AOJK01000041.1/102444-102632                               CGUCCCCCACGCGACCCGCGGAGCGAAGCGGUUAAGAGUGAACCGCGGAUAAUUUCGCCAACUCGCUGGUGCGGACACAGCGGGCACUCGCCGCCGAGGC.CGCGGUCGG...........ACCGA................CCG.CCGCGCGCCCCGG.GACGA.G......ACGACAUGU.GGCC..................................................................................................................................................................................................CCUCGC....................................................................GGCU.GAAUCGCAACCGUCCGCGCAACACACA......................AUG
#=GR NZ_AOJK01000041.1/102444-102632 CODON                    ................................................................................................................................................................................................................................................................................................................................................................................................................................................................................................................................
#=GR NZ_AOJK01000041.1/102444-102632 TT_RNIE_SLOW             ................................................................................................................................................................................................................................................................................................................................................................................................................................................................................................................................
P_A23_Liq_1_Fmt_1003600/1521-1335                             CGCAACCCACGCGACCCGCGGAGCGAAGCGGUUAAGAGUGAACCGCGGAUAUUUCCGUCAACUCGCUGGUGCGGACACAGCGGGCACUCGCCGCCGGGGC.CGCGGUCGG...........ACCGA................CCG.CCGCGCGCCCCGG.GACGA.G......ACGACAUGU.GGCC..................................................................................................................................................................................................CCUCGC....................................................................GGCU.GAAUCGCAACCGUCCGCGGACAACA........................AUG
#=GR P_A23_Liq_1_Fmt_1003600/1521-1335 CODON                  .............................................................................................................................................................................................................................................................................................................................................................................................................................................................................................................................AUG
#=GR P_A23_Liq_1_Fmt_1003600/1521-1335 TT_RNIE_SLOW           ................................................................................................................................................................................................................................................................................................................................................................................................................................................................................................................................
NZ_AOJF01000031.1/113126-112940                               CACUCCCCACGCGACCCGCGGAGCGAAGCGGUUAAGGGCGGACCGCGGGUAUUUCCGCCAACUCGCUGGUGCGGACACAGCGGGCACUCGCCGCCGAGGCGUGCGGUCG............GAC...................CGACCGCACGCCCCGG.GACGA.G......ACGACAUGU.GGCC..................................................................................................................................................................................................CCUCGC....................................................................GGCU.GAAUCGCAACCGUCCGCGCAACACACA......................AUG
#=GR NZ_AOJF01000031.1/113126-112940 CODON                    ................................................................................................................................................................................................................................................................................................................................................................................................................................................................................................................................
#=GR NZ_AOJF01000031.1/113126-112940 TT_RNIE_SLOW             ................................................................................................................................................................................................................................................................................................................................................................................................................................................................................................................................
NZ_AOJJ01000054.1/111574-111388                               CUCUCCCCACGCGACCCGCGGAGCGAAGCGGUUAAGGGCGGACCGCGGGUAUUUCCGCCAACUCGCUGGUGCGGACACAGCGGGCACUCGCCGCCGAGGCGUGCGGUCG............GAC...................CGACCGCACGCCCCGG.GACGA.G......ACGACAUGU.GGCC..................................................................................................................................................................................................CCUCGC....................................................................GGCU.GAAUCGCAACCGUCCGCGCAACACACA......................AUG
#=GR NZ_AOJJ01000054.1/111574-111388 CODON                    ................................................................................................................................................................................................................................................................................................................................................................................................................................................................................................................................
#=GR NZ_AOJJ01000054.1/111574-111388 TT_RNIE_SLOW             ................................................................................................................................................................................................................................................................................................................................................................................................................................................................................................................................
P_1C_Liq_1_UnCty_1078077/203-17                               GCACACGCACACGAACGCCGUAGCGAAGCGGUUAAGGGCGAACCACAGGUAAAUGAGAUAACUCGCUGGUGCGGACACAGCGGGCACUCGCCGCCGAGG.CCGAGGUCA............CCGU..................UGAUCUCGUAUCUCGG.GACGA.G......ACGACAUGU.GGCCGC................................................................................................................................................................................................CUC.....................................................................GCGGCU.GAAUCGCAACCGUCCGCGGACAACAU.......................AUG
#=GR P_1C_Liq_1_UnCty_1078077/203-17 CODON                    ................................................................................................................................................................................................................................................................................................................................................................................................................................................................................................................................
#=GR P_1C_Liq_1_UnCty_1078077/203-17 TT_RNIE_SLOW             ................................................................................................................................................................................................................................................................................................................................................................................................................................................................................................................................
NZ_AOJG01000017.1/109075-108877                               CUAUCCCCACGCGAACGCCGUAGCGAAGCGGUUAAGGGCGAACCGCGGGAAAUACGGGCAACUCGCUGGUGCGGACACAGCGGGCACUCGCCGCCGGGGC.CGGCCUCGACG.CCG.....ACG............CGAUCGUCGACGUCGCGCCCCGG.GACGA.G......ACGACAUGU.GGCCGC................................................................................................................................................................................................UUC.....................................................................GCGGCU.GAAUCGCAACCGUCCGCGGACAACAU.......................AUG
#=GR NZ_AOJG01000017.1/109075-108877 CODON                    ................................................................................................................................................................................................................................................................................................................................................................................................................................................................................................................................
#=GR NZ_AOJG01000017.1/109075-108877 TT_RNIE_SLOW             ................................................................................................................................................................................................................................................................................................................................................................................................................................................................................................................................
NZ_BBJP01000018.1/13640-13838                                 UCACCCGCACGCGAACGCCGUAGCGAAGCGGUUAAGGGCGAACCACGGGAAAUACGGACAACUCGCUGGUGCGGACACAGCGGGCACUCGCCGCCGGAGC.CGGCCUUGACG.CC......GCGAU...........GGUCGUCAACGCUGCGCCCCGG.GACGA.G......ACGACAUGU.GGCCGC................................................................................................................................................................................................UUC.....................................................................GCGGCU.GAAUCGCAACCGUCCGCGGACAACAU.......................AUG
#=GR NZ_BBJP01000018.1/13640-13838 CODON                      ................................................................................................................................................................................................................................................................................................................................................................................................................................................................................................................................
#=GR NZ_BBJP01000018.1/13640-13838 TT_RNIE_SLOW               ................................................................................................................................................................................................................................................................................................................................................................................................................................................................................................................................
NZ_JNFH02000023.1/21417-21615                                 UCACCCGCACGCGAACGCCGUAGCGAAGCGGUUAAGGGCGAACCACGGGAAAUACAGACAACUCGCUGGUGCGGACACAGCGGGCACUCGCCGCCGGAGC.CGGCCUUGACG.CC......GCGAU...........GGUCGUCAACGCUGCGCCCCGG.GACGA.G......ACGACAUGU.GGCCGC................................................................................................................................................................................................UUC.....................................................................GCGGCU.GAAUCGCAACCGUCCGCGGACAACAU.......................AUG
#=GR NZ_JNFH02000023.1/21417-21615 CODON                      .............................................................................................................................................................................................................................................................................................................................................................................................................................................................................................................................AUG
#=GR NZ_JNFH02000023.1/21417-21615 TT_RNIE_SLOW               ................................................................................................................................................................................................................................................................................................................................................................................................................................................................................................................................
ADL20m3uS_contig07384/1747-1945                               CAUUCCCCACGCGACCGCCGUUGCGAAGCGGUUAAGGGCGAACCGCGGGAAAUACGGGUAACUCGCUGGUGCGGACACAGCGGGCACUCGCCGCCGGAGC.CGGCUUCGACG.CC......GCGAU...........GGCCGUCGACGCCGCGCCCCGG.GACGA.G......ACGACAUGU.GGCCGC................................................................................................................................................................................................UUC.....................................................................GCGGCU.GAAUCGCAACCGUCCGCGGACAACAU.......................AUG
#=GR ADL20m3uS_contig07384/1747-1945 CODON                    ................................STP..........................................................................................................................................................................................................................................................................................................................................................................................................................................................................................AUG
#=GR ADL20m3uS_contig07384/1747-1945 TT_RNIE_SLOW             ................................................................................................................................................................................................................................................................................................................................................................................................................................................................................................................................
NZ_AOJH01000069.1/3640-3838                                   CGACCCCCACGCGAACGCCGUAGCGAAGCGGUUAAGGGCGAACCGCGGGAACUACGGACAACUCGCUGGUGCGGACACAGCGGGCACUCGCCGCCGGGGC.CGGGUUCGACG.CC......GCGAU...........GGCCGUCGACGUCGCGCCCCGG.GACGA.G......ACGACAUGU.GGCCGC................................................................................................................................................................................................UUC.....................................................................GCGGCU.GAAUCGCAACCGUCCGCGGACAACAU.......................AUG
#=GR NZ_AOJH01000069.1/3640-3838 CODON                        .............................................................................................................................................................................................................................................................................................................................................................................................................................................................................................................................AUG
#=GR NZ_AOJH01000069.1/3640-3838 TT_RNIE_SLOW                 ................................................................................................................................................................................................................................................................................................................................................................................................................................................................................................................................
GQKUMWE01AOE6H/222-24                                         CAUCCCCCACGCGACCGCCGUUGCGAAGCGGUUAAGGGCGAACCGCGGGAAAUACGGGCAACUCGCUGGUGCGGACACAGCGGGCACUCGCCGCCGGGGC.CGACAUCGACG.CC......GCGAU...........GGCCGUCGACGCCGCGCUCCGG.GACGA.G......ACGACAUGU.GGCCGC................................................................................................................................................................................................UUC.....................................................................GCGGCU.GAAUCGCAACCGUCCGCGGACAACAU.......................AUG
#=GR GQKUMWE01AOE6H/222-24 CODON                              ....................................................................AUG.........................................................................................................................................................................................................................................................................................................................................................................................................................................................
#=GR GQKUMWE01AOE6H/222-24 TT_RNIE_SLOW                       ................................................................................................................................................................................................................................................................................................................................................................................................................................................................................................................................
GQKUMWE02FUCCT/119-317                                        CAUCCCCCACGCGACCGCCGUUGCGAAGCGGUUAAGGGCGAACCGCGGGAAAUACGGGCAACUCGCUGGUGCGGACACAGCGGGCACUCGCCGCCGGGGC.CGACAUCGACG.CC......GCGAU...........GGCCGUCGACGCCGCGCUCCGG.GACGA.G......ACGACAUGU.GGCCGC................................................................................................................................................................................................CUC.....................................................................GCGGCU.GAAUCGCAACCGUCCGCGGACAACAU.......................AUG
#=GR GQKUMWE02FUCCT/119-317 CODON                             ....................................................................AUG.........................................................................................................................................................................................................................................................................................................................................................................................................................................................
#=GR GQKUMWE02FUCCT/119-317 TT_RNIE_SLOW                      ................................................................................................................................................................................................................................................................................................................................................................................................................................................................................................................................
NZ_AOJE01000060.1/111547-111751                               UUAUUUGCACGCGAACGCCGUAGCGAAGCGGUUAAGGGCGAACCGCGGGAAGUACGGGCAACUCGCUGGUGCGGACACAGCGGGCACUCGCCGCCGGGAC.CGGCUUCGACG.CCGACG..CCAC........CGU.GGCCGUCGACGCCGAGUCCCGG.GACGA.G......ACGACAUGU.GGCCGC................................................................................................................................................................................................CUC.....................................................................GCGGCU.GAAUCGCAACCGUCCGCGGACAACAU.......................AUG
#=GR NZ_AOJE01000060.1/111547-111751 CODON                    .............................................................................................................................................................................................................................................................................................................................................................................................................................................................................................................................AUG
#=GR NZ_AOJE01000060.1/111547-111751 TT_RNIE_SLOW             ................................................................................................................................................................................................................................................................................................................................................................................................................................................................................................................................
P_1C_Liq_2_UnCty_1069180/324-163                              ......................GCGAAGCCGUUAAGAGCGAACCGCAGGUAUUCAAGAUAACUCGCUGGUGCGGACACAGCGGGCACUCGCCGCCGGG..AACGUCGG.............UUCGG..................UCGACGCACGCCCGG.GACGA.G......ACGACAUGU.GGCC..................................................................................................................................................................................................CCUCGC....................................................................GGCU.GAAUCGCAACCGUCCGCGGACAACAU.......................AUG
#=GR P_1C_Liq_2_UnCty_1069180/324-163 CODON                   .............................................................................................................................................................................................................................................................................................................................................................................................................................................................................................................................AUG
#=GR P_1C_Liq_2_UnCty_1069180/324-163 TT_RNIE_SLOW            ................................................................................................................................................................................................................................................................................................................................................................................................................................................................................................................................
P_A23_Liq_1_Fmt_1002719/2474-2308                             GGGCUCGCACGCGGUCCGCGGAACGAAGCGAUUAAACCCCGACCGCGGGUACACGUGAUAACUCGCUGUCGCGGACACAGCGGGCGCUCGCCGCCGAGC......................CGGAC...........................GCUCGG.GACGA.G......ACGACAUGU.GGCC..................................................................................................................................................................................................CUCGC.....................................................................GGCU.GAAUCGCAACCGUCCGCACACACACA.......................AUG
#=GR P_A23_Liq_1_Fmt_1002719/2474-2308 CODON                  .............................................................................................................................................................................................................................................................................................................................................................................................................................................................................................................................AUG
#=GR P_A23_Liq_1_Fmt_1002719/2474-2308 TT_RNIE_SLOW           ................................................................................................................................................................................................................................................................................................................................................................................................................................................................................................................................
P_1C_Sed_2_UnCty_1017312/312-498                              GACUCCGCACGCGACCCGCGGAGCGAAGCGGUUAAGGGCGAACCACGGGAAAUUUCGACAACUCGCUGGUGCGGACACAGCGGGCACUCGCCGCCGGGGCCGCGGCCGG............ACGGA..................CCGCCGCGCGCCCGG.GACGA.G......ACGACAUGU.GGCC..................................................................................................................................................................................................CCUCGC....................................................................GGCU.GAAUCGCAACCGUCCGCAGACACACA.......................AUG
#=GR P_1C_Sed_2_UnCty_1017312/312-498 CODON                   .............................................................................................................................................................................................................................................................................................................................................................................................................................................................................................................................AUG
#=GR P_1C_Sed_2_UnCty_1017312/312-498 TT_RNIE_SLOW            ................................................................................................................................................................................................................................................................................................................................................................................................................................................................................................................................
P_1C_Liq_1_UnCty_1034993/108-295                              CCGCACCCACGCGAACGCCGUAGCGAAGCGGUUAAGGGCGAACCGCGGGAAAUACGGGCAACUCGCUGGUGCGGACACAGCGGGCACUCGCCGCCGGGCG.UCGGGACC............GCAGG.................GGUCUCGCUC.CCCGG.GACGA.G......ACGACAUGU.GGCCGC................................................................................................................................................................................................UUC.....................................................................GCGGCU.GAAUCGCAACCGUCCGCGGACACACCA......................AUG
#=GR P_1C_Liq_1_UnCty_1034993/108-295 CODON                   .............................................................................................................................................................................................................................................................................................................................................................................................................................................................................................................................AUG
#=GR P_1C_Liq_1_UnCty_1034993/108-295 TT_RNIE_SLOW            ................................................................................................................................................................................................................................................................................................................................................................................................................................................................................................................................
P_1C_Liq_3_UnCty_1021498/432-245                              CCGCACCCACGCGAACGCCGUAGCGAAGCGGUUAAGGGCGAACCGCGGGAAAUACGGGCAACUCGCUGGUGCGGACACAGCGGGCACUCGCCGCCGGGCG.UCGGGACC............GCAGG.................GGUCUCGCUC.CCCGG.GACGA.G......ACGACAUGU.GGCCGC................................................................................................................................................................................................UUC.....................................................................GCGGCU.GAAUCGCAACCGUCCGCGGACACACAU......................AUG
#=GR P_1C_Liq_3_UnCty_1021498/432-245 CODON                   ..........................................................................................................................................................................................................................................................................................................................................................................................................................................................................S.TP...............................................AUG
#=GR P_1C_Liq_3_UnCty_1021498/432-245 TT_RNIE_SLOW            ................................................................................................................................................................................................................................................................................................................................................................................................................................................................................................................................
P_1C_Sed_2_UnCty_1004595/1702-1889                            CCGCACCCACGCGAACGCCGUAGCGAAGCGGUUAAGGGCGAACCGCGGAAAAUACGGGCAACUCGCUGGUGCGGACACAGCGGGCACUCGCCGCCGGGCG.UCGGGACC............GCAGG.................GGUCUCGCUC.CCCGG.GACGA.G......ACGACAUGU.GGCCGC................................................................................................................................................................................................UUC.....................................................................GCGGCU.GAAUCGCAACCGUCCGCGGACACACAU......................AUG
#=GR P_1C_Sed_2_UnCty_1004595/1702-1889 CODON                 .............................................................................................................................................................................................................................................................................................................................................................................................................................................................................................................................AUG
#=GR P_1C_Sed_2_UnCty_1004595/1702-1889 TT_RNIE_SLOW          ................................................................................................................................................................................................................................................................................................................................................................................................................................................................................................................................
SL_6KL_011_BRINE_1064466/661-464                              UGUGACGUUCAAAUCGCGGAGCGAAGCGCUUAAACUCGGUGGCUGAAGAUAUGUAGUAACUCGCUGGGACGGACGUCCAGCGGGCACUCGCCACCGGAUCGCAAACGGAGCCC........CGUCGU............GGUCUCCAUCU.CGACCCGG.GACGA.G......ACGAAAUGU.GGCCGC................................................................................................................................................................................................CUC.....................................................................GCGGCU.GAAUCGCAAUCGUCCGUGGACGAUACA......................AUG
#=GR SL_6KL_011_BRINE_1064466/661-464 CODON                   ................................................................................................................................................................................................................................................................................................................................................................................................................................................................................................................................
#=GR SL_6KL_011_BRINE_1064466/661-464 TT_RNIE_SLOW            ................................................................................................................................................................................................................................................................................................................................................................................................................................................................................................................................
SL_6KL_011_BRINE_1008323/596-399                              GCUGUCGCGGGAACGGCGGAGCGAAGCCCUUAACGUCGACGACGGGGAAUGUCGGACAACUCGCUGGAACGGACGUUCAGCGGGCACUCGCCGCCGAGUCG.AGUCC.CGGUCCA......UCG.............UGGGCCGUGGUCGAUGACUCGG.GACGA.G......ACGAGAUGU.GGCCGC................................................................................................................................................................................................CUC.....................................................................GCGGCU.GAAUCGCAAGCGUCCGUGGACAACACA......................AUG
#=GR SL_6KL_011_BRINE_1008323/596-399 CODON                   ......................................................................................................................................................AUG.......................................................................................................................................................................................................................................................................................................................................................................
#=GR SL_6KL_011_BRINE_1008323/596-399 TT_RNIE_SLOW            ................................................................................................................................................................................................................................................................................................................................................................................................................................................................................................................................
SL_6KL_011_BRINE_1063445/213-413                              GCUUACGCGGGAACGCCGGAGCGAAGCGCUUAAACUCCACGCCGGGGAAACGACAGUAACUCGCUGGUACGGACGUCCAGCGGGCACUCGCCGCCGGAUCG.CGGGCAACAGUCCG.....UUCG...........CGGACCGCC.UCCGACGAUCCGG.GACGA.G......ACGAAAUGU.GGCCGC................................................................................................................................................................................................CUC.....................................................................GCGGCU.GAAUCGCAAGCGUCCGUGGACAACACA......................AUG
#=GR SL_6KL_011_BRINE_1063445/213-413 CODON                   .............................................................................................................................................................................................................................................................................................................................................................................................................................................................................................................................AUG
#=GR SL_6KL_011_BRINE_1063445/213-413 TT_RNIE_SLOW            ................................................................................................................................................................................................................................................................................................................................................................................................................................................................................................................................
SL_6KL_011_BRINE_1001542/8007-7807                            GCUGUCGCGGGAACCCCGGAACGAAGCGCUUAAACUCCACGCCGGGGAAACGAGAGUAACUCGCUGGUACGGACGUCCAGCGGGCACUCGCCGCCGGAUCG.CGGGCAACAGUCCG.....UUCG...........CGGACCGCC.CCCGACGACCCGG.GACGA.G......ACGAAAUGU.GGCCGC................................................................................................................................................................................................CUC.....................................................................GCGGCU.GAAUCGCAAGCGUCCGUGGACGAUACA......................AUG
#=GR SL_6KL_011_BRINE_1001542/8007-7807 CODON                 .............................................................................................................................................................................................................................................................................................................................................................................................................................................................................................................................AUG
#=GR SL_6KL_011_BRINE_1001542/8007-7807 TT_RNIE_SLOW          ................................................................................................................................................................................................................................................................................................................................................................................................................................................................................................................................
SL_6KL_011_BRINE_1006605/4906-5114                            GGCGCAGGGACGGCGACGGAGCGAAGCCCUUACAACCGAACGCGCGGUACGACCGGUAACUCGCUGGGACGGACGUCCAGCGGGCACUCGCCGCCGGACCGAGGCGU...CGGGUCGAC..CCAUC.......GUCGAUCCGGUCACGCCGCGUUCCGG.GACGA.G......ACGAAAUGU.GGCCGC................................................................................................................................................................................................AUGC....................................................................GCGGCU.GAAUCGCAAACGUCCGUGGACACGAACC.....................AUG
#=GR SL_6KL_011_BRINE_1006605/4906-5114 CODON                 .............................................................................................................................................................................................................................................................................................................................................................................................................................................................................................................................AUG
#=GR SL_6KL_011_BRINE_1006605/4906-5114 TT_RNIE_SLOW          ................................................................................................................................................................................................................................................................................................................................................................................................................................................................................................................................
SL_6KL_011_BRINE_1010435/976-801                              CUGACGCACGCUCGGCGCGGAACGAAGCCCUUACAACCGAACGGUGGGUACGUUCGCCAACUCGCUGGAACGGACGUCAGCGGGCACUCGCCGCCGCGCCGGG..................GGA.........................CCCGACGCGG.GACGA.G......ACGAAAUGU.GGCCGC................................................................................................................................................................................................UUC.....................................................................GCGGCU.GAAUCGCAAGCGUCCGUGGACACGACA......................AUG
#=GR SL_6KL_011_BRINE_1010435/976-801 CODON                   .............................................................................................................................................................................................................................................................................................................................................................................................................................................................................................................................AUG
#=GR SL_6KL_011_BRINE_1010435/976-801 TT_RNIE_SLOW            ................................................................................................................................................................................................................................................................................................................................................................................................................................................................................................................................
NZ_AOLN01000018.1/760065-760235                               GCACGGGUGCUCUGAAUCCGAAGUUCUUAACCCUCCCCUGUUGGUAGGUCAGCCAACUCGCUGGCAUGCGGGCACGCCAGAGGGCACCCGU..............................CACGA...................................ACGG.G......ACGAAAUGU.GGUC.AUCGAGGGA........................................................................................................................................................................................GUG.............................................................UCCCUCCACCGACU.GAAUCGCAAGCGCCCGCGGUGAUAUACA.....................AUG
#=GR NZ_AOLN01000018.1/760065-760235 CODON                    .............................................................................................................................................................................................................................................................................................................................................................................................................................................................................................................................AUG
#=GR NZ_AOLN01000018.1/760065-760235 TT_RNIE_SLOW             ................................................................................................................................................................................................................................................................................................................................................................................................................................................................................................................................
NZ_AOLK01000011.1/499392-499222                               GCACGCCAGCUCUCAAUCCGAAGUUCUUAACCCUCCCCUGUUGGUAGUUCCGCCAACUCGCUGGCAUGCGGGCACGCCAGAGGGCACCCGU..............................CACGU...................................ACGG.G......ACGAAAUGU.GGUC.AUCGAGGGA........................................................................................................................................................................................UGG.............................................................UCCCUCAACCGACU.GAAUCGCAAGCGCCCGCGGUGAUAUACA.....................AUG
#=GR NZ_AOLK01000011.1/499392-499222 CODON                    ................................................................................................................................................................................................................................................................................................................................................................................................................................................................................................................................
#=GR NZ_AOLK01000011.1/499392-499222 TT_RNIE_SLOW             ................................................................................................................................................................................................................................................................................................................................................................................................................................................................................................................................
NZ_AOLI01000030.1/9292-9122                                   ACACGCCAGCUCUCAAUCCGAAGUUCUUAACCCUCCCCUGUUGGUAGUUCCGCCAACUCGCUGGCAUGCGGGCACGCCAGAGGGCACCCGU..............................CACGU...................................ACGG.G......ACGAAAUGU.GGUC.AUCGAGGGA........................................................................................................................................................................................UGG.............................................................UCCCUCAUUCGACU.GAAUCGCAAGCGCCCGCGGUGAUAUACA.....................AUG
#=GR NZ_AOLI01000030.1/9292-9122 CODON                        .............................................................................................................................................................................................................................................................................................................................................................................................................................................................................................................................AUG
#=GR NZ_AOLI01000030.1/9292-9122 TT_RNIE_SLOW                 ................................................................................................................................................................................................................................................................................................................................................................................................................................................................................................................................
NZ_AOLP01000017.1/194620-194787                               CGCGCGCCGCGAGAAUCCGAAGUCCUUAACCCUCCCCUGCCGGUAAGUUCGCUAACUCGCUGGCAAUGCGGGCACGCCAGAGGGCACCCGU..............................CACGC...................................ACGG.G......ACGAAAUGU.GGUCU.CAGGGG..........................................................................................................................................................................................GAUU..............................................................CCCCGACGGACU.GAAUCGCAAGCGCCCGCGGUGAUACACA.....................AUG
#=GR NZ_AOLP01000017.1/194620-194787 CODON                    ................................................................................................................................................................................................................................................................................................................................................................................................................................................................................................................................
#=GR NZ_AOLP01000017.1/194620-194787 TT_RNIE_SLOW             ................................................................................................................................................................................................................................................................................................................................................................................................................................................................................................................................
NZ_LK053000.1/1797800-1797633                                 CAUGCCAGUUCCCAAUCCGAAGUCCUUAACCCUCCCCUGUUGGUAGUUCCGCCAACUCGCUGGCAAUGCGGGCACGCCAGAGGGCACCCGU..............................CACGA...................................ACGG.G......ACGAAAUGU.GGUCU.CAGGGG..........................................................................................................................................................................................AGUA..............................................................CCCCGACGGACU.GAAUCGCAAGCGCCCGCGGUGAUAUACA.....................AUG
#=GR NZ_LK053000.1/1797800-1797633 CODON                      .............................................................................................................................................................................................................................................................................................................................................................................................................................................................................................................................AUG
#=GR NZ_LK053000.1/1797800-1797633 TT_RNIE_SLOW               ................................................................................................................................................................................................................................................................................................................................................................................................................................................................................................................................
NZ_AOLG01000009.1/95414-95247                                 CAUGCCAGUUCCCAAUCCGAAGUCCUUAACCCUCCCCUGUUGGUAGUUCCGCCAACUCGCUGGCAAUGCGGGCACGCCAGAGGGCACCCGU..............................CACGA...................................ACGG.G......ACGAAAUGU.GGUCU.CAGGGG..........................................................................................................................................................................................AGUU..............................................................CCCCGACGGACU.GAAUCGCAAGCGCCCGCGGUGAUAUACA.....................AUG
#=GR NZ_AOLG01000009.1/95414-95247 CODON                      ................................................................................................................................................................................................................................................................................................................................................................................................................................................................................................................................
#=GR NZ_AOLG01000009.1/95414-95247 TT_RNIE_SLOW               ................................................................................................................................................................................................................................................................................................................................................................................................................................................................................................................................
NZ_AOLJ01000011.1/406267-406434                               CGCGCGUCGCUCGAAUCCGAAGUCCUUAACCCUCCCCUGUUGGUAGUUCCGCCAACUCGCUGGCAAUGCGGGCACGCCAGAGGGCACCCGU..............................CACGA...................................ACGG.G......ACGAAAUGU.GGUCU.CAGGGG..........................................................................................................................................................................................AGUU..............................................................CCCCGACGGACU.GAAUCGCAAGCGCCCGCGGUGAUAUACA.....................AUG
#=GR NZ_AOLJ01000011.1/406267-406434 CODON                    ................................................................................................................................................................................................................................................................................................................................................................................................................................................................................................................................
#=GR NZ_AOLJ01000011.1/406267-406434 TT_RNIE_SLOW             ................................................................................................................................................................................................................................................................................................................................................................................................................................................................................................................................
NZ_CP011947.1/470709-470542                                   GCAUGCUGUUUCCAAUCCGAAGUCCUUAACCCUCCCCUGUUGGUAGUUCCGCCAACUCGCUGGCAAUGCGGGCACGCCAGAGGGCACCCGU..............................CACGA...................................ACGG.G......ACGAAAUGU.GGUCU.CAGGGG..........................................................................................................................................................................................AGUU..............................................................CCCCGACGGACU.GAAUCGCAAGCGCCCGCGGUGAUAUACA.....................AUG
#=GR NZ_CP011947.1/470709-470542 CODON                        .............................................................................................................................................................................................................................................................................................................................................................................................................................................................................................................................AUG
#=GR NZ_CP011947.1/470709-470542 TT_RNIE_SLOW                 ................................................................................................................................................................................................................................................................................................................................................................................................................................................................................................................................
NZ_JPES01000007.1/10259-10092                                 CACACCCGCUGUUAAUCCGAAGUUCUUAACCCUCCCCAUAGGGAAAAUCCGCCAACUCGCUGGCAACGCGGGCACGCCAGAGGGCACCCGU..............................CACGC...................................ACGG.G......ACGAAAUGU.GGUCU.CAGGGG..........................................................................................................................................................................................AGUU..............................................................CCCCGACGGACU.GAAUCGCAAGCGCCCGCGGUGAUACACA.....................AUG
#=GR NZ_JPES01000007.1/10259-10092 CODON                      .............................................................................................................................................................................................................................................................................................................................................................................................................................................................................................................................AUG
#=GR NZ_JPES01000007.1/10259-10092 TT_RNIE_SLOW               ................................................................................................................................................................................................................................................................................................................................................................................................................................................................................................................................
NZ_AOLM01000018.1/49384-49551                                 CACGCGUCGCGAGAAUCCGAAGUCCUUAACCCUCCCCUGUUGGUAGUUCCGCCAACUCGCUGGCAAUGCGGGCACGCCAGAGGGCACCCGU..............................CACGC...................................ACGG.G......ACGAAAUGU.GGUCU.CAGGGG..........................................................................................................................................................................................AGUU..............................................................CCCCGACGGACU.GAAUCGCAAGCGCCCGCGGUGAUACACA.....................AUG
#=GR NZ_AOLM01000018.1/49384-49551 CODON                      .............................................................................................................................................................................................................................................................................................................................................................................................................................................................................................................................AUG
#=GR NZ_AOLM01000018.1/49384-49551 TT_RNIE_SLOW               ................................................................................................................................................................................................................................................................................................................................................................................................................................................................................................................................
NZ_AOLD01000031.1/8901-9068                                   CGCGCGUCGCUCGAAUUCGAAGUCCUUAACCCUCCCCUGUUGGUAGUUCCGCUAACUCGCUGGCAACGCGGGCACGCCAGAGGGCACCCGU..............................CACGC...................................ACGG.G......ACGAAAUGU.GGUCU.CAGGG...........................................................................................................................................................................................AAGUUC.............................................................CCCGACGGACU.GAAUCGCAAGCGCCCGCGGUGAUACACA.....................AUG
#=GR NZ_AOLD01000031.1/8901-9068 CODON                        ................................................................................................................................................................................................................................................................................................................................................................................................................................................................................................................................
#=GR NZ_AOLD01000031.1/8901-9068 TT_RNIE_SLOW                 ................................................................................................................................................................................................................................................................................................................................................................................................................................................................................................................................
NZ_AOLO01000007.1/387099-387285                               ACACAGUCGCUGUGAAUCCGAAGUUCUUAACCCUCCCCUAUUGGUAGGUUCGGCAACUCGCUGGCAUGCGGGCACGCCAGAGGGCACCCGU..............................CACGU...................................ACGG.G......ACGAAAUGU.GGCCGA.C.GGGGAAUUCCCCGUCUG............................................................................................................................................................................GGG.................................................CGGACG.......CCCCAGAAUGGCU.GAAUCGCAAGCGCCCGCGGUGAUAUACA.....................AUG
#=GR NZ_AOLO01000007.1/387099-387285 CODON                    .............................................................................................................................................................................................................................................................................................................................................................................................................................................................................................................................AUG
#=GR NZ_AOLO01000007.1/387099-387285 TT_RNIE_SLOW             ................................................................................................................................................................................................................................................................................................................................................................................................................................................................................................................................
NZ_BBJN01000010.1/27248-27057                                 CGGUGAGUCGGGGCGCUUCGAAACCCUUACCACCGAAUCCCGAGUAUCCACGCCCAACUCGCUGGUCGACGGGACGCCAGUGGGCACCCGA..............................UAGC....................................UCGG.G......ACGAAAUGU.GGUCGAAAGAGGCG..CGACG.CGCCU...........................................................................................................................................................................CCCG...............................................AGGCGGCGGAGCCGCCGACAUUCGACU.GAAUCGCAAGCGCCCGCACAGAACC........................AUG
#=GR NZ_BBJN01000010.1/27248-27057 CODON                      ...STP.......................................................................................................................................................................................................................................................................................................................................................................................................................................................................................................................AUG
#=GR NZ_BBJN01000010.1/27248-27057 TT_RNIE_SLOW               ................................................................................................................................................................................................................................................................................................................................................................................................................................................................................................................................
P_A23_Liq_1_Fmt_1000360/2813-2990                             GGGGGGCCCCGUGGUGCUUCGAAGUGUUCAAGACCGACGACAGCGAACGACGGGUAACUCGUCGGCCAGUGGGCCGCCGGCGGGCACCCGG..............................UUCG....................................CCGG.G......AGGAGAUGU.GGUCUGGGUGGCGCGGAC....................................................................................................................................................................................GGC.........................................................GUUCGCGCCGCCACGACU.GAAUCGCAAGCGCCCGCAGGAGACACU......................AUG
#=GR P_A23_Liq_1_Fmt_1000360/2813-2990 CODON                  .............................................................................................................................................................................................................................................................................................................................................................................................................................................................................................................................AUG
#=GR P_A23_Liq_1_Fmt_1000360/2813-2990 TT_RNIE_SLOW           ................................................................................................................................................................................................................................................................................................................................................................................................................................................................................................................................
JXWS01130832.1/567-394                                        CCCGGCCGUCGUGGCGCUUCGAAGUGUUCAAGAGCGGCCACGGCGAACAACCGGUAACUCGCCGGCCAGUGGGCCGCCGGUGGGCACCCGG..............................UUCG....................................CCGG.G......ACGAGAUGU.GGUCUGGGUGACGCGG......................................................................................................................................................................................ACU...........................................................CCGCGUCGUCGCGACU.GAAUCGCAAGCGCCCGCAGGAGACACU......................AUG
#=GR JXWS01130832.1/567-394 CODON                             .............................................................................................................................................................................................................................................................................................................................................................................................................................................................................................................................AUG
#=GR JXWS01130832.1/567-394 TT_RNIE_SLOW                      ................................................................................................................................................................................................................................................................................................................................................................................................................................................................................................................................
APHM01022051.1/3552-3718                                      CCCACCGGUCACGGCGCUUCGAAGUGUUGAAACCCGACACCACCGAACCGUGAGCAACUCGCCGGCCAGUGGGCCGCCGGCGGGCACCCGG..............................UUCG....................................CCGG.G......ACGAGAUGU.GGUCUGGGUGAC..........................................................................................................................................................................................GGACG.............................................................GUCGCCACGACU.GAAUCGCAAGCGCCCGCAGGAACACU.......................AUG
#=GR APHM01022051.1/3552-3718 CODON                           .............................................................................................................................................................................................................................................................................................................................................................................................................................................................................................................................AUG
#=GR APHM01022051.1/3552-3718 TT_RNIE_SLOW                    ................................................................................................................................................................................................................................................................................................................................................................................................................................................................................................................................
NZ_ASGZ01000052.1/24753-24947                                 CGCACGGUCGAGCGGCGUUCGAAGUGCUUAACAGCGCCGCACCGGUACGUCCGCCAACUCGCUGGCACGUGGGCCGCCAGCGGGCACCCGG..............................UCCGC...................................CCGG.G......ACGACAUGU.GGUCGGCGGGCG......UCGUCCG.............................................................................................................................................................................ACGCCCGAGGG..........................................CGGGGGACCCGCCCGACCGCCGACU.GAAUCGCAAGCGCCCGCGGAGCAACCC......................AUG
#=GR NZ_ASGZ01000052.1/24753-24947 CODON                      .............................................................................................................................................................................................................................................................................................................................................................................................................................................................................................................................AUG
#=GR NZ_ASGZ01000052.1/24753-24947 TT_RNIE_SLOW               ................................................................................................................................................................................................................................................................................................................................................................................................................................................................................................................................
SL_4KL_010_BRINE_10493865/244-93                              ACCCACAGGGAGGUUGGUCCGAAGCCAUUAAACGCCUCUCGGAAGUAGAACCCCUAACUCGCUGGCAAACGGGCCACCAGUGGGCACCCGG..............................UUCG....................................CCGG.G......ACGAAAUGU.GGUCG.................................................................................................................................................................................................UCGUU....................................................................CGACU.GAAUCGCAAGCGCCCGAGGAUACCA........................AUG
#=GR SL_4KL_010_BRINE_10493865/244-93 CODON                   .............................................................................................................................................................................................................................................................................................................................................................................................................................................................................................................................AUG
#=GR SL_4KL_010_BRINE_10493865/244-93 TT_RNIE_SLOW            ................................................................................................................................................................................................................................................................................................................................................................................................................................................................................................................................
SL_6KL_011_BRINE_1000129/15911-16065                          CUGACGCAGGAGAAACGGUUCGAAGCUAUUAAACGGCUCUCAGCAGUAGAUCCGGCAACUCACUGAGGACGGGCCACCAGUGGGCACCCGG..............................UUCG....................................CCGG.G......ACGAAAUGU.GGUCGG................................................................................................................................................................................................GUGAU...................................................................CCGACU.GAAUCGCAAGCGCCCGAGGAUAACCU.......................AUG
#=GR SL_6KL_011_BRINE_1000129/15911-16065 CODON               .............................................................................................................................................................................................................................................................................................................................................................................................................................................................................................................................AUG
#=GR SL_6KL_011_BRINE_1000129/15911-16065 TT_RNIE_SLOW        ................................................................................................................................................................................................................................................................................................................................................................................................................................................................................................................................
SL_4KL_010_BRINE_10001201/2816-2970                           CUGACGCGGGAAGGACGGUUCGAAGCUAUUAAACGGCUCUCAGCAGUAGGUCCGCUAACUCACUGAGGACGGGCCACCAGUGGGCACCCGG..............................UUCG....................................CCGG.G......ACGAAAUGU.GGUCGG................................................................................................................................................................................................GUGAU...................................................................CCGACU.GAAUCGCAAGCGCCCGAGGAUAACCA.......................AUG
#=GR SL_4KL_010_BRINE_10001201/2816-2970 CODON                .............................................................................................................................................................................................................................................................................................................................................................................................................................................................................................................................AUG
#=GR SL_4KL_010_BRINE_10001201/2816-2970 TT_RNIE_SLOW         ................................................................................................................................................................................................................................................................................................................................................................................................................................................................................................................................
SL_5KL_010_BRINE_10000041/10121-10241                         ..................................ACACCUCUCAGCAGUAGAGUCGCCAACUCACUGUGACGGGCCUCAGUGGGCACCCGG..............................UUCG....................................CCGG.G......ACGAAAUGU.GGUCGG................................................................................................................................................................................................AUGAA...................................................................CCGACU.GAAUCGCAAGCGCCCGAGGACAAUCU.......................AUG
#=GR SL_5KL_010_BRINE_10000041/10121-10241 CODON              .............................................................................................................................................................................................................................................................................................................................................................................................................................................................................................................................AUG
#=GR SL_5KL_010_BRINE_10000041/10121-10241 TT_RNIE_SLOW       ................................................................................................................................................................................................................................................................................................................................................................................................................................................................................................................................
SL_6KL_011_BRINE_1001896/178-24                               ACCACGCACCAGCAGAAACCCGAAGCUGUUAAACGCCUCUCAGCAGUAGGUUCGCCAACUCACUGCGGACGGGCCACCAGUGGGCACCCGG..............................UUCG....................................CCGG.G......ACGAAAUGU.GGUCGG................................................................................................................................................................................................AUGAA...................................................................CCGACU.GAAUCGCAAGCGCCCGAGGACAAUCU.......................AUG
#=GR SL_6KL_011_BRINE_1001896/178-24 CODON                    ................................................................................................................................................................................................................................................................................................................................................................................................................................................................................................................................
#=GR SL_6KL_011_BRINE_1001896/178-24 TT_RNIE_SLOW             ................................................................................................................................................................................................................................................................................................................................................................................................................................................................................................................................
P_1C_Liq_3_UnCty_1038130/336-183                              CCCGCGGUGCGGCGAGUCCGAAGCGGUUAAACGCGCCUCGGAGAUAGAACAGGCAACUCACUGCGGUGACGGGCUACCAGUGGGCACCCGG..............................AUUU....................................CCGG.G......ACGAAAUGU.GGUCGG................................................................................................................................................................................................CCUGA...................................................................CCGACU.GAAUCGCAAGCGCCCGAGGACAACU........................AUG
#=GR P_1C_Liq_3_UnCty_1038130/336-183 CODON                   ..........................................................................................................................................................................................................................................................................................................................................................................................................................................................................S.TP...............................................AUG
#=GR P_1C_Liq_3_UnCty_1038130/336-183 TT_RNIE_SLOW            ................................................................................................................................................................................................................................................................................................................................................................................................................................................................................................................................
P_1C_Liq_1_UnCty_1078870/58-211                               CUCGCGGUGCGGCGAGUCCGAAGCGGUUAAACGCGCCUCGGAGAUAGAACAGGCAACUCACUGCGGUGACGGGCUACCAGUGGGCACCCGG..............................AUUU....................................CCGG.G......ACGAAAUGU.GGUCGG................................................................................................................................................................................................CCUGA...................................................................CCGACU.GAAUCGCAAGCGCCCGAGGACAACU........................AUG
#=GR P_1C_Liq_1_UnCty_1078870/58-211 CODON                    .............................................................................................................................................................................................................................................................................................................................................................................................................................................................................................................................AUG
#=GR P_1C_Liq_1_UnCty_1078870/58-211 TT_RNIE_SLOW             ................................................................................................................................................................................................................................................................................................................................................................................................................................................................................................................................
P_A23_Liq_3_Fmt_1006374/154-1                                 CUCGUGGUGCAGCCAGUCCGAAGCGGUUAAACGCAUCUCGGAGGUACCACAGGUAACUCACUGCGGUGACGGGCUACCAGUGGGCACCCGG..............................UUCG....................................CCGG.G......ACGAAAUGU.GGUCGG................................................................................................................................................................................................CCUGA...................................................................CCGACU.GAAUCGCAAGCGCCCGAGGACAACU........................AUG
#=GR P_A23_Liq_3_Fmt_1006374/154-1 CODON                      ................................................................................................................................................................................................................................................................................................................................................................................................................................................................................................................................
#=GR P_A23_Liq_3_Fmt_1006374/154-1 TT_RNIE_SLOW               ................................................................................................................................................................................................................................................................................................................................................................................................................................................................................................................................
JXWS01040251.1/652-805                                        CUCGCGGUACAGCAAGUCCGAAGCCGUUAAACAGGUCUCGGGGGUAGGAAAGCCAACUCACUGCGGUGACGGGCUACCAGUGGGCACCCGG..............................UUCG....................................CCGG.G......ACGAAAUGU.GGUCGG................................................................................................................................................................................................CCUGA...................................................................CCGACU.GAAUCGCAAGCGCCCGAGGACAACU........................AUG
#=GR JXWS01040251.1/652-805 CODON                             ................................................................................................................................................................................................................................................................................................................................................................................................................................................................................................................................
#=GR JXWS01040251.1/652-805 TT_RNIE_SLOW                      ................................................................................................................................................................................................................................................................................................................................................................................................................................................................................................................................
P_A23_Liq_3_Fmt_1005856/1577-1730                             CUCUCGGUGCAGCGAGUCCGAAGCGGUUAAACGGGCUUCGGAGGUAGAACAGGCAACUCACUGCGGUGACGGGCUACCAGUGGGCACCCGG..............................UUUG....................................CCGG.G......ACGAAAUGU.GGUCGG................................................................................................................................................................................................CUUGA...................................................................CCGACU.GAAUCGCAAGCGCCCGAGGACAACU........................AUG
#=GR P_A23_Liq_3_Fmt_1005856/1577-1730 CODON                  ................................................................................................................................................................................................................................................................................................................................................................................................................................................................................................................................
#=GR P_A23_Liq_3_Fmt_1005856/1577-1730 TT_RNIE_SLOW           ................................................................................................................................................................................................................................................................................................................................................................................................................................................................................................................................
APHM01020319.1/4044-3891                                      CCCGCGGUACAGCAAGUCCGAAGCGGUUAAACGCGCUUCGAGGGUAGAAUAGACAACUCACUGCGGUGACGGGCUACCAGUGGGCACCCGG..............................UUUG....................................CCGG.G......ACGAAAUGU.GGUCGG................................................................................................................................................................................................CCUGA...................................................................CCGACU.GAAUCGCAAGCGCCCGAGGACAACU........................AUG
#=GR APHM01020319.1/4044-3891 CODON                           .............................................................................................................................................................................................................................................................................................................................................................................................................................................................................................................................AUG
#=GR APHM01020319.1/4044-3891 TT_RNIE_SLOW                    ................................................................................................................................................................................................................................................................................................................................................................................................................................................................................................................................
P_A23_Liq_1_Fmt_1002579/672-519                               CUCUCGGUGCAGCGAGUCCGAAGCGGUUAAACGGGCUUCGGAGGUAGAACAGGCAACUCACUGCGGUGACGGGCUACCAGUGGGCACCCGG..............................UUUG....................................CCGG.G......ACGAAAUGU.GGUCGG................................................................................................................................................................................................CCUGA...................................................................CCGACU.GAAUCGCAAGCGCCCGAGGACAACU........................AUG
#=GR P_A23_Liq_1_Fmt_1002579/672-519 CODON                    .............................................................................................................................................................................................................................................................................................................................................................................................................................................................................................................................AUG
#=GR P_A23_Liq_1_Fmt_1002579/672-519 TT_RNIE_SLOW             ................................................................................................................................................................................................................................................................................................................................................................................................................................................................................................................................
P_A23_Liq_1_Fmt_1006552/842-689                               CACGCGGUACAGCAAGUCCGAAGCGGUUAAACGGGUCUCGGAGGUAGAGACGCCAACUCACUGCGGUGACGGGCUACCAGUGGGCACCCGG..............................UUUG....................................CCGG.G......ACGAAAUGU.GGUCGG................................................................................................................................................................................................CCUGA...................................................................CCGACU.GAAUCGCAAGCGCCCGAGGACAACU........................AUG
#=GR P_A23_Liq_1_Fmt_1006552/842-689 CODON                    ..........................................................................................................................................................................................................................................................................................................................................................................................................................................................................S.TP...............................................AUG
#=GR P_A23_Liq_1_Fmt_1006552/842-689 TT_RNIE_SLOW             ................................................................................................................................................................................................................................................................................................................................................................................................................................................................................................................................
P_A23_Liq_3_Fmt_1000673/2111-1958                             CUCGUGGUGCGGCAAGUCCGAAGCGAUUAAACGAGUCUCGGCGGUAACACAGGUAACUCACUGCGGUGACGGGCUACCAGUGGGCACCCGG..............................UUUG....................................CCGG.G......ACGAAAUGU.GGUCGG................................................................................................................................................................................................CCUGA...................................................................CCGACU.GAAUCGCAAGCGCCCGAGGACAACU........................AUG
#=GR P_A23_Liq_3_Fmt_1000673/2111-1958 CODON                  .............................................................................................................................................................................................................................................................................................................................................................................................................................................................................................................................AUG
#=GR P_A23_Liq_3_Fmt_1000673/2111-1958 TT_RNIE_SLOW           ................................................................................................................................................................................................................................................................................................................................................................................................................................................................................................................................
ADL20m3uS_contig11627/9826-9980                               AUCUCGCACCACUACGAACCCGAAGCAAUUAAACAGGUCUCGGCAGUAGAAUGCCUAACUCGCUGGAGACGGGCCACCAGUGGGCACCCGG..............................UUCG....................................CCGG.G......ACGAAAUGU.GGUCGGG...............................................................................................................................................................................................AUUU...................................................................UCCGACU.GAAUCGCAAGCGCCCGAGGAUAACA........................AUG
#=GR ADL20m3uS_contig11627/9826-9980 CODON                    .............................................................................................................................................................................................................................................................................................................................................................................................................................................................................................................................AUG
#=GR ADL20m3uS_contig11627/9826-9980 TT_RNIE_SLOW             ................................................................................................................................................................................................................................................................................................................................................................................................................................................................................................................................
P_1C_Sed_2_UnCty_1108461/177-330                              UACACACAACACCGGCAACCCGAAGCCAUUAAACGGGUCUCGGCAGUAGAACGCCUAACUCGCUGGCAGCGGGCCACCAGUGGGCACCCGG..............................UUCG....................................CCGG.G......ACGAAAUGU.GGUCGGA...............................................................................................................................................................................................AUU....................................................................UCCGACU.GAAUCGCAAGCGCCCGAGGACAACU........................AUG
#=GR P_1C_Sed_2_UnCty_1108461/177-330 CODON                   .............................................................................................................................................................................................................................................................................................................................................................................................................................................................................................................................AUG
#=GR P_1C_Sed_2_UnCty_1108461/177-330 TT_RNIE_SLOW            ................................................................................................................................................................................................................................................................................................................................................................................................................................................................................................................................
ADL20m3uS_contig09914/12704-12857                             AUCUCGCACCACCACCAACCCGAAGCCAUUAAACAGGUCUCGGCAGUAGACACGCCAACUCGCUGGAGACGGGCCACCAGUGGGCACCCGG..............................UUCG....................................CCGG.G......ACGAAAUGU.GGUCGG................................................................................................................................................................................................GAUUU...................................................................CCGACU.GAAUCGCAAGCGCCCGAGGACAACA........................AUG
#=GR ADL20m3uS_contig09914/12704-12857 CODON                  .............................................................................................................................................................................................................................................................................................................................................................................................................................................................................................................................AUG
#=GR ADL20m3uS_contig09914/12704-12857 TT_RNIE_SLOW           ................................................................................................................................................................................................................................................................................................................................................................................................................................................................................................................................
SL_4KL_010_BRINE_10074326/246-95                              GCCCACAGAGCUACCAGUCCGAAGCCAUUAAACGCCUCUCGACAGUAGAACACCCAACUCGCUGGCAAACGGGCCACCAGUGGGCACCCGG..............................UUCG....................................CCGG.G......ACGAAAUGU.GGUCGA................................................................................................................................................................................................GUU.....................................................................UCGACU.GAAUCGCAAGCGCCCGAGGACAACA........................AUG
#=GR SL_4KL_010_BRINE_10074326/246-95 CODON                   .............................................................................................................................................................................................................................................................................................................................................................................................................................................................................................................................AUG
#=GR SL_4KL_010_BRINE_10074326/246-95 TT_RNIE_SLOW            ................................................................................................................................................................................................................................................................................................................................................................................................................................................................................................................................
SL_6KL_011_BRINE_1020994/250-98                               CCACGUACUACCAGCAACCCGAAGCCAUUAAACGGCCUUCGACAGUAGAACGCCUAACUCGCUGGCAAACGGGCCACCAGUGGGCACCCGG..............................UUCG....................................CCGG.G......ACGAAAUGU.GGUCGA................................................................................................................................................................................................AUU.....................................................................UCGACU.GAAUCGCAAGCGCCCGAGGACAAAUA.......................AUG
#=GR SL_6KL_011_BRINE_1020994/250-98 CODON                    .............................................................................................................................................................................................................................................................................................................................................................................................................................................................................................................................AUG
#=GR SL_6KL_011_BRINE_1020994/250-98 TT_RNIE_SLOW             ................................................................................................................................................................................................................................................................................................................................................................................................................................................................................................................................
SL_6KL_011_BRINE_1123850/157-310                              UCUCGUGGCGACAGCGGUCCGAAGCCAUUAAACGCCUCUCGGAAGUAGAAGGGCUAACUCGCUGGCAAACGGGCCACCAGUGGGCACCCGG..............................UUCG....................................CCGG.G......ACGAAAUGU.GGUCGA................................................................................................................................................................................................CUGU....................................................................UCGACU.GAAUCGCAAGCGCCCGAGGACAACCA.......................AUG
#=GR SL_6KL_011_BRINE_1123850/157-310 CODON                   .............................................................................................................................................................................................................................................................................................................................................................................................................................................................................................................................AUG
#=GR SL_6KL_011_BRINE_1123850/157-310 TT_RNIE_SLOW            ................................................................................................................................................................................................................................................................................................................................................................................................................................................................................................................................
SL_8KL_010_SED_10020664/605-452                               UCUCGUGGCGACAGCGGUCCGAAGCCAUUAAACGCCUCUCGGGAGUAGAACGGCUAACUCGCUGGCAAACGGGCCACCAGUGGGCACCCGG..............................UUCG....................................CCGG.G......ACGAAAUGU.GGUCGA................................................................................................................................................................................................CUCU....................................................................UCGACU.GAAUCGCAAGCGCCCGAGGACAAACA.......................AUG
#=GR SL_8KL_010_SED_10020664/605-452 CODON                    .............................................................................................................................................................................................................................................................................................................................................................................................................................................................................................................................AUG
#=GR SL_8KL_010_SED_10020664/605-452 TT_RNIE_SLOW             ................................................................................................................................................................................................................................................................................................................................................................................................................................................................................................................................
SL_8KL_010_SED_10132433/429-275                               UGCCUUGCCGAGAGCGGUCCGAAGCCAUUAAACGGCUCUCCGAAGUAGAACGCCUAACUCGCUGGCAAACGGGCCACCAGUGGGCACCCGG..............................UUCG....................................CCGG.G......ACGACAUGU.GGUCGA................................................................................................................................................................................................CUCCU...................................................................UCGACU.GAAUCGCAAGCGCCCGAGGACAAACA.......................AUG
#=GR SL_8KL_010_SED_10132433/429-275 CODON                    .............................................................................................................................................................................................................................................................................................................................................................................................................................................................................................................................AUG
#=GR SL_8KL_010_SED_10132433/429-275 TT_RNIE_SLOW             ................................................................................................................................................................................................................................................................................................................................................................................................................................................................................................................................
SL_5KL_010_SED_10120051/301-454                               CCACGCACAGCUAGCAACCCGAAGCCGUUAAACGACUCUCCGAAGUAUUCACACCAACUCGCUGGCAAACGGGCCACCAGUGGGCACCCGG..............................UUCG....................................CCGG.G......ACGAAAUGU.GGUCGA................................................................................................................................................................................................CUCC....................................................................UCGACU.GAAUCGCAAGCGCCCGAGGACAAACA.......................AUG
#=GR SL_5KL_010_SED_10120051/301-454 CODON                    ................................................................................................................................................................................................................................................................................................................................................................................................................................................................................................................................
#=GR SL_5KL_010_SED_10120051/301-454 TT_RNIE_SLOW             ................................................................................................................................................................................................................................................................................................................................................................................................................................................................................................................................
SL_5KL_010_BRINE_10075440/150-1                               CCCCACACCAGCAGAAACCCGAAGCCAUUAAACGCCUCUCGACAGUAGAACGCCUAACUCGCUGGCAAACGGGCCACCAGUGGGCACCCGG..............................UUCG....................................CCGG.G......ACGAAAUGU.GGUCGA................................................................................................................................................................................................CUCC....................................................................UCGACU.GAAUCGCAAGCGCCCGAGGACAAAC...........................
#=GR SL_5KL_010_BRINE_10075440/150-1 CODON                    .................................................................................................................................................................................................................................................................................................................................................................................................................................................................................................STP............................
#=GR SL_5KL_010_BRINE_10075440/150-1 TT_RNIE_SLOW             ................................................................................................................................................................................................................................................................................................................................................................................................................................................................................................................................
SL_5KL_010_SED_10001678/13054-12973                           ........................................................................GCCACCAGUGGGCACCCGG..............................UUCG....................................CCGG.G......ACGAAAUGU.GGUCGA................................................................................................................................................................................................CUCC....................................................................UCGACU.GAAUCGCAAGCGCCCGAGGACAAACA.......................AUG
#=GR SL_5KL_010_SED_10001678/13054-12973 CODON                .............................................................................................................................................................................................................................................................................................................................................................................................................................................................................................................................AUG
#=GR SL_5KL_010_SED_10001678/13054-12973 TT_RNIE_SLOW         ................................................................................................................................................................................................................................................................................................................................................................................................................................................................................................................................
SL_5KL_010_SED_10002997/7152-6999                             CCCCACACCAGCAGAAACCCGAAGCCAUUAAACGCCUCUCGACAGUAGAACGCCUAACUCGCUGGCAAACGGGCCACCAGUGGGCACCCGG..............................UUCG....................................CCGG.G......ACGAAAUGU.GGUCGA................................................................................................................................................................................................CUCC....................................................................UCGACU.GAAUCGCAAGCGCCCGAGGACAAACA.......................AUG
#=GR SL_5KL_010_SED_10002997/7152-6999 CODON                  .............................................................................................................................................................................................................................................................................................................................................................................................................................................................................................................................AUG
#=GR SL_5KL_010_SED_10002997/7152-6999 TT_RNIE_SLOW           ................................................................................................................................................................................................................................................................................................................................................................................................................................................................................................................................
SL_5KL_010_BRINE_10088461/121-273                             UCUCGUGGCGGCAGCGGUCCGAAGCCAUUAAACGCCUCUCGGAAGUAGAAGGGCUAACUCGCUGGCAAACGGGCCACCAGUGGGCACCCGG..............................UUCG....................................CCGG.G......ACGAAAUGU.GGUCGA................................................................................................................................................................................................CUU.....................................................................UCGACU.GAAUCGCAAGCGCCCGAGGACAAACA.......................AUG
#=GR SL_5KL_010_BRINE_10088461/121-273 CODON                  .............................................................................................................................................................................................................................................................................................................................................................................................................................................................................................................................AUG
#=GR SL_5KL_010_BRINE_10088461/121-273 TT_RNIE_SLOW           ................................................................................................................................................................................................................................................................................................................................................................................................................................................................................................................................
SL_6KL_011_BRINE_1001921/5844-5690                            ACCCACAGAGCGGUUGGUCCGAAGCCAUUAAACGCCUCUCGGAAGUAGAACGCCUAACUCGCUGGCAAACGGGCCACCAGUGGGCACCCGG..............................UUCG....................................CCGG.G......ACGAAAUGU.GGUCGA................................................................................................................................................................................................CUUGU...................................................................UCGACU.GAAUCGCAAGCGCCCGAGGACAACCA.......................AUG
#=GR SL_6KL_011_BRINE_1001921/5844-5690 CODON                 .............................................................................................................................................................................................................................................................................................................................................................................................................................................................................................................................AUG
#=GR SL_6KL_011_BRINE_1001921/5844-5690 TT_RNIE_SLOW          ................................................................................................................................................................................................................................................................................................................................................................................................................................................................................................................................
SL_6KL_011_BRINE_1002375/153-1                                ACUCACAGAGCGACUGGUCCGAAGCUAUUAAACGCCCUUCGACAGUAGAACGCCUAACUCGCUGGAAAACGGGCCACCAGUGGGCACCCGG..............................UUCG....................................CCGG.G......ACGAGAUGU.GGUCGA................................................................................................................................................................................................CGU.....................................................................UCGACU.GAAUCGCAAGCGCCCGAGGACAACCA.......................AUG
#=GR SL_6KL_011_BRINE_1002375/153-1 CODON                     ................................................................................................................................................................................................................................................................................................................................................................................................................................................................................................................................
#=GR SL_6KL_011_BRINE_1002375/153-1 TT_RNIE_SLOW              ................................................................................................................................................................................................................................................................................................................................................................................................................................................................................................................................
SL_4KL_010_BRINE_10002475/10217-10369                         ACUCACAGAGCGACUGGUCCGAAGCUAUUAAACGCCCUUCGACAGUAGAACGCCUAACUCGCUGGAAAACGGGCCACCAGUGGGCACCCGG..............................UUCG....................................CCGG.G......ACGAAAUGU.GGUCGA................................................................................................................................................................................................CGU.....................................................................UCGACU.GAAUCGCAAGCGCCCGAGGACAACCA.......................AUG
#=GR SL_4KL_010_BRINE_10002475/10217-10369 CODON              .............................................................................................................................................................................................................................................................................................................................................................................................................................................................................................................................AUG
#=GR SL_4KL_010_BRINE_10002475/10217-10369 TT_RNIE_SLOW       ................................................................................................................................................................................................................................................................................................................................................................................................................................................................................................................................
SL_5KL_010_BRINE_10000147/15146-14994                         CCACGCACAGCUAGCAACCCGAAGCCGUUAAACGACUCUCCGAAGUAUUCACACCAACUCGCUGGCAAACGGGCCACCAGUGGGCACCCGG..............................UUCG....................................CCGG.G......ACGAAAUGU.GGUCGA................................................................................................................................................................................................CUCC....................................................................UCGACU.GAAUCGCAAGCGCCCGAGGAUAACA........................AUG
#=GR SL_5KL_010_BRINE_10000147/15146-14994 CODON              .............................................................................................................................................................................................................................................................................................................................................................................................................................................................................................................................AUG
#=GR SL_5KL_010_BRINE_10000147/15146-14994 TT_RNIE_SLOW       ................................................................................................................................................................................................................................................................................................................................................................................................................................................................................................................................
SL_4KL_010_BRINE_10273491/363-211                             CUCACAGAGCGACUGGUCCGAAGCCAUUAAACGCCUCUCGGGAGUAGAGACGCCUAACUCGCUGGCAAACGGGCCACCAGUGGGCACCCGG..............................UUCG....................................CCGG.G......ACGAAAUGU.GGUCGA................................................................................................................................................................................................CUCU....................................................................UCGACU.GAAUCGCAAGCGCCCGAGGAAAACA........................AUG
#=GR SL_4KL_010_BRINE_10273491/363-211 CODON                  ................................................................................................................................................................................................................................................................................................................................................................................................................................................................................................................................
#=GR SL_4KL_010_BRINE_10273491/363-211 TT_RNIE_SLOW           ................................................................................................................................................................................................................................................................................................................................................................................................................................................................................................................................
P_A23_Liq_1_Fmt_1052201/195-44                                CGCGUGUCGCGGCGAGUCCGAAGCGGUUAAACCGGUUUCGGCGGUAGAACAGCCAACUCACUGUGGGAACGGGCCACCAGUGGGCACCCGG..............................UACG....................................CCGG.G......ACGAAAUGU.GGUCGG................................................................................................................................................................................................CUCGA...................................................................CCGACU.GAAUCGCAAGCGCCCGACGAACU..........................AUG
#=GR P_A23_Liq_1_Fmt_1052201/195-44 CODON                     ................................................................................................................................................................................................................................................................................................................................................................................................................................................................................................................................
#=GR P_A23_Liq_1_Fmt_1052201/195-44 TT_RNIE_SLOW              ................................................................................................................................................................................................................................................................................................................................................................................................................................................................................................................................
APHM01021601.1/2108-1956                                      CGCUCGGCACAGCGAGUCCGAAGCGGUUAAACCGGUUUCGACGGUAUAGCAGGCAACUCACUGUGGGAACGGGCCACCAGUGGGCACCCGG..............................UACG....................................CCGG.G......ACGAAAUGU.GGUCGG................................................................................................................................................................................................CUUGA...................................................................CCGACU.GAAUCGCAAGCGCCCGAGACAACU.........................AUG
#=GR APHM01021601.1/2108-1956 CODON                           .............................................................................................................................................................................................................................................................................................................................................................................................................................................................................................................................AUG
#=GR APHM01021601.1/2108-1956 TT_RNIE_SLOW                    ................................................................................................................................................................................................................................................................................................................................................................................................................................................................................................................................
JXWU01132649.1/447-293                                        CCCGUCGGCCCGCCCGGCUUUCGAAGUCCUUAUGCGCCACAGACGGGUAUGGCCGCCAACUCGCUGGUCGCGGGCACCAGCGGGCACCCGC..............................UUCG....................................GCGG.G......ACGACAUGU.GGCCGGU...............................................................................................................................................................................................UCG....................................................................ACCGGCU.GAAUCGCAAGCGCCCGCGGUGAAACG.......................AUG
#=GR JXWU01132649.1/447-293 CODON                             .............................................................................................................................................................................................................................................................................................................................................................................................................................................................................................................................AUG
#=GR JXWU01132649.1/447-293 TT_RNIE_SLOW                      ................................................................................................................................................................................................................................................................................................................................................................................................................................................................................................................................
SL_4KL_010_BRINE_10652442/202-47                              CUGUUGUCACGCGUCGUUUCGAAGCCCUUAACCGCCGACCCGAAGUAGCAUCGAUAACUCGCUGGCUGGUGGGCCGCCAGUGGGCACCCGG..............................UACG....................................CCGG.G......ACGAAAUGU.GGCCGCC...............................................................................................................................................................................................UCC....................................................................GGCGGCU.GAAUCGCAAGCGCCCGCGGUGAACCAC......................AUG
#=GR SL_4KL_010_BRINE_10652442/202-47 CODON                   ..........................................................................................................................................................................................................................................................................................................................................................................................................................................................................S.TP..................................................
#=GR SL_4KL_010_BRINE_10652442/202-47 TT_RNIE_SLOW            ................................................................................................................................................................................................................................................................................................................................................................................................................................................................................................................................
NZ_KN050825.1/204888-205074                                   GGUUCGCACACACGGCGCGUAGCGAAGCCGUUAAAACCUAUCCCGGGGAAGCUACGGGUAACUCGCUGGUGCGGACACAGCGGGCACUCGCCGCCGGCCGCGUCGACGG............CUCG..................CCGCCGACGC.GCCGG.GACGA.G......ACGACAUGU.AGCCGC................................................................................................................................................................................................CUC.....................................................................GCGGCU.GAAUCGCAACCGUCCGCGAACACACA.......................AUG
#=GR NZ_KN050825.1/204888-205074 CODON                        .............................................................................................................................................................................................................................................................................................................................................................................................................................................................................................................................AUG
#=GR NZ_KN050825.1/204888-205074 TT_RNIE_SLOW                 ................................................................................................................................................................................................................................................................................................................................................................................................................................................................................................................................
NZ_BBMP01000007.1/359263-359072                               GGCGACCGGACGAACGGUUUCGAAGCGCUUAACAGCGAACCGCCGAAACGGACGACAACUCGCUGGGGACCGGGCACCGGCGGGCACCUGCUCGUGUG.......................AACGC............................CACAC.AGCGG.G......CCGGUAUGU.GGCCU.GUGGCG.CGACCGU..................................................................................................................................................................................GCG.......................................................GCGGUCGUCGCCCGAGGGCU.GAACCACCAACGCCCGCAGAUAACC........................AUG
#=GR NZ_BBMP01000007.1/359263-359072 CODON                    .............................................................................................................................................................................................................................................................................................................................................................................................................................................................................................................................AUG
#=GR NZ_BBMP01000007.1/359263-359072 TT_RNIE_SLOW             ................................................................................................................................................................................................................................................................................................................................................................................................................................................................................................................................
NZ_AOMC01000142.1/76863-76700                                 GGCGAGCCCGGCGGUGGGUUUCGAAGGCCUUAACAGCGAUUGCGCGGAAGGAUCGGUAACUCGCUGGUACCGGGCACCGGCGGGCACCUGCUCGCGUG.......................AACC.............................CACGC.AGCGG.G......UCGGUAUGU.GGCCC.................................................................................................................................................................................................UCAC.....................................................................GGGCU.GAACCCUCAACGCCCGCAGACAACC........................AUG
#=GR NZ_AOMC01000142.1/76863-76700 CODON                      .............................................................................................................................................................................................................................................................................................................................................................................................................................................................................................................................AUG
#=GR NZ_AOMC01000142.1/76863-76700 TT_RNIE_SLOW               ................................................................................................................................................................................................................................................................................................................................................................................................................................................................................................................................
NZ_AOMF01000174.1/199723-199560                               GGCGGUCCUGGCGGCGGGUUUCGAAGGCCUUAACAGCGAUUGCCCGGAAGGAUCGGUAACUCGCUGGUAUCGGGCACCGGCGGGCACCUGCUCGCGUG.......................AACC.............................CACGC.AGCGG.G......UCGGUAUGU.GGCCC.................................................................................................................................................................................................UCAC.....................................................................GGGCU.GAACCCGCAACGCCCGCAGACAACC........................AUG
#=GR NZ_AOMF01000174.1/199723-199560 CODON                    .............................................................................................................................................................................................................................................................................................................................................................................................................................................................................................................................AUG
#=GR NZ_AOMF01000174.1/199723-199560 TT_RNIE_SLOW             ................................................................................................................................................................................................................................................................................................................................................................................................................................................................................................................................
NZ_AOIP01000031.1/430037-430216                               UGUUAUACUCGAAACGCUUCGAAGCCCUUAUACUCGGGAGUUGGAUAGAGUAUCGUAACUCGCUGGGCCGCGGGCACCAGCGGGCACCUGU.CCGGC........................ACGAC.............................GCCGCCACAG.G......ACGGAAUGU.GAUCCG.CGAGG..........................................................................................................................................................................................CAGCGC............................................................CCUCGCCGGGUU.GAACCAUCACCGCCCGCGGUGAAUACA......................AUG
#=GR NZ_AOIP01000031.1/430037-430216 CODON                    .............................................................................................................................................................................................................................................................................................................................................................................................................................................................................................................................AUG
#=GR NZ_AOIP01000031.1/430037-430216 TT_RNIE_SLOW             ................................................................................................................................................................................................................................................................................................................................................................................................................................................................................................................................
NZ_AOIL01000013.1/203130-203309                               UGUCACACUCGAAACGCUUCGAAGCCCUUAUACUCGGGAAUUGGAUAGAGUAUCGUAACUCGCUGGGCCGCGGGCACCAGCGGGCACCUGU.CCGGC........................ACGAC.............................GCCGCCACAG.G......ACGGAAUGU.GAUCCG.CGGGGG.........................................................................................................................................................................................AUCG.............................................................UCCUCGCCGGGUU.GAACCAUCACCGCCCGCGGUGAAUACA......................AUG
#=GR NZ_AOIL01000013.1/203130-203309 CODON                    .............................................................................................................................................................................................................................................................................................................................................................................................................................................................................................................................AUG
#=GR NZ_AOIL01000013.1/203130-203309 TT_RNIE_SLOW             ................................................................................................................................................................................................................................................................................................................................................................................................................................................................................................................................
NZ_AOIO01000020.1/6284-6105                                   CGUUACACUCGAAACGCUUCGAAGCCCUUAUACUCGGGAAUUGGAUAGAGUACCAUAACUCGCUGGGCCGCGGGCACCAGCGGGCACCUGU.CCGGC........................ACGAC.............................GCCGCCACAG.G......ACGGAAUGU.GAUCCG.CGGGGA.........................................................................................................................................................................................AUCG.............................................................UCCUCGCCGGGUU.GAACCAUCACCGCCCGCGGUGAAUACA......................AUG
#=GR NZ_AOIO01000020.1/6284-6105 CODON                        .............................................................................................................................................................................................................................................................................................................................................................................................................................................................................................................................AUG
#=GR NZ_AOIO01000020.1/6284-6105 TT_RNIE_SLOW                 ................................................................................................................................................................................................................................................................................................................................................................................................................................................................................................................................
GSLNAS_F7I09SK02JROTM/260-72                                  CGAGAGCACGGGACGGAGUUCGAAGCGCUUUUGUCCGCCAGCCGGAAAUCUGUGGUAUCUCGCUGGGACGCGGGCGCCAGCGGGCACCUGC..............................CUGU....................................GCAG.G......UCGGGAUGU.GGCU...............................................................GG.CGGGGUC.........UCU....................GACCCCG.GGCA..................GGCGG.....................CACCG.......................CCGCCGGAG......................................................................AGCU.GAACCACACAAGGCCCGCACGCCAACC......................AUG
#=GR GSLNAS_F7I09SK02JROTM/260-72 CODON                       ................................................................................................................................................................................................................................................................................................................................................................................................................................................................................................................................
#=GR GSLNAS_F7I09SK02JROTM/260-72 TT_RNIE_SLOW                ................................................................................................................................................................................................................................................................................................................................................................................................................................................................................................................................
GSLNARP_GFPJP1N02H548U/116-298                                CCGGCGCCCCGGGCACGGUCCGAAGCCCUUUUGCCCGAAAGCCGGGAACAGACGGUAACUCGCUGGGACGCGGGCGCCAGCGGGCACCUGU..............................CUGU....................................GCAG.G......UCGGGAUGU.GACCAGC...............................................................GGGGUC..........GAA.....................GACCCC.AAAA..................CGGCG.....................UCGC........................CGCCG..........................................................................GGUU.GAACCACGCAAGGCCCGCACGCCAACA......................AUG
#=GR GSLNARP_GFPJP1N02H548U/116-298 CODON                     .............................................................................................................................................................................................................................................................................................................................................................................................................................................................................................................................AUG
#=GR GSLNARP_GFPJP1N02H548U/116-298 TT_RNIE_SLOW              ................................................................................................................................................................................................................................................................................................................................................................................................................................................................................................................................
SL_8KL_010_SED_10010026/6096-6257                             CCCUGCCCUCGCCUGCGCUUCGAAGCCCUUAUGCCCGCCACAGGGAUAUCACGAGGUAACUCGUCGAGAGCGGGCUUCGGCGGGCACCUGUUCGGC.........................AGCC...............................GCC.ACAGG.G......AUGGAAUGU.GGGCC.................................................................................................................................................................................................CUCGA....................................................................GGCCU.GAACCAACGACGCCCGCGGAUACACU.......................AUG
#=GR SL_8KL_010_SED_10010026/6096-6257 CODON                  .............................................................................................................................................................................................................................................................................................................................................................................................................................................................................................................................AUG
#=GR SL_8KL_010_SED_10010026/6096-6257 TT_RNIE_SLOW           ................................................................................................................................................................................................................................................................................................................................................................................................................................................................................................................................
SL_5KL_010_BRINE_10000029/1046-1156                           ...................................................CGGGGUAACUCGUCGAGAGCGGGCUUCGGCGGGCACCUGUUCGGC.........................ACAC...............................GCC..ACAG.G.....CAUGGAAUGU.GGGCC.................................................................................................................................................................................................CUCGA....................................................................GGCCU.GAACCAACGACGCCCGCGGACAACCU.......................AUG
#=GR SL_5KL_010_BRINE_10000029/1046-1156 CODON                ............................................................................................................................................................................GUA..............................................................................................................................................................................................................................................................................................................................................AUG
#=GR SL_5KL_010_BRINE_10000029/1046-1156 TT_RNIE_SLOW         ................................................................................................................................................................................................................................................................................................................................................................................................................................................................................................................................
SL_8KL_010_SED_10059739/1565-1404                             CGGAUUCGAACACGCCGCUUCGAAGGGCUUAUACCCGCCACGAGGGAAUCUCGAGGUAACUCGUCGAGAGCGGGCUUCGGCGGGCACCUGUUCGGC.........................ACAC...............................GCC..ACAG.G.....CAUGGAAUGU.GGGCC.................................................................................................................................................................................................CUCGA....................................................................GGCCU.GAACCAACGACGCCCGCGGACAACCU.......................AUG
#=GR SL_8KL_010_SED_10059739/1565-1404 CODON                  ............................................................................................................................................................................GUA..............................................................................................................................................................................................................................................................................................................................................AUG
#=GR SL_8KL_010_SED_10059739/1565-1404 TT_RNIE_SLOW           ................................................................................................................................................................................................................................................................................................................................................................................................................................................................................................................................
SL_5KL_010_BRINE_10000179/3860-4016                           ...........GGUGGGCUUCGAAGCGCUUAUACUCGACAGUUGGGUACGUUCGGGUAACUCGCUGGUCGCGGGCGUCAGCGGGCACCUGUUCGACG........................UCU...............................CGUC..ACAG.G.....UACGGAAUGU.GGACCGC...............................................................................................................................................................................................UCUC...................................................................GUGGUCU.GAACCGGGAAACGCCCGCAGGUAAAACG.....................AUG
#=GR SL_5KL_010_BRINE_10000179/3860-4016 CODON                .............................................................................................................................................................................................................................................................................................................................................................................................................................................................................................................................AUG
#=GR SL_5KL_010_BRINE_10000179/3860-4016 TT_RNIE_SLOW         ................................................................................................................................................................................................................................................................................................................................................................................................................................................................................................................................
NZ_CP007055.1/515905-515716                                   GACUCGAGGCGUGACGCUUCGAAGCCCUUAUACUCGCAAGUUGGAUAGUUGCAGACGACUCGCUGGUCCGCGGGCGACAGCGGGCACCUGUUCGACACACGUC..................ACAG........................GUCGGAAGUC..ACAG.G......UCGGAAUGU.GGAACGCGAGAG..........................................................................................................................................................................................AUC...............................................................CUCUCGAGUUCU.GAACCAGGAAACGCCCGCAGCAAAACACA....................AUG
#=GR NZ_CP007055.1/515905-515716 CODON                        .............................................................................................................................................................................................................................................................................................................................................................................................................................................................................................................................AUG
#=GR NZ_CP007055.1/515905-515716 TT_RNIE_SLOW                 ................................................................................................................................................................................................................................................................................................................................................................................................................................................................................................................................
NZ_JMIP02000020.1/43131-43304                                 GGCCCGAGGCGCGACGCUUCGAAGCCCUUAUACUCGCAAGUUGGAUAGUUGCAGACGACUCGCUGGUCCGCGGGCGACAGCGGGCACCUGUUCGAC.........................GCAC...............................GUC..ACAG.G......UCGGGAUGU.GGAACGCGGGAG..........................................................................................................................................................................................ACU...............................................................CUCUCGAGUUCU.GAACCAGGAAACGCCCGCAGGUAUACA......................AUG
#=GR NZ_JMIP02000020.1/43131-43304 CODON                      .............................................................................................................................................................................................................................................................................................................................................................................................................................................................................................................................AUG
#=GR NZ_JMIP02000020.1/43131-43304 TT_RNIE_SLOW               ................................................................................................................................................................................................................................................................................................................................................................................................................................................................................................................................
NC_002607.1/153521-153355                                     GCACGGACGUGGCGUCGUUCCGAAGUUCUUAACCCCGCCGGCGGAGUACCGAACGGUAACUCGCUGGUGGCGGGCUCCAGCGGGCGCCUGAC.............................GACGC..................................GUCGG.G......CCGGGAUGU.GAUUCUCGG.............................................................................................................................................................................................UGCG.................................................................CCGGGAAUU.GAACCACACAACGCCCGCGGACACAGAACA...................AUG
#=GR NC_002607.1/153521-153355 CODON                          ................................................................................................................................................................................................................................................................................................................................................................................................................................................................................................................................
#=GR NC_002607.1/153521-153355 TT_RNIE_SLOW                   ................................................................................................................................................................................................................................................................................................................................................................................................................................................................................................................................
SL_4KL_010_BRINE_10049878/1570-1731                           AACCAUGCAUUCGGCGCUUCGAAGCGCUUAUACGACCCUCUCGACUAUCUGAACCUGACUCGGUGGCACGCGGGCGCCAGCGGGCACCUGAACGCA.........................CAC................................UGC..UCAG.G......UCGGGAUGU.GAUCCU................................................................................................................................................................................................CUCG....................................................................AGGAUU.GAACCAGGAACUGCCCGCAGCACAACU......................AUG
#=GR SL_4KL_010_BRINE_10049878/1570-1731 CODON                .............................................................................................................................................................................................................................................................................................................................................................................................................................................................................................................................AUG
#=GR SL_4KL_010_BRINE_10049878/1570-1731 TT_RNIE_SLOW         ................................................................................................................................................................................................................................................................................................................................................................................................................................................................................................................................
NZ_BBMO01000001.1/1407606-1407436                             CGAACGACCUGUAACUCAGUUCGAAGCCCUUAAACUCGCCAACGCAGAAGACUCGAUAACUCGCUGGUGGCGGGCUCCAGCGGGCACCUGCACGGAGCG......................UGAU............................CGCUCCGCUCAG.G......CUGGAAUGU.GGUCGG................................................................................................................................................................................................GCGA....................................................................CCGACU.GAACCACUCGACGCCCGCGGUGAAAUC......................AUG
#=GR NZ_BBMO01000001.1/1407606-1407436 CODON                  ...........STP...............................................................................................................................................................................................................................................................................................................................................................................................................................................................................................................AUG
#=GR NZ_BBMO01000001.1/1407606-1407436 TT_RNIE_SLOW           ................................................................................................................................................................................................................................................................................................................................................................................................................................................................................................................................
ADL20m3uS_GLR497S01AM9VW/428-281                              ...........GGCGGGUUCCGAAACCCUUUACCUGACGACGCGGGAAGUUCUGGUAACUCGCUGGACGACGGGCACCAGUGGGCACCUGC..............................CAGAUA..................................GCAG.G...UCAUCGGAAUGU.GGUCU.................................................................................................................................................................................................UCG......................................................................GGACU.GAACCGGCCAACGCCCGUGGUGAUACACG....................AUG
#=GR ADL20m3uS_GLR497S01AM9VW/428-281 CODON                   .............................................................................................................................................................................................................................................................................................................................................................................................................................................................................................................................AUG
#=GR ADL20m3uS_GLR497S01AM9VW/428-281 TT_RNIE_SLOW            ................................................................................................................................................................................................................................................................................................................................................................................................................................................................................................................................
2140918017-22757/299-141                                      UCUCGUGCGCUGGCGGGUUCCGAAACCCUUUACCUGACGACGCGGGAAGUUCUGGUAACUCGCUGGACGACGGGCACCAGUGGGCACCUGC..............................CAGAUA..................................GCAG.G...UCAUCGGAAUGU.GGUCU.................................................................................................................................................................................................UCG......................................................................GGACU.GAACCGGCCAACGCCCGUGGUGAUACACG....................AUG
#=GR 2140918017-22757/299-141 CODON                           .............................................................................................................................................................................................................................................................................................................................................................................................................................................................................................................................AUG
#=GR 2140918017-22757/299-141 TT_RNIE_SLOW                    ................................................................................................................................................................................................................................................................................................................................................................................................................................................................................................................................
GSLNAS_F7I09SK02IM9H7/1-92                                    ....................................................................GACGGGCACCAGUGGGCACCUGU..............................CAUCG...................................ACAG.G...UCAUCGGAAUGU.GGUCCC................................................................................................................................................................................................UCC.....................................................................GGGACU.GAACCGGCAAACGCCCGUGGUGAUAGACC....................AUG
#=GR GSLNAS_F7I09SK02IM9H7/1-92 CODON                         .............................................................................................................................................................................................................................................................................................................................................................................................................................................................................................................................AUG
#=GR GSLNAS_F7I09SK02IM9H7/1-92 TT_RNIE_SLOW                  ................................................................................................................................................................................................................................................................................................................................................................................................................................................................................................................................
P_1C_Sed_2_UnCty_1039923/832-678                              ....GGACGGCGGCGGGUUCCGAAACCCUUUACCUGCCGACGGGGGAAUUUCGACCAACUCGCUGGUCGACGGGCACCAGCGGGCACCUGUC.............................GUC....................................GACAG.G...UCAUCGGAAUGU.GGUCC.................................................................................................................................................................................................CUCG.....................................................................GGACU.GAACCGGCAAACGCCCGUGGUGAUAGACC....................AUG
#=GR P_1C_Sed_2_UnCty_1039923/832-678 CODON                   .............................................................................................................................................................................................................................................................................................................................................................................................................................................................................................................................AUG
#=GR P_1C_Sed_2_UnCty_1039923/832-678 TT_RNIE_SLOW            ................................................................................................................................................................................................................................................................................................................................................................................................................................................................................................................................
NZ_AEMG01000025.1/56252-56081                                 CUGGUUGUGACGAGCGAAGACGAAGCUCUUAAACCCGCCAACCGGGAACGUUCGAUAACUCGCUGGGAAACGGGCACCAGUGGGCACCUGC..............................AACU....................................GCAG.G......ACGGAAUGU.GGCGUGG..UCGAUU.......................................................................................................................................................................................GUG............................................................AAUCGAUUCCACGCU.GAACCACUCAACGCCCGUGGUGAUAGACC....................AUG
#=GR NZ_AEMG01000025.1/56252-56081 CODON                      .............................................................................................................................................................................................................................................................................................................................................................................................................................................................................................................................AUG
#=GR NZ_AEMG01000025.1/56252-56081 TT_RNIE_SLOW               ................................................................................................................................................................................................................................................................................................................................................................................................................................................................................................................................
SL_4KL_010_BRINE_10364003/352-128                             .GCCGUAACGAUUCGUCUUCGAAGCCCUUUUGUCCUCAACUGGAAAAGAACAGGAUAGCUAACUGGACGACGGGCACCAGUGGGCGCCUGU..............................UUCAGC..................................ACAG.G......UCGGGAUGU.GAACCG................................................................GGAGGGU...GAGAUCGAA...........GAUCUCGCAGCCCUCC....ACGAGAUUUCCAAUCUCGCCGGGG.....................CCUUCGA.....................CCCCGCA......................................................................UGGUUU.GAACCACGCAACGCCCGUGGUGAUAGACAU...................AUG
#=GR SL_4KL_010_BRINE_10364003/352-128 CODON                  ................................................................................................................................................................................................................................................................................................................................................................................................................................................................................................................................
#=GR SL_4KL_010_BRINE_10364003/352-128 TT_RNIE_SLOW           ................................................................................................................................................................................................................................................................................................................................................................................................................................................................................................................................
SL_4KL_010_BRINE_10015962/1141-951                            CGCCCCUGACGAACCGCGUUUCGAAGCCCUUAACAGCCGCCCUGGAUAAUUUCGGGUAACUCGCUGGAGACGGGCAACAGCGGGCACCUGU..............................ACAC....................................ACAG.G......UCGGGAUGU.GACCUGCG..CGGCUUCGGCCGC...............................................................................................................................................................................GGGGAG.................................................GCGGAUC.GGCCGCCGAACGGUU.GAACCACACGACGCCCGUGGUGAACACACU...................AUG
#=GR SL_4KL_010_BRINE_10015962/1141-951 CODON                 .............................PTS..................................................................................................................................................................................................................................................................................................................................................................................................................................................GUA........................................AUG
#=GR SL_4KL_010_BRINE_10015962/1141-951 TT_RNIE_SLOW          ................................................................................................................................................................................................................................................................................................................................................................................................................................................................................................................................
SL_4KL_010_BRINE_10475926/1-82                                ..........................................................................CGCCAGCGGGCACCUGA..............................GAUAC...................................UCAG.G......UCGGGAUGU.GAUCUC................................................................................................................................................................................................UCAC....................................................................GGGAUU.GAACCAGGAAACGCCCGCAAGAAAACC......................AUG
#=GR SL_4KL_010_BRINE_10475926/1-82 CODON                     ...........................................................................AUG..................................................................................................................................................................................................................................................................................................................................................................................................................................................
#=GR SL_4KL_010_BRINE_10475926/1-82 TT_RNIE_SLOW              ................................................................................................................................................................................................................................................................................................................................................................................................................................................................................................................................
SL_4KL_010_BRINE_10013350/4735-4574                           AACACACCAGCUGUGGUUCGAAGUCCUUUUAUCCGCAAGUGCGGUAGAACCGUCAACUCGCUGGGCGACACGGGCACCAGCGGGCACCUGU..............................UGCAU...................................ACAG.G......CUGGGAUGU.GAACUCC...............................................................................................................................................................................................GCUC...................................................................GGAGUUU.GAACCGUACAACGCCCGUGGGUGAAACCACA..................AUG
#=GR SL_4KL_010_BRINE_10013350/4735-4574 CODON                .............................................................................................................................................................................................................................................................................................................................................................................................................................................................................................................................AUG
#=GR SL_4KL_010_BRINE_10013350/4735-4574 TT_RNIE_SLOW         ................................................................................................................................................................................................................................................................................................................................................................................................................................................................................................................................
SL_4KL_010_BRINE_10006798/2123-1850                           AAUACUGCAACAUGAGUUCGAAGUCCUUUUAUUUACAACCGCGAUAUUUUCACCAACUCGCUGGGUGACACGGGCACCAGCGGGCACCUGU..............................CAACU...................................ACAG.G......CUGGGAUGU.GAACCGACGGCGGGUUUC.CCGCCUC..AUACUGGUGACUAUAAGAGCGUG.GAAAAUUCCGACCCU...................................................................................................................................ACGGG........GGUCGGAUA.UUCACACAAAUUUAUAGCCACCAGUAUCAGUGGUGGCGAAGCCACCCAG.GGUUU.GAACCACACAACGCCCGUGGGUGAUACCAC...................AUG
#=GR SL_4KL_010_BRINE_10006798/2123-1850 CODON                .............................................................................................................................................................................................................................................................................................................................................................................................................................................................................................................................AUG
#=GR SL_4KL_010_BRINE_10006798/2123-1850 TT_RNIE_SLOW         ................................................................................................................................................................................................................................................................................................................................................................................................................................................................................................................................
SL_4KL_010_BRINE_10145615/12-172                              CGAGUAGCCAGCCGAGUUCGACAUCCUUUUAUCCGUAACCGGGAUAGAUCCGGCAACUCGCUGGCGAACACGGGCACCAGCGGGCACCUGU..............................ACUC....................................ACAG.G......ACGGGAUGU.GAACCUG...............................................................................................................................................................................................AAUC...................................................................CAGGUUU.GAACCACUCAACGCCCGUGGGUGAAACCACA..................AUG
#=GR SL_4KL_010_BRINE_10145615/12-172 CODON                   ................................................................................................................................................................................................................................................................................................................................................................................................................................................................................GUA..........................................AUG
#=GR SL_4KL_010_BRINE_10145615/12-172 TT_RNIE_SLOW            ................................................................................................................................................................................................................................................................................................................................................................................................................................................................................................................................
NC_021313.1/779914-780139                                     ACCGGUCGUCGACCGCCAUUCGAAGCGUUUAACCACCGAACGGGCGGAGAAUGGACAACUCGCUGGCAGUCGGGCUCCAGCGGGCACCCGUC.............................UCGC...................................GACGG.G......CCGGGAUGU.GACCC..............................................................UGGCCGACGGACGC.....CGAC...............GCGUUCGUCGG.GAGA..................GGCG.ACGCGC..GUGCCG.......GCA...........CGGCACCACCGCG.ACGCCGAUC.....................................................................GGGUU.GAACCACCAAACGCCCGAGGAGAAUACA.....................AUG
#=GR NC_021313.1/779914-780139 CODON                          ................GUA..........................................................................................................................................................................................................................................................................................................................................................................................................................................................................................................AUG
#=GR NC_021313.1/779914-780139 TT_RNIE_SLOW                   ................................................................................................................................................................................................................................................................................................................................................................................................................................................................................................................................
JXWU01070236.1/474-228                                        ACCUCCGUCGAGCGCCAUUCGAAGCGUUUAACCACCGAACGGGCGGAUGAACGGACAACUCGCUGGCAGUCGGGCUCCAGCGGGCACCCGUC.............................UCGC...................................GACGG.G......CCGGGAUGU.GACCC...UGGC..........................................................CGGCCGACGCC.....GAC................GGCGUCGGUCGGGGGA..................GGCGACGGUCGAGGCCGAUCGCACCGAUCCG..CGGUGCGACCGGGCCCGACCGCUGCCGAUC.....................................................................GGGUU.GAACCACCAAACGCCCGAGGAGAACACA.....................AUG
#=GR JXWU01070236.1/474-228 CODON                             .............................................................................................................................................................................................................................................................................................................................................................................................................................................................................................................................AUG
#=GR JXWU01070236.1/474-228 TT_RNIE_SLOW                      ................................................................................................................................................................................................................................................................................................................................................................................................................................................................................................................................
NC_007426.1/125513-125357                                     GUUACAGCCGCUACCGUUCCGAAGCGCUUAACCACGCCAGCGGCCACGGUUGAAACGACUCGCUGGAUGACGGGCACCAGCGGGCACCUGU..............................CGAC....................................ACAG.G......CUGGAAUGU.GACCGGC...............................................................................................................................................................................................UCC....................................................................GCCGGUU.GAACCACGAAACGCCCGUGGUGAACAUC.....................AUG
#=GR NC_007426.1/125513-125357 CODON                          .............................................................................................................................................................................................................................................................................................................................................................................................................................................................................................................................AUG
#=GR NC_007426.1/125513-125357 TT_RNIE_SLOW                   ................................................................................................................................................................................................................................................................................................................................................................................................................................................................................................................................
SL_4KL_010_BRINE_10509292/18-218                              CCCAGGGAGACGACUGCUUCGAAGCGCUUAUACUCCGGACUUGGAUAGAUACGAUAGACUCGCUGGACCGCGGGCGACAGCGGGCACCUGUUCGGC.........................AACU...............................GCC..ACAG.G......UCGGGAUGU.GAUUGACAC.ACCACUCGAGUC................................................................................................................................................................................CCGAGAACU...............................................GACUCGAGUGGGCGUGAAAAUU.GAACCAGAAAACGCCCGCAGAGAAUACCA....................AUG
#=GR SL_4KL_010_BRINE_10509292/18-218 CODON                   .....................................................................................................................................................................................S.TP....................................................................................................................................................................................................................................................................................................................................AUG
#=GR SL_4KL_010_BRINE_10509292/18-218 TT_RNIE_SLOW            ................................................................................................................................................................................................................................................................................................................................................................................................................................................................................................................................
NZ_HG315690.1/2398672-2398486                                 CACGCCCCCUUCGACGGUUCGAAGCGCUUAUACGGGAACGCUGGGUACGUUCGGGCAACUCGCUGGGUCGCGGGCUCCAGCGGGCACCUGUUCACGCGGCGGUGC................AGUCGAC...................GCACCGUUGCC...ACAG.G......UAGGGAUGU.GAUCCCGA..............................................................................................................................................................................................AAC...................................................................UCGGGAUU.GAACCAGGAAACGCCCGCGGGUGAAACC.....................AUG
#=GR NZ_HG315690.1/2398672-2398486 CODON                      .............................................................................................................................................................................................................................................................................................................................................................................................................................................................................................................................AUG
#=GR NZ_HG315690.1/2398672-2398486 TT_RNIE_SLOW               ................................................................................................................................................................................................................................................................................................................................................................................................................................................................................................................................
NC_015666.1/1582943-1583129                                   ACAUCCCGUUUCGACGGUUCGAAGCGCUUAUACGGGAACGCUGGGUACGUUCGGGCAACUCGCUGGGUCGCGGGCGCCAGCGGGCACCUGUUCACGCGGCGCUGCA...............GUGA.....................UGCGGCGCCGCC...ACAG.G......UCGGGAUGU.GAUCUCGA..............................................................................................................................................................................................AGU...................................................................UCGGGAUU.GAACCAGGAAACGCCCGCAGGUGAUAAUC....................AUG
#=GR NC_015666.1/1582943-1583129 CODON                        .............................................................................................................................................................................................................................................................................................................................................................................................................................................................................................................................AUG
#=GR NC_015666.1/1582943-1583129 TT_RNIE_SLOW                 ................................................................................................................................................................................................................................................................................................................................................................................................................................................................................................................................
SL_4KL_010_BRINE_10004067/1003-1165                           ACGGGCCGUUUCGGCGGUUCGAAGGCCUUAUCAACGGCUGCUUUGUACGUUUGGGUGACUCGCCGAGUCGCGGGCGUCGGCGGGCACCUGUCCGGC.........................AUCU...............................GCCC.ACAG.G......UCGGGAUGU.GAUCUC................................................................................................................................................................................................ACUC....................................................................GAGAUU.GAACCAGGAAACGCCCGCAGAAACCU.......................AUG
#=GR SL_4KL_010_BRINE_10004067/1003-1165 CODON                .............................................................................................................................................................................................................................................................................................................................................................................................................................................................................................................................AUG
#=GR SL_4KL_010_BRINE_10004067/1003-1165 TT_RNIE_SLOW         ................................................................................................................................................................................................................................................................................................................................................................................................................................................................................................................................
SL_5KL_010_BRINE_10021750/216-378                             ACGGGCCGUUUCGGCGGUUCGAAGGCCUUAUGAACGGCUGCUUUGUAGGUUCGGGUGACUCGCCGAGUCGCGGGCGUCGGCGGGCACCUGUCCGGC.........................AUCU...............................GCCC.ACAG.G......UCGGGAUGU.GAUCUC................................................................................................................................................................................................ACUC....................................................................GAGAUU.GAACCAGGAAACGCCCGCAGAAACCU.......................AUG
#=GR SL_5KL_010_BRINE_10021750/216-378 CODON                  .............................................................................................................................................................................................................................................................................................................................................................................................................................................................................................................................AUG
#=GR SL_5KL_010_BRINE_10021750/216-378 TT_RNIE_SLOW           ................................................................................................................................................................................................................................................................................................................................................................................................................................................................................................................................
SL_8KL_010_SED_10621895/250-83                                GAUCGAUUCCGCCGCUUCGAAGCGCUUAUAGGCGAACGCUGGAUACGUCCUGUCAGACUCGCUGGGCACGCGGACGCCAGCGGGCACCUGUCCGGC.........................UCAC...............................GCCC.ACAG.G......UCGGGAUGU.GAUCUCGC..............................................................................................................................................................................................GAC...................................................................GCGGGAUU.GAACCAGGAAACGUCCGCGGGUGAAACU.....................AUG
#=GR SL_8KL_010_SED_10621895/250-83 CODON                     ....................................................................................GUA......................................................................................................................................................................................................................................................................................................................................................................................................................................AUG
#=GR SL_8KL_010_SED_10621895/250-83 TT_RNIE_SLOW              ................................................................................................................................................................................................................................................................................................................................................................................................................................................................................................................................
NZ_AOHZ01000075.1/121714-121546                               GCCUUCGCCCGAAGAGUUCGAAGGCCUUAUACUCGAGAGUUGGCUAUGCUGCGGUAGACUCGCUGAGUCGCGGGCAUCAGCGGGCACCUGUUCGGC.........................ACAC...............................GCCCCACAG.G......UCGGGAUGU.GAUCCCG...............................................................................................................................................................................................GAGGU..................................................................CGGGAUU.GAACCAGGAAACGCCCGCGGUGAUUACC.....................AUG
#=GR NZ_AOHZ01000075.1/121714-121546 CODON                    .............................................................................................................................................................................................................................................................................................................................................................................................................................................................................................................................AUG
#=GR NZ_AOHZ01000075.1/121714-121546 TT_RNIE_SLOW             ................................................................................................................................................................................................................................................................................................................................................................................................................................................................................................................................
SL_5KL_010_BRINE_10005738/1274-1110                           CGCGAGCGCGUGAGCGGUUCGAAGGCCUUAUGAAAGACAGCCGGCUAGCCGGAGGCAACCUGUCGGUCGGCGGGCACCGGCGGGCACCCGCACGGC.........................ACGC...............................GCCA..CGG.G......UCGGGAUGU.GAUCCGG...............................................................................................................................................................................................AGG....................................................................CCGGAUU.GAACCAGGAAACGCCCGCGGUGAACACG.....................AUG
#=GR SL_5KL_010_BRINE_10005738/1274-1110 CODON                ..........STP................................................................................................................................................................................................................................................................................................................................................................................................................................................................................................................AUG
#=GR SL_5KL_010_BRINE_10005738/1274-1110 TT_RNIE_SLOW         ................................................................................................................................................................................................................................................................................................................................................................................................................................................................................................................................
SL_6KL_011_BRINE_1053602/185-349                              CGAGCGCGUGAGAGCGGUUCGAAGCCCUUAUCACCGACAGCCGGCAACCCUGAGGUAACCUGUCGGUCGGCGGGCACCGACGGGCACCCGUACGGC.........................ACGC...............................GCC..ACGG.G......UCGGGAUGU.GAUCCGG...............................................................................................................................................................................................AGG....................................................................CCGGAUU.GAACCAGGAAACGCCCGCGGUGAACACG.....................AUG
#=GR SL_6KL_011_BRINE_1053602/185-349 CODON                   ........STP..................................................................................................................................................................................................................................................................................................................................................................................................................................................................................................................AUG
#=GR SL_6KL_011_BRINE_1053602/185-349 TT_RNIE_SLOW            ................................................................................................................................................................................................................................................................................................................................................................................................................................................................................................................................
SS_3KL_010_SOIL_10028172/1987-1833                            .......................GCGUUUAUACUCGGCAGUCCGAUAGAUCAGGACGACUCGCUGGGUCGCGGGCGCCGGCGGGCACCUGUUCGGC.........................AUUCGAC............................GCCC.ACAG.G......UCGGGAUGU.GAUCCG.CGGG...........................................................................................................................................................................................GACGA..............................................................CCCGCCGGGUU.GAACCAGGAAACGUCCGCAGUGAUCACG.....................AUG
#=GR SS_3KL_010_SOIL_10028172/1987-1833 CODON                 .......................PTS..........................................................................................................................................................................................................................................................................................................................................................................................................................................................................GUA......................AUG
#=GR SS_3KL_010_SOIL_10028172/1987-1833 TT_RNIE_SLOW          ................................................................................................................................................................................................................................................................................................................................................................................................................................................................................................................................
SL_3KL_010_SED_10125154/51-228                                GGGCGACGUCGCCACGGUUCGAAGCGUUUAUACUCGGCAGUCCGAUAGAUCAGGACGACUCGCUGGGUCGCGGGCGCCGGCGGGCACCUGUUCGGC.........................AUUCGAC............................GCCC.ACAG.G......UCGGGAUGU.GAUCCG.CGGG...........................................................................................................................................................................................GACGA..............................................................CCCGCCGGGUU.GAACCAGGAAACGUCCGCAGUGAUCACG.....................AUG
#=GR SL_3KL_010_SED_10125154/51-228 CODON                     .............................................................................................................................................................................................................................................................................................................................................................................................................................................................................................................................AUG
#=GR SL_3KL_010_SED_10125154/51-228 TT_RNIE_SLOW              ................................................................................................................................................................................................................................................................................................................................................................................................................................................................................................................................
NZ_AOIA01000114.1/146589-146765                               CCGCGCCGUCGACGCGGUUCGAAGCGUUUAUACUCGGGAGCUGGGUAGAUCGGGACGACUCGCUGGGUCGCGGGCACCGGCGGGCACCUGUUCGGCA........................GUGA..............................UGUCC.ACAG.G......UCGGGAUGU.GAUCC.GCGGG...........................................................................................................................................................................................GUCGA..............................................................CCCGCUGGGUU.GAACCAGGAAACGCCCGCAGUGAUCACG.....................AUG
#=GR NZ_AOIA01000114.1/146589-146765 CODON                    .............................................................................................................................................................................................................................................................................................................................................................................................................................................................................................................................AUG
#=GR NZ_AOIA01000114.1/146589-146765 TT_RNIE_SLOW             ................................................................................................................................................................................................................................................................................................................................................................................................................................................................................................................................
NZ_AOIB01000026.1/119305-119481                               GGGCGACCUCGUCGCGGUUCGAAGCGUUUAUACUCGGCAGUCCGAUAGAUCAGGAUAACUCGCUGGGUCGCGGGCGCCGGCGGGCACCUGUUCGGU.........................AUCGAC.............................GCCC.ACAG.G......UCGGGAUGU.GAUCC.GCGGG...........................................................................................................................................................................................GCCGG..............................................................CCCGCUGGGUU.GAACCAGGAAACGCCCGCAGUGAUCACG.....................AUG
#=GR NZ_AOIB01000026.1/119305-119481 CODON                    .............................................................................................................................................................................................................................................................................................................................................................................................................................................................................................................................AUG
#=GR NZ_AOIB01000026.1/119305-119481 TT_RNIE_SLOW             ................................................................................................................................................................................................................................................................................................................................................................................................................................................................................................................................
NC_019974.1/1797397-1797221                                   CGUCAGCGUCGUCGCGGUUCGAAGCGUUUAUACUCGGUAGCUGGGUAGAUAGGGACGACUCGCUGGGUCGCGGGCGCCGGCGGGCACCUGUACGGC.........................AUCGAC.............................GCCC.ACAG.G......UCGGGAUGU.GAUCC.GCGGG...........................................................................................................................................................................................ACCGA..............................................................CCCGCUGGGUU.GAACCAGGAAACGCCCGCAGUGAUCACG.....................AUG
#=GR NC_019974.1/1797397-1797221 CODON                        .............................................................................................................................................................................................................................................................................................................................................................................................................................................................................................................................AUG
#=GR NC_019974.1/1797397-1797221 TT_RNIE_SLOW                 ................................................................................................................................................................................................................................................................................................................................................................................................................................................................................................................................
GSLNARP_GFPJP1N02GQ822/363-498                                GGUAUCGCGUUCCGGCGGGCUUCGAAGCGCUUUUGAUAGGAGACAGCGAAGAUUGGACAACUCGCUGGGACGGGCACCAGCGGGCACCUGU..............................CUGU....................................ACAG.G......UCGGGAUGU.GGCCC.................................................................................................................................................................................................GCGA.....................................................................GGGCU.GAACCAGGCAACG.......................................
#=GR GSLNARP_GFPJP1N02GQ822/363-498 CODON                     ................................................................................................................................................................................................................................................................................................................................................................................................................................................................................................................................
#=GR GSLNARP_GFPJP1N02GQ822/363-498 TT_RNIE_SLOW              ................................................................................................................................................................................................................................................................................................................................................................................................................................................................................................................................
SL_4KL_010_BRINE_10350018/318-125                             GCCGCGGAUAGGUCAGCUUCGAAGCCCUUUUGUCCUCAAAUCAGAAAGGAUAGCGUAGCUAACUGGACGACGGGCACCAGUGGGCACCUGU..............................CACAGA..................................ACAG.G......UCGGGAUGU.GAACC...GCGAGGUCGAAGAUCUC.............................................................................................................................................................................GCC..................................................GAGAUUGGAAAUCUCGCUACGGUUU.GAACCACGCAACGCCCGUGGUGAUAGACAU...................AUG
#=GR SL_4KL_010_BRINE_10350018/318-125 CODON                  ................................................................................................................................................................................................................................................................................................................................................................................................................................................................................................................................
#=GR SL_4KL_010_BRINE_10350018/318-125 TT_RNIE_SLOW           ................................................................................................................................................................................................................................................................................................................................................................................................................................................................................................................................
SL_4KL_010_BRINE_10097165/927-764                             GCACAGCGAGCAGUGAUAUCGACGCCCUUUUGUUNGAAACCACGAAAUCUCGUGUAACUCGCUGGGUAAACGGGCACCAGUGGGCACCUGU..............................UCCAU...................................ACAG.G......UUGGGAUGU.GAACUAUCGC............................................................................................................................................................................................CCC.................................................................GCGAUGGUUU.GAACCACGCAACGCCCGUGGUGAUACCA.....................AUG
#=GR SL_4KL_010_BRINE_10097165/927-764 CODON                  .............................................................................................................................................................................................................................................................................................................................................................................................................................................................................................................................AUG
#=GR SL_4KL_010_BRINE_10097165/927-764 TT_RNIE_SLOW           ................................................................................................................................................................................................................................................................................................................................................................................................................................................................................................................................
SL_5KL_010_BRINE_10001159/6606-6442                           ACACACCAAGCAGUGAUAUCGACGCCCUUUUGUUUGAAACCACGAAAUUCCCUGUAACUCGCUGGGAGAACGGGCACCAGCGGGCACCUGU..............................UCCAU...................................ACAG.G......UCGGGAUGU.GAACUAUCGC............................................................................................................................................................................................ACCC................................................................GCGAUGGUUU.GAACCACGCAACGCCCGUGGUGAUAGCA.....................AUG
#=GR SL_5KL_010_BRINE_10001159/6606-6442 CODON                ....................................................................................................................................................................................AU.G........................................................................................................................................................................................................................................................................................................................................
#=GR SL_5KL_010_BRINE_10001159/6606-6442 TT_RNIE_SLOW         ................................................................................................................................................................................................................................................................................................................................................................................................................................................................................................................................
SL_6KL_011_BRINE_1084724/550-386                              ACACAGCCAGCAGUGAUAUCGACGCCCUUUUGUUCGAAACCACGAAAUCUCGUGUAACUCGCUGGGUAAACGGGCACCAGUGGGCACCUGU..............................UCCAU...................................ACAG.G......UUGGGAUGU.GAACUAUCGC............................................................................................................................................................................................ACCC................................................................GCGAUGGUUU.GAACCACGCAACGCCCGUGGUGAUAACA.....................AUG
#=GR SL_6KL_011_BRINE_1084724/550-386 CODON                   .............................................................................................................................................................................................................................................................................................................................................................................................................................................................................................................................AUG
#=GR SL_6KL_011_BRINE_1084724/550-386 TT_RNIE_SLOW            ................................................................................................................................................................................................................................................................................................................................................................................................................................................................................................................................
SL_4KL_010_BRINE_10003303/1390-1554                           ACAUAGCCAGCAAGAAUAUCGACGCCCUUUUGUUUGAAACCACGAAAUUUUCUGUAACUCGCUGGGUAAACGGGCACCAGUGGGCACCUGU..............................UCCAU...................................ACAG.G......UCGGGAUGU.GAACUAUCGC............................................................................................................................................................................................ACCC................................................................GCGAUGGUUU.GAACCACGCAACGCCCGUGGUGAUAACA.....................AUG
#=GR SL_4KL_010_BRINE_10003303/1390-1554 CODON                ................................................................................................................................................................................................................................................................................................................................................................................................................................................................................GUA..........................................AUG
#=GR SL_4KL_010_BRINE_10003303/1390-1554 TT_RNIE_SLOW         ................................................................................................................................................................................................................................................................................................................................................................................................................................................................................................................................
GSLNAS_F7I09SK02F8ECV/355-188                                 ..CCACGACCGGCGGAGUUCGAAGUCCUUUUUGUCCGAUAGCAGGGUAGAAUCGGUAACUCGCUGGCGGACGGGCACCAGCGGGCACCUGU..............................CACAU...................................ACAG.G......UCGGGAUGU.GAACCGC.CGAGG.........................................................................................................................................................................................ACGU.............................................................CCCCGUGCGGUUU.GAACCACGCAACGCCCGUGGUGACAAUC.....................AUG
#=GR GSLNAS_F7I09SK02F8ECV/355-188 CODON                      .............................................................................................................................................................................................................................................................................................................................................................................................................................................................................................................................AUG
#=GR GSLNAS_F7I09SK02F8ECV/355-188 TT_RNIE_SLOW               ................................................................................................................................................................................................................................................................................................................................................................................................................................................................................................................................
NZ_AGFZ01000059.1/22801-22632                                 AGACAGGGUCAGGGCGGUUCGAAGCGCUUAUACACCGCCGCUGAGUACGUUUCGACGACUCGCUGGGUCGCGGGCGCCAGCGGGCACCUGU.UCGGC........................ACCGAC............................GCCGCCACAG.G......UCGGGAUGU.GAUCCC................................................................................................................................................................................................CUUC....................................................................GGGAUU.GAACCAGGAAACGCCCGCGGGUGAUAACC....................AUG
#=GR NZ_AGFZ01000059.1/22801-22632 CODON                      .................................................................................................................................................................................................................................................................................................................................................................................................................................................................................................STP.........................AUG
#=GR NZ_AGFZ01000059.1/22801-22632 TT_RNIE_SLOW               ................................................................................................................................................................................................................................................................................................................................................................................................................................................................................................................................
NZ_AOLQ01000004.1/73956-73797                                 UCACACCCGUGAGUCUGGUCCGAACCGCUUAAGAGUCCGAACGGCAAAUUGCGGAUAACUCGCUGGACGACGGGCACCAGCGGGCACCUGC..............................GUGU....................................GCAG.G......UCGGGAUGU.GAGUCGC...............................................................................................................................................................................................AGACC..................................................................GCGACUU.GAACCACGCAACGCCCGUGGUGAAUACAU....................AUG
#=GR NZ_AOLQ01000004.1/73956-73797 CODON                      .............................................................................................................................................................................................................................................................................................................................................................................................................................................................................................................................AUG
#=GR NZ_AOLQ01000004.1/73956-73797 TT_RNIE_SLOW               ................................................................................................................................................................................................................................................................................................................................................................................................................................................................................................................................
NZ_AOLR01000005.1/181701-181862                               CUCAUCCACAAGUCUGGUCCGAACCGUUUAAGAGUCCGAGCGGCAAACUCCGGGGUAACUCGCUGGACAACGGGCACCAGCGGGCACCUGC..............................GUGU....................................GCAG.G......UCGGGAUGU.GAGUCGCGC.............................................................................................................................................................................................CGC..................................................................GCGCGACUU.GAACCACGCAACGCCCGUGGUGAAUACAU....................AUG
#=GR NZ_AOLR01000005.1/181701-181862 CODON                    .............................................................................................................................................................................................................................................................................................................................................................................................................................................................................................................................AUG
#=GR NZ_AOLR01000005.1/181701-181862 TT_RNIE_SLOW             ................................................................................................................................................................................................................................................................................................................................................................................................................................................................................................................................
NC_006396.1/1849571-1849732                                   CUCAUCCACAAGUCUGGUCCGAACCGUUUAAGACUCCGAGCGGCAAACUCCGGGGUAACUCGCUGGACAACGGGCACCAGCGGGCACCUGC..............................GUGU....................................GCAG.G......UCGGGAUGU.GAGUCGCGC.............................................................................................................................................................................................CGC..................................................................GCGCGACUU.GAACCACGCAACGCCCGUGGUGAAUACAU....................AUG
#=GR NC_006396.1/1849571-1849732 CODON                        ................................................................................................................................................................................................................................................................................................................................................................................................................................................................................................................................
#=GR NC_006396.1/1849571-1849732 TT_RNIE_SLOW                 ................................................................................................................................................................................................................................................................................................................................................................................................................................................................................................................................
NZ_AOLW01000010.1/93537-93376                                 UCACAUCCGCGAGUCUGGUCCGAACCGUUUAAGGCUCCGAACGGCAAACUCCGGGUAACUCGCUGGACGACGGGCACCAGCGGGCACCUGC..............................GUGU....................................GCAG.G......UCGGGAUGU.GAGUCGCGU.............................................................................................................................................................................................CGA..................................................................GCGCGACUU.GAACCACGCAACGCCCGUGGUGAAUACAU....................AUG
#=GR NZ_AOLW01000010.1/93537-93376 CODON                      ................................................................................................................................................................................................................................................................................................................................................................................................................................................................................................................................
#=GR NZ_AOLW01000010.1/93537-93376 TT_RNIE_SLOW               ................................................................................................................................................................................................................................................................................................................................................................................................................................................................................................................................
P_A23_Liq_1_Fmt_1025305/96-257                                UCACACCCGCGAGUCGGGUCCGAACCGCUUAAGAGUCCGAACGGCAAACUCCGGGUAACUCGCUGGACGACGGGCACCAGCGGGCACCUGC..............................GUGU....................................GCAG.G......CCGGGAUGU.GAGUCGCGC.............................................................................................................................................................................................CGA..................................................................GCGCGACUU.GAACCACGCAACGCCCGUGGUGAAUACAU....................AUG
#=GR P_A23_Liq_1_Fmt_1025305/96-257 CODON                     .............................................................................................................................................................................................................................................................................................................................................................................................................................................................................................................................AUG
#=GR P_A23_Liq_1_Fmt_1025305/96-257 TT_RNIE_SLOW              ................................................................................................................................................................................................................................................................................................................................................................................................................................................................................................................................
NZ_AOLS01000038.1/57815-57654                                 CUCAUCCACAAGUCUGGUCCGAACCGUUUAAGAGUCCGAGCGGCAAACUCCGGGGUAACUCGCUGGACGACGGGCACCAGCGGGCACCUGC..............................GUGU....................................GCAG.G......UCGGGAUGU.GAGUCGCGC.............................................................................................................................................................................................CGA..................................................................GCGCGACUU.GAACCACGCAACGCCCGUGGUGAAUACAU....................AUG
#=GR NZ_AOLS01000038.1/57815-57654 CODON                      .............................................................................................................................................................................................................................................................................................................................................................................................................................................................................................................................AUG
#=GR NZ_AOLS01000038.1/57815-57654 TT_RNIE_SLOW               ................................................................................................................................................................................................................................................................................................................................................................................................................................................................................................................................
NZ_JXAO01000004.1/115664-115825                               UCACAUCCGCGAGUCUGGUCCGAACCGUUUAAGACUCCGAACGGCAAACUCCGGGUAACUCGCUGGACGACGGGCACCAGCGGGCACCUGC..............................GUGU....................................GCAG.G......UCGGGAUGU.GAGUCGCGC.............................................................................................................................................................................................CGA..................................................................GCGCGACUU.GAACCACGCAACGCCCGUGGUGAAUACAU....................AUG
#=GR NZ_JXAO01000004.1/115664-115825 CODON                    ................................................................................................................................................................................................................................................................................................................................................................................................................................................................................................................................
#=GR NZ_JXAO01000004.1/115664-115825 TT_RNIE_SLOW             ................................................................................................................................................................................................................................................................................................................................................................................................................................................................................................................................
NZ_AOLY01000007.1/129389-129228                               CCCAUCCCUAAGUCCGGUCCGAACCGCUUAAGAGUCCGAACGGCAAACUCCGGAGUAACUCGCUGGACGACGGGCACCAGCGGGCACCUGC..............................GUGU....................................GCAG.G......UCGGGAUGU.GAGUCGCGC.............................................................................................................................................................................................CGA..................................................................GCGCGACUU.GAACCACGCAACGCCCGUGGUGAAUACAU....................AUG
#=GR NZ_AOLY01000007.1/129389-129228 CODON                    .............................................................................................................................................................................................................................................................................................................................................................................................................................................................................................................................AUG
#=GR NZ_AOLY01000007.1/129389-129228 TT_RNIE_SLOW             ................................................................................................................................................................................................................................................................................................................................................................................................................................................................................................................................
NZ_AOLX01000025.1/30617-30458                                 CGCAUCCACGAGUCUGGUCCGAACCGCUUAAGAGUCCGAACGGCAAACUCCGGAGUAACUCGCUGGGCGACGGGCACCAGCGGGCACCUGC..............................GUGU....................................GCAG.G......UCGGGAUGU.GAGUCGCG..............................................................................................................................................................................................AAA...................................................................CGCGACUU.GAACCACGCAACGCCCGUGGUGAAUACAU....................AUG
#=GR NZ_AOLX01000025.1/30617-30458 CODON                      .............................................................................................................................................................................................................................................................................................................................................................................................................................................................................................................................AUG
#=GR NZ_AOLX01000025.1/30617-30458 TT_RNIE_SLOW               ................................................................................................................................................................................................................................................................................................................................................................................................................................................................................................................................
GSLNAS_F7I09SK02I6FWL/212-372                                 UGAGCGGCUCCCGGCGGAGUUCGAAGGCCUUUUGGCCGCCGGCGGGGUACCGCCUGUAACUCGCUGGAGACGGGCACCAGCGGGCACCUGC..............................CUGU....................................GCAG.G......ACGGGAUGU.GAGUCGCG..............................................................................................................................................................................................GACCG.................................................................CGCGACUU.GAACCACGCAACGCCCGAGGUGAAACCC.....................AUG
#=GR GSLNAS_F7I09SK02I6FWL/212-372 CODON                      STP..........................................................................................................................................................................................................................................................................................................................................................................................................................................................................................................................AUG
#=GR GSLNAS_F7I09SK02I6FWL/212-372 TT_RNIE_SLOW               ................................................................................................................................................................................................................................................................................................................................................................................................................................................................................................................................
NC_013202.1/272675-272495                                     AGCCCGUCUCGAUCAGCUUCGAAUGGCUUAAGGGCGCAAGCCGGGAAGCAGUGAGUAACUCGCUGGACGACGGGCACCAGCGGGCACCUGCAUGGACCG......................AUCGA...........................CGGGUCGUACAG.G......UCGGGAUGU.GACUCCGGA.............................................................................................................................................................................................CGAU.................................................................UCCGGCGUU.GAACCACGCAACGCCCGUGGUGAUACACAC...................AUG
#=GR NC_013202.1/272675-272495 CODON                          .............................................................................................................................................................................................................................................................................................................................................................................................................................................................................................................................AUG
#=GR NC_013202.1/272675-272495 TT_RNIE_SLOW                   ................................................................................................................................................................................................................................................................................................................................................................................................................................................................................................................................
NZ_KB905378.1/614081-614261                                   AGACCGUCUCGAUCAGCUUCGAAUGGCUUAAGGGCGCAAGCCGGGAAGCAGUGGGUAACUCGCUGGACGACGGGCACCAGCGGGCACCUGCAUGGACCG......................AUCGA...........................CGGGUCGUACAG.G......UCGGGAUGU.GACUCCGGA.............................................................................................................................................................................................GGAU.................................................................UCCGGCGUU.GAACCACGCAACGCCCGUGGUGAUACACAC...................AUG
#=GR NZ_KB905378.1/614081-614261 CODON                        .............................................................................................................................................................................................................................................................................................................................................................................................................................................................................................................................AUG
#=GR NZ_KB905378.1/614081-614261 TT_RNIE_SLOW                 ................................................................................................................................................................................................................................................................................................................................................................................................................................................................................................................................
SL_6KL_011_BRINE_1037538/781-615                              CUCAACGGACGGCGGGGUUUCGAAGCCCUUAACAGCGGUUGCGGUAAAGUUGGAGCAACUCGCCGGACGACGGGCACCGGUGGGCACCUGU..............................CUAC....................................GCAG.G......UCGGGAUGU.GACCCCCGCGG...........................................................................................................................................................................................GCGGUU.............................................................CCGCGGGGGUU.GAACCACGCAACGCCCGUGGUGAAACC......................AUG
#=GR SL_6KL_011_BRINE_1037538/781-615 CODON                   ................................................................................................................................................................................................................................................................................................................................................................................................................................................................................................................................
#=GR SL_6KL_011_BRINE_1037538/781-615 TT_RNIE_SLOW            ................................................................................................................................................................................................................................................................................................................................................................................................................................................................................................................................
SL_6KL_011_BRINE_1012586/1214-1018                            ACCAGUUGUCGACCGCAUUUCGAAGCCCUUAACCCCUGCUGUGAUAAGUUUCGAACAACUCGCCGGACGACGGGCAUCGGCGGGCACCUGU..............................CUAC....................................GCAG.G......UCGGGAUGU.GAUUCGCGUUCGUGGCCGACG..GCCGC..........................................................................................................................................................................GAGGAG............................................GCGGCACCGCCG.CC.GAAACGGGAAUU.GAACCACACAACGCCCGUGGUGAAACC......................AUG
#=GR SL_6KL_011_BRINE_1012586/1214-1018 CODON                 .............................................................................................................................................................................................................................................................................................................................................................................................................................................................................................................................AUG
#=GR SL_6KL_011_BRINE_1012586/1214-1018 TT_RNIE_SLOW          ................................................................................................................................................................................................................................................................................................................................................................................................................................................................................................................................
SL_6KL_011_BRINE_1090145/256-422                              CGCGGAAACCCGUUCGAUUUCGAAGUGUUUAACCCCGUCAGUCGUAAAAAUCAGGCAACUCGCUGGACGACGGGCACCAGCGGGCGCCUGU..............................CCAC....................................ACAG.G......UCGGGAUGU.GAUCC.CCAGCC..........................................................................................................................................................................................GUCGG.............................................................GGCUCGAGGAUU.GAACCAGCAAACGCCCGUGGUGAAACC......................AUG
#=GR SL_6KL_011_BRINE_1090145/256-422 CODON                   ....................................................................................................................................................................................AU.GP.......................................................................................................................................................................................................................................................................................................................................
#=GR SL_6KL_011_BRINE_1090145/256-422 TT_RNIE_SLOW            ................................................................................................................................................................................................................................................................................................................................................................................................................................................................................................................................
SL_6KL_011_BRINE_1018015/1737-1571                            CGCAAGGCCCCGAUCGGUUUCGAAGUGUUUAACCCCGGCAGUCGUGAAUCUCCCGUAACUCGCUGGACGACGGGCACCAGCGGGCGCCUGU..............................CUAC....................................GCAG.G......UCGGGAUGU.GAUUCCC.AGC...........................................................................................................................................................................................CGUCGAA............................................................GCUCGGGAAUU.GAACCACACAACGCCCGUGGUGAAACC......................AUG
#=GR SL_6KL_011_BRINE_1018015/1737-1571 CODON                 .....................................................................................................................................................................................S.TP....................................................................................................................................................................................................................................................................................................................................AUG
#=GR SL_6KL_011_BRINE_1018015/1737-1571 TT_RNIE_SLOW          ................................................................................................................................................................................................................................................................................................................................................................................................................................................................................................................................
SL_4KL_010_BRINE_10006569/4953-5119                           CGUGAGAUCCCGUUCGGUUUCGAAGUGUUUAACCCCGACAGUCGUGAAUCUCCCGUAACUCGCUGGACGACGGGCACCAGCGGGCGCCUGU..............................CUAC....................................GCAG.G......UCGGGAUGU.GAUUCCC.AGCC..........................................................................................................................................................................................GUCGG.............................................................GGCUCGGGAAUU.GAACCACACAACGCCCGUGGUGAAACC......................AUG
#=GR SL_4KL_010_BRINE_10006569/4953-5119 CODON                .....................................................................................................................................................................................S.TP....................................................................................................................................................................................................................................................................................................................................AUG
#=GR SL_4KL_010_BRINE_10006569/4953-5119 TT_RNIE_SLOW         ................................................................................................................................................................................................................................................................................................................................................................................................................................................................................................................................
SL_6KL_011_BRINE_1094071/316-129                              CGACGUUUUGAGGAUACUUUCGAAGCCCUUAACCCCACUAGCGAAGAAUCUUAGUCAACGCGCCGGACGACGGGCACCGGUGGGCACCUGU..............................CUAC....................................ACAG.G......UCGGAAUGU.GACUCCCG.CGGGGC...GGCCGU..............................................................................................................................................................................GAGA..................................................ACGGCCACAGCGCCGAUGGGGGUU.GAACCACACAACGCCCGUGGUGACACAU.....................AUG
#=GR SL_6KL_011_BRINE_1094071/316-129 CODON                   .............................................................................................................................................................................................................................................................................................................................................................................................................................................................................................................................AUG
#=GR SL_6KL_011_BRINE_1094071/316-129 TT_RNIE_SLOW            ................................................................................................................................................................................................................................................................................................................................................................................................................................................................................................................................
GSLSAAI_GFP0ZZ301EUXSI/380-548                                AUCCGGCGCGUAAGACGUUUCGAAGCCCUUAACCGCGAUUAUUGUGAAGAGACGGUAACUCGCUGGACGACGGGCACCAGUGGGCACCUGU..............................CUAC....................................GCAG.G......UCGGGAUGU.GAUUCCCACCGCC.........................................................................................................................................................................................GCAC.............................................................GGAUCCGGGAAUU.GAACCACACAACGCCCGUGGUGAAACU......................AUG
#=GR GSLSAAI_GFP0ZZ301EUXSI/380-548 CODON                     ................................................................................................................................................................................................................................................................................................................................................................................................................................................................................................................................
#=GR GSLSAAI_GFP0ZZ301EUXSI/380-548 TT_RNIE_SLOW              ................................................................................................................................................................................................................................................................................................................................................................................................................................................................................................................................
SL_4KL_010_BRINE_10104860/823-989                             CGGCCAGUUCGAGCGCUUUCGAAGCGCUUAACCCCGACAAUACAGAAAAUCUGGGUAACUCGCUGGCGGACGGGCACCAGCGGGCACCUGU..............................CUAC....................................GCAG.G......UCGGGAUGU.GAUUCCC..CGCC.........................................................................................................................................................................................GGAU.............................................................GGCGUCGGGAAUU.GAACCACACGACGCCCGUGGUGAAACC......................AUG
#=GR SL_4KL_010_BRINE_10104860/823-989 CODON                  ...............................................................................................................................................................................................................................................................................................................................................................................................AU.............................................................G.................................................................
#=GR SL_4KL_010_BRINE_10104860/823-989 TT_RNIE_SLOW           ................................................................................................................................................................................................................................................................................................................................................................................................................................................................................................................................
GSLNARP_contig03416/198-33                                    CUUGACCGUCACGGGCUUUCGAAGCCCUUAACCGACACAGCAGCGAAUUCCACGGUAACUCGCCGGAGGACGGGCACCGGUGGGCACCUGU..............................CUAC....................................ACAG.G......UCGGGAUGU.GACUCCGCGGGC..........................................................................................................................................................................................GGC...............................................................GCUCGCGGGGUU.GAACCAUACAACGCCCGUGGUGAAACC......................AUG
#=GR GSLNARP_contig03416/198-33 CODON                         ............................STP.................................................................................................................................................................................................................................................................................................................................................................................................................................................................................................
#=GR GSLNARP_contig03416/198-33 TT_RNIE_SLOW                  ................................................................................................................................................................................................................................................................................................................................................................................................................................................................................................................................
GSLNAS_F7I09SK02HZKWC/566-425                                 ........................GCUUAACCGACACAGCGGUGAAUUUAAUCGUAACUCGCCGGACGACGGGCGACCGGUGGGCACCUGU..............................CUAC....................................GCAG.G......UCGGGAUGU.GACUCCGCGGGC..........................................................................................................................................................................................GGC...............................................................GCUCGCGGGGUU.GAACCAUACAACGCCCGUGGUGAAACC......................AUG
#=GR GSLNAS_F7I09SK02HZKWC/566-425 CODON                      .............................................................................................................................................................................................................................................................................................................................................................................................................................................................................................................................AUG
#=GR GSLNAS_F7I09SK02HZKWC/566-425 TT_RNIE_SLOW               ................................................................................................................................................................................................................................................................................................................................................................................................................................................................................................................................
GSLNAS_F7I09SK02GL76P/507-342                                 CGUGGGUGCCACAGGCUUUCGAAGCGCUUAACCGACACAGCGGUGAAUUUAAUCGUAACUCGCCGGACGACGGGCACCGGUGGGCACCUGU..............................CUAC....................................GCAG.G......UCGGGAUGU.GACUCCGCGGGC..........................................................................................................................................................................................GGC...............................................................GCUCGCGGGGUU.GAACCAUACAACGCCCGUGGUGAAACC......................AUG
#=GR GSLNAS_F7I09SK02GL76P/507-342 CODON                      .............................................................................................................................................................................................................................................................................................................................................................................................................................................................................................................................AUG
#=GR GSLNAS_F7I09SK02GL76P/507-342 TT_RNIE_SLOW               ................................................................................................................................................................................................................................................................................................................................................................................................................................................................................................................................
P_A23_Liq_1_Fmt_1037775/1-166                                 CGUGGGUGCCGCAGGCUUUCGAAGCGCUUAACCGACACAGCGGUGAAUUUAAGCGUAACUCGCCGGACGACGGGCACCGGUGGGCACCUGU..............................CUAC....................................GCAG.G......UCGGGAUGU.GACUCCGCGGGC..........................................................................................................................................................................................GGC...............................................................GCUCGCGGGGUU.GAACCAUACAACGCCCGUGGUGAAACC......................AUG
#=GR P_A23_Liq_1_Fmt_1037775/1-166 CODON                      .............................................................................................................................................................................................................................................................................................................................................................................................................................................................................................................................AUG
#=GR P_A23_Liq_1_Fmt_1037775/1-166 TT_RNIE_SLOW               ................................................................................................................................................................................................................................................................................................................................................................................................................................................................................................................................
NC_020388.1/780411-780566                                     CGUCGACCGCCACGGGCUUUCGAAGCGCUUAACCGACCCAGCGGUGAAUUCCGGGUAACGCGCCGGACGACGGGCACCGGUGGGCACCUGU..............................CUAC....................................ACAG.G......UCGGGAUGU.GACUCCG...............................................................................................................................................................................................CGG....................................................................CGGAGUU.GAACCACACAACGCCCGUGGUGAAACU......................AUG
#=GR NC_020388.1/780411-780566 CODON                          .............................................................................................................................................................................................................................................................................................................................................................................................................................................................................................................................AUG
#=GR NC_020388.1/780411-780566 TT_RNIE_SLOW                   ................................................................................................................................................................................................................................................................................................................................................................................................................................................................................................................................
APHM01007304.1/2463-2616                                      GGACUCGGGCUGUACGGGGUUCGAAGCGUUUUUCCACGACGGCGAUGAACUGUGGGUAACUCGCUGGAGACGGGCACCAGCGGGCGCCUGU..............................CUGU....................................ACAG.G......UCGGGAUGU.GGUCC.................................................................................................................................................................................................GAAG.....................................................................GGGCU.GAACCAGCAAACGCCCGUGGUGAAACAG.....................AUG
#=GR APHM01007304.1/2463-2616 CODON                           .............................................................................................................................................................................................................................................................................................................................................................................................................................................................................................................................AUG
#=GR APHM01007304.1/2463-2616 TT_RNIE_SLOW                    ................................................................................................................................................................................................................................................................................................................................................................................................................................................................................................................................
GSLNARP_contig28880/3214-3367                                 GUAUCGCCCUCCGGUGGGCUUCGAAGCGUUUUUUAUCCGAGACGCGAAAGUUCAGGUAACUCGCUGGAGACGGGCACCAGCGGGCACCUGU..............................CUGU....................................ACAG.G......UCGGGAUGU.GGCCC.................................................................................................................................................................................................GCGA.....................................................................GGGCU.GAACCAGACAACGCCCGUGGUGAGACAG.....................AUG
#=GR GSLNARP_contig28880/3214-3367 CODON                      .............................................................................................................................................................................................................................................................................................................................................................................................................................................................................................................................AUG
#=GR GSLNARP_contig28880/3214-3367 TT_RNIE_SLOW               ................................................................................................................................................................................................................................................................................................................................................................................................................................................................................................................................
APHM01013436.1/29-184                                         CACCACCGGUGUUCGGACCGCUUCGAAGUAUUUUAACUUAAAACUGAGAAGUAUAUACAACUCGCUGGGACGGGCACCAGCGGGCACCUGU..............................CUGU....................................ACAG.G......UCGGGAUGU.GGCCU.................................................................................................................................................................................................ACGU.....................................................................GGGCU.GAACCAACAAACGCCCGUGUGGUGAGACCA...................AUG
#=GR APHM01013436.1/29-184 CODON                              .............................................................................................................................................................................................................................................................................................................................................................................................................................................................................................................................AUG
#=GR APHM01013436.1/29-184 TT_RNIE_SLOW                       ................................................................................................................................................................................................................................................................................................................................................................................................................................................................................................................................
SL_4KL_010_BRINE_10204549/1-117                               ...................................................AGGGUAACUCGCUGGACGACGGGCACCAGUGGGCACCUGU..............................CCAC....................................ACAG.G......UAGGGAUGU.GACUCUCGGCGUC.........................................................................................................................................................................................UUU..............................................................GGCGUCGAGAGUU.GAACCAUGCAACGCCCGUGGUGAAACC......................AUG
#=GR SL_4KL_010_BRINE_10204549/1-117 CODON                    .....................................................AUG..................................................................................................................................................................................................................................................................................................................................................................................................................S.TP...............................................AUG
#=GR SL_4KL_010_BRINE_10204549/1-117 TT_RNIE_SLOW             ................................................................................................................................................................................................................................................................................................................................................................................................................................................................................................................................
JXWU01037046.1/585-464                                        .......................................AAUACGGAACUAUCGAUAACUCGCUGGACGACGGGCACCAGUGGGCACCUGC..............................GUGU....................................GCAG.G......UCGGGAUGU.GAGGCGGCG.............................................................................................................................................................................................ACCA.................................................................CGCCGCCUU.GAACCACACAACGCCCGUGGUGAUACC......................AUG
#=GR JXWU01037046.1/585-464 CODON                             ................................................................................................................................................................................................................................................................................................................................................................................................................................................................................................................................
#=GR JXWU01037046.1/585-464 TT_RNIE_SLOW                      ................................................................................................................................................................................................................................................................................................................................................................................................................................................................................................................................
SS_3KL_010_SOIL_10003299/3502-3659                            CGAAUCGAGCGGCGCGGUUCGAAGCUCUUAAACGCCCAGUGCGACGUAUCUCGGGUAGACUCGCUGGAGACGGGCACCAGCGGGCACCCGUC.............................GCG....................................GACGG.G......CCGGGAUGU.GGCCGC................................................................................................................................................................................................AGAC....................................................................GCGGCU.GAACCACGAAACGCCCGUGGUGAAACACG....................AUG
#=GR SS_3KL_010_SOIL_10003299/3502-3659 CODON                 ............................STP..............................................................................................................................................................................................................................................................................................................................................................................................................................................................................................AUG
#=GR SS_3KL_010_SOIL_10003299/3502-3659 TT_RNIE_SLOW          ................................................................................................................................................................................................................................................................................................................................................................................................................................................................................................................................
SS_3KL_010_SOIL_10003445/3292-3448                            CGAGGCGAGCGGCGCGGUUCGAAGCUCUUAACCCUCCCGUAGGACGUAGCUCUGGUAGACUCGCUGGGGACGGGCACCAGCGGGCACCCGUC.............................GCGC...................................GACGG.G......CCGGGAUGU.GGCCG.................................................................................................................................................................................................CACA.....................................................................CGGCU.GAACCACCAAACGCCCGUGGUGAAACACG....................AUG
#=GR SS_3KL_010_SOIL_10003445/3292-3448 CODON                 ............................STP..............................................................................................................................................................................................................................................................................................................................................................................................................................................................................................AUG
#=GR SS_3KL_010_SOIL_10003445/3292-3448 TT_RNIE_SLOW          ................................................................................................................................................................................................................................................................................................................................................................................................................................................................................................................................
NZ_JDTH01000002.1/1455141-1454970                             AUGUACGACCGUGCGAAAGACGAAGGCCUUAAACCCCCGAACGGGAUAUCUUGGGUAACUCGCUGGUCAACGGGCACCAGUGGGCACCUGC..............................AAUC....................................GCAG.G......ACGGAAUGU.GGCAGGCGGGAUUC........................................................................................................................................................................................GUA.............................................................GAAUCCUGCCCGCU.GAACCACUCAACGCCCGUGGUGAUAGACC....................AUG
#=GR NZ_JDTH01000002.1/1455141-1454970 CODON                  .............................................................................................................................................................................................................................................................................................................................................................................................................................................................................................................................AUG
#=GR NZ_JDTH01000002.1/1455141-1454970 TT_RNIE_SLOW           ................................................................................................................................................................................................................................................................................................................................................................................................................................................................................................................................
NC_013158.1/2429184-2429028                                   AUCUCACUCACGGAAGUUCGAAUUCCUUAAGAGGACGACCGAAGUAUGAGUGAGUAACUCGCUGGUCGGCGGGCAGCCAGCGGGCACCUGU..............................UUAG....................................GCAG.G......UCGGAAUGU.GGCCGGC...............................................................................................................................................................................................GGA....................................................................GCCGGCU.GAACCACCCAACGCCCGCGGUGAAAGAU.....................AUG
#=GR NC_013158.1/2429184-2429028 CODON                        .............................................................................................................................................................................................................................................................................................................................................................................................................................................................................................................................AUG
#=GR NC_013158.1/2429184-2429028 TT_RNIE_SLOW                 ................................................................................................................................................................................................................................................................................................................................................................................................................................................................................................................................
GSLNARP_GFPJP1N02FZ9S5/1-173                                  .................UUCCGAAGCCCUUAGAACCCCGAGCGAAGAAGAGGCGUAUAACUCGUCGGUCGCGGGCACCGGCGGGCACCUGC..............................UACG....................................GCAG.G......ACGGAAUGU.GGCCGGCGGGGG..CGAAAGCCCCC.............................................................................................................................................................................GGAGA................................................GGCGGC..ACGACCGCCGACCGGCU.GAACCACGCAACGCCCGCGGUGACAAC......................AUG
#=GR GSLNARP_GFPJP1N02FZ9S5/1-173 CODON                       .............................................................................................................................................................................................................................................................................................................................................................................................................................................................................................................................AUG
#=GR GSLNARP_GFPJP1N02FZ9S5/1-173 TT_RNIE_SLOW                ................................................................................................................................................................................................................................................................................................................................................................................................................................................................................................................................
SL_8KL_010_SED_10278449/253-97                                GGAGUCUCGCAGGUGCUUUCGAAGGUCUUAAACUCCGAACAGCGGUAUUCCAGAGUAACUCGCUGGACGACGGGCACCAGCGGGCACCUGUC.............................AUC....................................GACAG.G......ACGGAAUGU.GGCCGG................................................................................................................................................................................................GCUC....................................................................CCGGCU.GAACCACCCAACGCCCGUGGUGAAACAU.....................AUG
#=GR SL_8KL_010_SED_10278449/253-97 CODON                     ..................................................................................................................................................................................AUG...........................................................................................................................................................................................................................................................................................................................................
#=GR SL_8KL_010_SED_10278449/253-97 TT_RNIE_SLOW              ................................................................................................................................................................................................................................................................................................................................................................................................................................................................................................................................
SL_4KL_010_BRINE_10001615/5352-5196                           GAUGGAUCGACGCUGCUUUCGAAGGCCUUAAACUCCAAACGGCGGUACUCACGGGUAACUCGCUGGACGACGGGCACCGGCGGGCACCUGUC.............................AUC....................................GACAG.G......ACGGAAUGU.GGCCGG................................................................................................................................................................................................ACUC....................................................................CCGGCU.GAACCACGCAACGCCCGUGGUGAAACAU.....................AUG
#=GR SL_4KL_010_BRINE_10001615/5352-5196 CODON                ..................................................................................................................................................................................AUG...........................................................................................................................................................................................................................................................................................................................................
#=GR SL_4KL_010_BRINE_10001615/5352-5196 TT_RNIE_SLOW         ................................................................................................................................................................................................................................................................................................................................................................................................................................................................................................................................
SL_6KL_011_BRINE_1000077/3554-3398                            GACGUAUCGAGGGGUCUUUCGAAGGUCUUAAACUCCGAACGACGGUAUCCAACUGUAACUCGCUGGACGACGGGCACCAGCGGGCACCUGUC.............................AUC....................................GACAG.G......ACGGAAUGU.GGCCGG................................................................................................................................................................................................ACUC....................................................................CCGGCU.GAACCACCCAACGCCCGUGGUGAAACAU.....................AUG
#=GR SL_6KL_011_BRINE_1000077/3554-3398 CODON                 ..................................................................................................................................................................................AUG...........................................................................................................................................................................................................................................................................................................................................
#=GR SL_6KL_011_BRINE_1000077/3554-3398 TT_RNIE_SLOW          ................................................................................................................................................................................................................................................................................................................................................................................................................................................................................................................................
SL_6KL_011_BRINE_1009755/3357-3188                            AACAGCCGCAGCCUCACUUCGAAGCCCUUUUGUCCACAAAUCGGAAAGGAGAGCACACCACGCUGGACGACGGGCACCAGCGGGCACCUGUC.............................ACAG...................................GACAG.G......ACGGGAUGU.GAACC..CCGAG..........................................................................................................................................................................................ACCGA.............................................................CUCGCACGGUUU.GAACCACUCGACGCCCGUGGUGAGACAAC....................AUG
#=GR SL_6KL_011_BRINE_1009755/3357-3188 CODON                 .............................................................................................................................................................................................................................................................................................................................................................................................................................................................................................................................AUG
#=GR SL_6KL_011_BRINE_1009755/3357-3188 TT_RNIE_SLOW          ................................................................................................................................................................................................................................................................................................................................................................................................................................................................................................................................
SL_8KL_010_SED_10678060/249-103                               ...........CCCUGUAUCGAAGUGCUUAAGCGAAUCUCAUGGGUAAAUUAUAGUAUCUCGCUGGAAGACGGGCACCAGCGGGCACCUGUC.............................UCU....................................GACAG.G......UCGGGAUGU.GACUUC................................................................................................................................................................................................ACAC....................................................................GGAGUU.GAACCACUUGACGCCCGUGGUGAUAAACU....................AUG
[truncated: 741,603 more chars]
