# Supplementary material for: Discovery of 20 novel ribosomal leader candidates in bacteria and archaea
Source: BMC Microbiol. 2020 May 24;20:130. doi: 10.1186/s12866-020-01823-6 (PMC7247131; doi:10.1186/s12866-020-01823-6)
Supplement: Supplementary file 3 — Additional file 3. Archive of machine-readable alignments for all r-leader motifs that include flanking sequences and metadata. The alignments are stored in Stockholm format, which are text files that can be opened in any text editor (using a fixed-width font) and interpreted by software packages such as Infernal [54]. [file 12866_2020_1823_MOESM3_ESM.zip › sto-with-annot/L13-Bacteroidia.sto]

# STOCKHOLM 1.0
#=GF AnnotStoArgs -database refseq72env13-microbial -parentDir finalize/2019-03-29 -parallel mpicmdSLURM -pna 8,gb=1.8,wd=1 -queue dummyqueue -extend 0,0
#=GF ID L13-Bacteroidia
#=GF DE L13-Bacteroidia ribosomal protein leader
#=GF AU Eckert I, Weinberg Z
#=GF TP Cis-reg; leader;
#=GF WK http://en.wikipedia.org/wiki/Ribosomal_Protein_L13_Leader
#=GF FancifyStockholm -longtable -wrapGeneContext 6in -recycleGeneColors
#=GF FancifyStockholmGeneContext -leftNothing -rightOperonOrCount 1
#=GF ORIGINAL_MOTIF 783	83232	0	0	fake	0	large-igrs-r63e12	jeremy	sS45_100_65_150_150_1000O5Min3l300Zd301SmSrc	cmfinder	ScwFFnfDBtl2Rwg	ethresh=0.1&nr=0&EVD=null3&cmfv=0.4&firstCmfv=0.4.0.29&currCmfv=0.4.0.29	end
AMCI01008330.1/1146-914                                           CACCGGUUUCAACAGGAAACUUACAGCGAAGACCUUGCCAAUAAAUAAAAUAGUUGUACUUUUGCGCGCCGAUUAUUAUCAAGGGU.......................ACCCUUAAUGCCCAACCAAGAGUUAAUAGUU..AC..GUCC......UAUUUUGGCCUGGACG.UAAUGGUUGGUAAGCUCUUGGAAAGAUAAACAUUAGUAGUUACAAUUUAAUUCAAACAAAAGUGGACACUUUAAGUUACAAGACCAUUUCUGCU
#=GR AMCI01008330.1/1146-914 CODON                                ..........................................................................................................................................................................................................................................AUG..............................
#=GR AMCI01008330.1/1146-914 TT_RNIE_SLOW                         ...........................................................................................................................................................................................................................................................................
AUXO012860029.1/1651-1418                                         CGUUCAGAUACACAAAAAGUUGCAAAAAAGUUUUGUCGGUUCACAGAAAGUUCGUACCUUUGCACGCCGAUUAUUAUCAAGGGAGGCGC..AGAU...........GAUCCUCCC....AAAGUGGGCGUGUAGAUAGCG..CGU.UGUU..........UUGGCC.GACAC.GUGUGGUCUGUG.AAUCGCUCAGAGAAAAAACUACAUCUCCAUCGUGGCCGCUCUCCUUUGCGAGGUGGUGUACGAUAGUGGAGUGUGUUUUUA
#=GR AUXO012860029.1/1651-1418 CODON                              ...........................................................................................................................................................................................................................................................................
#=GR AUXO012860029.1/1651-1418 TT_RNIE_SLOW                       ...........................................................................................................................................................................................................................................................................
SRS011529_WUGC_scaffold_27015/1395-1158                           ACGCCGCAAAAUCACGAAAAAAAGACAAGUAGAUAUUUGCCAUGAAUAAAAAAAAUAGUACUUUUGCACGCCGAUUAUUAUCUGGC.....CGGCCAAAA.........GCCAGC.....CACGCCGCGGAUUAAUAGUU..GC..AUCC....GUUUUAUUGGCCAGGAUG.UAAUGGUUAGGU.AAUAUUCGUGGCAAAAGAUAAACAUUAGUAGUUACAAUUUAAAACAAACAAAAGUGGACACUUUAAGUUACAAGACCAUUU
#=GR SRS011529_WUGC_scaffold_27015/1395-1158 CODON                ...............................................................................................................................................................................................................................................AUG.........................
#=GR SRS011529_WUGC_scaffold_27015/1395-1158 TT_RNIE_SLOW         ...........................................................................................................................................................................................................................................................................
RUMENNODE_4362630_1/14508-14736                                   CCAAAGAAGUAGCAAAAAUAAGUAAAAAAGUUUUGUCAGUUCGUGAAAAAGCCGUACCUUUGCACGCCGAUUAUUAUCAGAGAGAGUC...AUUA............G.UUCUCU....CAAAAGGGUGUGUAGAUAGCGU..G..AACU..........UUGGCC.GGUUC..UGUGGUCUGUG.AAUCACUCAAAUAAACUAAUCUCCGCCGCUAAUCCCGAAAGGGAGAACGGUAAGGGAGUGAUUUUUCGUGAUGUUAAUUGA
#=GR RUMENNODE_4362630_1/14508-14736 CODON                        .......................................................................................G...UA..........................................................................................................................................................................AUG.
#=GR RUMENNODE_4362630_1/14508-14736 TT_RNIE_SLOW                 ...........................................................................................................................................................................................................................................................................
scaffold15734_5_MH0046/163-398                                    AUAAUAUAUAAACAAACAUAACAACACGCCUCACAGCAUAAGAAUACUCAUUAUAUAUAUGUAACUUUGCAAACUGGAUUGGGGCGACACUCUU..........AGAAUCGCUCC....AGCAUGAGCGUGUUAAUAGUG..UC..GCGU..........AAGGCC.AUGCG.UCAUGGUUAGGG.AAUCGCCCAUGCGUUCAGGGUUAAAGCCAUGGAUGGUCUCUUUUAGACUGGAGGCACCGCGAGGCCCCUGUUCAUCUGAAG
#=GR scaffold15734_5_MH0046/163-398 CODON                         ...........................................................................................................................................................................................................................................................................
#=GR scaffold15734_5_MH0046/163-398 TT_RNIE_SLOW                  ...........................................................................................................................................................................................................................................................................
SRMUA_GNVGR9Q01D7VOE/317-91                                       AAUGAAAGUGCGAAAAAAACUUAAAAAAUCUUUGUUGGAUGGGGGAAAAGUGCUAACUUUGCAAGCCGAUUAUUAUCAAGGGAUGC.....GAAAA.............GCGUCC....UCUACAAGUGUGUAGAUAGCGU.CC..AUA...........UUGGCC..UAUG.GCGUGGUCUGUG.AAUCACUUGUGAAAAUGAAGAAUUGAACAAUUAAUUAGUAGUAACAAAAUCAAGAAUUUAAAGAUGAACACUUUAAGUUUC
#=GR SRMUA_GNVGR9Q01D7VOE/317-91 CODON                            .........................................................................................................................................................................................................................................................AUG...............
#=GR SRMUA_GNVGR9Q01D7VOE/317-91 TT_RNIE_SLOW                     ...........................................................................................................................................................................................................................................................................
AUXO010978888.1/465-693                                           AGUAUGAAAGUGCGAAAAAAACUUAAAAAAUCUUGGUCAGAUGGUGGAAAAGUGCUAACUUUGCAAGCCGAUUAUUAUCAGGGGACGC...GAAA............GUG.CCCC....CAUAUAAGUGUGUAGAUAGCGU.CC..AUA...........UUGGCC..UGUG.GCGUGGUCUGUG.AAUCACUUGUAAAAAAACAAGAAUUGAACAAUUAAUUAGUAGUAACAAAAAUUUUAGAGAUGAACACUUUAAGUUUCAAGA
#=GR AUXO010978888.1/465-693 CODON                                .....................................................................................................................................................................................................................................................AUG...................
#=GR AUXO010978888.1/465-693 TT_RNIE_SLOW                         ...........................................................................................................................................................................................................................................................................
SRS048164_C2255498/454-655                                        AACGAAUUACGGCAAAAAAUCAUAAAGAAAUCAUCGCCACAUAAAAAUAAAAUUGUAAUUUUGCACACCGAUUAUUAUCAACAGGC.....AACAAAAA..........GCCUGU....UAAUCCCACGUGUUAAUAGCU..GU..AUCUAUUAAAGAAUUUGGCC.UGAUG.CAGUGGUUAGUG.AAUCGUGGUGCGUCGUCAUGCGGCGCAAAAAAACUUUAUGGC.......................................
#=GR SRS048164_C2255498/454-655 CODON                             ...........................................................................................................................................................................................................................................................................
#=GR SRS048164_C2255498/454-655 TT_RNIE_SLOW                      ...........................................................................................................................................................................................................................................................................
scaffold6072_39_MH0053/370-610                                    AACGAAUUACGGCAAAAAAUCAUAAAGAAAUCAUCGCCACAUAAAAAUAAAAUCGUAAUUUUGCGCACCGAUUAUUAUCAACAGGC.....AACAAAAA..........GCCUGU....UAAUCCCACGUGUUAAUAGCU..GU..AUCUAUUAAAGAAUUUGGCC.UGAUG.CAGUGGUUAGUG.AAUCGUGGUGCGUCAUCAUGCGGCGCAAAAAAAAACUUUAUGGCAAACCCGAAGAAAAACUUAGAACGGAAGGCAAGCCUA
#=GR scaffold6072_39_MH0053/370-610 CODON                         ...........................................................................................................................................................................................................................................................................
#=GR scaffold6072_39_MH0053/370-610 TT_RNIE_SLOW                  ...........................................................................................................................................................................................................................................................................
SRS019910_WUGC_scaffold_74502/128-368                             AACGAAUUACGGCAAAAAAUCAUAAAGAAAUCAUCGCCACAUAAAAAUAAAAUUGUAAUUUUGCGCACCGAUUAUUAUCAACAGGC.....AACAAAAA..........GCCUGU....UAAUCCCACGUGUUAAUAGCU..GU..AUCUAUUAAAGAAUUUGGCC.UGAUG.CAGUGGUUAGUG.AAUCGUGGUGCGUCGUCAUGCGGCGCAAAAAACUUUAUGGCAAACCCGAAGAAAAACUUAGAACGGAAGGCAAGCCUAAUG
#=GR SRS019910_WUGC_scaffold_74502/128-368 CODON                  .........................................STP...............................................................................................................................................................................................................................
#=GR SRS019910_WUGC_scaffold_74502/128-368 TT_RNIE_SLOW           ...........................................................................................................................................................................................................................................................................
scaffold204458_1_MH0006/1452-1227                                 AAAAACCAGCAAAAAAGUCGCGGCAGGGGUUUGCUGUUCUGUGAAAAAGUCAUACCUUUGCACGCCGAUUAUUAUCAAGAGGGCAC.....AAAU..............GUGCCU....UCGCGACUCGUGUGGAUAGCC..U.A.UCCU..........UUGGCC.AGGA..AGACGGUCCGUG.AAUCGUGUCGAGUGAGAGUAAAGUAACAAACAGAAUCAAGAGUAAAAUCAAGUUAGAAUGAAUACUUUAAGUUACAAGACC
#=GR scaffold204458_1_MH0006/1452-1227 CODON                      ...................................................................................................................................................................................................................................................AUG.....................
#=GR scaffold204458_1_MH0006/1452-1227 TT_RNIE_SLOW               ...........................................................................................................................................................................................................................................................................
UnmappedStool_Broad_scaffold_711238/220-1                         CCUUAAAUAAAAAUAAUUGGCUGUAAACCAUUGUGGUUUGGCAUAAAAAUCGUAACUUUGCAAGCCGAUUAUUAUCAAAAAGACU......GUAAU..............GGUCU...AAAAUUCUGUGCGUUAAUAGUC..UU..GCCU..........UUGGCC.GGGCA..GAUGGUUAGGA.ACACGGAAAAAGAAAAAAGUUUUUAGUAGUAAUAAUUAAAAGAAACAAAAUGGACACUUUAAGUUACAAGACCAU......
#=GR UnmappedStool_Broad_scaffold_711238/220-1 CODON              ...........................................................................................................................................................................................................................................................................
#=GR UnmappedStool_Broad_scaffold_711238/220-1 TT_RNIE_SLOW       ...........................................................................................................................................................................................................................................................................
4491686.3.479386/47-236                                           GAAAUCUGACAAAAAAAAACGCUCAGCUUUGCUUGCUGAAUAAAAAGAAAGUCGUACUUUUGCACGCCGAUUAUUAUCAGACCCCCUC...GCAA............GAGGAGGU....UAAAACUGUGUGUUAAUAGUU..GCU.GUCC.......UUUUUGGCCUGGGCA.CAAUGGUUAGUG.AAUCGCAGUAUAAAACAGAGAAACAAUAAAAACUU..............................................
#=GR 4491686.3.479386/47-236 CODON                                ...........................................................................................................................................................................................................................................................................
#=GR 4491686.3.479386/47-236 TT_RNIE_SLOW                         ...........................................................................................................................................................................................................................................................................
scaffold15346_2_O2.UC-24/222-448                                  CAGGGAAGAAAAGAAAAACAACGGGGGGAACCUUGCCAUUCCAAUGAAUUUUAGUACUUUUGCACGCCGAUUAUUAUCAAGUGGGCC....UUUG.............GGCCUGC.......GUCUGCGUGUUAAUAGUCU.UU..CCCG..........UUGGCC.CGGGG.AGAUGGUUAGUG.AAUCGCAAAGAAAAAGUUUUUUAGUAGUAAAAUUUUAAAAAGUCAAACAAGAGUGGACACUUUAAGUUACAAGACCAUUUC
#=GR scaffold15346_2_O2.UC-24/222-448 CODON                       ..............................................................................................................................................................................................................................................AUG..........................
#=GR scaffold15346_2_O2.UC-24/222-448 TT_RNIE_SLOW                ...........................................................................................................................................................................................................................................................................
HCF12C_103092/269-39                                              AAAACAUAAAAAUGCUAUCGUUGCAUAAAUUUUCAUCUUUUUUAUAAGGAAAAAGUAUUAACUUUGCACCCCGAAAUCGGAUGGGGAGU..UCUU...........AGACCCCAU......GGAUGUCGUGUUAAUAGCC..GU..GCUU..........UUGGCC.GAGUG.CGGUGGUUAGUG.AAUCGGCACCCAGCGAGACGUAUCGUAUUUACCGGCGAGUGCUUUCCAAGACUAAGAAGCAUUGUCUCGAUAGUAAACGAU
#=GR HCF12C_103092/269-39 CODON                                   ...........................................................................................................................................................................................................................................................................
#=GR HCF12C_103092/269-39 TT_RNIE_SLOW                            ...........................................................................................................................................................................................................................................................................
AUXO015828536.1/260-489                                           GGGGGAAAAGCAAAAAAAAAGCAAAAAAUGCUUGCCAAUUCAGGAAAAAGCAGUACCUUUGCAAGCCGAUUAUUAUCAAAGAGCC......CCUUAAAA...........GGCUC....AUUAUCUGCGUGUUAAUAGCUU.UU..CUCA..........UUGGCC.UGGGA.AAGUGGUUAGUG.AAUCGCAGAAACAAACAGCGCGCUGGUGAGAGCCCAGCAGAAAGAAACAUUAGUAGUACAACAAAAACAAGUUUAACAAAA
#=GR AUXO015828536.1/260-489 CODON                                ...........................................................................................................................................................................................................................................................................
#=GR AUXO015828536.1/260-489 TT_RNIE_SLOW                         ...........................................................................................................................................................................................................................................................................
DOM022_scaffold34730_2/1833-1607                                  UAUAAUACUGAUAAAAAAGUUCUUUUUUUGUUGGCUGUUUGGUAAUAAAAUAGUAAUUUUGCAAGCCGAUUAUUAUCAAAAAGACU.....GUAAG.............AGUCUU....AAAAUCUGUGUGUUAAUAGCA..UU..UUCA..........UUGGCC.UGGA..AUGCGGUUAGUG.AAUCACAGAAGCAAGAAAUUAAAGUUUUUUUAGUAGUAACAAUUAUUAUUUUAAAAUUUAGAAUGGAUACUUUAAGUUACA
#=GR DOM022_scaffold34730_2/1833-1607 CODON                       ..STP.....................................................AUG..............................................................................................................................................................................................................
#=GR DOM022_scaffold34730_2/1833-1607 TT_RNIE_SLOW                ...........................................................................................................................................................................................................................................................................
scaffold19504_1_MH0036/69882-69655                                AAGAAAAGGUGAAAAAGUUUGUGGAUUUUGUUGGACGUUUGAUUGAAAAGUAGUAAUUUUGCAAGCCGAUUAUUAUCAAAAAGAC......GAUAAAA............GUCUU....AGAACCUGCGUGUUAAUAGCU..CU..UUCA..........UUGGCC.UGGAA.GGGCGGUUAGGG.AAUCGCAGAAAAGGAAAAUUAAAGUUUUUUUAGUAGUAACAAUUUUAUUUUUAAAUUAAAGAAUGGAUACUUUAAGUUACA
#=GR scaffold19504_1_MH0036/69882-69655 CODON                     TP......................................................................................................................................................................................................................................................AUG................
#=GR scaffold19504_1_MH0036/69882-69655 TT_RNIE_SLOW              ...........................................................................................................................................................................................................................................................................
SRS048164_WUGC_scaffold_29212/1943-2170                           AAGAAAGGGAGAAAAAGUUUGUGGAUUUUGUUGGCCGUUUGAUUGAAAAGUAGUAAUUUUGCAAGCCGAUUAUUAUCAAAAAGAC......GAUAAAA............GUCUU....AGAACCUGCGUGUUAAUAGCU..CU..UUCA..........UUGGCC.UGAAA.GGGUGGUUAGGG.AAUCGCAGAAAAAGGAAUUUAAAGUUUUUUUAGUAGUAACAAUUUUAUUUUAAAUUAAAGAAUGAAUACUUUAAGUUACAA
#=GR SRS048164_WUGC_scaffold_29212/1943-2170 CODON                TP.....................................................................................................................................................................................................................................................AUG.................
#=GR SRS048164_WUGC_scaffold_29212/1943-2170 TT_RNIE_SLOW         ...........................................................................................................................................................................................................................................................................
scaffold5875_2_MH0020/21381-21608                                 AAGAAAGGGAGAAAAAGUUUGUGGAUUUUGUUGGCCGUUUGAUUGAAAAGUAGUAAUUUUGCAAGCCGAUUAUUAUCAAAAAGAC......GAUAAAA............GUCUU....AGAACCUGCGUGUUAAUAGCU..CU..UUCA..........UUGGCC.UGAAA.GGGUGGUUAGGG.AAUCGCAGAAAAAGGAAUUUAAAGUUUUUUUAGUAGUAACAAUUUUAUUUUUAAAUUAAAGAAUGAAUACUUUAAGUUACA
#=GR scaffold5875_2_MH0020/21381-21608 CODON                      TP......................................................................................................................................................................................................................................................AUG................
#=GR scaffold5875_2_MH0020/21381-21608 TT_RNIE_SLOW               ...........................................................................................................................................................................................................................................................................
scaffold6160_1_V1.UC-19/193-420                                   AAGAAAGGGAGAAAAAGUUUGUGGAUUUUGUUGGCCGUUUGAUUGAAAAGUAGUAAUUUUGCAAGCCGAUUAUUAUCAAAAAGAC......GAUAAAA............GUCUU....AGAACCUGCGUGUUAAUAGCU..CU..UUCA..........UUGGCC.UGGAA.GGGUGGUUAGGG.AAUCGCAGAAAAAGGAAUUUAAAGUUUUUUUAGUAGUAACAAUUUUAUUUUGAAUUAAAGAAUGAAUACUUUAAGUUACAA
#=GR scaffold6160_1_V1.UC-19/193-420 CODON                        TP.....................................................................................................................................................................................................................................................AUG.................
#=GR scaffold6160_1_V1.UC-19/193-420 TT_RNIE_SLOW                 ...........................................................................................................................................................................................................................................................................
scaffold2340_6_MH0035/397-624                                     AAGAAAGGGAGAAAAAGUUUGUGGAUUUUGUUGGCCGUUUGAUUGAAAAGUAGUAAUUUUGCAAGCCGAUUAUUAUCAAAAAGAC......GAUAAAA............GUCUU....AGAACCUGCGUGUUAAUAGCU..CU..UUCA..........UUGGCC.UGGAA.GGGUGGUUAGGG.AAUCGCAGAAAAAGGAAUUUAAAGUUUUUUUAGUAGUAACAAUUUUAUUUUUAAAUUAAAGAAUGAAUACUUUAAGUUACA
#=GR scaffold2340_6_MH0035/397-624 CODON                          TP......................................................................................................................................................................................................................................................AUG................
#=GR scaffold2340_6_MH0035/397-624 TT_RNIE_SLOW                   ...........................................................................................................................................................................................................................................................................
scaffold5721_2_MH0077/872-645                                     AAGAAAGGGAGAAAAAGUUUGUGGAUUUUGUUGGCCGUUUGAUUGAAAAGUAGUAAUUGUAGAAGCCGAUUAUUAUCAAAAAGAC......GAUAAAA............GUCUU....AGAACCUGCGUGUUAAUAGCU..CU..UUCA..........UUGGCC.UGGAA.GGGUGGUUAGGG.AAUCGCAGAAAAAGGAAUUUAAAGUUUUUUUAGUAGUAACAAUUUUAUUUUUAAAUUAAAGAAUGAAUACUUUAAGUUACA
#=GR scaffold5721_2_MH0077/872-645 CODON                          TP......................................................................................................................................................................................................................................................AUG................
#=GR scaffold5721_2_MH0077/872-645 TT_RNIE_SLOW                   ...........................................................................................................................................................................................................................................................................
scaffold32997_1_MH0002/189-1                                      AAGAAAGGGAGAAAAAGUUUGUGGAUUUUGUUGGCCGUUUGAUUGAAAAGUAGUAAUUUUGCAAGCCGAUUAUUAUCAAAAAGAC......GAUAAAA............GUCUU....AGAACCUGCGUGUUAAUAGCU..CU..UUCA..........UUGGCC.UGGAA.GGGUGGUUAGGG.AAUCGCAGAAAAAGGAAUUUAAAGUUUUUUUAGUAGUAACAA.......................................
#=GR scaffold32997_1_MH0002/189-1 CODON                           TP.........................................................................................................................................................................................................................................................................
#=GR scaffold32997_1_MH0002/189-1 TT_RNIE_SLOW                    ...........................................................................................................................................................................................................................................................................
AUXO011504091.1/975-743                                           AAUGUGCUCCAAACAAAAAAAUCGGCAAAAAAACUUGUCAAUUCACGAAAAAGCAGUACCUUUGCAAGCCGAUUAUUAUCAGAGUCACC..CUUAA..........GGUG.CUCU.....UUUUCUGCGUGUUAAUAGCUU.UU..CUCA..........UUGGCC.UGUGA.AAGCGGUUAGUG.AAUCGCAGAAUGCAAAAAAGCGUGCCGGUGCAAGCCCGGCUAAAGAGACACAUUAAUAAUAUUAGUAGUAACAAACAGAAG
#=GR AUXO011504091.1/975-743 CODON                                ...........................................................................................................................................................................................................................................................................
#=GR AUXO011504091.1/975-743 TT_RNIE_SLOW                         ...........................................................................................................................................................................................................................................................................
AUXO012576065.1/478-704                                           GUGAGAAGAAAAAAUUUUUGCAAAAAUACUUGUGGAUUCACGAAAAAGCAGUACCUUUGCAAGCCGAUUAUUAUCAGAGAAGCCC......UUAAU..............GGGCU...CUCUUUCUGCGUGUUAAUAGCUU.UU..CUC...........UUGGCCU.GGGA.AAGCGGUUAGUG.AAUCGCAGUACAGACGAAAAAGCGUGCCGGUGGAAGCCCGGCAGUAGAAACAUUAGUAGUAACAAACAAGAAGUAUUAACA
#=GR AUXO012576065.1/478-704 CODON                                ...........................................................................................................................................................................................................................................................................
#=GR AUXO012576065.1/478-704 TT_RNIE_SLOW                         ...........................................................................................................................................................................................................................................................................
AUXO017805936.1/95-322                                            UUUCACAUAAAAAAAGUUACGCAAAACGCUUGCUGAAUGGCAUAAAAGUCGUACCUUUGCACGCCGAUUAUUAUCAAGGAAGCCC......GUAAU..............GGGCU...CGCAUUCUGCGUGUUAAUAGCGU.UU..UCCG..........AUGGCC.UGGGA.GCGUGGUUAGUG.AAUCGCAAAUGCACACCAUCGCCGCCCCCGUGGGCGGCAGCAAACAACAAUCAGUAGUAAAAAACAACUUAGUUAAGAAAC
#=GR AUXO017805936.1/95-322 CODON                                 ...........................................................................................................................................................................................................................................................................
#=GR AUXO017805936.1/95-322 TT_RNIE_SLOW                          ...........................................................................................................................................................................................................................................................................
AUXO015702136.1/1129-897                                          ACUAACUUUUUCUCAAAAAAAAUACCUAAAUCGCUUGUCAAUUCACGAAAAAGCAGUACCUUUGCAAGCCGAUUAUUAUCAGGGUGUG...GUGUAA..........CACACUCU.....AAAUCUGCGUGUUAAUAGCUU.UU..CUCA..........UUGGCC.UGGGA.GAGCGGUUAGUG.AAUCGCAGACCGACAAAAGCGCGCCGGUGCAAGCCCGGCGGUGUGACACAUUAAUUAUUUAUAGUAGUAACAAACAGAAGU
#=GR AUXO015702136.1/1129-897 CODON                               ...........................................................................................................................................................................................................................................................................
#=GR AUXO015702136.1/1129-897 TT_RNIE_SLOW                        ...........................................................................................................................................................................................................................................................................
AUXO010123457.1/1-220                                             ..........AUUAAAAAAAACGAGAAAUUCCUUUGCCAUGUCAGCGGGAAACCGUACCUUUGCAAGCCGAUUAUUAUCGAGAGUC.....CGCUAAAA..........GACUCU.....GUAUCUGCGUGUUAAUAGCG..UA..UCCU..........AUGGCCUGGGA..ACGUGGUUAGUG.AAUCGCAGAAGUGACACCGCGAGGGCUCGUGAAGCCUAAAAGUCGGGGCGCGGCCCGAAAAGAACUUAGUAGUAAAACAAA
#=GR AUXO010123457.1/1-220 CODON                                  ...........................................................................................................................................................................................................................................................................
#=GR AUXO010123457.1/1-220 TT_RNIE_SLOW                           ...........................................................................................................................................................................................................................................................................
CAM_READ_0099979911/81-307                                        AAUUUUUUGUGAAAUAAUCGGUUAGAAAUGCUUGUUAUGUGACUAUAAAUUACUAUCUUUGCAAGCCGAUUAUUAUCAAAUAGGC......AAUAAAA............GCCUA....UUAAUCUGCAUGUUAAUAGUC..UG..CUCU..........UUGGCC.GGA.C.AGACGGUUAGUG.AGUGCAGAUAAUGUAUAAUUAAUUUUUAGUAGUAACAAUUUAUUAUUAGUUUUAAGAAUGGAUACUUUAAGUUACAAGACC
#=GR CAM_READ_0099979911/81-307 CODON                             ...................................................................................................................................................................................................................................................AUG.....................
#=GR CAM_READ_0099979911/81-307 TT_RNIE_SLOW                      ...........................................................................................................................................................................................................................................................................
NOM008_scaffold29131_6/3951-3724                                  AUUUUUUUAUAAAAAUAAUCGGUGCAUUUUGCUUGUUAUGUCCCUAUAAAUUACUAUCUUUGCAAGCCGAUUAUUAUCAGAUAGGC.....AUUAAAC...........GCCUAU.....UAAUCUGCAUGUUAAUAGUC..UG..CUCU..........UUGGCC.GGA.C.AGACGGUUAGUG.AGUGCAGAUCAUGAAUAAUUAUUUUUAGUAGUAACAAUUUUUUAUUAUUAGUUUUAAGAAUGGAUACUUUAAGUUACAAGA
#=GR NOM008_scaffold29131_6/3951-3724 CODON                       .....................................................................................................................................................................................................................................................AUG...................
#=GR NOM008_scaffold29131_6/3951-3724 TT_RNIE_SLOW                ...........................................................................................................................................................................................................................................................................
AUXO013980254.1/241-15                                            CUAUUUUAUGAUUCAUUUUCAUAAAAAAUGCUUGCCAGUUUCAGAAAAAGUGGUACCUUUGCACGCCGAUUAUUAUCAAAAGGGGCA....AAUUG............UGCCCCU......GUAGUGCGUGUGAAUAGGG..UG..UUCU..........UUGGCC.AGAC..AUCUGGUUCGUG.AAUCGCACAUGAGGAUGAAUGCCUGACCCGUCUGGCGAGAGAAAAGAAGACGUGGAAGCAGGAAGCCUCGGAAAGAUAAAA
#=GR AUXO013980254.1/241-15 CODON                                 ...........................................................................................................................................................................................................................................................................
#=GR AUXO013980254.1/241-15 TT_RNIE_SLOW                          ...........................................................................................................................................................................................................................................................................
AUXO014577836.1/1069-839                                          GCACCUAAGGAAGAAAAAACUGCCCGCAACGCUUGCAGAUUAGGGAAAAAGUUGUACCUUUGCACGCCGAUUAUUAUCAAAGGGCC.....CCCAGAAA..........GGCCCU.....CUCGGAGCGUGUGAAUAGUC...C..GUCU........CAUUGGCCUGAACG..GACGGUUCGGG.AAUCGCACCGACAAAAAGAGAAAUAAAACAAGGUAGAAACAAAAACAAAAGAGACAAAGAAUGGAUACUUUGAGCUACAAG
#=GR AUXO014577836.1/1069-839 CODON                               .....STP..............................................................................................................................................................................................................................................AUG..................
#=GR AUXO014577836.1/1069-839 TT_RNIE_SLOW                        ...........................................................................................................................................................................................................................................................................
2013414608/680-452                                                GUAGCGAGCCCUUCAAAAAAAGCACGAAAUGCUUUGUUAUGUAACAGAAAAUGACUACCUUUGCAAGCCGAUUAUUAUCGAGGAGA.....GCGAAA............UCUCCU....CUGCGCUGUGUGUUAAUAGUU..GG..GCUU..........UUGGUC.GAGCC.UAAUGGUUAGUG.AAUCACGGCAUUAAGACAAAAAUAAAAGUAGUAACAAACAACAUCUAAAAACAAAAAUGGAGACUUUGAGUUUCAAGACCA
#=GR 2013414608/680-452 CODON                                     ..................................................................................................................................................................................................................................................AUG......................
#=GR 2013414608/680-452 TT_RNIE_SLOW                              ...........................................................................................................................................................................................................................................................................
pre-rum113-01766/19228-19457                                      GACUGUGUCAUGGGAAAAAUAUCGGCCAAAAACUUUGUGGUUCAGGGAAAAAUGACUACCUUUGCAAGCCGAUUAUUAUCGAGGAG.....CGUCAGAAA.........CUCCUC......AAACCGUGUGUUAAUAGUU..GU..GUCU..........UUGGUC.GGGCG.CAACGGUUAGGG.AAUCACGGAAUUAAACGAAAGAAAAUAAUUAGUAGUAACAACAACAAAAACAAACAAUGGAGACUUUAAGUUUCAAGACCA
#=GR pre-rum113-01766/19228-19457 CODON                           ..................................................................................................................................................................................................................................................AUG......................
#=GR pre-rum113-01766/19228-19457 TT_RNIE_SLOW                    ...........................................................................................................................................................................................................................................................................
NZ_ADWO01000013.1/1864-1630                                       AGUAUUUAAAACGUCUUUUUCUAAAGAAUGUGUAGAAGGGUUAUUUCAAAUAAAAUAUGUACUUUUGCACUCUGAAUUGUGAAGAUGC...AUCUUA..........GAGUCUUC..ACAGCUUUCUUGUGUUAAUCGUG..UU..AUCU..........UUGGCC.GGGUA.UCACUGUUAGUG.AAUCAGGAAAGCGGCAGAGAGAAUGCUGUGGAUGGUCUCUUUUAGACUGGAGGCGCCGCGAGGUCUCUGCUCGUUCAAUAG
#=GR NZ_ADWO01000013.1/1864-1630 CODON                            ...........................................................................................................................................................................................................................................................................
#=GR NZ_ADWO01000013.1/1864-1630 TT_RNIE_SLOW                     ...........................................................................................................................................................................................................................................................................
AUXO013781889.1/30-264                                            AGUAUUUAAAACGUCUUUUUCUAAAGAAUGUGUAGAAGGGUUAUUUCAAAUAAAAUAUGUACUUUUGCACUCUGAAUUGUGAAGAUGC...AUCUUA..........GAGUCUUC..ACAGCUUUCUUGUGUUAAUCGUG..UU..AUCU..........UUGGCC.GGGUA.UCACUGUUAGUG.AAUCAAGAAAGCGGCAGAGAGAAUGCUGUGGAUGGUCUCUUUUAGACUGGAGGCGCCGCGAGGUCUCUGCUCGUUCAAUAG
#=GR AUXO013781889.1/30-264 CODON                                 ...........................................................................................................................................................................................................................................................................
#=GR AUXO013781889.1/30-264 TT_RNIE_SLOW                          ...........................................................................................................................................................................................................................................................................
AUXO016535493.1/188-419                                           AGUAUAAAUAUUAAUAUGCUAAAAGAAUAUGCUUUCUUGAAUAUCAAUUAAUAGUUGUACCUUUGCAGUCCGAUUAUUAGGGGAGGUUC..UUA............GAAUC.CCC....GCGGGUGACGUGUAAAUAGCGU.UU..GUCU..........UUGGCC.GGACU.ACGUGGUUUGUG.AAUCGUCAUUCAAACAAUUGUGAAUGCGGCAGUGCCGCAAAAUUAAAAAACUGUUUUUUAGUAAAAUUAAUUUUAAGAAUG
#=GR AUXO016535493.1/188-419 CODON                                ........................................................................................................................................................................................................................................................................AUG
#=GR AUXO016535493.1/188-419 TT_RNIE_SLOW                         ...........................................................................................................................................................................................................................................................................
AUXO012398056.1/1603-1833                                         UUUGAAAAUAAACAAAAAACACGAAAAAACUUUUGUCAGAAUAUAGGAAAGUCGUAUCUUUGCACGCCGAUUAUUAUCGAGGGGACAU...GAAA............AUG.CCCC....CAAAUCAGUGUGUGAAUAGCG..AAA.UCCU.........AUUAGCC.GGGA..ACGCGGUUCGUG.AAGCACUGAAGCGUGACGGACAAGAAGACGUCUCGCGAUUAAAACCACAGGCAACUGUGGACAGAGAUUAAUAAUUAAAAG
#=GR AUXO012398056.1/1603-1833 CODON                              ...........................................................................................................................................................................................................................................................................
#=GR AUXO012398056.1/1603-1833 TT_RNIE_SLOW                       ...........................................................................................................................................................................................................................................................................
scaffold11907_5_MH0040/2925-2697                                  GCAAAACCUCUGAAAAUAUUUAUGAUAAACAUGCGACGGAAUGUAAAUAAAUUCGUACUUUUGCACGCCGAUUAUUAUCAGCAGGC.....AGAAA.............ACCUGC......AAAGCGCGUGUUAAUAGUA..AC..GCC.......AAUUUUGGCC.GGGCG.UUAUGGUUAGUG.AAUCGCGAUUAAAGCUAUGAACGCAUUAAUUAUCAAAUGCAUUCAUGCAGUUCGAAAGACGGUGCAAAAAUCGUCAUGAAU
#=GR scaffold11907_5_MH0040/2925-2697 CODON                       ..............................................................................................................................................................................................................................AUG..........................................
#=GR scaffold11907_5_MH0040/2925-2697 TT_RNIE_SLOW                ...........................................................................................................................................................................................................................................................................
scaffold25515_12_MH0059/204-432                                   GCAAAACCUCUGAAAAUAUUUAUGAUAAACAUGCGACGGAAUGUAAAUAAAUUCGUACUUUUGCACGCCGAUUAUUAUCAGCAGGC.....AGAAA.............GCCUGC......AAAGCGCGUGUUAAUAGUA..AC..GCC.......AAUUUUGGCC.GGGCG.UUAUGGUUAGUG.AAUCGCGAUUAAAGCUAUGAACGCAUUAAUUAUCAAAUGCAUUCAUGCGGUUCGAAAGACGGUGCAAAAAUCGUCAUGAAU
#=GR scaffold25515_12_MH0059/204-432 CODON                        ..............................................................................................................................................................................................................................AUG..........................................
#=GR scaffold25515_12_MH0059/204-432 TT_RNIE_SLOW                 ...........................................................................................................................................................................................................................................................................
AUXO015466288.1/1432-1661                                         GCCUCAAGAAGAAAAAAAGUAUCACCCGGGCUUGCAGAAUAAGGAAAAAGUUGUACCUUUGCAAGCCGAUUAUUAUCAAAGUACCCC....CAAA.............GGGGUGC....AAAAGAGGCGUGUGAAUAGUC..C...GCAU........CAUUGGCCUGUAC..GGACGGUUCGUG.AAUCGCUUCGACAACAUUGAGAAAUAAACAAGGUAGUAACAAAACAAAAAGUUUAGACAAAGAAUGGAUACUUUGAGCUAC
#=GR AUXO015466288.1/1432-1661 CODON                              .........................................................................................................................................................................................................................................................AUG...............
#=GR AUXO015466288.1/1432-1661 TT_RNIE_SLOW                       ...........................................................................................................................................................................................................................................................................
NZ_AUFP01000001.1/13639-13404                                     AAUUUAUAAAAUGACAUACUUGCAAGACAAGUGUUGAUGCUCGUUUUAAAUAAAAUAUGUACCUUUGCACACCGAAUUGUGAAGGU..CUACGCU.........UAGAAGCCUUC...GCGCAGAGCCGUGUUAAUAGUA..CU..UCUU..........CUGGCC.GAGAA.GUGCGGUUAGUG.AAUCGGUGAAGCUACAGAGAGUAAUGCUGUGGAUGGUCUCUUUUAGACUGGAGGCGCCGCGAGGUCUCUGUAAGAUUCGAC
#=GR NZ_AUFP01000001.1/13639-13404 CODON                          ...........................................................................................................................................................................................................................................................................
#=GR NZ_AUFP01000001.1/13639-13404 TT_RNIE_SLOW                   ...........................................................................................................................................................................................................................................................................
SRS062878_C3036997/336-106                                        CCAUGAAAAGAAGAUUUUCAAGUUCACAAGCUUGGCUAUUUCGCAGAAUAUAAGUACAUUUGCAUGCCGAUUAUUAUCAAUGUGG......CUCAUUUGCAA........CCACA........CUCGCGUGUUAAUAGCC..GG..GUUU........CAUUGGCCGAAACA.CGGUGGUUAGUG.AAUCGCGAGAACGAUAACUUAAUUGAAAUAGGAGCUCGCUCCUUAGUAACUACAAAACUACAUCAAAAAGAAUGGACACUU
#=GR SRS062878_C3036997/336-106 CODON                             .................................................................................................................................................................................................................................................................AUG.......
#=GR SRS062878_C3036997/336-106 TT_RNIE_SLOW                      ...........................................................................................................................................................................................................................................................................
Throat_LANL_C5730482/177-407                                      CCAUGAAAAGAAGAUUUUCAAGUUCACAAGCUUGGCUAUUUCGCAGAAUAUAAGUACAUUUGCAUGCCGAUUAUUAUCAAUGUGGC.....UCAUUUGCA.........GCCACA........CUCGCGUGUUAAUAGCC..GG..GUUU........CAUUGGCCGAAACA.CGGUGGUUAGUG.AAUCGCGAGAACGAUAACUUAAUUGAAAUAGGAGCUCGCUCCUUAGUAACUACAAAACUACAUCAAAAAGAAUGGACACUU
#=GR Throat_LANL_C5730482/177-407 CODON                           ...........................................................................................................................................................................................................................................................................
#=GR Throat_LANL_C5730482/177-407 TT_RNIE_SLOW                    ...........................................................................................................................................................................................................................................................................
SRS016740_C2737901/1336-1136                                      ..............................CUUGGCUAUUUCGCAGAAUAUAAGUACAUUUGCAUGCCGAUUAUUAUCAAUGUGGC.....UCAUUUGCA.........GCCACA........CUCGCGUGUUAAUAGCC..GG..GUUU........CAUUGGCCGAAAAA.CGGUGGUUAGUG.AAUCGCGAGAACGAUAACUUAAUUGAAAUAGGAGCUCGCUCCUUAGUAACUACAAAACUACAUCAAAAAGAAUGGACACUU
#=GR SRS016740_C2737901/1336-1136 CODON                           ..............................AUG................................................................................................................................................................................................................................AUG.......
#=GR SRS016740_C2737901/1336-1136 TT_RNIE_SLOW                    ...........................................................................................................................................................................................................................................................................
SRS014692_C1518495/465-235                                        CCAUGAAAAGAAGAUUUUCAAGUUCACAAGCUUGGCUAUUUCGCAGAAUAUAAGUACAUUUGCAUGCCGAUUAUUAUCAAUGUGGC.....UCAUUUGCA.........GCCACA........CUCGCGUGUUAAUAGCC..GG..GUUU........CAUUGGCCGAAAAA.CGGUGGUUAGUG.AAUCGCGAGAACGAUAACUUAAUUGAAAUAGGAGCUCGCUCCUUAGUAACUACAAAACUACAUCAAGAAGAAUGGACACUU
#=GR SRS014692_C1518495/465-235 CODON                             ...........................................................................................................................................................................................................................................................................
#=GR SRS014692_C1518495/465-235 TT_RNIE_SLOW                      ...........................................................................................................................................................................................................................................................................
Supragingival_plaque_LANL_scaffold_252697/238-8                   CCAUGAAAAGAAGAUUUUCAAGUUCACAAGCUUGGCUAUUUCGCAGAAUAUAAGUACAUUUGCAUGCCGAUUAUUAUCAAUGUGGC.....UCAUUUGCA.........GCCACA........CUCGCGUGUUAAUAGCC..GG..GUUU........CAUUGGCCGAAAAA.CGGUGGUUAGUG.AAUCGCGAGAACGAUAACUUAAUUGAAAUAGGAGCUCGCUCCUUAGUAACUACAAAACUACAUCAAAAAGAAUGGACACUU
#=GR Supragingival_plaque_LANL_scaffold_252697/238-8 CODON        ...........................................................................................................................................................................................................................................................................
#=GR Supragingival_plaque_LANL_scaffold_252697/238-8 TT_RNIE_SLOW ...........................................................................................................................................................................................................................................................................
SRS015797_C2641570/856-1086                                       CCAUGAAAAGAAGAUUUUCAAGUUCACAAGCUUGGCUAUUUCGCAGAAUAUAAGUACAUUUGCAUGCCGAUUAUUAUCAAUGUGGC.....UCAUUUGCA.........GCCACA........CUCGCGUGUUAAUAGCC..GG..GUUU........CAUUGGCCGAAAAA.CGGUGGUUAGUG.AAUCGCGAGAACGAUAACUUAAUUGAAAUAGGAGCUCGCUCCUUAGUAACUACAAAACUACAUUAAAAAGAAUGGACACUU
#=GR SRS015797_C2641570/856-1086 CODON                            ...........................................................................................................................................................................................................................................................................
#=GR SRS015797_C2641570/856-1086 TT_RNIE_SLOW                     ...........................................................................................................................................................................................................................................................................
SRS075404_C3410168/70-300                                         CCAUGAAAAGAAGAUUUUCAAGUUCACAAGCUUGGCUAUUUCGCAGAAUAUAAGUACAUUUGCAUGCCGAUUAUUAUCAAUGUGGC.....UCAUUUGCA.........GCCACA........CUCGCGUGUUAAUAGCC..GG..GUUU........CAUUGGCCGAAAAA.CGGUGGUUAGUG.AAUCGCGAGAACGAUAACUUAAUUGAAACAGGAGCUCGCUCCUUAGUAACUACAAAACUACAUCAAAAAGAAUGGACACUU
#=GR SRS075404_C3410168/70-300 CODON                              ...........................................................................................................................................................................................................................................................................
#=GR SRS075404_C3410168/70-300 TT_RNIE_SLOW                       ...........................................................................................................................................................................................................................................................................
SRS049147_LANL_scaffold_19223/1477-1247                           CCAUGAAAAGAAGAUUUUCAAGUUCACAAGCUUGGCUAUUUCGCAGAAUAUAAGUACAUUUGCAUGCCGAUUAUUAUCAAUGUGGC.....UCAUUUGCA.........GCCACA........CUCGCGUGUUAAUAGCC..GG..GUUU........CAUUGGCCGAAAAA.CGGUGGUUAGUG.AAUCGCGAGAACGAUAACUUAAUUGAAAUAGGAGCUCGCUCCUUAGUAACUACAAAACUACAUCAAAAAAGAAUGGACACU
#=GR SRS049147_LANL_scaffold_19223/1477-1247 CODON                ...............................................................AUG.........................................................................................................................................................................................................
#=GR SRS049147_LANL_scaffold_19223/1477-1247 TT_RNIE_SLOW         ...........................................................................................................................................................................................................................................................................
SRS020856_Baylor_scaffold_43228/1010-1174                         UAAAUAAAUAAUCACAUUCAUAGACAAUCACUUAUCCUUAUAAUAAAAAGAAAGUAAUACCUUUGUAGUCCGAUUAUUACGGGG...CUA.AACU..........UAGUAACCCC....UGUGUAGAAGUGUUAAUAGUU..GAA.ACUU..........AAGGCC.AGGCU.CAACGGUUAGUG.AAUCGACUGCACA....................................................................
#=GR SRS020856_Baylor_scaffold_43228/1010-1174 CODON              ...........................................................................................................................................................................................................................................................................
#=GR SRS020856_Baylor_scaffold_43228/1010-1174 TT_RNIE_SLOW       ...........................................................................................................................................................................................................................................................................
SRS023557_C1740022/459-691                                        UAAAUAAAUAAUCACAUUCAUAGACAAUCACUUAUCCUUAUAAUAAAAAGAAAGUAAUACCUUUGUAGUCCGAUUAUUACGGGG...CUA.AACU..........UAGUAACCCC....UGUGUAGAAGUGUUAAUAGUU..GAA.ACUU..........AAGGCC.AGGCU.CAACGGUUAGUG.AAUCGACUGCACAAAAGAAUUAAAAACGUUUUUUAGUAGUAAUAUUUAAUCAAAAGAAUGAACACUUUAAGUUACAAAACC
#=GR SRS023557_C1740022/459-691 CODON                             ...........................................................................................................................................................................................................................................................................
#=GR SRS023557_C1740022/459-691 TT_RNIE_SLOW                      ...........................................................................................................................................................................................................................................................................
SRS023930_Baylor_scaffold_1355/685-917                            UAAAUAAAUAUACACAAGCAAACACAACCAUAUCUCCUUAUAAUAAAAAGAAAGUAAUACCUUUGUAGUCCGAUUAUUACGGGG...CUA.AACU..........UAGUAACCCC....UGUGUAGAAGUGUUAAUAGUUG.AU..GUUU..........AAGGCC.AGACA.CAACGGUUAGUG.AAUCGACUGCACAAAAGAAUUAAAAACGUUUUUUAGUAGUAAUAUUUAAUCAAAAGAAUGAACACUUUAAGUUACAAAACC
#=GR SRS023930_Baylor_scaffold_1355/685-917 CODON                 ...................................................................................................................................................................................................................................................AUG.....................
#=GR SRS023930_Baylor_scaffold_1355/685-917 TT_RNIE_SLOW          ...........................................................................................................................................................................................................................................................................
Keratinized_gingiva_LANL_scaffold_26598/516-317                   .................................CUCCUUAUAAUAAAAAGAAAGUAAUACCUUUGUAGUCCGAUUAUUACGGGG...CUA.AACU..........UAGUAACCCC....UGUGUAGAAGUGUUAAUAGUUG.AU..GUUU..........AAGGCC.AGACA.CAACGGUUAGUG.AAUCGACUGCACAAAAGAAUUAAAAACGUUUUUUAGUAGUAAUAUUUAAUCAAAAGAAUGAACACUUUAAGUUACAAAACC
#=GR Keratinized_gingiva_LANL_scaffold_26598/516-317 CODON        ...................................................................................................................................................................................................................................................AUG.....................
#=GR Keratinized_gingiva_LANL_scaffold_26598/516-317 TT_RNIE_SLOW ...........................................................................................................................................................................................................................................................................
SRS045127_LANL_scaffold_9552/390-158                              NNNNNNNNNNNNNNNNNNNNNNNNNNNNCACUUAUCCUUAUAAUAAAAAGAAAGUAAUACCUUUGUAGUCCGAUUAUUACGGGG...CUA.AACU..........UAGUAACCCC....UGUGUAGAAGUGUUAAUAGUUG.AA..GCUU..........AAGGCC.AGGCA.CAACGGUUAGUG.AAUCGACUGCACAAAAGAAUUAAAAACGUUUUUUAGUAGUAAUAUUUAAUCAAAAGAAUGAACACUUUAAGUUACAAAACC
#=GR SRS045127_LANL_scaffold_9552/390-158 CODON                   ...........................................................................................................................................................................................................................................................................
#=GR SRS045127_LANL_scaffold_9552/390-158 TT_RNIE_SLOW            ...........................................................................................................................................................................................................................................................................
SRS057539_LANL_scaffold_47289/1457-1689                           UAAAUAAAUAAUCACAUUCAUAGACAAUCACUUAUCCUUAUAAUAAAAAGAAAGUAAUACCUUUGUAGUCCGAUUAUUACGGGG...CUA.AACU..........UAGUAACCCC....UGUGUAGAAGUGUUAAUAGUUG.AA..GCUU..........AAGGCC.AGGCU.CAACGGUUAGUG.AAUCGACUGCACAAAAGAAUUAAAAACGUUUUUUAGUAGUAAUAUUUAAUCAAAAGAAUGAACACUUUAAGUUACAAAACC
#=GR SRS057539_LANL_scaffold_47289/1457-1689 CODON                ...................................................................................................................................................................................................................................................AUG.....................
#=GR SRS057539_LANL_scaffold_47289/1457-1689 TT_RNIE_SLOW         ...........................................................................................................................................................................................................................................................................
SRS064774_LANL_scaffold_66778/285-53                              UAAAUAAAUAAUCACAUCCACACACAAUCACUUAUCCUUAUAAUAAAAAGAAAGUAAUACCUUUGUAGUCCGAUUAUUACGGGG...CUA.AACU..........UAGUAACCCC....UGUGUAGAAGUGUUAAUAGUUG.AA..GCUU..........AAGGCC.AGGCU.CAACGGUUAGUG.AAUCGACUGCACAAAAGAAUUAAAAACGUUUUUUAGUAGUAAUAUUUAAUCAAAAGAAUGAACACUUUAAGUUACAAAACC
#=GR SRS064774_LANL_scaffold_66778/285-53 CODON                   ...................................................................................................................................................................................................................................................AUG.....................
#=GR SRS064774_LANL_scaffold_66778/285-53 TT_RNIE_SLOW            ...........................................................................................................................................................................................................................................................................
SRS024375_LANL_scaffold_43091/2255-2023                           UAAAUAAAUAAUCACACCCACAGACAAUCACUUAUCCUUAUAAUAAAAAGAAAGUAAUACCUUUGUAGUCCGAUUAUUACGGGG...CUA.AACU..........UAGUAACCCC....UGUGUAGAAGUGUUAAUAGUUG.AA..GCUU..........AAGGCC.AGGCU.CAACGGUUAGUG.AAUCGACUGCACAAAAGAAUUAAAAACGUUUUUUAGUAGUAAUAUUUAAUCAAAAGAAUGAACACUUUAAGUUACAAAACC
#=GR SRS024375_LANL_scaffold_43091/2255-2023 CODON                ...................................................................................................................................................................................................................................................AUG.....................
#=GR SRS024375_LANL_scaffold_43091/2255-2023 TT_RNIE_SLOW         ...........................................................................................................................................................................................................................................................................
SRS045715_LANL_scaffold_76474/594-826                             UAAAUAAAUAAUUACAUCCAUAGACAAUCACUUAUCCUUAUAAUAAAAAGAAAGUAAUACCUUUGUAGUCCGAUUAUUACGGGG...CUA.AACU..........UAGUAACCCC....UGUGUAGAAGUGUUAAUAGUUG.AA..GCUU..........AAGGCC.AGGCU.CAACGGUUAGUG.AAUCGACUGCACAAAAGAAUUAAAAACGUUUUUUAGUAGUAAUAUUUAAUCAAAAGAAUGAACACUUUAAGUUACAAAACC
#=GR SRS045715_LANL_scaffold_76474/594-826 CODON                  ...................................................................................................................................................................................................................................................AUG.....................
#=GR SRS045715_LANL_scaffold_76474/594-826 TT_RNIE_SLOW           ...........................................................................................................................................................................................................................................................................
SRS013818_Baylor_scaffold_58539/3547-3322                         .......AUAAUCAUAUCCACACACAAUCACUUAUCCUUAUAAUAAAAAGAAAGUAAUACCUUUGUAGUCCGAUUAUUACGGGG...CUA.AACU..........UAGUAACCCC....UGUGUAGAAGUGUUAAUAGUUG.AA..GCUU..........AAGGCC.AGGCU.CAACGGUUAGUG.AAUCGACUGCACAAAAGAAUUAAAAACGUUUUUUAGUAGUAAUAUUUAAUCAAAAGAAUGAACACUUUAAGUUACAAAACC
#=GR SRS013818_Baylor_scaffold_58539/3547-3322 CODON              ...................................................................................................................................................................................................................................................AUG.....................
#=GR SRS013818_Baylor_scaffold_58539/3547-3322 TT_RNIE_SLOW       ...........................................................................................................................................................................................................................................................................
SRS018439_Baylor_scaffold_27830/14747-14979                       UAAAUAAAUAACCACAUCCACACACAAUCACUUAUCCUUAUAAUAAAAAGAAAGUAAUACCUUUGUAGUCCGAUUAUUACGGGG...CUA.AACU..........UAGUAACCCC....UGUGUAGAAGUGUUAAUAGUUG.AA..GCUU..........AAGGCC.AGGCU.CAACGGUUAGUG.AAUCGACUGCACAAAAGAAUUAAAAACGUUUUUUAGUAGUAAUAUUUAAUCAAAAGAAUGAACACUUUAAGUUACAAAACC
#=GR SRS018439_Baylor_scaffold_27830/14747-14979 CODON            ...................................................................................................................................................................................................................................................AUG.....................
#=GR SRS018439_Baylor_scaffold_27830/14747-14979 TT_RNIE_SLOW     ...........................................................................................................................................................................................................................................................................
Palatine_Tonsils_LANL_C6199093/260-54                             ..........................AUCACUUAUCCUUAUAAUAAAAAGAAAGUAAUACCUUUGUAGUCCGAUUAUUACGGGG...CUA.AACU..........UAGUAACCCC....UGUGUAGAAGUGUUAAUAGUUG.AA..GCUU..........AAGGCC.AGGCU.CAACGGUUAGUG.AAUCGACUGCACAAAAGAAUUAAAAACGUUUUUUAGUAGUAAUAUUUAAUCAAAAGAAUGAACACUUUAAGUUACAAAACC
#=GR Palatine_Tonsils_LANL_C6199093/260-54 CODON                  ...................................................................................................................................................................................................................................................AUG.....................
#=GR Palatine_Tonsils_LANL_C6199093/260-54 TT_RNIE_SLOW           ...........................................................................................................................................................................................................................................................................
Tongue_dor_WUGI_scaffold_8501/189-421                             UAAAUAAAUAAUCGCAUCCAUAGAUAAUCACUUAUCCUUAUAAUAAAAAGAAAGUAAUACCUUUGUAGUCCGAUUAUUACGGGG...CUA.AACU..........UAGUAACCCC....UGUGUAGAAGUGUUAAUAGUUG.AA..GCUU..........AAGGCC.AGGCU.CAACGGUUAGUG.AAUCGACUGCACAAAAGAAUUAAAAACGUUUUUUAGUAGUAAUAUUUAAUCAAAAGAAUGAACACUUUAAGUUACAAAACC
#=GR Tongue_dor_WUGI_scaffold_8501/189-421 CODON                  ...................................................................................................................................................................................................................................................AUG.....................
#=GR Tongue_dor_WUGI_scaffold_8501/189-421 TT_RNIE_SLOW           ...........................................................................................................................................................................................................................................................................
SRS014470_C3713445/467-699                                        UAAAUAAAUAAUCACAUCCGCGCACAAUCACUUAUCCUUAUAAUAAAAAGAAAGUAAUACCUUUGUAGUCCGAUUAUUACGGGG...CUA.AACU..........UAGUAACCCC....UGUGUAGAAGUGUUAAUAGUUG.AA..GCUU..........AAGGCC.AGGCU.CAACGGUUAGUG.AAUCGACUGCACAAAAGAAUUAAAAACGUUUUUUAGUAGUAAUAUUUAAUCAAAAGAAUGAACACUUUAAGUUACAAAACC
#=GR SRS014470_C3713445/467-699 CODON                             ...................................................................................................................................................................................................................................................AUG.....................
#=GR SRS014470_C3713445/467-699 TT_RNIE_SLOW                      ...........................................................................................................................................................................................................................................................................
SRS018300_C3341863/360-128                                        UAAAUAAAUAAUCACAUCUAUAGACAAUCACUUAUCCUUAUAAUAAAAAGAAAGUAAUACCUUUGUAGUCCGAUUAUUACGGGG...CUA.AACU..........UAGUAACCCC....UGUGUAGAAGUGUUAAUAGUUG.AA..GCUU..........AAGGCC.AGGCU.CAACGGUUAGUG.AAUCGACUGCACAAAAGAAUUAAAAACGUUUUUUAGUAGUAAUAUUUAAUCAAAAGAAUGAACACUUUAAGUUACAAAACC
#=GR SRS018300_C3341863/360-128 CODON                             ...................................................................................................................................................................................................................................................AUG.....................
#=GR SRS018300_C3341863/360-128 TT_RNIE_SLOW                      ...........................................................................................................................................................................................................................................................................
SRS024441_LANL_scaffold_48252/776-1008                            UAAAUAAAUAAUCACAGUCAUAGACAAUCACUUAUCCUUAUAAUAAAAAGAAAGUAAUACCUUUGUAGUCCGAUUAUUACGGGG...CUA.AACU..........UAGUAACCCC....UGUGUAGAAGUGUUAAUAGUUG.AA..GCUU..........AAGGCC.AGGCU.CAACGGUUAGUG.AAUCGACUGCACAAAAGAAUUAAAAACGUUUUUUAGUAGUAAUAUUUAAUCAAAAGAAUGAACACUUUAAGUUACAAAACC
#=GR SRS024441_LANL_scaffold_48252/776-1008 CODON                 ...........................................................................................................................................................................................................................................................................
#=GR SRS024441_LANL_scaffold_48252/776-1008 TT_RNIE_SLOW          ...........................................................................................................................................................................................................................................................................
SRS075404_C3567588/217-449                                        UAAAUAAAUAAUCACAUCCACGAACAACCACUUAUCCUUAUAAUAAAAAGAAAGUAAUACCUUUGUAGUCCGAUUAUUACGGGG...CUA.AACU..........UAGUAACCCC....UGUGUAGAAGUGUUAAUAGUUG.AA..GCUU..........AAGGCC.AGGCU.CAACGGUUAGUG.AAUCGACUGCACAAAAGAAUUAAAAACGUUUUUUAGUAGUAAUAUUUAAUCAAAAGAAUGAACACUUUAAGUUACAAAACC
#=GR SRS075404_C3567588/217-449 CODON                             ...................................................................................................................................................................................................................................................AUG.....................
#=GR SRS075404_C3567588/217-449 TT_RNIE_SLOW                      ...........................................................................................................................................................................................................................................................................
SRS011086_WUGC_scaffold_15953/4210-3995                           .................CCAUAGACAAUCACUUAUCCUUAUAAUAAAAAGAAAGUAAUACCUUUGUAGUCCGAUUAUUACGGGG...CUA.AACU..........UAGUAACCCC....UGUGUAGAAGUGUUAAUAGUUG.AA..GCUU..........AAGGCC.AGGCU.CAACGGUUAGUG.AAUCGACUGCACAAAAGAAUUAAAAACGUUUUUUAGUAGUAAUAUUUAAUCAAAAGAAUGAACACUUUAAGUUACAAAACC
#=GR SRS011086_WUGC_scaffold_15953/4210-3995 CODON                ...................................................................................................................................................................................................................................................AUG.....................
#=GR SRS011086_WUGC_scaffold_15953/4210-3995 TT_RNIE_SLOW         ...........................................................................................................................................................................................................................................................................
SRS013879_WUGC_scaffold_7871/76-308                               AAUCGCUCCUUUUACACAUAUAUUAUAUAUAAGGGNNNNNNNNNNNNNNNAAAGUAAUACCUUUGUAGUCCGAUUAUUACGGGG...CUA.AACU..........UAGUAACCCC....UGUGUAGAAGUGUUAAUAGUUG.AA..GCUU..........AAGGCC.AGGCU.CAACGGUUAGUG.AAUCGACUGCACAAAAGAAUUAAAAACGUUUUUUAGUAGUAAUAUUUAAUCAAAAGAAUGAACACUUUAAGUUACAAAACC
#=GR SRS013879_WUGC_scaffold_7871/76-308 CODON                    ...........................................................................................................................................................................................................................................................................
#=GR SRS013879_WUGC_scaffold_7871/76-308 TT_RNIE_SLOW             ...........................................................................................................................................................................................................................................................................
SRS011243_Baylor_scaffold_40702/1450-1218                         UAAAUAAAUAAUCACAUCCAUAGACAAUCACUUAUCCUUAUAAUAAAAAGAAAGUAAUACCUUUGUAGUCCGAUUAUUACGGGG...CUA.AACU..........UAGUAACCCC....UGUGUAGAAGUGUUAAUAGUUG.AA..GCUU..........AAGGCC.AGGCU.CAACGGUUAGUG.AAUCGACUGCACAAAAGAAUUAAAAACGUUUUUUAGUAGUAAUAUUUAAUCAAAAGAAUGAACACUUUAAGUUACAAAACC
#=GR SRS011243_Baylor_scaffold_40702/1450-1218 CODON              ...................................................................................................................................................................................................................................................AUG.....................
#=GR SRS011243_Baylor_scaffold_40702/1450-1218 TT_RNIE_SLOW       ...........................................................................................................................................................................................................................................................................
SRS014573_WUGC_scaffold_49775/977-756                             ...........UCGCAUCCACAAACAACCACUUAUCCGUAUAAUAAAAAGAAAGUAAUACCUUUGUAGUCCGAUUAUUACGGGG...CUA.AACU..........UAGUAACCCC....UGUGUAGAAGUGUUAAUAGUUG.AA..GCUU..........AAGGCC.AGGCU.CAACGGUUAGUG.AAUCGACUGCACAAAAGAAUUAAAAACGUUUUUUAGUAGUAAUAUUUAAUCAAAAGAAUGAACACUUUAAGUUACAAAACC
#=GR SRS014573_WUGC_scaffold_49775/977-756 CODON                  ...................................................................................................................................................................................................................................................AUG.....................
#=GR SRS014573_WUGC_scaffold_49775/977-756 TT_RNIE_SLOW           ...........................................................................................................................................................................................................................................................................
Buccal_mucosa_LANL_scaffold_78460/780-608                         ............................................................CUUUGUAGUCCGAUUAUUACGGGG...CUA.AACU..........UAGUAACCCC....UGUGUAGAAGUGUUAAUAGUUG.AA..GCUU..........AAGGCC.AGGCU.CAACGGUUAGUG.AAUCGACUGCACAAAAGAAUUAAAAACGUUUUUUAGUAGUAAUAUUUAAUCAAAAGAAUGAACACUUUAAGUUACAAAACC
#=GR Buccal_mucosa_LANL_scaffold_78460/780-608 CODON              ...................................................................................................................................................................................................................................................AUG.....................
#=GR Buccal_mucosa_LANL_scaffold_78460/780-608 TT_RNIE_SLOW       ...........................................................................................................................................................................................................................................................................
SRS024081_LANL_scaffold_32043/326-558                             UAAAUAAAUAAUCACAUCCAUAGACAACCACUUAUCCUUAUAAUAAAAAGAAAGUAAUACCUUUGUAGUCCGAUUAUUACGGGG...CUA.AACU..........UAGUAACCCC....UGUGUGGAAGUGUUAAUAGUUG.AU..GCUU..........AAGGCC.AGGCG.CAACGGUUAGUG.AAUCGACUGCACAAAAGAAUUAAAAACGUUUUUUAGUAGUAAUAUUUAAUCAAAAGAAUGAACACUUUAAGUUACAAAACC
#=GR SRS024081_LANL_scaffold_32043/326-558 CODON                  ...................................................................................................................................................................................................................................................AUG.....................
#=GR SRS024081_LANL_scaffold_32043/326-558 TT_RNIE_SLOW           ...........................................................................................................................................................................................................................................................................
SRS022719_LANL_scaffold_53966/5122-5354                           UAAAUAAAUAAUCACAUCCACAGAUAAUCACUUAUCCUUAUAAUAAAAAGAAAGUAAUACCUUUGUAGUCCGAUUAUUACGGGG...CUA.AACU..........UAGUAACCCC....UGUGCGGAAGUGUUAAUAGUUG.AU..GCUU..........AAGGCC.AGGCA.CAACGGUUAGUG.AAUCGACUGCACAAAAGAAUUAAAAACGUUUUUUAGUAGUAAUAUUUAAUCAAAAGAAUGAACACUUUAAGUUACAAAACC
#=GR SRS022719_LANL_scaffold_53966/5122-5354 CODON                ...................................................................................................................................................................................................................................................AUG.....................
#=GR SRS022719_LANL_scaffold_53966/5122-5354 TT_RNIE_SLOW         ...........................................................................................................................................................................................................................................................................
SRS050669_LANL_scaffold_25595/521-753                             UAAAUAAAUAAUCACAUCCACAGAUAAUCACUUAUCCUUAUAAUAAAAAGAAAGUAAUACCUUUGUAGUCCGAUUAUUACGGGG...CUA.AACU..........UAGUAACCCC....UGUGUGGAAGUGUUAAUAGUUG.AU..GCUU..........AAGGCC.AGGCA.CAACGGUUAGUG.AAUCGACUGCACAAAAGAAUUAAAAACGUUUUUUAGUAGUAAUAUUUAAUCAAAAGAAUGAACACUUUAAGUUACAAAACC
#=GR SRS050669_LANL_scaffold_25595/521-753 CODON                  ...................................................................................................................................................................................................................................................AUG.....................
#=GR SRS050669_LANL_scaffold_25595/521-753 TT_RNIE_SLOW           ...........................................................................................................................................................................................................................................................................
SRS058336_LANL_scaffold_14781/182-1                               UAAAUAAAUAAUCGCAUCCAUAGAUAAUCACUUAUCCUUAUAAUAAAAAGAAAGUAAUACCUUUGUAGUCCGAUUAUUACGGGG...CUA.AACU..........UAGUAACCCC....UGUGUGGAAGUGUUAAUAGUUG.AU..GCUU..........AAGGCC.AGGCA.CAACGGUUAGUG.AAUCAACUGCACAAAAGAAUUAAAAACGUU...................................................
#=GR SRS058336_LANL_scaffold_14781/182-1 CODON                    ...........................................................................................................................................................................................................................................................................
#=GR SRS058336_LANL_scaffold_14781/182-1 TT_RNIE_SLOW             ...........................................................................................................................................................................................................................................................................
SRS016342_Baylor_scaffold_48981/2-234                             UAAAUAAAUAAUCACAUCCAUAGAUAAUCACUUAUCCUUAUAAUAAAAAGAAAGUAAUACCUUUGUAGUCCGAUUAUUACGGGG...CUA.AACU..........UAGUAACCCC....UGUGUGGAAGUGUUAAUAGUUG.AU..GCUU..........AAGGCC.AGGCA.CAACGGUUAGUG.AAUCAACUGCACAAAAGAAUUAAAAACGUUUUUUAGUAGUAAUAUUUAAUCAAAAGAAUGAACACUUUAAGUUACAAAACC
#=GR SRS016342_Baylor_scaffold_48981/2-234 CODON                  ...................................................................................................................................................................................................................................................AUG.....................
#=GR SRS016342_Baylor_scaffold_48981/2-234 TT_RNIE_SLOW           ...........................................................................................................................................................................................................................................................................
SRS018739_WUGC_scaffold_60144/1446-1214                           UAAAUAAAUAAUCAUGUCCACAAACAACCACUUAUCCUUAUAAUAAAAAGAAAGUAAUACCUUUGUAGUCCGAUUAUUACGGGG...CUA.AACU..........UAGUAACCCC....UGUGUGGAAGUGUUAAUAGUUG.AU..GCUU..........AAGGCC.AGGCA.CAACGGUUAGUG.AAUCGACUGCACAAAAGAAUUAAAAACGUUUUUUAGUAGUAAUAUUUAAUCAAAAGAAUGAACACUUUAAGUUACAAAACC
#=GR SRS018739_WUGC_scaffold_60144/1446-1214 CODON                ...................................................................................................................................................................................................................................................AUG.....................
#=GR SRS018739_WUGC_scaffold_60144/1446-1214 TT_RNIE_SLOW         ...........................................................................................................................................................................................................................................................................
SRS019126_C2043960/174-338                                        UAAAUAAAUAAUCACAUCCACAGAUAAUCACUUAUCCUUAUAAUAAAAAGAAAGUAAUACCUUUGUAGUCCGAUUAUUACGGGG...CUA.AACU..........UAGUAACCCC....UGUGUGGAAGUGUUAAUAGUUG.AU..GCUU..........AAGGCC.AGGCA.CAACGGUUAGUG.AAUCGACUGCACA....................................................................
#=GR SRS019126_C2043960/174-338 CODON                             ...........................................................................................................................................................................................................................................................................
#=GR SRS019126_C2043960/174-338 TT_RNIE_SLOW                      ...........................................................................................................................................................................................................................................................................
SRS011140_Baylor_scaffold_53572/2213-2006                         .........................AAUCACUUAUCCUUAUAAUAAAAAGAAAGUAAUACCUUUGUAGUCCGAUUAUUACGGGG...CUA.AACU..........UAGUAACCCC....UGUGUGGAAGUGUUAAUAGUUG.AU..GCUU..........AAGGCC.AGGCA.CAACGGUUAGUG.AAUCGACUGCACAAAAGAAUUAAAAACGUUUUUUAGUAGUAAUAUUUAAUCAAAAGAAUGAACACUUUAAGUUACAAAACC
#=GR SRS011140_Baylor_scaffold_53572/2213-2006 CODON              ...................................................................................................................................................................................................................................................AUG.....................
#=GR SRS011140_Baylor_scaffold_53572/2213-2006 TT_RNIE_SLOW       ...........................................................................................................................................................................................................................................................................
SRS019607_C2757825/1655-1423                                      UAAAUAAAUAAUCACAUCCACGAACAACCACUUAUCCUUAUAAUAAAAAGAAAGUAAUACCUUUGUAGUCCGAUUAUUACGGGG...CUA.AACU..........UAGUAACCCC....UGUGUGGAAGUGUUAAUAGUUG.AU..GCUU..........AAGGCC.AGGCA.CAACGGUUAGUG.AAUCAACUGCACAAAAGAAUUAAAAACGUUUUUUAGUAGUAAUAUUUAAUCAAAAGAAUGAACACUUUAAGUUACAAAACC
#=GR SRS019607_C2757825/1655-1423 CODON                           ...........................................................................................................................................................................................................................................................................
#=GR SRS019607_C2757825/1655-1423 TT_RNIE_SLOW                    ...........................................................................................................................................................................................................................................................................
SRS057205_LANL_scaffold_32691/1034-1198                           UAAAUAAAUAAUUACAUCCACAGAUAAUCACUUAUCCUUAUAAUAAAAAGAAAGUAAUACCUUUGUAGUCCGAUUAUUACGGGG...CUA.AACU..........UAGUAACCCC....UGUGUGGAAGUGUUAAUAGUUG.AU..GCUU..........AAGGCC.AGGCA.CAACGGUUAGUG.AAUCGACUGCACA....................................................................
#=GR SRS057205_LANL_scaffold_32691/1034-1198 CODON                ...........................................................................................................................................................................................................................................................................
#=GR SRS057205_LANL_scaffold_32691/1034-1198 TT_RNIE_SLOW         ...........................................................................................................................................................................................................................................................................
SRS012279_C2758674/3014-3246                                      UAAAUAAAUAAUCGCAUCCAUAGAUAAUCACUUAUCCUUAUAAUAAAAAGAAAGUAAUACCUUUGUAGUCCGAUUAUUACGGGG...CUA.AACU..........UAGUAACCCC....UGUGUGGAAGUGUUAAUAGUUG.AU..GCUU..........AAGGCC.AGGCA.CAACGGUUAGUG.AAUCGACUGCACAAAAGAAUUAAAAACGUUUUUUAGUAGUAAUAUUUAAUCAAAAGAAUGAACACUUUAAGUUACAAAACC
#=GR SRS012279_C2758674/3014-3246 CODON                           ...................................................................................................................................................................................................................................................AUG.....................
#=GR SRS012279_C2758674/3014-3246 TT_RNIE_SLOW                    ...........................................................................................................................................................................................................................................................................
SRS014692_C1492733/1-215                                          ..................CAUAGACAAUCACUUAUCCUUAUAAUAAAAAGAAAGUAAUACCUUUGUAGUCCGAUUAUUACGGGG...CUA.AACU..........UAGUAACCCC....UGUGUAGAAGUGUUAAUAGUUG.AU..GCUU..........AAGGCC.AGGCA.CAACGGUUAGUG.AAUCGACUGCACAAAAGAAUUAAAAACGUUUUUUAGUAGUAAUAUUUAAUCAAAAGAAUGAACACUUUAAGUUACAAAACC
#=GR SRS014692_C1492733/1-215 CODON                               ...........................................................................................................................................................................................................................................................................
#=GR SRS014692_C1492733/1-215 TT_RNIE_SLOW                        ...........................................................................................................................................................................................................................................................................
SRS057791_LANL_scaffold_82241/397-629                             AAAAAUGUUAAUAAUAAAUAAAUAAUCACACCCAUAGACAAUCANNNNNNNNNNNNNNNNNNNNNNNNNNNNAUUAUUACGGGG...CUA.AACU..........UAGUAACCCC....UGUGUAGAAGUGUUAAUAGUUG.AU..GCUU..........AAGGCC.AGGCA.CAACGGUUAGUG.AAUCGACUGCACAAAAGAAUUAAAAACGUUUUUUAGUAGUAAUAUUUAAUCAAAAGAAUGAACACUUUAAGUUACAAAACC
#=GR SRS057791_LANL_scaffold_82241/397-629 CODON                  ...................................................................................................................................................................................................................................................AUG.....................
#=GR SRS057791_LANL_scaffold_82241/397-629 TT_RNIE_SLOW           ...........................................................................................................................................................................................................................................................................
SRS014684_WUGC_scaffold_44011/3200-3432                           UAAAUAAAUAAUCACAUUCAUAGACAAUCACUUAUCCUUAUAAUAAAAAGAAAGUAAUACCUUUGUAGUCCGAUUAUUACGGGG...CUA.AACU..........UAGUAACCCC....UGUGUAGAAGUGUUAAUAGUUG.AU..GCUU..........AAGGCC.AGGCA.CAACGGUUAGUG.AAUCGACUGCACAAAAGAAUUAAAAACGUUUUUUAGUAGUAAUAUUUAAUCAAAAGAAUGAACACUUUAAGUUACAAAACC
#=GR SRS014684_WUGC_scaffold_44011/3200-3432 CODON                ...................................................................................................................................................................................................................................................AUG.....................
#=GR SRS014684_WUGC_scaffold_44011/3200-3432 TT_RNIE_SLOW         ...........................................................................................................................................................................................................................................................................
SRS017533_Baylor_scaffold_27038/160-1                             UAAAUAAAUAAUCACAUCCAUAGAUAAUCACUUAUCCUUAUAAUAAAAAGAAAGUAAUACCUUUGUAGUCCGAUUAUUACGGGG...CUA.AACU..........UAGUAACCCC....UGUGUAGAAGUGUUAAUAGUUG.AU..GCUU..........AAGGCC.AGGCA.CAACGGUUAGUG.AAUCGACU.........................................................................
#=GR SRS017533_Baylor_scaffold_27038/160-1 CODON                  ...........................................................................................................................................................................................................................................................................
#=GR SRS017533_Baylor_scaffold_27038/160-1 TT_RNIE_SLOW           ...........................................................................................................................................................................................................................................................................
SRS043663_LANL_scaffold_17693/130-362                             UAAAUAAAUAAUCACAUCCACACACAAUCACUUAUCCUUAUAAUAAAAAGAAAGUAAUACCUUUGUAGUCCGAUUAUUACGGGG...CUA.AACU..........UAGUAACCCC....UGUGUAGAAGUGUUAAUAGUUG.AU..GCUU..........AAGGCC.AGGCA.CAACGGUUAGUG.AAUCGACUGCACAAAAGAAUUAAAAACGUUUUUUAGUAGUAAUAUUUAAUCAAAAGAAUGAACACUUUAAGUUACAAAACC
#=GR SRS043663_LANL_scaffold_17693/130-362 CODON                  ...................................................................................................................................................................................................................................................AUG.....................
#=GR SRS043663_LANL_scaffold_17693/130-362 TT_RNIE_SLOW           ...........................................................................................................................................................................................................................................................................
SRS013946_WUGC_scaffold_14040/708-940                             GAUUGUAAAAUAAGGAAAUCAUAAAAAGUCUAUUGCCUCUUUAAGAAAAGAAAUUGCUAUCUUUGUAGUCCGAUUAUUACGGGG...CUA.AACU..........UAGUAACCCC....AGCACAAAAGUGUUAAUAGUAA.AG..GCUU..........CUGGCC.AAGUC.UUACGGUUAGUG.AAUCUGCUGUGCAAGAAAAAUAAUAAAUUGUUUUUUAGUAGUAAUAUCAUUAAAAGAAUGAACACAUUAAGUUACAAAACC
#=GR SRS013946_WUGC_scaffold_14040/708-940 CODON                  ...................................................................................................................................................................................................................................................AUG.....................
#=GR SRS013946_WUGC_scaffold_14040/708-940 TT_RNIE_SLOW           ...........................................................................................................................................................................................................................................................................
SRS013506_Baylor_scaffold_8126/381-149                            AAUUGCAAAAUAAGAAAGUUGUAAAAAGCCUAUUACCUCUUUAAGAAAAGAAAUUGCUAUCUUUGUAGUCCGAUUAUUACGGGG...CUA.AACU..........UAGUAACCCC....AGCACAAAAGUGUUAAUAGUAA.AG..GCUU..........CUGGCC.AAGUC.UUACGGUUAGUG.AAUCUGCUGUGCAAGAAAAAUAAUAAAUUGUUUUUUAGUAGUAAUAUCAUUAAAAGAAUGAACACAUUAAGUUACAAAACC
#=GR SRS013506_Baylor_scaffold_8126/381-149 CODON                 ......................................................................................................................................................................................AUG..................................................................................
#=GR SRS013506_Baylor_scaffold_8126/381-149 TT_RNIE_SLOW          ...........................................................................................................................................................................................................................................................................
SRS014473_C1126965/342-574                                        AACCGUAAAAUAAGGAAAUCAUAAAAAGCCUAUUACCUCUUUAAGAAAAGAAAUUGCUAUCUUUGUAGUCCGAUUAUUACGGGG...CUA.AACU..........UAGUAACCCC....AGCACAAAAGUGUUAAUAGUAA.AG..GCUU..........CUGGCC.AAGUC.UUACGGUUAGUG.AAUCUGCUGUGCAAGAAAAAUAAUAAAUUGUUUUUUAGUAGUAAUAUCAUUAAAAGAAUGAACACAUUAAGUUACAAAACC
#=GR SRS014473_C1126965/342-574 CODON                             ...................................................................................................................................................................................................................................................AUG.....................
#=GR SRS014473_C1126965/342-574 TT_RNIE_SLOW                      ...........................................................................................................................................................................................................................................................................
AUXO014368639.1/754-523                                           AUGUGCCCGCGCGCGGAAAUACAUAAAAUUAUUUGGUAGUUAGGGCGCUAUUUCGUACCUUUGCAAGCCGAUUAUUAUCAGGGGUGCC...UUUUU...........GGC.CCCC.....GAAUCUGUGUGUGAAUAGCCCAUU..UCCA..........UUGGCC.UGGAU.GGGCGGUUCGGG.AAUCACAGAGGAAGCGAGGCUGCUUAGUGCCUCGAAACGUAAUAAAGUAUAGUAACGAACAUUAAACAACUGAAAUGGACA
#=GR AUXO014368639.1/754-523 CODON                                ....................................................................................................................................................................................................................................................................AUG....
#=GR AUXO014368639.1/754-523 TT_RNIE_SLOW                         ...........................................................................................................................................................................................................................................................................
AUXO015562770.1/155-380                                           UUGAAAACUUCAGAAAAUUGUUGAAAAACUUUGCCGGUUCGUCAAAAAUUAGUACUUUUGCAAGCCGAUUAUUAUCAAGACAGGC......GUAAAG.............GCUUG....UCAAAUAGCGUGUUAAUAGCU..UU..GCUU..........UUGGCC.GGGCG..AGUGGUUAGUG.AAUCGCUAUAAAGAAAAAUUAGUAGUAAACAAAUUAAAAAAUUAAAGAAAGUGAACACUUUAAGUUACAAGACCAUUUCCG
#=GR AUXO015562770.1/155-380 CODON                                ............................................................................................................................................................................................................................................AUG............................
#=GR AUXO015562770.1/155-380 TT_RNIE_SLOW                         ...........................................................................................................................................................................................................................................................................
NZ_JNKX01000045.1/4077-3852                                       UUGAAAACUUCAGAAAAUUGUUGAAAAACUUUGCCAGUUCGUCAAAAAUUAGUACUUUUGCAAGCCGAUUAUUAUCAAGACAAGC......GUAAAG.............GCUUG....UCAAAUAGCGUGUUAAUAGCU..UU..GCUU..........UUGGCC.GGGCG..AGUGGUUAGUG.AAUCGCUAUAAAGAAAAAUUAGUAGUAAACAAAUUAAAAAAUUAAAGAAAGUGAACACUUUAAGUUACAAGACCAUUUCCG
#=GR NZ_JNKX01000045.1/4077-3852 CODON                            ...........................................................................................................................................................................................................................................................................
#=GR NZ_JNKX01000045.1/4077-3852 TT_RNIE_SLOW                     ...........................................................................................................................................................................................................................................................................
SRS023352_C4496944/203-1                                          AUAAAUAUAAACAAUAUCAUUGUGGAGCCUUGAUAGCCUCUCGGCCUGAAUAAAAUAUGUAACUUUGCAUAUCGAAUUGUGAAGAU.....AAUACUUAGA........AUCUUC..AUAGCUUCUUCGUGUUAAUAGUG..AU..AUUC..........AUGGCC.GAAUA.UCAUGGUUAGUG.AAUCGUAGAAGCGCCGGGGAUAAUGCUGUGGAUGGUCUCUUUUAGACUG................................
#=GR SRS023352_C4496944/203-1 CODON                               ...........................................................................................................................................................................................................................................................................
#=GR SRS023352_C4496944/203-1 TT_RNIE_SLOW                        ...........................................................................................................................................................................................................................................................................
SRS062544_C2920745/383-577                                        AUAAAUAUAAACAAUAUCAUUGUGGAGUCUUGAUUGCCUCUCGACCUGAAUAAAAUAUGUAACUUUGCACAUCGAAUUGUGAAGAU.....AAUACUUAGA........AUCUUC..AUAGCUUCUUCGUGUUAAUAGUG..AU..AUUC..........AUGGCC.GAAUA.UUAUGGUUAGUG.AAUCGUAGAAGCGCCGGGGAUAAUGCUGUGGAUGGUCUCUU........................................
#=GR SRS062544_C2920745/383-577 CODON                             ...........................................................................................................................................................................................................................................................................
#=GR SRS062544_C2920745/383-577 TT_RNIE_SLOW                      ...........................................................................................................................................................................................................................................................................
SRS019219_WUGC_scaffold_426/294-60                                AUAAAUAUAAACAAUGGCAUUGCAGAGCCAUGAUAGCCUCUCGGCCUGAAUAAAAUAUGUAACUUUGCAUAUCGAAUUGUGAAGAU.....AACACUUAGA........AUCUUC..ACAGCUUCUUCGUGUUAAUAGUG..AU..AUUC..........AUGGCC.GAAUA.UUAUGGUUAGUG.AAUCGUAGAAGCGCCGGGGAUAAUGCUGUGGAUGGUCUCUUUUAGACUGGAGGCGCCGCGAGGUCCCUGCCCAUUCAAACC
#=GR SRS019219_WUGC_scaffold_426/294-60 CODON                     ...........................................................................................................................................................................................................................................................................
#=GR SRS019219_WUGC_scaffold_426/294-60 TT_RNIE_SLOW              ...........................................................................................................................................................................................................................................................................
SRS015057_WUGC_scaffold_61382/462-664                             AUAAAUAUAAACAAUGGCAUUGCAGAGCCAUGAUAGCCUCUCGGCCUGAAUAAAAUAUGUAACUUUGCACAUCGAAUUGUGAAGAU.....AACACUUAGA........AUCUUC..ACAGCUUCUUCGUGUUAAUAGUG..AU..AUUC..........AUGGCC.GAAUA.UUAUGGUUAGUG.AAUCGUAGAAGCGCCGGGGAUAAUGCUGUGGAUGGUCUCUUUUAGACUG................................
#=GR SRS015057_WUGC_scaffold_61382/462-664 CODON                  ...........................................................................................................................................................................................................................................................................
#=GR SRS015057_WUGC_scaffold_61382/462-664 TT_RNIE_SLOW           ...........................................................................................................................................................................................................................................................................
SRS048411_C6924690/425-627                                        AUAAAUAUAAACAAUGGCAUUGCGGAGCCAUGAUAGCCUCUUGGCCUGAAUAAAAUAUGUAACUUUGCACAUCGAAUUGUGAAGAU.....AAUACUUAGA........AUCUUC..ACAGCUUCUUCGUGUUAAUAGUG..AU..AUUC..........AUGGCC.GAAUA.UUAUGGUUAGUG.AAUCGUAGAAGCGCCGGGGAUAAUGCUGUGGAUGGUCUCUUUUAGACUG................................
#=GR SRS048411_C6924690/425-627 CODON                             ...........................................................................................................................................................................................................................................................................
#=GR SRS048411_C6924690/425-627 TT_RNIE_SLOW                      ...........................................................................................................................................................................................................................................................................
SRS045715_LANL_scaffold_76924/280-474                             AUAAAUAUAAACAAUAUCAUUGUGGAGCCUUGAUAGCCUCUCGGCCUGAAUAAAAUAUGUAACUUUGCACAUCGAAUUGUGAAGAU.....AAUACUUAGA........AUCUUC..ACAGCUUCUUCGUGUUAAUAGUG..AU..AUUC..........AUGGCC.GAAUA.UUAUGGUUAGUG.AAUCGUAGAAGCGCCGGGGAUAAUGCUGUGGAUGGUCUCUU........................................
#=GR SRS045715_LANL_scaffold_76924/280-474 CODON                  ...........................................................................................................................................................................................................................................................................
#=GR SRS045715_LANL_scaffold_76924/280-474 TT_RNIE_SLOW           ...........................................................................................................................................................................................................................................................................
SRS015272_C3500034/294-92                                         AUAAAUAUAAACAAUGGCAUUGCAGAGCCAUGAUAGCCUCUCGGCCUGAAUAAAAUAUGUAACUUUGCACAUCGAAUUGUGAAGAU.....AAUACUUAGA........AUCUUC..ACAGCUUCUUCGUGUUAAUAGUG..AU..AUUC..........AUGGCC.GAAUA.UUAUGGUUAGUG.AAUCGUAGAAGCGCCGGGGAUAAUGCUGUGGAUGGUCUCUUUUAGACUG................................
#=GR SRS015272_C3500034/294-92 CODON                              ...........................................................................................................................................................................................................................................................................
#=GR SRS015272_C3500034/294-92 TT_RNIE_SLOW                       ...........................................................................................................................................................................................................................................................................
SRS011255_C2362793/197-1                                          AUAAUCGUAAAUAUUCGGUUUCGCCGCUUUUCAGGCAGGAGUCUGCUUAAAUAAAUACGUAUCUUUGCAAUCCGAAUUGCGAAGA......GAAGACUUAGAA.......UCUUC..GCAGCUCCCUCGUGUUAAUAGUG..AC..AUUC..........AUGGCC.GGAUG.UCAUGGUUAGUG.AAUCGCCGGAGCGUCAGGGAAAAUGCUGUGGAUGGUCUCUUUU......................................
#=GR SRS011255_C2362793/197-1 CODON                               ...........................................................................................................................................................................................................................................................................
#=GR SRS011255_C2362793/197-1 TT_RNIE_SLOW                        ...........................................................................................................................................................................................................................................................................
SRS013950_WUGC_scaffold_2138/300-66                               AUAAUCGUAAAUAUUCAGUUUCGCCGCUUUUCAGGCAGGAGUCUGCCUAAAUAAAUAUGUAUCUUUGCAAUUCGAAUUGCGAAGA......GAAGACUUAGAA.......UCUUC..GCAGCUCCCUCGUGUUAAUAGUG..AC..AUUC..........AUGGCC.GGAUG.UCAUGGUUAGUG.AAUCGCCGGAGCGUCAGGGAAAAUGCUGUGGAUGGUCUCUUUUAGACUGGAGGCGCCGCGAGGUCUCUGCUCAUUCAGACA
#=GR SRS013950_WUGC_scaffold_2138/300-66 CODON                    ...........................................................................................................................................................................................................................................................................
#=GR SRS013950_WUGC_scaffold_2138/300-66 TT_RNIE_SLOW             ...........................................................................................................................................................................................................................................................................
SRS013836_C4630228/164-366                                        AUAAUCGUAAAUAUUCAGUUUCGUCGCUUUUCAGGCAGGAGUCUGCCUAAAUAAAUAUGUAUCUUUGCAAUCCGAAUUGCGAAGA......GAAGACUUAGAA.......UCUUC..GCAGCUCCCUCGUGUUAAUAGUG..AC..AUUC..........AUGGCC.GGAUG.UCAUGGUUAGUG.AAUCGCCGGAGCGUCAGGGAAAAUGCUGUGGAUGGUCUCUUUUAGACUG................................
#=GR SRS013836_C4630228/164-366 CODON                             ...........................................................................................................................................................................................................................................................................
#=GR SRS013836_C4630228/164-366 TT_RNIE_SLOW                      ...........................................................................................................................................................................................................................................................................
SRS023841_C1489733/301-102                                        AUAAUCGUAAAUAUUCAGUUUCGCCGCUUUUCAGGCAGGAGUCUGCCUAAAUAAAUAUGUAUCUUUGCAAUCCGAAUUGCGAAGA......GAAGACUUAGAA.......UCUUC..GCAGCUCCCUCGUGUUAAUAGUG..AC..AUUC..........AUGGCC.GGAUG.UCAUGGUUAGUG.AAUCGCCGGAGCGUCAGGGAAAAUGCUGUGGAUGGUCUCUUUUAGA...................................
#=GR SRS023841_C1489733/301-102 CODON                             ...........................................................................................................................................................................................................................................................................
#=GR SRS023841_C1489733/301-102 TT_RNIE_SLOW                      ...........................................................................................................................................................................................................................................................................
SRS024277_C2727216/253-19                                         UAAUCGUAAAUCUUCAGUUUUGCGACGUUUCCUGCAAGAGGUAAGCUAAAUAAAAUAUGUAACUUUGCAUUCCGAAUUGCGAGGA......UAACGCUUAGAU.......UCUUC..GCAGCUCUUUCGUGUUAAUAGUG..GU..AUUC..........AUGGCC.GAAUG.UCAUGGUUAGUG.AAUCGUUAGAGCGUCAGGGAUAAUGCUGUGGAUGGUCUCUUUUAGACUGGAGGCGCCGCGAGGUUUCUGUUAUCAUUGAAU
#=GR SRS024277_C2727216/253-19 CODON                              ...........................................................................................................................................................................................................................................................................
#=GR SRS024277_C2727216/253-19 TT_RNIE_SLOW                       ...........................................................................................................................................................................................................................................................................
SRS016319_C3957492/203-1                                          UAAUCGUAAAUCUUCAGUUUUGCGACGUUUCCUGCAAGAGGUAAGCUAAAUAAAAUAUGUAACUUUGCAUUCCGAAUUGCGAGGA......UAACGCUUAGAU.......UCUUC..GCAGCUCUUUCGUGUUAAUAGUG..GU..AUUC..........AUGGCC.GAAUG.UCAUGGUUAGUG.AAUCGUUAGAGCGUCAGGGAUAAUGCUGUGGAUGGUCUCUUUUAGACUG................................
#=GR SRS016319_C3957492/203-1 CODON                               ...........................................................................................................................................................................................................................................................................
#=GR SRS016319_C3957492/203-1 TT_RNIE_SLOW                        ...........................................................................................................................................................................................................................................................................
SRS042131_C2217398/260-494                                        UAAUCGUAAAUCUUCGGUUUUGUGACGUUUCCUGCAAGAGGUAAGCUAAAUAAAAUAUGUAACUUUGCAUUCCGAAUUGCGAGGA......UAACGCUUAGAU.......UCUUC..GCAGCUCUUUCGUGUUAAUAGUG..GU..AUUC..........AUGGCC.GAAUA.UCAUGGUUAGUG.AAUCGUUAGAGCGUCAGGGAUAAUGCUGUGGAUGGUCUCUUUUAGACUGGAGGCGCCGCGAGGUCCCUGCUCAUUCAGGUA
#=GR SRS042131_C2217398/260-494 CODON                             ...........................................................................................................................................................................................................................................................................
#=GR SRS042131_C2217398/260-494 TT_RNIE_SLOW                      ...........................................................................................................................................................................................................................................................................
SRS043663_C4080713/728-962                                        UAAUCGUAAAUCUUUAGUUUUGCGACGUUUCGUGCAAGAGGUAAGCUAAAUAAAAUAUGUAACUUUGCAUUCCGAAUUGCGAGGA......UAACGCUUAGAU.......UCUUC..GCAGCUCUUUCGUGUUAAUAGUG..GU..AUUC..........AUGGCC.GAAUA.UCAUGGUUAGUG.AAUCGUUAGAGCGUCAGGGAUAAUGCUGUGGAUGGUCUCUUUUAGACUGGAGGCGCCGCGAGGUCCCUGCUCAUUCAGGUA
#=GR SRS043663_C4080713/728-962 CODON                             ...........................................................................................................................................................................................................................................................................
#=GR SRS043663_C4080713/728-962 TT_RNIE_SLOW                      ...........................................................................................................................................................................................................................................................................
SRS015797_C2619071/299-65                                         UAAUCGUAAAUCUUCAGUUUUGCGACGUUUCCUGCAAGAGGUAAGCUAAAUAAAAUAUGUAACUUUGCAUUCCGAAUUGCGAGGA......UAACGCUUAGAU.......UCUUC..GCAGCUCUUUCGUGUUAAUAGUG..GU..AUUC..........AUGGCC.GAAUA.UCAUGGUUAGUG.AAUCGUUAGAGCGUCAGGGAUAAUGCUGUGGAUGGUCUCUUUUAGACUGGAGGCGCCGCGAGGUCCCUGCUCAUUCAAGUA
#=GR SRS015797_C2619071/299-65 CODON                              ...........................................................................................................................................................................................................................................................................
#=GR SRS015797_C2619071/299-65 TT_RNIE_SLOW                       ...........................................................................................................................................................................................................................................................................
SRS019607_C2703769/264-30                                         UAAUCGUAAAUCUUCAGUUUUGCGACGUUUCCUGCAAGAGGUAAGCUAAAUAAAAUAUGUAACUUUGCAUUCCGAAUUGCGAGGA......UAACGCUUAGAU.......UCUUC..GCAGCUCUUUCGUGUUAAUAGUG..GU..AUUC..........AUGGCC.GAAUA.UCAUGGUUAGUG.AAUCGUUAGAGCGUCAGGGAUAAUGCUGUGGAUGGUCUCUUUUAGACUGGAGGCGCCGCGAGGUCCCUGCCCAUUCAAACC
#=GR SRS019607_C2703769/264-30 CODON                              ...................................................................................................................................................................................PTS.....................................................................................
#=GR SRS019607_C2703769/264-30 TT_RNIE_SLOW                       ...........................................................................................................................................................................................................................................................................
SRS021496_Baylor_scaffold_55246/1-203                             ................................UGCAAGAGGUAAGCUAAAUAAAAUAUGUAACUUUGCAUUCCGAAUUGCGAGGA......UAACGCUUAGAU.......UCUUC..GCAGCUCUUUCGUGUUAAUAGUG..GU..AUUC..........AUGGCC.GAAUA.UCAUGGUUAGUG.AAUCGUUAGAGCGUCAGGGAUAAUGCUGUGGAUGGUCUCUUUUAGACUGNNNNNNNNNNNNNNNNNNNNNNNNNNNNNNNN
#=GR SRS021496_Baylor_scaffold_55246/1-203 CODON                  ...........................................................................................................................................................................................................................................................................
#=GR SRS021496_Baylor_scaffold_55246/1-203 TT_RNIE_SLOW           ...........................................................................................................................................................................................................................................................................
SRS024081_C2601354/578-812                                        UAAUCGUAAAUCUUCAGUUUUGCGACGUUUUGUGCAAGAGGUAAGCUAAAUAAAAUAUGUAACUUUGCAUUCCGAAUUGCGAGGA......UAACGCUUAGAU.......UCUUC..GCAGCUCUUUCGUGUUAAUAGUG..GU..AUUC..........AUGGCC.GAAUA.UCAUGGUUAGUG.AAUCGUUAGAGCGUCAGGGAUAAUGCUGUGGAUGGUCUCUUUUAGACUGGAGGCGCCGCGAGGUCCCUGCUCAUUCAGGUA
#=GR SRS024081_C2601354/578-812 CODON                             ...........................................................................................................................................................................................................................................................................
#=GR SRS024081_C2601354/578-812 TT_RNIE_SLOW                      ...........................................................................................................................................................................................................................................................................
SRS075404_C3622013/568-770                                        UAAUCGUAAAUCUUUAGUUUUGCGACGUUUCGUGCAAGAGGUAAGCUAAAUAAAAUAUGUAACUUUGCAUUCCGAAUUGCGAGGA......UAACGCUUAGAU.......UCUUC..GCAGCUCUUUCGUGUUAAUAGUG..GU..AUUC..........AUGGCC.GAAUA.UCAUGGUUAGUG.AAUCGUUAGAGCGUCAGGGAUAAUGCUGUGGAUGGUCUCUUUUAGACUG................................
#=GR SRS075404_C3622013/568-770 CODON                             ...........................................................................................................................................................................................................................................................................
#=GR SRS075404_C3622013/568-770 TT_RNIE_SLOW                      ...........................................................................................................................................................................................................................................................................
SRS020220_C3576851/195-1                                          UAAUCGUAAAUCUUCAGUUUUGCGACGUUUCGUGCAAGAGGUAAGCUAAAUAAAAUAUGUAACUUUGCAUUCCGAAUUGCGAGGA......UAACGCUUAGAU.......UCUUC..GCAGCUCUUUCGUGUUAAUAGUG..GU..AUUC..........AUGGCC.GAAUA.UCAUGGUUAGUG.AAUCGUUAGAGCGUCAGGGAUAAUGCUGUGGAUGGUCUCUU........................................
#=GR SRS020220_C3576851/195-1 CODON                               ...........................................................................................................................................................................................................................................................................
#=GR SRS020220_C3576851/195-1 TT_RNIE_SLOW                        ...........................................................................................................................................................................................................................................................................
SRS011306_C3387646/14-248                                         UAAUCGUAAAUCUUCAGUUUUGCGACGUUUCCUGCAAGAGGUAAGCUAAAUAAAAUAUGUAACUUUGCAUUCCGAAUUGCGAGGA......UAACGCUUAGAU.......UCUUC..GCAGCUCUUUCGUGUUAAUAGUG..GU..AUUC..........AUGGCC.GAAUA.UCAUGGUUAGUG.AAUCGUUAGAGCGUCAGGGAUAAUGCUGUGGAUGGUCUCUUUUAGACUGGAGGCGCCGCGAGGUCCCUGCUCAUUCAGGUA
#=GR SRS011306_C3387646/14-248 CODON                              ...........................................................................................................................................................................................................................................................................
#=GR SRS011306_C3387646/14-248 TT_RNIE_SLOW                       ...........................................................................................................................................................................................................................................................................
SRS019071_C5065527/218-1                                          UAAUCGUAAAUCUUCGGUUUUGCGACGUUUCCUGCAAGAGGUAAGCUAAAUAAAAUAUGUAACUUUGCAUUCCGAAUUGCGAGGA......UAACGCUUAGAU.......UCUUC..GCAGCUCUUUCGUGUUAAUAGUG..GU..AUUC..........AUGGCC.GAAUA.UCAUGGUUAGUG.AAUCGUUAGAGCGUCAGGGAUAAUGCUGUGGAUGGUCUCUUUUAGACUGGAGGCGCCGCGAGGU.................
#=GR SRS019071_C5065527/218-1 CODON                               ...........................................................................................................................................................................................................................................................................
#=GR SRS019071_C5065527/218-1 TT_RNIE_SLOW                        ...........................................................................................................................................................................................................................................................................
Supragingival_plaque_LANL_C182575899/197-1                        UAAUCGUAAAUCUUCAGUUUUGUGACGUUUCCUGCAAGAGGUAAGCUAAAUAAAAUAUGUAACUUUGCAUUCCGAAUUGCGAGGA......UAACGCUUAGAU.......UCUUC..GCAGCUCUUUCGUGUUAAUAGUG..GU..AUUC..........AUGGCC.GAAUA.UCAUGGUUAGUG.AAUCGUUAGAGCGUCAGGGAUAAUGCUGUGGAUGGUCUCUUUU......................................
#=GR Supragingival_plaque_LANL_C182575899/197-1 CODON             ...........................................................................................................................................................................................................................................................................
#=GR Supragingival_plaque_LANL_C182575899/197-1 TT_RNIE_SLOW      ...........................................................................................................................................................................................................................................................................
SRS016002_C2496321/259-42                                         UAAUCGUAAAUCUUCAGUUUUACGACGUUUCCUGCAAGAGGUAAGCUAAAUAAAAUAUGUAACUUUGCAUUCCGAAUUGCGAGGA......UAACGCUUAGAU.......UCCUC..GCAGCUCUUUCGUGUUAAUAGUG..GU..AUUC..........AUGGCC.GGAUA.UCAUGGUUAGUG.AAUCGUUAGAGCGUCAGGGAUAAUGCUGUGGAUGGUCUCUUUUAGACUGGAGGCGCCGCGAGGU.................
#=GR SRS016002_C2496321/259-42 CODON                              ...........................................................................................................................................................................................................................................................................
#=GR SRS016002_C2496321/259-42 TT_RNIE_SLOW                       ...........................................................................................................................................................................................................................................................................
SRS017209_Baylor_scaffold_64433/294-60                            UAAUCGUAAAUCUUCAGUUUUGCGACGUUUCCUGCAAGAGGUAAGCUAAAUAAAAUAUGUAACUUUGCAUUCCGAAUUGCGAGGA......UAACGCUUAGAU.......UCUUC..GCAGCUCUUUCGUGUUAAUAGUG..GU..AUUC..........AUGGCC.GGAUA.UCAUGGUUAGUG.AAUCGUCAGAGCGUCAGGGAUAAUGCUGUGGAUGGUCUCUUUUAGACUGGAGGCGCCGCGAGGUCCCUGCUCAUUCAGGUA
#=GR SRS017209_Baylor_scaffold_64433/294-60 CODON                 ...........................................................................................................................................................................................................................................................................
#=GR SRS017209_Baylor_scaffold_64433/294-60 TT_RNIE_SLOW          ...........................................................................................................................................................................................................................................................................
SRS057205_LANL_scaffold_46232/490-256                             UAAUCGUAAAUCUUCAGUUUUGCGACGUUUCGUGCAAGAGGUAAGCUAAAUAAAAUAUGUAACUUUGCAUUCCGAAUUGCGAGGA......UAACGCUUAGAU.......UCUUC..GCAGCUCUUUCGUGUUAAUAGUG..GU..AUUC..........AUGGCC.GGAUA.UCAUGGUUAGUG.AAUCGUCAGAGCGUCAGGGAUAAUGCUGUGGAUGGUCUCUUUUAGACUGGAGGCGCCGCGAGGUCCCUGCUCAUUCAGGUA
#=GR SRS057205_LANL_scaffold_46232/490-256 CODON                  ...........................................................................................................................................................................................................................................................................
#=GR SRS057205_LANL_scaffold_46232/490-256 TT_RNIE_SLOW           ...........................................................................................................................................................................................................................................................................
SRS018357_C3783001/259-25                                         UAAUCGUAAAUCUUCAGUUUUGCGACGUUUCGUGCAAGAGGUAAGCUAAAUAAAAUAUGUAACUUUGCAUUCCGAAUUGCGAGGA......UAACGCUUAGAU.......UCUUC..GCAGCUCUUUCGUGUUAAUAGUG..GU..AUUC..........AUGGCC.GGAUA.UCAUGGUUAGUG.AAUCGUUAGAGCGUCAGGGAUAAUGCUGUGGAUGGUCUCUUUUAGACUGGAGGCGCCGCGAGGUCCCUGCUCAUUCAGGUA
#=GR SRS018357_C3783001/259-25 CODON                              ...........................................................................................................................................................................................................................................................................
#=GR SRS018357_C3783001/259-25 TT_RNIE_SLOW                       ...........................................................................................................................................................................................................................................................................
SRS020856_C2544654/159-393                                        UAAUCGUAAAUCUUCAGUUUUGCGACGUUUUAUGCAAGAGGUAAGCUAAAUAAAAUAUGUAACUUUGCAUUCCGAAUUGCGAGGA......UAACGCUUAGAU.......UCUUC..GCAGCUCUUUCGUGUUAAUAGUG..GU..AUUC..........AUGGCC.GGAUA.UCAUGGUUAGUG.AAUCGUUAGAGCGUCAGGGAUAAUGCUGUGGAUGGUCUCUUUUAGACUGGAGGCGCCGCGAGGUCCCUGCUCAUUCAGGUA
#=GR SRS020856_C2544654/159-393 CODON                             ...........................................................................................................................................................................................................................................................................
#=GR SRS020856_C2544654/159-393 TT_RNIE_SLOW                      ...........................................................................................................................................................................................................................................................................
SRS044373_WUGC_scaffold_63614/203-1                               UAAUCGUAAAUCUUCAGUUUUGCGACGUUUUGUGCAAGAGGUAAGCUAAAUAAAAUAUGUAACUUUGCAUUCCGAAUUGCGAGGA......UAACGCUUAGAU.......UCUUC..GCAGCUCUUUCGUGUUAAUAGUG..GU..AUUC..........AUGGCC.GGAUA.UCAUGGUUAGUG.AAUCGUCAGAGCGUCAGGGAUAAUGCUGUGGAUGGUCUCUUUUAGACUG................................
#=GR SRS044373_WUGC_scaffold_63614/203-1 CODON                    ...........................................................................................................................................................................................................................................................................
#=GR SRS044373_WUGC_scaffold_63614/203-1 TT_RNIE_SLOW             ...........................................................................................................................................................................................................................................................................
SRS014271_C2955858/2250-2444                                      UAAUUGUAAAUAUAUGGCUUGACAACGUUUAAGACAAGGGCUAACCUAAAUAAAAUAUGUAACUUUGCAUUCCGAAUUGCGAGGA......UAACGCUUAGAU.......UCUUC..GCAGCUCUUUCGUGUUAAUAGUG..GU..AUUC..........AUGGCC.GGAUA.UCAUGGUUAGUG.AAUCGUCAGAGCGUCAGGGAUAAUGCUGUGGAUGGUCUCUU........................................
#=GR SRS014271_C2955858/2250-2444 CODON                           ...........................................................................................................................................................................................................................................................................
#=GR SRS014271_C2955858/2250-2444 TT_RNIE_SLOW                    ...........................................................................................................................................................................................................................................................................
SRS013164_C2312325/199-1                                          UAAUCGUAAAUCUUCGGUUUUGCGACGUUUCCUGCAAGAGGUAAGCUAAAUAAAAUAUGUAACUUUGCAUUCCGAAUUGCGAGGA......UAACGCUUAGAU.......UCUUC..GCAGCUCUUUCGUGUUAAUAGUG..GU..AUUC..........AUGGCC.GGAUA.UCAUGGUUAGUG.AAUCGUCAGAGCGUCAGGGAUAAUGCUGUGGAUGGUCUCUUUUAG....................................
#=GR SRS013164_C2312325/199-1 CODON                               ...........................................................................................................................................................................................................................................................................
#=GR SRS013164_C2312325/199-1 TT_RNIE_SLOW                        ...........................................................................................................................................................................................................................................................................
SRS016225_C2929058/230-465                                        AUAAUCGUAAAUCUUUAGUUUUGCGACGUUUUGUGCAAGAUGUAAGCUAAAUAAAAUAUGUAACUUUGCAUUCCGAAUUGCGAAGA.....UAACGCUUAGAU......UCUUCG...CAGCUCUUUCGUGUUAAUAGUG..GU..AUUC..........AUGGCC.GGAUA.UCAUGGUUAGUG.AAUCGUCAGAGCGUCAGGGAUAAUGCUGUGGAUGGUCUCUUUUAGACUGGAGGCGCCGCGAGGUCCUUGUUCAUUCAAGUA
#=GR SRS016225_C2929058/230-465 CODON                             ...........................................................................................................................................................................................................................................................................
#=GR SRS016225_C2929058/230-465 TT_RNIE_SLOW                      ...........................................................................................................................................................................................................................................................................
4491686.3.521687/60-254                                           UAAUCAAUAAACAGAAGCAGAAAAGAACGCUCCACAGACAAGCGUCUCAAAUAAAAGUGGUAACUUUGCAAACCGAUUGUGGGAGUGC...AUCUUA..........GAGCUUCC..GCAGCCGUGAGGUGUUAAUAGUCU.GU..CUC.........AUUUGGCCGAGACA.CGACGGUUAGUG.AAUCUUCACCGGCAUCAGAGAUAAUGCUGUGGAUGGUU...........................................
#=GR 4491686.3.521687/60-254 CODON                                ...................................................................................................................................PTS......................................................................................GUA............................................
#=GR 4491686.3.521687/60-254 TT_RNIE_SLOW                         ...........................................................................................................................................................................................................................................................................
scaffold7222_1_MH0052/300-63                                      UAAUCAAUAAACAAAGGCAGAAAAGACCAUUCCACCGGCGAGUGUCUCAAAUAAAAGUGGUAACUUUGCAAACCGAUUGUGGGAGU.....GUGUCUUAGA........GCUUCC..GCAGCCGUGAGGUGUUAAUAGUCU.GU..CUC.........AUUUGGCCGAGACA.CGACGGUUAGUG.AAUCUUCAUCGGCAUCAGAGAUAAUGCUGUGGAUGGUCUCUUUUAGACUGGAGGCGCCGCGAGGUCUCUGUUAUCACAAAG
#=GR scaffold7222_1_MH0052/300-63 CODON                           ...........................................................................................................................................................................................................................................................................
#=GR scaffold7222_1_MH0052/300-63 TT_RNIE_SLOW                    ...........................................................................................................................................................................................................................................................................
4491686.3.475604/183-1                                            UAAUCAAUAAACAAAGGCNGAAAAAACCAUUCCACCGGCGAGUGUCUCAAAUAAAAGUGGUAACUUUGCAAACCGAUUGUGGGAGU.....GUGUCUUAGA........GCUUCC..ACAGCCGUGAGGUGUUAAUAGUCU.GU..CUC.........AUUUGGCCGAGACA.CGACGGUUAGUG.AAUCUUCAUCGGCAUCAGAGAUAAUG.......................................................
#=GR 4491686.3.475604/183-1 CODON                                 ...................................................................................................................................PTS..........................................................................GUA........................................................
#=GR 4491686.3.475604/183-1 TT_RNIE_SLOW                          ...........................................................................................................................................................................................................................................................................
2013397958/756-523                                                AAUAAUCAUAAAUCAACCUUAUCACAAGACUUGCAGAAAGCUCAUUUACAAUAAAAUAUGUACCUUUGCACCCCGAUUGUGGGCGUGUU..CUU............AGCACGGUC..GCAGCAAAGUCGUGUUAAUAGCG..AU..GCCU..........UUGGCC.AGACA.UCGUGGUUAGUG.AAUCGGCUUCGCAUCAGAGAUAAAGCUGUGGAUGGUCUCUUUUAGACUGGAGGCGCCGCGAGGUCUCUGUAUAUUCAAUAC
#=GR 2013397958/756-523 CODON                                     ...................................................STP.....................................................................................................................................................................................................................
#=GR 2013397958/756-523 TT_RNIE_SLOW                              ...........................................................................................................................................................................................................................................................................
NZ_AUJK01000003.1/63851-64085                                     AUUGAGUUAAUAAUUCAUAAAUAUAGUAUCUUCUCCUCGCGCGAUCUUAAAUAAAAGUUGUACCUUUGCACACCGAUUGUGGGGACGC...GUCUUA..........GAAUCCCC..GCAGCCCGAUGGUGUUAAUAGCU..CU..UUCC..........AUGGCC.GGGAA.GAGUGGUUAGUG.AAUCCAGCGGACAUCAGAGAGAAUGCUGUGGAUGGUCUCUUUUAGACUGGAGGCGCCGCGAGGUCUCUGUUAUCAUGUGUU
#=GR NZ_AUJK01000003.1/63851-64085 CODON                          ...........................................................................................................................................................................................................................................................................
#=GR NZ_AUJK01000003.1/63851-64085 TT_RNIE_SLOW                   ...........................................................................................................................................................................................................................................................................
scaffold26454_4_MH0084/5132-5365                                  AAUAUUCGUAAAAAUGCAGGUCACACUCAUCCGCCCCGUGGCACUGCCAUAUAAAAUAUGUAACUUUGCACCCCGACUUUGGUAGC.....UUGCUUAGAA........GUUGCC...GCGCCGGAUAGUGUUAAUAGUC..GU..GCCU..........UUGGCC.GGACA.CGAUGGUUAGGG.AAUCUGUCGGGCAGUCGCAGCGGGAAUAAUGCUGGAUGGUCUCUUUUAGACUGGAGGCGCCGUGAGGUUUCCGCUAUAUCA
#=GR scaffold26454_4_MH0084/5132-5365 CODON                       ...........................................................................................................................................................................................................................................................................
#=GR scaffold26454_4_MH0084/5132-5365 TT_RNIE_SLOW                ...........................................................................................................................................................................................................................................................................
scaffold66021_2_MH0081/3190-3423                                  AAUAUUCGUAAAAAUGCAGGUCGCGUCCAUCCGCCCCGUGGCACUGCCAUAUAAAAUGUGUAACUUUGCACCCCGACUUUGGCAGC.....UUGCUUAGAA........GUUGCC...GCGCCGGAUAGUGUUAAUAGUC..GU..GCCU..........UUGGCC.GGACA.CGACGGUUAGGG.AAUCUGUCGGGCAGUCGCAGCGGGAAUAAUGCUGGAUGGUCUCUUUUAGACUGGAGGCGCCGUGAGGUUUCCGCUAUAUCA
#=GR scaffold66021_2_MH0081/3190-3423 CODON                       ...........................................................................................................................................................................................................................................................................
#=GR scaffold66021_2_MH0081/3190-3423 TT_RNIE_SLOW                ...........................................................................................................................................................................................................................................................................
scaffold25402_2_MH0054/2336-2569                                  AAUAUUCGUAAAAAUGCAGGUCGCGUCCAUCCGCCCCGUGGCACUGCCAUAUAAAAUAUGUAACUUUGCACCCCGACUUUGGCAGC.....UUGCUUAGAA........GUUGCC...GCGCCGGAGAGUGUUAAUAGUC..GU..GCCU..........UUGGCC.GGACA.CGAUGGUUAGGG.AAUCUGUCGGGCAGUCGCAGCGGGAAUAAUGCUGGAUGGUCUCUUUUAGACUGGAGGCGCCGUGAGGUUUCCGCUAUAUCA
#=GR scaffold25402_2_MH0054/2336-2569 CODON                       ...........................................................................................................................................................................................................................................................................
#=GR scaffold25402_2_MH0054/2336-2569 TT_RNIE_SLOW                ...........................................................................................................................................................................................................................................................................
scaffold8724_1_O2.UC-16/186-1                                     AAUAUUCGUAAAAAUGCAGGUCGCGUCCAUCCGCCCCGUGGCACUGCCAUAUAAAAUAUGUAACUUUGCACCCCGACUUUGGCACCUU...GCUUAG..........AAGUUGCC...GCGCCGGAUAGUGUUAAUAGUC..GU..GCCU..........UUGGCC.GGACA.CGAUGGUUAGGG.AAUCUGUCGGGCAGUCGCAGCGGGAAUAAUGCU................................................
#=GR scaffold8724_1_O2.UC-16/186-1 CODON                          ...........................................................................................................................................................................................................................................................................
#=GR scaffold8724_1_O2.UC-16/186-1 TT_RNIE_SLOW                   ...........................................................................................................................................................................................................................................................................
SRS015782_WUGC_scaffold_20008/24444-24211                         AAUAUUCGUAAAAAUGCAGGUCGCGUCCAUCCGCCCCGUGGCACUGCCAUAUAAAAUAUGUAACUUUGCACCCCGACUUUGGCUGCUU...GCUUAG..........AAGUUGCC...GCGCCGGAUAGUGUUAAUAGUC..GU..GCCU..........UUGGCC.GGACA.CGAUGGUUAGGG.AAUCUGUCGGGCAGUCGCAGCGGGAAUAAUGCUGGAUGGUCUCUUUUAGACUGGAGGCGCCGUGAGGUUUCCGCUAUAUCA
#=GR SRS015782_WUGC_scaffold_20008/24444-24211 CODON              ...........................................................................................................................................................................................................................................................................
#=GR SRS015782_WUGC_scaffold_20008/24444-24211 TT_RNIE_SLOW       ...........................................................................................................................................................................................................................................................................
scaffold34413_1_V1.CD-13/31-264                                   AAUAUUCGUAAAAAUGCAGGUCGCGUCCAUCCACCCCGUGGCACUGCCAUAUAAAAUAUGUAACUUUGCACCCCGACUUUGGCAGCUU...GCUUAG..........AAGUUGCC...GCGCCGGAUAGUGUUAAUAAUC..GU..GCCU..........UUGGCC.GGACA.CGAUGGUUAGGG.AAUCUGUCGGGCAGUCGCAGCGGGAAUAAUGCUGGAUGGUCUCUUUUAGACUGGAGGCGCCGUGAGGUUUCCGCUAUAUCA
#=GR scaffold34413_1_V1.CD-13/31-264 CODON                        ...............................GUA.........................................................................................................................................................................................................................................
#=GR scaffold34413_1_V1.CD-13/31-264 TT_RNIE_SLOW                 ...........................................................................................................................................................................................................................................................................
scaffold69522_1_MH0044/6157-6390                                  AAUAUUCGUAAAAAUGCAGGUCGCGUCCAUCCGCCCCGUGGCACUGCAAUAUAAAAUAUGUAACUUUGCACCCCGACUUUGGCAGCUU...GCUUAG..........AAGUUGCC...GCGCCGGAUAGUGUUAAUAGUC..GU..GCCU..........UUGGCC.GGACA.CGAUGGUUAGGG.AAUCUGUCGGGCAGUCGCAGCGGGAAUAAUGCUGGAUGGUCUCUUUUAGACUGGAGGCGCCGUGAGGUUUCCGCUAUAUCA
#=GR scaffold69522_1_MH0044/6157-6390 CODON                       ...........................................................................................................................................................................................................................................................................
#=GR scaffold69522_1_MH0044/6157-6390 TT_RNIE_SLOW                ...........................................................................................................................................................................................................................................................................
scaffold59624_1_MH0052/3583-3790                                  AAUAUUCGUAAAAAUGCAGGUCGCAUCCAUUCGCCCCGAGGCACUGCCAUAUAAAAUAUGUAACUUUGCACCCCGACUUUGGCAGCUU...GCUUAG..........AAGUUGCC...GCGCCGGAUAGUGUUAAUAGUC..GU..GCCU..........UUGGCC.GGACA.CGAUGGUUAGGG.AAUCUGUCAGGCAGUCGCAGCGGGAAUAAUGCUGGAUGGUCUCUUUUAGACUGGA..........................
#=GR scaffold59624_1_MH0052/3583-3790 CODON                       ...................................................................................................................................PTS........................................................................................................GUA..........................
#=GR scaffold59624_1_MH0052/3583-3790 TT_RNIE_SLOW                ...........................................................................................................................................................................................................................................................................
scaffold15726_3_MH0032/12337-12104                                AAUAUUCGUAAAAAUGCAGGCCACACCCAUCCGCCCCGUGGCACUGCCAUAUAAAAUAUGUAACUUUGCACCCCGACUUUGGCAGCUU...GCUUAG..........AAGUUGCC...GCGCCGGAUAGUGUUAAUAGUC..GU..GCCU..........UUGGCC.GGACA.CGAUGGUUAGGG.AAUCUGUCGGGCAGUCGCAGCGGGAAUAAUGCUGGAUGGUCUCUUUUAGACUGGAGGCGCCGUGAGGUUUCCGCUAUAUCA
#=GR scaffold15726_3_MH0032/12337-12104 CODON                     ...........................................................................................................................................................................................................................................................................
#=GR scaffold15726_3_MH0032/12337-12104 TT_RNIE_SLOW              ...........................................................................................................................................................................................................................................................................
scaffold58986_1_MH0033/3242-3009                                  AAUAUUCGUAAAAAUGCAGGUCACAUCCACUCGCCCCGUGGCACUGCCAUAUAAAAUAUGUAACUUUGCACCCCGACUUUGGCAGCUU...GCUUAG..........AAGUUGCC...GCGCCGGAUAGUGUUAAUAGUC..GU..GCCU..........UUGGCC.GGACA.CGAUGGUUAGGG.AAUCUGUCGGGCAGUCGCAGCGGGAAUAAUGCUGGAUGGUCUCUUUUAGACUGGAGGCGCCGUGAGGUUUCCGCUAUAUCA
#=GR scaffold58986_1_MH0033/3242-3009 CODON                       ...........................................................................................................................................................................................................................................................................
#=GR scaffold58986_1_MH0033/3242-3009 TT_RNIE_SLOW                ...........................................................................................................................................................................................................................................................................
scaffold11675_1_MH0026/12127-12360                                AAUAUUCGUAAAAAUGCAGGUCGCGUCCAUCCGCCCCGUGGCACUGCCAUAUAAAAUAUGUAACUUUGCACCCCGACUUUGGCAGCUU...GCUUAG..........AAGUUGCC...GCGCCGGAUAGUGUUAAUAGUC..GU..GCCU..........UUGGCC.GGACA.CGAUGGUUAGGG.AAUCUGUCGGGCAGUCGCAGCGGGAAUAAUGCUGGAUGGUCUCUUUUAGACUGGAGGCGCCGUGAGGUUUCCGCUAUAUCA
#=GR scaffold11675_1_MH0026/12127-12360 CODON                     ...........................................................................................................................................................................................................................................................................
#=GR scaffold11675_1_MH0026/12127-12360 TT_RNIE_SLOW              ...........................................................................................................................................................................................................................................................................
scaffold3922_2_MH0001/612-379                                     AAUAUUCGUAAAAAUGCAGGUCGCGUCCAUUCGCCCCGUGGCACUGCCAUAUAAAAUAUGUAACUUUGCACCCCGACUUUGGCAGCUU...GCUUAG..........AAGUUGCC...GCGCCGGAUAGUGUUAAUAGUC..GU..GCCU..........UUGGCC.GGACA.CGAUGGUUAGGG.AAUCUGUCGGGCAGUCGCAGCGGGAAUAAUGCUAGAUGGUCUCUUUUAGACUGGAGGCGCCGUGAGGUUUCCGCUAUAUCA
#=GR scaffold3922_2_MH0001/612-379 CODON                          ...........................................................................................................................................................................................................................................................................
#=GR scaffold3922_2_MH0001/612-379 TT_RNIE_SLOW                   ...........................................................................................................................................................................................................................................................................
scaffold12670_1_MH0041/5943-6176                                  AAUAUUUGUAAAAAUGCAGGUCGCGUCCAUCCGCCCCGUGGCACUGCCAUAUAAAAUAUGUAACUUUGCACCCCGACUUUGGCAGCUU...GCUUAG..........AAGUUGCC...GCGCCGGAUAGUGUUAAUAGUC..GU..GCCU..........UUGGCC.GGACA.CGAUGGUUAGGG.AAUCUGUCGGGCAGUCGCAGCGGGAAUAAUGCUGGAUGGUCUCUUUUAGACUGGAGGCGCCGUGAGGUUUCCGCUAUAUCA
#=GR scaffold12670_1_MH0041/5943-6176 CODON                       ...........................................................................................................................................................................................................................................................................
#=GR scaffold12670_1_MH0041/5943-6176 TT_RNIE_SLOW                ...........................................................................................................................................................................................................................................................................
4491401.3_NODE_59631/360-593                                      AAUAUUCGUAAAAAUGCAGGCCACACCCAUCCGCCCCGUGGCGCUGCCAUAUAAAAUAUGUAACUUUGCACCCCGACUUUGGCAGCUU...GCUUAG..........AAGUUGCC...GCGCCGGAUAGUGUUAAUAGUC..GU..GCCU..........UUGGCC.GGACA.CGAUGGUUAGGG.AAUCUGUCGGGCAGUCGCAGCGGGAAUAAUGCUGGAUGGUCUCUUUUAGACUGGAGGCGCCGUGAGGUUUCCGCUAUAUCA
#=GR 4491401.3_NODE_59631/360-593 CODON                           ...........................................................................................................................................................................................................................................................................
#=GR 4491401.3_NODE_59631/360-593 TT_RNIE_SLOW                    ...........................................................................................................................................................................................................................................................................
scaffold24499_3_MH0018/279-46                                     AAUAUUCGUAAAAAUGCAGGCCACGCCCAUCCGCCCCGUGGCACUGCCAUAUAAAAUAUGUAACUUUGCACCCCGACUUUGGCAGCUU...GCUUAG..........AAGUUGCC...GCGCCGGAUAGUGUUAAUAGUC..GU..GCCU..........UUGGCC.GGACA.CGAUGGUUAGGG.AAUCUGUCGGGCAGUCGCAGCGGGAAUAAUGCUGGAUGGUCUCUUUUAGACUGGAGGCGCCGUGAGGUUUCCGCUAUAUCA
#=GR scaffold24499_3_MH0018/279-46 CODON                          ...........................................................................................................................................................................................................................................................................
#=GR scaffold24499_3_MH0018/279-46 TT_RNIE_SLOW                   ...........................................................................................................................................................................................................................................................................
scaffold13081_6_MH0009/3112-2879                                  AAUAUUCGUAAAAAUGCAGGUCGCGUCCAUUCGCCCCGUGGCACUGCCAUAUAAAAUAUGUAACUUUGCACCCCGACUUUGGCAGCUU...GCUUAG..........AAGUUGCC...GCGCCGGAUAGUGUUAAUAGUC..GU..GCCU..........UUGGCC.GGACA.CGAUGGUUAGGG.AAUCUGUCGGGCAGUCGCAGCGGGAAUAAUGCUGGAUGGUCUCUUUUAGACUGGAGGCGCCGUGAGGUUUCCGCUAUAUCA
#=GR scaffold13081_6_MH0009/3112-2879 CODON                       ...........................................................................................................................................................................................................................................................................
#=GR scaffold13081_6_MH0009/3112-2879 TT_RNIE_SLOW                ...........................................................................................................................................................................................................................................................................
scaffold988_4_MH0046/10854-10621                                  AAUAUUCGUAAAAAUGCAGGCCACGCCCACCCGCCCCGUGGCACUGCCAUAUAAAAUAUGUAACUUUGCACCCCGACUUUGGCAGCUU...GCUUAG..........AAGUUGCC...GCGCCGGAUAGUGUUAAUAGUC..GU..GCCU..........UUGGCC.GGACA.CGAUGGUUAGGG.AAUCUGUCGGGCAGUCGCAGCGGGAAUAAUGCUGGAUGGUCUCUUUUAGACUGGAGGCGCCGUGAGGUUUCCGCUAUAUCA
#=GR scaffold988_4_MH0046/10854-10621 CODON                       ...........................................................................................................................................................................................................................................................................
#=GR scaffold988_4_MH0046/10854-10621 TT_RNIE_SLOW                ...........................................................................................................................................................................................................................................................................
scaffold60041_3_MH0056/603-370                                    AAUAUUCGUAAAAAUGCAGGCCACACCCAUCCGCCCCGUGGCACUGCCAUAUAAAAUAUGUAACUUUGCACCCCGACUUUGGCAGCUU...GCUUAG..........AAGUUGCC...GCGCCGGAUAGUGUUAAUAGUC..GU..GCCU..........UUGGCC.GGACA.CGAUGGUUAGGG.AAUCUGUCGGGCAGUCGCAGCGGGAAUAAUGCUGGAUGGUCUCUUUUAGACUGGAGGCGCCGUGAGGUUUCCGCUAUAACA
#=GR scaffold60041_3_MH0056/603-370 CODON                         ...........................................................................................................................................................................................................................................................................
#=GR scaffold60041_3_MH0056/603-370 TT_RNIE_SLOW                  ...........................................................................................................................................................................................................................................................................
scaffold62900_7_O2.UC-19/1425-1658                                AAUAUUCGUAAAAAUGCAGGCCACAUCCAUUCGCCCCGUGGCACUGCCAUAUAAAAUAUGUAACUUUGCACCCCGACUUUGGCAGCUU...GCUUAG..........AAGUUGCC...GCGCCGGAUAGUGUUAAUAGUC..GU..GCCU..........UUGGCC.GGACA.CGAUGGUUAGGG.AAUCUGUCGGGCAGUCGCAGCGGGAAUAAUGCUGGAUGGUCUCUUUUAGACUGGAGGCGCCGUGAGGUUUCCGCUAUAUCA
#=GR scaffold62900_7_O2.UC-19/1425-1658 CODON                     ...........................................................................................................................................................................................................................................................................
#=GR scaffold62900_7_O2.UC-19/1425-1658 TT_RNIE_SLOW              ...........................................................................................................................................................................................................................................................................
Subgingival_plaque_LANL_C11191810/321-521                         AAGUUUUUAAUUCAGCCGUUAUUGAUGGAUAGAGACGCGCGUUUCUAUCCAUAAAAUAUGUAACUUUGCAAACCGAUUGUCGGGAAU....AAGCUUAGG........AUUCCCG..GCAGUUUGGCAGUGUUAAUAGCC..UU..UUCU..........UUGGCC.GGAAU.UGGCGGUUAGUG.AAUCUGUCAGACAGCAGAAAGAAAGCUGUGGAUGGUCUCUUUUAGA...................................
#=GR Subgingival_plaque_LANL_C11191810/321-521 CODON              ...........................................................................................................................................................................................................................................................................
#=GR Subgingival_plaque_LANL_C11191810/321-521 TT_RNIE_SLOW       ...........................................................................................................................................................................................................................................................................
NZ_JH594503.1/275331-275096                                       AAGUUUUUAAUUCAGCCGUUAUUGAUGGAUAGAGACGCGCGUUUCUAUCCAUAAAAUAUGUAACUUUGCAAACCGAUUGUCGGGAAU....AAGCUUAGA........AUUCCCG..GUAGUUUGGCAGUGUUAAUAGCC..UU..UUCU..........UUGGCC.GGAAU.UGGCGGUUAGUG.AAUCUGUCAGACAGCAGAAAGAAAGCUGUGGAUGGUCUCUUUUAGACUGGAGGCGCCGCGAGGUUUCUGUUAUCAAAGCAU
#=GR NZ_JH594503.1/275331-275096 CODON                            ...........................................................................................................................................................................................................................................................................
#=GR NZ_JH594503.1/275331-275096 TT_RNIE_SLOW                     ...........................................................................................................................................................................................................................................................................
SRS024087_C3572528/299-64                                         AAGUUUCUAAUUCGGCCAUUAUUGAUGGAUAGAGACGCGCGUUUCUAUCCAUAAAAUAUGUAACUUUGCAAACCGAUUGUCGGGAAU....AAGCUUAGA........AUUCCCG..GCAGUUUGGCAGUGUUAAUAGCC..UU..UUCU..........UUGGCC.GGAAU.UGGCGGUUAGUG.AAUCUGUCAGACAGCAGAAAGAAAGCUGUGGAUGGUCUCUUUUAGACUGGAGGCGCCGCGAGGUUUCUGUUAUCAAAGCAU
#=GR SRS024087_C3572528/299-64 CODON                              ...........................................................................................................................................................................................................................................................................
#=GR SRS024087_C3572528/299-64 TT_RNIE_SLOW                       ...........................................................................................................................................................................................................................................................................
SRS024289_LANL_scaffold_69854/917-682                             AAGUUUUUAAUUCAGCCGUUAUUGAUGGAUAGAGACGCGCGUUUCUAUCCAUAAAAUAUGUAACUUUGCAAACCGAUUGUCGGGAAU....AAGCUUAGA........AUUCCCG..GCAGUUUGGCAGUGUUAAUAGCC..UU..UUCU..........UUGGCC.GGAAU.UGGCGGUUAGUG.AAUCUGUCAGACAGCAGAAAGAAAGCUGUGGAUGGUCUCUUUUAGACUGGAGGCGCCGCGAGGUUUCUGUUAUCAAAGCAU
#=GR SRS024289_LANL_scaffold_69854/917-682 CODON                  ...........................................................................................................................................................................................................................................................................
#=GR SRS024289_LANL_scaffold_69854/917-682 TT_RNIE_SLOW           ...........................................................................................................................................................................................................................................................................
NZ_KB908319.1/316776-317011                                       AAGUUUCUAAUUCAGCCGUUAUUGAUGGAUAGAGACGCGCGUUUCUAUCCAUAAAAUAUGUAACUUUGCAAACCGAUUGUCGGGAAU....AAGCUUAGA........AUUCCCG..GCAGUUUGGCAGUGUUAAUAGCC..UU..UUCU..........UUGGCC.GGAAU.UGGCGGUUAGUG.AAUCUGUCAGACAGCAGAAAGAAAGCUGUGGAUGGUCUCUUUUAGACUGGAGGCGCCGCGAGGUUUCUGUUAUCAAAGCAU
#=GR NZ_KB908319.1/316776-317011 CODON                            ...........................................................................................................................................................................................................................................................................
#=GR NZ_KB908319.1/316776-317011 TT_RNIE_SLOW                     ...........................................................................................................................................................................................................................................................................
SRS018443_Baylor_scaffold_42450/2669-2869                         AAGUUUUUAAUUCGGCCGUUAUUGAUGGAUAGAGACGCGCGUUUCUAUCCAUAAAAUAUGUAACUUUGCAAACCGAUUGUCGGGAAU....AAGCUUAGA........AUUCCCG..GCAGUUUGGCAGUGUUAAUAGCC..UU..UUCU..........UUGGCC.GGAAU.UGGCGGUUAGUG.AAUCUGUCAGACAGCAGAAAGAAAGCUGUGGAUGGUCUCUUUUAGA...................................
#=GR SRS018443_Baylor_scaffold_42450/2669-2869 CODON              ...........................................................................................................................................................................................................................................................................
#=GR SRS018443_Baylor_scaffold_42450/2669-2869 TT_RNIE_SLOW       ...........................................................................................................................................................................................................................................................................
SRS019980_C3029122/808-1008                                       AAGUUUUUAAUUCGACCGUUAUUGAUGGAUAGAGACGCGCGUUUCUAUCCAUAAAAUAUGUAACUUUGCAAACCGAUUGUCGGGAAU....AAGCUUAGA........AUUCCCG..GCAGUUUGGCAGUGUUAAUAGCC..UU..UUCU..........UUGGCC.GGAAU.UGGCGGUUAGUG.AAUCUGUCAGACAGCAGAAAGAAAGCUGUGGAUGGUCUCUUUUAGA...................................
#=GR SRS019980_C3029122/808-1008 CODON                            ...........................................................................................................................................................................................................................................................................
#=GR SRS019980_C3029122/808-1008 TT_RNIE_SLOW                     ...........................................................................................................................................................................................................................................................................
SRS017227_Baylor_scaffold_86068/201-1                             AAGUUUUUAAUUCAGCCGUUAUUGAUGGAUAGAGACGCGCGUUUCUAUCCAUAAAAUAUGUAACUUUGCAAACCGAUUGUCGGGAAU....AAGCUUAGA........AUUCCCG..GCAGUUUGGCAGUGUUAAUAGCC..UU..UUCU..........UUGGCC.GGAAU.UGGCGGUUAGUG.AAUCUGUCAGACAGCAGAAAGAAAGCUGUGGAUGGUCUCUUUUAGA...................................
#=GR SRS017227_Baylor_scaffold_86068/201-1 CODON                  ...........................................................................................................................................................................................................................................................................
#=GR SRS017227_Baylor_scaffold_86068/201-1 TT_RNIE_SLOW           ...........................................................................................................................................................................................................................................................................
SRS017120_Baylor_scaffold_16174/92-327                            AUAUUCGUAAUCUGAAUGCUUUUGCCUGCUAAUACUUUUCGAUUCUUCCUAUAAAAUAUGUAUCUUUGCAAACCGAUUACUGGGAGAGC..GCUUG..........GAAUUCCCA..GUAGUUUAGCAGUGUUAAUAGCU..UU..UUCU..........UUGGCC.AGAUU.AGGCGGUUAGUG.AAUCUGUUAAACAACAGAACGUAAAGCUGUGGAUGGUCUCUUUUAGACUGGAGGCGCCGCGAGGUUUCUGUUAUCAUUGAU
#=GR SRS017120_Baylor_scaffold_16174/92-327 CODON                 ...........................................................................................................................................................................................................................................................................
#=GR SRS017120_Baylor_scaffold_16174/92-327 TT_RNIE_SLOW          ...........................................................................................................................................................................................................................................................................
SRS018791_WUGC_scaffold_24827/318-553                             AUAUUCGUAACCAGGAUGCUUUUGUCUGCUAAUGCUUUUCGAUUCUUCCUAUAAAAUAUGUAUCUUUGCAAACCGAUUACUGGGAGAGC..GCUUG..........GAAUUCCCA..GUAGUUUAGCAGUGUUAAUAGCU..UU..UUCU..........UUGGCC.AGAUU.AGGCGGUUAGUG.AAUCUGUUAAACAACAGAACGUAAAGCUGUGGAUGGUCUCUUUUAGACUGGAGGCGCCGCGAGGUUUCUGUUAUCAUUGAU
#=GR SRS018791_WUGC_scaffold_24827/318-553 CODON                  ...........................................................................................................................................................................................................................................................................
#=GR SRS018791_WUGC_scaffold_24827/318-553 TT_RNIE_SLOW           ...........................................................................................................................................................................................................................................................................
SRS075404_C3518551/254-427                                        AUAUUCGUAAUCAGAAUGCUUUUGUCUGCUAAUACUUUUCGGUUCUUCCUAUAAAAUAUGUAUCUUUGCAAACCGAUUACUGGGAGAGC..GCUUG..........GAAUUCCCA..GUAGUUUAGCAGUGUUAAUAGCU..UU..UUCU..........UUGGCC.AGAUU.AGGCGGUUAGUG.AAUCUGUUAAACAACAGAA..............................................................
#=GR SRS075404_C3518551/254-427 CODON                             ...........................................................................................................................................................................................................................................................................
#=GR SRS075404_C3518551/254-427 TT_RNIE_SLOW                      ...........................................................................................................................................................................................................................................................................
SRS015395_C2316301/53-288                                         AUAUUCGUAAUCAGAAUGCUUUUGUCUGCUAAUACUUUUCGGUUCUUCCUAUAAAAUAUGUAUCUUUGCAAACCGAUUACUGGGAGAGC..GCUUG..........GAAUUCCCA..GUAGUUUAGCAGUGUUAAUAGCU..UU..UUCU..........UUGGCC.AGAUU.AGGCGGUUAGUG.AAUCUGUUAAACAACAGAACGUAAAGCUGUGGAUGGUCUCUUUUAGACUGGAGGCGCCGCGAGGUUUCUGUUAUCAUUGAU
#=GR SRS015395_C2316301/53-288 CODON                              ...........................................................................................................................................................................................................................................................................
#=GR SRS015395_C2316301/53-288 TT_RNIE_SLOW                       ...........................................................................................................................................................................................................................................................................
SRS019122_C5835162/374-578                                        AUAUUCGUAAUCAGAAUGCUUUUGCCUGCUAAUACUUUUCGGUUCUUCCUAUAAAAUAUGUAUCUUUGCAAACCGAUUACUGGGAGAGC..GCUUG..........GAAUUCCCA..GUAGUUUAGCAGUGUUAAUAGCU..UU..UUCU..........UUGGCC.AGAUU.AGGCGGUUAGUG.AAUCUGUUAAACAACAGAACGUAAAGCUGUGGAUGGUCUCUUUUAGACUG...............................
#=GR SRS019122_C5835162/374-578 CODON                             ...........................................................................................................................................................................................................................................................................
#=GR SRS019122_C5835162/374-578 TT_RNIE_SLOW                      ...........................................................................................................................................................................................................................................................................
SRS011086_WUGC_scaffold_41294/17571-17775                         AUAUUCGUAACCAGAAUGCUUUUGUCUGCUAAUACUUUUCGGUUCUUCCUAUAAAAUAUGUAUCUUUGCAAACCGAUUACUGGGAGAGC..GCUUG..........GAAUUCCCA..GUAGUUUAGCAGUGUUAAUAGCU..UU..UUCU..........UUGGCC.AGAUU.AGGCGGUUAGUG.AAUCUGUUAAACAACAGAACGUAAAGCUGUGGAUGGUCUCUUUUAGACUG...............................
#=GR SRS011086_WUGC_scaffold_41294/17571-17775 CODON              ...........................................................................................................................................................................................................................................................................
#=GR SRS011086_WUGC_scaffold_41294/17571-17775 TT_RNIE_SLOW       ...........................................................................................................................................................................................................................................................................
SRS014689_C1337541/333-98                                         AUAUUCGUAAUCAGGAUGCUUUUGUCUGCUAAUACUUUUCGGUUCUUCCUAUAAAAUAUGUAUCUUUGCAAACCGAUUACUGGGAGAGC..GCUUG..........GAAUUCCCA..GUAGUUUAGCAGUGUUAAUAGCU..UU..UUCU..........UUGGCC.AGAUU.AGGCGGUUAGUG.AAUCUGUUAAACAACAGAACGUAAAGCUGUGGAUGGUCUCUUUUAGACUGGAGGCGCCGCGAGGUUUCUGUUAUCAUUGAU
#=GR SRS014689_C1337541/333-98 CODON                              ...........................................................................................................................................................................................................................................................................
#=GR SRS014689_C1337541/333-98 TT_RNIE_SLOW                       ...........................................................................................................................................................................................................................................................................
SRS016225_C2877068/104-339                                        AUAUUCGUAACCGGGAUGCUUUUGUCUGCUAAUGCUUUUCGGUUCUUCCUAUAAAAUAUGUAUCUUUGCAAACCGAUUACUGGGAGAGC..GCUUG..........GAAUUCCCA..GUAGUUUAGCAGUGUUAAUAGCU..UU..UUCU..........UUGGCC.AGAUU.AGGCGGUUAGUG.AAUCUGUUAAACAACAGAACGUAAAGCUGUGGAUGGUCUCUUUUAGACUGGAGGCGCCGCGAGGUUUCUGUUAUCAUUGAU
#=GR SRS016225_C2877068/104-339 CODON                             ...........................................................................................................................................................................................................................................................................
#=GR SRS016225_C2877068/104-339 TT_RNIE_SLOW                      ...........................................................................................................................................................................................................................................................................
SRS018591_WUGC_scaffold_20233/9957-10192                          AUAUUCGUAACCAGGAUGCUUUUGUCUGCUAAUGCUUUUCGGUUCUUCCUAUAAAAUAUGUAUCUUUGCAAACCGAUUACUGGGAGAGC..GCUUG..........GAAUUCCCA..GUAGUUUAGCAGUGUUAAUAGCU..UU..UUCU..........UUGGCC.AGAUU.AGGCGGUUAGUG.AAUCUGUUAAACAACAGAACGUAAAGCUGUGGAUGGUCUCUUUUAGACUGGAGGCGCCGCGAGGUUUCUGUUAUCAUUGAU
#=GR SRS018591_WUGC_scaffold_20233/9957-10192 CODON               ...........................................................................................................................................................................................................................................................................
#=GR SRS018591_WUGC_scaffold_20233/9957-10192 TT_RNIE_SLOW        ...........................................................................................................................................................................................................................................................................
SRS013705_C3658225/36-271                                         AUAUUCGUAAUCAGAAUGCUUUUGUCUGCUAAUACUUUUCGGUUCUUUCUAUAAAAUAUGUAUCUUUGCAAACCGAUUACUGGGAGAGC..GCUUG..........GAAUUCCCA..GUAGUUUAGCAGUGUUAAUAGCU..UU..UUCU..........UUGGCC.AGAUU.AGGCGGUUAGUG.AAUCUGUUAAACAACAGAACGUAAAGCUGUGGAUGGUCUCUUUUAGACUGGAGGCGCCGCGAGGUUUCUGUUAUCAUUGAU
#=GR SRS013705_C3658225/36-271 CODON                              ...........................................................................................................................................................................................................................................................................
#=GR SRS013705_C3658225/36-271 TT_RNIE_SLOW                       ...........................................................................................................................................................................................................................................................................
SRS014684_C3202863/208-412                                        AUAUUCGUAAUCAGGAUGCUUUUGUCUGCUAAUACUUUUCGGUUCUUCCUAUAAAAUAUGUAUCUUUGCAAACCGAUUACUGGGAGAGC..GCUUG..........GAAUUCCCA..GUAGUUUAGCAGUGUUAAUAGCU..UU..UUCU..........UUGGCC.AGAUU.AGGCGGUUAGUG.AAUCUGUUAAACAACAGAACGUAAAGCUGUGGAUGGUCUCUUUUAGACUG...............................
#=GR SRS014684_C3202863/208-412 CODON                             ...........................................................................................................................................................................................................................................................................
#=GR SRS014684_C3202863/208-412 TT_RNIE_SLOW                      ...........................................................................................................................................................................................................................................................................
SRS014573_WUGC_scaffold_51555/589-395                             .........................................GUUCUUCCUAUAAAAUAUGUAUCUUUGCAAACCGAUUACUGGGAGAGC..GCUUG..........GAAUUCCCA..GUAGUUUAGCAGUGUUAAUAGCU..UU..UUCU..........UUGGCC.AGAUU.AGGCGGUUAGUG.AAUCUGUUAAACAACAGAACGUAAAGCUGUGGAUGGUCUCUUUUAGACUGGAGGCGCCGCGAGGUUUCUGUUAUCAUUGAU
#=GR SRS014573_WUGC_scaffold_51555/589-395 CODON                  ...........................................................................................................................................................................................................................................................................
#=GR SRS014573_WUGC_scaffold_51555/589-395 TT_RNIE_SLOW           ...........................................................................................................................................................................................................................................................................
SRS023926_Baylor_scaffold_61302/526-291                           AUAUCCGUAAUCAGAAUACUUUUGUCUGCUAAUACUUUUCGGUUCUUCCUAUAAAAUAUGUAUCUUUGCAAACCGAUUACUGGGAGAGC..GCUUG..........GAAUUCCCA..GUAGUUUAGCAGUGUUAAUAGCU..UU..UUCU..........UUGGCC.AGAUU.AGGCGGUUAGUG.AAUCUGUUAAACAACAGAACGUAAAGCUGUGGAUGGUCUCUUUUAGACUGGAGGCGCCGCGAGGUUUCUGUUAUCAUUGAU
#=GR SRS023926_Baylor_scaffold_61302/526-291 CODON                ...........................................................................................................................................................................................................................................................................
#=GR SRS023926_Baylor_scaffold_61302/526-291 TT_RNIE_SLOW         ...........................................................................................................................................................................................................................................................................
SRS019126_C2050939/26-261                                         AUAUUCGUAAUCAGAAUGCUUUUGCCUGCUAAUACUUUUCGGUUCUUCCUAUAAAAUAUGUAUCUUUGCAAACCGAUUACUGGGAGAGC..GCUUG..........GAAUUCCCA..GUAGUUUAGCAGUGUUAAUAGCU..UU..UUCU..........UUGGCC.AGAUU.AGGCGGUUAGUG.AAUCUGUUAAACAACAGAACGUAAAGCUGUGGAUGGUCUCUUUUAGACUGGAGGCGCCGCGAGGUUUCUGUUAUCAUUGAU
#=GR SRS019126_C2050939/26-261 CODON                              ...........................................................................................................................................................................................................................................................................
#=GR SRS019126_C2050939/26-261 TT_RNIE_SLOW                       ...........................................................................................................................................................................................................................................................................
SRS014692_C1429530/148-349                                        AUAUUCGUAAUCAGGAUGCUUUUGUCUGCUAAUACUUUUCGGUUCUUCCUAUAAAAUAUGUAUCUUUGCAAACCGAUUACUGGGAGAGC..GCUUG..........GAAUUCCCA..GUAGUUUAGCAGUGUUAAUAGCU..UU..UUCU..........UUGGCC.AGAUU.AGGCGGUUAGUG.AAUCUGUUAAACAACAGAACGUAAAGCUGUGGAUGGUCUCUUUUAGA..................................
#=GR SRS014692_C1429530/148-349 CODON                             ...........................................................................................................................................................................................................................................................................
#=GR SRS014692_C1429530/148-349 TT_RNIE_SLOW                      ...........................................................................................................................................................................................................................................................................
SRS023352_LANL_scaffold_12203/494-729                             AUAUUCAUAAUUGGAAUGCUUUUGCCUGCUAAUACUUUUCGGUUCUUCCUAUAAAAUAUGUAUCUUUGCAAACCGAUUACUGGGAGAGC..GCUUG..........GAAUUCCCA..GUAGUUUAGCAGUGUUAAUAGCU..UU..UUCU..........UUGGCC.AGAUU.AGGCGGUUAGUG.AAUCUGUUAAACAACAGAACGUAAAGCUGUGGAUGGUCUCUUUUAGACUGGAGGCGCCGCGAGGUUUCUGUUAUCAUUGAU
#=GR SRS023352_LANL_scaffold_12203/494-729 CODON                  ...........................................................................................................................................................................................................................................................................
#=GR SRS023352_LANL_scaffold_12203/494-729 TT_RNIE_SLOW           ...........................................................................................................................................................................................................................................................................
SRS053603_LANL_scaffold_56678/205-1                               AUAUUUGUAAUUGGGAUGCUUUUAUCUGCUCAUACUUUUCGGUUCUUCCUAUAAAAUAUGUAUCUUUGCAAACCGAUUACUGGGAGAGC..GCUUG..........GAAUUCCCA..GUAGUUUAGCAGUGUUAAUAGCU..UU..UUCU..........UUGGCC.AGAUU.AGGCGGUUAGUG.AAUCUGUUAAACAACAGAACGUAAAGCUGUGGAUGGUCUCUUUUAGACUG...............................
#=GR SRS053603_LANL_scaffold_56678/205-1 CODON                    ...........................................................................................................................................................................................................................................................................
#=GR SRS053603_LANL_scaffold_56678/205-1 TT_RNIE_SLOW             ...........................................................................................................................................................................................................................................................................
SRS075404_LANL_scaffold_32190/254-489                             AUAUUCGUAACCAGAAUGCUUUUGUCUGCUAAUGCUUUUCGGUUCUUCCUAUAAAAUAUGUAUCUUUGCAAACCGAUUACUGGGAGAGC..GCUUG..........GAAUUCCCA..GUAGUUUAGCAGUGUUAAUAGCC..UU..UUCU..........UUGGCC.AGAUU.AGGCGUUUAGUG.AAUCUGUUAAACAACAGAACGUAAAGCUGUGGAUGGUCUCUUUUAGACUGGAGGCGCCGCGAGGUUUCUGUUAUCAUUGAU
#=GR SRS075404_LANL_scaffold_32190/254-489 CODON                  ...........................................................................................................................................................................................................................................................................
#=GR SRS075404_LANL_scaffold_32190/254-489 TT_RNIE_SLOW           ...........................................................................................................................................................................................................................................................................
SRS019026_C1988327/1156-1316                                      ...........................................................................AUUACUGGGAGAGC..GCUUG..........GAAUUCCCA..GUAGUUUAGCAGUGUUAAUAGCC..UU..UUCU..........UUGGCC.AGAUU.AGGUGGUUAGUG.AAUCUGUUAAACAACAGAACGUAAAGCUGUGGAUGGUCUCUUUUAGACUGGAGGCGCCGCGAGGUUUCUGUUAUCAUUGAU
#=GR SRS019026_C1988327/1156-1316 CODON                           ...........................................................................................................................................................................................................................................................................
#=GR SRS019026_C1988327/1156-1316 TT_RNIE_SLOW                    ...........................................................................................................................................................................................................................................................................
SRS015038_WUGC_scaffold_15341/333-98                              AUAUUCGUAACCAGGAUGCUUUUGUCUGCUAAUGCUUUUCGAUUCUUCCUAUAAAAUAUGUAUCUUUGCAAACCGAUUACUGGGAGAGC..GCUUG..........GAAUUCCCA..GUAGUUUAGCAGUGUUAAUAGCC..UU..UUCU..........UUGGCC.AGAUU.AGGCGGUUAGUG.AAUCUGUUAAACAACAGAACGUAAAGCUGUGGAUGGUCUCUUUUAGACUGGAGGCGCCGCGAGGUUUCUGUUAUCAUUGAU
#=GR SRS015038_WUGC_scaffold_15341/333-98 CODON                   ...........................................................................................................................................................................................................................................................................
#=GR SRS015038_WUGC_scaffold_15341/333-98 TT_RNIE_SLOW            ...........................................................................................................................................................................................................................................................................
SRS019974_C3363040/782-1017                                       AUAUUCGUAACCAGAAUGCUUUUGUCUGCUAAUGCUUUUCGGUUCUUCCUAUAAAAUAUGUAUCUUUGCAAACCGAUUACUGGGAGAGC..GCUUG..........GAAUUCCCA..GUAGUUUAGCAGUGUUAAUAGCC..UU..UUCU..........UUGGCC.AGAUU.AGGCGGUUAGUG.AAUCUGUUAAACAACAGAACGUAAAGCUGUGGAUGGUCUCUUUUAGACUGGAGGCGCCGCGAGGUUUCUGUUAUCAUUGAU
#=GR SRS019974_C3363040/782-1017 CODON                            ...........................................................................................................................................................................................................................................................................
#=GR SRS019974_C3363040/782-1017 TT_RNIE_SLOW                     ...........................................................................................................................................................................................................................................................................
SRS016086_C2389321/181-1                                          AUAUUUGUAAUUGGAAUGCUUUUAUCUGCUCAUACUUUUCGGUUCUUCCUAUAAAAUAUGUAUCUUUGCAAACCGAUUACUGGGAGAGC..GCUUG..........GAAUUCCCA..GUAGUUUAGCAGUGUUAAUAGCC..UU..UUCU..........UUGGCC.AGAUU.AGGCGGUUAGUG.AAUCUGUUAAACAACAGAACGUAAAG.......................................................
#=GR SRS016086_C2389321/181-1 CODON                               ...........................................................................................................................................................................................................................................................................
#=GR SRS016086_C2389321/181-1 TT_RNIE_SLOW                        ...........................................................................................................................................................................................................................................................................
SRS020856_Baylor_scaffold_13408/154-389                           AUAUUCGUAACCGGGAUGCUUUUGUCUGCUCAUACUUUUCGGUUCUUCCUAUAAAAUAUGUAUCUUUGCAAACCGAUUACUGGGAGAGC..GCUUG..........GAAUUCCCA..GUAGUUUAGCAGUGUUAAUAGCC..UU..UUCU..........UUGGCC.AGAUU.AGGCGGUUAGUG.AAUCUGUUAAACAACAGAACGUAAAGCUGUGGAUGGUCUCUUUUAGACUGGAGGCGCCGCGAGGUUUCUGUUAUCAUUGAU
#=GR SRS020856_Baylor_scaffold_13408/154-389 CODON                ...........................................................................................................................................................................................................................................................................
#=GR SRS020856_Baylor_scaffold_13408/154-389 TT_RNIE_SLOW         ...........................................................................................................................................................................................................................................................................
SRS014271_WUGC_scaffold_18759/386-621                             UUGUGUAUCUUGGGUUGUAGGGAUUGAUUUCAUGAAAUGAAUAAUAUUANNNNNNNNNNGUAUCUUUGCAAACCGAUUACUGGGAGAGC..GCUUG..........GAAUUCCCA..GUAGUUUAGCAGUGUUAAUAGCC..UU..UUCU..........UUGGCC.AGAUU.AGGCGGUUAGUG.AAUCUGUUAAACAACAGAACGUAAAGCUGUGGAUGGUCUCUUUUAGACUGGAGGCGCCGCGAGGUUUCUGUUAUCAUUGAU
#=GR SRS014271_WUGC_scaffold_18759/386-621 CODON                  ...........................................................................................................................................................................................................................................................................
#=GR SRS014271_WUGC_scaffold_18759/386-621 TT_RNIE_SLOW           ...........................................................................................................................................................................................................................................................................
SRS015057_WUGC_scaffold_34905/1017-1252                           AUAUUCGUAACCAGAAUGCUUUUGUCUGCUAAUGCUUUUCGAUUCUUCCUAUAAAAUAUGUAUCUUUGCAAACCGAUUACUGGGAGAGC..GCUUG..........GAAUUCCCA..GUAGUUUAGCAGUGUUAAUAGCC..UU..UUCU..........UUGGCC.AGAUU.AGGCGGUUAGUG.AAUCUGUUAAACAACAGAACGUAAAGCUGUGGAUGGUCUCUUUUAGACUGGAGGCGCCGCGAGGUUUCUGUUAUCAUUGAU
#=GR SRS015057_WUGC_scaffold_34905/1017-1252 CODON                ...........................................................................................................................................................................................................................................................................
#=GR SRS015057_WUGC_scaffold_34905/1017-1252 TT_RNIE_SLOW         ...........................................................................................................................................................................................................................................................................
SRS012279_C2722110/834-1069                                       AUAUUCGUAAUCUGAAUGCUUUUGCCUGCUAAUACUUUUCGAUUCUUCCUAUAAAAUAUGUAUCUUUGCAAACCGAUUACUGGGAGAGC..GCUUG..........GAAUUCCCA..GUAGUUUAGCAGUGUUAAUAGCC..UU..UUCU..........UUGGCC.AGAUU.AGGCGGUUAGUG.AAUCUGUUAAACAACAGAACGUAAAGCUGUGGAUGGUCUCUUUUAGACUGGAGGCGCCGCGAGGUUUCUGUUAUCAUUGAU
#=GR SRS012279_C2722110/834-1069 CODON                            ...........................................................................................................................................................................................................................................................................
#=GR SRS012279_C2722110/834-1069 TT_RNIE_SLOW                     ...........................................................................................................................................................................................................................................................................
SRS024015_Baylor_scaffold_12438/2363-2598                         AUAUUUGUAAUUGGAAUGCUUUUAUCUGCUCAUACUUUUCGGUUCUUCCUAUAAAAUAUGUAUCUUUGCAAACCGAUUACUGGGAGAGC..GCUUG..........GAAUUCCCA..GUAGUUUAGCAGUGUUAAUAGCC..UU..UUCU..........UUGGCC.AGAUU.AGGCGGUUAGUG.AAUCUGUUAAACAACAGAACGUAAAGCUGUGGAUGGUCUCUUUUAGACUGGAGGCGCCGCGAGGUUUCUGUUAUCAUUGAU
#=GR SRS024015_Baylor_scaffold_12438/2363-2598 CODON              ...........................................................................................................................................................................................................................................................................
#=GR SRS024015_Baylor_scaffold_12438/2363-2598 TT_RNIE_SLOW       ...........................................................................................................................................................................................................................................................................
SRS013234_C2993348/315-98                                         ..................CUUUUGUCUGCUAAUACUUUUCGGUUCUUCCUAUAAAAUAUGUAUCUUUGCAAACCGAUUACUGGGAGAGC..GCUUG..........GAAUUCCCA..GUAGUUUAGCAGUGUUAAUAGCC..UU..UUCU..........UUGGCC.AGAUU.AGGCGGUUAGUG.AAUCUGUUAAACAACAGAACGUAAAGCUGUGGAUGGUCUCUUUUAGACUGGAGGCGCCGCGAGGUUUCUGUUAUCAUUGAU
#=GR SRS013234_C2993348/315-98 CODON                              ...........................................................................................................................................................................................................................................................................
#=GR SRS013234_C2993348/315-98 TT_RNIE_SLOW                       ...........................................................................................................................................................................................................................................................................
Tongue_dor_WUGI_scaffold_48438/419-218                            ..................................CUUUUCGGUUCUUCCUAUAAAAUAUGUAUCUUUGCAAACCGAUUACUGGGAGAGC..GCUUG..........GAAUUCCCA..GUAGUUUAGCAGUGUUAAUAGCC..UU..UUCU..........UUGGCC.AGAUU.AGGCGGUUAGUG.AAUCUGUUAAACAACAGAACGUAAAGCUGUGGAUGGUCUCUUUUAGACUGGAGGCGCCGCGAGGUUUCUGUUAUCAUUGAU
#=GR Tongue_dor_WUGI_scaffold_48438/419-218 CODON                 ...........................................................................................................................................................................................................................................................................
#=GR Tongue_dor_WUGI_scaffold_48438/419-218 TT_RNIE_SLOW          ...........................................................................................................................................................................................................................................................................
SRS016541_Baylor_scaffold_9219/430-197                            UUAUGUAAUUAGAAUAGAUUUACAGUCUAUUACAUUAUGCUUCUUUCUUUAAAAUAUGUACCUUUGCAAACCGAUUGCUGGGAAA......GCACUUGGAA.........UUUCC.GGCAGUCUGGCAGUGUUAAUAGCC..UU..UUCU..........UUGGCC.GGAUA.AGGCGGUUAGUG.AAUCUGUCGGACAACAGAACAAAAGCUGUGGAUGGUCUCUUUUAGACUGGAGGCGCCGCGAGGUUUCUGUUAUCGAAAAGU
#=GR SRS016541_Baylor_scaffold_9219/430-197 CODON                 ...........................................................................................................................................................................................................................................................................
#=GR SRS016541_Baylor_scaffold_9219/430-197 TT_RNIE_SLOW          ...........................................................................................................................................................................................................................................................................
SRS017691_Baylor_scaffold_1218/303-70                             UUGUGUAAUUGGGAUAGAUUUACAGUCUAUUACAUUAUGCUUCUUUCUUUAAAAUAUGUACCUUUGCAAACCGAUUGCUGGGAAA......GCACUUGGAA.........UUUCC.GGCAGUCUGGCAGUGUUAAUAGCC..UU..UUCU..........UUGGCC.GGAUA.AGGCGGUUAGUG.AAUCUGUCGGACAACAGAACAAAAGCUGUGGAUGGUCUCUUUUAGACUGGAGGCGCCGCGAGGUUUCUGUUAUCGAAAAGU
#=GR SRS017691_Baylor_scaffold_1218/303-70 CODON                  ...........................................................................................................................................................................................................................................................................
#=GR SRS017691_Baylor_scaffold_1218/303-70 TT_RNIE_SLOW           ...........................................................................................................................................................................................................................................................................
SRS049318_C6476930/629-862                                        UUGUGUAAUUAGAAUAGAUUUACAGUCUAUUACAUUAUGCUUCUUUCUUUAAAAUAUGUACCUUUGCAAACCGAUUGCUGGGAAA......GCACUUGGAA.........UUUCC.GGCAGUCUGGCAGUGUUAAUAGCC..UU..UUCU..........UUGGCC.GGAUA.AGGCGGUUAGUG.AAUCUGUCGGGCAACAGAACAAAAGCUGUGGAUGGUCUCUUUUAGACUGGAGGCGCCGCGAGGUUUCUGUUAUCGAAAAGU
#=GR SRS049318_C6476930/629-862 CODON                             ...........................................................................................................................................................................................................................................................................
#=GR SRS049318_C6476930/629-862 TT_RNIE_SLOW                      ...........................................................................................................................................................................................................................................................................
SRS016569_Baylor_scaffold_25639/332-98                            UAUUCGUAACCAGAAUACUUUUGUCUGCCAAUGCUUUUCGAUUCUUCCUAUAAAAUAUGUAUCUUUGCAAACCGAUUACUGGGAGAGC...GCUUG...........GAAUUCCC.UGUAGUUUAGCAGUGUUAAUAGCC..UU..UUCU..........UUGGCC.AGAUU.AGGCGGUUAGUG.AAUCUGUUAAACAACAGAACGUAAAGCUGUGGAUGGUCUCUUUUAGACUGGAGGCGCCGCGAGGUUUCUGUUAUCAUUGAU
#=GR SRS016569_Baylor_scaffold_25639/332-98 CODON                 ...........................................................................................................................................................................................................................................................................
#=GR SRS016569_Baylor_scaffold_25639/332-98 TT_RNIE_SLOW          ...........................................................................................................................................................................................................................................................................
NZ_BAJC01000029.1/9572-9805                                       GUUAUGUAAUUAGAAUGGAUUUGCAGUCUAUUACAUUAUGCUUCUUUCUUUAAAAUAUGUACCUUUGCAAACCGAUUGCUGGGAAAGC...GCUUG...........GAAUUUCC.GGCAGUCUGGCAGUGUUAAUAGCC..UU..UUCU..........UUGGC..GGAUA.AGGCGGUUAGUG.AAUUUGUCGGACAACAGGACAAAAGCUGUGGAUGGUCUCUUUUAGACUGGAGGCGCCGCGAGGUUUCUGUUAUCGAAAAGU
#=GR NZ_BAJC01000029.1/9572-9805 CODON                            ........................................................AUG...............................................................................................................................................................................................................S
#=GR NZ_BAJC01000029.1/9572-9805 TT_RNIE_SLOW                     ...........................................................................................................................................................................................................................................................................
NZ_KB898581.1/166125-165891                                       GUUAUGUAAUUAGAAUGGAUUUGCAGUCUAUUACAUUAUGCUUCUUUCUUUAAAAUAUGUACCUUUGCAAACCGAUUGCUGGGAAAGC...GCUUG...........GAAUUUCC.GGCAGUCUGGCAGUGUUAAUAGCC..UU..UUCU..........UUGGCC.GGAUA.AGGCGGUUAGUG.AAUUUGUCGGACAACAGGACAAAAGCUGUGGAUGGUCUCUUUUAGACUGGAGGCGCCGCGAGGUUUCUGUUAUCGAAAAGU
#=GR NZ_KB898581.1/166125-165891 CODON                            ...........................................................................................................................................................................................................................................................................
#=GR NZ_KB898581.1/166125-165891 TT_RNIE_SLOW                     ...........................................................................................................................................................................................................................................................................
SRS013723_C3447116/203-1                                          GUUAUGUAAUUAGAAUAGAUUUACAGUCUAUUACAUUAUGCUUCUUUCUUUAAAAUAUGUACCUUUGCAAACCGAUUGCUGGGAAAGC...GCUUG...........GAAUUUCC.GGCAGUCUGGCAGUGUUAAUAGCC..UU..UUCU..........UUGGCC.GGAUA.AGGCGGUUAGUG.AAUCUGUCGGACAACAGAACAAAAGCUGUGGAUGGUCUCUUUUAGACUG................................
#=GR SRS013723_C3447116/203-1 CODON                               ...........................................................................................................................................................................................................................................................................
#=GR SRS013723_C3447116/203-1 TT_RNIE_SLOW                        ...........................................................................................................................................................................................................................................................................
SRS013170_Baylor_scaffold_49654/304-70                            GUUAUGUAAUUAGAAUGGAUUUGCAGUCUAUUACAUUAUGCUUCUUUCUUUAAAAUAUGUACCUUUGCAAACCGAUUGCUGGGAAAGC...GCUUG...........GAAUUUCC.GGCAGUCUGGCAGUGUUAAUAGCC..UU..UUCU..........UUGGCC.GGAUA.AGGCGGUUAGUG.AAUCUGUCGGACAACAGAACAAAAGCUGUGGAUGGUCUCUUUUAGACUGGAGGCGCCGCGAGGUUUCUGUUAUCGAAAAGU
#=GR SRS013170_Baylor_scaffold_49654/304-70 CODON                 ...........................................................................................................................................................................................................................................................................
#=GR SRS013170_Baylor_scaffold_49654/304-70 TT_RNIE_SLOW          ...........................................................................................................................................................................................................................................................................
Buccal_mucosa_LANL_C65077335/262-459                              GUUAUGUAAUUAGAAUGGAUUUGCAGUCUAUUACAUUAUGCUUCUUUCUUUAAAAUAUGUACCUUUGCAAACCGAUUGCUGGGAAAGC...GCUUG...........GAAUUUCC.GGCAGUCUGGCAGUGUUAAUAGCC..UU..UUCU..........UUGGCC.GGAUA.AGGCGGUUAGUG.AAUCUGUCGGACAACAGAACAAAAGCUGUGGAUGGUCUCUUUUA.....................................
#=GR Buccal_mucosa_LANL_C65077335/262-459 CODON                   .....................................AUG.........................................................................................................................................................................................STP.......................................
#=GR Buccal_mucosa_LANL_C65077335/262-459 TT_RNIE_SLOW            ...........................................................................................................................................................................................................................................................................
SRS019980_C3064054/198-1                                          GUUGUGUAAUUAGAAUGGAUUUACAGUCUAUUACAUUAUGCUUCUUUCUUUAAAAUAUGUACCUUUGCAAACCGAUUGCUGGGAAAGC...GCUUG...........GAAUUUCC.GGCAGUCUGGCAGUGUUAAUAGCC..UU..UUCU..........UUGGCC.GGAUA.AGGCGGUUAGUG.AAUCUGUCGGACAACAGAACAAAAGCUGUGGAUGGUCUCUUUUA.....................................
#=GR SRS019980_C3064054/198-1 CODON                               ...........................................................................................................................................................................................................................................................................
#=GR SRS019980_C3064054/198-1 TT_RNIE_SLOW                        ...........................................................................................................................................................................................................................................................................
SRS019029_C3217778/1-196                                          .......................................GCUUCUUUCUUUAAAAUAUGUACCUUUGCAAACCGAUUGCUGGGAAAGC...GCUUG...........GAAUUUCC.GGCAGUCUGGCAGUGUUAAUAGCC..UU..UUCU..........UUGGCC.GGAUA.AGGCGGUUAGUG.AAUCUGUCGGACAACAGAACAAAAGCUGUGGAUGGUCUCUUUUAGACUGGAGGCGCCGCGAGGUCUUUGUUAUCGAAGGUA
#=GR SRS019029_C3217778/1-196 CODON                               ...........................................................................................................................................................................................................................................................................
#=GR SRS019029_C3217778/1-196 TT_RNIE_SLOW                        ...........................................................................................................................................................................................................................................................................
SRS024087_C3239609/28-262                                         GUUAUGUAAUUAGAAUAGAUUUACAGUCUAUUACAUUAUGCUUCUUUCUUUAAAAUAUGUACCUUUGCAAACCGAUUGCUGGGAAAGC...GCUUG...........GAAUUUCC.GGCAGUCUGGCAGUGUUAAUAGCC..UU..UUCU..........UUGGCC.GGAUA.AGGCGGUUAGUG.AAUCUGUCGGACAACAGAACAAAAGCUGUGGAUGGUCUCUUUUAGACUGGAGGCGCCGCGAGGUUUCUGUUAUCGAAAAGU
#=GR SRS024087_C3239609/28-262 CODON                              ...........................................................................................................................................................................................................................................................................
#=GR SRS024087_C3239609/28-262 TT_RNIE_SLOW                       ...........................................................................................................................................................................................................................................................................
SRS014476_C3433381/788-954                                        GUUGUGUAAUUAGAAUAGAUUUGCAGUCUAUUACAUUAUGCUUCUUUCUUUAAAAUAUGUACCUUUGCAAACCGAUUGCUGGGAAAGC...GCUUG...........GAAUUUCC.GGCAGUCUGGCAGUGUUAAUAGCC..UU..UUCU..........UUGGCC.GGAUA.AGGCGGUUAGUG.AAUCUGUCGGACA....................................................................
#=GR SRS014476_C3433381/788-954 CODON                             ...........................................................................................................................................................................................................................................................................
#=GR SRS014476_C3433381/788-954 TT_RNIE_SLOW                      ...........................................................................................................................................................................................................................................................................
Subgingival_plaque_LANL_C11098963/198-1                           GUUAUAUAAUUAGAAUGGAUUUGCAGUCUAUUACAUUAUGCUUCUUUCUUUAAAAUAUGUACCUUUGCAAACCGAUUGCUGGGAAAGC...GCUUG...........GAAUUUCC.GGCAGUCUGGCAGUGUUAAUAGCC..UU..UUCU..........UUGGCC.GGAUA.AGGCGGUUAGUG.AAUCUGUCGGACAACAGAACAAAAGCUGUGGAUGGUCUCUUUUA.....................................
#=GR Subgingival_plaque_LANL_C11098963/198-1 CODON                ...........................................................................................................................................................................................................................................................................
#=GR Subgingival_plaque_LANL_C11098963/198-1 TT_RNIE_SLOW         ...........................................................................................................................................................................................................................................................................
NZ_AZHT01000177.1/6725-6960                                       AUAUAUAUAAGAUGAGGUGUUUUAGGGGGCACUGUGAAUACAUCCCUCUCAUAAAAUAUGUAACUUUGCACACCGAUUGUUGAGAAAGC..GCUUA..........GAAUUCUCA..GCAGUUCAGUGGUGUUAAUAGCG..UU..CUC..........UCUGGCC.UGAUG.ACGCGGUUAGUG.AAUCUGCUGAUCAGCAAAGCAAAAGCUGUGGAUGGUCUCUUUUAGACUGGAGGCGCCGCGAGGUCUUUGUUAUCGAAGGUA
#=GR NZ_AZHT01000177.1/6725-6960 CODON                            ...........................................................................................................................................................................................................................................................................
#=GR NZ_AZHT01000177.1/6725-6960 TT_RNIE_SLOW                     ...........................................................................................................................................................................................................................................................................
SRS019219_WUGC_scaffold_64631/18888-18653                         AUAUAUAUAAGACGAGGCGUUUUAGGGGGCGCUGUGAAUACAUCCCUCUCAUAAAAUAUGUAACUUUGCACACCGAUUGUUGAGAAAGC..GCUUA..........GAAUUCUCA..GCAGUUCAGUGGUGUUAAUAGCG..UU..CUCU..........CCGGCC.AGAUG.ACGCGGUUAGUG.AAUCUGCUGAUCAGCAAAGCAAAAGCUGUGGAUGGUCUCUUUUAGACUGGAGGCGCCGCGAGGUCUUUGUUAUCGAAGGUA
#=GR SRS019219_WUGC_scaffold_64631/18888-18653 CODON              ...........................................................................................................................................................................................................................................................................
#=GR SRS019219_WUGC_scaffold_64631/18888-18653 TT_RNIE_SLOW       ...........................................................................................................................................................................................................................................................................
SRS014271_C2786805/201-1                                          AUAUAUAUAAGACGAGGCGUUUUAGGGGGCGCUGUGAAUACAUCCCUCUCAUAAAAUAUGUAACUUUGCAUACCGAUUGUUGAGAAAGC..GCUUA..........GAAAUCUCA..GCAGUUCAGUGGUGUUAAUAGCG..UU..CUCU..........CUGGCC.AGAUG.ACGCGGUUAGUG.AAUCUGCUGAUCAGCAAAGCAAAAGCUGUGGAUGGUCUCUUUUAGA...................................
#=GR SRS014271_C2786805/201-1 CODON                               ...........................................................................................................................................................................................................................................................................
#=GR SRS014271_C2786805/201-1 TT_RNIE_SLOW                        ...........................................................................................................................................................................................................................................................................
SRS017120_Baylor_scaffold_66317/735-500                           AUAUAUAUAAGACGAGGCGUUUUAGGGGGCGCUGUGAAUACAUCCCUCUCAUAAAAUAUGUAACUUUGCAUACCGAUUGUUGAGAAAGC..GCUUA..........GAAAUCUCA..GCAGUUCAGUGGUGUUAAUAGCG..UU..CUCU..........CUGGCC.AGAUG.ACGCGGUUAGUG.AAUCUGCUGAUCAGCAAAGCAAAAGCUGUGGAUGGUCUCUUUUAGACUGGAGGCGCCGCGAGGUCUUUGUUAUCGAAGGUA
#=GR SRS017120_Baylor_scaffold_66317/735-500 CODON                ...........................................................................................................................................................................................................................................................................
#=GR SRS017120_Baylor_scaffold_66317/735-500 TT_RNIE_SLOW         ...........................................................................................................................................................................................................................................................................
SRS018739_WUGC_scaffold_55643/149-384                             AUAUAUAUAAGAUGAGGUGUUUUAGGGGGCGCUGUGAAUACAUCCCUCUCAUAAAAUAUGUAACUUUGCACACCGAUUGUUGAGAAAGC..GCUUA..........GAAAUCUCA..GCAGUUCAGUGGUGUUAAUAGCG..UU..CUCU..........CUGGCC.AGAUG.ACGCGGUUAGUG.AAUCUGCUGAUCAGCAAAGCAAAAGCUGUGGAUGGUCUCUUUUAGACUGGAGGCGCCGCGAGGUCUUUGUUAUCGAAGGUA
#=GR SRS018739_WUGC_scaffold_55643/149-384 CODON                  .......STP.................................................................................................................................................................................................................................................................
#=GR SRS018739_WUGC_scaffold_55643/149-384 TT_RNIE_SLOW           ...........................................................................................................................................................................................................................................................................
SRS050244_LANL_scaffold_95751/148-383                             AUAUAUAUAAGAUGAGGUGUUUUAGGGGGCGCUGUGAAUACAUCCCUCUCAUAAAAUAUGUAACUUUGCAUACCGAUUGUUGAGAAAGC..GCUUA..........GAAAUCUCA..GCAGUUCAGUGGUGUUAAUAGCG..UU..CUCU..........CUGGCC.AGAUG.ACGCGGUUAGUG.AAUCUGCUGAUCAGCAAAGCAAAAGCUGUGGAUGGUCUCUUUUAGACUGGAGGCGCCGCGAGGUCUUUGUUAUCGAAGGUA
#=GR SRS050244_LANL_scaffold_95751/148-383 CODON                  ...........................................................................................................................................................................................................................................................................
#=GR SRS050244_LANL_scaffold_95751/148-383 TT_RNIE_SLOW           ...........................................................................................................................................................................................................................................................................
SRS019026_C1859658/149-368                                        AUAUAUGUAAGAUGAGGUGUUUUAGGGGGCACUAUGAAUACAUCCCUCUCAUAAAAUAUGUAACUUUGCAAACCGAUUGUUGAGAAAGC..GCUUA..........GAAAUCUCA..GCAGUUCAGUGGUGUUAAUAGCG..UU..CUCU..........CUGGCC.AGAUG.ACGCGGUUAGUG.AAUCUGCUGAUCAGCAAAGCAAAAGCUGUGGAUGGUCUCUUUUAGACUGGAGGCGCCGCGAGGUC................
#=GR SRS019026_C1859658/149-368 CODON                             ...........................................................................................................................................................................................................................................................................
#=GR SRS019026_C1859658/149-368 TT_RNIE_SLOW                      ...........................................................................................................................................................................................................................................................................
SRS044373_C2740995/201-1                                          AUAUAUAUAAGAUGAGGUGUUUUAGGGGGCGCUGUGAAUACAUCCCUCUCAUAAAAUAUGUAACUUUGCAUACCGAUUGUUGAGAAAGC..GCUUA..........GAAAUCUCA..GCAGUUCAGUGGUGUUAAUAGCG..UU..CUCU..........CUGGCC.AGAUG.ACGCGGUUAGUG.AAUCUGCUGAUCAGCAAAGCAAAAGCUGUGGAUGGUCUCUUUUAGA...................................
#=GR SRS044373_C2740995/201-1 CODON                               ...........................................................................................................................................................................................................................................................................
#=GR SRS044373_C2740995/201-1 TT_RNIE_SLOW                        ...........................................................................................................................................................................................................................................................................
SRS021496_Baylor_scaffold_66287/148-383                           AUAUAUAUAAGAUGAGGUGUUUUAGGGGGUACUGUGAAUACAUCCCUCUCAUAAAAUAUGUAACUUUGCAUACCGAUUGUUGAGAAAGC..GCUUA..........GAAAUCUCA..GCAGUUCAGUGGUGUUAAUAGCG..UU..CUCU..........CUGGCC.AGAUG.ACGCGGUUAGUG.AAUCUACUGAUCAGCAAAGCAAAAGCUGUGGAUGGUCUCUUUUAGACUGGAGGCGCCGCGAGGUCUUUGUUAUCGAAGGUA
#=GR SRS021496_Baylor_scaffold_66287/148-383 CODON                ...........................................................................................................................................................................................................................................................................
#=GR SRS021496_Baylor_scaffold_66287/148-383 TT_RNIE_SLOW         ...........................................................................................................................................................................................................................................................................
SRS023352_LANL_scaffold_79269/543-308                             AUAUAUGUAAUAUAUGGUACUUUGGAGGGCGUUCCGAGUGCAUCCCUGUUAUAAAAUAUGUAACUUUGCACACCGAUUGUUGAGAAAGC..GCUUA..........GAAUUCUCA..GCGGUUCAGUGGUGUUAAUAGCG..UU..CUCU..........CUGGCC.AGAUG.ACGCGGUUAGUG.AAUCUGCUGAUCAGCAAAGCAAAAGCUGUGGAUGGUCUCUUUUAGACUGGAGGCGCCGCGAGGUCUUUGUUAUCGAAGGUA
#=GR SRS023352_LANL_scaffold_79269/543-308 CODON                  ...........................................................................................................................................................................................................................................................................
#=GR SRS023352_LANL_scaffold_79269/543-308 TT_RNIE_SLOW           ...........................................................................................................................................................................................................................................................................
SRS022143_WUGC_scaffold_73957/1-232                               ....AUGUAAUAUAUGGUACUUUGGAGGGCGUUCCGAGUGCAUCCCUGUUAUAAAAUAUGUAACUUUGCACACCGAUUGUUGAGAAAGC..GCUUA..........GAAUUCUCA..GCGGUUCAGUGGUGUUAAUAGCG..UU..CUCU..........CUGGCC.AGAUG.ACGCGGUUAGUG.AAUCUGCUGAUCAGCAAAGCAAAAGCUGUGGAUGGUCUCUUUUAGACUGGAGGCGCCGCGAGGUCUUUGUUAUCGAAGGUA
#=GR SRS022143_WUGC_scaffold_73957/1-232 CODON                    ...........................................................................................................................................................................................................................................................................
#=GR SRS022143_WUGC_scaffold_73957/1-232 TT_RNIE_SLOW             ...........................................................................................................................................................................................................................................................................
SRS015893_C2357989/735-500                                        AUAUAUAUAAGAUGAGGUGUUUUAGGGGGCACUGUGAAUACAUCCCUCUCAUAAAAUAUGUAACUUUGCACACCGAUUGUUGAGAAAGC..GCUUA..........GAAUUCUCA..GCAGUUCAGUGGUGUUAAUAGCG..UU..CUCU..........CUGGCC.AGAUG.ACGCGGUUAGUG.AAUCUGCUGAUCAGCAAAGCAAAAGCUGUGGAUGGUCUCUUUUAGACUGGAGGCGCCGCGAGGUCUUUGUUAUCGAAGGUA
#=GR SRS015893_C2357989/735-500 CODON                             ...........................................................................................................................................................................................................................................................................
#=GR SRS015893_C2357989/735-500 TT_RNIE_SLOW                      ...........................................................................................................................................................................................................................................................................
SRS015057_WUGC_scaffold_71704/150-385                             AUAUAUAUAAGAUGAGGCGUUUUAGGGGGUACUGUGAAUACAUCCCUCUCAUAAAAUAUGUAACUUUGCACACCGAUUGUUGAGAAAGC..GCUUA..........GAAUUCUCA..GCAGUUCAGUGGUGUUAAUAGCG..UU..CUCU..........CUGGCC.AGAUG.ACGCGGUUAGUG.AAUCUGCUGAUCAGCAAAGCAAAAGCUGUGGAUGGUCUCUUUUAGACUGGAGGCGCCGCGAGGUCUUUGUUAUCGAAGGUA
#=GR SRS015057_WUGC_scaffold_71704/150-385 CODON                  ...........................................................................................................................................................................................................................................................................
#=GR SRS015057_WUGC_scaffold_71704/150-385 TT_RNIE_SLOW           ...........................................................................................................................................................................................................................................................................
SRS024355_LANL_scaffold_106705/2933-2698                          AUAUAUGUAAUAUGUAGUGCUUUGGAGGGCGUUCCGGGUGCAUCCCUGUUAUAAAAUAUGUAUCUUUGCACGCCGAUUGUUGAGAA.....AGUGCUUAGAA.......UUCUCA..GCAGUUCAGUGGUGUUAAUAGCG..UU..CUCU..........CUGGCC.AGAUG.ACGCGGUUAGUG.AAUCUGCUGAUCAGCAAAGCAAAAGCUGUGGAUGGUCUCUUUUAGACUGGAGGCGCCGCGAGGUCUUUGUUAUCGAAGGUA
#=GR SRS024355_LANL_scaffold_106705/2933-2698 CODON               ...........................................................................................................................................................................................................................................................................
#=GR SRS024355_LANL_scaffold_106705/2933-2698 TT_RNIE_SLOW        ...........................................................................................................................................................................................................................................................................
SRS058053_C5276896/199-1                                          AUAUAUGUAAUAUAUGGUGCUUUGAAGGGUGUUCCGGGUGCAUCCCUGUUAUAAAAUAUGUAUCUUUGCACGCCGAUUGUUGAGAA.....AGUGCUUAGAA.......UUCUCA..GCAGUUCAGUGGUGUUAAUAGCG..UU..CUCU..........CUGGCC.AGAUG.ACGCGGUUAGUG.AAUCUGCUGAUCAGCAAAGCAAAAGCUGUGGAUGGUCUCUUUUA.....................................
#=GR SRS058053_C5276896/199-1 CODON                               ...........................................................................................................................................................................................................................................................................
#=GR SRS058053_C5276896/199-1 TT_RNIE_SLOW                        ...........................................................................................................................................................................................................................................................................
SRS023595_C6791388/221-1                                          AUAUAUGUAAUAUAUGGUGCUUUGGAGGGCGUUCCGAGUGCAUCCCUGUUAUAAAAUAUGUAUCUUUGCACGCCGAUUGUUGAGAA.....AGUGCUUAGAA.......UUCUCA..GCAGUUCAGUGGUGUUAAUAGCG..UU..CUCU..........CUGGCC.AGAUG.ACGCGGUUAGUG.AAUCUGCUGAUCAGCAAAGCAAAAGCUGUGGAUGGUCUCUUUUAGACUGGAGGCGCCGCGAGGUCU...............
#=GR SRS023595_C6791388/221-1 CODON                               ...........................................................................................................................................................................................................................................................................
#=GR SRS023595_C6791388/221-1 TT_RNIE_SLOW                        ...........................................................................................................................................................................................................................................................................
SRS047219_C2204013/281-481                                        AUAUAUGUAAUAUAUGGCGCUUUGGAGGGUGUUCCGAGUGCAUCCCUGUUAUAAAAUAUGUAUCUUUGCACGCCGAUUGUUGAGAA.....AGUGCUUAGAA.......UUCUCA..GCAGUUCAGUGGUGUUAAUAGCG..UU..CUCU..........CUGGCC.AGAUG.ACGCGGUUAGUG.AAUCUGCUGAUCAGCAAAGCAAAAGCUGUGGAUGGUCUCUUUUAGA...................................
#=GR SRS047219_C2204013/281-481 CODON                             ...........................................................................................................................................................................................................................................................................
#=GR SRS047219_C2204013/281-481 TT_RNIE_SLOW                      ...........................................................................................................................................................................................................................................................................
NZ_JH114217.1/161739-161974                                       AUAUAUGUAAUAUAUGGUGCUUUGGAGGGCGUCCCGAGUGCAUCCCUGUUAUAAAAUAUGUAUCUUUGCACGCCGAUUGUUGAGAA.....AGUGCUUAGAA.......UUCUCA..GCAGUUCAGUGGUGUUAAUAGCG..UU..CUCU..........CUGGCC.AGAUG.ACGCGGUUAGUG.AAUCUGCUGAUCAGCAAAGCAAAAGCUGUGGAUGGUCUCUUUUAGACUGGAGGCGCCGCGAGGUCUUUGUUAUCGAAGGUA
#=GR NZ_JH114217.1/161739-161974 CODON                            ........................................GUA................................................................................................................................................................................................................................
#=GR NZ_JH114217.1/161739-161974 TT_RNIE_SLOW                     ...........................................................................................................................................................................................................................................................................
SRS019980_C2940732/297-495                                        AUAUAUGUAAUAUAUAGUGCUUUGGAGAGCGUUCCGGGUGCAUCCCUGUUAUAAAAUAUGUAUCUUUGCACGCCGAUUGUUGAGAA.....AGUGCUUAGAA.......UUCUCA..GCAGUUCAGUGGUGUUAAUAGCG..UU..CUCU..........CUGGCC.AGAUG.ACGCGGUUAGUG.AAUCUGCUGAUCAGCAAAGCAAAAGCUGUGGAUGGUCUCUUUUA.....................................
#=GR SRS019980_C2940732/297-495 CODON                             ...........................................................................................................................................................................................................................................................................
#=GR SRS019980_C2940732/297-495 TT_RNIE_SLOW                      ...........................................................................................................................................................................................................................................................................
SRS022536_LANL_scaffold_97402/1481-1246                           AUAUAUGUAAUAUAUAGUGCUUUGGAGGGUGUUCCGAGUGCAUCCCUGUUAUAAAAUAUGUAUCUUUGCACGCCGAUUGUUGAGAA.....AGUGCUUAGAA.......UUCUCA..GCAGUUCAGUGGUGUUAAUAGCG..UU..CUCU..........CUGGCC.AGAUG.ACGCGGUUAGUG.AAUCUGCUGAUCAGCAAAGCAAAAGCUGUGGAUGGUCUCUUUUAGACUGGAGGCGCCGCGAGGUCUUUGUUAUCGAAGGUA
#=GR SRS022536_LANL_scaffold_97402/1481-1246 CODON                ...........................................................................................................................................................................................................................................................................
#=GR SRS022536_LANL_scaffold_97402/1481-1246 TT_RNIE_SLOW         ...........................................................................................................................................................................................................................................................................
SRS018591_C1244473/350-115                                        AUAUAUGUAAUAUAUGGUGCUUUGGAGGGUGCUCAGGGUGCAUCCCUGUUAUAAAAUAUGUAUCUUUGCACGCCGAUUGUUGAGAA.....AGUGCUUAGAA.......UUCUCA..GCAGUUCAGUGGUGUUAAUAGCG..UU..CUCU..........CUGGCC.AGAUG.ACGCGGUUAGUG.AAUCUGCUGAUCAACAAAGCAAAAGCUGUGGAUGGUCUCUUUUAGACUGGAGGCGCCGCGAGGUCUUUGUUAUCGAAGGUA
#=GR SRS018591_C1244473/350-115 CODON                             ...........................................................................................................................................................................................................................................................................
#=GR SRS018591_C1244473/350-115 TT_RNIE_SLOW                      ...........................................................................................................................................................................................................................................................................
SRS063999_LANL_scaffold_89325/244-479                             AUAUAUGUAAUAUAUGGUGCUUUGGAGGGCGUUCCGAGUGCAUCCCUGUUAUAAAAUAUGUAUCUUUGCACGCCGAUUGUUGAGAA.....AGUGCUUAGAA.......UUCUCA..GCAGUUCAGUGGUGUUAAUAGCG..UU..CUCU..........CUGGCC.AGAUG.ACGCGGUUAGUG.AAUCUGCUGAUCAGCAAAGCAAAAGCUGUGGAUGGUCUCUUUUAGACUGGAGGCGCCGCGAGGUCUUUGUUAUCGAAGGUA
#=GR SRS063999_LANL_scaffold_89325/244-479 CODON                  ...........................................................................................................................................................................................................................................................................
#=GR SRS063999_LANL_scaffold_89325/244-479 TT_RNIE_SLOW           ...........................................................................................................................................................................................................................................................................
NZ_BAJQ01000079.1/3687-3452                                       AUAUAUGUAAUAUAUGGUACUUUGGAGGGCGUUCCGAGUGCAUCUCUGUUAUAAAAUAUGUAUCUUUGCACGCCGAUUGUUGAGAA.....AGUGCUUAGAA.......UUCUCA..GCAGUUCAGUGGUGUUAAUAGCG..UU..CUCU..........CUGGCC.AGAUG.ACGCGGUUAGUG.AAUCUGCUGAUCAGCAAAGCAAAAGCUGUGGAUGGUCUCUUUUAGACUGGAGGCGCCGCGAGGUCUUUGUUAUCGAAGGUA
#=GR NZ_BAJQ01000079.1/3687-3452 CODON                            ...........................................................................................................................................................................................................................................................................
#=GR NZ_BAJQ01000079.1/3687-3452 TT_RNIE_SLOW                     ...........................................................................................................................................................................................................................................................................
AUXO010375897.1/261-492                                           AAUCAUAAUUCAUACAUUUUUUCUGUAUAAAUACCUUGUAAUUAAAAUAAAAUACAUACUUUUGCAGACCGAUUAUUAUUUGGGG......AACACUUAGAA........CCCCA....CGUACAGAAGUGUUAAUAGCG..GU..GCUU..........UUGGCC.GAACA.UCGUGGUUAGUG.AAUCGUCUGUACAAGCUUGAUAAAAAAAACGUUUUUUAGUAGUAAAUUUUCAAAAUUAGAAUGAACACAUUAAGUUACAAG
#=GR AUXO010375897.1/261-492 CODON                                ......................................................................................................................................................................................................................................................AUG..................
#=GR AUXO010375897.1/261-492 TT_RNIE_SLOW                         ...........................................................................................................................................................................................................................................................................
SRS063603_C4098342/210-416                                        UGUUUUGUAAAAUAAAAGCCGCGUUCUCCAUGCCGUGGCCCCAUCUCGUCAUAAAAUAUGUAACUUUGCAGUCCGAUUGUGGGAAUAC...GCUUAG..........G.AUUCUC..AUAGCGUGGUCGUGUUAAUAGUU..CU..UCUU..........UUGGCC.GAGGA.GAGCGGUUAGUG.AAUCGGCCGUCGCAUCAGAGAUAAUGCUGUGGAUGGUCUCUUUUAGACUGGAGG...........................
#=GR SRS063603_C4098342/210-416 CODON                             ...........................................................................................................................................................................................................................................................................
#=GR SRS063603_C4098342/210-416 TT_RNIE_SLOW                      ...........................................................................................................................................................................................................................................................................
NZ_AWEY01000020.1/92422-92189                                     AUGUUUUGUAAAAUAAAGCCGCGUUCUCCAUGCCGUGGCCCCAUCUCCUCAUAAAAUAUGUAACUUUGCAGUCCGAUUGUGGGAAUAC...GCUUAG..........G.AUUCUC..AUAGCGUGGUCGUGUUAAUAGUU..CU..UCUU..........UUGGCC.GAGGA.GAGCGGUUAGUG.AAUCGGCCGUCGCAUCAGAGAUAAUGCUGUGGAUGGUCUCUUUUAGACUGGAGGCGCCGCGAGGUCUCUGUUAUCGAAUAC
#=GR NZ_AWEY01000020.1/92422-92189 CODON                          ...........................................................................................................................................................................................................................................................................
#=GR NZ_AWEY01000020.1/92422-92189 TT_RNIE_SLOW                   ...........................................................................................................................................................................................................................................................................
NZ_AUFQ01000002.1/90868-90635                                     UGUUUUGUAAAAUAAAAGCCGCGUUCUCCAUGCCGUGGCCCCAUCUCGUCAUAAAAUAUGUAACUUUGCAGUCCGAUUGUGGGAAUAC...GCUUAG..........G.AUUCUC..AUAGCGUGGUCGUGUUAAUAGUU..CU..UCUU..........UUGGCC.GAGGA.GAGCGGUUAGUG.AAUCGGCCGUCGCAUCAGAGAUAAUGCUGUGGAUGGUCUCUUUUAGACUGGAGGCGCCGCGAGGUCUCUGUUAUCGAAUAC
#=GR NZ_AUFQ01000002.1/90868-90635 CODON                          ...........................................................................................................................................................................................................................................................................
#=GR NZ_AUFQ01000002.1/90868-90635 TT_RNIE_SLOW                   ...........................................................................................................................................................................................................................................................................
SRS049389_C4455900/22-255                                         UGUUUUGUAAUUUGUGUAGUGUGAAAUAUGUCCCGUGAAUCAAACUCGUAAUAAAAUAUGUAACUUUGCAGUCCGAUUGUGGGAAUAC...GCUUAG..........G.AUUCUC..AUAGCGCGGUCGUGUUAAUAGCU..UU..UCUU..........UUGGCC.GAGAA.GAGCGGUUAGGG.AAUCGGCUGUCGCGUCAGAGAUAAUGCUGUGGAUGGUCUCUUUUAGACUGGAGGCGCCGCGAGGUCUCUGUUAUCGAAUGU
#=GR SRS049389_C4455900/22-255 CODON                              ...........................................................................................................................................................................................................................................................................
#=GR SRS049389_C4455900/22-255 TT_RNIE_SLOW                       ...........................................................................................................................................................................................................................................................................
NZ_BAKG01000016.1/36932-37164                                     UCAUAAAAGGAAAGUCGUGGCAUGCCCGCGGUGCUGCUACUCUAAUUAAAAUGUGUACUUUUGCAGACCGAUUAUUAAAUGGAGGUU....GACUUAG..........AGCCUCC....GGCACGUGCGUGUUAAUAGUGU.CA..GCUU..........UUGGCC.GAGCU.GUACGGUUAGUG.AAUCUCACGGGCAACAAAAGAAAACGUUUUUUAGUAGUAAAAUUAUUAAUUUUUUAGAAUGGACACUUUAAGUUACAAGAC
#=GR NZ_BAKG01000016.1/36932-37164 CODON                          ....................................................................................................................................................................................................................................................AUG....................
#=GR NZ_BAKG01000016.1/36932-37164 TT_RNIE_SLOW                   ...........................................................................................................................................................................................................................................................................
NZ_GG704782.1/371193-371423                                       CUUGUUAAAACAAAGCUCUGUGGGAGUGUUUUGUUAGUAUGCACGAAAUAAAAUAGGUAAUUUUGCAGACCGAUUGUUUCAGGGGC.....ACGCUUAGA.........GCCCCU.....CGCACCUUGUGUUAAUAGUG..AU..GCCU..........UUGGCC.GGGCA.UCACGGUUAGUG.AAUCAAGGGUGCAGCAGAGCGAAAGCCAUGGAUGGUCUCUUUUAGACUGGAGGCGCCGUGAGGUCUCUGUAUAAAUAAGGU
#=GR NZ_GG704782.1/371193-371423 CODON                            ...........................................................................................................................................................................................................................................................................
#=GR NZ_GG704782.1/371193-371423 TT_RNIE_SLOW                     ...........................................................................................................................................................................................................................................................................
AUXO016035411.1/510-280                                           UUUCAUAGUCGGAAAUUGAUAGGUGAGGCUUUUACUAUAUAAAAUGUGUACCUUUGCAGUCCGAUUAUUAAAAUUGUUGAAGGGG......AAACCUUAGAA........CCCCU.....UUGCGAGAGUGUUAAUAGUCA.AU..AGCU...........UGGCC.GGCUU.UGACGGUUAGUG.AAUCGCUCGCAAGAAAAAAUUAAGUUUUUUAGUAGUAAAAUUAAAAUUUUAAAUGGACACUUUAAGUUACAAGACUAUUUC
#=GR AUXO016035411.1/510-280 CODON                                ..............................................................................................................................................................................................................................................AUG..........................
#=GR AUXO016035411.1/510-280 TT_RNIE_SLOW                         ...........................................................................................................................................................................................................................................................................
AUXO017177372.1/661-891                                           ACAUAAAACAUUGCUUCCGUAGGCUCCUUCGGAGGCUCAUCACCAUAUUAAAUACCUACCUUUGCAGUCCGAUUAUUAUUGGGGG......AAGGCUUAGAG........CCCCC....AGCCCGGGAGUGUUAAUAGUG..CU..GCA...........UUGGCC.AUGCA.CCACGGUUAGUG.AAUCGCCCGUGCAAAGUUCAAGAGCCUGAAGCGAGAAGUUUCAGGUGUGCGUUCUUGAGCGUCAGCCCGAGUCGCACAAGC
#=GR AUXO017177372.1/661-891 CODON                                ...........................................................................................................................................................................................................................................................................
#=GR AUXO017177372.1/661-891 TT_RNIE_SLOW                         ...........................................................................................................................................................................................................................................................................
AUXO011185619.1/77-308                                            AGGUAGAAAACGCAAAUUUUUAUCGAAAAAAGUUGUUGAUUAAUAAAAAAUGCAUACUUUUGCAGUCCGAUUAUUAUUUGGGGGGU.....GGCUUAGA..........GCCCCC...GCUUGCGGAAGUGUUAAUAGUA..GU..GUUU..........UUGGCC.GGACA.UUACGGUUAGUG.AAUCGACCGCAAAUAAAGAGAAAAAACGUUUUUUAGUAGUAAUUACAAACAUUAAAAUGAACACUUUAAGUUACAAGACUG
#=GR AUXO011185619.1/77-308 CODON                                 ....................................................................................................................................................................................STP...........................................................AUG......................
#=GR AUXO011185619.1/77-308 TT_RNIE_SLOW                          ...........................................................................................................................................................................................................................................................................
SRS022725_LANL_scaffold_110518/1323-1090                          AUUCUUAACGCUUGAUCUCUCCUCUUCUCCUCGGGUUCGUUUUCCCAUAGAAAUACGUACCUUUGCAGUCCGAUUAUUAUGGAGGUU....AACUUAG..........GACCUCC..GCGUACAGUUCGUGUUAAUAGUC..AC..AUCU..........UUGGCC.AGGUG.UGACGGUUAGUG.AAUCGGCUGUCGAAGAAAAACGUUUUUUAGUAGUAUUACAAUUUUAAAAUUGAAAAUGGACACUUUAAGUUACAAGACUAU
#=GR SRS022725_LANL_scaffold_110518/1323-1090 CODON               .................................................................................................................................................................................................................................................AUG.......................
#=GR SRS022725_LANL_scaffold_110518/1323-1090 TT_RNIE_SLOW        ...........................................................................................................................................................................................................................................................................
SRS047634_LANL_scaffold_138961/1028-795                           AUUCUUAACGCUUGAUCUCUCCUCUUCUCCUCGGGUUCGUUUUCCCAUAGAAAUACGUACCUUUGCAGUCCGAUUAUUAUGGAGGUU....AACUUAG..........GACCUCC..GCGUACAGUUCGUGUUAAUAGUC..AU..AUCU..........UUGGCC.AGGUG.UGACGGUUAGUG.AAUCGGCUGUCGAAGAAAAACGUUUUUUAGUAGUAUUACAAUUUUAAAAUUGAAAAUGGACACUUUAAGUUACAAGACUAU
#=GR SRS047634_LANL_scaffold_138961/1028-795 CODON                ...........................................................................................................................................................................................................................................................................
#=GR SRS047634_LANL_scaffold_138961/1028-795 TT_RNIE_SLOW         ...........................................................................................................................................................................................................................................................................
SRS058808_LANL_scaffold_70845/2158-1928                           UUCGUAAAAUCUACUUUUCUUUCGCAGUAGGUUGGCUUGUUGCUCUAUAUAAAUAUGUAACUUUGCAGUCCGAUUAUUACGGGGGU.....AACUUAGG..........GCCUCC....AUACAGUUCGUGUUAAUAGUU..GU..ACUU..........UUGGCC.GAGUG.CAGCGGUUAGUG.AAUCGGCUGUAAAAAUAAGAUAUAAACGUUUUUUAGUAGUAUUACAAUUUUAAUUUAAAAUGGACACUUUAAGUUAUAAAA
#=GR SRS058808_LANL_scaffold_70845/2158-1928 CODON                .....................................................................................................................................................................................................................................................AUG...................
#=GR SRS058808_LANL_scaffold_70845/2158-1928 TT_RNIE_SLOW         ...........................................................................................................................................................................................................................................................................
SRS022602_Baylor_scaffold_3137/17-183                             UUCGUAAAAUCUACUUUUCUUUCACAGUGGGUUGGCUUGUUGCUCUAUAUAAAUAUGUAACUUUGCAGUCCGAUUAUUACGGGGGU.....AACUUAGG..........GCCUCC...ACUACAGUUCGUGUUAAUAGUU..GU..ACUU..........UUGGCC.GAGUG.CAACGGUUAGUG.AAUCGGCUGUAAAAAC.................................................................
#=GR SRS022602_Baylor_scaffold_3137/17-183 CODON                  ...........................................................................................................................................................................................................................................................................
#=GR SRS022602_Baylor_scaffold_3137/17-183 TT_RNIE_SLOW           ...........................................................................................................................................................................................................................................................................
SRS049268_C4307889/670-439                                        UUCGUAAAAUCUACUUUUCUUUCGCAGUGGGUUGGCUUGUUGCUCUAUAUAAAUAUGUAACUUUGCAGUCCGAUUAUUACGGGGGU.....AACUUAGG..........GCCUCC...ACUACAGUUCGUGUUAAUAGUU..GU..ACUU..........UUGGCC.GAGUG.CAACGGUUAGUG.AAUCGGCUGUAAAACAAGAUAUAAACGUUUUUUAGUAGUAUUACAAUUUUAAUUUAAAAUGGACACUUUAAGUUAUAAAAC
#=GR SRS049268_C4307889/670-439 CODON                             ....................................................................................................................................................................................................................................................AUG....................
#=GR SRS049268_C4307889/670-439 TT_RNIE_SLOW                      ...........................................................................................................................................................................................................................................................................
SRS017227_C5254572/613-382                                        UUCGUAAAAUGCACUUUUCUUUCGCAGUGGGUUGGUUUGUUGCUCUAUAUAAAUAUGUAACUUUGCAGUCCGAUUAUUACGGGGGU.....AACUUAGG..........GCCUCC...ACUACAGUUCGUGUUAAUAGUU..GU..ACUU..........UUGGCC.GAGUG.CAACGGUUAGUG.AAUCGGCUGUAAAACAAGAUAUAAACGUUUUUUAGUAGUAUUACAAUUUUAAUUUAAAAUGGACACUUUAAGUUAUAAAAC
#=GR SRS017227_C5254572/613-382 CODON                             ....................................................................................................................................................................................................................................................AUG....................
#=GR SRS017227_C5254572/613-382 TT_RNIE_SLOW                      ...........................................................................................................................................................................................................................................................................
SRS018665_C3785311/15-246                                         UUCGUAAAAUACACUUUUCUUUCGCAGUGGGUUGGUUUGUUGCUCUAUAUAAAUAUGUAACUUUGCAGUCCGAUUAUUACGGGGGU.....AACUUAGG..........GCCUCC...ACUACAGUUCGUGUUAAUAGUU..GU..ACUU..........UUGGCC.GAGUG.CAACGGUUAGUG.AAUCGGCUGUAAAAACAAGAUAUAAACGUUUUUUAGUAGUAUUACAAUUUUAAUUUAAAAUGGACACUUUAAGUUAUAAAA
#=GR SRS018665_C3785311/15-246 CODON                              .....................................................................................................................................................................................................................................................AUG...................
#=GR SRS018665_C3785311/15-246 TT_RNIE_SLOW                       ...........................................................................................................................................................................................................................................................................
HCF12C_28379/310-78                                               UAUAAAAAUCGCAUUUUAGUAAGCGAAAACGAGCAUUUAAUCACCGGAAAAUGCGUACUUUUGCAGACCGAUUUUAUCCUGAGGGCAC...GCUUA...........GAGCCCUC......GUCGGGCGUGUUAAUAGCGA.CU..GUC.........AUUUGGCCUGGACA.GCGUGGUUAGAG.AAUCGCUCGAAGACAUUCGAACACCGCAGGGGAACGCCGUUUCUCAUGCAGGUUAUUUGUGUGUCAUCACCAAAAUGAGUU
#=GR HCF12C_28379/310-78 CODON                                    ....................................................................................................................................................................................................................................................AUG....................
#=GR HCF12C_28379/310-78 TT_RNIE_SLOW                             ...........................................................................................................................................................................................................................................................................
08_07_GOS_DNA_C8001741_1/63-295                                   UACAUAAAAACAACAUAUUUAACAUCCCGUCAUAUAUUAAAUAAUGAGAAAAAGCAGUACCUUUGCAAUCCGAUUAUUUCUGGGG......AACACUUAGAGC.......CCCCA.....CGGACGUAGUGUUAAUAGUCG.CU..GUCU..........UUGGCC.GGGCA.CGACGGUUAGUG.AAUCGACGUCCAAACGGCAGAAAGCACACAUGCCAUAUAUAUUAAUGUAUGACAAAGUCUGUAAAAAGGCGUGUGGCGGUA
#=GR 08_07_GOS_DNA_C8001741_1/63-295 CODON                        ...........................................................................................................................................................................................................................................................................
#=GR 08_07_GOS_DNA_C8001741_1/63-295 TT_RNIE_SLOW                 ...........................................................................................................................................................................................................................................................................
AUXO013741021.1/170-390                                           AUAUUAAAUUGUGUGGUUUCUGUGACCAUCAGGAUGCGAUUAUGAAUAAAAAAUAUGUAACUUUGCAGUCCGAUUAUUACGAGGGAGU...ACUUA...........GGUCCCUC....AGAAGCGGUGUGUUAAUAGUG..AU..GCUU..........UUGGCC.AGGCA.UGACGGUUAGUG.AAUCACGGCUUCACGACACAGAAAAUUGUUUUUUAGUAGUAAAUUUAAAAUUUGAAAUGAACACUUUAAG...........
#=GR AUXO013741021.1/170-390 CODON                                ...........................................................................................................................................................................A.UG............................................................................STP.............
#=GR AUXO013741021.1/170-390 TT_RNIE_SLOW                         ...........................................................................................................................................................................................................................................................................
AUXO016321942.1/29-260                                            AUGUUAAAUGUGAUGUCUUGGAAUCUUGGAGAGUGCGUUAAAAGGAUAAAAAUGAGUACCUUUGCAGUCCGAUUAUUACCGGGGGAGU...ACUUAG..........GC.CCCCC....AGGAGCGACGUGUUAAUAGCU..GU..GCUU..........UUGGCC.AGGCA.UAGUGGUUAGUG.AAUCGAAGCCCCAACGAAGAAAAAACUGUUUUUUAGUAGUAAACCAAAAGAAAAUGAACACUUUAAGUUACAAGACAAUUU
#=GR AUXO016321942.1/29-260 CODON                                 ...............................................................................................................................................................................................................................................AUG.........................
#=GR AUXO016321942.1/29-260 TT_RNIE_SLOW                          ...........................................................................................................................................................................................................................................................................
AUXO016352636.1/1-171                                             ............................................................UUUGCACACCGAUUAUUUUUUGGGUAC....ACUUA............GAGCCCA..GUUUGGAGGCAGUGUUAAUAGUC..GA..GCGU..........UUGGCC.GCGC..CGAUGGUUAGUG.AAUCUGCGUUCAGCAAAAAUGUUUUUUAGUAGUAAUAAAAUUUUCUAAAAGUCAAGAAUGGACACUUUAAGUUACAAGACA
#=GR AUXO016352636.1/1-171 CODON                                  ...................................................................................................................................................................................................................................................AUG.....................
#=GR AUXO016352636.1/1-171 TT_RNIE_SLOW                           ...........................................................................................................................................................................................................................................................................
NZ_BAJH01000014.1/85019-85253                                     UAACUGUAAAUUUAAGGAUUGCGUCAUGCUCUUGCAUCAUGAAGUAAGAAUAAAAUAUGUACCUUUGCACACCGAUUACAGGGG.......CGACUCUUAGAAA.......CCCC.GGUAGUGCAAUGGUGUUAAUAGCU..UU..ACUU..........UUGGCC.GAGUA.UCGCAGUUAGUG.AAUCUAUUGCACGGCAGAGAAAAAGCUAUGGAUGGUCUCUUUUAGACUGGAGGCGCCGUGAGGUCUCUGUUAUAACAAUGU
#=GR NZ_BAJH01000014.1/85019-85253 CODON                          ...........................................................................................................................................................................................................................................................................
#=GR NZ_BAJH01000014.1/85019-85253 TT_RNIE_SLOW                   ...........................................................................................................................................................................................................................................................................
2205195008/1-192                                                  ...........................................GUAAGAAUAAAAUAUGUACCUUUGCACACCGAUUACAGGGG.......CGACUCUUAGAAA.......CCCC.AGUAGUGCAAUGGUGUUAAUAGCC..UU..ACUU..........UUGGCC.GAGUA.UCGCAGUUAGUG.AAUCUAUUGCACGGCAGAGAAAAAGCUAUGGAUGGUCUCUUUUAGACUGGAGGCGCCGUGAGGUCUCUGUUAUAAUAAUGU
#=GR 2205195008/1-192 CODON                                       ...........................................................................................................................................................................................................................................................................
#=GR 2205195008/1-192 TT_RNIE_SLOW                                ...........................................................................................................................................................................................................................................................................
JGI20225J20221_1004075/724-958                                    UAACUAUAAAUUCAAGGAUUGAGCCAUGCUCUUGCAUCAUGAAGUAAGAAUAAAAUAUGUACCUUUGCACACCGAUUACAGGGG.......CGACUCUUAGAAA.......CCCC.AGUAGUGCAAUGGUGUUAAUAGCU..UU..ACUU..........UUGGCC.GAGUA.UCGCAGUUAGUG.AAUCUAUUGCACGGCAGAGAAAAAGCUUUGGAUGGUCUCUUUUAGACUGGAGGCGCCGAGAGGUCUCUGUUAUAAUAAUGU
#=GR JGI20225J20221_1004075/724-958 CODON                         ...........................................................................................................................................................................................................................................................................
#=GR JGI20225J20221_1004075/724-958 TT_RNIE_SLOW                  ...........................................................................................................................................................................................................................................................................
BMHB3a_c149604/2675-2441                                          UAACUGUAAAUUUAAGGAUUGCGUCAUGCUCUUGCAUCAUGAAGUAAGAAUAAAAUAUGUACCUUUGCACACCGAUUACAGGGG.......CGACUCUUAGAAA.......CCCC.AGUAGUGCAAUGGUGUUAAUAGCU..UU..ACUU..........UUGGCC.GAGUA.UCGCAGUUAGUG.AAUCUAUUGCACGGCAGAGAAAAAGCUUUGGAUGGUCUCUUUUAGACUGGAGGCGCCGAGAGGUCUCUGUUAUAAUAAUGU
#=GR BMHB3a_c149604/2675-2441 CODON                               ...........................................................................................................................................................................................................................................................................
#=GR BMHB3a_c149604/2675-2441 TT_RNIE_SLOW                        ...........................................................................................................................................................................................................................................................................
BMHBC_68715/69-303                                                UAACUGUAAAUUUAAGGAUUGCAUCAUGCUCUUGCAUCAUGAAGUAAGAAUAAAAUAUGUACCUUUGCACACCGAUUACAGGGGCGACU..CUU............AGGAACCCC.AGUAGUGCAAUGGUGUUAAUAACU..UU..ACUU..........UUGGCC.GAGUA.UCGCAGUUAGUG.AAUCUAUUGCACGGCAGAGCAAAAGCUUUGGAUGGUCUCUUUUAGACUGGAGGCGCCGAGAGGUCUCUGUUAUAAUAAUGU
#=GR BMHBC_68715/69-303 CODON                                     ...........................................................................................................................................................................................................................................................................
#=GR BMHBC_68715/69-303 TT_RNIE_SLOW                              ...........................................................................................................................................................................................................................................................................
BMHBC_2_1802482/1-211                                             ........................CAUGCUCUUGCAUCAUGAAGUAAGAAUAAAAUAUGUACCUUUGCACACCGAUUACAGGGGCGACU..CUU............AGGAACCCC.AGUAGUGCAAUGGUGUUAAUAACU..UU..ACUU..........UUGGCC.GAGUA.UCGCAGUUAGUG.AAUCUAUUGCACGGCAGAGCAAAAGCUUUGGAUGGUCUCUUUUAGACUGGAGGCGCCGAGAGGUCUCUGUUAUAAUAAUGU
#=GR BMHBC_2_1802482/1-211 CODON                                  ...........................................................................................................................................................................................................................................................................
#=GR BMHBC_2_1802482/1-211 TT_RNIE_SLOW                           ...........................................................................................................................................................................................................................................................................
HCE12Call500_c0056283/97-328                                      AAACUAUAAAAAUCGCUUAUAAAAGCGAAUCGGCGCUUGCGGUAUGAAUAAAAAGUUGUACCUUUGCACCCCGAAACGGAUGGGG......GAAGUCUUAGAA.......CCCCA.....UGGAUGCCGUGUUAAUAGCG..AU..GCCU..........UUGGCC.GGGCA.UGGCGGUUAGUG.AAUCGGCAUUCACGAGACGCAUCGCAUAAAGACCGGCGAGUGCCUUCCAAGACUAAAAGGCAUAGUCUCGAUAUAAGGAAC
#=GR HCE12Call500_c0056283/97-328 CODON                           ...........................................................................................................................................................................................................................................................................
#=GR HCE12Call500_c0056283/97-328 TT_RNIE_SLOW                    ...........................................................................................................................................................................................................................................................................
HCF14C_11080/2274-2043                                            AAACUAUAAAAAUCGCUUAUAAAAGCGAAUCGGUGUUUGUGGUAUGAAUAAAAAGUUGUACCUUUGCACCCCGAAACGGAUGGGG......GAAGUCUUAGAA.......CCCCA.....UGGAUGCCGUGUUAAUAGCU..GU..GCCU..........UUGGCC.GGGCA.UGGCGGUUAGUG.AAUCGGCAUUCACGAGACGCAUCGCAUAAAGACCGGCGAGUGCCUUCCAAGACUAAAAGGCAUAGUCUCGAUAUAAUAGGA
#=GR HCF14C_11080/2274-2043 CODON                                 ...........................................................................................................................................................................................................................................................................
#=GR HCF14C_11080/2274-2043 TT_RNIE_SLOW                          ...........................................................................................................................................................................................................................................................................
AUXO012434654.1/446-213                                           CAUAAUUAUUCGUUUUCAAGGAUUGGUGAUGGCGGGACUCUGAAAGAAAAGCAGUACCUUUGCAGUCCGAUUAUUACCAAGGGGGU.....AAAUCCUUAGA.......GCCCCC....AGCGUGGCCGUGUUAAUAGUG..GU..GUCU..........UUGGCC.GGGCA.UCAUGGUUAGUG.AAUCUGCUGCGCAGUCAUCGAGGUUUUGUAAGCGGGAGCACCCAGUGGCUCGCUUGCUUGUUUGUGUGCGCUGAGCAAUAC
#=GR AUXO012434654.1/446-213 CODON                                ...........................................................................................................................................................................................................................................................................
#=GR AUXO012434654.1/446-213 TT_RNIE_SLOW                         ...........................................................................................................................................................................................................................................................................
AUXO011866134.1/1-160                                             ..........................................................................GAUUUAGGGGA......AAACACUUAGAA.......UCCCC...GUGGACUAGAGUGUGAAUAGCA..AC..GUCU..........UUGGCC.GGACG.UCGUGGUUCGGG.AAUCGCUGGUUCAACCAUCCGCAACACGCCUGUUUACAGGCCCCGCGGAGCGCACGUUAGACUAACAACCGGGAGUUAGAC
#=GR AUXO011866134.1/1-160 CODON                                  ...........................................................................................................................................................................................................................................................................
#=GR AUXO011866134.1/1-160 TT_RNIE_SLOW                           ...........................................................................................................................................................................................................................................................................
AUXO017757733.1/1405-1173                                         AAUAAGUAUAAAUCUAUGCAAAUAAUCCGCUUUUACGCUCCACACCUUAUUUAAAAUGUGUACCUUUGCACCUCGAUUUAGGGGAAACU..CUU............AGAAUCCCC...GUGAACAGGGGUGUGAAUAGCG..GC..GUCU..........UUGGCC.GGGCG.AAGCGGUUCGUG.AAUCGUCUGUUCAAGCACAAGUUAGACUAACAGCCGGGAGUUAGACCUCGGAUGGGAGUCAAUGUGCGUACAUAACAAAUU
#=GR AUXO017757733.1/1405-1173 CODON                              ...........................................................................................................................................................................................................................................................................
#=GR AUXO017757733.1/1405-1173 TT_RNIE_SLOW                       ...........................................................................................................................................................................................................................................................................
AUXO011774349.1/851-623                                           CCUUAAUUUGAAACCAUCUAUUCCUCUUUACAUUUCCUCAUAAUAAAUAAAGUGAGUACCUUUGCAGUCCGAUUAUUAUUGGGGUACU...CUU.............AGAACCCC.....GGAGAAGCGUGUUAAUAGUC..GU..GCUU..........UUGGCC.GGGCA.CGAUGGUUAGGG.AAUCGCCCUCCAAAGUAUGAAGAAAUUGUUUUUUAGUAGUAAAAUUUUUAAAUCGAAAUGAACACAUUAAGUUACAAGACU
#=GR AUXO011774349.1/851-623 CODON                                ...................................................................................................................................................................................................................................................AUG.....................
#=GR AUXO011774349.1/851-623 TT_RNIE_SLOW                         ...........................................................................................................................................................................................................................................................................
SRS013542_LANL_scaffold_1766/69208-68978                          UUGUAAAAAACAGGAGGAUUGGUGCUAUAGUUGUGUUUUCACAUCAUUUAAAUUAGUACCUUUGUAGUCCGAUUAUUAUGGGGAUUUU...CUU.............AGAAUCCC....GUACGUAACAUGUUAAUAGCA..UG..GUUU..........UUGGCC.GAGCU.GUGUGGUUAGGUAAAGCAUGUGCGUGAGUUAAUAAAAACGUUUUUUAGUAGUAAAUUUAAUUAAAAAAAUGAACACUUUAAGUUACAAGACUAU
#=GR SRS013542_LANL_scaffold_1766/69208-68978 CODON               .................................................................................................................................................................................................................................................AUG.......................
#=GR SRS013542_LANL_scaffold_1766/69208-68978 TT_RNIE_SLOW        ...........................................................................................................................................................................................................................................................................
SRS023604_Baylor_scaffold_50/240-470                              UUAUAAAAAAUGGAAGGAUUGGUGCUGUAGUUGUGUUUUCACAUCAUUUAAAUUAGUACCUUUGUAGUCCGAUUAUUAUGGGGAUUUU...CUU.............AGAAUCCC....GUACGUAACAUGUUAAUAGCA..UG..GUUU..........UUGGCC.GAGCU.GUGUGGUUAGGUAAAGCAUGUGCGUGAAUUAAUAAAAACGUUUUUUAGUAGUAAAUUUAAUUAAAAAAAUGAACACUUUAAGUUAUAAGACUAU
#=GR SRS023604_Baylor_scaffold_50/240-470 CODON                   .................................................................................................................................................................................................................................................AUG.......................
#=GR SRS023604_Baylor_scaffold_50/240-470 TT_RNIE_SLOW            ...........................................................................................................................................................................................................................................................................
SRS017497_Baylor_scaffold_193/92074-91844                         UUAUAAAAAAUAGGAGGAUAGGUGCUGUAGUUGUGUUUUCACAUCAUUUAAAUUAGUACCUUUGUAGUCCGAUUAUUAUGGGGAUUUU...CUU.............AGAAUCCC....GUACGUAACAUGUUAAUAGCA..UG..GUUU..........UUGGCC.GAGCU.GUGUGGUUAGGUAAAGCAUGUGCGUGAGUUAAUAAAAACGUUUUUUAGUAGUAAAUUUAAUUAAAAAAAUGAACACUUUAAGUUACAAGACUAU
#=GR SRS017497_Baylor_scaffold_193/92074-91844 CODON              .................................................................................................................................................................................................................................................AUG.......................
#=GR SRS017497_Baylor_scaffold_193/92074-91844 TT_RNIE_SLOW       ...........................................................................................................................................................................................................................................................................
SRS023468_LANL_scaffold_8569/96-326                               UCAUAAAAAAUGGAAGGGUUGGUGCUGUAGUUGUGUUUUCACAUCAUUUAAAUUAGUACCUUUGUAGUCCGAUUAUUAUGGGGAUUUU...CUU.............AGAAUCCC....GUACGUAACAUGUUAAUAGCA..UG..GUUU..........UUGGCC.GAGCU.GUGUGGUUAGGUAAAGCAUGUGCGUGAAUUAAUAAAAACGUUUUUUAGUAGUAAAUUUAAUUAAAAAAAUGAACACUUUAAGUUACAAGACUAU
#=GR SRS023468_LANL_scaffold_8569/96-326 CODON                    .................................................................................................................................................................................................................................................AUG.......................
#=GR SRS023468_LANL_scaffold_8569/96-326 TT_RNIE_SLOW             ...........................................................................................................................................................................................................................................................................
NZ_ADFQ01000027.1/26811-27041                                     UUAUAAAAAAUGGAAGGAUUGGUGCUGUAGUUGUGUUUUCACAUCAUUUAAAUUAGUACCUUUGUAGUCCGAUUAUUAUGGGGAUUUU...CUU.............AGAAUCCC....GUACGUAACAUGUUAAUAGCA..UG..GUUU..........UUGGCC.GAGCU.GUGUGGUUAGGUAAAGCAUGUGCGUGAAUUAAUAAAAACGUUUUUUAGUAGUAAAUUUAAUUAAAAAAAUGAACACUUUAAGUUACAAGACUAU
#=GR NZ_ADFQ01000027.1/26811-27041 CODON                          .................................................................................................................................................................................................................................................AUG.......................
#=GR NZ_ADFQ01000027.1/26811-27041 TT_RNIE_SLOW                   ...........................................................................................................................................................................................................................................................................
NZ_KB905270.1/27087-27317                                         UUAUAAAAAAUGGAGGGAUUGGUGCUGUAGUUGUGUUUUCACAUCAUUUAAAUUAGUACCUUUGUAGUCCGAUUAUUAUGGGGAUUUU...CUU.............AGAAUCCC....GUACGUAACAUGUUAAUAGCA..UG..GUUU..........UUGGCC.GAGCU.GUGUGGUUAGGUAAAGCAUGUGCGUGAAUUAAUAAAAACGUUUUUUAGUAGUAAAUUUAAUUAAAAAAAUGAACACUUUAAGUUACAAGACUAU
#=GR NZ_KB905270.1/27087-27317 CODON                              ...........................................................................................................................................................................................................................................................................
#=GR NZ_KB905270.1/27087-27317 TT_RNIE_SLOW                       ...........................................................................................................................................................................................................................................................................
NZ_JUWN01000307.1/2056-2286                                       AUUUAUAAAAAUACUAUCUCUCAAAAUGCUAUCUCUCUUUUCACAUCAUUAAUUAGUACCUUUGCAGUCCGAUUAUUAUGGGGAUUUU...CUU.............AGAAUCCC....AUACGUUACGUGUUAAUAACA..UA..GUCU..........UUGGCC.GGGCU.AUGUGGUUAGGAAAAGCAUGUGCGUGAAUUAAUAAAAACGUUUUUUAGUAGUAAAAUUUAAUUUUUAAAAUGGACACUUUAAGUUACAAGACUA
#=GR NZ_JUWN01000307.1/2056-2286 CODON                            ...........................................................................................................................................................................................................................................................................
#=GR NZ_JUWN01000307.1/2056-2286 TT_RNIE_SLOW                     ...........................................................................................................................................................................................................................................................................
NZ_KB898330.1/50040-50270                                         UCGUAAAUAAUACAGAAUGAUUAUAGGAAAAGUAUAUAUAUAAGGUAGGAAAUAAUUACCUUUGCAGUCCGAUUAUUAUAGGGGUACU...CUU.............AGAGCCCC....AUACGAUGCAUGUUAAUAGUG..UU..GUCU..........UUGGCC.GGGCG.ACAUGGUUAGGUAAGGCAUGUUCGUGAAUAGAAAACGUUUUUUAGUAGUAAAAUUAUUAAUUUUUUAGAAUGGACACUUUAAGUUACAAGACUA
#=GR NZ_KB898330.1/50040-50270 CODON                              ...........................................................................................................................................................................................................................................................................
#=GR NZ_KB898330.1/50040-50270 TT_RNIE_SLOW                       ...........................................................................................................................................................................................................................................................................
NZ_GG698713.1/155622-155392                                       UCGUAAAUAACAUAGAAUGAUUAUAGGAAAAGUAUAUAUAUAAGGUAGAAAACAAUUACCUUUGCAGUCCGAUUAUUAUAGGGGUACU...CUU.............AGAGCCCC....AUACGAUACAUGUUAAUAGUG..UU..GUCU..........UUGGCC.GGGCG.ACAUGGUUAGGAAAAGCAUGAUCGUGAAAUAGAAAACGUUUUUUAGUAGUAAAAUUAUUAAUUUUUUAGAAUGGACACUUUAAGUUACAAGACU
#=GR NZ_GG698713.1/155622-155392 CODON                            ...................................................................................................................................................................................................................................................AUG.....................
#=GR NZ_GG698713.1/155622-155392 TT_RNIE_SLOW                     ...........................................................................................................................................................................................................................................................................
SRS013836_C4770317/192-1                                          UCGUAAAUAACGCACAAUGAUUAUAGGAAAAGUAUAUAUAUAAGGUAGAAAACAAUUACCUUUGCAGUCCGAUUAUUAUAGGGGUACU...CUU.............AGAGCCCC....AUACGAUGCAUGUUAAUAGUG..UU..GUCU..........UUGGCC.GGGCG.ACAUGGUUAGGGAAAGCAUGAUCGUGAAAUAGAAAACGUUUUUUAGUAGUAAAAU.......................................
#=GR SRS013836_C4770317/192-1 CODON                               ...........................................................................................................................................................................................................................................................................
#=GR SRS013836_C4770317/192-1 TT_RNIE_SLOW                        ...........................................................................................................................................................................................................................................................................
SRS014689_WUGC_scaffold_10524/238-7                               UCAUAAACAAUACAUAUCUAUGCUAUUCAAACCUUUUAUAUAAGGUUGAAAAUAAGUACCUUUGCAGUCCGAUUAUUAACGGGG.......AAACACUUAGAA........CCCC....AUACGAUACGUGUUAAUAGUG..UU..GUCU..........UUGGCC.GGACA.GCAUGGUUAGGUCAAGCACAGUCGUAGAAAUAGAAAACGUUUUUUAGUAGUAAAAUUAUUAAUUUUUUAGAAUGAACACUUUAAGUUACAAGAC
#=GR SRS014689_WUGC_scaffold_10524/238-7 CODON                    ...........................................................................................................................................................................................................................................................................
#=GR SRS014689_WUGC_scaffold_10524/238-7 TT_RNIE_SLOW             ...........................................................................................................................................................................................................................................................................
SRS064329_LANL_scaffold_12626/55-286                              UCAUAAACAACACAUAUCUAUCCUAUUCAAACCUUUUAUAUAAGGUUGAAAAUAAGUACCUUUGCAGUCCGAUUAUUAAUGGGG.......AUACACUUAGAA........CCCC....AUACGAUACGUGUUAAUAGUG..UU..GUCU..........UUGGCC.GGGCA.GCAUGGUUAGGUCAAGCACAGUCGUAAAAAUAGAAAACGUUUUUUAGUAGUAAAAUUAUUAAUUUUUUAGAAUGGACACUUUAAGUUACAAGAC
#=GR SRS064329_LANL_scaffold_12626/55-286 CODON                   ....................................................................................................................................................................................................................................................AUG....................
#=GR SRS064329_LANL_scaffold_12626/55-286 TT_RNIE_SLOW            ...........................................................................................................................................................................................................................................................................
NZ_BAKP01000004.1/58176-58407                                     AUAUAAACAUUACAUACUUACACGAGGUAACAUUAGUGUAUAAGGUUGAAAAUAAGUACCUUUGCAGUCCGAUUAUUAAAGGGG.......GAAUUCUUAGAA........CCCC....AUACGAUACGUGUUAAUAGUG..UU..GUCU..........UUGGCC.GGGCA.AUAUGGUUAGGAAAAGCACAAUCGUAGAAAUAGAAAACGUUUUUAGUAGUAAAAUUAUUAAUUUUUUAGAAUGGACACUUUAAGUUACAAGACU
#=GR NZ_BAKP01000004.1/58176-58407 CODON                          ...................................................................................................................................................................................................................................................AUG.....................
#=GR NZ_BAKP01000004.1/58176-58407 TT_RNIE_SLOW                   ...........................................................................................................................................................................................................................................................................
SRS017808_Baylor_scaffold_59118/755-938                           AUAUAAACAUUACAUACUUACACGAGGUAACAUUAGUGUAUAAGGUUGAAAAUAAGUACCUUUGCAGUCCGAUUAUUAAAGGGG.......GAAUUCUUAGAA........CCCC....AUACGAUACGUGUUAAUAGUG..UU..GUCU..........UUGGCC.GGGCA.AUAUGGUUAGGAAAAGCACAAUCGUAGAAAUAGAAAACGUUUUUUA................................................
#=GR SRS017808_Baylor_scaffold_59118/755-938 CODON                ...........................................................................................................................................................................................................................................................................
#=GR SRS017808_Baylor_scaffold_59118/755-938 TT_RNIE_SLOW         ...........................................................................................................................................................................................................................................................................
NZ_KI259601.1/30095-30326                                         ACCUAAAAAUCAUACACUUAAACAAGCUAACAUUAUUAUAUAAGGUUGAAAAUAAGUACCUUUGCAGUCCGAUUAUUAAAGGGG.......GAAUUCUUAGAA........CCCC....AUACGAUGCGUGUUAAUAGUG..UU..GUCU..........UUGGCC.GGGCA.ACAUGGUUAGGAAAAGCACAGUCGUAGAAACAGAAAACGUUUUUUAGUAGUAAAAUUAUUAAUUUUUUUGAAUGGACACUUUAAGUUACAAGAC
#=GR NZ_KI259601.1/30095-30326 CODON                              ....................................................................................................................................................................................................................................................AUG....................
#=GR NZ_KI259601.1/30095-30326 TT_RNIE_SLOW                       ...........................................................................................................................................................................................................................................................................
NZ_JRNS01000294.1/100-332                                         AAUCAUAAACUACAUAUAAUCUUACUAUCCAAAAAAUUAUAUAAGGUUGAAAAAAAGUACCUUUGCAGUCCGAUUAUUAAGGGG.......AAUUUUCUUAGAA.......CCCC....AUACGAUACGUGUUAAUAGUG..UU..GUCU..........UUGGCC.GGGCA.GCAUGGUUAGGUCAAGCAUUGUCGUAAAAAUAGAAAACGUUUUUUAGUAGUAAAAUUAUUAAUUUUUUAGAAUGGACACUUUAAGUUACAAGAC
#=GR NZ_JRNS01000294.1/100-332 CODON                              ....................................................................................................................................................................................................................................................AUG....................
#=GR NZ_JRNS01000294.1/100-332 TT_RNIE_SLOW                       ...........................................................................................................................................................................................................................................................................
SRS024318_LANL_scaffold_11533/700-470                             UGUAUAAAUUAUUUAUAACGAUGAUUGCCAUUCUUAUAUAUAAGGUUGGAAAUGACUACCUUUGCAGUCCGAUUAUUAUAGGGGU......AAUCUUAGA..........GCCCC....AUACGAUUCAUGUUAAUAGUG..UU..GUCU..........UUGGCC.GGGCA.GCAUGGUUAGGUCAAGCACAGUCGUAGAAAUAGAAAACGUUUUUUAGUAGUAAAAUUAUUAAUUUUUUAGAAUGGACACUUUAAGUUACAAGAC
#=GR SRS024318_LANL_scaffold_11533/700-470 CODON                  ....................................................................................................................................................................................................................................................AUG....................
#=GR SRS024318_LANL_scaffold_11533/700-470 TT_RNIE_SLOW           ...........................................................................................................................................................................................................................................................................
SRS017439_Baylor_scaffold_50412/188-1                             UAUAUAAAUUAUUUAUAACGAUGAUUGCCAUUCUUAUAUAUAAGGUUGGAAAUGACUACCUUUGCAGUCCGAUUAUUAUAGGGGU......AAUCUUAGA..........GCCCC....AUACGAUUCAUGUUAAUAGUG..UU..GUCU..........UUGGCC.GGGCA.GCAUGGUUAGGU.AAACACAUGAUCGUAAAAUAGAAAACGUUUUUUAGUAGU..........................................
#=GR SRS017439_Baylor_scaffold_50412/188-1 CODON                  ...........................................................................................................................................................................................................................................................................
#=GR SRS017439_Baylor_scaffold_50412/188-1 TT_RNIE_SLOW           ...........................................................................................................................................................................................................................................................................
SRS011086_WUGC_scaffold_40282/188-1                               UAUAUAAAUUAUUUACAACGGUGAUUGCCAUUCUUAUAUAUAAGGUUGGAAAUGACUACCUUUGCAGUCCGAUUAUUAUAGGGGU......AAUCUUAGA..........GCCCC....AUACGAUUCAUGUUAAUAGUG..UU..GUCU..........UUGGCC.GGGCG.GCAUGGUUAGGU.AAACACAUGAUCGUAAAAUAGAAAACGUUUUUUAGUAGU..........................................
#=GR SRS011086_WUGC_scaffold_40282/188-1 CODON                    ............................................................................................................................................................................................................STP............................................................
#=GR SRS011086_WUGC_scaffold_40282/188-1 TT_RNIE_SLOW             ...........................................................................................................................................................................................................................................................................
SRS014124_WUGC_scaffold_14407/882-653                             UAUAUAAAUUAUUUAUAACGAUGAUUGCCAUUCUUAUAUAUAAGGUUGGAAAUGACUACCUUUGCAGUCCGAUUAUUAUAGGGGU......AAUCUUAGA..........GCCCC....AUACGAUUCAUGUUAAUAGUG..UU..GUCU..........UUGGCC.GGGCG.GCAUGGUUAGGU.AAACACAUGGUCGUAAAAUAGAAAACGUUUUUUAGUAGUAAAAUUAUUAAUUUUUUAGAAUGGACACUUUAAGUUACAAGA
#=GR SRS014124_WUGC_scaffold_14407/882-653 CODON                  .....................................................................................................................................................................................................................................................AUG...................
#=GR SRS014124_WUGC_scaffold_14407/882-653 TT_RNIE_SLOW           ...........................................................................................................................................................................................................................................................................
SRS017076_C2635852/207-394                                        UAUAUAAAUUAUUUAUAACGAUGAUUGCCAUUCUUAUAUAUAAGGUUGGAAAUGACUACCUUUGCAGUCCGAUUAUUAUAGGGGU......AAUCUUAGA..........GCCCC....AUACGAUUCAUGUUAAUAGUG..UU..GUCU..........UUGGCC.GGGCG.GCAUGGUUAGGU.AAACACAUGGUCGUAAAAUAGAAAACGUUUUUUAGUAGU..........................................
#=GR SRS017076_C2635852/207-394 CODON                             ....................AUG.....................................................................................................................................................................................STP............................................................
#=GR SRS017076_C2635852/207-394 TT_RNIE_SLOW                      ...........................................................................................................................................................................................................................................................................
NZ_BAJX01000005.1/144738-144509                                   UAUAUAAAUUAUUUAUAACGAUGAUUGCCAUUCUUAUAUAUAAGGUUGGAAAUGACUAUCUUUGCAGUCCGAUUAUUAUAGGGGU......AAUCUUAGA..........GCCCC....AUACGAUUCAUGUUAAUAGUG..UU..GUCU..........UUGGCC.GGGCG.GCAUGGUUAGGU.AAACACAUGGUCGUAAAAUAGAAAACGUUUUUUAGUAGUAAAAUUAUUAAUUUUUUAGAAUGGACACUUUAAGUUACAAGA
#=GR NZ_BAJX01000005.1/144738-144509 CODON                        ...........................................................................................................................................................................................................................................................................
#=GR NZ_BAJX01000005.1/144738-144509 TT_RNIE_SLOW                 ...........................................................................................................................................................................................................................................................................
SRS013234_Baylor_scaffold_28796/228-1                             UAUAUAAAUUAUUUAUAACGAUGAUUGCCAUUCUUAUAUAUAAGGUUGGAAAUGACUACCUUUGCAGUCCGAUUAUUAUAGGGGU......AAUCUUAGA..........GCCCC....AUACGAUUCAUGUUAAUAGUG..UU..GUCU..........UUGGCC.GGGCG.GCAUGGUUAGGU.AAACACAUGGUCGUAAAAUAGAAAACGUUUUUUAGUAGUAAAAUUAUUAAUUUUUUAGAAUGGACACUUUAAGUUACAA..
#=GR SRS013234_Baylor_scaffold_28796/228-1 CODON                  ...........................................................................................................................................................................................................................................................................
#=GR SRS013234_Baylor_scaffold_28796/228-1 TT_RNIE_SLOW           ...........................................................................................................................................................................................................................................................................
SRS024637_LANL_scaffold_306/363-592                               UAUAUAAAUUAUUUAUAACGAUGAUUGCCAUUCUUAUAUAUAAGGUUGGAAAUGACUACCUUUGCAGUCCGAUUAUUAUAGGGGU......AAUCUUAGA..........GCCCC....AUACGAUUCAUGUUAAUAGUG..UU..GUCU..........UUGGCC.GGGCG.GCAUGGUUAGGU.AAACACAUGGUCGUAAAAUAGAAAACGUUUUUUAGUAGUAAAAUUAUUAAUUUUUUAGAANNNNNNNNNAGCCAACUUUCA
#=GR SRS024637_LANL_scaffold_306/363-592 CODON                    ..................................................................................................................................................................................................................................................AUG......................
#=GR SRS024637_LANL_scaffold_306/363-592 TT_RNIE_SLOW             ...........................................................................................................................................................................................................................................................................
NZ_JRNJ01000036.1/45802-45573                                     UAUAUAAAUUAUUUAUAACGAUGAUUGCCAUUCUUAUAUAUAAGGUUGGAAAUGACUACCUUUGCAGUCCGAUUAUUAUAGGGGU......AAUCUUAGA..........GCCCC....AUACGAUUCAUGUUAAUAGUG..UU..GUCU..........UUGGCC.GGGCG.GCAUGGUUAGGU.AAACACAUGGUCGUUAAAUAGAAAACGUUUUUUAGUAGUAAAAUUAUUAAUUUUUUAGAAUGGACACUUUAAGUUACAAGA
#=GR NZ_JRNJ01000036.1/45802-45573 CODON                          ...........................................................................................................................................................................................................................................................................
#=GR NZ_JRNJ01000036.1/45802-45573 TT_RNIE_SLOW                   ...........................................................................................................................................................................................................................................................................
SRS014573_WUGC_scaffold_34708/1214-983                            UCAUAAACUACAUAUAAUCUUACUAUCCAAAACAAUUAUAUAAGGUUGAAAAUAAGUACCUUUGCAGUCCGAUUAUUAAGGGGGAUUU...UCUU............AGAACCCC....AUAUGAUACGUGUUAAUAGUG..UU..GUCU..........UUGGCC.GGGCA.GCAUGGUUAGGUCAAGCACAGUCGUAAAAAUAGAAAACGUUUUUUAGUAGUAAAAUUAUUAAUUUUUUAGAAUGGACACUUUAAGUUACAAGAC
#=GR SRS014573_WUGC_scaffold_34708/1214-983 CODON                 ....................................................................................................................................................................................................................................................AUG....................
#=GR SRS014573_WUGC_scaffold_34708/1214-983 TT_RNIE_SLOW          ...........................................................................................................................................................................................................................................................................
SRS021496_Baylor_scaffold_22917/16-247                            UCAUAAACUACAUAUAAUCUUACUAUCCAAAACAAUUAUAUAAGGUUGAAAAUAAGUACCUUUGCAGUCCGAUUAUUAAGGGGGAUUU...UCUU............AGAGCCCC....AUACGAUACGUGUUAAUAGUG..UU..GUCU..........UUGGCC.GGGCA.GCAUGGUUAGGUCAAGCACAGUCGUAAAAACAGAAAACGUUUUUUAGUAGUAAAAUUAUUAAUUUUUUAGAAUGGACACUUUAAGUUACAANNN
#=GR SRS021496_Baylor_scaffold_22917/16-247 CODON                 ...........................................................................................................................................................................................................................................................................
#=GR SRS021496_Baylor_scaffold_22917/16-247 TT_RNIE_SLOW          ...........................................................................................................................................................................................................................................................................
SRS015644_WUGC_scaffold_31522/956-725                             UCAUAAACUACAUAUAAUCUUACUAUCCAAAACAAUUAUAUAAGGUUGAAAAUAAGUACCUUUGCAGUCCGAUUAUUAAGGGGGAUUU...UCUU............AGAACCCC....AUACGAUACGUGUUAAUAGUG..UU..GUCU..........UUGGCC.AGGCA.GCAUGGUUAGGUCAAGCACAGUCGUAAAAAUAGAAAACGUUUUUUAGUAGUAAAAUUAUUAAUUUUUUAGAAUGGACACUUUAAGUUACAAGAC
#=GR SRS015644_WUGC_scaffold_31522/956-725 CODON                  ....................................................................................................................................................................................................................................................AUG....................
#=GR SRS015644_WUGC_scaffold_31522/956-725 TT_RNIE_SLOW           ...........................................................................................................................................................................................................................................................................
SRS022719_LANL_scaffold_14486/176455-176686                       CAUAAACUACAUACAAUCCUACCAUUCAAAACAAUUAUAUAAGGUUGAAAAUAAGUACCUUUGCAGUCCGAUUAUUAAAGGGGGAUUU...UCUU............AGAACCCC....AUACGAUACGUGUUAAUAGUG..UU..GUCU..........UUGGCC.GGGCA.GCAUGGUUAGGACAAGCACCGUCGUAGAAAUAGAAAACGUUUUUUAGUAGUAAAAUUAUUAAUUUUUUAGAAUGGACACUUUAAGUUACAAGAC
#=GR SRS022719_LANL_scaffold_14486/176455-176686 CODON            ....................................................................................................................................................................................................................................................AUG....................
#=GR SRS022719_LANL_scaffold_14486/176455-176686 TT_RNIE_SLOW     ...........................................................................................................................................................................................................................................................................
SRS013879_C2814589/190-1                                          CAUAAACUACAUACAAUCCUACCAUUCAAAACAAUUAUAUAAGGUUGAAAAUAAGUACCUUUGCAGUCCGAUUAUUAAAGGGGGAUUU...UCUU............AGAACCCC....AUACGAUACGUGUUAAUAGUG..UU..GUCU..........UUGGCC.GGGCA.GCAUGGUUAGGACAAGCACAGUCGUAGAAAUAGAAAACGUUUUUUAGUAGUA..........................................
#=GR SRS013879_C2814589/190-1 CODON                               ...........................................................................................................................................................................................................................................................................
#=GR SRS013879_C2814589/190-1 TT_RNIE_SLOW                        ...........................................................................................................................................................................................................................................................................
SRS018145_Baylor_scaffold_16176/11682-11485                       CCUAAACUACAUACAAUCCUACCAUUCAAAACAAUUAUAUAAGGUUGAAAAUAAGUACCUUUGCAGUCCGAUUAUUAAAGGGGGAUUU...UCUU............AGAACCCC....AUACGAUUCGUGUUAAUAGUG..UU..GUCU..........UUGGCC.GGGCA.GCAUGGUUAGGACAAGCACAGUCGUAGAAAUAGAAAACGUUUUUUAGUAGUAAAAUUAUU..................................
#=GR SRS018145_Baylor_scaffold_16176/11682-11485 CODON            ...........................................................................................................................................................................................................................................................................
#=GR SRS018145_Baylor_scaffold_16176/11682-11485 TT_RNIE_SLOW     ...........................................................................................................................................................................................................................................................................
SRS016002_WUGC_scaffold_30040/6067-6298                           CAUAAACAACACAUAUCUAUCCUAUUCAAACCUUUUAUAUAAGGUUGAAAAUAAGUACCUUUGCAGUCCGAUUAUUAAAGGGGGAUUU...UCUU............AGAACCCC....AUACGAUACGUGUUAAUAGUG..UU..GUCU..........UUGGCC.GGACA.GCAUGGUUAGGUAAAGCACAGUCGUAGAAAUAGAAAACGUUUUUUAGUAGUAAAAUUAUUAAUUUUUUAGAAUGGACACUUUAAGUUACAAGAC
#=GR SRS016002_WUGC_scaffold_30040/6067-6298 CODON                ...........................................................................................................................................................................................................................................................................
#=GR SRS016002_WUGC_scaffold_30040/6067-6298 TT_RNIE_SLOW         ...........................................................................................................................................................................................................................................................................
NZ_JH114141.1/226363-226594                                       UCAUAAAAAAUACGUAGCUAUGCUAUUCAAACCUUUUAUAUAAGGUUGAAAAUAAGUACCUUUGCAGUCCGAUUAUUAACGGGGAU.....ACACUUAG..........AACCCC....AUACGAUACGUGUUAAUAGUG..UU..GUCU..........UUGGCC.GGACA.GCAUGGUUAGGUCAAGCACAGUCGUAGAAAUAGAAAACGUUUUUUAGUAGUAAAAUUAUUAAUUUUUUAGAAUGGACACUUUAAGUUACAAGAC
#=GR NZ_JH114141.1/226363-226594 CODON                            ....................................................................................................................................................................................................................................................AUG....................
#=GR NZ_JH114141.1/226363-226594 TT_RNIE_SLOW                     ...........................................................................................................................................................................................................................................................................
SRS017713_Baylor_scaffold_12488/238-7                             UCAUAAACAAUACGUAGCUAUGCUAUUCAAACCUUUUAUAUAAGGUUGAAAAUAAGUAUCUUUGCAGCCCGAUUAUUAACGGGGAU.....ACACUUAG..........AACCCC....AUACGAUACGUGUUAAUAGUG..UU..GUCU..........UUGGCC.GGACA.GCAUGGUUAGGUCAAGCACAGUCGUAGAAAUAGAAAACGUUUUUUAGUAGUAAAAUUAUUAAUUUUUUAGAAUGAACACUUUAAGUUACAAGAC
#=GR SRS017713_Baylor_scaffold_12488/238-7 CODON                  ...........................................................................................................................................................................................................................................................................
#=GR SRS017713_Baylor_scaffold_12488/238-7 TT_RNIE_SLOW           ...........................................................................................................................................................................................................................................................................
SRS056622_LANL_scaffold_17923/238-7                               UCAUAAACAAUACAUAUCUAUGCUAUUCAAACCUUUUAUAUAAGGUUGAAAAUAAGUACCUUUGCAGUCCGAUUAUUAACGGGGAU.....ACACUUAG..........AACCCC....AUACGAUACGUGUUAAUAGUG..UU..GUCU..........UUGGCC.GGACA.GCAUGGUUAGGUCAAGCACAGUCGUAGAAAUAGAAAACGUUUUUUAGUAGUAAAAUUAUUAAUUUUUUAGAAUGAACACUUUAAGUUACAAGAC
#=GR SRS056622_LANL_scaffold_17923/238-7 CODON                    ...........................................................................................................................................................................................................................................................................
#=GR SRS056622_LANL_scaffold_17923/238-7 TT_RNIE_SLOW             ...........................................................................................................................................................................................................................................................................
SRS022625_Baylor_scaffold_4609/238-7                              UCAUAAACAACACAUAUCUAUGCUAUUCAAACCUUUUAUAUAAGGUUGAAAAUAAGUACCUUUGCAGUCCGAUUAUUAACGGGGAU.....ACACUUAG..........AACCCC....AUACGAUACGUGUUAAUAGUG..UU..GUCU..........UUGGCC.GGACA.GCAUGGUUAGGUCAAGCACAGUCGUAGAAAUAGAAAACGUUUUUUAGUAGUAAAAUUAUUAAUUUUUUAGAAUGAACACUUUAAGUUACAAGAC
#=GR SRS022625_Baylor_scaffold_4609/238-7 CODON                   ...........................................................................................................................................................................................................................................................................
#=GR SRS022625_Baylor_scaffold_4609/238-7 TT_RNIE_SLOW            ...........................................................................................................................................................................................................................................................................
SRS016037_WUGC_scaffold_34392/1762-1990                           UCAUAAACUACAUAUAAUCUUACUAUCCAAAACAAUUAUAUAAGGUUGAAAAUAAGUACCUUUGCAGUCCGAUUAUUAAGGGGGAU.....UUUCUUAG..........AACCCC....AUACGAUACGUGUUAAUAGUG..CU..GUCU..........UUGGCC.GGGCA.GCAUGGUUAGGUCAAGCACAGUCGUAGAAAUAGAAAACGUUUUUUAGUAGUAAAAUUAUUAAUUUUUUAGAAUGGACACUUUAAGUUACAA...
#=GR SRS016037_WUGC_scaffold_34392/1762-1990 CODON                ....................................................................................................................................................................................................................................................AUG....................
#=GR SRS016037_WUGC_scaffold_34392/1762-1990 TT_RNIE_SLOW         ...........................................................................................................................................................................................................................................................................
SRS016569_Baylor_scaffold_12365/118-349                           UCAUAAACUACAUAUAAUCUUACUAUCCAAAACAAUUAUAUAAGGUUGAAAAUAAGUACCUUUGCAGUCCGAUUAUUAAGGGGGAU.....UUUCUUAG..........AACCCC....AUACGAUACGUGUUAAUAGUG..CU..GUCU..........UUGGCC.GGGCA.GCAUGGUUAGGUCAAGCACAGUCGUAGAAAUAGAAAACGUUUUUUAGUAGUNNNNNNNNNNNNNNNNNNNNNNNNNNNNNNNNNNUCUUUGCUC
#=GR SRS016569_Baylor_scaffold_12365/118-349 CODON                ...................................................................................................................................................................................................................................................................AUG.....
#=GR SRS016569_Baylor_scaffold_12365/118-349 TT_RNIE_SLOW         ...........................................................................................................................................................................................................................................................................
SRS043663_LANL_scaffold_8456/116-347                              NNNNNNNNNNCACAUAAUCCUACUAUCCAAAACAAUUAUAUAAGGUUGAAAAUAAGUACCUUUGCAGUCCGAUUAUUAAGGGGGAU.....UUUCUUAG..........AACCCC....AUACGAUACGUGUUAAUAGUG..UU..GUCU..........UUGGCC.GGGCA.GCAUGGUUAGGUCAAGCACAGUCGUAAAAUAGAAAACGUUUUUUAGUAGUAAAAUUAUUAAUUUUUUAGAAUGGACACUUUAAGUUACAAGACU
#=GR SRS043663_LANL_scaffold_8456/116-347 CODON                   ...................................................................................................................................................................................................................................................AUG.....................
#=GR SRS043663_LANL_scaffold_8456/116-347 TT_RNIE_SLOW            ...........................................................................................................................................................................................................................................................................
SRS011086_WUGC_scaffold_9083/2225-2071                            .............................................................................AAGGGGGAU.....UUUCUUAG..........AACCCC....AUACGAUACGUGUUAAUAGUG..UU..GUCU..........UUGGCC.GGGCA.GCAUGGUUAGGUCAAGCACAGUCGUAAAAAUAGAAAACGUUUUUUAGUAGUAAAAUUAUUAAUUUUUUAGAAUGGACACUUUAAGUUACAAGAC
#=GR SRS011086_WUGC_scaffold_9083/2225-2071 CODON                 ....................................................................................................................................................................................................................................................AUG....................
#=GR SRS011086_WUGC_scaffold_9083/2225-2071 TT_RNIE_SLOW          ...........................................................................................................................................................................................................................................................................
SRS018591_WUGC_scaffold_24424/1509-1740                           UCAUAAACUACACAUAAUCCUACUAUCCAAAACAAUUAUAUAAGGUUGAAAAUAAGUACCUUUGCAGUCCGAUUAUUAAGGGGGAU.....UUUCUUAG..........AACCCC....AUACGAUACGUGUUAAUAGUG..UU..GUCU..........UUGGCC.GGGCA.GCAUGGUUAGGUCAAGCACAGUCGUAAAAAUAGAAAACGUUUUUUAGUAGUAAAAUUAUUAAUUUUUUAGAAUGGACACUUUAAGUUACAAGAC
#=GR SRS018591_WUGC_scaffold_24424/1509-1740 CODON                ...........................................................................................................................................................................................................................................................................
#=GR SRS018591_WUGC_scaffold_24424/1509-1740 TT_RNIE_SLOW         ...........................................................................................................................................................................................................................................................................
SRS013947_C1601091/258-27                                         UCAUAAACUACAUAUAAUCCUACUAUCCAAAACAAUUAUAUAAGGUUGAAAAUAAGUACCUUUGCAGUCCGAUUAUUAAGGGGGAU.....UUUCUUAG..........AACCCC....AUACGAUACGUGUUAAUAGUG..UU..GUCU..........UUGGCC.GGGCA.GCAUGGUUAGGUCAAGCACAGUCGUAAAAUAGAAAACGUUUUUUAGUAGUAAAAUUAUUAAUUUUUUAGAAUGGACACUUUAAGUUACAAGACU
#=GR SRS013947_C1601091/258-27 CODON                              ...........................................................................................................................................................................................................................................................................
#=GR SRS013947_C1601091/258-27 TT_RNIE_SLOW                       ...........................................................................................................................................................................................................................................................................
SRS017209_Baylor_scaffold_33086/1145-1372                         UCAUAAACUACAUAUAAUCUUACUAUCCAAAACAAUUAUAUAAGGUUGAAAAUAAGUACCUUUGCAGUCCGAUUAUUAAGGGGGAU.....UUUCUUAG..........AACCCC....AUACGAUACGUGUUAAUAGUG..UU..GUCU..........UUGGCC.GGGCA.GCAUGGUUAGGUCAAGCACAGUCGUAAAAAUAGAAAACGUUUUUUAGUAGUAAAAUUAUUAAUUUUUUAAAAUGGACACUUUAAGUUACA....
#=GR SRS017209_Baylor_scaffold_33086/1145-1372 CODON              ...........................................................................................................................................................................................................................................................................
#=GR SRS017209_Baylor_scaffold_33086/1145-1372 TT_RNIE_SLOW       ...........................................................................................................................................................................................................................................................................
SRS018394_C4052969/50-281                                         UCAUAAACUACAUAUAAUCCUACUAUCCAAAACAAUUAUAUAAAGUUGAAAAUAAGUACCUUUGCAGUCCGAUUAUUAAGGGGGAU.....UUUCUUAG..........AACCCC....AUACGAUACGUGUUAAUAGUG..UU..GUCU..........UUGGCC.GGGCA.GCAUGGUUAGGUCAAGCACAGUCGUAAAAAUAGAAAACGUUUUUUAGUAGUAAAAUUAUUAUUUUUUUAGAAUGGACACUUUAAGUUACAAGAC
#=GR SRS018394_C4052969/50-281 CODON                              ....................................................................................................................................................................................................................................................AUG....................
#=GR SRS018394_C4052969/50-281 TT_RNIE_SLOW                       ...........................................................................................................................................................................................................................................................................
SRS013164_Baylor_scaffold_24536/1191-960                          UCAUAAACUACAUAUAAUCCUACUAUCCAAAACAAUUAUAUAAGGUUGAAAAUAAGUACCUUUGCAGUCCGAUUAUUAAGGGGGAU.....UUUCUUAG..........AACCCC....AUACGAUACGUGUUAAUAGUG..UU..GUCU..........UUGGCC.GGGCA.GCAUGGUUAGGUCAAGCACAGUCGUAAAAAUAGAAAACGUUUUUUAGUAGUAAAAUUAUUAAUUUUUUAGAAUGGACACUUUAAGUUACAAGAC
#=GR SRS013164_Baylor_scaffold_24536/1191-960 CODON               ....................................................................................................................................................................................................................................................AUG....................
#=GR SRS013164_Baylor_scaffold_24536/1191-960 TT_RNIE_SLOW        ...........................................................................................................................................................................................................................................................................
SRS011243_Baylor_scaffold_14041/6971-7202                         UCAUAAACUACAUAUAAUCUUACUAUCCAAAACAAUUAUAUAAGGUUGAAAAUAAGUACCUUUGCAGUCCGAUUAUUAAGGGGGAU.....UUUCUUAG..........AACCCC....AUACGAUACGUGUUAAUAGUG..UU..GUCU..........UUGGCC.GGGCA.GCAUGGUUAGGUCAAGCACAGUCGUAAAAAUAGAAAACGUUUUUUAGUAGUAAAAUUAUUAAUUUUUUAGAAUGGACACUUUAAGUUACAAGAC
#=GR SRS011243_Baylor_scaffold_14041/6971-7202 CODON              ....................................................................................................................................................................................................................................................AUG....................
#=GR SRS011243_Baylor_scaffold_14041/6971-7202 TT_RNIE_SLOW       ...........................................................................................................................................................................................................................................................................
SRS024447_LANL_scaffold_5458/269-38                               UCAUAAACUACAUAUAAUCUUACUAUCCAAAACAAUUAUAUAAGGUUGAAAAUAAGUACCUUUGCAGUCCGAUUAUUAAGGGGGAU.....UUUCUUAG..........AACCCC....AUACGAUACGUGUUAAUAGUG..UU..GUCU..........UUGGCC.GGGCA.GCAUGGUUAGGUCAAGCACAGUCGUAAAAUAGAAAACGUUUUUUAGUAGUAAAAUUAUUAAUUUUUUAGAAUGGACACUUUAAGUUACAAGACU
#=GR SRS024447_LANL_scaffold_5458/269-38 CODON                    ...........................................................................................................................................................................................................................................................................
#=GR SRS024447_LANL_scaffold_5458/269-38 TT_RNIE_SLOW             ...........................................................................................................................................................................................................................................................................
SRS018739_WUGC_scaffold_1229/190-1                                UCAUAAACAACACAUAUCUAUCCUAUUCAAACCUUUUAUAUAAGGUUGAAAAUAAGUACCUUUGCAGUCCGAUUAUUAAGGGGGAU.....UUUCUUAG..........AACCCC....AUACGAUACGUGUUAAUAGUG..UU..GUCU..........UUGGCC.GGGCA.GCAUGGUUAGGUCAAGCACAGUCGUAAAAAUAGAAAACGUUUUUUAGUAGUA..........................................
#=GR SRS018739_WUGC_scaffold_1229/190-1 CODON                     ...........................................................................................................................................................................................................................................................................
#=GR SRS018739_WUGC_scaffold_1229/190-1 TT_RNIE_SLOW              ...........................................................................................................................................................................................................................................................................
SRS021954_Baylor_scaffold_773/322-553                             CAUAAACUACAUAUAAUCCUACUAUCCAAAACAAUUAUAUAACGUUGAAAAUAAGUACCUUUGCAGUCCGAUUAUUAAAGGGGGAU.....UUUCUUAG..........AACCCC....AUACGAUACGUGUUAAUAGUG..UU..GUCU..........UUGGCC.GGGCA.GCAUGGUUAGGUCAAGCACAGUCGUAAAAAUAGAAAACGUUUUUUAGUAGUAAAAUUAUUAAUUUUUUAGAAUGGACACUUUAAGUUACAAGAC
#=GR SRS021954_Baylor_scaffold_773/322-553 CODON                  ....................................................................................................................................................................................................................................................AUG....................
#=GR SRS021954_Baylor_scaffold_773/322-553 TT_RNIE_SLOW           ...........................................................................................................................................................................................................................................................................
SRS020858_C742461/66-297                                          UCAUAAACUACAUAUAAUCUUACUAUCCAAAACAAUUAUAUAAGGUUGAAAAUAAGUACCUUUGCAGUCCGAUUAUUAAGGGGGAU.....UUUCUUAG..........AACCCC....AUACGAUACGUGUUAAUAGUG..UU..GUCU..........UUGGCC.GGGCA.GCAUGGUUAGGUCAAGCACAGUCGUAGAAAUAGAAAACGUUUUUUAGUAGUAAAAUUAUUAAUUUUUUAGAAUGGACACUUUAAGUUACAAGAC
#=GR SRS020858_C742461/66-297 CODON                               ...........................................................................................................................................................................................................................................................................
#=GR SRS020858_C742461/66-297 TT_RNIE_SLOW                        ...........................................................................................................................................................................................................................................................................
SRS013818_Baylor_scaffold_15170/950-1181                          UCAUAAACUACAUAUAAUCCUACUAUCCAAAACAAUUAUAUAAGGUUAAAAAUAAGUACCUUUGCAGUCCGAUUAUUAAGGGGGAU.....UUUCUUAG..........AACCCC....AUACGAUACGUGUUAAUAGUG..UU..GUCU..........UUGGCC.GGGCA.GCAUGGUUAGGUCAAGCACAGUCGUAAAAAUAGAAAACGUUUUUUAGUAGUAAAAUUAUUAAUUUUUUAGAAUGGACACUUUAAGUUACAAGAC
#=GR SRS013818_Baylor_scaffold_15170/950-1181 CODON               ....................................................................................................................................................................................................................................................AUG....................
#=GR SRS013818_Baylor_scaffold_15170/950-1181 TT_RNIE_SLOW        ...........................................................................................................................................................................................................................................................................
SRS022530_LANL_scaffold_8517/2657-2426                            UCAUAAACUACAUAUAAUCUUACUAUCCAAAACAAUUAUAUAAGGUUGAAAAUAAGUACCUUUGCAGUCCGAUUAUUAAGGGGGAU.....UUUCUUAG..........AACCCC....AUACGAUACGUGUUAAUAGUG..UU..GUCU..........UUGGCC.GGGCA.GCAUGGUUAGGUCAAGCACAGUCGUAAAAAUAGAAAACGUUUUUUAGUAGUAAAAUUAUUAAUUUUUUAGAAUGGACANNNNNNNNNNNNNNNN
#=GR SRS022530_LANL_scaffold_8517/2657-2426 CODON                 ...........................................................................................................................................................................................................................................................................
#=GR SRS022530_LANL_scaffold_8517/2657-2426 TT_RNIE_SLOW          ...........................................................................................................................................................................................................................................................................
SRS018969_WUGC_scaffold_48352/1914-1683                           UCAUAAACUACAUAUAAUCUUACUAUCCAAAACAAUUAUAUAAGGUUGAAAAUAAGUACCUUUGCAGUCCGAUUAUUAAGGGGGAU.....UUUCUUAG..........AACCCC....AUACGAUACGUGUUAAUAGUG..UU..GUCU..........UUGGCC.GGGCA.GCAUGGUUAGGUCAAGCACAGUCGUAAAAAUAGAAAACGUUUUUUAGUAGUAAAAUUAUUAUUUUUUUAGAAUGGACACUUUAAGUUACAAGAC
#=GR SRS018969_WUGC_scaffold_48352/1914-1683 CODON                ....................................................................................................................................................................................................................................................AUG....................
#=GR SRS018969_WUGC_scaffold_48352/1914-1683 TT_RNIE_SLOW         ...........................................................................................................................................................................................................................................................................
SRS019029_C3094948/127-314                                        UCAUAAACUAUAUAUAAUCCUACUACCCAAAACAAUUAUAUAAGGUUGAAAAUAAGUACCUUUGCAGUCCGAUUAUUAAGGGGGAU.....UUUCUUAG..........AACCCC....AUACGAUACGUGUUAAUAGUG..UU..GUCU..........UUGGCC.GGGCA.GCAUGGUUAGGUCAAGCACAGUCGUAAAAAUAGAAAACGUUUUUUAGUAG............................................
#=GR SRS019029_C3094948/127-314 CODON                             ...........................................................................................................................................................................................................................................................................
#=GR SRS019029_C3094948/127-314 TT_RNIE_SLOW                      ...........................................................................................................................................................................................................................................................................
SRS057539_LANL_scaffold_11258/1554-1785                           UCAUAAACUACAUAUAAUCCUACUAUCCAAAACAAUUAUAUAAGGUUGAAAAUAAGUACCUUUGCAGUCCGAUUAUUAAGGGGGAU.....UUUCUUAG..........AACCCC....AUACGAUACGUGUUAAUAGUG..UU..GUCU..........UUGGCC.GGGCA.GCAUGGUUAGGUCAAGCACAGUCGUAAAAAUAGAAAACGUUUUUUAGUAGUAAAAUUAUUAAUUUUUUAAAAUGGACACUUUAAGUUACAAGAC
#=GR SRS057539_LANL_scaffold_11258/1554-1785 CODON                ......................................................................................................................................................................................................................................................................AUG..
#=GR SRS057539_LANL_scaffold_11258/1554-1785 TT_RNIE_SLOW         ...........................................................................................................................................................................................................................................................................
NZ_CP012074.1/335664-335434                                       AUCAUAAACAACACGCCAUCAAACAUUCAAAUAUAAUUAUAAAUGUAGAAAAUAAGUACCUUUGCAGUCCGAUUAUUAUAGGGGU......AGUCUUAGA..........ACCCC....GUACGAUGCGUGUUAAUAGUG..UU..GUCU..........UUGGCC.GGGCA.GCAUGGUUAGGAAAGGCACAGUCGUAAAACAGAAAACGUUUUUUAGUAGUAAAAUUAUUAAUUUUUUAGAAUGGACACUUUAAGUUACAAGACU
#=GR NZ_CP012074.1/335664-335434 CODON                            ...................................................................................................................................................................................................................................................AUG.....................
#=GR NZ_CP012074.1/335664-335434 TT_RNIE_SLOW                     ...........................................................................................................................................................................................................................................................................
NZ_AJIN01000058.1/75376-75607                                     AAUCGUAAAUAACACAGAAUGGUUAUAGGAAAUCAUAUAUAUAAGGUAGAAAACAAUUACCUUUGCAGUCCGAUUAUUAUAGGGGU.....ACUCUUAGA.........GCCCCA.....UACGAAUCAUGUUAAUAGUG..UU..GUCU..........UUGGCC.GGGCG.ACAUGGUUAGGCAAAGCAUGUUCGUGAAAUAGAAAACGUUUUUUAGUAGUAAAAUUAUUAAUUUUUUAAAAUGGACACUUUAAGUUACAAGACU
#=GR NZ_AJIN01000058.1/75376-75607 CODON                          ...................................................................................................................................................................................................................................................AUG.....................
#=GR NZ_AJIN01000058.1/75376-75607 TT_RNIE_SLOW                   ...........................................................................................................................................................................................................................................................................
SRS018357_Baylor_scaffold_53049/579-766                           AUCGUAAAUAACACAGAAUGAUUAUAGGAAAAGUAUAUAUAUAAGGUAGAAAACAAUUACCUUUGCAGUCCGAUUAUUAUAGGGGU.....ACUCUUAGA.........GCCCCA.....UACGAAUCAUGUUAAUAGUG..UU..GUCU..........UUGGCC.GGGCG.ACAUGGUUAGGCAAAGCAUGUUCGUGAAAUAGAAAACGUUUUUUAGUAGU............................................
#=GR SRS018357_Baylor_scaffold_53049/579-766 CODON                ...........................................................................................................................................................................................................................................................................
#=GR SRS018357_Baylor_scaffold_53049/579-766 TT_RNIE_SLOW         ...........................................................................................................................................................................................................................................................................
SRS044486_WUGC_scaffold_29347/127-314                             AAUCGUAAAUAACACAGAAUGAUUAUAGGAAAUCAUAUAUAUAAGGUAGAAAACAAUUACCUUUGCAGUCCGAUUAUUAUAGGGGU.....ACUCUUAGA.........GCCCCA.....UACGAAUCAUGUUAAUAGUG..UU..GUCU..........UUGGCC.GGGCG.ACAUGGUUAGGCAAAGCAUGUUCGUGAAAUAGAAAACGUUUUUUAGUAGU............................................
#=GR SRS044486_WUGC_scaffold_29347/127-314 CODON                  ...........................................................................................................................................................................................................................................................................
#=GR SRS044486_WUGC_scaffold_29347/127-314 TT_RNIE_SLOW           ...........................................................................................................................................................................................................................................................................
SRS042643_WUGC_scaffold_65829/1963-2189                           AAUCGUAAAUAACACAGAAUGAUUAUAGGAAAUCAUAUAUAUAAGGUAGAAAACAAUUACCUUUGCAGUCCGAUUAUUAUAGGGGUACU..CUU............AGAGCCCCU.....UACGAAUCAUGUUAAUAGUG..UU..GUCU..........UUGGCC.GGGCG.ACAUGGUUAGGCAAAGCAUAUUCGUGAAAUAGAAAACGUUUUUUAGUAGUAAAAUUAUUAAUUUUUUAAAAUGGACACUUUAAGUUACA.....
#=GR SRS042643_WUGC_scaffold_65829/1963-2189 CODON                ...........................................................................................................................................................................................................................................................................
#=GR SRS042643_WUGC_scaffold_65829/1963-2189 TT_RNIE_SLOW         ...........................................................................................................................................................................................................................................................................
NZ_AEXO01000095.1/286966-287197                                   CGUAAAAAGCAAACGUCGGUUCCUUGCUCCUUAUAGAAUGAGGUUGGAAAUGAGUACCUUUGCAGUCCGAUUAUUAUGGUGGGGUAC....ACUUA............GAACCCC...CGUACGGUCUGUGUUAAUAGUG..CU..GUCU..........UUGGCC.GGGCA.GCAUGGUUAGGUUAAGCGCAGCCGUAAAAAAGAAAACGUUUUUUAGUAGUAAAAUUAUUAAUUUUCAAGAAUGGACACUUUAAGUUACAAGACU
#=GR NZ_AEXO01000095.1/286966-287197 CODON                        ...................................................................................................................................................................................................................................................AUG.....................
#=GR NZ_AEXO01000095.1/286966-287197 TT_RNIE_SLOW                 ...........................................................................................................................................................................................................................................................................
SRS017691_C5408377/1827-2018                                      CGUAAAAAGCAAACGUCGGUCCCUUGCUCCUUAUAGAAUGAGGUUGGAAAUGAGUACCUUUGCAGUCCGAUUAUUAUGGUGGGGUAC....ACUUA............GAACCCC...CGUACGGUCUGUGUUAAUAGUG..CU..GUCU..........UUGGCC.GGGCA.GCAUGGUUAGGUCAAGCGCAGCCGUAAAAAGAAAACGUUUUUUAGUAGUAAAAU........................................
#=GR SRS017691_C5408377/1827-2018 CODON                           ...........................................................................................................................................................................................................................................................................
#=GR SRS017691_C5408377/1827-2018 TT_RNIE_SLOW                    ...........................................................................................................................................................................................................................................................................
NZ_JRNO01000001.1/3438-3207                                       CGUAAAAAGCAAGCGUCGGUCCCUUGCUCCUUAUAGAAUGAGGUUGGAAAUGAGUACCUUUGCAGUCCGAUUAUUAUGGUGGGGUAC....ACUUA............GAACCCC...CGUACGGUCUGUGUUAAUAGUG..CU..GUCU..........UUGGCC.GGGCA.GCAUGGUUAGGUCAAGCGCAGCCGUAAAAAAGAAAACGUUUUUUAGUAGUAAAAUUAUUAAUUUUUAAGAAUGGACACUUUAAGUUACAAGACU
#=GR NZ_JRNO01000001.1/3438-3207 CODON                            ...........................................................................................................................................................................................................................................................................
#=GR NZ_JRNO01000001.1/3438-3207 TT_RNIE_SLOW                     ...........................................................................................................................................................................................................................................................................
NZ_ATWK01000001.1/151286-151517                                   CGUAAAAAGCAAACGUCGGUCCCUUGCUCCUUAUAGAAUGAGGUUGGAAAUGAGUACCUUUGCAGUCCGAUUAUUAUGGUGGGGUAC....ACUUA............GAACCCC...CGUACGGUCUGUGUUAAUAGUG..CU..GUCU..........UUGGCC.GGGCA.GCAUGGUUAGGUCAAGCGCAGCCGUAAAAAGAAAACGUUUUUUAGUAGUAAAAUUAUUAAUUUUUAAGAAUGGACACUUUAAGUUACAAGACUA
#=GR NZ_ATWK01000001.1/151286-151517 CODON                        ...........................................................................................................................................................................................................................................................................
#=GR NZ_ATWK01000001.1/151286-151517 TT_RNIE_SLOW                 ...........................................................................................................................................................................................................................................................................
SRS013836_Baylor_scaffold_11239/499-727                           CGUAAAAAGCAAACGCCGGUCCCUUGCUCCUUAUAGAAUGAGGUUGGAAAUGAGUACCUUUGCAGUCCGAUUAUUAUGGUGGGGUAC....ACUUA............GAACCCC...CGUACGGUCUGUGUUAAUAGUG..CU..GUCU..........UUGGCC.GGGCA.GCAUGGUUAGGUCAAGCGCAGCCGUAAAAAGAAAACGUUUUUUAGUAGUAAAUUUAUUAAUUUUUAAGAAUGGACACUUUAAGUUACAAGA...
#=GR SRS013836_Baylor_scaffold_11239/499-727 CODON                ...........................................................................................................................................................................................................................................................................
#=GR SRS013836_Baylor_scaffold_11239/499-727 TT_RNIE_SLOW         ...........................................................................................................................................................................................................................................................................
SRS011255_Baylor_scaffold_46592/1336-1565                         CGUAAAAAGCAAACGCCGGUCCCUUGCUCCUUAUAGAAUGAGGUUGGAAAUGAGUACCUUUGCAGUCCGAUUAUUAUGGUGGGGUAC....ACUUA............GAACCCC...UGUACGGUCUGUGUUAAUAGUG..CU..GUCU..........UUGGCC.GGGCA.GCAUGGUUAGGUCAAGCGCAGCCGUAAAAAAGAAAACGUUUUUUAGUAGUAAAAUUAUUAAUUUUUAAGAAUGGACACUUUAAGUUACAAGA..
#=GR SRS011255_Baylor_scaffold_46592/1336-1565 CODON              ...........................................................................................................................................................................................................................................................................
#=GR SRS011255_Baylor_scaffold_46592/1336-1565 TT_RNIE_SLOW       ...........................................................................................................................................................................................................................................................................
NC_015311.1/832747-832978                                         CGUAAAAAGCAAACGCCGGUCCCUUGCUCCUUAUAGAAUGAGGUUGGAAAUGAGUACCUUUGCAGUCCGAUUAUUAUGGUGGGGUAC....ACUUA............GAACCCC...CGUACGGUCUGUGUUAAUAGUG..CU..GUCU..........UUGGCC.GGGCA.GCAUGGUUAGGUCAAGUGCAGCCGUAAAAAGAAAACGUUUUUUAGUAGUAAAAUUAUUAAUUUUUAAGAAUGGACACUUUAAGUUACAAGACUA
#=GR NC_015311.1/832747-832978 CODON                              ...........................................................................................................................................................................................................................................................................
#=GR NC_015311.1/832747-832978 TT_RNIE_SLOW                       ...........................................................................................................................................................................................................................................................................
SRS013836_C4811161/192-1                                          AUCGUAAAUAAUGGGUGCGGAAAACAUCACCCUUAUAAUAUAAGGUUGGAAAUAAGUACCUUUGCAGUCCGAUUAUUAUUGUGGGUAC...ACUUA...........GAGCCC.C....GUACGGCUCGUGUUAAUAGUG..CU..GUCU..........UUGGCC.GGGCA.GCAUGGUUAGGACAAGCACGGUCGUAGAAAGAAAACGUUUUUUAGUAGUAAAAU........................................
#=GR SRS013836_C4811161/192-1 CODON                               ...........................................................................................................................................................................................................................................................................
#=GR SRS013836_C4811161/192-1 TT_RNIE_SLOW                        ...........................................................................................................................................................................................................................................................................
SRS019029_WUGC_scaffold_26302/146-372                             AUCGUAAAUAAUGGGUGCGGAAAACAUCACCCUUAUAAUAUAAGGUUGGAAAUAAGUACCUUUGCAGUCCGAUUAUUAUUGUGGGUAC...ACUUA...........GAGCCC.C....GUACGGCUCGUGUUAAUAGUG..CU..GUCU..........UUGGCC.GGGCA.GCAUGGUUAGGACAAGCACGGUCGUAGAAAGAAAACGUUUUUUAGUAGUAAAAUUAUUAAUUUUUUAGAAUGGACACUUUAAGUUACAA.....
#=GR SRS019029_WUGC_scaffold_26302/146-372 CODON                  ...........................................................................................................................................................................................................................................................................
#=GR SRS019029_WUGC_scaffold_26302/146-372 TT_RNIE_SLOW           ...........................................................................................................................................................................................................................................................................
NZ_GL872283.1/37627-37858                                         AUCGUAAAUAAUGGGUGCGGAAAACAUCACCCUUAUAAUAUAAGGUUGGAAAUAAGUACCUUUGCAGUCCGAUUAUUAUUGUGGGUAC...ACUUA...........GAGCCC.C....GUACGGCUCGUGUUAAUAGUG..CU..GUCU..........UUGGCC.GGGCA.GCAUGGUUAGGACAAGCACGGUCGUAGAAAGAAAACGUUUUUUAGUAGUAAAAUUAUUAAUUUUUUAGAAUGGACACUUUAAGUUACAAGACUA
#=GR NZ_GL872283.1/37627-37858 CODON                              ..................................................................................................................................................................................................................................................AUG......................
#=GR NZ_GL872283.1/37627-37858 TT_RNIE_SLOW                       ...........................................................................................................................................................................................................................................................................
AUXO010614209.1/137-296                                           UCAUAAACUUAUAAGUUUGGAGAUGGUAUAGAGCAAUCUCUUAUACAUAAAAUGUAUAUCUUUGCAGUCCGAUUAUUUCAGGGGCACU...CUU.............AGAACCCC....UGUGUCGUUGUGUUAAUAGCGC.UU..GCUU...........UGGCC.GAGCA.UCGUGGUUAGUG.AAUCAAUGGCA......................................................................
#=GR AUXO010614209.1/137-296 CODON                                ...........................................................................................................................................................................................................................................................................
#=GR AUXO010614209.1/137-296 TT_RNIE_SLOW                         ...........................................................................................................................................................................................................................................................................
Supragingival_plaque_LANL_C181911197/204-1                        AAUUUAUAAAUCCGUUCGUUUUGUCUCCUGCUGCCCUUGUCUGAUUUAUAAAUAAUGAGUAAUUUUGCAAUCCGAUUGAUUGGGGCAC...GCUUA...........GAGCCCCA...AGACAUGGUUGUGUUAAUAGCG..UC..GCCU..........UUGGCC.GGACG.GCGCGGUUAGUG.AAUCAGCCGUGCGGCAGAGCGAAAGCCAUGGAUGGUCUCUUUUAGACUGGAG.............................
#=GR Supragingival_plaque_LANL_C181911197/204-1 CODON             ...........................................................................................................................................................................................................................................................................
#=GR Supragingival_plaque_LANL_C181911197/204-1 TT_RNIE_SLOW      ...........................................................................................................................................................................................................................................................................
SRS018739_C3456198/301-69                                         AAUAUAUAAAACGAUUUGUCUUGCAUCCCGUCGUUCUUGUCGGAUUUAUAAAUAAUAGGUAAUUUUGCAAUCCGAUUGAUUGGGGCAC...GCUUA...........GAGCCCCA...AGGCAUGGUUGUGUUAAUAGCG..UC..GCCU..........UUGGCC.GGACG.GCGUGGUUAGUG.AAUCAAUCGUGUAGCAGAGCGAAAGCUAUGGAUGGUCUCUUUUAGACUGGAGGCGCCGUGAGGUCUCUGCUGGAAUUAAUA
#=GR SRS018739_C3456198/301-69 CODON                              ...........................................................................................................................................................................................................................................................................
#=GR SRS018739_C3456198/301-69 TT_RNIE_SLOW                       ...........................................................................................................................................................................................................................................................................
Supragingival_plaque_LANL_C182733701/453-650                      AAUAUAUAAAACGAUUUGUCUUGCAUCCCGUCGUUCUUGUCGGAUUUAUAAAUAAUAGGUAAUUUUGCAAUCCGAUUGAUUGGGGCAC...GCUUA...........GAGCCCCA...AGGCAUGGUUGUGUUAAUAGCG..UC..GCCU..........UUGGCC.GGACG.GCGUGGUUAGUG.AAUCAAUCGUGUAGCAGAGCGAAAGCUAUGGAUGGUCUCUUUUAGA...................................
#=GR Supragingival_plaque_LANL_C182733701/453-650 CODON           ......STP..................................................................................................................................................................................................................................................................
#=GR Supragingival_plaque_LANL_C182733701/453-650 TT_RNIE_SLOW    ...........................................................................................................................................................................................................................................................................
MA40A_contig28992/33619-33389                                     GUUUAAAACUGUAACACUUGCUUUGUCGGAUACUUCUCUAUGCCGAAUAAAAUGAGUAAUUUUGCAGACCGAUUAUUUCCGGGGCAC....GCUUA............GAGCCCC...ACGCACAGCAGUGUUAAUAGCG..GC..GCCU..........UUGGCC.GGACG.UCGUGGUUAGUG.AAUCGGCCGUGCAGCAGAGCUAACGCCAUGGAUGGUCUCUUUUAGACUGGAGGCGCCGUGAGGUCUCUGUCAAUAACAGGU
#=GR MA40A_contig28992/33619-33389 CODON                          ...........................................................................................................................................................................................................................................................................
#=GR MA40A_contig28992/33619-33389 TT_RNIE_SLOW                   ...........................................................................................................................................................................................................................................................................
SRS023604_C759437/1-226                                           ....UAAAUAUAGAUUUUUUGGUUGUGUUUGAUAGUUCAGUCAUCUAUAAAAUAAGUACUUUUGCAUACCGAUUAUUUUUGGGGCAC....GCUUA............GAGUCCC....UUGCGCAUUGUGUUAAUAGUG..GU..GCCU..........UUGGCC.GGACA.UCGUGGUUAGUG.AAUCAAUGGCGCGACAGAGCGAAAGCCAUGGAUGGUCUCUUUUAGACUGGAGGCGCCGUGAGGUCUCUGUUUUAUCAGGUA
#=GR SRS023604_C759437/1-226 CODON                                ...........................................................................................................................................................................................................................................................................
#=GR SRS023604_C759437/1-226 TT_RNIE_SLOW                         ...........................................................................................................................................................................................................................................................................
SRS023468_LANL_scaffold_9905/61119-61348                          UUUUUAAAUAUUGGCUUUUUGGUUGUUUUUGAUCGUUUAGUCAUCUGUAAAAUAAGUACUUUUGCAUACCGAUUAUUUUUGGGGCAC....GCUUA............GAGUCCC....UUGCGCGUUGUGUUAAUAGCG..AU..GCCU..........UUGGCC.GGACA.UCGUGGUUAGUG.AAUCAAUGGCGCGACAGAGCGAAAGCCAUGGAUGGUCUCUUUUAGACUGGAGGCGCCGUGAGGUCUCUGUUUUAUCAGGUA
#=GR SRS023468_LANL_scaffold_9905/61119-61348 CODON               ...........................................................................................................................................................................................................................................................................
#=GR SRS023468_LANL_scaffold_9905/61119-61348 TT_RNIE_SLOW        ...........................................................................................................................................................................................................................................................................
RUMENNODE_143372_1/3544-3330                                      ................CCGAGCAGACGCAACAUGCAAGUAUUGUAAGAAAUAUGUGUACCUUUGCAGUCCGAUUAUUUCUGGGGU......GAACUUAGA..........GCCCC...GUGGAUGUGCGUGUUAAUAGCC..GU..GCCU..........UUGGCC.GGACA.UGGUGGUUAGUG.AAUCGUCGUCCGCAGAGAAAAUGUUAAUUAACAAAAGGUUUUUUAGUAGUUUUUUAUUUAGAAAUGAACACUUUAAGUUAC
#=GR RUMENNODE_143372_1/3544-3330 CODON                           .........................................................................................................................................................................................................................................................AUG...............
#=GR RUMENNODE_143372_1/3544-3330 TT_RNIE_SLOW                    ...........................................................................................................................................................................................................................................................................
SRS049318_LANL_scaffold_15105/3434-3201                           UACGUAAAAGACUAAUUAGCUUUUAAGGUAGUAUUUCCAAAAGUUUCCUAAAUGUGUACUUUUGCGCACCGAUUAUUAUUGAGGGC.....AGUCUUAGA.........GCCCUU....GGCACAUACGUGUUAAUAGUGUCAU..GCUU..........UUGGCC.GAGCA.ACAUGGUUAGUG.AAUCGUAUGAGCAAAAGAAUUAGAAAACGUUUUUUAGUAGUAAAAUUUAAUUUCACAGAAUGGACACUUUAAGUUAUAAGA
#=GR SRS049318_LANL_scaffold_15105/3434-3201 CODON                .....................................................................................................................................................................................................................................................AUG...................
#=GR SRS049318_LANL_scaffold_15105/3434-3201 TT_RNIE_SLOW         ...........................................................................................................................................................................................................................................................................
SRS017691_C5027809/198-1                                          UACGUAAAAGACUAAUUAGCUUUUAAGGUAGUAUUUCCAAAAGUUUCCUAAAUGUGUACUUUUGCGCACCGAUUAUUAUUGAGGGC.....AGUCUUAGA.........GCCCUU....GGCACAUACGUGUUAAUAGUGUCAU..GCUU..........UUGGCC.GAGCA.ACAUGGUUAGUG.AAUCGUAUGAGCAAAAGAAUUAGAAAACGUUUUUUAGUAGUAAAA....................................
#=GR SRS017691_C5027809/198-1 CODON                               ...........................................................................................................................................................................................................................................................................
#=GR SRS017691_C5027809/198-1 TT_RNIE_SLOW                        ...........................................................................................................................................................................................................................................................................
SRS047634_LANL_scaffold_139898/822-1055                           UACGUAAAAGACUAAUUAGCUUUUAAGGUAGUAUUUCCAAAAGUUUCCUAAAUGUGUACUUUUGCGCACCGAUUAUUAUUGAGGGC.....AGUCUUAGA.........GCCCUU....GGCACAUGCGUGUUAAUAGUGUCAU..GCUU..........UUGGCC.GAGCA.ACAUGGUUAGUG.AAUCGUAUGAGCAAAAGAAUUAGAAAACGUUUUUUAGUAGUAAAAUUUAAUUUCACAGAAUGGACACUUUAAGUUAUAAGA
#=GR SRS047634_LANL_scaffold_139898/822-1055 CODON                .....................................................................................................................................................................................................................................................AUG...................
#=GR SRS047634_LANL_scaffold_139898/822-1055 TT_RNIE_SLOW         ...........................................................................................................................................................................................................................................................................
SRS022602_Baylor_scaffold_67890/3400-3167                         UACGUAAAAGACUAAUUAGCUUUUAAGGUAGUAUUUCCAAAAGUUUCCUAAAUGUGUACUUUUGCGCACCGAUUAUUAUUGAGGGC.....AGUCUUAGA.........GCCCUU....AGCACAUGCGUGUUAAUAGUGUCAU..GCUU..........UUGGCC.GAGCA.ACAUGGUUAGUG.AAUCGUAUGAGCAAAAGAAUUAGAAAACGUUUUUUAGUAGUAAAAUUUAAUUUCACAGAAUGGACACUUUAAGUUAUAAGA
#=GR SRS022602_Baylor_scaffold_67890/3400-3167 CODON              .....................................................................................................................................................................................................................................................AUG...................
#=GR SRS022602_Baylor_scaffold_67890/3400-3167 TT_RNIE_SLOW       ...........................................................................................................................................................................................................................................................................
NC_017861.1/192936-192704                                         AUAAUUAAUAUCAAUGCUUUCACGCUGUUAUGCGUUUCGUACCUAAUAAAAAAUGAGUAAUUUUGCAGACCGAUUAUUUCGAGGG......UGAGCUUAGAU........CCCUC...AGCACGUUGUGUGUUAAUAGUG..UU..GCUU..........UUGGCC.GAGCA.GCAUGGUUAGUG.AAUCCGACGGGCAAGAAUUAAAAACGUUUUUUAGUAGUAAAAUUUUAAAAUUAAAAAUGAACACUUUAAGUUAUAAGACUA
#=GR NC_017861.1/192936-192704 CODON                              ...........................................................................................................................................................................................................................................................................
#=GR NC_017861.1/192936-192704 TT_RNIE_SLOW                       ...........................................................................................................................................................................................................................................................................
SRS014692_WUGC_scaffold_15999/4162-4387                           AUGAUUAAGAUAUAAGCAUCUACGGAUUUAUCCACUUUGUAAAUAAUAAAAAAUGAGUAAUUUUGCGAACCGAUUAUUUCGAGAGU.....GAACUUAGA.........ACUCUC...AGCACAUUGUGUGUUAAUAGCG..UU..ACUU..........UUGGCC.GGGUU.ACGUGGUUAGAG.AAU.GCAAUGAGCAAGUAUUAAAAACGUUUUUUAGUAGUAAAAUUUAAAAUUUAAAAAUGGACACUUUAAGUUAU......
#=GR SRS014692_WUGC_scaffold_15999/4162-4387 CODON                ...................................................................................................................................................................................................................................................AUG.....................
#=GR SRS014692_WUGC_scaffold_15999/4162-4387 TT_RNIE_SLOW         ...........................................................................................................................................................................................................................................................................
SRS043663_C4103193/3136-3367                                      AUGAUUAAGAUAUAAGCAUCUACGGAUUUAUCCACUUUGUAAAUAAUAAAAAAUGAGUAAUUUUGCGAACCGAUUAUUUCGAGAGU.....GAACUUAGA.........ACUCUC...AGCACAUUGUGUGUUAAUAGCG..UU..GCUU..........UUGGCC.GGGUU.ACGUGGUUAGAG.AAU.GCAAUGAGCAAGUAUUAAAAACGUUUUUUAGUAGUAAAAUUUAAAAUUUAAAAAUGGACACUUUAAGUUAUAAGACU
#=GR SRS043663_C4103193/3136-3367 CODON                           ...........................................................................................................................................................................................................................................................................
#=GR SRS043663_C4103193/3136-3367 TT_RNIE_SLOW                    ...........................................................................................................................................................................................................................................................................
SRS047824_WUGC_scaffold_53533/694-463                             AUAAUUAAGAUAUAAGCGUCUACGGAUUUAUCCACUUUGUAAAUAAUAAAAAAUGAGUAAUUUUGCGAACCGAUUAUUUCGAGAGU.....GAACUUAGA.........ACUCUC...AGCACAUUGUGUGUUAAUAGCG..UU..GCUU..........UUGGCC.GGGUU.ACGUGGUUAGAG.AAU.GCAAUGAGCAAGUAUUAAAAACGUUUUUUAGUAGUAAAAUUUAAAANAGGAAACAGCUAAGAAAGAGUGGGUAGUAG
#=GR SRS047824_WUGC_scaffold_53533/694-463 CODON                  ...........................................................................................................................................................................................................................................................................
#=GR SRS047824_WUGC_scaffold_53533/694-463 TT_RNIE_SLOW           ...........................................................................................................................................................................................................................................................................
SRS057205_LANL_scaffold_58665/590-821                             AUAAUUAAGAUAUAAGCGUCUACGGAUUUAUCCACUUUGUAAAUAAUAAAAAAUGAGUAAUUUUGCGAACCGAUUAUUUCGAGAGU.....GAACUUAGA.........ACUCUC...AGCACAUUGUGUGUUAAUAGCG..UU..GCUU..........UUGGCC.GGGUU.ACGUGGUUAGAG.AAU.GCAAUGAGCAAGUAUUAAAAACGUUUUUUAGUAGUAAAAUUUAAAAUUUAAAAAUGGACACUUUAAGUUAUAAGACU
#=GR SRS057205_LANL_scaffold_58665/590-821 CODON                  ...................................................................................................................................................................................................................................................AUG.....................
#=GR SRS057205_LANL_scaffold_58665/590-821 TT_RNIE_SLOW           ...........................................................................................................................................................................................................................................................................
SRS012279_Baylor_scaffold_56590/3214-2983                         AUAAUUAAGAUAUAAGCGUCUGUGGAUUUAUCCACUUUGUAAAUAAUAAAAAAUGAGUAAUUUUGCGCACCGAUUAUUUCGAGAGU.....GAACUUAGA.........ACUCUC...AGCACAUUGUAUGUUAAUAGCG..UU..ACUU..........UUGGCC.GGGUU.ACGUGGUUAGAG.AAU.GCAAUGAGCAAGUAUNNNNNNNNNNNNNNAGGAAACAGCUAAGAAAGAGUGGGUAGUAGUAGAUGCUACAGACCAGA
#=GR SRS012279_Baylor_scaffold_56590/3214-2983 CODON              ...........................................................................................................................................................................................................................................................................
#=GR SRS012279_Baylor_scaffold_56590/3214-2983 TT_RNIE_SLOW       ...........................................................................................................................................................................................................................................................................
SRS011306_Baylor_scaffold_89003/10228-9997                        AUAAUUAAGAUAUAAGCGUCUACGGAUUUAUCCACUUUGUAAAUAAUAAAAAAUGAGUAAUUUUGCGAACCGAUUAUUUCGAGAGU.....GAACUUAGA.........ACUCUC...AGCACAUUGUAUGUUAAUAGCG..UU..ACUU..........UUGGCC.GGGUU.ACGUGGUUAGAG.AAU.GCAAUGAGCAAGUAUUAAAAACGUUUUUUAGUAGUAAAAUUUAAAAUUUAAAAAUGGACACUUUAAGUUAUAAGACU
#=GR SRS011306_Baylor_scaffold_89003/10228-9997 CODON             ...................................................................................................................................................................................................................................................AUG.....................
#=GR SRS011306_Baylor_scaffold_89003/10228-9997 TT_RNIE_SLOW      ...........................................................................................................................................................................................................................................................................
SRS075404_LANL_scaffold_64891/158-383                             AUGAUUAAGAUAUAAGCAUCUACGGAUUUAUCCACUUUGUAAAUAAUAAAAAAUGAGUAAUUUUGCGAACCGAUUAUUUCGAGAGU.....GAACUUAGA.........ACUCUC...AGCACAUUGUAUGUUAAUAGCG..UU..ACUU..........UUGGCC.GGGUU.ACGUGGUUAGAG.AAU.GCAAUGAGCAAGUAUUAAAAACGUUUUUUAGUAGUAAAAUUUAAAAUUUAAAAAUGGACACUUUAAGUUAU......
#=GR SRS075404_LANL_scaffold_64891/158-383 CODON                  ...........................................................................................................................................................................................................................................................................
#=GR SRS075404_LANL_scaffold_64891/158-383 TT_RNIE_SLOW           ...........................................................................................................................................................................................................................................................................
SRS023352_LANL_scaffold_62464/47519-47288                         AUAAUUAAGAUAUAAGCAUCUACGGAUUUAUCCACUUUGUAAAUAAUAAAAAAUGAGUAAUUUUGCGAACCGAUUAUUUCGAGAGU.....GAACUUAGA.........ACUCUC...AGCACAUUGUAUGUUAAUAGCG..UU..ACUU..........UUGGCC.GGGUU.ACGUGGUUAGAG.AAU.GCAAUGAGCAAGUAUNAGGAAACAGCUAAGAAAGAGUGGGUAGUAGUAGAUGCUACAGACCAGAUAGUUGGUCGCCU
#=GR SRS023352_LANL_scaffold_62464/47519-47288 CODON              .................................................................................................................................................................................................AUG.......................................................................
#=GR SRS023352_LANL_scaffold_62464/47519-47288 TT_RNIE_SLOW       ...........................................................................................................................................................................................................................................................................
SRS063603_C4102126/252-420                                        AUAAUUAAGAUAUAAGCAUCUACGGAUUUAUCCACUUUGUAAAUAAUAAAAAAUGAGUAAUUUUGCGAACCGAUUAUUUAGAGAGU.....GAACUUAGA.........ACUCUC...AGCACAUUGUAUGUUAAUAGCG..UU..ACUU..........UUGGCC.GGGUU.ACGUGGUUAGAG.AAU.GCAAUGAGCAAGUA...............................................................
#=GR SRS063603_C4102126/252-420 CODON                             ...........................................................................................................................................................................................................................................................................
#=GR SRS063603_C4102126/252-420 TT_RNIE_SLOW                      ...........................................................................................................................................................................................................................................................................
SRS064329_C2725335/3135-3365                                      AUAAUUAAGAUAUAAGCGUCUACGGAUUUAUCCACUUUGUAAAUAAUAAAAAAUGAGUAAUUUUGCGAACCGAUUAUUUCGAGAGU.....GAACUUAGA.........ACUCUC...AGCACAUUGUAUGUUAAUAGCG..UU..ACUU..........UUGGCC.GGGUU.ACGUGGUUAGAG.AAU.GCAAUGAGCAAGUAUUAAAAACGUUUUUUAGUAGUAAAAUUUAAAAUUUAAAAAUGGACACUUUAAGUUAUAAGAC.
#=GR SRS064329_C2725335/3135-3365 CODON                           ...........................................................................................................................................................................................................................................................................
#=GR SRS064329_C2725335/3135-3365 TT_RNIE_SLOW                    ...........................................................................................................................................................................................................................................................................
SRS062878_LANL_scaffold_70775/8142-7911                           AUAAUUAAGAUAUAAGCAUCUGCGGAUUUAUCCACUUUGUAAAUAAUAAAAAAUGAGUAAUUUUGCGAACCGAUUAUUUCGAGAGU.....GAACUUAGA.........ACUCUC...AGCACAUUGUAUGUUAAUAGCG..UU..ACUU..........UUGGCC.GGGUU.ACGUGGUUAGAG.AAU.GCAAUGAGCAAGUAUUAAAAACGUUUUUUAGUAGUAAAAUUUAAAAUUUAAAAAUGGACACUUUAAGUUAUAAGACU
#=GR SRS062878_LANL_scaffold_70775/8142-7911 CODON                ...................................................................................................................................................................................................................................................AUG.....................
#=GR SRS062878_LANL_scaffold_70775/8142-7911 TT_RNIE_SLOW         ...........................................................................................................................................................................................................................................................................
SRS017076_C2680416/374-605                                        AUAAUUAAGAUAUAAGCAUCUACGGAUUUAUCCACUUUGUAAAUAAUAAAAAAUGAGUAAUUUUGCGAACCGAUUAUUUCGAGAGU.....GAACUUAGA.........ACUCUC...AGCACAUUGUAUGUUAAUAGCG..UU..ACUU..........UUGGCC.GGGUU.ACGUGGUUAGAG.AAU.GCAAUGAGCAAGUAUUAAAAACGUUUUUUAGUAGUAAAAUUUAAAAUUUAAAAAUGGACACUUUAAGUUAUAAGACU
#=GR SRS017076_C2680416/374-605 CODON                             ...........................................................................................................................................................................................................................................................................
#=GR SRS017076_C2680416/374-605 TT_RNIE_SLOW                      ...........................................................................................................................................................................................................................................................................
SRS018791_WUGC_scaffold_38475/1414-1183                           AUAAUUAAGAUAUAAGCGUCUGUGGAUUUAUCCACUUUGUAAAUAAUAAAAAAUGAGUAAUUUUGCGCACCGAUUAUUUCGAGAGU.....GAACUUAGA.........ACUCUC...AGCACAUUGUAUGUUAAUAGCG..UU..ACUU..........UUGGCC.GGGUU.ACGUGGUUAGAG.AAU.GCAAUGAGCAAGUAUUAAAAACGUUUUUUAGUAGUAAAAUUUAAAAUUUAAAAAUGGACACUUUAAGUUAUAAGACU
#=GR SRS018791_WUGC_scaffold_38475/1414-1183 CODON                ...........................................................................................................................................................................................................................................................................
#=GR SRS018791_WUGC_scaffold_38475/1414-1183 TT_RNIE_SLOW         ...........................................................................................................................................................................................................................................................................
SRS016319_WUGC_scaffold_54116/3135-3366                           AUGAUUAAGAUAUAAGCAUCUGCGGAUUUAUCCACUUUGUAAAUAAUAAAAAAUGAGUAAUUUUGCGAACCGAUUAUUUCGAGAGU.....GAACUUAGA.........ACUCUC...AGCACAUUGUAUGUUAAUAGCG..UU..ACUU..........UUGGCC.GGGUU.ACGUGGUUAGAG.AAU.GCAAUGAGCAAGUAUUAAAAACGUUUUUUAGUAGUAAAAUUUAAAAUUUAAAAAUGGACACUUUAAGUUAUAAGACU
#=GR SRS016319_WUGC_scaffold_54116/3135-3366 CODON                ...................................................................................................................................................................................................................................................AUG.....................
#=GR SRS016319_WUGC_scaffold_54116/3135-3366 TT_RNIE_SLOW         ...........................................................................................................................................................................................................................................................................
SRS047219_WUGC_scaffold_57943/16710-16941                         AUAAUUAAGAUAUAAGCAUCUGCGGAUUUAUCCACUUUGUAAAUAAUAAAAAAUGAGUAAUUUUGCGAACCGAUUAUUUCGAGAGU.....GAACUUAGA.........ACUCUC...AGCACAUUGUAUGUUAAUAGCG..UU..ACUU..........UUGGCC.GGGUU.ACGUGGUUAGAG.AAU.GCAAUGAGCAAGUAUUAAAAACGUUUUUUAGUAGUNAGUAGUAGAUGCUACAGACCAGAUAGUUGGUCGCCUCUGCU
#=GR SRS047219_WUGC_scaffold_57943/16710-16941 CODON              ...........................................................................................................................................................................................................................................................................
#=GR SRS047219_WUGC_scaffold_57943/16710-16941 TT_RNIE_SLOW       ...........................................................................................................................................................................................................................................................................
Buccal_mucosa_LANL_C64807355/190-1                                AUAAUUAAGAUAUAAGCAUCUACGGAUUUAUCCACUUUGUAAAUAAUAAAAAAUGAGUAAUUUUGCGAACCGAUUAUUUCGAGAGU.....GAACUUAGA.........ACUCUC...AGCACAUUGUAUGUUAAUAGCG..UU..ACUU..........UUGGCC.GGGUU.ACGUGGUUAGAG.AAU.GCAAUGAGCAAGUAUUAAAAACGUUUUUUAGUAGU..........................................
#=GR Buccal_mucosa_LANL_C64807355/190-1 CODON                     ...........................................................................................................................................................................................................................................................................
#=GR Buccal_mucosa_LANL_C64807355/190-1 TT_RNIE_SLOW              ...........................................................................................................................................................................................................................................................................
SRS016740_C2751815/197-28                                         AUAAUUAAGAUAUAAGCGUCUACGGAUUUAUCCACUUUGUAAAUAAUAAAAAAUGAGUAAUUUUGCGAACCGAUUAUUUCGAGAGU.....GAACUUAGA.........ACUCUC...AGCACAUUGUAUGUUAAUAGCG..UU..ACUU..........UUGGCC.GGGUU.ACGUGGUUAGAG.AAU.GCAAUGAGCAAGUAU..............................................................
#=GR SRS016740_C2751815/197-28 CODON                              ...........................................................................................................................................................................................................................................................................
#=GR SRS016740_C2751815/197-28 TT_RNIE_SLOW                       ...........................................................................................................................................................................................................................................................................
UnmappedStool_Broad_C252508257/235-2                              AUAAUAAAUGAACGGAAUUAAUCCCUGACGAUAGUGAUUCUGGUAUAUAAAAUGAGUAAUUUUGCAGACCGAUUAUUUUUGAGGGU.....GUACUUAGA.........GCCCUC...UGCACGAUGUGUGUUAAUAGUAG.UG..GCUU..........UUGGCC.GAGCC.GCACGGUUAGAG.AAUCACACGGGCAAAAUUAGAAAACGUUUUUUAGUAGUAAAAUUAUUAAUUUUUUAGAAUGGACACUUUAAGUUACAAGAC
#=GR UnmappedStool_Broad_C252508257/235-2 CODON                   ...........................................................................................................................................................................................................................................................................
#=GR UnmappedStool_Broad_C252508257/235-2 TT_RNIE_SLOW            ...........................................................................................................................................................................................................................................................................
NZ_AUME01000007.1/36167-35934                                     AUAAUAAAUGAACGGAAUUAAUCCCUGACGAUAGUGAUUCUGGUAUAUAAAAUGAGUAAUUUUGCAGACCGAUUAUUUUCGAGGGU.....GUACUUAGA.........GCCCUC...UGCACGAUGUGUGUUAAUAGUAG.UG..GCUU..........UUGGCC.GAGCC.GCACGGUUAGAG.AAUCACACGGGCAAAAUUAGAAAACGUUUUUUAGUAGUAAAAUUAUUAAUUUUUUAGAAUGGACACUUUAAGUUACAAGAC
#=GR NZ_AUME01000007.1/36167-35934 CODON                          ...........................................................................................................................................................................................................................................................................
#=GR NZ_AUME01000007.1/36167-35934 TT_RNIE_SLOW                   ...........................................................................................................................................................................................................................................................................
NZ_GL982464.1/2020064-2020296                                     AUAAUUAAUAAGCAGACUUUCGCAGAGUUAUACACUUUGUAACCAAUAAAAAAUGAGUAAUUUUGCAGACCGAUUAUUCCGAGGGU.....GAACUUAGA.........GCCCUC...AGCACGUUGUGUGUUAAUAGCG..CU..GCUU..........UUGGCC.AGGCU.GCGUGGUUAGUG.AAUCCGACGGGCAAGCAUUAAAAACGUUUUUUAGUAGUAAAAUUUUAAAAUUAAAAAUGGAUACUUUAAGUUAUAAGACUA
#=GR NZ_GL982464.1/2020064-2020296 CODON                          ...............................................................................................................................................................................AUG................................................................AUG......................
#=GR NZ_GL982464.1/2020064-2020296 TT_RNIE_SLOW                   ...........................................................................................................................................................................................................................................................................
SRS012285_Baylor_scaffold_36585/18134-18366                       AUGAUUAAUAAGCAAACUUUCGCAGAGUUAUACACUUUGUAACCAAUAAAAAAUGAGUAAUUUUGCAGACCGAUUAUUCCGAGGGU.....GAACUUAGA.........ACCCUC...AGCACGUUGUGUGUUAAUAGCG..CU..GCUU..........UUGGCC.GGGCU.GCGUGGUUAGUG.AAUCCGACGGGCAAGCAUUAAAAACGUUUUUUAGUAGUAAAAUUUUAAAAUUAAAAAUGGAUACUUUAAGUUAUAAGACUA
#=GR SRS012285_Baylor_scaffold_36585/18134-18366 CODON            ...............................................................................................................................................................................AUG.........................................................................................
#=GR SRS012285_Baylor_scaffold_36585/18134-18366 TT_RNIE_SLOW     ...........................................................................................................................................................................................................................................................................
SRS024144_C1709965/304-72                                         AUGAUUAAUAAGUAAACUUUCGCAGAGUUAUACACUUUGUAACCAAUAAAAAAUGAGUAAUUUUGCAGACCGAUUAUUCCGAGGGU.....GAACUUAGA.........GCCCUC...AGCACGUUGUGUGUUAAUAGCG..CU..GCUU..........UUGGCC.GGGCU.GUGUGGUUAGUG.AAUCCGACGGGCAAGCAUUAAAAACGUUUUUUAGUAGUAAAAUUUUAAAAUUAAAAAUGGAUACUUUAAGUUAUAAGACUA
#=GR SRS024144_C1709965/304-72 CODON                              ...............................................................................................................................................................................AUG.........................................................................................
#=GR SRS024144_C1709965/304-72 TT_RNIE_SLOW                       ...........................................................................................................................................................................................................................................................................
SRS063932_LANL_scaffold_105725/15775-16006                        AUGAUUAAUAAGUAAACUUUCGCAGAGUUAUACACUUUGUAACCAAUAAAAAAUGAGUAAUUUUGCAGACCGAUUAUUCCGAGGGU.....GAACUUAGA.........GCCCUC...AGCACGUUGUGUGUUAAUAGCG..CU..GCUU..........UUGGCC.GGGCU.GCGUGGUUAGUG.AAUCCGACGGGCAAGCAUUAAAAACGUUUUUUAGUAGUAAAAUUUUAAAAUUAAAAAUGGACACUUUAAGUUACAAGACU.
#=GR SRS063932_LANL_scaffold_105725/15775-16006 CODON             ...........................................................................................................................................................................................................................................................................
#=GR SRS063932_LANL_scaffold_105725/15775-16006 TT_RNIE_SLOW      ...........................................................................................................................................................................................................................................................................
Subgingival_plaque_LANL_C10982129/227-1                           AUAAUUAAUAAGCAAACUUUCGCAGAGUUAUACACUUUGUAACCAAUAAAAAAUGAGUAAUUUUGCAGACCGAUUAUUCCGAGGGU.....GAACUUAGA.........GCCCUC...AGCACGUUGUGUGUUAAUAGCG..CU..GCUU..........UUGGCC.GGGCU.GCGUGGUUAGUG.AAUCCGACGGGCAAGCAUUAAAAACGUUUUUUAGUAGUAAAAUUUUAAAAUUUAAAAUGGACACUUUAAGUUACA......
#=GR Subgingival_plaque_LANL_C10982129/227-1 CODON                ...........................................................................................................................................................................................................................................................................
#=GR Subgingival_plaque_LANL_C10982129/227-1 TT_RNIE_SLOW         ...........................................................................................................................................................................................................................................................................
SRS022725_LANL_scaffold_18998/20188-19956                         AUGAUUAAUAAGUAGAUUUUCGCAGAGUUAUACACUUUGUAACCAAUAAAAAAUGAGUAAUUUUGCAGACCGAUUAUUCCGAGGGU.....GAACUUAGA.........GCCCUC...AGCACGUUGUGUGUUAAUAGCG..CU..GCUU..........UUGGCC.GGGCU.GCGUGGUUAGUG.AAUCCGACGGGCAAGCAUUAAAAACGUUUUUUAGUAGUAAAAUUUUAAAAUUAAAAAUGGAUACUUUAAGUUAUAAGACUA
#=GR SRS022725_LANL_scaffold_18998/20188-19956 CODON              ...............................................................................................................................................................................AUG.........................................................................................
#=GR SRS022725_LANL_scaffold_18998/20188-19956 TT_RNIE_SLOW       ...........................................................................................................................................................................................................................................................................
SRS063215_C2206217/234-466                                        AUGAUUAAUAAGUAGACUUUCGCAGAGUUAUACACUUUGUAACCAAUAAAAAAUGAGUAAUUUUGCAGACCGAUUAUUCCGAGGGU.....GAACUUAGA.........GCCCUC...AGCACGUUGUGUGUUAAUAGCG..CU..GCUU..........UUGGCC.GGGCU.GCGUGGUUAGUG.AAUCCGACGGGCAAGCAUUAAAAACGUUUUUUAGUAGUAAAAUUUUAAAAUUAAAAAUGGAUACUUUAAGUUAUAAGACUA
#=GR SRS063215_C2206217/234-466 CODON                             ...............................................................................................................................................................................AUG.........................................................................................
#=GR SRS063215_C2206217/234-466 TT_RNIE_SLOW                      ...........................................................................................................................................................................................................................................................................
SRS045313_LANL_scaffold_12927/11347-11579                         AUGAUUAAUAAGCAAACUUUCGCAGAGUUAUACACUUUGUAACCAAUAAAAAAUGAGUAAUUUUGCAGACCGAUUAUUCCGAGGGU.....GAACUUAGA.........GCCCUC...AGCACGUUGUGUGUUAAUAGCG..CU..GCUU..........UUGGCC.GGGCU.GCGUGGUUAGUG.AAUCCGACGGGCAAGCAUUAAAAACGUUUUUUAGUAGUAAAAUUUUAAAAUUAAAAAUGGAUACUUUAAGUUAUAAGACUA
#=GR SRS045313_LANL_scaffold_12927/11347-11579 CODON              ...........................................................................................................................................................................................................................................................................
#=GR SRS045313_LANL_scaffold_12927/11347-11579 TT_RNIE_SLOW       ...........................................................................................................................................................................................................................................................................
SRS015215_WUGC_scaffold_60845/31363-31595                         AUAAUUAAUAAGCAGACUUUCGCAGAGUUAUACACUUUGUAACCAAUAAAAAAUGAGUAAUUUUGCAGACCGAUUAUUCCGAGGGU.....GAACUUAGA.........GCCCUC...AGCACGUUGUGUGUUAAUAGCG..CU..GCUU..........UUGGCC.GGGCU.GCGUGGUUAGUG.AAUCCGACGGGCAAGCAUUAAAAACGUUUUUUAGUAGUAAAAUUUUAAAAUUAAAAAUGGAUACUUUAAGUUAUAAGACUA
#=GR SRS015215_WUGC_scaffold_60845/31363-31595 CODON              ...........................................................................................................................................................................................................................................................................
#=GR SRS015215_WUGC_scaffold_60845/31363-31595 TT_RNIE_SLOW       ...........................................................................................................................................................................................................................................................................
SRS014691_C2755332/239-7                                          AUAAUUAAUAAGCAAACUUUCGCAGAGUUAUACACUUUGUAACCAAUAAAAAAUGAGUAAUUUUGCAGACCGAUUAUUCCGAGGGU.....GAACUUAGA.........GCCCUC...AGCACGUUGUGUGUUAAUAGCG..CU..GCUU..........UUGGCC.GGGCU.GCGUGGUUAGUG.AAUCCGACGGGCAAGCAUUAAAAACGUUUUUUAGUAGUAAAAUUUUAAAAUUAAAAAUGGAUACUUUAAGUUAUAAGACUA
#=GR SRS014691_C2755332/239-7 CODON                               ...............................................................................................................................................................................AUG.........................................................................................
#=GR SRS014691_C2755332/239-7 TT_RNIE_SLOW                        ...........................................................................................................................................................................................................................................................................
SRS011255_Baylor_scaffold_75811/185-1                             AUGAUUAAUAAGCAAACUUUCGCAGAGUUAUACACUUUGUAACCAAUAAAAAAUGAGUAAUUUUGCAGACCGAUUAUUCCGAGGGU.....GAACUUAGA.........GCCCUC...AGCACGUUGUGUGUUAAUAGCG..CU..GCUU..........UUGGCC.GGGCU.GCGUGGUUAGUG.AAUCCGACGGGCAAGCAUUAAAAACGUUUUUUA................................................
#=GR SRS011255_Baylor_scaffold_75811/185-1 CODON                  ...........................................................................................................................................................................................................................................................................
#=GR SRS011255_Baylor_scaffold_75811/185-1 TT_RNIE_SLOW           ...........................................................................................................................................................................................................................................................................
SRS023938_C2346941/217-1                                          AUGAUUAAUAAGCAAACUUUCGCAGAGUUAUACACUUUGUAACCAAUAAAAAAUGAGUAAUUUUGCAGACCGAUUAUUCCGAGGGU.....GAACUUAGA.........GCCCUC...AGCACGUUGUGUGUUAAUAGCG..CU..GCUU..........UUGGCC.GGGCU.GCGUGGUUAGUG.AAUCCGACGGGCAAGCAUUAAAAACGUUUUUUAGUAGUAAAAUUUUAAAAUUAAAAAUGGAUACU................
#=GR SRS023938_C2346941/217-1 CODON                               ...........................................................................................................................................................................................................................................................................
#=GR SRS023938_C2346941/217-1 TT_RNIE_SLOW                        ...........................................................................................................................................................................................................................................................................
NZ_ADGJ01000034.1/3954-4186                                       AUGAUUAAUAAGCAGACUUUCGCAGAGUUAUACACUUUGUAACCAAUAAAAAAUGAGUAAUUUUGCAGACCGAUUAUUCCGAGGGU.....GAACUUAGA.........GCCCUC...AGCACGUUGUGUGUUAAUAGCG..CU..GCUU..........UUGGCC.GGGCU.GCGUGGUUAGUG.AAUCCGACGGGCAAGCAUUAAAAACGUUUUUUAGUAGUAAAAUUUUAAAAUUAAAAAUGGAUACUUUAAGUUAUAAGACUA
#=GR NZ_ADGJ01000034.1/3954-4186 CODON                            ...........................................................................................................................................................................................................................................................................
#=GR NZ_ADGJ01000034.1/3954-4186 TT_RNIE_SLOW                     ...........................................................................................................................................................................................................................................................................
SRS013533_PGA_scaffold_55845/31831-32023                          AUGAUUAAUAAGUAAACUUUCGCAGAGUUAUACACUUUGUAACCAAUAAAAAAUGAGUAAUUUUGCAGACCGAUUAUUCCGAGGGU.....GAACUUAGA.........GCCCUC...AGCACGUUGUGUGUUAAUAGCG..CU..GCUU..........UUGGCC.GGGCU.GCGUGGUUAGUG.AAUCCGACGGGCAAGCAUUAAAAACGUUUUUUAGUAGUAAA........................................
#=GR SRS013533_PGA_scaffold_55845/31831-32023 CODON               ...........................................................................................................................................................................................................................................................................
#=GR SRS013533_PGA_scaffold_55845/31831-32023 TT_RNIE_SLOW        ...........................................................................................................................................................................................................................................................................
SRS057355_C2357028/1843-2035                                      AUAUUUAAUACAAAUACUUUCACGCGGCUACACAUUUCGUAGCUGAUAAAAAAUGAGUAAUUUUGCAGACCGAUUAUUUCGAGGGU.....GAACUUAGA.........GCCCUC...AGCACGUUGUGUGUUAAUAGUG..CC..GCUU..........UUGGCC.GGGCU.GCAUGGUUAGUG.AAUCCAACGAGCAAGAAUUAAAAACGUUUUUUAGUAGUAAA........................................
#=GR SRS057355_C2357028/1843-2035 CODON                           ...........................................................................................................................................................................................................................................................................
#=GR SRS057355_C2357028/1843-2035 TT_RNIE_SLOW                    ...........................................................................................................................................................................................................................................................................
SRS014573_C3689837/500-732                                        UAUUUAAUACAAAUACUUUCAUGCGGCUACACAUUUCGUAGCUGAUAAAAAAAUGAGUAAUUUUGCAGACCGAUUAUUUCGAGGGU.....GAACUUAGA.........GCUCUC...AGCACGUUGUGUGUUAAUAGUG..CC..GCUU..........UUGGCC.GGGCU.GCAUGGUUAGUG.AAUCCAACGAGCAAGAAUUAAAAACGUUUUUUAGUAGUAAAAUUUUAAAAUUAAAAAUGAACACUUUAAGUUAUAAGACUA
#=GR SRS014573_C3689837/500-732 CODON                             ...........................................................................................................................................................................................................................................................................
#=GR SRS014573_C3689837/500-732 TT_RNIE_SLOW                      ...........................................................................................................................................................................................................................................................................
SRS013164_Baylor_scaffold_6044/24880-25112                        AUAUUUAAUACAAAUACUUUCAUGCGGCUACACAUUUCGUAGCUGAUAAAAAAUGAGUAAUUUUGCAGACCGAUUAUUUCGAGGGU.....GAACUUAGA.........GCUCUC...AGCACGUUGUGUGUUAAUAGUG..CC..GCUU..........UUGGCC.GGGCU.GCAUGGUUAGUG.AAUCCAACGAGCAAGAAUUAAAAACGUUUUUUAGUAGUAAAAUUUUAAAAUUAAAAAUGAACACUUUAAGUUAUAAGACUA
#=GR SRS013164_Baylor_scaffold_6044/24880-25112 CODON             ...........................................................................................................................................................................................................................................................................
#=GR SRS013164_Baylor_scaffold_6044/24880-25112 TT_RNIE_SLOW      ...........................................................................................................................................................................................................................................................................
SRS043422_C2606710/451-266                                        ...............................................AAAAAAUGAGUAAUUUUGCAGACCGAUUAUUUCGAGGGU.....GAACUUAGA.........GCUCUC...AGCACGUUGUGUGUUAAUAGUG..CC..GCUU..........UUGGCC.GGGCU.GCAUGGUUAGUG.AAUCCAACGAGCAAGAAUUAAAAACGUUUUUUAGUAGUAAAAUUUUAAAAUUAAAAAUGAACACUUUAAGUUAUAAGACUA
#=GR SRS043422_C2606710/451-266 CODON                             ...........................................................................................................................................................................................................................................................................
#=GR SRS043422_C2606710/451-266 TT_RNIE_SLOW                      ...........................................................................................................................................................................................................................................................................
NZ_BAKF01000067.1/243-11                                          AUAUUUAAUACAAAUACUUUCACGCGGCUACACAUUUCGUAGCUGAUAAAAAAUGAGUAAUUUUGCAGACCGAUUAUUUCGAGGGU.....GAACUUAGA.........GCUCUC...AGCACGUUGUGUGUUAAUAGUG..CC..GCUU..........UUGGCC.GGGCU.GCAUGGUUAGUG.AAUCCAACGAGCAAGAAUUAAAAACGUUUUUAGUAGUAAAAUUUUAAAAAUUUAAAAAAUUGAAACACAUUUAAGUUAUUA
#=GR NZ_BAKF01000067.1/243-11 CODON                               ...........................................................................................................................................................................................................................................................................
#=GR NZ_BAKF01000067.1/243-11 TT_RNIE_SLOW                        ...........................................................................................................................................................................................................................................................................
NZ_JIAF01000004.1/989032-988800                                   UAUCUAAAAACGGCAAAUUCGGAUAUAAGGGAGAAUGGCAACAUAAAUAAAAAUGAGUAAUUUUGCAGACCGAUUAUUUCGAGGGU.....GUACUUAGA.........GCCCUC...AGCACGUGGUGUGUUAAUAGUG..CU..GCUU..........UUGGCC.GAGCU.GCACGGUUAGUG.AAUCACACGGGCAAAGAACAAAAACGUUUUUUAGUAGUAAAAUUAAAAUUUAAAAAUGGACACUUUAAGUUACAAGACUAU
#=GR NZ_JIAF01000004.1/989032-988800 CODON                        .................................................................................................................................................................................................................................................AUG.......................
#=GR NZ_JIAF01000004.1/989032-988800 TT_RNIE_SLOW                 ...........................................................................................................................................................................................................................................................................
SRS055401_C2262988/251-19                                         AUAAUUAAUACCAACGCUUUCACGCUGUUAUGCGUUUCGUACCUAAUAAAAAAUGAGUAAUUUUGCAGACCGAUUAUUUCGAGGGU.....GAACUUAGA.........GCCCUC...AGCACGUUGUGUGUUAAUAGUG..UU..GCUU..........UUGGCC.GAGCA.GUAUGGUUAGUG.AAUCCGACGGGCAAGAAUUAAAAACGUUUUUUAGUAGUAAAAUUUUAAAAUUAAAAAUGAACACUUUAAGUUAUAAGACUA
#=GR SRS055401_C2262988/251-19 CODON                              ...............................................................................................................................................................................AUG.........................................................................................
#=GR SRS055401_C2262988/251-19 TT_RNIE_SLOW                       ...........................................................................................................................................................................................................................................................................
SRS016746_C3112314/251-19                                         AUAAUUAAUACCAACGCUUUCACGCUGUUAUGCGUUUCGUACCUAAUAAAAAAUGAGUAAUUUUGCAGACCGAUUAUUUCGAGGGU.....GAACUUAGA.........GCCCUC...AGCACGUUGUGUGUUAAUAGUG..UU..GCUU..........UUGGCC.GAGCA.GUAUGGUUAGUG.AAUCCGACGGGCAAGAAUUAAAAACGUUUUUUAGUAGUAAAAUUUUAAAAUUAAAAAUGGAUACUUUAAGUUAUAAGACUA
#=GR SRS016746_C3112314/251-19 CODON                              ...........................................................................................................................................................................................................................................................................
#=GR SRS016746_C3112314/251-19 TT_RNIE_SLOW                       ...........................................................................................................................................................................................................................................................................
Contig7208859.1/193-1                                             AUAAUUAAUAUCAAUACUUUCACACUGUUAUGCGUUUCGUACCUAAUAAAAAAUGAGUAAUUUUGCAGACCGAUUAUUUCGAGGGU.....AAGCUUAGA.........GCCCUC...AGCACGUUGUGUGUUAAUAGUG..UU..GCUU..........UUGGCC.GAGCU.GCAUGGUUAGUG.AAUCCGACGGGCAAGAAUUAAAAACGUUUUUUAGUAGUAAA........................................
#=GR Contig7208859.1/193-1 CODON                                  ...........................................................................................................................................................................................................................................................................
#=GR Contig7208859.1/193-1 TT_RNIE_SLOW                           ...........................................................................................................................................................................................................................................................................
SRS013723_C3473767/856-1088                                       AUAAUUAAUACCAACGCUUUCACGCUGUUAUGCGUUUCGUACCUAAUAAAAAAUGAGUAAUUUUGCAGACCGAUUAUUUCGAGGGU.....GAGCUUAGA.........GCCCUC...GGCACGUUGUGUGUUAAUAGUG..UU..GCUU..........UUGGCC.GAGCU.GCAUGGUUAGUG.AAUCCGACGGGCAAGAAUUAAAAACGUUUUUUAGUAGUAAAAUUUUAAAAUUAAAAAUGAACACUUUAAGUUAUAAGACUA
#=GR SRS013723_C3473767/856-1088 CODON                            ...............................................................................................................................................................................AUG.........................................................................................
#=GR SRS013723_C3473767/856-1088 TT_RNIE_SLOW                     ...........................................................................................................................................................................................................................................................................
SRS017511_Baylor_scaffold_37568/3466-3234                         AUAAUUAAUAUCAACGCUUUCACGCUGUUAUGCGUUUCGUACCUAAUAAAAAAUGAGUAAUUUUGCAGACCGAUUAUUUCGAGGGU.....GAGCUUAGA.........GCCCUC...AGCACGUUGUGUGUUAAUAGUG..UU..GCUU..........UUGGCC.GAGCU.GCAUGGUUAGUG.AAUCCGACGGGCAAGAAUUAAAAACGUUUUUUAGUAGUAAAAUUUUAAAAUUAAAAAUGAACACUUUAAGUUAUAAGACUA
#=GR SRS017511_Baylor_scaffold_37568/3466-3234 CODON              ...............................................................................................................................................................................AUG.........................................................................................
#=GR SRS017511_Baylor_scaffold_37568/3466-3234 TT_RNIE_SLOW       ...........................................................................................................................................................................................................................................................................
SRS062761_C4185168/237-5                                          AUAAUUAAUACCAACGCUUUCACGCUGUUAUGCGUUUCGUACCUAAUAAAAAAUGAGUAAUUUUGCAGACCGAUUAUUUCGAGGGU.....GAGCUUAGA.........GCCCUC...AGCACGUUGUGUGUUAAUAGUG..UU..GCUU..........UUGGCC.GAGCU.GCAUGGUUAGUG.AAUCCGACGGGCAAGAAUUAAAAACGUUUUUUAGUAGUAAAAUUUUAAAAUUAAAAAUGAACACUUUAAGUUAUAAGACUA
#=GR SRS062761_C4185168/237-5 CODON                               ...........................................................................................................................................................................................................................................................................
#=GR SRS062761_C4185168/237-5 TT_RNIE_SLOW                        ...........................................................................................................................................................................................................................................................................
SRS063603_LANL_scaffold_16033/2983-3215                           AUGAUUAAUACCAACGCUUUCACGCUGUUAUGCGUUUCGUACCUAAUAAAAAAUGAGUAAUUUUGCAGACCGAUUAUUUCGAGGGU.....GAGCUUAGA.........GCCCUC...AGCACGUUGUGUGUUAAUAGUG..UU..GCUU..........UUGGCC.GAGCU.GCAUGGUUAGUG.AAUCCGACGGGCAAGAAUUAAAAACGUUUUUUAGUAGUAAAAUUUUAAAAUUAAAAAUGAACACUUUAAGUUAUAAGACUA
#=GR SRS063603_LANL_scaffold_16033/2983-3215 CODON                ...............................................................................................................................................................................AUG.........................................................................................
#=GR SRS063603_LANL_scaffold_16033/2983-3215 TT_RNIE_SLOW         ...........................................................................................................................................................................................................................................................................
SRS049268_C4330408/705-937                                        AUAAUUAAUACCAACACUUUCACGCUGUUAUGCGUUUCAUACCUAAUAAAAAAUGAGUAAUUUUGCAGACCGAUUAUUUCGAGGGU.....GAGCUUAGA.........ACCCUC...AGCACGUUGUGUGUUAAUAGUG..UU..GCUU..........UUGGCC.GAGCU.GCAUGGUUAGUG.AAUCCGACGGGCAAGAAUUAAAAACGUUUUUUAGUAGUAAAAUUUUAAAAUUAAAAAUGAACACUUUAAGUUAUAAGACUA
#=GR SRS049268_C4330408/705-937 CODON                             ...............................................................................................................................................................................AUG.........................................................................................
#=GR SRS049268_C4330408/705-937 TT_RNIE_SLOW                      ...........................................................................................................................................................................................................................................................................
NZ_ATMK01000012.1/3640-3408                                       AUAAUUAAUACCAAUGCUUUCGCGCUGUUAUGCGUUUCGUACCUAAUAAAAAAUGAGUAAUUUUGCAGACCGAUUAUUUCGAGGGU.....GAACUUAGA.........GCCCUC...AGCACGUUGUGUGUUAAUAGUG..UU..GCUU..........UUGGCC.GAGCU.GCAUGGUUAGUG.AAUCCGACGGGCAAGAAUUAAAAACGUUUUUUAGUAGUAAAAUUUUAAAAUUAAAAAUGAAUACUUUAAGUUAUAAGACUA
#=GR NZ_ATMK01000012.1/3640-3408 CODON                            ...........................................................................................................................................................................................................................................................................
#=GR NZ_ATMK01000012.1/3640-3408 TT_RNIE_SLOW                     ...........................................................................................................................................................................................................................................................................
NZ_BAJY01000023.1/18068-18300                                     AUAAUUAAUACUAACACUUUCGCACUGUUAUGCGUUUUGUAGCUAAUAAAAAAUGAGUAAUUUUGCAGACCGAUUAUUUCGAGGGU.....GAACUUAGA.........GCCCUC...AGCACGUUGUGUGUUAAUAGUG..UU..GCUU..........UUGGCC.GAGCU.GCAUGGUUAGUG.AAUCCGACGGGCAAGAAUUAAAAACGUUUUUAGUAGUAAAAUUUUAAAAUUAAAAAUGAACACUUUAAGUUAUAAGACUAU
#=GR NZ_BAJY01000023.1/18068-18300 CODON                          .................................................................................................................................................................................................................................................AUG.......................
#=GR NZ_BAJY01000023.1/18068-18300 TT_RNIE_SLOW                   ...........................................................................................................................................................................................................................................................................
SRS049318_LANL_scaffold_111644/3403-3635                          AUAAUUAAUACCAACGCUUUCACGCUGUUAUGCGUUUCGUACCUAAUAAAAAAUGAGUAAUUUUGCAGACCGAUUAUUUCGAGGGU.....GAACUUAGA.........GCCCUC...AGCACGUUGUGUGUUAAUAGUG..UU..GCUU..........UUGGCC.GAGCU.GCAUGGUUAGUG.AAUCCGACGGGCAAGAAUUAAAAACGUUUUUUAGUAGUAAAAUUUUAAAAUUAAAAAUGAACACUUUAAGUUAUAAGACUA
#=GR SRS049318_LANL_scaffold_111644/3403-3635 CODON               ...............................................................................................................................................................................AUG.........................................................................................
#=GR SRS049318_LANL_scaffold_111644/3403-3635 TT_RNIE_SLOW        ...........................................................................................................................................................................................................................................................................
SRS014474_C725551/284-516                                         UAAUUAAUACCAACGCUUUCACGCUGUUAUGCGUUUCGUACCUAAAUAAAAAAUGAGUAAUUUUGCAGACCGAUUAUUUCGAGGGU.....GAACUUAGA.........GCCCUC...AGCACGUUGUGUGUUAAUAGUG..UU..GCUU..........UUGGCC.GAGCU.GCACGGUUAGUG.AAUCCGACGGGCAAGAAUUAAAAACGUUUUUUAGUAGUAAAAUUUUAAAAUUAAAAAUGAACACUUUAAGUUAUAAGACUA
#=GR SRS014474_C725551/284-516 CODON                              ...........................................................................................................................................................................................................................................................................
#=GR SRS014474_C725551/284-516 TT_RNIE_SLOW                       ...........................................................................................................................................................................................................................................................................
SRS047634_C4505245/2642-2874                                      AUAAUUAAUACCAACGCUUUCACGCUGUUAUGCGUUUCGUACCUAAUAAAAAAUGAGUAAUUUUGCAGACCGAUUAUUUCGAGGGU.....GAACUUAGA.........GCCCUC...AGCACGUUGUGUGUUAAUAGUG..UU..GCUU..........UUGGCC.GAGCU.GCACGGUUAGUG.AAUCCGACGGGCAAGAAUUAAAAACGUUUUUUAGUAGUAAAAUUUUAAAAUUAAAAAUGGAUACUUUAAGUUAUAAGACUA
#=GR SRS047634_C4505245/2642-2874 CODON                           ...........................................................................................................................................................................................................................................................................
#=GR SRS047634_C4505245/2642-2874 TT_RNIE_SLOW                    ...........................................................................................................................................................................................................................................................................
NZ_KI259320.1/18656-18424                                         AUUUGUAAAUAAUUCCCUUUGGCGGCUGCAUCGCAACUCUACCUAAUAAAAAAUGAGUAAUUUUGCAGACCGAUUAUUUCGAGGGU.....GAACUUAGA.........ACCCUC...AGCUCGUUGUGUGUUAAUAGUG..UA..ACUU..........UUGGCC.GAGUC.GCAUGGUUAGUG.AAUCCAAUGAGCAAGAAUUAAAAACGUUUUUUAGUAGUAAAAUUUAAAAUUUAAAAUGAACACUUUAAGUUACAAGACUAU
#=GR NZ_KI259320.1/18656-18424 CODON                              .................................................................................................................................................................................................................................................AUG.......................
#=GR NZ_KI259320.1/18656-18424 TT_RNIE_SLOW                       ...........................................................................................................................................................................................................................................................................
SRS017521_Baylor_scaffold_47871/170-1                             AUUUGUAAAUAAUUCCCUUUGGCGGCUGCAUCGCAACUCUACCUAAUAAAAAAUGAGUAAUUUUGCAGACCGAUUAUUUCGAGGGU.....GAACUUAGA.........ACCCUC...AGCUCGUUGUGUGUUAAUAGUG..UA..ACUU..........UUGGCC.GAGUC.GCAUGGUUAGUG.AAUCCAAUGAGCAAGAAU...............................................................
#=GR SRS017521_Baylor_scaffold_47871/170-1 CODON                  ...........................................................................................................................................................................................................................................................................
#=GR SRS017521_Baylor_scaffold_47871/170-1 TT_RNIE_SLOW           ...........................................................................................................................................................................................................................................................................
NZ_AEDO01000037.1/24943-25175                                     AUUUGUAAAUAAUUACCUUUGGCGGCUGCAUCGCAACUCUACCUAAUAAAAAAUGAGUAAUUUUGCAGACCGAUUAUUUCGAGGGU.....GAACUUAGA.........ACCCUC...AGCUUGUUGUGUGUUAAUAGUG..UA..ACUU..........UUGGCC.GAGUC.GCAUGGUUAGUG.AAUCCAAUGAGCAAGAAUUAAAAACGUUUUUUAGUAGUAAAAUUUAAAAUUUAAAAUGAACACUUUAAGUUACAAGACUAU
#=GR NZ_AEDO01000037.1/24943-25175 CODON                          .................................................................................................................................................................................................................................................AUG.......................
#=GR NZ_AEDO01000037.1/24943-25175 TT_RNIE_SLOW                   ...........................................................................................................................................................................................................................................................................
NZ_JRNR01000099.1/3609-3377                                       AUUUGUAAAUAAUUCCCUUUGGCGGCUGCAUCGCAACUCUACCUAAUAAAAAAUGAGUAAUUUUGCAGACCGAUUAUUUCGAGGGU.....GAACUUAGA.........ACCCUC...AGCUUGUUGUGUGUUAAUAGUG..UA..ACUU..........UUGGCC.GAGUC.GCAUGGUUAGUG.AAUCCAAUGAGCAAGAAUUAAAAACGUUUUUUAGUAGUAAAAUUUAAAAUUUAAAAUGAACACUUUAAGUUACAAGACUAU
[truncated: 374,284 more chars]
