# Supplementary material for: Discovery of 20 novel ribosomal leader candidates in bacteria and archaea
Source: BMC Microbiol. 2020 May 24;20:130. doi: 10.1186/s12866-020-01823-6 (PMC7247131; doi:10.1186/s12866-020-01823-6)
Supplement: Supplementary file 3 — Additional file 3. Archive of machine-readable alignments for all r-leader motifs that include flanking sequences and metadata. The alignments are stored in Stockholm format, which are text files that can be opened in any text editor (using a fixed-width font) and interpreted by software packages such as Infernal [54]. [file 12866_2020_1823_MOESM3_ESM.zip › sto-with-annot/L17-Actino-Proteobacteria.sto]

# STOCKHOLM 1.0
#=GF AnnotStoArgs -database refseq72env13-microbial -parentDir finalize/2019-04-04 -parallel mpicmdSLURM -pna 8,gb=1.8,wd=1 -queue dummyqueue extend 0,0
#=GF ID L17-Actino-Proteobacteria
#=GF DE L17-Actino-Proteobacteria ribosomal protein leader
#=GF AU Eckert I, Weinberg Z
#=GF TP Cis-reg; leader;
#=GF WK http://en.wikipedia.org/wiki/Ribosomal_Protein_L17_Leader
#=GF FancifyStockholm -longtable -wrapGeneContext 6in -recycleGeneColors
#=GF FancifyStockholmGeneContext -leftNothing -rightOperonOrCount 1
#=GF ORIGINAL_MOTIF 477	15066	0	0	refseq	44	actinomycete	jeremy	s40_45_60_75S100O5Min3	cmfinder		ethresh=2&nr=0&EVD=null3&cmfv=0.3	end
#=GF DECIDED_FALSE_POSITIVE_OR_PSEUDO NZ_AUEV01000001.1/75911-76010
#=GS topACOD_F95O9CU01C589N/313-1 ANNOT Left hairpin does not conform well to the characteristics of those in most other sequences.
#=GS NZ_AUKW01000004.1/555010-554537 ANNOT Left hairpin does not conform well to the characteristics of those in most other sequences.
#=GS NZ_LAVK01000035.1/24762-25221 ANNOT Left hairpin does not conform well to the characteristics of those in most other sequences.
C687J26621_10007310/642-190                         AGUGCUCGCUUCGCGCGGCCUGACCUUGGGUAUGAAGCUCGAAAACUGGCCGCCGGCCGGUCUCGACAAACACUGAACUCGUCG............AUCAAA.............................CGUCUGA....CGAACCUCCAGUACCUGAUACGGCUGGAG..GCAAAACAUUGA...........................AAGGAAAUCACC......AUGCGUCACGGACACGGACUACGUAAACUCAAUCGCACCAGCGAGCACCGCCUCGCCAUGCUGCGCAACAUGAUGAACUCGCUGCUCACGCACGAAGUCAUCAAGACCACGCUGCCCAAGGCCAAAGAGCUGCGCCGCGUCGUGGAACCCAUGAUCACCCUGGCCAAGGUCGCGACCGUGGCAAACCGUCGUCUGGCUUUUGACCGCCUGCGCGACCGCGAUGUGGUCGUCAAGCUCUUCAACGAGCUGGGCCCGCGCUUCGCAGCCCGCCCGGGUGGCUAUACCCGCAUCCUGAAGAUGGGC
#=GR C687J26621_10007310/642-190 CODON              .........................................................................STP..........................................................................................................................................................AUG............................................................................................................................................................................................................................................................................................................
#=GR C687J26621_10007310/642-190 TT_RNIE_SLOW       .....................................................................................................................................................................................................................................................................................................................................................................................................................................................................................................................................................
C687J26621_10071554/1174-768                        ..............................................UGGCCGCCGGCCGGUCUCGACAAACACUGAACUCGUCG............AUCAAA.............................CGUCUGA....CGAACCUCCAGUACCUGAUACGGCUGGAG..GCAAAACAUUGA...........................AAGGAAAUCACC......AUGCGUCACGGACACGGACUACGUAAACUCAAUCGCACCAGCGAGCACCGCCUCGCCAUGCUGCGCAACAUGAUGAACUCGCUGCUCACGCACGAAGUCAUCAAGACCACGCUGCCCAAGGCCAAAGAGCUGCGCCGCGUCGUGGAACCCAUGAUCACCCUGGCCAAGGUCGCGACCGUGGCAAACCGUCGUCUGGCUUUUGACCGCCUGCGCGACCGCGAUGUGGUCGUCAAGCUCUUCAACGAGCUGGGCCCGCGCUUCGCAGCCCGCCCGGGUGGCUAUACCCGCAUCCUGAAGAUGGGC
#=GR C687J26621_10071554/1174-768 CODON             ................................................AUG...................................................................................................................................STP.............................................AUG............................................................................................................................................................................................................................................................................................................
#=GR C687J26621_10071554/1174-768 TT_RNIE_SLOW      .....................................................................................................................................................................................................................................................................................................................................................................................................................................................................................................................................................
NZ_CP011371.1/5726851-5726388                       CGUGCGGCUCGAGAACUGGCCGCCGUCCGGCCUCGACAAGCGUUAAAAAAUCGGGGUGUCGGCUGCAGGCCGGCACCCCGUCGCCCCGGC......CACCGA.......................GCCGGGGUGAUGUG...CAA.CCCCCGGUACCUGAUCCGGCCGGGG..UUCAAUAAAGA............................AAGGAAAGCACC......AUGCGUCACCGUCACGGCCUUCGCAAACUCAACCGCACCUCCGAGCACCGCCUGGCGAUGCUCCGCAACAUGGCCAACUCGCUGAUCGAGCACGAGGCCAUCAAGACCACGGUGCCCAAGGCCAAGGAACUGCGUCGCGUCGUCGAGCCGCUGAUCACCCUCGGCAAGGAGCCGACCGUCGCCAACAAGCGCCUGGCGUUCUCGCGCCUGCGCAACCGCGACAACGUCGUGAAGCUGUUCGAAGUCCUGGGCCCGCGUUUCAACGCUCGCCCGGGCGGCUACACGCGCAUCCUGAAGAUGGGU
#=GR NZ_CP011371.1/5726851-5726388 CODON            ...........................................STP........................................................................................................................................................................................AUG............................................................................................................................................................................................................................................................................................................
#=GR NZ_CP011371.1/5726851-5726388 TT_RNIE_SLOW     .....................................................................................................................................................................................................................................................................................................................................................................................................................................................................................................................................................
soil_Contig5330/654-1110                            GCGCGGCCUGACCUUGGGCAUGAAACUGGAAUCGUGGCCGCCCGCCGGCCUGGACAAACGUUAAUUCAACCCGGUGAAAACAAGGCUGC.......GGUC..........................GCAGCCUUGAAC....CCGC.....GGUACCUGAUCCGGCCA.....CGGGAUUAAUAAAGGA.......................AAGGAAAGCACC......AUGCGUCACGGCCACGGCCUUCGUAAACUCAACCGCACCAGCGAGCACCGCCUCGCCAUGCUGCGCAACAUGAUGAACUCGCUGCUCGAGCACGAGGUCAUCAAGACCACCGUCCCCAAAGCCAAGGAAUUGCGCCGCGUGGUCGAGCCCAUGAUCACGCUUGCCAAGGAACCGACCGUCGCCAACAAGCGUCUGGCGUUCGAUCGCCUGCGCGACCGCGACAUCGUCACCAAGCUGUUCGCCGAACUGGGCCCGCGCUACCAGACGCGUCCGGGCGGCUACACCCGCAUCCUGAAGAUGGGC
#=GR soil_Contig5330/654-1110 CODON                 .............................................................STP......................................................................................................................................................................AUG............................................................................................................................................................................................................................................................................................................
#=GR soil_Contig5330/654-1110 TT_RNIE_SLOW          .....................................................................................................................................................................................................................................................................................................................................................................................................................................................................................................................................................
NZ_AUFN01000013.1/290278-289822                     CGCAGGCCGCCCUCGCGGCGUACGGCGACGACGACGACGACGCGUUCGUCGAGGACGAGCAGUACUGAUCCAGCCCCACCUCGGGCUGG.......UCACC.........................CCAGCCUGAUCAC...CUCUACUCCGGUACCUGGUACGGCCGGAG...AGAAUC.................................GAGAGAAGCACG.....AUGCCUACCCCGAAGAAGGGCGCCCGCCUCGGCGGCAGCCCCGCGCACCAGCGCCUCAUCCUCGCGAACCUGGCCACGGACCUGUUCCGCUACGGCCGGAUCACGACGACCGAGUCGAAGGCGCGCACGCUGCGUCCGCACGCCGAGAAGCUCAUCACCAAGGCGAAGAAGGCCCACCUGGGCGAGAACCCGCUGGCCCAGCGCCGCGAGGUCCUCAAGACCAUCCGUGACAAGGGCGUCGUGCACGUGCUCUUCACGGAGAUCGCGCCCACCUUCGCCGAGCGUCCGGGCGGGUACACCCGC
#=GR NZ_AUFN01000013.1/290278-289822 CODON          .................................................................STP..................................................................................................................................................................AUG............................................................................................................................................................................................................................................................................................................
#=GR NZ_AUFN01000013.1/290278-289822 TT_RNIE_SLOW   .....................................................................................................................................................................................................................................................................................................................................................................................................................................................................................................................................................
NZ_JAER01000028.1/47001-47479                       CCUCCGCCUGGCGGCAAGACACGAGAGACGCAGCCGUCGGGUGGGGCCUGGCCCCGCCUGGCGGCAAGACAAGUGAAGAAGGACCGGGC.......AAUC..........................GCCCGGUUCC......CAC..CUCCGGUACCUGACACGGCCGGAC..CUAGCACCCGGUACCUCGUACGGCCGGG...........CAGGAAAGAGAGAACGACAUGCCCAAGCCCAAGAAGGGUCCCCGCCUCGGCGGCAGCCCGGCGCACCAGCGCCUCAUCCUCGCGAACCUCGCCACCUCGCUCUUCGAGCACGGCCGGAUCACGACGACCGAGGCCAAGGCCCGCACCCUGCGGCCCUACGCCGAGAAGCUGAUCACCAAGGCCAAGAAGGCCCACGCCGGCGAGAACCCGCUGCACCAGCGCCGCGAGGUCCUCAAGGUCAUCCGGGACAAGGGUGUCGUGCACACCCUCUUCACGGAGAUCGCGCCGACCUUCGCCGACCGCCCGGGCGGCUACACCCGC
#=GR NZ_JAER01000028.1/47001-47479 CODON            ......................................................................................................................................................................................................................................AUG............................................................................................................................................................................................................................................................................................................
#=GR NZ_JAER01000028.1/47001-47479 TT_RNIE_SLOW     .....................................................................................................................................................................................................................................................................................................................................................................................................................................................................................................................................................
NC_008095.1/3870096-3870566                         GCCUCCCCACGUGGCCGCGGUACGGCGGUCAGCGGCGCGAGGGGAGGGGGCUGGGACGUCUUCCGGUCCGAAUGACAGUGGCGGGCCU........CGUGCC.........................GGGUCCGCCCAUC..CCAC...CCGGUACCUGAUACGGCCGGAG..UGGUGGAGUCCUCACCAGGACUC.................CGGAGCACGACG.....AUGCGCCAUAAGGUCGGACAGAGGAAGCUUCACCGCAGCACGAGCCACCGGCUCGCGAUGCUCAACAACAUGGUGACCUCGCUGCUGGAGCACCAGGCCAUCCGCACCACGCUUCCCAAGGCCAAGGAGGCCCGGAAGAUCGCGGAGCGGAUCAUCACCCUGGGCAAGCGUGGCGGCCUCGCCAACGUUCGCCUGGCGGCUCGUACGGUCAAGGACCGCGACGUGCUGCAGAAGGUGUUCGGCGAGUACAAGGACCGGUACGCCAGCCGUCCCGGUGGCUACACCCGCAUCGUUCGGCUCGGC
#=GR NC_008095.1/3870096-3870566 CODON              ......................................................................................................................................................................................................................................AUG............................................................................................................................................................................................................................................................................................................
#=GR NC_008095.1/3870096-3870566 TT_RNIE_SLOW       .....................................................................................................................................................................................................................................................................................................................................................................................................................................................................................................................................................
G312J29652_10012153/270-1                           UGCUUUAACCCGCGCGUCCGGGGCGGCACGGCCGCAUGCCCCGGAUGGACGGGGGACCCUCACCGGUCCAAUACAUUGAUGGUGGAGCCCG.....UGC.........................CGGUCUCCAUCCUUC...CCAC...CCGGUACCUCAUACGGCCGGAG..UGGUGGGCUCUCGCAAGGGCC...................CGGAGUCAGUACCC...AUGCGCCACAAGGUCGGACAGAGGAAGCUCCACCGCACCACGAGCCACCGGCUCGCGAUGCUCCACAACAUGGUCACCUCGCUGCUCGAGCACGAGGCCA...........................................................................................................................................................................................................
#=GR G312J29652_10012153/270-1 CODON                ..........................................................................................................................................................................A..UG........................................................................................................................................................STP...........................................................................................................................................................................................................
#=GR G312J29652_10012153/270-1 TT_RNIE_SLOW         .....................................................................................................................................................................................................................................................................................................................................................................................................................................................................................................................................................
NZ_ANAH02000033.1/26226-25755                       GCGAGUACCUGCCCACCCGGGGCGGCAUGGUUUCAUGCCCCGGGACGAGCAGGGGGCCCUCACCGGCCCAACCCCGCAGCGGUGGAGCCC......GUGCC........................GGCCUCCAUCCUUU...CCAC...CCGGUACCUCGUACGGCCGGAG..UGGUGGGCCCCUUGAAGGCC....................CGGAGUAGAGUCCC...AUGCGUCACAAGGUUGGACAACGGAAGCUCCACCGCACCACGAGCCACCGGCUCGCGAUGCUGCACAACAUGGUCACCUCGCUGCUCGAGCACGAGGCCAUCCGCACCACGCUGCCCAAGGCCAAGGAGGCCCGGGCCCUCGCCGAGCGCAUCAUCACCCUCGGCAAGCGCGGCGGUCUGUCCAAUGUGCGCCUCGCGGAGCGCACCGUCCGCAAUCGCGUCAUCCUGAAGAAGGUCUUCGGGGAGUACAAGGAGCGCUACGCCAGCCGUCCGGGUGGUUACACCCGCAUCGUCCGGCUCGGG
#=GR NZ_ANAH02000033.1/26226-25755 CODON            ......................................................................................................................................................................................................................................AUG............................................................................................................................................................................................................................................................................................................
#=GR NZ_ANAH02000033.1/26226-25755 TT_RNIE_SLOW     .....................................................................................................................................................................................................................................................................................................................................................................................................................................................................................................................................................
NZ_JPMI01000295.1/16253-16722                       UCGCAGUACCUCGUCCCUCGGGGCGGCAUGGCCGUAUACCCCGGGGGAGGAGGGGGCCUUCCCAGGCCCGAUACAGCAACGGUGGAGCC.......CGUGCC........................GGUUCCAUCCUUC...CCAC...CCGGUACCUCGUACGGCCGGAG..UGGUGGGCCCCGAAAGGGCCC..................GAGGUCAGCACC......AUGCGUCACAAGGUAGGCCAGAGGAAGCUCCACCGCACCACGAGCCACCGGCUCGCGAUGCUCCACAACAUGGUCACCUCGCUGCUCGAGCACGAGGCCAUCCGCACCACGCUGCCCAAGGCCAAGGAGGCCCGGGCGAUCGCCGAGCGCAUCAUCACCCUCGGCAAGCGCGGUGGCCUGGCCAACGUGCGCCUCGCGGAGCGGACGGUUCGCAACCGCGUCAUCCUCCAGAAGGUGUUCAGCGAGUACAAGGACCGGUACGCCAACCGCCCGGGCGGGUACACCCGCAUCGUGCGCCUCGGA
#=GR NZ_JPMI01000295.1/16253-16722 CODON            ......................................................................................................................................................................................................................................AUG............................................................................................................................................................................................................................................................................................................
#=GR NZ_JPMI01000295.1/16253-16722 TT_RNIE_SLOW     .....................................................................................................................................................................................................................................................................................................................................................................................................................................................................................................................................................
NZ_CP011509.1/5915247-5915716                       CCGCAGUCCCUCGUCCCUCGGGGCGGCAUGGCCGCAUACCCCGGGGGAGGAGGGGGCCCUCCCAGGCCCAACACAGCAACGGUGGAGCC.......CGUGCC........................GGUUCCAUCCUUC...CCAC...CCGGUACCUCGUACGGCCGGAG..UGGUGGGCCCCGAAAGGGCCC..................GAGGUCAGCACC......AUGCGUCACAAGGUAGGCCAGAGGAAGCUCCACCGCACCACGAGCCACCGGCUCGCGAUGCUCCACAACAUGGUCACCUCGCUGCUCGAGCACGAGGCCAUCCGCACCACGCUGCCCAAGGCCAAGGAGGCCCGGGCGAUCGCCGAGCGCAUCAUCACCCUCGGCAAGCGCGGUGGCCUGGCCAACGUGCGCCUCGCGGAGCGGACAGUUCGCAACCGCGUCAUCCUCCAGAAGGUGUUCAGCGAGUACAAGGAUCGUUACGCCAGCCGCCCGGGCGGGUACACCCGCAUCGUGCGCCUCGGC
#=GR NZ_CP011509.1/5915247-5915716 CODON            ......................................................................................................................................................................................................................................AUG............................................................................................................................................................................................................................................................................................................
#=GR NZ_CP011509.1/5915247-5915716 TT_RNIE_SLOW     .....................................................................................................................................................................................................................................................................................................................................................................................................................................................................................................................................................
NZ_JMCB01000003.1/16357-16826                       UCGGCCCGCGCCGUGACACGGCUUCACGCGGCGCGGGAAGAGGGGGCCCCUCCCCAUAAAAGUGGGGGCCUAUUGGCAAUAGCGGACCUC......GGUGUC........................GAGUCCGCUCUUC...CCAC...CCGGUACCUGAUACGGCCGGUG..UGGUGGAGCCGAGAGGCUC.....................CGGAGUCACGCUC....AUGCGUCACAAGGUUGGACAGAGGAAGCUUCACCGCACCACGCCGCACCGGCUCGCGAUGCUCAACAACAUGGUCACCUCGCUGCUCGAGCACGAGGCGAUCCGCACCACCGUCCCCAAGGCCAAGGAGGCCCGGAAGAUGGCGGAGCGGAUCAUCACGCUCGGCAAGCGCGGCGGGCUGGCCAAUGUUCGUCUGGCUGCCCGAAUCGUGAAGGACAAGGACGUCCUCCAGAAGGUCUUCAGCACCUACAAGGACCGCUACGCCAGCCGUAAGGGCGGCUACACCCGCAUCAUCAAGCUCGGC
#=GR NZ_JMCB01000003.1/16357-16826 CODON            ......................................................................................................................................................................................................................................AUG............................................................................................................................................................................................................................................................................................................
#=GR NZ_JMCB01000003.1/16357-16826 TT_RNIE_SLOW     .....................................................................................................................................................................................................................................................................................................................................................................................................................................................................................................................................................
JGI12467J12023_1013060/151-621                      UCUGAAGCACCUGCUCUCGCGCCGCGACACAGCCGCAGGCGGCGCGAGGGGAGGGGGCCCGUAAGGCCCAACAAGGCAAUGGCGAGCCC.......CGUGUC........................GGGCCCGCCCUUC...UCAC...CCGGUACCUGAUACGGCCGGAG..UGAUGGAGCCGAGAGGCUC.....................CGGAGAGUCGCACCC..AUGCGUCACAGGGUAGGACAAAGGAAGCUGCACCGCACCACGAGCCACCGGCUCGCGAUGCUCAACAACAUGGUCACCUCGCUGCUCGAGCACGAGGCCAUUCGCACCACCGUCCCCAAGGCCAAGGAGGCCCGGAAGAUGGCGGAGCGCAUCAUCACCCUCGGCAAGCGCGGUGGGCUGGCCAAUGUUCGCCUCGCGGCGCGCAUCGUGAAGGACAAGAACGUCCUUCAGAAGGUGUUUGGCCCGUACAAGGAGCGCUACGCCAACCGCAAUGGCGGCUACACCCGCAUCGUGAAGCUGGGC
#=GR JGI12467J12023_1013060/151-621 CODON           ......................................................................................................................................................................................................................................AUG............................................................................................................................................................................................................................................................................................................
#=GR JGI12467J12023_1013060/151-621 TT_RNIE_SLOW    .....................................................................................................................................................................................................................................................................................................................................................................................................................................................................................................................................................
NC_014623.1/4510723-4511195                         UGUCGUACCUCACGCCUCGCCGCGACACGGCUUCACACGGCGGGGAGUGAGGGGGGCCCCUGAAAAGGCUCCUUGGCAAUGGCGGCCCC.......UGUGUC........................GGGUCUGCCCUUC...CCAC...CCGGUACCUGAUACGGCCGGAG..UGGUGGAGUCUCCCUGAGACUC..................CGGAGUGAACGGAC...AUGCGUCACAAGCUUGGACAGAGGAAGCUGCACCGCACCACGAGCCACCGGCUCGCGAUGCUCAACAACAUGGUCACCUCGCUGCUCGAGCACGAGGCCAUCCGCACCACGCUGCCCAAGGCCAAGGAGGCCCGGAAGCUGGCGGAGCGCAUCAUCACGCUCGGCAAGCGCGGUGGUCUGGCCAAUGUCCGUCUCGCGUCCCGGACCGUGAAGGACAAGAACGUCCUCCAGAAGGUCUUCAGCGAGUACAAGGACCGCUACAGCACCCGCAAGGGUGGCUACACCCGCAUCAUCAAGCUCGGU
#=GR NC_014623.1/4510723-4511195 CODON              ......................................................................................................................................................................................................................................AUG............................................................................................................................................................................................................................................................................................................
#=GR NC_014623.1/4510723-4511195 TT_RNIE_SLOW       .....................................................................................................................................................................................................................................................................................................................................................................................................................................................................................................................................................
NZ_CP006003.1/6488552-6488083                       CCCCGCGCGCCCGCGACAUGGCGGCAAGCGGCGCGCGGAGGGAAGGAGCCCGGUGAAGUCCUCCGGGUUCGACGAGCAGUGGUGGGCCC.......CGUGUC........................GGGUCCACCCUUC...CCAC...CCGGUACCUGACACGGCCGGAG..UGGUGGGCUCCCACAAGGGCC...................CGGAGCACGACG.....AUGCGUCAUAGGGUAGGACAGAGGAAGCUGCACCGCACCACGAGCCACCGUCUCGCGAUGCUGAACAACAUGGUCACCUCGCUGCUCGAGCACCAGGCCAUCCGCACCACGCUGCCCAAGGCCAAGGAGGCCCGGAAGCUGGCGGAGCGCAUCAUCACGCUGGGUAAGCGUGGUGGGCUCUCCAACGUGCGCCUGGCGGCCCGGACCGUGAAGGACCGUGACGUGCUGAAGAAGGUCUUCAGCGAGUACAAGGACCGCUACGCCAACCGUCCCGGCGGCUACACCCGCAUCGUUCGUCUCGGC
#=GR NZ_CP006003.1/6488552-6488083 CODON            ......................................................................................................................................................................................................................................AUG............................................................................................................................................................................................................................................................................................................
#=GR NZ_CP006003.1/6488552-6488083 TT_RNIE_SLOW     .....................................................................................................................................................................................................................................................................................................................................................................................................................................................................................................................................................
NC_020126.1/5952507-5952038                         UUUCCUCCGUGCCCGCGACAUGGUUGCAGGCGGCGCGGAGGGAAGGGACCUGGUGAGACCCACCUGGUCCAAUCAGCAGUGGCGGGCCC.......CGUGUC........................GGGUCCGCCCUUC...CCAC...CCGGUACCUGAUACGGCCGGAG..UGGUGGGCCCCUCCGGGGGCC...................CGGAGCAGGACG.....AUGCGCCACAAGGUUGGACAGAGGAAGCUGCACCGCACCACGAGCCACCGGCUCGCGAUGUUGAACAACAUGGUCACCUCGCUGCUCGAGCACCAGGCCAUCCGCACCACGCUGCCCAAGGCCAAGGAGGCCCGGAAGCUGGCGGAGCGCAUCAUCACGCUGGGUAAGCGUGGUGGUCUCUCCAACGUGCGCCUGGCGGCCCGGACGGUGAAGGACCGUGACGUGCUGAAGAAGGUCUUCAGCGAGUACAAGGACCGGUACGCCACGCGUCCCGGCGGCUACACCCGCAUCAUCCGCCUCGGC
#=GR NC_020126.1/5952507-5952038 CODON              ......................................................................................................................................................................................................................................AUG............................................................................................................................................................................................................................................................................................................
#=GR NC_020126.1/5952507-5952038 TT_RNIE_SLOW       .....................................................................................................................................................................................................................................................................................................................................................................................................................................................................................................................................................
NZ_AKXT02000011.1/416134-415683                     ACCUCCUCACGCGUCCGCGGGCACGGCGGUCAGCGGCGCGAGGGGAGGGGGCUGGGACGUCUUCCGGCCCGAAUGACAGUGGCGGGCCC.......CGUGCC........................GGGUCCGCCCAUC...CCAC...CCGGUACCUGAUACGGCCGGAG..UGU.....................................UGGAGCACGACG.....AUGCGCCACAAGGUUGGACAGAGGAAGCUGCACCGCACCACGAGCCACCGUCUCGCGAUGCUGAACAACAUGGUGACUUCGCUGCUGGAGCACCAGGCCAUCCGCACCACGCUUCCCAAGGCCAAGGAGGCCCGGAAGAUCGCGGAGCGGAUCAUCACCCUGGGCAAGCGUGGCGGCCUCGCCAACGUUCGCCUGGCGGCCCGGACGGUGAAGGACCGCGAGGUGCUGCAGAAGGUGUUCAGCGAGUACAAGGACCGUUACGCCAGCCGUCCCGGUGGCUACACGCGCAUCAUCCGGCUCGGC
#=GR NZ_AKXT02000011.1/416134-415683 CODON          .....................................................................................................................................................................................................................................................................................................................................................................................................................................................................................................................................................
#=GR NZ_AKXT02000011.1/416134-415683 TT_RNIE_SLOW   .....................................................................................................................................................................................................................................................................................................................................................................................................................................................................................................................................................
NC_015711.1/5781944-5782415                         GCCUCCCCACGCGGCCGCGGGCACGGCGGUCAGCGGCGCGAGGGGAGGGGGCCGGGACGUCUUCCAGCCCGAAUGACAGUGGCGGGCCC.......CGUGCC........................GGGUCCGCCCAUC...CCAC...CCGGUACCUGAUACGGCCGGAG..UGGUGGAGUCCCCAGCGGGACUC.................CGGAGCACGACG.....AUGCGCCACAAGGUCGGACAGAGGAAGCUUCACCGCACCACGAGCCACCGGCUCGCGAUGCUCAACAACAUGGUGACCUCGCUGCUGGAGCACCAGGCCAUCCGCACCACGCUUCCCAAGGCCAAGGAGGCCCGGAAGAUCGCGGAGCGGAUCAUCACCCUGGGCAAGCGUGGCGGUCUCGCCAACGUUCGCCUGGCGGCCCGGACGGUCAAGGACCGCGACGUGCUGCAGAAGGUGUUCGGCGAGUACAAGGACCGGUACGCCAACCGUCCCGGCGGCUACACCCGCAUCGUCCGGCUCGGC
#=GR NC_015711.1/5781944-5782415 CODON              ......................................................................................................................................................................................................................................AUG............................................................................................................................................................................................................................................................................................................
#=GR NC_015711.1/5781944-5782415 TT_RNIE_SLOW       .....................................................................................................................................................................................................................................................................................................................................................................................................................................................................................................................................................
JGI12467J12023_1015101/1040-1510                    CUCGGUCCACGCCGUGACACGGCUUCACGCGGCGCGGGCAGAGGGGGCCUCCCUCCAUAAACGGGAGGCCCAAUGGCAAUAGCGGACCC.......CUGUGUC.......................GGGCCCGCUCUUC...CCAC...CCGGUACCUGAUACGGCCGGUG..UGGUGGAGCCCGAAAGGCUC....................CGGAGUCACGGAC....AUGCGCCACAGGGUUGGACAGAGGAAGCUUCACCGCACCACGCCGCACCGGCUCGCGAUGCUCAACAACAUGGUCACCUCGCUGCUCGAGCACGAGGCGAUCCGCACCACCGUCCCCAAGGCCAAGGAGGCCCGGAAGAUGGCGGAGCGGAUCAUCACGCUCGGCAAGCGCGGCGGGCUGGCCAAUGUCCGUCUGGCUUCCCGGAUCGUGAAGGACAAGAACGUCCUCCAGAAGGUCUUCAGCACCUACAAGGACCGCUACGCCACCCGCAAGGGCGGCUACACCCGCAUCAUCAAGCUCGGC
#=GR JGI12467J12023_1015101/1040-1510 CODON         ........................................................................AUG..........................................................................................................................................................................................................................................................................................................................................................................................................................................................................
#=GR JGI12467J12023_1015101/1040-1510 TT_RNIE_SLOW  .....................................................................................................................................................................................................................................................................................................................................................................................................................................................................................................................................................
NC_017030.1/3764264-3764737                         CACCUGCCUUGGCUGCCCACCGACACGGCUUCACGGUGGCGCGAAGGCAGGGGGCCCUGGUACACAGGGCCCGAUUCAACGGCGGCCCUG......GUGU.........................CGGGGCCGUCCUUC...CCAC...CCGGUACCUGAUACGGCCGGAG..UGGUGGGGUUCUCAAGAAGAGGCCC...............CGGAGCACGCGC.....AUGCGCCACAAGGUCGGACAAAGGAAGCUGCACCGCACCACGAGCCACCGUCUCGCGAUGCUGAACAACAUGGUCACGUCCCUGCUGGAGCACGGGGCCAUCCGCACCACCGUUCCCAAGGCGAAGGAAGUCCGUCCGCUGGCCGAGCGCAUCAUCACGCUCGCCAAGCGCGGUGGCCUGUCCAACGUGCGCCUUGCUGCCCGCACCGUGAAGGACCGCACGGUCCUCCAGAAGGUGUUCAGCGAGUACAAGGAGCGUUACGCCUCCCGUCCGGGUGGCUACACCCGCAUCGUGCGCCUGGGC
#=GR NC_017030.1/3764264-3764737 CODON              ......................................................................................................................................................................................................................................AUG............................................................................................................................................................................................................................................................................................................
#=GR NC_017030.1/3764264-3764737 TT_RNIE_SLOW       .....................................................................................................................................................................................................................................................................................................................................................................................................................................................................................................................................................
SRB_FXPBX6M01ETLHE/544-142                          .........................................................GCCGCGAGGCACGGUCGACGAAAGGACCGCC........UCAG...........................GGCGGUCCGGUG...CACG.CUCCGGUACCUGACACGGCCGGGG..UUCAAAAUAGAG...........................AAGGGAAACCAAC.....AUGCGCCACGGUCACGGACUCAGAAAACUCAACCGCACGUCGGAGCACCGCCUGGCGAUGUUCCGCAACAUGUGCAAUUCGUUGAUUCAACACGAGGCGAUCAAGACGACGGUGCCGAAGGCGAAGGAACUGCGCCGGCUGGUCGAGCCGCUGAUCACGCUCGGCAAGGAACCGACGCUCGCGAACCGGCGGCUGGCUUUCAACCGCACCCGGGAUCGCGCCAUCGUCAGCAAGCUGUUCGACGAACUCGGCCCGCGCUACAAGGCCCGGCCCGGCGGCUACACACGGAUCCUGAAGAUGGGC
#=GR SRB_FXPBX6M01ETLHE/544-142 CODON               ......................................................................................................................................................................................................................................AUG............................................................................................................................................................................................................................................................................................................
#=GR SRB_FXPBX6M01ETLHE/544-142 TT_RNIE_SLOW        .....................................................................................................................................................................................................................................................................................................................................................................................................................................................................................................................................................
LWAnN_GIDYKCY01AF5CK/473-14                         AGAACUGGCCGCCGCAGAACCUGGACAAGCGCUAGAGCUCUGACAAUACGAAAGGCGGCCCAAGUGCCGUCCCAGCGUGAGGCCCUCG........GAAG...........................CGAGGGUCGAUGUG.CACC.CCCCGGUACCUGACACGGCCGGGG...UCAAAU................................AAGGAAAGAACCGCACC.AUGCGCCACCGCAACGGACUACGCAAACUCAACCGCACCAGUGAGCAUCGCCAGGCGAUGUUGCGCAACAUGUGCAAUUCGUUGCUGCAGCACGAAGCCAUCAAGACCACGCUGCCCAAGGCCAAGGAAUUGCGCCGCGUGGUCGAGCCGCUCAUCACGCUGGCCAAGGAAGCGACACUGGCGAACCGCCGUCUGGCUUUCGAUCGCACGCGCGACCGCGACAUCGUCACCAAGCUGUUUGGCGAGUUGGGACCACGCUACAAGGCACGCCCGGGCGGCUACACCCGGAUUCUCAAGAUGGGA
#=GR LWAnN_GIDYKCY01AF5CK/473-14 CODON              ................................STP...................................................................................................................................................................................................AUG............................................................................................................................................................................................................................................................................................................
#=GR LWAnN_GIDYKCY01AF5CK/473-14 TT_RNIE_SLOW       .....................................................................................................................................................................................................................................................................................................................................................................................................................................................................................................................................................
NZ_AWOO02000003.1/173088-172639                     GGACAACUACGGCGACGACGACCAGAGCUACGCCGAGACCGAGCAGUACUAGACACCCGAUUCCGGCGGCCGGGGGCACCGUUCCCCGG.......CCGU..........................CCU.GGAACCAG....CUGA.CACCGGUACCUGAUACGGCCGGUG..CAGG...................................AAGGACGCACC.......AUGCCCCAGCCCACCAAGGGCGCCCGCCUCGGCGGUAGCGCGGCGCACCAGAAGCUGAUCCUGGCGAACCUGGCCACGGCCCUGUUCGAGCACGGCCGCAUCACCACCACCGAGGCCAAGGCCCGCCGGGUCCGCCCGCUGGCGGAGAAGCUGAUCACCAAGGCCAAGAAGGGCGACCUGCACAACCGGCGCCUGGUGGCCCGCACGAUCCGCGACAAGGGCGUGCUGCACGAGCUCUUCACCGAGAUCGCGCCGCGCUUCGAGAACCGGCCCGGCGGCUACACCCGCAUCACCAAGAUCGGC
#=GR NZ_AWOO02000003.1/173088-172639 CODON          .................................................STP..................................................................................................................................................................................AUG............................................................................................................................................................................................................................................................................................................
#=GR NZ_AWOO02000003.1/173088-172639 TT_RNIE_SLOW   .....................................................................................................................................................................................................................................................................................................................................................................................................................................................................................................................................................
topACOD_F95O9CU02FUYVO/109-463                      CGGAGUGCGACCAUGAGUACCGAGCACGAAGCGAGCGCGACCGUCAGUGCAGAGUCCGAGCGGCGCGCGGAUCCCAGACCGGGGCUAC........GAGUG..........................GUGGCCCC.......CUGA.CGCCGGUACCUGACACGGCCGGUG..CAGA...................................AAGGAGAAACGGCAG...AUGCCGAAGCCCACGAAGGGUCCCCGUCUCGGCGGGAGCCCGGCACACGAACGGUUGAUCCUGGCGAACCUCGCGACCGCGUUGUUCGAGCACGGAUCGAUCCGGACGACCGAGGCGAAGGCGCGGCGGGUGCGGCCACUGGCCGAGCGGCUGAUCACCAAGGCCAAGAAGGGUGAUCUGCACAACCGCCGUCAGGUGCACGCGGUG................................................................................................
#=GR topACOD_F95O9CU02FUYVO/109-463 CODON           ......................................................................................................................................................................................................................................AUG.........................................................................................................................................................................................................STP................................................................................................
#=GR topACOD_F95O9CU02FUYVO/109-463 TT_RNIE_SLOW    .....................................................................................................................................................................................................................................................................................................................................................................................................................................................................................................................................................
botACOD_contig00616/1-417                           ..................................GCGCGACCGUCAGUGCUGAGUCCGAGCGGCGCGCCGAUCCCAGACCGGGGCUAC........GAGUG..........................GUGGCCCC.......CUGA.CGCCGGUACCUGACACGGCCGGUG..CAGA...................................AAGGAGAAACGGCAG...AUGCCGAAGCCCACGAAGGGUCCCCGUCUCGGCGGGAGCCCGGCACACGAACGGUUGAUCCUGGCGAACCUCGCGACCGCGUUGUUCGAGCACGGAUCGAUCCGGACGACCGAGGCGAAGGCGCGGCGGGUGCGGCCACUGGCCGAGCGGCUGAUCACCAAGGCCAAGAAGGGUGAUCUGCACAACCGCCGUCAGGUGCACGCGGUGAUCCGGAACAAGGACGUGGUGCAUCAGCUGUUCACGGCGAUCGGUCCCAGCCAGGCCGCGCGUCCGGGCGGGUACACCAGGAUCACCAAGGUCGGU
#=GR botACOD_contig00616/1-417 CODON                ......................................................................................................................................................................................................................................AUG............................................................................................................................................................................................................................................................................................................
#=GR botACOD_contig00616/1-417 TT_RNIE_SLOW         .....................................................................................................................................................................................................................................................................................................................................................................................................................................................................................................................................................
NZ_AUKO01000030.1/120950-121439                     CUGCGGGCCGGCUGCGGCCUGCCGCUCCCACGCGGCGAAGCCGCAUGGGAGCACAGCCCCGCGCCCCUUCGGGGGCGCACCCCGCGUCCC......UCUC.........................GGGGCGCGGGUC.....CGUAUCCCCGGUACCUGAUACGGCCGGG.A.CUGCCGUCGGUUCCUGACACGGCCGACGCAGGAACAACGAAGGAGAAGCACC.....AUGCCGAAGCCCACCAAGGGUCCCCGUCUGGGCGGCAGUGCCGCGCACCAGAAGGCGAUGCUGGGCAACCUGGCGACCGCGCUGUUCGAGCACGGCCGCAUCACGACGACCGAGGCGAAGGCCCGCCGCCUGCGUCCGGUCGCCGAGCGUCUGAUCACCAAGGCGAAGAAGGGCGACCUGCACAACCGUCGGCAGGUCAUGCGCACCGUCCUCGACAAGAGCGUCGUGCACACCCUCUUCACCGAGAUCGGUCCGCGGUACGAGAACCGUCCCGGUGGCUACACCCGCAUCACCAAGAUCGGC
#=GR NZ_AUKO01000030.1/120950-121439 CODON          ......................................................................................................................................................................................................................................AUG............................................................................................................................................................................................................................................................................................................
#=GR NZ_AUKO01000030.1/120950-121439 TT_RNIE_SLOW   .....................................................................................................................................................................................................................................................................................................................................................................................................................................................................................................................................................
topACOD_F95O9CU01C589N/313-1                        AGACCGAGCAGUACUGACCGGACCGCGGCGGCCGGGGCCGCGUUCCCCGGCCGUCCGGGCAGCACAGGCGCGCGGGCGUCUGGAC...........ACGCGAAACAAGUGCA..................GUUCAACACGG.CUGA.CGCCGGUACCUGAUACGGCCGGCG..CAGG...................................AAGGAAGCACC.......AUGCCCAAGCCCACCAAGGGCACCCGCUUCGGCGGCAGCCCCGCUCACCAGCGGCGGAUGCUGGCGAACCUGGCGACGGCGCUGUUCGAGCACGGCCGCAUCACCACCACCGAGGCCAAGGCCCGGCGGGUGCGGCCGCUCGCGGAGAAGCUGAUCAC.................................................................................................................................................
#=GR topACOD_F95O9CU01C589N/313-1 CODON             ..............STP..............................................................................................................................................................................................................................................................................AUG.............................................................................................STP...................................................................................................................................................
#=GR topACOD_F95O9CU01C589N/313-1 TT_RNIE_SLOW      .....................................................................................................................................................................................................................................................................................................................................................................................................................................................................................................................................................
DCrCPGB_c521527/143-419                             GCAGUUGGCGCGGUCACAACUACAGAUUGAUUGGCGGCUGCGGGCCGAAACUCUUGGUUUCGGGUUCGCUUCGCCACACGGGUCGGGGC.......GGCU..........................GCCCCGGCUUCCA...CUAG.CUCCGGUACCUGGUACGGCCGGGG...AGAAAU.................................GAGAGACAGC.......AUGCCCAAGCCCAAGAAGGGGCCCCGCCUCGGCGGCAGCCCGGCCCACCAGCGGCUCAUCCUCCGCAACCUGGCCACCUCGCUCUUCGAGCACGGCCGGAUCACCACCACGGAGGCCAAGGCGCGCA................................................................................................................................................................................
#=GR DCrCPGB_c521527/143-419 CODON                  ......................................................................................................................................................................................................................................AUG........................................................................................................................STP.................................................................................................................................................................................
#=GR DCrCPGB_c521527/143-419 TT_RNIE_SLOW           .....................................................................................................................................................................................................................................................................................................................................................................................................................................................................................................................................................
NZ_JOAI01000002.1/176933-176480                     CUACGCGGAGACCGAGCAGUACUAAGAAUUCGGGACGGGGGCGGCCCUUCGCGGGCCGCCCCCGCCACCGUGCAAGUCGUACGGGCA.........CAG.............................UGCCCGUGCGC...CCG..CUGCGGUACCUGGUACGGCCGCAGU.CGGAGAUAC..............................GAGGAGUCAUUCC.....AUGCCGCGUCCCACCAAGGGUGCCCGCCUCGGCGGCGGCCCGCACCACGAGCCCCUGCUGCUCGCCGGUCUGGCCCGUGAGCUGUUCCAGUACGGCCGCAUCACCACCACCGAGGCCAAGGCCCGCCGCCUGCGCCCGCUGGCGGAGAAGCUGAUCACCAAGGCGAAGAAGGGCGACAUCCACAACCGUCGCCUGGUGCGCAAGACCAUCACCGACAUCUCGGUGCUGCACACCCUCUUCACCGAGAUCGCGCCGCGCUUCGAGAACCGCCCCGGCGGUUACACCCGCAUCACCAAGAUCGGC
#=GR NZ_JOAI01000002.1/176933-176480 CODON          ......................STP.............................................................................................................................................................................................................AUG............................................................................................................................................................................................................................................................................................................
#=GR NZ_JOAI01000002.1/176933-176480 TT_RNIE_SLOW   .....................................................................................................................................................................................................................................................................................................................................................................................................................................................................................................................................................
NZ_JAIZ01000648.1/13642-13189                       GCGGAGACCGAGCAGUACUAAGAGUUUGGGACGGGGGCGGCCCCUCGCGGACCGCCCCCGCUUCAAUGCACACAAGCCGUCCGGGCA.........ACAG............................UGCCCGGCCGC...CCG..CUGCGGUACCUGACACGGCCGCAGU.CGGAGAUCC..............................AAGGAGUAAUCC......AUGCCGCGUCCCACCAAGGGUGCCCGCCUCGGCGGCGGCCCGCACCACGAGCCGCUGCUGCUCGCCGGUCUGUGCCGGGAGCUGUUCCAGUACGGCCGCAUCACCACGACCGAGGCCAAGGCCCGUCGGAUGCGCCCGCUGGCGGAGAAGCUGAUCACCAAGGCGAAGAAGGGCGACAUCCACAACCGUCGCCUGGUGCGCAAGACCAUCACCGACGUCUCGGUGCUGCACACCCUCUUCACCGAGAUCGCGCCGCGCUACGAGAACCGCCCGGGUGGCUACACCCGUAUCACCAAGAUCGGU
#=GR NZ_JAIZ01000648.1/13642-13189 CODON            ..................STP.................................................................................................................................................................................................................AUG............................................................................................................................................................................................................................................................................................................
#=GR NZ_JAIZ01000648.1/13642-13189 TT_RNIE_SLOW     .....................................................................................................................................................................................................................................................................................................................................................................................................................................................................................................................................................
NZ_JQLN01000005.1/2502847-2503299                   UUACGCGGAGACCGAGCAGUACUGAGUUUGGUCCGGGACGGCUCCCACCGGAGCCGUCCCGGUUCAUGAAGGAAAGUCGUCCGGGCA.........ACAG............................UGCCCGGCCGC...CCGU..UCCGGUACCUGAUACGGCCGGAUU.CGGAGAUAC..............................AAGGAGCUACC.......AUGCCCCGUCCCACGAAGGGUGCCCGCCUCGGCGGUGGCCCGCACCACGAGCCGCUGCUGCUGGCCGGCCUGUGCCGCGAGCUGUUCACCCACGGCCGCAUCACCACGACCGAGGCCAAGGCCCGUCGGAUGCGCCCGCUGGCCGAGCGCCUGAUCACCAAGGCGAAGGUCGGUGACAUCCACAACCGUCGUAUCGUCCGCAAGACGAUCACCGACGUCUCCGUGCUGCACACCCUCUUCACCGAGAUCGCGCCGCGCUACGAGAACCGCCCGGGUGGCUACACCCGUAUCACCAAGAUCGGU
#=GR NZ_JQLN01000005.1/2502847-2503299 CODON        ......................STP.............................................................................................................................................................................................................AUG............................................................................................................................................................................................................................................................................................................
#=GR NZ_JQLN01000005.1/2502847-2503299 TT_RNIE_SLOW .....................................................................................................................................................................................................................................................................................................................................................................................................................................................................................................................................................
NZ_AJFF01000004.1/16152-16603                       AGCGUUGAGAUCGCGGGCCGCUCGCGGCUCGUCGUCGUAAGAACCGCUGCGGCUCCCGGACGGGAGCCGCGGUGUCGAUAGGGGC...........CCAGU.............................GCCCCGGUC...CCG..CUCCGGUACCUGAUACGGCCGGAGU.CAGAUAACCA.............................AAGGAACGCGCC......AUGCGCCACCGCCACGGACUUCGCAAACUGAACCGCACCAGCAGCCAUCGCCUCGCGAUGCUGCGCAACAUGGCCAACUCGCUGAUCCGCCACGAGGCGAUCAAGACGACGGUGCCGAAGGCCAAGGAACUGCGCGCCGUCGUCGAGCCGCUGAUCACGCUGGGCAAGACCCCGACGCUGGCCAACCGCCGCCUGGCUUUCGACCGCACCCGUGACCGCGAAGUCGUCACCAAGCUGUUCAACGAACUGGGCCCGCGCUACGCCGCGCGUCCGGGCGGCUACACCCGCAUCCUGAAGAUGGGC
#=GR NZ_AJFF01000004.1/16152-16603 CODON            .....STP..............................................................................................................................................................................................................................AUG............................................................................................................................................................................................................................................................................................................
#=GR NZ_AJFF01000004.1/16152-16603 TT_RNIE_SLOW     .....................................................................................................................................................................................................................................................................................................................................................................................................................................................................................................................................................
NZ_BBPM01000018.1/109948-109493                     UGAUCCAGCACUGAUCACCGUUCAGGUGGUACGGGACCGCUCCGGCGGUCCCGUACUCUUGAUGGCUGUAUGACCAAGCCGUAGCGGCA.......ACAG..........................UGCCGCUGCGC.....CCG..CCCCGGUACCUGGUACGGCCGGGGGUCGGAGAUCC..............................AAGGAGACACC.......AUGCCUCGCCCCGCGAAGGGUGCCCGCCUCGGUGGCGGUCCCUCCCACGAGCGUCUGCUGCUGGCCGGUCUGGCCCGCGAGCUGUUCCAGUACGGCCGGAUCACCACCACCGAGGCCAAGGCUCGCCGCCUGCGCCCGGUGGCGGAGAAGCUGAUCACCAAGGCCAAGAAGGGUGACAUCCACAACCGCCGUGAGGUCCGCAAGACCAUCACCGACGUGGCCGUGCUGCACACCCUCUUCACCGAGAUCGCUCCUCGCUACGAGAACCGUCCCGGUGGCUACACCCGGAUCACCAAGGUCGGC
#=GR NZ_BBPM01000018.1/109948-109493 CODON          ......................................................................................................................................................................................................................................AUG............................................................................................................................................................................................................................................................................................................
#=GR NZ_BBPM01000018.1/109948-109493 TT_RNIE_SLOW   .....................................................................................................................................................................................................................................................................................................................................................................................................................................................................................................................................................
NZ_BBPL01000005.1/86254-86709                       AGACCGAGCAGUACUGAGAAACACCUGGGUACGGGACCGCCUCGGCGGUCCCGUACUCUUGAAGGCUGUGCAACCAAGUCGUAGCGGCA.......ACAG..........................UGCUGCUGCGC.....CCG..CCCCGGUACCUGGUACGGCCGGGGGUCGGAGAUCC..............................AAGGAGACACC.......AUGCCCCGCCCCGCGAAGGGUGCCCGCCUCGGCGGCGGCCCUGCCCACGAGCGUCUGCUGCUCGCCGGUCUGGCCCGUGAGCUGUUCCAGUACGGCCGCAUCACCACCACCGAGGCCAAGGCUCGCCGCCUGCGCCCGGUGGCGGAGAAGCUGAUCACCAAGGCCAAGAAGGGUGACAUCCACAACCGCCGUGAGGUCCGCAAGACCAUCACCGACGUGGCUGUGCUGCACACCCUCUUCACCGAGAUCGGUCCUCGCUACGAGAACCGCCCCGGUGGCUACACCCGCAUCACCAAGAUCGGC
#=GR NZ_BBPL01000005.1/86254-86709 CODON            .....................................................................................................................................................................................................................................................................................................................................................................................................................................................................................................................................................
#=GR NZ_BBPL01000005.1/86254-86709 TT_RNIE_SLOW     .....................................................................................................................................................................................................................................................................................................................................................................................................................................................................................................................................................
JGI24770J26754_10005505/4424-3970                   GACGACGACGACGACGCGUUCGUCGAGGACGAGCAGUACUGAUCCGUCCGGGAGGCUCCGCCCUCCCGGACACCCCCGACCGGCGGCUC.......GCCU..........................GAGCCGCCGGCCCA..CCUA.CCCGAGUACCUGACACGGCCCGGG..AGAAGA..................................GAGAACAACAG......AUGCCCACCCCCAAGAAGGGCCCCCGUCUGGGGGGCAGCGCCGCGCACCAGCGCCUGAUCCUGCGCAACCUGGCCACGUCGCUGUUCGAGCACGGCGCAGUGACCACGACCGAGGCGAAGGCCCGCAUGCUGCGGCCCUACGCCGAGAAGCUGAUCACCAAGGCCAAGAAGGGCGACCUGCACAACCGUCGCCUCGUGCUGCGCGAGCUCUACAAGAGCGUCGACCAGAAGAAGCUCAGCGAGGACGGCGUGCUGGUGGUCAACCAGUACCCCCAGCACCGGCUGUUCACCGAGAUCGCGCCG
#=GR JGI24770J26754_10005505/4424-3970 CODON        .......................................STP............................................................................................................................................................................................AUG............................................................................................................................................................................................................................................................................................................
#=GR JGI24770J26754_10005505/4424-3970 TT_RNIE_SLOW .....................................................................................................................................................................................................................................................................................................................................................................................................................................................................................................................................................
NZ_JOEK01000005.1/58477-58018                       GACGCGUUCGGCGCGGAGGACGACGGCGACGCGGGCUUCGUCGAGACCGAGCAGUACUGACCCCUCGGGGUCGCCAACCGCCGCCGGGG.......GUCU..........................CCCCGGCGGCACCGCACUGA..GCCGGUACCUGGUACGGCCGGCU..CAGGAAUGA..............................CAGGAGACUGAC......AUGCCUACGCCCACCAAGGGCCGCAGGCUCGGCGGCAGUGCCGCUCACGAGCGCAUGCUGCUGGCGAACCUCGCCACCUCGCUGUUCGAGCACGGCCGCAUCACCACCACCGUGGCCAAGGCCAGGCGGCUGCGUCCGGUCGCCGAGCGGCUCAUCACCAAGGCGAAGAAGGGCGACCUGCACAACCGUCGCCAGGUGAUGCAGACCAUCCGUGACAAGAGCGUGGUUCACACCCUCUUCACGGAGAUCGGCCCGAAGUUCGCCAACCGGCCGGGUGGCUACACCCGCAUCACCAAGCUCGGC
#=GR NZ_JOEK01000005.1/58477-58018 CODON            .........................................................STP..........................................................................................................................................................................AUG............................................................................................................................................................................................................................................................................................................
#=GR NZ_JOEK01000005.1/58477-58018 TT_RNIE_SLOW     .....................................................................................................................................................................................................................................................................................................................................................................................................................................................................................................................................................
NZ_AUKW01000004.1/555010-554537                     AGACCGAGCAGUACUGAUCCGACGGGGCGUGCGACCGGCCGCGGCCGGCCCCACGCCCCGGUCCCCGUCCGGCGAUCCGCCCGGCCG.........GGACACCCUUCCGGUACCUGAUA.........CGGCCGGAG.....CUGC.CACCGGUACCUGACACGGCCGGUG..CAGGGACAACG............................AAGGAGAAGCACG.....AUGCCGAAGCCCACCAAGGGCGCCCGUAUGGGCGGCAGCGCCUCGCACCAGAAGGCCAUGCUGGCGAACCUCGCCACGGACCUCUUCGAGUACGGGCGCAUCACCACCACCGAGACGCGGGCCCGCCGCCUGCGUCCCGUGGCGGAGCGGCUGAUCACCAAGGCGAAGAACGGCGACCUUCACAACCGCCGUCAGGUCAUGCGUACGGUCAAGGACAAGAGCGUGGUGCACACGCUCUUCACCGAGAUCGGCCCGCGCUACGAGAACCGGCCGGGCGGCUACACCCGCAUCACCAAGAUCGGU
#=GR NZ_AUKW01000004.1/555010-554537 CODON          ......................................................................................................................................................................................................................................AUG............................................................................................................................................................................................................................................................................................................
#=GR NZ_AUKW01000004.1/555010-554537 TT_RNIE_SLOW   .....................................................................................................................................................................................................................................................................................................................................................................................................................................................................................................................................................
NZ_LAVL01000256.1/2802-2343                         ACCGCGGUGGCCGGCGGCGGCUACGACGACGACGACAGCGCGUACGUCGAGACCGAGCAGUACUGAUUUUCCCGAUAGCGCGGACCC.........GUCCC...........................GGGUCUGGCGG...CCCGACCCCGGUACCUGGCACGGCCGGGG..CGGGUGAACUCAC..........................AAGGAGAGAACC......AUGCCCAAGCCCACCAAGGGCGCGCGUCUUGGCGGCAGUCCGGCGCACGAGCGGCUGAUCCUGGCCAACCUUGCCACGGACCUGUUCCGCCACGGCAAGAUCCGCACCACGGUCACCAAGGCCAAGCGCCUUCGUCCGGUGGCGGAGCGCCUGAUCACCAAGGCGAAGAAGGGCGACAUCCACAACCGUCGCCAGGUGCUCACCGUCGUCAAGGACAAGGGCGUCGUUCACCACCUCUUCACCGAGAUCGCGCCGACGUUCGCCGAGCGUCCGGGCGGCUACACCCGCAUCACCAAGGUCGGG
#=GR NZ_LAVL01000256.1/2802-2343 CODON              ...............................................................STP....................................................................................................................................................................AUG............................................................................................................................................................................................................................................................................................................
#=GR NZ_LAVL01000256.1/2802-2343 TT_RNIE_SLOW       .....................................................................................................................................................................................................................................................................................................................................................................................................................................................................................................................................................
botACOD_F64RS5002G1I32/1-377                        ....................................................GGAGAGGGGCCCGCGCGGGUGAACGUAACGGCGCCGCG......CGA..........................CGCGGCGCCGGC.....CCGA.CUCCGGUACCUGGUACGGCCGGGG..CGGGUUGACCCAC..........................GAGGAGAGCUGAA.....AUGCCCAAGCCCACCAAGGGUGCACGUCUUGGCGGCAGCCCGGCGCACGAGCGGUUGAUCCUGGCGAACCUGGCCACCGAUCUGUUCCGCCACGGCAAGAUCCGCACGACGGUCGCCAAGGCCAAGCGCCUGCGCCCGCUGGCGGAGCGCCUGAUCACCAAGGCGAAGAAGGGCGACAUCCACAACCGUCGCCAGGUCCUGACCGUCGUUCGGGACAAGGGCGUCGUGCACCACCUGUUCACCGAGAUCGCGACGACGUUCGCCGAGCGU.................................
#=GR botACOD_F64RS5002G1I32/1-377 CODON             ......................................................................................................................................................................................................................................AUG........................................................................................................................................................................................................................................................................STP.................................
#=GR botACOD_F64RS5002G1I32/1-377 TT_RNIE_SLOW      .....................................................................................................................................................................................................................................................................................................................................................................................................................................................................................................................................................
NZ_KB903951.1/119823-119355                         CGCGGUGGCCGGCGGCGGCUACGACGACGACGACAGCGCGUACGUCGAGACCGAGCAGUACUGAUCACACACUGAUAGCGCGGGCCCCCUGG....CGA........................UCAGGGGGCCUGGCGGC..CCGA.CUCCGGUACCUGGCACGGCCGGGG..CGGGUUGACUCC...........................GAGGAGAGAAUCCC....AUGCCCAAGCCCACCAAGGGUGCCCGUCUUGGCGGCAGCCCGGCGCACGAGCGGCUGAUCCUGGCCAACCUGGCGACCGACCUGUUCCGGCACGGCAAGAUCCGCACGACGGUCGCGAAGGCCAAGCGCCUGCGUCCGGUCGCGGAGCGCCUGAUCACCAAGGCGAAGAAGGGCGACAUCCACAACCGUCGCCAGGUCCUGACCGUCGUCAGGGACAAGGGCGUCGUUCACCACCUCUUCACCGAGAUCGCGACGACGUUCGCCGAGCGUCCGGGCGGCUACACCCGGAUCACCAAGAUCGGU
#=GR NZ_KB903951.1/119823-119355 CODON              .............................................................STP......................................................................................................................................................................AUG............................................................................................................................................................................................................................................................................................................
#=GR NZ_KB903951.1/119823-119355 TT_RNIE_SLOW       .....................................................................................................................................................................................................................................................................................................................................................................................................................................................................................................................................................
NZ_JOEH01000005.1/70810-70354                       GACCGAGCAGUACUGAGCCUGAUCGAGUGGUACGGGACCGCCCCGGCGGUCCCGUACCCUUGAAGGCUGUGCAACCAAGUCGUCCGGGCA......ACAG.........................UGCCCGUACGC......CCG..CCCCGGUACCUGGUACGGCCGGGGGUCGGAGAUCC..............................AAGGAGACACC.......AUGCCUCGCCCCGCGAAGGGUGCCCGCCUCGGUGGCGGUCCCUCCCACGAGCGUCUGCUGCUGGCCGGUCUGGCCCGCGAGCUCUUCCAGUACGGCCGGAUCACCACCACCGAGGCCAAGGCUCGCCGCCUGCGCCCGGUGGCGGAGAAGCUGAUCACCAAGGCCAAGAAGGGUGACAUCCACAACCGCCGUGAGGUCCGCAAGACCAUCACCGACGUGGCUGUGCUGCACACCCUCUUCACCGAGAUCGGUCCUCGCUACGAGAACCGUCCCGGUGGCUACACCCGCAUCACCAAGAUCGGU
#=GR NZ_JOEH01000005.1/70810-70354 CODON            ......................................................................................................................................................................................................................................AUG............................................................................................................................................................................................................................................................................................................
#=GR NZ_JOEH01000005.1/70810-70354 TT_RNIE_SLOW     .....................................................................................................................................................................................................................................................................................................................................................................................................................................................................................................................................................
NZ_JQMO01000003.1/3548000-3548455                   GGACGGGGGCGGCCCUCGGGUCGCCCCUGUUCGAUGCACACAGGGCUCUGCGGGGGACAACCCCCAGACCCCCACUAAGCCGUCCGGGCA......ACCG.........................UGCCCGUACGC......CCGU..UCCGGUACCUGAUACGGCCGGAUU.CGGAGAUUG..............................AAGGAGCUACC.......AUGCCCCGUCCCGCGAAGGGUGCCCGCCUCGGCGGUGGCCCGCACCACGAGCCGCUGCUGCUCGCCGGCCUCUGCCGGGAGCUCUUCCAGUACGGCCGCAUCACCACGACCGAGGCCAAGGCCCGUCGGAUGCGCCCGCUGGCGGAGAAGCUGAUCACCAAGGCCAAGGCCGGUGACAUCCACAACCGUCGCAUCGUCCGCAAGACGAUCACCGACGUCUCCGUGCUGCACACCCUCUUCACCGAGAUCGCGCCGCGCUACGAGAACCGUCCCGGUGGCUACACCCGCAUCACCAAGAUCGGU
#=GR NZ_JQMO01000003.1/3548000-3548455 CODON        ......................................................................................................................................................................................................................................AUG............................................................................................................................................................................................................................................................................................................
#=GR NZ_JQMO01000003.1/3548000-3548455 TT_RNIE_SLOW .....................................................................................................................................................................................................................................................................................................................................................................................................................................................................................................................................................
NZ_JNWZ01000014.1/38633-38178                       GGCUACGCGGAGACCGAGCAGUACUGAGUUUCGACACCGGGGGCGGUCCUCGCCGGACCGCCCCCGGUGGCGUGAGAAGUCGUGCGGAC.......GCGGU.........................GUCCGCACGC......CCG..CUGCGGUACCUGGUACGGCCGUAGU.CGGAGAUUC..............................GAGGAGCUGAAC......AUGCCCCGUCCCACCAAGGGUGCCCGUCUCGGCGGCGGCCCGUCCCACGAGCCGCUGCUGCUGGCCGGCCUGGCCCGCGAGCUGUUCCAGUACGGCCGCAUCACCACCACCGAGGCCAAGGCCCGCCGCCUGCGCCCGCUGGCGGAGAAGCUGAUCACCAAGGCGAAGAAGGGCGACAUCCACAACCGUCGCCUGGUGCGCAAGACCAUCACCGACGUGUCGGUGCUGCACACCCUCUUCACCGAGAUCGCCCCGCGGUUCGAGAACCGCCCCGGCGGCUACACCCGCAUCACCAAGAUCGGC
#=GR NZ_JNWZ01000014.1/38633-38178 CODON            ......................................................................................................................................................................................................................................AUG............................................................................................................................................................................................................................................................................................................
#=GR NZ_JNWZ01000014.1/38633-38178 TT_RNIE_SLOW     .....................................................................................................................................................................................................................................................................................................................................................................................................................................................................................................................................................
NZ_JNYE01000006.1/139103-139558                     GCUACGCGGAGACCGAGCAGUACUGAGUUUCGACACCGGGGGCAGCCCUUCGCCGGGCCGCCCCCGGUGGCGUGAGAAGUCGUGCGGAC.......GCGGU.........................GUCCGCACGC......CCG..CUGCGGUACCUGGUACGGCCGUAGU.CGGAGAUAC..............................AAGGAGCUGAAC......AUGCCCCGUCCCACCAAGGGUGCCCGUCUCGGCGGCGGCCCGUCCCACGAGCCGCUGCUGCUGGCCGGCCUGGCCCGCGAGCUGUUCCAGUACGGCCGCAUCACCACCACCGAGGCCAAGGCCCGCCGCCUGCGCCCGCUGGCGGAGAAGCUGAUCACCAAGGCGAAGAAGGGCGACAUCCACAACCGUCGCCUGGUGCGCAAGACCAUCACCGACGUGUCGGUGCUGCACACCCUCUUCACCGAGAUCGCCCCGCGGUUCGAGAACCGCCCCGGCGGCUACACCCGCAUCACCAAGAUCGGC
#=GR NZ_JNYE01000006.1/139103-139558 CODON          ......................................................................................................................................................................................................................................AUG............................................................................................................................................................................................................................................................................................................
#=GR NZ_JNYE01000006.1/139103-139558 TT_RNIE_SLOW   .....................................................................................................................................................................................................................................................................................................................................................................................................................................................................................................................................................
NZ_JNWQ01000041.1/6269-5813                         GGUUACGCCGAGACCGAGCAGUACUAAGAGAUUUGGCCGCGGGGGCGGUUCCACGGAGCCGCCCCCGUCGUCACGGAAGUCGUACGGGCA......ACAG.........................UGCCCGUACGC......CCG..CUGCGGUACCUGAUACGGCCGUAGU.CGGAGAUCC..............................AAGGAGUAAUCC......AUGCCGCGUCCCACCAAGGGUGCCCGCCUCGGCGGCGGCCCGCACCACGAGCCGCUGCUGCUCGCCGGUCUGUGCCGGGAGCUGUUCCAGUACGGCCGCAUCACCACGACCGAGGCCAAGGCCCGUCGGAUGCGCCCGCUGGCGGAGAAGCUGAUCACCAAGGCGAAGAAGGGCGACAUCCACAACCGUCGCCUGGUGCGCAAGACCAUCACCGACAUCUCGGUGCUGCACACCCUCUUCACCGAGAUCGCGCCGCGCUACGAGAACCGCCCGGGUGGCUACACCCGCAUCACCAAGAUCGGU
#=GR NZ_JNWQ01000041.1/6269-5813 CODON              ......................................................................................................................................................................................................................................AUG............................................................................................................................................................................................................................................................................................................
#=GR NZ_JNWQ01000041.1/6269-5813 TT_RNIE_SLOW       .....................................................................................................................................................................................................................................................................................................................................................................................................................................................................................................................................................
NZ_LFVW01000009.1/42049-42505                       GCACUUCGCCGAGACCGAGCAGUACUGAGAGAAUUGGCCGCGGGGGCGGUUCCACGAACCGCCCCCGUCGUCGUGAAAGUCGUACGGGCA......ACAG.........................UGCCCGUACGC......CCG..CUGCGGUACCUGAUACGGCCGUAGU.CGGAGAUCC..............................AAGGAGUAAUCC......AUGCCGCGUCCCACCAAGGGUGCCCGCCUCGGCGGCGGCCCGCACCACGAGCCGCUGCUGCUCGCCGGUCUGUGCCGGGAGCUGUUCCAGUACGGCCGCAUCACCACGACCGAGGCCAAGGCCCGUCGGAUGCGCCCGCUGGCGGAGAAGCUGAUCACCAAGGCGAAGAAGGGCGACAUCCACAACCGUCGCCUGGUGCGCAAGACCAUCACCGACGUGUCGGUGCUGCACACCCUCUUCACCGAGAUCGCGCCGCGCUACGAGAACCGCCCGGGUGGUUACACCCGUAUCACCAAGAUCGGU
#=GR NZ_LFVW01000009.1/42049-42505 CODON            .........................STP..........................................................................................................................................................................................................AUG............................................................................................................................................................................................................................................................................................................
#=GR NZ_LFVW01000009.1/42049-42505 TT_RNIE_SLOW     .....................................................................................................................................................................................................................................................................................................................................................................................................................................................................................................................................................
NZ_KL573373.1/195400-195856                         GGUUACGCCGAGACCGAGCAGUACUAAGAGAUUUGGCCGCGGGGGCGGUUCCACGGAGCCGCCCCCGUCGUCACGGAAGUCGUACGGGCA......ACAG.........................UGCCCGUACGC......CCG..CUGCGGUACCUGAUACGGCCGUAGU.CGGAGAUCC..............................AAGGAGUAAUCC......AUGCCGCGUCUGUGCCGGGAGCUGUUCCAGUACGGCCGCAUCACCACGACCGAGGCCAAGGCCCGUCGGAUGCGCCCGCUGGCGGAGAAGCUGAUCACCAAGGCGAAGAAGGGCGACAUCCACAACCGUCGCCUGGUGCGCAAGACCAUCACCGACAUCUCGGUGCUGCACACCCUCUUCACCGAGAUCGCGCCGCGCUACGAGAACCGCCCGGGUGGCUACACCCGCAUCACCAAGAUCGGUCCCCGUCGUGGCGACAACGCCCCGAUGGCCGUGAUCGAGCUGGUCGAGGCGCUGACCGUC
#=GR NZ_KL573373.1/195400-195856 CODON              ........................STP...........................................................................................................................................................................................................AUG............................................................................................................................................................................................................................................................................................................
#=GR NZ_KL573373.1/195400-195856 TT_RNIE_SLOW       .....................................................................................................................................................................................................................................................................................................................................................................................................................................................................................................................................................
NZ_JOGH01000001.1/191942-191488                     AGACCGAGCAGUACUGAGUUCCCUGAAGUCUUGACGCCGGGGGCGGUUCCCAGUGGAUCGCCCCCGGGGCCAUGAAAAGUCGUGCGGGCA......CAG..........................UGUCCGCACGC......CCG..CUGCGGUACCUGGUACGGCCGUAGU.CGGAGAUAC..............................GAGGAGUAACC.......AUGCCCCGUCCCACCAAGGGUGCCCGUCUCGGCGGCGGCCCGUCCCACGAGCCGCUCCUGCUGGCCGGCCUGGCCCGCGAGCUGUUCCAGUACGGCCGCAUCACCACCACCGAGGCCAAGGCCCGUCGCCUGCGCCCGCUGGCGGAGAAGCUGAUCACCAAGGCGAAGAAGGGCGACAUCCACAACCGUCGCCUGGUGCGCAAGACCAUCACCGACGUGUCGGUGCUGCACACCCUCUUCACCGAGAUCGCCCCGCGGUUCGAGAACCGUCCCGGCGGCUACACCCGCAUCACCAAGAUCGGC
#=GR NZ_JOGH01000001.1/191942-191488 CODON          ..............STP.....................................................................................................................................................................................................................AUG............................................................................................................................................................................................................................................................................................................
#=GR NZ_JOGH01000001.1/191942-191488 TT_RNIE_SLOW   .....................................................................................................................................................................................................................................................................................................................................................................................................................................................................................................................................................
NZ_JZWY01000017.1/18725-18269                       GGUUACGCGGAGACCGAGCAGUACUGAGAGACUUGACCGCGGGGGCGGUUCCCCGGAACCGCCCCCGUCGUCGUGAAAGUCGUGCGGGCA......CAG..........................UGUCCGUACGC......CCG..CUGCGGUACCUGGUACGGCCGCAGU.CGGAGAUUC..............................GAGGAGUAAUUCC.....AUGCCGCGUCCCACCAAGGGUGCCCGCCUCGGCGGCGGCCCGCACCACGAGCCGCUGCUGCUCGCCGGUCUGUGCCGUGAGCUGUUCCAGUACGGCCGCAUCACCACGACCGAGGCCAAGGCCCGUCGGAUGCGCCCGCUGGCGGAGAAGCUGAUCACCAAGGCGAAGAAGGGCGACAUCCACAACCGUCGCCUGGUGCGCAAGACCAUCACCGACAUCUCGGUGCUGCACACCCUCUUCACCGAGAUCGCGCCGCGCUACGAGAACCGCCCGGGUGGCUACACCCGUAUCACCAAGAUCGGU
#=GR NZ_JZWY01000017.1/18725-18269 CODON            ......................................................................................................................................................................................................................................AUG............................................................................................................................................................................................................................................................................................................
#=GR NZ_JZWY01000017.1/18725-18269 TT_RNIE_SLOW     .....................................................................................................................................................................................................................................................................................................................................................................................................................................................................................................................................................
NZ_JOHN01000002.1/49858-50314                       CGGGUUACGCGGAGACCGAGCAGUACUGAGAGACUUGACCGCGGGGCGGUUCCCCGGAACCGCCCCGCUGUCGUGAAAGUCGUGCGGGCA......CCG..........................UGCUCGUACGC......CCG..CUGCGGUACCUGGUACGGCCGCAGU.CGGAGAUUC..............................GAGGAGUCAUUCC.....AUGCCGCGUCCCACCAAGGGUGCCCGCCUCGGCGGCGGCCCGCACCACGAGCCGCUGCUGCUCGCCGGUCUGUGCCGGGAGCUGUUCCAGUACGGCCGCAUCACCACGACCGAGGCCAAGGCCCGUCGGAUGCGCCCGCUGGCGGAGAAGCUGAUCACCAAGGCGAAGAAGGGCGACAUCCACAACCGUCGUCUGGUUCGCAAGACCAUCACCGACGUCUCGGUGCUGCACACCCUCUUCACCGAGAUCGCGCCGCGCUACGAGAACCGCCCGGGUGGCUACACCCGCAUCACCAAGAUCGGU
#=GR NZ_JOHN01000002.1/49858-50314 CODON            ..........................STP.........................................................................................................................................................................................................AUG............................................................................................................................................................................................................................................................................................................
#=GR NZ_JOHN01000002.1/49858-50314 TT_RNIE_SLOW     .....................................................................................................................................................................................................................................................................................................................................................................................................................................................................................................................................................
NZ_JYJF01000115.1/10272-9816                        AGGGCUACGCGGAGACCGAGCAGUACUAAGAGUUUGAGUCGGGGGCGACUCGCCACGGGUCGCCCCCGAUCCAUGCAAGUCGUACGGGCA......CCG..........................UGCCCGUACGC......CCG..CUGCGGUACCUGAUACGGCCGCAGU.CGGAGAUCC..............................AAGGAGAAAUCCC.....AUGCCGCGUCCCACCAAGGGUGCCCGCCUCGGCGGCGGCCCGCACCACGAGCCGCUGCUGCUCGCCGGUCUGUGCCGGGAGCUGUUCCAGUACGGCCGCAUCACCACGACCGAGGCCAAGGCCCGUCGGAUGCGCCCGCUGGCGGAGAAGCUGAUCACCAAGGCGAAGAAGGGCGACAUCCACAACCGUCGCCUGGUUCGCAAGACCAUCACCGACGUCUCGGUGCUGCACACCCUCUUCACCGAGAUCGCGCCGCGCUACGAGAACCGCCCGGGUGGUUACACCCGUAUCACCAAGAUCGGU
#=GR NZ_JYJF01000115.1/10272-9816 CODON             ......................................................................................................................................................................................................................................AUG............................................................................................................................................................................................................................................................................................................
#=GR NZ_JYJF01000115.1/10272-9816 TT_RNIE_SLOW      .....................................................................................................................................................................................................................................................................................................................................................................................................................................................................................................................................................
NZ_JOHO01000003.1/268570-269025                     GGCUACGCGGAGACCGAGCAGUACUAAGAGACUUGGCCGCGGGGGCGGUUCCCCGGAACCGCCCCCGUCGUCCUGGAAGUCGUGCGGGCA......CAG..........................UGCCCGUACGC......CCG..CUGCGGUACCUGAUACGGCCGUAGU.CGGAGAUUC..............................GAGGAGUAAUCC......AUGCCGCGUCCCACCAAGGGUGCCCGCCUCGGCGGCGGCCCGCACCACGAGCCGCUGCUGCUCGCCGGUCUGUGCCGGGAGCUGUUCCAGUACGGCCGCAUCACCACGACCGAGGCGAAGGCCCGUCGGAUGCGCCCGCUGGCGGAGAAGCUGAUCACCAAGGCGAAGAAGGGCGACAUCCACAACCGUCGCCUGGUGCGCAAGACGAUCACCGACAUCGCCGUGCUGCACACCCUCUUCACCGAGAUCGCGCCGCGCUACGAGAACCGCCCGGGUGGCUACACCCGCAUCACCAAGAUCGGU
#=GR NZ_JOHO01000003.1/268570-269025 CODON          ......................................................................................................................................................................................................................................AUG............................................................................................................................................................................................................................................................................................................
#=GR NZ_JOHO01000003.1/268570-269025 TT_RNIE_SLOW   .....................................................................................................................................................................................................................................................................................................................................................................................................................................................................................................................................................
NZ_JOJA01000001.1/115261-115717                     GCUACGCGGAGACCGAGCAGUACUGAGUUUCGACACCGGGGGCGGUCCUUCGCCGGACCGCCUCCGGUGGCGUGAGAAGUCGUGCGGGC.......GCAGU.........................GUCCGUACGC......CCG..CUGCGGUACCUGGUACGGCCGCAGU.CGGAGAUUC..............................GAGGAGCUAAGUC.....AUGCCCCGUCCCACCAAGGGUGCCCGUCUCGGCGGCGGCCCGUCCCACGAGCCGCUGCUGCUGGCCGGCCUGGCCCGCGAGCUGUUCCAGUACGGCCGCAUCACCACCACCGAGGCCAAGGCCCGCCGCCUGCGCCCGCUGGCGGAGAAGCUGAUCACCAAGGCGAAGAAGGGCGACAUCCACAACCGUCGCCUGGUGCGCAAGACCAUCACCGACGUGUCGGUGCUGCACACCCUCUUCACCGAGAUCGCCCCGCGGUUCGAGAACCGCCCCGGCGGCUACACCCGCAUCACCAAGAUCGGC
#=GR NZ_JOJA01000001.1/115261-115717 CODON          ......................................................................................................................................................................................................................................AUG............................................................................................................................................................................................................................................................................................................
#=GR NZ_JOJA01000001.1/115261-115717 TT_RNIE_SLOW   .....................................................................................................................................................................................................................................................................................................................................................................................................................................................................................................................................................
NZ_JAIY01000008.1/88011-87555                       GGUUACGCGGAGACCGAGCAGUACUGAGAGACUUGACCGCGGGGGCGGUUCCCAGGAACCGCCUCCGUUGUCGUGAAAGUCGUGCGGGC.......ACAGU.........................GCCCGUACGC......CCG..CUGCGGUACCUGGUACGGCCGCAGU.CGGAGAUUC..............................GAGGAGUAAUUCC.....AUGCCGCGUCCCACCAAGGGUGCCCGCCUCGGCGGCGGCCCGCACCACGAGCCGCUGCUGCUCGCCGGUCUGUGCCGGGAGCUGUUCCAGUACGGCCGCAUCACCACGACCGAGGCCAAGGCCCGUCGGAUGCGCCCGCUGGCGGAGAAGCUGAUCACCAAGGCGAAGAAGGGCGACAUCCACAACCGUCGCCUGGUGCGCAAGACCAUCACCGACAUCUCGGUGCUGCACACCCUCUUCACCGAGAUCGCGCCGCGCUACGAGAACCGCCCGGGUGGUUACACCCGUAUCACCAAGAUCGGU
#=GR NZ_JAIY01000008.1/88011-87555 CODON            .....................................................................................................................................................................................................................................................................................................................................................................................................................................................................................................................................................
#=GR NZ_JAIY01000008.1/88011-87555 TT_RNIE_SLOW     .....................................................................................................................................................................................................................................................................................................................................................................................................................................................................................................................................................
NZ_JOCF01000001.1/67257-66801                       CGGGUUACGCGGAGACCGAGCAGUACUGAGAGACUUGACCGCGGGGCGGUUCCCCGGAACCGCCCCGCUGUCGUGAAAGUCGUGCGGGC.......ACAGU.........................GCCCGUACGC......CCG..CUGCGGUACCUGGUACGGCCGCAGU.CGGAGAUUC..............................GAGGAGUAAUUCC.....AUGCCGCGUCCCACCAAGGGUGCCCGCCUCGGCGGCGGCCCGCACCACGAGCCGCUGCUGCUCGCCGGUCUGUGCCGGGAGCUCUUCCAGCACGGCCGCAUCACCACGACCGAGGCCAAGGCCCGUCGGAUGCGCCCGCUGGCCGAGAAGCUGAUCACCAAGGCGAAGAAGGGCGACCUGCACAACCGUCGCCUGGUGCGUAAGACCAUCACCGACGUGUCGGUCCUGCACACCCUCUUCACCGAGAUCGCGCCGCGCUACGAGAACCGCCCGGGUGGUUACACCCGUAUCACCAAGAUCGGU
#=GR NZ_JOCF01000001.1/67257-66801 CODON            ......................................................................................................................................................................................................................................AUG............................................................................................................................................................................................................................................................................................................
#=GR NZ_JOCF01000001.1/67257-66801 TT_RNIE_SLOW     .....................................................................................................................................................................................................................................................................................................................................................................................................................................................................................................................................................
NZ_JOEQ01000010.1/266083-265623                     CCGAGCGCGGUGGCCGGUGGCGGCUACGACGACGACGACAGCGCCUACGUCGAGACCGAGCAGUACUGAUUUUUCAAUAACGGGGA.UCG......UGCG.........................CGACUCCCCGGC.....CCGA.CCCCGGUACCUCGUACGGCCGGGG..CGGGUUUACUCCC..........................AAGGAGAACGUU......AUGCCUAGGCCCACCAAGGGUGCCCGUCUCGGCGGCAGCCCGGCCCACGAGCGGCUGAUCCUGGCGAACCUCGCCACCCAGCUGUUCCAGCACGGCCGGAUCAAGACCACCGAGGCCAAGGCGAAGCGUCUGCGGCCGCUGGCGGAGAAGCUGAUCACCAAGGCGAAGAAGGGCGACAUGCACAACCGUCGCCAGGUGCUGACGGUCGUCAGGGACAAGGGUGUCGUCCACCACCUCUUCACCGAGAUCGCCUCGACCUUCGCCGAGCGUCCCGGUGGUUACACCCGGAUCACCAAGGUCGGC
#=GR NZ_JOEQ01000010.1/266083-265623 CODON          ..................................................................STP.................................................................................................................................................................AUG............................................................................................................................................................................................................................................................................................................
#=GR NZ_JOEQ01000010.1/266083-265623 TT_RNIE_SLOW   .....................................................................................................................................................................................................................................................................................................................................................................................................................................................................................................................................................
NZ_JOEP01000065.1/27993-28451                       CCCAGCGCGGUGGCCGGCGGCGGCUACGACGACGACGACAGCGCGUACGUCGAGACCGAGCAGUACUGAUUUUUCUGUAACGGGGA.UC.......GAGC..........................GAUUCCCCGGC.....CUGA.CCCCGGUACCUGAUACGGCCGGGG..CGGGUUCACUCUC..........................AAGGAGAACGAA......AUGCCUCAGCCCGCAAAGGGUGCCCGUCUCGGCGGAAGCCCGGCUCACGAGCGGCUGAUCCUGGCGAACCUCGCCACCCAGCUGUUCCAGCACGGCCGGAUCAAGACCACGGUGGCCAAGGCCAAGCGUCUGCGCCCGCUGGCGGAGCGGCUGAUCACCAAGGCGAAGAAGGGCGACAUGCACAACCGUCGCCAGGUGCUGACCGUCGUCCGUGACAAGGGUGUCGUCCACCACCUGUUCACGGAGAUCGCGCCGACCUUCGCCGAGCGUCCGGGCGGCUACACCCGUAUCACGAAGGUCGGC
#=GR NZ_JOEP01000065.1/27993-28451 CODON            ......................................................................................................................................................................................................................................AUG............................................................................................................................................................................................................................................................................................................
#=GR NZ_JOEP01000065.1/27993-28451 TT_RNIE_SLOW     .....................................................................................................................................................................................................................................................................................................................................................................................................................................................................................................................................................
NZ_LAKD01000081.1/62622-63073                       CGGACGCCGGUUUCGUCGAGACCGAGCAGUACUAGAACCUCCCGGUCCGCUGUGGCUGAGGUCUUGUCCUCAAUCGCCGGACAG............GCUGGAUU...........................UUGUUCA....CUGA.CACCGGUACCUGAUACGGCCGGUG..CAGACACC...............................UAGGAGACAGACCA....AUGCCGAAGCCCACCAAGGGCGCCCGUCUGGGCGGCAGCGCCGCGCACGAGCGGCUCCUGCUGGCGAACCUCGCCACCGCGCUGUUCGAGCACGGCCGGAUCACCACCACCGAGGCGAAGGCCCGCCGCCUGCGCCCGGUCGCGGAGAAGCUGGUCACCAAGGCGAAGAAGGGCGACCUUCACAACCGCCGUCUGGUGCUCCAGACCAUCCGCGACAAGAGCGUCGUGCACACCCUCUUCACCGAGAUCGGCCCGCGCUACGAGAACCGGCCCGGUGGCUACACCCGCAUCACCAAGAUCGGU
#=GR NZ_LAKD01000081.1/62622-63073 CODON            ......................................................................................................................................................................................................................................AUG............................................................................................................................................................................................................................................................................................................
#=GR NZ_LAKD01000081.1/62622-63073 TT_RNIE_SLOW     .....................................................................................................................................................................................................................................................................................................................................................................................................................................................................................................................................................
NZ_JABQ01000020.1/41625-42076                       GCGGACGCCGGUUUCGUCGAGACCGAGCAGUACUAGAACCUGCUGGUCCCUGUGGUUGAGGUCUUGUCCUCAAUCGCCGGACGG............GCUGGAUU...........................UUGUUCA....CUGA.CACCGGUACCUGAUACGGCCGGUG..CAGACACC...............................UAGGAGAUACACCA....AUGCCGAAGCCCACCAAGGGCGCCCGUCUGGGCGGCAGCGCUGCGCACGAGCGGCUCCUGCUGGCGAACCUCGCCACCGCGCUGUUCGAGCACGGCCGGAUCACCACCACCGAGGCAAAGGCCCGCCGCCUGCGCCCGGUCGCGGAGAAGCUGGUCACCAAGGCGAAGAAGGGCGACCUUCACAACCGCCGUCUGGUGCUCCAGACCAUCCGUGACAAGAGCGUCGUGCACACUCUCUUCACCGAGAUCGGGCCGCGCUACGAGAACCGGCCGGGUGGCUACACCCGCAUCACCAAGAUCGGU
#=GR NZ_JABQ01000020.1/41625-42076 CODON            ......................................................................................................................................................................................................................................AUG............................................................................................................................................................................................................................................................................................................
#=GR NZ_JABQ01000020.1/41625-42076 TT_RNIE_SLOW     .....................................................................................................................................................................................................................................................................................................................................................................................................................................................................................................................................................
NZ_LK022848.1/5397497-5397048                       CGGACGCUGGAUUCGUCGAGACCGAGCAGUACUAGAACCUGCUGGUCCGCUGUGGUUGAGGUCUUGUCCUCAACCGCCGGACGG............GCUGGAUU...........................UUGUUCA....CUGA.CACCGGUACCUGAUACGGCCGGUG..CAGACAUC...............................UAGGAGAUAUAC......AUGCCGAAGCCCACCAAGGGCGCCCGUCUGGGCGGCAGCGCUGCGCACGAGCGGCUCCUGCUGGCGAACCUCGCCACCGCGCUGUUCGAGCACGGCCGGAUCACCACCACCGAGGCGAAGGCCCGCCGCCUGCGCCCGGUCGCGGAGAAGCUGGUCACCAAGGCGAAGAAGGGCGACCUUCACAACCGCCGUCUGGUGCUCCAGACCAUCCGCGACAAGAGCGUCGUGCACACUCUCUUCACCGAGAUCGGGCCGCGCUACGAGAACCGGCCGGGUGGCUACACCCGCAUCACCAAGAUCGGU
#=GR NZ_LK022848.1/5397497-5397048 CODON            ................................STP...................................................................................................................................................................................................AUG............................................................................................................................................................................................................................................................................................................
#=GR NZ_LK022848.1/5397497-5397048 TT_RNIE_SLOW     .....................................................................................................................................................................................................................................................................................................................................................................................................................................................................................................................................................
NZ_JOIK01000025.1/178639-179088                     CGGACGCCGGUUUCGUGGAGACCGAGCAGUACUAGAACCCGCUGGUCCGCUGUGGCUGAGGCCGCGUCCUCAGCCACCGGACGGG...........CUGGAU............................UCCGUUCA....CUGA.CACCGGUACCUGAUACGGCCGGUG..CAGACAUC...............................UAGGAGAGACAC......AUGCCGAGGCCCACCAAGGGCGCCCGUCUGGGCGGCAGCGCUGCGCACGAGCGGCUCCUGCUGGCGAACCUCGCCACCGCGCUGUUCGAGCACGGCCGGAUCACCACCACCGAGGCGAAGGCCCGCCGCCUGCGCCCGGUCGCGGAGAAGCUGGUCACCAAGGCGAAGAAGGGCGACCUUCACAACCGCCGUCUGGUGCUCCAGACCAUCCGCGACAAGAGCGUCGUGCACACCCUCUUCACCGAGAUCGCGCCGCGCUACGAGAACCGGCCGGGUGGCUACACCCGCAUCACCAAGAUCGGU
#=GR NZ_JOIK01000025.1/178639-179088 CODON          ......................................................................................................................................................................................................................................AUG............................................................................................................................................................................................................................................................................................................
#=GR NZ_JOIK01000025.1/178639-179088 TT_RNIE_SLOW   .....................................................................................................................................................................................................................................................................................................................................................................................................................................................................................................................................................
NC_013595.1/1131500-1131959                         CCCCAGCGCGGUGGCCGGCGGCGGCUACGACGACGACGACAGCGCGUACGUCGAGACCGAGCAGUACUGAUUUUUCUGUAACGGGGA.UC......GAGC.........................GACUCCCCGGC......CUGA.CCCCGGUACCUGAUACGGCCGGGG..CGGGUUCACUCUC..........................AAGGAGAACGAA......AUGCCUCAGCCCGCAAAGGGUGCCCGUCUCGGCGGAAGCCCGGCUCACGAGCGGCUGAUCCUGGCGAACCUCGCCACCCAGCUGUUCCAGCACGGCCGGAUCAAGACCACGGUGGCCAAGGCCAAGCGUCUGCGCCCGCUGGCGGAGCGGCUGAUCACCAAGGCGAAGAAGGGCGACAUGCACAACCGUCGCCAGGUGCUGACCGUCGUCCGUGACAAGGGUGUCGUCCACCACCUGUUCACGGAGAUCGCGCCGACCUUCGCCGAGCGUCCGGGCGGCUACACCCGCAUCACGAAGGUCGGC
#=GR NC_013595.1/1131500-1131959 CODON              ...................................................................STP................................................................................................................................................................AUG............................................................................................................................................................................................................................................................................................................
#=GR NC_013595.1/1131500-1131959 TT_RNIE_SLOW       .....................................................................................................................................................................................................................................................................................................................................................................................................................................................................................................................................................
NZ_KE383928.1/830155-830624                         GUUCGUCGAGCCCGGCCGGUGGAUGCAAGCGGCACUGUCCACCGGCUGCCGCGCGACAACUGAAGAUCCGGUGGCCGAGCCUGUCGAGG.......CCACCUUCCCUCCCAAAAUCGCU.......CCUCGAGAGCG.....UCUA.CCCCGGUACCUGACACGGCCGGAG..AGA....................................AAGGACGAGGCAG.....AUGCCUACUCCCAAGAAGGGUGCCCGCAUCGGCGGUAGCCCGGCCCACCAGAAGCUCAUCAUCGCCAACCUGGCGACCGCGCUCUUCGAGCACGGCCGGAUCACCACCACCGAGGCGAAGGCGCGACUGCUGCGUCCGCACGCGGAGAAGCUGAUCACCAAGGCGAGGAAGGGCGACCUGCACAACCGCCGCGAGGUCCUCAAGACCAUCCGCGACAAGUCGAUCGUGCACGUGCUCUUCACCGACAUCGCCGAGCAGUUCGCGGACCGUCCGGGUGGCUACACCCGGAUCACCAAGAUCGGC
#=GR NZ_KE383928.1/830155-830624 CODON              ......................................................................................................................................................................................................................................AUG............................................................................................................................................................................................................................................................................................................
#=GR NZ_KE383928.1/830155-830624 TT_RNIE_SLOW       .....................................................................................................................................................................................................................................................................................................................................................................................................................................................................................................................................................
NZ_JOAG01000016.1/29312-29772                       ACGACAGCGCGUACGUCGAGACCGAGCAGUACUGAUUCACCGUCAGCCCCCGCGUCUGAUCGCGGGGGCUCAAUAACGGACCGCGCCUGC......GACC.........................GC.GGUCCGGC......CCGA.CUCCGGUACCUGGUACGGCCGGGG..CGGGUUAACCCAG..........................GAGGAGAAAGACC.....AUGCCCAAGCCCACCAAGGGUGCACGUCUUGGCGGCAGCCCGGCGCACGAGCGGCUGAUCCUGGCCAACCUGGCCACGGACCUGUUCCGCCACGGCAAGAUCCGCACGACGGUCGCGAAGGCCAAGCGCCUGCGUCCGCUGGCCGAGCGCCUGAUCACCAAGGCGAAGAAGGGCGACAUCCACAACCGGCGUCAGGUCCUGACCGUCGUUCGGGACAAGGGCGUCGUGCACCACCUCUUCACCGAGCUGGCGACGACGUUCGCCGAGCGGCCCGGUGGUUACACCCGGAUCACCAAGAUCGGU
#=GR NZ_JOAG01000016.1/29312-29772 CODON            ................................STP...................................................................................................................................................................................................AUG............................................................................................................................................................................................................................................................................................................
#=GR NZ_JOAG01000016.1/29312-29772 TT_RNIE_SLOW     .....................................................................................................................................................................................................................................................................................................................................................................................................................................................................................................................................................
NZ_LAVK01000035.1/24762-25221                       UCGCGCCGCCACCGGUACCUGAUACGGCCGGUGCGGCUCGCCUCCGGUGGGGAAGCCGUGUGCCGCCCCCGCCGGGGCCGCGUUCCGAGGG.....GUG.........................UCCUCGGGACGUUUCG..CUGA.CACCGGUACCUGAUACGGCCGGUG..CAGACCG................................AAGGAGAAGGAC......AUGCCGACGCCUACCAAGGGUCGCAGGCUGGGUGGCAGCCCCGCCCACGAGCGGAUGCUGGUGGCGAACCUGGCCACCGCGCUCUUCGAGCACGGCCGCAUCACCACCACCGUGGCCAAGGCCCGGCGGCUGCGUCCGGUGGCCGAGCGCCUGAUCACCAAGGCGAAGAAGGGCGACCUGCACAACCGCCGCCAGGUGAUGCAGACCAUCCGCGACAAGAGCGUGGUCCACACGCUGUUCACGGAGAUCGGGCCCAAGUUCGCCAACCGGCCCGGCGGUUACACCCGCAUCACCAAGAUCGGC
#=GR NZ_LAVK01000035.1/24762-25221 CODON            ......................................................................................................................................................................................................................................AUG............................................................................................................................................................................................................................................................................................................
#=GR NZ_LAVK01000035.1/24762-25221 TT_RNIE_SLOW     .....................................................................................................................................................................................................................................................................................................................................................................................................................................................................................................................................................
NZ_JODF01000016.1/82747-82291                       GACGACGCCGACGCCGGGUUCGUCGAGACCGAGCAGUACUAAAUUCUCUGCGGACCGGCUCGGGCCGGUCGCGCAGUUCCCCGCGCCCC.......UGUC..........................GGGGCGCGGCCA....CUGA.CCCCGGUACCUGAUACGGCCGGGG..CAGACAUC...............................AAGGAGAAACACC.....AUGCCGAAGCCCACCAAGGGUGCCCGUCUGGGCGGCAGCGCCGCGCACGAGAAGCUUCUGCUGGCGAACCUCGCCAAGCAGCUCUUCGAGUACGGCCGCAUCACCACCACCGAGGCGAAGGCCCGUCGCCUGCGCCCGUACGCGGAGCGUCUGGUCACCAAGGCGAAGAAGGGUGACCUUCACAACCGCCGCCAGGUGCUGUCCGUCAUCACCGACAAGAGCAUCGUGCACACGCUCUUCACGGAGAUCGGCCCGCGCUACGAGAACCGCCCGGGUGGCUACACCCGUAUCACCAAGAUCGGU
#=GR NZ_JODF01000016.1/82747-82291 CODON            ......................................................................................................................................................................................................................................AUG............................................................................................................................................................................................................................................................................................................
#=GR NZ_JODF01000016.1/82747-82291 TT_RNIE_SLOW     .....................................................................................................................................................................................................................................................................................................................................................................................................................................................................................................................................................
NZ_JOJM01000060.1/2888-2430                         CGAGACCGAGCAGUACUAAGAGCUCGGGACCGGCCGCUUGAUUUUGGCUGCGCGUGCGUUGUGGUUGUUCGCGCAGUUCCCCGCGCCCC.......UUAC..........................GGGGCGCGGUGCCG..CUGA.CCCCGGUACCUGAUACGGCCGGGG..CAGAUCAC...............................AAGGAGAAACACC.....AUGCCGAAGCCCACCAAGGGUGCCCGUCUGGGCGGCAGCGCCGCGCACGAGAAGCUGAUGCUGGCGAACCUCGCCAAGGAUCUCUUCGAGCACGGCCGCAUCACCACGACCGAGGCGAAGGCCCGUCGCCUGCGUCCGUUCGCGGAGCGUCUGGUCACCAAGGCGAAGAAGGGCGACCUUCACAACCGCCGUCAGGUGCUCCAGGUCAUCACGGACAAGAGCGUCGUCCACACGCUCUUCGCCGAGAUCGGCCCGCGCUACGAGAACCGCCCGGGUGGCUACACCCGUAUCACCAAGAUCGGU
#=GR NZ_JOJM01000060.1/2888-2430 CODON              ......................................................................................................................................................................................................................................AUG............................................................................................................................................................................................................................................................................................................
#=GR NZ_JOJM01000060.1/2888-2430 TT_RNIE_SLOW       .....................................................................................................................................................................................................................................................................................................................................................................................................................................................................................................................................................
NZ_JOAP01000029.1/78907-79364                       CGAGACCGAGCAGUACUGAGAGCUCGGGCCUCGCGGUUCGAUUGUGGCUGCGGACCGGCUUCGGCCGGUCGCGCAGCUCCCCGCGCCCC.......UUAC..........................GGGGCUCGGUCCG...CUGA.CCCCGGUACCUGAUACGGCCGGGG..CAGACAUC...............................UAGGAGAAACACC.....AUGCCGAAGCCCACCAAGGGUGCCCGUAUGGGCGGCAGUGCCGCGCACCAGAAGCUGAUGCUGGCGAACCUCGCCAAGGAUCUCUUCGAGCACGGCCGCAUCACCACCACCGAGGCCAAGGCCCGUCGUCUGCGUCCCUACGCGGAGCGUCUGGUCACCAAGGCGAAGAAGGGCGACCUUCACAACCGCCGCCAGGUCCUCCAGGUCAUCUCGGACAAGAGCAUCGUCCACACGCUCUUCACCGAGAUCGGCCCGCGCUACGAGAACCGCCCGGGUGGCUACACCCGUAUCACCAAGAUCGGU
#=GR NZ_JOAP01000029.1/78907-79364 CODON            ......................................................................................................................................................................................................................................AUG............................................................................................................................................................................................................................................................................................................
#=GR NZ_JOAP01000029.1/78907-79364 TT_RNIE_SLOW     .....................................................................................................................................................................................................................................................................................................................................................................................................................................................................................................................................................
NZ_JNXT01000010.1/4025-3568                         CGAGACCGAGCAGUACUGAGAGCUCGGGACUGGCGGAUUGAUUUUGGCUGCGCGUGCGUCUUGAUUGCGCGCGCAGUUCCCCGCGCCCC.......UUAC..........................GGGGCUCGGUCCA...CUGA.CCCCGGUACCUGAUACGGCCGGGG..CAGAUCAC...............................AAGGAGAAACACC.....AUGCCGAAGCCCGCCAAGGGUGCCCGUCUGGGCGGCAGCGCCGCGCACGAGAAGCUUCUGCUGGCGAACCUCGCCAAGCAGCUCUUCGAGCACGGCCGCAUCACCACCACCGAGGCCAAGGCCCGUCGUCUGCGUCCCUACGCGGAGCGUCUGGUCACCAAGGCGAAGAAGGGCGACCUUCACAACCGCCGCCAGGUCCUCCAGGUCAUCACCGACAAGAGCAUCGUGCACACGCUCUUCACGGAGAUCGGCCCGCGCUACGAGAACCGCCCGGGUGGCUACACCCGCAUCACCAAGAUCGGU
#=GR NZ_JNXT01000010.1/4025-3568 CODON              .....................................................................................................................................................................................................................................................................................................................................................................................................................................................................................................................................................
#=GR NZ_JNXT01000010.1/4025-3568 TT_RNIE_SLOW       .....................................................................................................................................................................................................................................................................................................................................................................................................................................................................................................................................................
NZ_AOPZ01000478.1/3814-3355                         UCGAGACCGAGCAGUACUAAGAGCUCGGGACUGACGGUUCGUUUUGGCUGCGGGGCCGUUGUGGCUGGUCGCGCAGUUCCCCGCGCCCC.......UUAC..........................GGGGCGCGGGUACCG.CUGA.CCCCGGUACCUGAUACGGCCGGGG..CAGACACC...............................UAGGAGAAACACC.....AUGCCGAAGCCCACCAAGGGUGCCCGUAUGGGCGGCAGUGCCGCGCACCAGAAGCUGAUGCUGGCGAACCUCGCCAAGGAUCUCUUCGAGCACGGCCGCAUCACCACCACCGAGGCCAAGGCCCGUCGUCUGCGUCCCUACGCGGAGCGUCUGGUCACCAAGGCGAAGAAGGGCGACCUUCACAACCGCCGCCAGGUCCUCCAGGUCAUCUCGGACAAGAGCGUCGUCCACACGCUCUUCACCGAGAUCGGCCCGCGCUACGAGAACCGCCCGGGUGGCUACACCCGCAUCACCAAGAUCGGU
#=GR NZ_AOPZ01000478.1/3814-3355 CODON              ................PTS...................................................................................................................................................................................................................AUG..........................................GUA...............................................................................................................................................................................................................................................................
#=GR NZ_AOPZ01000478.1/3814-3355 TT_RNIE_SLOW       .....................................................................................................................................................................................................................................................................................................................................................................................................................................................................................................................................................
NZ_JOIG01000009.1/261190-260735                     AGGACGACGGGGACACGGGCUUCGCGGAGACCGAGCAGUACUGACGAAGCGGUACUGAGCGGCCCCCGCGGCUGACAGUGGCCACUG.........CUGAC...........................CAGUGGCGCC....CUGA.CACCGGUACCUGACACGGCCGGUG..CAGACAGAUG.............................AAGGAGACAGACC.....AUGCCGAAGCCCACGAAGGGCACCCGGCUCGGUGGCGGCCCCGCCCACGAGCGGCUCAUGCUGGCGAACCUCGCCACCGCGCUGUUCGAGCACGGCCGGAUCACCACCACGGUCGCCAAGGCCCGCCGGCUCCGUCCGGUCGCCGAGCGGCUGAUCACCAAGGCGAAGAAGGGCGACCUGCACAACCGUCGUCAGGUGAUGCGCACCGUCACCGACAAGAGCGUCGUGCACACCCUCUUCACCGAGAUCGGUCCGCAGUUCGCGAACCGUCCGGGCGGCUACACCCGGAUCACCAAGAUCGGC
#=GR NZ_JOIG01000009.1/261190-260735 CODON          .........................................STP..........................................................................................................................................................................................AUG............................................................................................................................................................................................................................................................................................................
#=GR NZ_JOIG01000009.1/261190-260735 TT_RNIE_SLOW   .....................................................................................................................................................................................................................................................................................................................................................................................................................................................................................................................................................
NZ_ALNP01000008.1/75149-75604                       GACGCCUUCGGGGCCGAGGACGACGGGGACACGGGCUUCGCGGAGACCGAGCAGUACUGACGGUCCUGCGUCUCACAGUGGCCACUG.........CUGAC...........................CAGUGGCACC....CUGA.CACCGGUACCUGACACGGCCGGUG..CAGACAGAUG.............................AAGGAGACAGACC.....AUGCCGAAGCCCACGAAGGGCACCCGGCUCGGUGGCGGCCCGGCCCACGAGCGGCUCAUGCUGGCGAACCUCGCCACGGCGCUGUUCGAGCACGGCCGGAUCACCACCACGGUGGCGAAGGCGCGCCGGCUGCGUCCGGUGGCCGAGCGGCUGAUCACCAAGGCGAAGAAGGGCGACCUGCACAACCGCCGUCAGGUGAUGCGCACCAUCACCGACAAGAGCGUCGUGCACACCCUCUUCACCGAGAUCGGUCCGCAGUUCGCGAACCGGCCGGGCGGCUACACCCGCAUCACCAAGAUCGGU
#=GR NZ_ALNP01000008.1/75149-75604 CODON            .........................................................STP..........................................................................................................................................................................AUG............................................................................................................................................................................................................................................................................................................
#=GR NZ_ALNP01000008.1/75149-75604 TT_RNIE_SLOW     .....................................................................................................................................................................................................................................................................................................................................................................................................................................................................................................................................................
JGI12419J13241_1048700/727-861                      GCGGCCCUCGGCACGGUGACCGCCCGGCCCGGCCGGGGCGGCACCGCCGCCAGCGGUCUGCCUGGCAAGCCAUGAAGGUACCGACCGGC.......GCAU..........................GCCGGUCGGC......CCGA.CCCCGGUACCUGAUACGGCCGGGG..CGGG....................................................................................................................................................................................................................................................................................................................................................................
#=GR JGI12419J13241_1048700/727-861 CODON           .....................................................................................................................................................................................................................................................................................................................................................................................................................................................................................................................................................
#=GR JGI12419J13241_1048700/727-861 TT_RNIE_SLOW    .....................................................................................................................................................................................................................................................................................................................................................................................................................................................................................................................................................
JGI12341J12878_1001749/4710-5170                    GCGGCCCUCGGCACGGUGACCGCCCGGCCCGGCCGGGGCGGCACCGCCGCCAGCGGUCUGCCUGGCAAGCCAUGAAGGUACCGACCGGC.......GCAU..........................GCCGGUCGGC......CCGA.CCCCGGUACCUGAUACGGCCGGGG..CGGGUUCGUCCAU..........................GAGGAGCACACACG....AUGCCCAAGCCCACCAAGGGCGCCCGUCUCGGCGGCAGCCCGGCCCACGAGCGGCUGAUCCUGGCGAACCUCGCCACGCAGCUGUUCCAGCACGGCCGGAUCCGCACCACGGAGGCGAAGGCCAAGCGUCUGCGCCCGUUCGCUGAGCGGUUGAUCACCAAGGCAAAGAAGGGCGACCUGCACAACCGCCGCCAGGUGCUGGCGGUCAUCCGUGACAAGAGCGUCGUCCACCACCUCUUCACCGAGAUCGCGCCGACGUUCGCCGAGCGUCCCGGUGGCUACACCCGGAUCACCAAGAUCGGC
#=GR JGI12341J12878_1001749/4710-5170 CODON         ......................................................................................................................................................................................................................................AUG............................................................................................................................................................................................................................................................................................................
#=GR JGI12341J12878_1001749/4710-5170 TT_RNIE_SLOW  .....................................................................................................................................................................................................................................................................................................................................................................................................................................................................................................................................................
JGI12419J13241_1045219/915-521                      ..................................................................AAGCCAUGAAGGUACCGACCGGC.......GCAU..........................GCCGGUCGGC......CCGA.CCCCGGUACCUGAUACGGCCGGGG..CGGGUUCGUCCAU..........................GAGGAGCACACACG....AUGCCCAAGCCCACCAAGGGCGCCCGUCUCGGCGGCAGCCCGGCCCACGAGCGGCUGAUCCUGGCGAACCUCGCCACGCAGCUGUUCCAGCACGGCCGGAUCCGCACCACGGAGGCGAAGGCCAAGCGUCUGCGCCCGUUCGCUGAGCGGUUGAUCACCAAGGCAAAGAAGGGCGACCUGCACAACCGCCGCCAGGUGCUGGCGGUCAUCCGUGACAAGAGCGUCGUCCACCACCUCUUCACCGAGAUCGCGCCGACGUUCGCCGAGCGUCCCGGUGGCUACACCCGGAUCACCAAGAUCGGC
#=GR JGI12419J13241_1045219/915-521 CODON           ......................................................................................................................................................................................................................................AUG............................................................................................................................................................................................................................................................................................................
#=GR JGI12419J13241_1045219/915-521 TT_RNIE_SLOW    .....................................................................................................................................................................................................................................................................................................................................................................................................................................................................................................................................................
NZ_JOFZ01000006.1/529839-529383                     GCCGCGCGGCACCGCCGUGCUCGCGGCGUCACGGGGCGGCGUGCUGAACGCCGCACGCCGUACGCCGCACACACGAAGCCUCCGGCGGGC......GACC.........................GCUCGCCGGAC......CUGA.CACCGGUACCUGACACGGCCGGUG..CAGACCGA...............................UAGGAGAACCACC.....AUGCCGAGGCCCACCAAGGGUGCCCGACUGGGCGGCAGCGCCGCGCACGAGAAGCUGCUCCUCGCGAACCUCGCGAAGUCGCUCUUCGAGCACGGCCGCAUCACCACGACCGAGGCGAAGGCCCGCCGCCUGCGUCCGGUCGCGGAGCGCCUGAUCACCAAGGCGAAGAAGGGCGACAUCCACAACCGUCGCCUGGUGCUGCGCACGAUCACCGACAAGAGCGUCGUCCACACGCUCUUCGCCGAGAUCGGCCCGCGCUACGAGAACCGCCCGGGUGGCUACACCCGGAUCACCAAGAUCGGC
#=GR NZ_JOFZ01000006.1/529839-529383 CODON          ......................................................................................................................................................................................................................................AUG............................................................................................................................................................................................................................................................................................................
#=GR NZ_JOFZ01000006.1/529839-529383 TT_RNIE_SLOW   .....................................................................................................................................................................................................................................................................................................................................................................................................................................................................................................................................................
2200133452/1151-1616                                CACCGGGCGCCGGACUGCUCGGCGGUAGUGAGCCCUCCGGAUCGCGGCCACCGGCCCGUUCCGGGAGAUUGUCAAAGAGACGAGGGCCGCGC....CCCG.......................GCGCGGCCCUCGGC.....CCGA.CUCCGGUACCUGAUACGGCCGGGG..CGGGUUAUAUG............................AAGGAGAGAGUGAA....AUGCCCAAGCCCACCAAGGGUAAGCGCUUCGGCGGCAGCCCGGCGCACGAGCGGCUGAUCCUGGCGAACCUCGCCACCCAGCUGUUCCAGCACGGCCGCAUCCGCACCACCGAGGCGAAGGCCAAGCGUCUGCGCCCGCUGGCGGAGAGGCUGAUCACCAAGGCGAAGAAGGGCGACAUGCACAACCGUCGCCAGGUGCUCACCGUCGUGCGGGACAAGGGCGUCGUCCACCACCUCUUCACCGAGAUCGCUCCGGCGUUCGCCCAGCGUCCGGGCGGGUACACCCGGAUCACCAAGAUCGGC
#=GR 2200133452/1151-1616 CODON                     ......................................................................................................................................................................................................................................AUG............................................................................................................................................................................................................................................................................................................
#=GR 2200133452/1151-1616 TT_RNIE_SLOW              .....................................................................................................................................................................................................................................................................................................................................................................................................................................................................................................................................................
2200130945/4178-3713                                CACCGGGCGCCGGACUGCUCGGCGGUAGUGAGCCCUCCGGAUCGCGGCCACCGGCCCGUUCCGGGAGAUUGUCAAAGAGACGAGGGCCGCGC....CCCG.......................GCGCGGCCCUCGGC.....CCGA.CUCCGGUACCUGAUACGGCCGGGG..CGGGUUAUAUG............................AAGGAGAGAGUGAA....AUGCCCAAGCCCACCAAGGGUAAGNGNNUCGGCGGCAGCCCGGCGCACGAGCGGCUNAUCCUGGCGAACCUCGCCACNCAGCUNUUCCAGCACGGCCGCAUCCGNACCACCGAGGCGAAGGCCAAGCGUCUGCGCCCGCUGGCGGAGNGGCUGAUCACCAAGGCGAAGAAGGGCGACAUGCACAACCGUCGCCAGGUGCUCACCNUCGUGCGGGACAAGGGCGUCGUCCACCACCUCUUCACCGAGAUCGCUCCGGCGUUCGCCCAGCGUCCGGGCGGNUACACCCGGAUCACCAAGAUCGGC
#=GR 2200130945/4178-3713 CODON                     ......................................................................................................................................................................................................................................AUG............................................................................................................................................................................................................................................................................................................
#=GR 2200130945/4178-3713 TT_RNIE_SLOW              .....................................................................................................................................................................................................................................................................................................................................................................................................................................................................................................................................................
JGI12419J13241_1059560/385-1                        ACCGGACGCCCGGACUGUUCGGCGGCAGUGAGCCCUCCGGAUCGCGGUGACCGCCCGAUCCGGCAGACAUGUCAAAGAGACGGGGGCCGUGC....CCUG.......................GCACGGCCCCCGGC.....CCGA.CUCCGGUACCUGAUACGGCCGGGG..CGGGUUAUAUG............................AAGGAGAGAGUGAA....AUGCCCAAGCCCACCAAGGGUAAGAGGCUCGGCGGCAGCCCGGCGCACGAGCGGCUCAUCCUGGCGAACCUCGCCACGCAGCUCUUCCAGCACGGCCGCAUCCGUACCACCGAGGCGAAGGCCAAGCGUCUGCGCCCGCUGGCGGAGCGGCUGAUCACCAAGGCGAAGAAGGGCGACAUGCACAACCGUCGCCAGGUGCUCACCAUCGUGCGGGACAAGGGC.................................................................................
#=GR JGI12419J13241_1059560/385-1 CODON             ......................................................................................................................................................................................................................................AUG........................................................................................................................................................................................................................STP.................................................................................
#=GR JGI12419J13241_1059560/385-1 TT_RNIE_SLOW      .....................................................................................................................................................................................................................................................................................................................................................................................................................................................................................................................................................
NZ_JQMQ01000005.1/4289577-4290029                   ACCGAGCAGUACUGAGAACACAUCGUCCCGUCGGCGUCCCCGCCGGCGUGAUGCCGUAAGUCGUACGGCGUGCGCGGACCGCGUGC..........GCC..............................GUACGCC......CUGG.CCCCGGUACCUGAUACGGCCGGGGG.CAGGAGAGAU.............................GAGGAGAAGAUCCCC...AUGCCCCGUCCCACCAAGGGUGCGCGUCUCGGCGGUAGCCCGGCGCACGAGCGUCUGCUGCUCGCGAACCUGGCCACCGCGCUCUUCGAGCACGGCCGCAUCACCACCACCGAGGCCAAGGCCCGCCGCCUGCGCCCGGUGGCGGAGAAGCUGAUCACCAAGGCGAAGAAGGGCGACCUCCACAACCGUCGCCUGGUGCGCAAGACCGUGACCAACGUCGCGGUGCUGCACACCCUCUUCACCGAGAUCGCUCCGCGGUACGAGAACCGCCCGGGCGGCUACACCCGCAUCACCAAGAUCGGU
#=GR NZ_JQMQ01000005.1/4289577-4290029 CODON        ............STP.......................................................................................................................................................................................................................AUG............................................................................................................................................................................................................................................................................................................
#=GR NZ_JQMQ01000005.1/4289577-4290029 TT_RNIE_SLOW .....................................................................................................................................................................................................................................................................................................................................................................................................................................................................................................................................................
NZ_AZXC01000006.1/241123-240665                     GUGGCUGCCUCCGGGGCCACGGCCCCGGGCUCCGGGCGCGAGAGCCCGGCACAGAUGUCCCCGGUACCGCCGGGGGGUGCGCGAGGGGC.......GCGA..........................GCCUCUCGCACAGG..CUGA.CACCGGUACCUGACACGGCCGGUG..CAGAUCAC...............................GAGGAGAAGAACC.....AUGCCGAAGCCCGCCAAGGGUGCCCGUCUGGGCGGCAGCGCCGCGCACGAGAAGCUGCUUCUCGCGAACCUCGCGAAGUCGCUCUUCGAGCACGGCCGCAUCACCACGACCGAGGCCAAGGCCCGCCGCCUGCGUCCGGUCGCCGAGCGCCUGAUCACCAAGGCGAAGAAGGGCGACAUCCACAACCGUCGCCUGGUGCUGCAGACGAUCACGGACAAGAGCAUCGUCCACACGCUGUUCACCGAGAUCGCCCCGCGCUACGCCGAGCGUCCGGGUGGCUACACCCGGAUCACCAAGAUCGGC
#=GR NZ_AZXC01000006.1/241123-240665 CODON          ......................................................................................................................................................................................................................................AUG............................................................................................................................................................................................................................................................................................................
#=GR NZ_AZXC01000006.1/241123-240665 TT_RNIE_SLOW   .....................................................................................................................................................................................................................................................................................................................................................................................................................................................................................................................................................
NZ_KB846744.1/49183-48725                           GGGUGGCUGCCUCCGGGGCCACGGCCCCGGGCUCCGGGCGCGAGCCCGGCACAGAUGUCCCCGGCACCGCCGGGGGGUGCGCGAGGGGC.......GCGA..........................GCCUCUCGCACAGG..CUGA.CACCGGUACCUGACACGGCCGGUG..CAGAUCAC...............................GAGGAGAAGAACC.....AUGCCGAAGCCCGCCAAGGGUGCCCGUCUGGGCGGCAGCGCCGCGCACGAGAAGCUGCUUCUCGCGAACCUCGCGAAGUCGCUCUUCGAGCACGGCCGCAUCACCACGACCGAGGCCAAGGCCCGCCGCCUGCGUCCGGUCGCCGAGCGCCUGAUCACCAAGGCGAAGAAGGGCGACAUCCACAACCGUCGCCUGGUGCUGCAGACGAUCACGGACAAGAGCAUCGUCCACACGCUGUUUACCGAGAUCGCCCCGCGCUACGCCGAGCGUCCGGGUGGCUACACCCGGAUCACCAAGAUCGGC
#=GR NZ_KB846744.1/49183-48725 CODON                ......................................................................................................................................................................................................................................AUG............................................................................................................................................................................................................................................................................................................
#=GR NZ_KB846744.1/49183-48725 TT_RNIE_SLOW         .....................................................................................................................................................................................................................................................................................................................................................................................................................................................................................................................................................
NZ_KB898271.1/505921-505463                         GGGUGGCUGCCUCCGGGGCCACGGCCCCGGGCUCCGGGCGCGAGCCCGGCACAGAUGUCCCCGGCACCGCCGGGGGGUGCGCGAGGGGC.......GCGA..........................GCCUCUCGCACAGG..CUGA.CACCGGUACCUGACACGGCCGGUG..CAGAUCAC...............................GAGGAGAAGAACC.....AUGCCGAAGCCCGCCAAGGGUGCCCGUCUGGGCGGCAGCGCCGCGCACGAGAAGCUGCUUCUCGCGAACCUCGCGAAGUCGCUCUUCGAGCACGGUCGCAUCACCACGACCGAGGCCAAGGCCCGCCGCCUGCGUCCGGUCGCCGAGCGCCUGAUCACCAAGGCGAAGAAGGGCGACAUCCACAACCGUCGCCUGGUGCUGCAGACGAUCACGGACAAGAGCAUCGUCCACACGCUGUUCACCGAGAUCGCCCCGCGCUACGCCGAGCGUCCGGGUGGCUACACCCGGAUCACCAAGAUCGGC
#=GR NZ_KB898271.1/505921-505463 CODON              ......................................................................................................................................................................................................................................AUG............................................................................................................................................................................................................................................................................................................
#=GR NZ_KB898271.1/505921-505463 TT_RNIE_SLOW       .....................................................................................................................................................................................................................................................................................................................................................................................................................................................................................................................................................
NZ_AXVU01000018.1/122679-122224                     CCCGACCUCCGCCGCCGACACCUUCGGCGCCGACGACGACGCCGACGCGGGCUUCGUCGAGACCGAGCAGUACUGAAGUCCCGGGGGGCG......CCU..........................CGCCCCCCGGACC....CCGAUCACCGGUACCUGAUACGGCCGGUG..CGGUA..................................AAGGAGAAACACC.....AUGCCGAAGCCCACCAAGGGCGCCCGACUGGGCGGCGGCGCGGCGCACGAGCGCGCUAUGCUGCGGAACCUGGCCACCGCUCUCUUCGAGCACGGUCGCAUCACGACGACCGAGGCCAAGGCCCGCAGGCUGCGUCCGUACGCCGAGCGGCUGGUGACCAAGGCGAAGAAGGGCGACCUUCACAACCGCCGGCAGGUCAUGCAGCUCAUCUCGGACAAGAGCGUCGUGCACACGCUGUUCACCGAGAUCGGUCCGCGGUACGAGAACCGCCCGGGCGGCUACACCCGGAUCACCAAGAUCGGC
#=GR NZ_AXVU01000018.1/122679-122224 CODON          .........................................................................STP..........................................................................................................................................................AUG............................................................................................................................................................................................................................................................................................................
#=GR NZ_AXVU01000018.1/122679-122224 TT_RNIE_SLOW   .....................................................................................................................................................................................................................................................................................................................................................................................................................................................................................................................................................
NZ_CP011492.1/4931129-4931584                       CCCCACCUCGGCCGCCGACACCUUCGGCGCCGACGACGACGCCGACGCCGGCUUCGUCGAGACCGAGCAGUACUGAUGUCCCGGGGGGCG......CGA..........................CGCCCCCCGGACC....CCGAUCACCGGUACCUGACACGGCCGGUG..CGGUA..................................AAGGAGAAACACC.....AUGCCGAAGCCCACCAAGGGCGCCCGACUGGGCGGCGGCGCGGCGCACGAGCGCGCCAUGCUGCGGAACCUGGCCACCGCUCUCUUCGAGCACGGUCGCAUCACCACGACCGAGGCCAAGGCCCGCAGGCUGCGUCCGUACGCCGAGCGGCUGGUGACCAAGGCGAAGAAGGGUGACCUUCACAACCGCCGCCAGGUCAUGCAGCUCAUCUCGGACAAGAGCGUGGUCCACACGCUCUUCACCGAGAUCGGCCCGCGGUACGACAACCGCCCGGGCGGCUACACCCGGAUCACCAAGAUCGGC
#=GR NZ_CP011492.1/4931129-4931584 CODON            ......................................................................................................................................................................................................................................AUG............................................................................................................................................................................................................................................................................................................
#=GR NZ_CP011492.1/4931129-4931584 TT_RNIE_SLOW     .....................................................................................................................................................................................................................................................................................................................................................................................................................................................................................................................................................
NZ_KB897717.1/411705-411250                         CCCCACCUCGGCCGCCGACACCUUCGGCGCCGACGACGACGCCGACGCCGGCUUCGUCGAGACCGAGCAGUACUGAUGUCCCGGGGGGCG......CUG..........................CGCCCCCCGGACC....CCGAUCACCGGUACCUGACACGGCCGGUG..CGGUA..................................AAGGAGAAACACC.....AUGCCGAAGCCCACCAAGGGCGCCCGACUGGGCGGCGGCGCGGCGCACGAGCGCGCCAUGCUGCGGAACCUGGCCACCGCUCUCUUCGAGCACGGUCGCAUCACGACGACCGAGGCCAAGGCCCGCAGGCUGCGUCCGUACGCCGAGCGGCUGGUGACCAAGGCGAAGAAGGGCGACCUUCACAACCGCCGGCAGGUCAUGCAGCUCAUCUCGGACAAGAGCGUGGUGCACACGCUGUUCACCGAGAUCGGUCCGCGGUACGACAACCGCCCGGGCGGCUACACCCGGAUCACCAAGAUCGGC
#=GR NZ_KB897717.1/411705-411250 CODON              ......................................................................................................................................................................................................................................AUG............................................................................................................................................................................................................................................................................................................
#=GR NZ_KB897717.1/411705-411250 TT_RNIE_SLOW       .....................................................................................................................................................................................................................................................................................................................................................................................................................................................................................................................................................
NZ_AZWZ01000009.1/266659-266204                     CCCCACCUCGGCCGCCGACACCUUCGGCGCCGACGACGACGCCGACGCCGGCUUCGUCGAGACCGAGCAGUACUGAUGUCCCGGGGGGC.......ACUGC.........................GCCCCCCGGACC....CCGAUCACCGGUACCUGACACGGCCGGUG..CGGUA..................................AAGGAGAAACACC.....AUGCCGAAGCCCACCAAGGGCGCCCGACUGGGCGGCGGCGCGGCGCACGAGCGCGCCAUGCUGCGGAACCUGGCCACCGCUCUCUUCGAGCACGGUCGCAUCACGACGACCGAGGCCAAGGCCCGCAGGCUGCGUCCGUACGCCGAGCGGCUGGUGACCAAGGCGAAGAAGGGCGACCUUCACAACCGCCGGCAGGUCAUGCAGCUCAUCUCGGACAAGAGCGUGGUGCACACGCUGUUCACCGAGAUCGGCCCGCGGUACGACAACCGCCCGGGCGGCUACACCCGGAUCACCAAGAUCGGC
#=GR NZ_AZWZ01000009.1/266659-266204 CODON          .........................................................................STP..........................................................................................................................................................AUG............................................................................................................................................................................................................................................................................................................
#=GR NZ_AZWZ01000009.1/266659-266204 TT_RNIE_SLOW   .....................................................................................................................................................................................................................................................................................................................................................................................................................................................................................................................................................
NZ_AZWL01000015.1/17500-17046                       GCCGCCGACACCUUCGGCGCCGAGGACGACGCCGACGCGGGCUUCGUCGAGACCGAGCAGUACUGAGCAGCACUGAUGUCUCGGGGGGC.......CACC..........................GCCCCCCGAACC....CCGAUCACCGGUACCUGACACGGCCGGUG..CGGUA..................................AAGGAGAAACACC.....AUGCCGAAGCCCAGCAAGGGCGCCCGUAUGGGCGGCGGCGCGGCGCACGAGCGCGCCAUGCUGCGGAACCUGGCCACCGCUCUCUUCGAGCACGGUCGCAUCACCACGACCGAGGCCAAGGCCCGCCGGCUGCGUCCGUACGCCGAGCGACUGGUGACCAAGGCGAAGAAGGGCGACCUGCACAACCGCCGCCAGGUCAUGCAGCUGAUCUCGGACAAGAGCGUCGUGCACACGCUCUUCACCGAGAUCGGCCCGCGGUACGAGAACCGCCCGGGUGGCUACACCCGGAUCACCAAGAUCGGU
#=GR NZ_AZWL01000015.1/17500-17046 CODON            ...............................................................STP....................................................................................................................................................................AUG............................................................................................................................................................................................................................................................................................................
#=GR NZ_AZWL01000015.1/17500-17046 TT_RNIE_SLOW     .....................................................................................................................................................................................................................................................................................................................................................................................................................................................................................................................................................
NZ_JODQ01000002.1/560105-559656                     CGCUGUCGCCGGUGGCGGCUACGACGACGAGGACGGCGGCUUCAUCGAGACCGAGCAGUACUGAGUUUUCGCAGAUAGAACGAUC...........GUCU..............................GAUCGGC.....CCGA.CCCCGGUACCUGAUACGGCCGGGG..CGGGUUAUCCA............................AAGGAGCAUGUC......AUGCCCAAGCCCACCAAAGGCGCCCGUCUCGGUGGUUCCCCGGCGCACGAGAAGCUGAUCCUGUCGAACCUCGCGACGCAGCUCUUCCAGCACGGGAAGAUCAAGACCACCGAGGCCAAGGCCAAGCGCCUGCGCCCGCUGGCUGAGCGGCUGAUCACCAAGGCGAAGAAGGGCGACAUCCACAACCGUCGCCAGGUGCUGACCGUCGUCCGUGACAAGGGCGUCGUCCACCACCUCUUCACCGAGAUCGCCCCCAGCUUCGCGGAGCGUCCCGGUGGCUACACCCGCAUCACCAAGAUCGGU
#=GR NZ_JODQ01000002.1/560105-559656 CODON          .............................................................STP......................................................................................................................................................................AUG............................................................................................................................................................................................................................................................................................................
#=GR NZ_JODQ01000002.1/560105-559656 TT_RNIE_SLOW   .....................................................................................................................................................................................................................................................................................................................................................................................................................................................................................................................................................
NZ_KI866524.1/954651-954197                         CGUCACCGAUCGCUGCCGGUAGGCACCACCGCAUCACCGGCCGCCCCGCGUCGUACGGCGUGGGGCGGCGAUGACAGCCACGACCGG.........UACG............................CCGGUCGGC.....CCGA.CCCCGGUACCUGACACGGCCGGGG..CGGGUUAUCCAU...........................GAGGAGCAUCAC......AUGCCCAAGCCCACCAAGGGCCCCCGCUUCGGCGGCAGCCCGGCCCACGAGCGGCUGAUCCUGGCGAACCUCGCCACCCAGCUGUUCCAGAACGGCCGGAUCCGCACCACCGAGGCCAAGGCGAAGCGUCUCCGCCCGCUCGCGGAGAAGCUGAUCACCAAGGCGAAGAAGGGCGACAUCCACAACCGUCGCCAGGUGCUGACCGUCGUCCGCGACAAGGGCGUCGUCCACCACCUCUUCACCGAGAUCGCCCCCACCUUUGCCGAGCGCCCGGGCGGCUACACCCGGAUCACCAAGCUUGGC
#=GR NZ_KI866524.1/954651-954197 CODON              ......................................................................................................................................................................................................................................AUG............................................................................................................................................................................................................................................................................................................
#=GR NZ_KI866524.1/954651-954197 TT_RNIE_SLOW       .....................................................................................................................................................................................................................................................................................................................................................................................................................................................................................................................................................
NZ_JNZQ01000013.1/26167-26621                       CUGAUCGCCCGUCUCCGAGCAGCGGCACCACCGUCUCGUGCCGCCCGUCCAGGGCGGCAUGAGGCGGCGAUGACAAGUCACGACCGG.........UACG............................CCGGUCGGC.....CCGA.CCCCGGUACCUGACACGGCCGGAG..CGGGUUAUCCAU...........................GAGGAGCAUGAA......AUGCCCAAGCCCACCAAGGGCGCCCGUCUCGGUGGCAGCCCGUCCCACGAGCGGCUGAUCCUGGCGAACCUCGCCACGGCGCUGUUCCAGAACGGCCGGAUCACCACCACCGAGGCCAAGGCCAGGCGUCUCCGCCCGCUCGCGGAGAAGCUGAUCACCAAGGCGAAGAAGGGCGACAUCCACAACCGUCGCCAGGUGCUGACGGUCGUCCGCGACAAGGGCGUCGUCCACCACCUCUUCACCGAGAUCGCCCCGACGUACGCCGAGCGUCCCGGUGGCUACACCCGGAUCACCAAGCUCGGC
#=GR NZ_JNZQ01000013.1/26167-26621 CODON            .STP..................................................................................................................................................................................................................................AUG............................................................................................................................................................................................................................................................................................................
#=GR NZ_JNZQ01000013.1/26167-26621 TT_RNIE_SLOW     .....................................................................................................................................................................................................................................................................................................................................................................................................................................................................................................................................................
NZ_JOGB01000027.1/2120-1666                         CCGACGCCGGCUUCGUCGAGACCGAGCAGUACUGAUCCACGCUUGCGGGAGGCCCGGGCACUGCCCGGGCCCCCCGUACACCCU.CCGGC......AAAA.........................GUCGGUAGGGA......CUGC.CACCGGUACCUGACACGGCCGGUG..CAGCACA................................GAGGAGAAACACC.....AUGCCGCGUCCCGCUAAGGGCGCCCGCCUCGGCGGCUCCGCCGCGCACGAGAAGCUGCUGCUCGCCAACCUGGCGAAGUCGCUCUUCGAGCACGGCCGCAUCACCACGACCGAGGCCAAGGCCCGCCGCCUGCGUCCGGUCGCCGAGCGCCUGAUCACCAAGGCGAAGAAGGGCGACAUCCACAACCGUCGCCUGGUGCUGCAGACGAUCACCGACAAGGGCGUCGUCCACACGCUCUUCACCGAGAUCGCGCCGCGCUACUCGGAGCGUCCGGGUGGUUACACCCGCAUCACCAAGAUCGGC
#=GR NZ_JOGB01000027.1/2120-1666 CODON              ................................STP...................................................................................................................................................................................................AUG............................................................................................................................................................................................................................................................................................................
#=GR NZ_JOGB01000027.1/2120-1666 TT_RNIE_SLOW       .....................................................................................................................................................................................................................................................................................................................................................................................................................................................................................................................................................
NZ_JH941042.1/295941-296397                         GAGCAGUACUAGUAGAUCGUCUGCGGGCCGGCUUCGGCCGGUCGCGCAGUUCCCCGCGCCCCUUACGGGGCGCGGGUCUUCGA.CGGGC.......GACC..........................GCCCGCUCGGAUA...CUGA.CCCCGGUACCUGGUACGGCCGGGG..CAGACAUC...............................AAGGAGAAACACC.....AUGCCGCGUCCCGCGAAGGGUGCCCGCCUCGGCGGUUCCGCCGCGCACGAGAAGCUGCUGCUCGCCAACCUGGCGAAGUCGCUCUUCGAGCACGGCCGCAUCACCACGACCGAGGCCAAGGCCCGUCGCCUGCGUCCGGUCGCCGAGCGCCUGAUCACCAAGGCGAAGAAGGGCGACAUCCACAACCGUCGCCUGGUGCUGCAGUCGAUCACCGACAAGGGGAUCGUCCACACCCUCUUCACCGAGAUCGCCCCGCGUUACUCGGAGCGUCCGGGUGGCUACACCCGCAUCACCAAGAUCGGC
#=GR NZ_JH941042.1/295941-296397 CODON              ......................................................................................................................................................................................................................................AUG............................................................................................................................................................................................................................................................................................................
#=GR NZ_JH941042.1/295941-296397 TT_RNIE_SLOW       .....................................................................................................................................................................................................................................................................................................................................................................................................................................................................................................................................................
NZ_LGUP01000370.1/90032-89576                       GAGCAGUACUAGUAGAUCGUCUGCGGGCCGGCUUCGGCCGGUCGCGCAGUUCCCCGCGCCCCUUACGGGGCGCGGGUCUUCGA.CGGGC.......GACC..........................GCCCGCUCGGAUA...CUGA.CCCCGGUACCUGGUACGGCCGAGG..CAGACAUC...............................AAGGAGAAACACC.....AUGCCGCGUCCCGCGAAGGGUGCCCGCCUCGGCGGUUCCGCCGCGCACGAGAAGCUGCUGCUCGCCAACCUGGCGAAGUCGCUCUUCGAGCACGGCCGCAUCACCACGACCGAGGCCAAGGCCCGUCGCCUGCGUCCGGUCGCCGAGCGCCUGAUCACCAAGGCGAAGAAGGGCGACAUCCACAACCGUCGCCUGGUGCUGCAGUCGAUCACCGACAAGGGGAUCGUCCACACCCUCUUCACCGAGAUCGCCCCGCGUUACUCGGAGCGUCCGGGUGGCUACACCCGCAUCACCAAGAUCGGC
#=GR NZ_LGUP01000370.1/90032-89576 CODON            .....................................................................................................................................................................................................................................................................................................................................................................................................................................................................................................................................................
#=GR NZ_LGUP01000370.1/90032-89576 TT_RNIE_SLOW     .....................................................................................................................................................................................................................................................................................................................................................................................................................................................................................................................................................
NZ_LACL01000017.1/268619-269075                     CGUGGCUGGUCGCGCAGUUCCCCGCGCCCCUUACGGGGCGCGGUCCUCCGAGGCGCUUCGAAAGAGGAACCCCGGAUCUUCGA.CGGGC.......AUCC..........................GCCCGCUCGGAUA...CUGA.CCCCGGUACCUGAUACGGCCGGGG..CAGACACC...............................UAGGAGAAACACC.....AUGCCGAAGCCCACCAAGGGUGCCCGUCUGGGCGGCAGUGCCGCGCACGAGAAGCUGCUUCUCGCGAACCUCGCGAAGUCGCUCUUCGAGCACGGCCGGAUCACCACCACCGAGGCGAAGGCCCGCCGUCUGCGGCCGUACGCCGAGCGCCUGAUCACCAAGGGCAAGAAGGGCGACCUUCACAACCGCCGCCAGGUGCUCCAGGUCAUCACGGACAAGAGCGUCGUGCACACGCUCUUCACCGAGAUCGGCCCGCGGUACGAGAACCGUCCGGGUGGCUACACCCGGAUCACCAAGAUCGGU
#=GR NZ_LACL01000017.1/268619-269075 CODON          ......................................................................................................................................................................................................................................AUG............................................................................................................................................................................................................................................................................................................
#=GR NZ_LACL01000017.1/268619-269075 TT_RNIE_SLOW   .....................................................................................................................................................................................................................................................................................................................................................................................................................................................................................................................................................
NZ_KL997422.1/626245-626701                         GGUGCGGGUGCGCUGUGGCUUGUCGCGCAGUUCCCCGUGCCCCUUCCGGGAGCGUCCCUUCGGGACUGCUCCCGGAUCUUCGA.CGGGC.......AUCC..........................GCCCGCUCGGAUA...CUGA.CCUCGGUACCUGAUACGGCCGGGG..CAGACACC...............................UAGGAGAAACACC.....AUGCCGAAGCCCACCAAGGGUGCCCGUCUGGGCGGCGGCGCCGCGCACGAGAAGCUGCUCCUCGCGAACCUCGCGAAGGCGCUCUUCGAGCACGGCCGCAUCACCACCACCGAGGCGAAGGCCCGCCGUCUGCGGCCGUACGCCGAGCGUCUGGUCACCAAGGCGAAGAAGGGCGACCUUCACAACCGCCGUCAGGUGCUCCAGGUCAUCACGGACAAGAGCAUCGUGCACACGCUCUUCACCGAGAUCGGCCCGCGGUACGAGAACCGUCCGGGUGGCUACACCCGUAUCACCAAGAUCGGU
#=GR NZ_KL997422.1/626245-626701 CODON              ......................................................................................................................................................................................................................................AUG............................................................................................................................................................................................................................................................................................................
#=GR NZ_KL997422.1/626245-626701 TT_RNIE_SLOW       .....................................................................................................................................................................................................................................................................................................................................................................................................................................................................................................................................................
NZ_JODU01000011.1/303216-302760                     GGUUCGACGGUUCGUUUUGGCUGCCGGCCCGCUGUGGCUGGUCGCGCAGUUCCCCGCGCCCCUUUGGGGCGCGGGGUCUCCGA.CAGGC.......GACC..........................GCCUGCUCGGAUA...CUGA.CUCCGGUACCUGAUACGGCCGGGG..CAGACACC...............................UAGGAGAAACACC.....AUGCCGAAGCCCACCAAGGGUGCCCGUCUGGGCGGCAGUGCCGCGCACGAGAAGCUGCUCCUCGCCAACCUGGCGAAGAGCCUCUUCGAGCACGGCCGGAUCACCACCACCGAGGCGAAGGCGCGCAAGCUGCGUCCGUACGCCGAGCGUCUGGUCACCAAGGCGAAGAAGGGCGACCUUCACAACCGCCGUCAGGUGCUCCAGGUGAUCACGGACAAGAGCGUCGUCCACACGCUCUUCACCGAGAUCGGCCCGCGCUACGAGAACCGUCCCGGUGGCUACACGCGGAUCACCAAGAUCGGC
#=GR NZ_JODU01000011.1/303216-302760 CODON          ......................................................................................................................................................................................................................................AUG............................................................................................................................................................................................................................................................................................................
#=GR NZ_JODU01000011.1/303216-302760 TT_RNIE_SLOW   .....................................................................................................................................................................................................................................................................................................................................................................................................................................................................................................................................................
NZ_AEYX01000036.1/159881-159425                     GCGCGGGGCGGCUGUGGCUUGACGCGCAGUUCCCCGUGCCCCUUCCGGGCACGGCCCCUCGGGGCCCGUGUCCGGAUCUUCGA.CAGGC.......GACC..........................GCCUGCUCGGAUA...CUGA.CUCCGGUACCUGAUACGGCCGGGG..CAGACACC...............................UAGGAGAAACACC.....AUGCCGAGGCCCACCAAGGGUGCCCGUCUGGGCGGCAGCGCCGCGCACGAGAAGCUCCUCCUCGCGAACCUCGCGAAGGCGCUCUUCGAGCACGGCCGCAUCACCACCACCGAGGCGAAGGCGCGCAAGCUGCGUCCGUACGCCGAGCGUCUGGUCACCAAGGCGAAGAAGGGCGACCUUCACAACCGCCGUCAGGUGCUCCAGGUGAUCACGGACAAGAGCAUCGUCCACACGCUCUUCACCGAGAUCGGCCCGCGCUACGAGAACCGCCCGGGUGGCUACACCCGCAUCACCAAGAUCGGU
#=GR NZ_AEYX01000036.1/159881-159425 CODON          ......................................................................................................................................................................................................................................AUG............................................................................................................................................................................................................................................................................................................
#=GR NZ_AEYX01000036.1/159881-159425 TT_RNIE_SLOW   .....................................................................................................................................................................................................................................................................................................................................................................................................................................................................................................................................................
NZ_JFCB01000003.1/275768-276224                     GGUGCGGGUGCGCUGUGGCUUGUCGCGCAGUUCCCCGCGCCCCUUCCGGGAGCGCCCCUUCGGGGCUGCUUCCGGAUCUCCGA.CAGGC.......GACC..........................GCCUGCUCGGAUA...CUGA.CUCCGGUACCUGAUACGGCCGGGG..CAGACACC...............................UAGGAGAAACACC.....AUGCCGAGGCCCACCAAGGGUGCCCGUCUGGGCGGCAGCGCCGCGCACGAGAAGCUGAUGCUCGCGAACCUCGCGAAGGCGCUUUUCGAGCACGGCCGCAUCACCACCACCGAGGCGAAGGCGCGCAAGCUGCGUCCGUACGCCGAGCGUCUGGUCACCAAGGCGAAGAAGGGCGACCUUCACAACCGCCGUCAGGUGCUCCAGGUGAUCACGGACAAGAGCAUCGUCCACACGCUCUUCACCGAGAUCGGCCCGCGGUACGAGAACCGUCCCGGUGGCUACACCCGCAUCACCAAGAUCGGC
#=GR NZ_JFCB01000003.1/275768-276224 CODON          ......................................................................................................................................................................................................................................AUG............................................................................................................................................................................................................................................................................................................
#=GR NZ_JFCB01000003.1/275768-276224 TT_RNIE_SLOW   .....................................................................................................................................................................................................................................................................................................................................................................................................................................................................................................................................................
NZ_JOHW01000009.1/153876-153420                     GGCUGUGGCUGGUCGCGCAGUUCCCCGCGCCCCUUUGGGGCGCGGACCACUCCGGGCGUCCGAAAAGGCGCCCGGAUCUCCGA.CAGGC.......GACC..........................GCCUGCUCGGAUA...CUGA.CUCCGGUACCUGAUACGGCCGGGG..CAGACACC...............................UAGGAGAAACACC.....AUGCCGAAGCCCACCAAGGGUGCCCGUCUGGGCGGCAGCGCCGCGCACGAGAAGCUGCUCCUCGCGAACCUCGCGAAGGCGCUCUUCGAGCACGGCCGCAUCACCACCACCGAGGCGAAGGCCCGCCGCCUGCGCCCGUACGCCGAGCGACUGGUCACCAAGGCGAAGAAGGGCGACCUUCACAACCGCCGUCAGGUGCUCCAGGUGAUCACGGACAAGAGCAUCGUGCACACGCUCUUCACCGAGAUCGGCCCGCGCUACGAGAACCGCCCGGGUGGCUACACCCGUAUCACCAAGAUCGGU
#=GR NZ_JOHW01000009.1/153876-153420 CODON          ......................................................................................................................................................................................................................................AUG............................................................................................................................................................................................................................................................................................................
#=GR NZ_JOHW01000009.1/153876-153420 TT_RNIE_SLOW   .....................................................................................................................................................................................................................................................................................................................................................................................................................................................................................................................................................
NZ_JODX01000002.1/54492-54948                       GGUGCGGGUGCACUGUGGCUGAGCGCGCAGUUCCCCGCGCCCCUUCCGGGAGCGCCCCUGCGGGGCGACUCCCGGAUCUCCGA.CAGGC.......GACC..........................GCCUGCUCGGAUA...CUGA.CUCCGGUACCUGAUACGGCCGGGG..CAGACACC...............................UAGGAGAAACACC.....AUGCCGAAGCCCACCAAGGGUGCCCGUCUGGGCGGCAGCGCCGCGCACGAGAAGCUGCUCCUCGCGAACCUCGCGAAGUCGCUGUUCGAGCACGGCCGUAUCACCACCACCGAGGCGAAGGCCCGCCGUCUGCGGCCGUACGCCGAGCGUCUGAUCACCAAGGCGAAGAAGGGCGACCUUCACAACCGCCGUCAGGUGCUCCAGGUCAUCACGGACAAGGGCAUCGUCCACACGCUCUUCACCGAGAUCGGCCCGCGGUACGAGAACCGUCCGGGUGGCUACACCCGCAUCACCAAGAUCGGU
#=GR NZ_JODX01000002.1/54492-54948 CODON            ......................................................................................................................................................................................................................................AUG............................................................................................................................................................................................................................................................................................................
#=GR NZ_JODX01000002.1/54492-54948 TT_RNIE_SLOW     .....................................................................................................................................................................................................................................................................................................................................................................................................................................................................................................................................................
NZ_KB911732.1/106360-105904                         CCGGGUGCGGGUGCGCUGUGGCUUGUCGCGCAGUUCCCCGCGCCCCUUCCGACUCGCCCCUUCGGGGCUCGUCGGAUCUUCGA.CGGGU.......AAUC..........................GCCCGCUCGGACA...CUGA.CCUCGGUACCUGAUACGGCCGGGG..CAGACACU...............................UAGGAGAAAGACC.....AUGCCGAAGCCCACCAAGGGUGCCCGUCUGGGCGGCAGCGCCGCGCACGAGAAGCUGCUCCUCGCGAACCUCGCGAAGUCGCUGUUCGAGCACGGCCGCAUCACCACCACCGAGGCGAAGGCGCGCAAGCUGCGUCCGUACGCCGAGCGUCUGGUCACCAAGGCGAAGAAGGGCGACCUUCACAACCGUCGUCAGGUGCUCCAGGUGAUCACGGACAAGAGCAUCGUGCACACGCUCUUCACCGAGAUCGGCCCGCGUUACGAGAACCGCCCCGGUGGCUACACCCGCAUCACCAAGAUCGGU
#=GR NZ_KB911732.1/106360-105904 CODON              ......................................................................................................................................................................................................................................AUG............................................................................................................................................................................................................................................................................................................
#=GR NZ_KB911732.1/106360-105904 TT_RNIE_SLOW       .....................................................................................................................................................................................................................................................................................................................................................................................................................................................................................................................................................
NZ_KL647039.1/228093-227637                         GACCGGCUGUGGCUGAUCGCGCAGUUCCCCGCGCCCCUUACGGGGCUCGGUACCUCCGGCGCUGAAAAGUGCCGGAUCUUCGA.CGGGU.......AAUC..........................GCCCGCUCGGACA...CUGA.CCUCGGUACCUGAUACGGCCGGGG..CAGACACC...............................UAGGAGAAACAUC.....AUGCCGAAGCCCGCCAAGGGUGCCCGUCUGGGCGGCAGCGCCGCGCACGAGAAGCUGCUCCUCGCGAACCUCGCGAAGUCGCUCUUCGAGCACGGCCGCAUCACCACCACCGAGGCCAAGGCCCGCCGCCUGCGUCCCUACGCGGAGCGUCUGGUCACCAAGGCGAAGAAGGGUGACCUUCACAACCGCCGUCAGGUGCUCUCGGUGAUCACGGACAAGAGCAUCGUGCACACGCUCUUCACCGAGAUCGGCCCGCGCUACGAGAACCGCCCGGGUGGUUACACCCGUAUCACCAAGAUCGGU
#=GR NZ_KL647039.1/228093-227637 CODON              ......................................................................................................................................................................................................................................AUG............................................................................................................................................................................................................................................................................................................
#=GR NZ_KL647039.1/228093-227637 TT_RNIE_SLOW       .....................................................................................................................................................................................................................................................................................................................................................................................................................................................................................................................................................
NZ_CM000950.1/3302772-3302316                       CCGACGACGACGCGGACGCGGGCUUCGUCGAGACCGAGCAGUACUGAGAAGGCUUGCGGGGAGCUCCGGCUCCCCGCACACCCUCC.GGC......GACC.........................GCCAGGAGGGAA.....CUGA.CACCGGUACCUGACACGGCCGGUG..CAGAUCAC...............................AAGGAGAAACCCC.....AUGCCGCGUCCCACCAAGGGAGCCCGUUUCGGUGGCAGCGCCGCUCACGAGAAGCUUCUUCUCGCGAACCUGGCGAAGUCGCUGUUCGAGCACGGCCGCAUCACCACGACCGAGGCCAAGGCCCGCCGCCUGCGUCCGGUCGCCGAGCGCCUGAUCACCAAGGCGAAGAAGGGCGACAUCCACAACCGUCGCCUGGUGCUGCAGACGAUCACGGACAAGGGCAUCGUGCACACGCUCUUCACCGAGAUCGCUCCGCGUUACGCCGAGCGUCCGGGUGGCUACACCCGUAUCACCAAGAUCGGC
#=GR NZ_CM000950.1/3302772-3302316 CODON            ............................................STP.......................................................................................................................................................................................AUG............................................................................................................................................................................................................................................................................................................
#=GR NZ_CM000950.1/3302772-3302316 TT_RNIE_SLOW     .....................................................................................................................................................................................................................................................................................................................................................................................................................................................................................................................................................
NZ_JDUZ01000002.1/233514-233967                     CGACGACGACGCGGACGCCGGUUUCGUCGAGACCGAGCAGUACUGAGAAAGCCUGCGGGGGGCCUCGCCCCCCGCACCCACCCCCUUGC.......GACC..........................GCUUGGGGGAA.....CUGA.CUCCGGUACCUGACACGGCCGGUG..CAGAUAUG...............................AAGGAGUAACA.......AUGCCGCGUCCCGCAAAGGGUGCCCGCCUGGGCGGCUCCGCCGCGCACGAGAAGCACCUCCUCGCGAACCUCGCGAAGGCGCUCUUCGAGCACGGCCGCAUCACCACCACCGAGGCCAAGGCCCGCCGCCUGCGUCCCUACGCCGAGCGUCUGGUCACCAAGGCCAAGAAGGGCGACAUCCACAACCGUCGCCUGGUGCUGCAGACGAUCACGGACAAGAGCAUCGUGCACACGCUGUUCACCGAGAUCGCCCCGCGCUACGAGAACCGCCCCGGUGGUUACACGCGCAUCACCAAGAUCGGC
#=GR NZ_JDUZ01000002.1/233514-233967 CODON          ......................................................................................................................................................................................................................................AUG............................................................................................................................................................................................................................................................................................................
#=GR NZ_JDUZ01000002.1/233514-233967 TT_RNIE_SLOW   .....................................................................................................................................................................................................................................................................................................................................................................................................................................................................................................................................................
NZ_JNXV01000034.1/16807-17260                       GACGACGACGCGGACGCCGGUUUCGUCGAGACCGAGCAGUACUGAGAAAGCUUGCGGGGGUCUCGCGCCCCCCGCACCCACCCUCUCGC.......GACC..........................GCCUGAGGGAA.....CUGA.CACCGGUACCUGACACGGCCGGUG..CAGAUGUG...............................AAGGAGUAACA.......AUGCCGCGUCCCGCAAAGGGUGCCCGCCUGGGCGGCUCCGCCGCACACGAGAAGCACCUGCUCGCGAACCUCGCGAAGGCGCUCUUCGAGCACGGCCGCAUCACCACCACCGAGGCCAAGGCCCGCCGCCUGCGUCCCUACGCCGAGCGUCUGGUCACCAAGGCCAAGAAGGGCGACAUCCACAACCGUCGCCUGGUGCUGCAGACGAUCACGGACAAGAGCAUCGUGCACACGCUGUUCACCGAGAUCGCCCCGCGCUACGAGAACCGCCCCGGUGGUUACACGCGCAUCACCAAGAUCGGC
#=GR NZ_JNXV01000034.1/16807-17260 CODON            ......................................................................................................................................................................................................................................AUG............................................................................................................................................................................................................................................................................................................
#=GR NZ_JNXV01000034.1/16807-17260 TT_RNIE_SLOW     .....................................................................................................................................................................................................................................................................................................................................................................................................................................................................................................................................................
NZ_JOFX01000039.1/152521-152974                     CGACGACGACGCGGACGCCGGUUUCGUCGAGACCGAGCAGUACUGAGAAAGCUUGCGGGGGGCCCCGCCCCCCGCACCCACCCUCUCGC.......GACC..........................GCCUGAGGGAA.....CUGA.CACCGGUACCUGACACGGCCGGUG..CAGAUAUG...............................AAGGAGUAACA.......AUGCCGCGUCCCGCAAAGGGUGCCCGCCUGGGCGGCUCCGCCGCACACGAGAAGCACCUCCUCGCGAACCUCGCGAAGGCGCUCUUCGAGCACGGCCGCAUCACCACCACCGAGGCCAAGGCCCGCCGCCUGCGUCCCUACGCCGAGCGUCUGGUCACCAAGGCCAAGAAGGGCGACAUCCACAACCGUCGCCUGGUGCUGCAGACGAUCACGGACAAGAGCAUCGUGCACACGCUGUUCACCGAGAUCGCCCCGCGCUACGAGAACCGCCCCGGUGGUUACACGCGCAUCACCAAGAUCGGC
#=GR NZ_JOFX01000039.1/152521-152974 CODON          ......................................................................................................................................................................................................................................AUG............................................................................................................................................................................................................................................................................................................
#=GR NZ_JOFX01000039.1/152521-152974 TT_RNIE_SLOW   .....................................................................................................................................................................................................................................................................................................................................................................................................................................................................................................................................................
NZ_JYJI01000223.1/17380-17833                       GACGACGACGCGGACGCCGGUUUCGUCGAGACCGAGCAGUACUGAGAAAGCUUGCGGGGGGCUCGCGCCCCCCGCACCCACCCUCUCGC.......GACC..........................GCCUGAGGGAA.....CUGA.CACCGGUACCUGACACGGCCGGUG..CAGAUGUG...............................AAGGAGUAACA.......AUGCCGCGUCCCGCAAAGGGUGCCCGCCUGGGCGGCUCCGCCGCACACGAGAAGCACCUGCUCGCGAACCUCGCGAAGGCGCUCUUCGAGCACGGCCGCAUCACCACCACCGAGGCCAAGGCCCGCCGCCUGCGUCCCUACGCCGAGCGUCUGGUCACCAAGGCCAAGAAGGGCGACAUCCACAACCGUCGCCUGGUGCUGCAGACGAUCACGGACAAGAGCAUCGUGCACACGCUGUUCACCGAGAUCGCCCCGCGCUACGAGAACCGCCCCGGUGGUUACACGCGCAUCACCAAGAUCGGC
#=GR NZ_JYJI01000223.1/17380-17833 CODON            .....................................................................................................................................................................................................................................................................................................................................................................................................................................................................................................................................................
#=GR NZ_JYJI01000223.1/17380-17833 TT_RNIE_SLOW     .....................................................................................................................................................................................................................................................................................................................................................................................................................................................................................................................................................
NZ_JOBX01000009.1/138110-138563                     CGACGACGACGCGGACGCCGGUUUCGUCGAGACCGAGCAGUACUGAGAAAGCUUGCGGGGGGCUCGCGCCCCCCGCACCCCCCUCUCGC.......GACC..........................GCCUGAGGGAA.....CUGA.CUCCGGUACCUGACACGGCCGGUG..CAGAUUUG...............................AAGGAGUAACA.......AUGCCGCGUCCCGCAAAGGGUGCCCGCCUGGGCGGCUCCGCCGCGCACGAGAAGCACCUGCUCGCGAACCUCGCGAAGGCGCUCUUCGAGCACGGCCGCAUCACCACCACCGAGGCCAAGGCCCGCCGCCUGCGUCCCUACGCCGAGCGUCUGGUCACCAAGGCCAAGAAGGGCGACAUCCACAACCGUCGCCUGGUGCUGCAGACGAUCACGGACAAGAGCAUCGUGCACACGCUGUUCACCGAGAUCGCCCCGCGCUACGAGAACCGCCCCGGUGGUUACACGCGCAUCACCAAGAUCGGC
#=GR NZ_JOBX01000009.1/138110-138563 CODON          .....................................................................................................................................................................................................................................................................................................................................................................................................................................................................................................................................................
#=GR NZ_JOBX01000009.1/138110-138563 TT_RNIE_SLOW   .....................................................................................................................................................................................................................................................................................................................................................................................................................................................................................................................................................
NZ_JNZG01000024.1/137880-138333                     GACGACGACGCGGACGCCGGUUUCGUCGAGACCGAGCAGUACUGAGAAAGCUUGCGGGGGGCUCACGCCCCCCGCACCCACCCUCUCGC.......GACC..........................GCCUGAGGGAA.....CUGA.CUCCGGUACCUGACACGGCCGGUG..CAGAUUUG...............................AAGGAGUAACA.......AUGCCGCGUCCCGCAAAGGGUGCCCGCCUGGGCGGCUCCGCCGCGCACGAGAAGCACCUCCUCGCGAACCUCGCGAAGGCGCUCUUCGAGCACGGCCGCAUCACCACCACCGAGGCCAAGGCCCGCCGCCUGCGUCCCUACGCCGAGCGUCUGGUCACCAAGGCCAAGAAGGGCGACAUCCACAACCGUCGCCUGGUGCUGCAGACGAUCACGGACAAGAGCAUCGUCCACACGCUCUUCACCGAGAUCGCCCCGCGCUACGAGAACCGCCCCGGUGGUUACACGCGCAUCACCAAGAUCGGC
#=GR NZ_JNZG01000024.1/137880-138333 CODON          .....................................................................................................................................................................................................................................................................................................................................................................................................................................................................................................................................................
#=GR NZ_JNZG01000024.1/137880-138333 TT_RNIE_SLOW   .....................................................................................................................................................................................................................................................................................................................................................................................................................................................................................................................................................
NZ_LBMK01000005.1/319001-318548                     GACGACGACGCGGACGCCGGUUUCGUCGAGACCGAGCAGUACUGAGAAAGCUUGCGGGGGGCUCGCGCCCCCCGUACCCACCCUCUCGC.......GACC..........................GCUUGAGGGAA.....CUGA.CUCCGGUACCUGACACGGCCGGUG..CAGAUUUG...............................AAGGAGUAACA.......AUGCCGCGUCCCGCAAAGGGUGCCCGCCUGGGCGGCUCCGCCGCGCACGAGAAGCACCUGCUCGCGAACCUCGCGAAGGCGCUCUUCGAGCACGGCCGCAUCACCACCACCGAGGCCAAGGCCCGCCGCCUGCGUCCCUACGCCGAGCGUCUGGUCACCAAGGCCAAGAAGGGCGACAUCCACAACCGUCGCCUGGUGCUGCAGACGAUCACGGACAAGAGCAUCGUGCACACGCUGUUCACCGAGAUCGCCCCGCGCUACGAGAACCGCCCCGGUGGUUACACGCGCAUCACCAAGAUCGGC
#=GR NZ_LBMK01000005.1/319001-318548 CODON          .....................................................................................................................................................................................................................................................................................................................................................................................................................................................................................................................................................
#=GR NZ_LBMK01000005.1/319001-318548 TT_RNIE_SLOW   .....................................................................................................................................................................................................................................................................................................................................................................................................................................................................................................................................................
NZ_LGUV01000155.1/24440-23987                       CCGACGACGACGCGGACGCCGGUUUCGUCGAGACCGAGCAGUACUAGAAAAGCUUGUGGGGGGCUCACGCCCCCCACACCCCCUCUCGC.......GACC..........................GCUUGAGGGAA.....CUGA.CUCCGGUACCUGACACGGCCGGUG..CAGAUUUG...............................AAGGAGUAACA.......AUGCCGCGUCCCGCAAAGGGUGCCCGCCUGGGCGGCUCCGCCGCGCACGAGAAGCACCUCCUCGCGAACCUCGCGAAGGCGCUCUUCGAGCACGGCCGCAUCACCACCACCGAGGCCAAGGCCCGUCGCCUGCGUCCCUACGCCGAGCGUCUGGUCACCAAGGCCAAGAAGGGCGACAUCCACAACCGUCGCCUGGUGCUGCAGACGAUCACGGACAAGAGCAUCGUGCACACGCUGUUCACCGAGAUCGCCCCGCGCUACGAGAACCGCCCCGGUGGUUACACGCGCAUCACCAAGAUCGGC
#=GR NZ_LGUV01000155.1/24440-23987 CODON            .....................................................................................................................................................................................................................................................................................................................................................................................................................................................................................................................................................
#=GR NZ_LGUV01000155.1/24440-23987 TT_RNIE_SLOW     .....................................................................................................................................................................................................................................................................................................................................................................................................................................................................................................................................................
NZ_JOCY01000032.1/24521-24068                       CCGACGACGACGCGGACGCCGGUUUCGUCGAGACCGAGCAGUACUAGAAAAGCUUGUGGGGGGCUCGCGCCCCCCACACCCCCUCUCGC.......GACC..........................GCUUGAGGGAA.....CUGA.CUCCGGUACCUGACACGGCCGGUG..CAGAUUUG...............................AAGGAGUAACA.......AUGCCGCGUCCCGCAAAGGGUGCCCGCCUGGGCGGCUCCGCCGCGCACGAGAAGCACCUCCUCGCGAACCUCGCGAAGGCGCUCUUCGAGCACGGCCGCAUCACCACCACCGAGGCCAAGGCCCGUCGCCUGCGUCCCUACGCCGAGCGUCUGGUCACCAAGGCCAAGAAGGGCGACAUCCACAACCGUCGCCUGGUGCUGCAGACGAUCACGGACAAGAGCAUCGUGCACACGCUGUUCACCGAGAUCGCCCCGCGCUACGAGAACCGCCCCGGUGGUUACACGCGCAUCACCAAGAUCGGC
#=GR NZ_JOCY01000032.1/24521-24068 CODON            .....................................................................................................................................................................................................................................................................................................................................................................................................................................................................................................................................................
#=GR NZ_JOCY01000032.1/24521-24068 TT_RNIE_SLOW     .....................................................................................................................................................................................................................................................................................................................................................................................................................................................................................................................................................
NZ_JOFY01000047.1/28007-27554                       GCCGACGACGACGCGGACGCCGGUUUCGUCGAGACCGAGCAGUACUAGAAAGCUUGUGGGGGGCUCGCGCCCCCCACACCCCCUCUCGC.......GACC..........................GCUUGAGGGAA.....CUGA.CUCCGGUACCUGACACGGCCGGUG..CAGAUUUG...............................AAGGAGUAACA.......AUGCCGCGUCCCGCAAAGGGUGCCCGCCUGGGCGGCUCCGCCGCGCACGAGAAGCACCUCCUCGCGAACCUCGCGAAGGCGCUCUUCGAGCACGGCCGGAUCACCACCACCGAGGCCAAGGCCCGUCGCCUGCGUCCCUACGCCGAGCGUCUGGUCACCAAGGCCAAGAAGGGCGACAUCCACAACCGUCGCCUGGUGCUGCAGACGAUCACGGACAAGAGCAUCGUGCACACGCUGUUCACCGAGAUCGCCCCGCGCUACGAGAACCGCCCCGGUGGUUACACGCGCAUCACCAAGAUCGGC
#=GR NZ_JOFY01000047.1/28007-27554 CODON            .....................................................................................................................................................................................................................................................................................................................................................................................................................................................................................................................................................
#=GR NZ_JOFY01000047.1/28007-27554 TT_RNIE_SLOW     .....................................................................................................................................................................................................................................................................................................................................................................................................................................................................................................................................................
NZ_JOIB01000007.1/127392-127845                     GACGACGACGCGGACGCCGGUUUCGUCGAGACCGAGCAGUACUGAGAAAGCUUGCGGGGGGCUCACGCCCCCCGCACCCACCCUCUCGC.......GACC..........................GCUUGAGGGAA.....CUGA.CUCCGGUACCUGACACGGCCGGUG..CAGAUUUG...............................AAGGAGUAACA.......AUGCCGCGUCCCGCAAAGGGUGCCCGCCUGGGCGGCUCCGCCGCGCACGAGAAGCACCUCCUCGCGAACCUCGCGAAGGCGCUCUUCGAGCACGGCCGCAUCACCACCACCGAGGCCAAGGCCCGCCGCCUGCGUCCCUACGCCGAGCGUCUGGUCACCAAGGCCAAGAAGGGCGACAUCCACAACCGUCGCCUGGUGCUGCAGACGAUCACGGACAAGAGCAUCGUGCACACGCUGUUCACCGAGAUCGCCCCGCGCUACGAGAACCGCCCCGGUGGUUACACGCGCAUCACCAAGAUCGGC
#=GR NZ_JOIB01000007.1/127392-127845 CODON          .....................................................................................................................................................................................................................................................................................................................................................................................................................................................................................................................................................
#=GR NZ_JOIB01000007.1/127392-127845 TT_RNIE_SLOW   .....................................................................................................................................................................................................................................................................................................................................................................................................................................................................................................................................................
NZ_JOIR01000010.1/206000-206453                     CCGACGACGACGCGGACGCCGGUUUCGUCGAGACCGAGCAGUACUAGAAAACUUGUGGGGGGCUCACGCCCCCCGCACCCCCCUCUCGC.......GACC..........................GCUUGAGGGAA.....CUGA.CUCCGGUACCUGACACGGCCGGUG..CAGAUUUG...............................AAGGAGUAACA.......AUGCCGCGUCCCGCAAAGGGUGCCCGCCUGGGCGGCUCCGCCGCGCACGAGAAGCACCUCCUCGCGAACCUCGCGAAGGCGCUCUUCGAGCACGGCCGCAUCACCACCACCGAGGCCAAGGCCCGUCGCCUGCGUCCCUACGCCGAGCGUCUGGUCACCAAGGCGAAGAAGGGCGACAUCCACAACCGUCGCCUGGUGCUGCAGACGAUCACGGACAAGAGCAUCGUGCACACGCUGUUCACCGAGAUCGCCCCGCGCUACGAGAACCGCCCCGGUGGUUACACGCGCAUCACCAAGAUCGGC
#=GR NZ_JOIR01000010.1/206000-206453 CODON          .....................................................................................................................................................................................................................................................................................................................................................................................................................................................................................................................................................
#=GR NZ_JOIR01000010.1/206000-206453 TT_RNIE_SLOW   .....................................................................................................................................................................................................................................................................................................................................................................................................................................................................................................................................................
NZ_JOBU01000029.1/79162-79615                       CGACGACGACGCGGACGCCGGUUUCGUCGAGACCGAGCAGUACUGAGAAAGCUUGUGGGGGGCUCACGCCCCCCACACACCCCUCUCGC.......GACC..........................GCUUGAGGGAA.....CUGA.CACCGGUACCUGACACGGCCGGUG..CAGAUAUG...............................AAGGAGUAACA.......AUGCCGCGUCCCGCAAAGGGUGCCCGCCUGGGCGGCUCCGCCGCACACGAGAAGCACCUGCUCGCGAACCUCGCGAAGGCGCUCUUCGAGCACGGCCGCAUCACCACCACCGAGGCCAAGGCCCGCCGCCUGCGUCCCUACGCCGAGCGUCUGGUCACCAAGGCCAAGAAGGGCGACAUCCACAACCGUCGCCUGGUGCUGCAGACGAUCACGGACAAGAGCAUCGUGCACACGCUGUUCACCGAGAUCGCCCCGCGCUACGAGAACCGCCCCGGUGGUUACACGCGCAUCACCAAGAUCGGC
#=GR NZ_JOBU01000029.1/79162-79615 CODON            .....................................................................................................................................................................................................................................................................................................................................................................................................................................................................................................................................................
#=GR NZ_JOBU01000029.1/79162-79615 TT_RNIE_SLOW     .....................................................................................................................................................................................................................................................................................................................................................................................................................................................................................................................................................
NZ_JZWW01000181.1/23963-23510                       CCGACGACGACGCGGACGCCGGUUUCGUCGAGACCGAGCAGUACUGAGAAAGCUUGUGGGGGGCUCGCGCCCCCCACACCCCCUCUCGC.......GACC..........................GCUUGAGGGAA.....CUGA.CACCGGUACCUGACACGGCCGGUG..CAGAUUUG...............................AAGGAGUAACA.......AUGCCGCGUCCCGCAAAGGGUGCCCGCCUGGGCGGCUCCGCCGCACACGAGAAGCACCUGCUCGCGAACCUCGCGAAGGCGCUCUUCGAGCACGGCCGCAUCACCACCACCGAGGCCAAGGCCCGCCGCCUGCGUCCCUACGCCGAGCGUCUGGUCACCAAGGCCAAGAAGGGCGACAUCCACAACCGUCGCCUGGUGCUGCAGACGAUCACGGACAAGAGCAUCGUGCACACGCUGUUCACCGAGAUCGCCCCGCGCUACGAGAACCGCCCCGGUGGUUACACGCGCAUCACCAAGAUCGGC
#=GR NZ_JZWW01000181.1/23963-23510 CODON            .....................................................................................................................................................................................................................................................................................................................................................................................................................................................................................................................................................
#=GR NZ_JZWW01000181.1/23963-23510 TT_RNIE_SLOW     .....................................................................................................................................................................................................................................................................................................................................................................................................................................................................................................................................................
NZ_GG657750.1/4667517-4667970                       CCGACGACGACGCGGACGCCGGUUUCGUCGAGACCGAGCAGUACUGAGAAAGCUUGCGGGGGGCUCGCCCCCCGCACCCACCCCCUCGC.......GACC..........................GCUGGGGGGAA.....CUGA.CACCGGUACCUGACACGGCCGGUG..CAGAUUUG...............................AAGGAGUAACA.......AUGCCGCGUCCCGCAAAGGGUGCCCGCCUGGGCGGUUCCGCCGCGCACGAGAAGCACCUCCUCGCGAACCUCGCGAAGGCCCUCUUCGAGCACGGCCGCAUCACCACCACCGAGGCCAAGGCCCGCCGCCUGCGUCCCUACGCCGAGCGUCUGGUCACCAAGGCCAAGAAGGGCGACAUCCACAACCGUCGCCUGGUGCUGCAGACGAUCACGGACAAGAGCAUCGUGCACACGCUCUUCACCGAGAUCGCCCCGCGCUACGAGAACCGCCCCGGUGGUUACACGCGCAUCACCAAGAUCGGC
#=GR NZ_GG657750.1/4667517-4667970 CODON            ............................................STP.......................................................................................................................................................................................AUG............................................................................................................................................................................................................................................................................................................
#=GR NZ_GG657750.1/4667517-4667970 TT_RNIE_SLOW     .....................................................................................................................................................................................................................................................................................................................................................................................................................................................................................................................................................
NZ_CP010407.1/5083986-5084443                       GACCGACGGUCCAGAUUUGGCUGCGGACCGGCUUCGGCUGGUCGCGCAGUUCCCCGCGCCCCUAACGGGGCGCGGGGUCUCCGA.CGGGU......GACC.........................GCCCGCUCGGACA....CUGA.CAUCGGUACCUCACACGGCCGGUG..CAGAUCAC...............................AAGGAGAAACACC.....AUGCCGCGUCCCGCGAAGGGUGCCCGCCUCGGCGGUUCCGCCGCGCACGAGAAGCUGCUCCUCGCCAACCUGGCGAAGUCGCUCUUCGAGCACGGCCGCAUCACCACGACCGAGGCCAAGGCCCGUCGCCUGCGUCCGGUCGCCGAGCGCCUGAUCACCAAGGCGAAGAAGGGCGACAUCCACAACCGUCGCCUGGUGCUGCAGACGAUCACCGACAAGGGCAUCGUCCACACCCUCUUCACCGAGAUCGCCCCGCGUUACUCGGAGCGUCCGGGUGGCUACACCCGCAUCACCAAGAUCGGC
#=GR NZ_CP010407.1/5083986-5084443 CODON            ......................................................................................................................................................................................................................................AUG............................................................................................................................................................................................................................................................................................................
#=GR NZ_CP010407.1/5083986-5084443 TT_RNIE_SLOW     .....................................................................................................................................................................................................................................................................................................................................................................................................................................................................................................................................................
NZ_JNZT01000074.1/4696-4239                         UACUGACGGCCGCAGUUCCGCUGCCGGUCCGCUCCGGCUGACCGCGCAGUUCCCCGCGCCCCUCACGGGGCGCGGGGUCUCCGA.CGGGU......GACC.........................GCCCGCUCGGACA....CUGA.CACCGGUACCUCACACGGCCGGUG..CAGAUCAC...............................AAGGAGAAACACC.....AUGCCGCGUCCCGCGAAGGGUGCCCGCCUCGGCGGUUCCGCCGCUCACGAGAAGCUGCUCCUCGCCAACCUGGCGAAGUCGCUGUUCGAGCACGGCCGCAUCACGACGACCGAGGCCAAGGCCCGCCGUCUGCGUCCCGUCGCCGAGCGCCUGAUCACCAAGGCGAAGAAGGGCGACAUCCACAACCGUCGCCUGGUGCUGCAGACGAUCACCGACAAGGGCAUCGUCCACACCCUCUUCACCGAGAUCGCCCCGCGCUACUCGGAGCGUCCGGGUGGUUACACCCGCAUCACCAAGAUCGGC
#=GR NZ_JNZT01000074.1/4696-4239 CODON              ...STP................................................................................................................................................................................................................................AUG............................................................................................................................................................................................................................................................................................................
#=GR NZ_JNZT01000074.1/4696-4239 TT_RNIE_SLOW       .....................................................................................................................................................................................................................................................................................................................................................................................................................................................................................................................................................
NZ_JNZO01000012.1/190975-190518                     CCCGGGUGCGGGAGCGCUGUGCUUGAUCGCGCAGUUCCCCGCGCCCCUUCCGGGCGCCCCUUCGGGGGCUGCCCGGAUCUCCGA.CGGGU......GACC.........................GCCCGCUCGGACA....CUGA.CAUCGGUACCUCAUACGGCCGGUG..CAGAUCAC...............................AAGGAGAAACACC.....AUGCCGCGUCCCGCGAAGGGUGCCCGCCUCGGCGGUUCCGCCGCGCACGAGAAGCUGCUCCUCGCCAACCUGGCGAAGUCGCUCUUCGAGCACGGCCGCAUCACCACCACCGAGGCCAAGGCCCGUCGCCUGCGUCCGGUCGCCGAGCGCCUGAUCACCAAGGCGAAGAAGGGCGACAUCCACAACCGUCGCCUGGUGCUGCAGACGAUCACCGACAAGGGCAUCGUCCACACCCUCUUCACCGAGAUCGCCCCGCGCUACUCCGAGCGCCCGGGUGGCUACACCCGUAUCACCAAGAUCGGC
#=GR NZ_JNZO01000012.1/190975-190518 CODON          .....................................................................................................................................................................................................................................................................................................................................................................................................................................................................................................................................................
#=GR NZ_JNZO01000012.1/190975-190518 TT_RNIE_SLOW   .....................................................................................................................................................................................................................................................................................................................................................................................................................................................................................................................................................
NZ_JNWL01000008.1/233907-234364                     GAUCGCGCUCACACGGCGGAGCCGUACAUCGGCUCCGCCCCGCGCCCCUUCCGGGCGCCUCCACGAGGCCUUCCGGAUCUCCGA.CGGGU......GACC.........................GCCCGCUCGGACA....CUGA.CAUCGGUACCUCAUACGGCCGGUG..CAGAUCAC...............................AAGGAGAAACACC.....AUGCCGCGUCCCGCGAAGGGUGCCCGCCUCGGCGGUUCCGCCGCGCACGAGAAGCUGCUCCUCGCCAACCUGGCGAAGUCGCUGUUCGAGCACGGCCGCAUCACCACGACCGAGGCCAAGGCCCGUCGCCUGCGUCCGGUCGCCGAGCGCCUGAUCACCAAGGCGAAGAAGGGCGACAUCCACAACCGUCGCCUGGUGCUGCAGACGAUCACCGACAAGGGCAUCGUCCACACCCUCUUCACCGAGAUCGCCCCGCGUUACUCGGAGCGUCCGGGUGGCUACACCCGCAUCACCAAGAUCGGC
#=GR NZ_JNWL01000008.1/233907-234364 CODON          ......................................................................................................................................................................................................................................AUG............................................................................................................................................................................................................................................................................................................
#=GR NZ_JNWL01000008.1/233907-234364 TT_RNIE_SLOW   .....................................................................................................................................................................................................................................................................................................................................................................................................................................................................................................................................................
NZ_KL647056.1/327028-327485                         AGCAGUACUAGUAGAUCGUCUGCGGGCCGGUUUCGGCUGGUCGCGCAGUUCCCCGCGCCCCUUAACAGGGGCGCGGGUCUCCGA.CGGGU......GACC.........................GCCCGCUCGGACA....CUGA.CAUCGGUACCUCAUACGGCCGGUG..CAGAUCAC...............................AAGGAGAAACACC.....AUGCCGCGUCCCGCGAAGGGUGCCCGCCUCGGCGGUUCCGCCGCGCACGAGAAGCUGCUCCUCGCCAACCUGGCGAAGUCGCUCUUCGAGCACGGCCGCAUCACCACGACCGAGGCCAAGGCCCGUCGCCUGCGUCCGGUCGCCGAGCGCCUGAUCACCAAGGCGAAGAAGGGCGACAUCCACAACCGUCGCCUGGUGCUGCAGACGAUCACCGACAAGGGCAUCGUCCACACCCUCUUCACCGAGAUCGCGCCGCGCUACUCCGAGCGCCCCGGUGGCUACACCCGGAUCACCAAGAUCGGC
#=GR NZ_KL647056.1/327028-327485 CODON              .....................................................................................................................................................................................................................................................................................................................................................................................................................................................................................................................................................
#=GR NZ_KL647056.1/327028-327485 TT_RNIE_SLOW       .....................................................................................................................................................................................................................................................................................................................................................................................................................................................................................................................................................
NZ_JODW01000006.1/235859-235402                     ACUGAGGUCGUAGUUCUUGCUGCGGACCGGCCUCGGCCGGUCACGCAGUUCCCCGCGCCCCUUCCGGGGGCGCGGGGUCUCCGA.CGGGU......GACC.........................GCCCGCUCGGACA....CUGA.CACCGGUACCUCAUACGGCCGGUG..CAGAUCAC...............................AAGGAGAAACACC.....AUGCCGCGUCCCGCGAAGGGUGCCCGCCUCGGCGGUUCCGCCGCGCACGAGAAGCUGCUCCUCGCCAACCUGGCGAAGUCGCUCUUCGAGCACGGCCGCAUCACCACGACCGAGGCCAAGGCCCGUCGCCUGCGUCCGGUCGCCGAGCGCCUGAUCACCAAGGCGAAGAAGGGCGACAUCCACAACCGUCGCCUGGUGCUGCAGUCGAUCACCGACAAGGGGAUCGUCCACACGCUCUUCACCGAGAUCGCCCCGCGUUACUCGGAGCGUCCGGGUGGCUACACCCGCAUCACCAAGAUCGGC
#=GR NZ_JODW01000006.1/235859-235402 CODON          ..STP.................................................................................................................................................................................................................................AUG............................................................................................................................................................................................................................................................................................................
#=GR NZ_JODW01000006.1/235859-235402 TT_RNIE_SLOW   .....................................................................................................................................................................................................................................................................................................................................................................................................................................................................................................................................................
NZ_JOBE01000026.1/78678-79135                       GGACCGACGGUCCAGAUUCGCCUGCGGGCCGGCUGUGGCUGGUCGCGCAGUUCCCCGCGCCCCUGAGGGGGCGCGGGUCUCCGA.CGGGU......GACC.........................GCCCGCUCGGACA....CUGA.CACCGGUACCUCAUACGGCCGGUG..CAGAUCAC...............................AAGGAGAAACACC.....AUGCCGCGUCCCGCGAAGGGUGCCCGCCUCGGCGGUUCCGCCGCGCACGAGAAGCUGCUCCUCGCCAACCUGGCGAAGUCGCUCUUCGAGCACGGCCGCAUCACCACGACCGAGGCCAAGGCCCGUCGCCUGCGUCCGGUCGCCGAGCGCCUGAUCACCAAGGCGAAGAAGGGCGACAUCCACAACCGUCGCCUCGUGCUGCAGACGAUCACCGACAAGGGCAUCGUCCACACCCUCUUCACCGAGAUCGCGCCGCGCUACUCCGAGCGCCCGGGUGGCUACACCCGUAUCACCAAGAUCGGC
#=GR NZ_JOBE01000026.1/78678-79135 CODON            .....................................................................................................................................................................................................................................................................................................................................................................................................................................................................................................................................................
#=GR NZ_JOBE01000026.1/78678-79135 TT_RNIE_SLOW     .....................................................................................................................................................................................................................................................................................................................................................................................................................................................................................................................................................
NZ_JOHZ01000078.1/27430-27887                       UCGGGUCCGUACUCGGGUGCGGGUGGACUGUCGCUGGUCGCGCAGUUCCCCGCGCCCCUUCCGGGGCCCUGCCCCGGUCUCCGA.CGGGU......GACC.........................GCCCGCUCGGACA....CUGA.CACCGGUACCUCAUACGGCCGGUG..CAGAUCAC...............................AAGGAGAAACACC.....AUGCCGCGUCCCGCGAAGGGUGCCCGCCUCGGCGGUUCCGCCGCUCACGAGAAGCUGCUGCUCGCCAACCUGGCGAAGUCGCUGUUCGAGCACGGCCGCAUCACGACGACCGAGGCCAAGGCCCGCCGUCUGCGUCCCGUCGCCGAGCGCCUGAUCACCAAGGCGAAGAAGGGCGACAUCCACAACCGUCGCCUGGUGCUGCAGACGAUCACCGACAAGGGCAUCGUCCACACCCUCUUCACCGAGAUCGCCCCGCGUUACUCGGAGCGUCCGGGUGGUUACACCCGCAUCACGAAGAUCGGC
#=GR NZ_JOHZ01000078.1/27430-27887 CODON            .....................................................................................................................................................................................................................................................................................................................................................................................................................................................................................................................................................
#=GR NZ_JOHZ01000078.1/27430-27887 TT_RNIE_SLOW     .....................................................................................................................................................................................................................................................................................................................................................................................................................................................................................................................................................
NC_018750.1/4750516-4750973                         AGUACUAGUCGCAGUCUUGCUGCGGGCCGGCUUCGGCUGGUCGCGCAGUUCCCCGCGCCCCUGACCGGGGCGCGGGGUCUCCGA.CGGGC......ACUC.........................GCCCGCUCGGACA....CUGA.CAUCGGUACCUCAUACGGCCGGUG..CAGAUCAC...............................AAGGAGAAACACC.....AUGCCGCGUCCCGCGAAGGGUGCCCGCCUCGGCGGUUCCGCCGCGCACGAGAAGCUGCUCCUCGCCAACCUGGCGAAGUCGCUCUUCGAGCACGGCCGCAUCACCACGACCGAGGCCAAGGCCCGUCGCCUGCGUCCGGUCGCCGAGCGCCUGAUCACCAAGGCGAAGAAGGGCGACAUCCACAACCGUCGCCUGGUGCUGCAGACGAUCACCGACAAGGGCAUCGUCCACACCCUCUUCACCGAGAUCGCCCCGCGUUACUCGGAGCGCCCGGGUGGCUACACCCGCAUCACCAAGAUCGGC
#=GR NC_018750.1/4750516-4750973 CODON              ......................................................................................................................................................................................................................................AUG............................................................................................................................................................................................................................................................................................................
#=GR NC_018750.1/4750516-4750973 TT_RNIE_SLOW       .....................................................................................................................................................................................................................................................................................................................................................................................................................................................................................................................................................
NZ_JZJK01000077.1/121087-120630                     GGGUGCGGGUGCGCUGUGGCUUGUCGCGCAGUUCCCCGCGCCCCUUCCGGGGGCGCCUCUACGAGGCUGCCCCCGGAUCUCCGA.CGGGC......AAUC.........................GCCCGCUCGGACA....CUGA.CCUCGGUACCUGAUACGGCCGGGG..CAGACACC...............................UAGGAGAAACACC.....AUGCCGAAGCCCACCAAGGGUGCCCGUCUGGGCGGCAGCGCCGCGCACGAGAAGCUGCUCCUCGCGAACCUCGCGAAGUCGCUCUUCGAGCACGGCCGCAUCACCACCACCGAGGCGAAGGCCCGCCGCCUGCGCCCGUACGCCGAGCGUCUGGUCACCAAGGCGAAGAAGGGUGACCUUCACAACCGCCGCCAGGUGCUCCAGGUGAUCACGGACAAGAGCGUCGUGCACACGCUCUUCACCGAGAUCGGCCCGCGCUACGAGAACCGUCCCGGUGGCUACACCCGCAUCACCAAGAUCGGU
#=GR NZ_JZJK01000077.1/121087-120630 CODON          ......................................................................................................................................................................................................................................AUG............................................................................................................................................................................................................................................................................................................
#=GR NZ_JZJK01000077.1/121087-120630 TT_RNIE_SLOW   .....................................................................................................................................................................................................................................................................................................................................................................................................................................................................................................................................................
NZ_JOFO01000009.1/79362-79819                       GGGUCCGUACUCGGGUGCGGGUGGACUGUGGCUGUUCGCGCAGUUCCCCGCGCCCCUUUCCGGGGCGUACGCCCCGGUCUCCGA.CAGGU......AUCC.........................GCCUGCUCGGACA....CUGA.CUCCGGUACCUGACACGGCCGGGG..CAGACACU...............................AGGAGAAACACCA.....AUGCCGCGUCCCACCAAGGGUGCCCGCCUCGGCGGUUCCGCCGCGCACGAGAAGCUGCUCCUCGCCAACCUGGCGAAGUCGCUCUUCGAGCACGGCCGCAUCACGACGACCGAGGCCAAGGCCCGCCGCCUGCGUCCGGUCGCCGAGCGCCUGAUCACCAAGGCGAAGAAGGGCGACAUCCACAACCGUCGCCUGGUGCUGCAGACGAUCACCGACAAGGGCAUCGUCCACACCCUCUUCACCGAGAUCGCCCCGCGCUACGCGGAGCGUCCGGGUGGUUACACCCGCAUCACGAAGAUCGGC
#=GR NZ_JOFO01000009.1/79362-79819 CODON            ......................................................................................................................................................................................................................................AUG............................................................................................................................................................................................................................................................................................................
#=GR NZ_JOFO01000009.1/79362-79819 TT_RNIE_SLOW     .....................................................................................................................................................................................................................................................................................................................................................................................................................................................................................................................................................
NZ_JOGW01000014.1/37092-36635                       GCGGACGCGGGUUUCGUGGAGACCGAGCAGUACUGAUCGGUCCCCCUUCCGGGAGCCGCCUUCGGGAGGCUCCCGGAUCUCCGA.CGGAC......GACC.........................GUCCGCUCGGAUA....CUGA.CUCCGGUACCUAGUACGGCCGGGG..CAGCACAC...............................AAGGAGAAACAUC.....AUGCCGAAGCCCGCCAAGGGUGCCCGUCUGGGCGGCAGCGCUGCGCACGAGCGUCACAUGCUGGCGAACCUCGCCAAGUCGCUGUUCGAGCACGGCCGUAUCACGACGACCGAGGCCAAGGCCCGCCGCCUGCGUCCGGUCGCCGAGCGCCUGAUCACCAAGGCGAAGAAGGGCGACAUCCACAACCGUCGCCAGGUGCUGCAGACGAUCACCGACAAGGGCAUCGUCCACACCCUCUUCACCGAGAUCGCGCCGCGGUACACCGAGCGUCCGGGUGGUUACACCCGUAUCACCAAGAUCGGC
#=GR NZ_JOGW01000014.1/37092-36635 CODON            ......................................................................................................................................................................................................................................AUG............................................................................................................................................................................................................................................................................................................
#=GR NZ_JOGW01000014.1/37092-36635 TT_RNIE_SLOW     .....................................................................................................................................................................................................................................................................................................................................................................................................................................................................................................................................................
NZ_AEJB01000201.1/20230-19773                       GGGUGCGGGUGCGCUGUGCUUGAUCGCGCAGUUCCUCGCGCCCCUUCCGGGAUCGCCCCUUCGUGGCUGCUCCCGGAUCUCCGA.CGGGU......GACC.........................GCCUGCUCGGACA....CUGA.CUCUGGUACCUGAUACGGCCGGGG..CAGACAAC...............................AAGGAGAAAGAUC.....AUGCCGAAGCCCGCCAAGGGUGCCCGUCUGGGCGGCAGUGCCGCGCACGAGAAGCUGCUUCUUGCGAACCUCGCGAAGUCGCUCUUCGAGCACGGCAAGAUCACGACCACCGAGGCGAAGGCGCGCCGGCUGCGUCCGUACGCCGAGCGUCUGGUCACCAAGGCGAAGAAGGGUGACCUUCACAACCGCCGUCAGGUGCUCCAGGUCAUCUCGGACAAGAGCAUCGUGCACACGCUCUUCACCGAGAUCGGCCCGCGCUACGAGAACCGCCCGGGUGGUUACACCCGUAUCACCAAGAUCGGU
#=GR NZ_AEJB01000201.1/20230-19773 CODON            ......................................................................................................................................................................................................................................AUG............................................................................................................................................................................................................................................................................................................
#=GR NZ_AEJB01000201.1/20230-19773 TT_RNIE_SLOW     .....................................................................................................................................................................................................................................................................................................................................................................................................................................................................................................................................................
NZ_JNWJ01000097.1/481-938                           GCGGAGCCGCAAAUUGACACAGCCCGCGCCCCUGAAGGGGCGCGGGUGCUCCGGGCGCCUUGAAAAGGGUGCCCGGAUCUCCGA.CAGGC......AGCC.........................GCCUGCUCGGAUA....CUGA.CCUCGGUACCUAGUACGGCCGGGG..CAGACACC...............................UAGGAGAAGAACC.....AUGCCGAAGCCCGCCAAGGGUGCCCGUCUGGGCGGCGGUGCCGCGCACGAGAAGCUGCUUCUUGCGAACCUUGCGAAGGCGCUGUUCGAGCACGGCCGUAUCACCACGACCGAGGCGAAGGCCCGCCGGCUGCGGCCGUACGCCGAGCGUCUGGUCACCAAGGCGAAGAAGGGCGACCUUCACAACCGCCGUCAGGUGCUUCAGGUCAUCACGGACAAGAGCAUCGUGCACACGCUCUUCACCGAGAUCGGCCCGCGGUAUGAGAACCGUCCGGGUGGCUACACCCGUAUCACCAAGAUCGGU
#=GR NZ_JNWJ01000097.1/481-938 CODON                ......................................................................................................................................................................................................................................AUG............................................................................................................................................................................................................................................................................................................
#=GR NZ_JNWJ01000097.1/481-938 TT_RNIE_SLOW         .....................................................................................................................................................................................................................................................................................................................................................................................................................................................................................................................................................
NZ_JNXR01000027.1/354-810                           CCGGCUUCGGCUGGUCGCGCAGUUCCCCGCGCCCCUUCGGGGGCGCGGGUCUUCCGGUGCUCGAAGGAGCGCCCGGAUCUCCGA.CAGAC......AACC.........................GUCUGCUCGGAUA....CUGA.CCCUGGUACCUGACACGGCCAGGG..CAGACACA...............................CAGGAGAAGAAC......AUGCCGAAGCCCACCAAGGGUGCCCGUCUGGGCGGCAGCGCCGCGCACGAGAAGCUGCUCCUCGCGAACCUCGCGAAGAGCCUCUUCGAGCACGGCCGUAUCACCACCACCGAGGCGAAGGCCCGUCGCCUGCGCCCGUACGCCGAGCGUCUGAUCACCAAGGCGAAGAAGGGUGACCUUCACAACCGCCGCCAGGUGCUCCAGGUCAUCACGGACAAGGGCGUCGUCCACACGCUCUUCACCGAGAUCGGCCCGCGUUACGAGAACCGUCCGGGUGGCUACACCCGCAUCACCAAGAUCGGU
#=GR NZ_JNXR01000027.1/354-810 CODON                ......................................................................................................................................................................................................................................AUG............................................................................................................................................................................................................................................................................................................
#=GR NZ_JNXR01000027.1/354-810 TT_RNIE_SLOW         .....................................................................................................................................................................................................................................................................................................................................................................................................................................................................................................................................................
NZ_DS999641.1/3243060-3242603                       GAUCGGAUCCUAGGAAGCGGGCGCGCCAUGCGCGCCCGCUCCCCUUCCGGGAGCUCCCCCACGGGGUGGCUCCCGGAUCUCCGA.CAGAC......AACC.........................GUCUGCUCGGAUA....CUGA.CUCCGGUACCUGAUACGGCCGGGG..CAGACACA...............................CAGGAGAAGAACC.....AUGCCGAAGCCCACCAAGGGUGCCCGUAUGGGCGGCAGCGCCGCGCACGAGAAGCUGAUGCUCGCGAACCUCGCGAAGUCGCUCUUCGAGCACGGCCGCAUCACCACCACCGAGGCGAAGGCGCGCAAGCUGCGCCCGUACGCCGAGCGUCUGAUCACCAAGGCGAAGAAGGGCGACCUUCACAACCGCCGUCAGGUGCUCCAGGUCAUCACGGACAAGGGCAUCGUCCACACGCUCUUCACCGAGAUCGGCCCGCGGUACGAGAACCGUCCGGGCGGCUACACCCGCAUCACCAAGAUCGGU
#=GR NZ_DS999641.1/3243060-3242603 CODON            ......................................................................................................................................................................................................................................AUG............................................................................................................................................................................................................................................................................................................
#=GR NZ_DS999641.1/3243060-3242603 TT_RNIE_SLOW     .....................................................................................................................................................................................................................................................................................................................................................................................................................................................................................................................................................
NZ_JH993790.1/1541335-1540878                       GAUCGGAUCCUAGGAAGCGGGCGCGCCGUGCGCGCCCGCUCCCCUUCCGGGAGCUCCCCCACGGGGUGGCUCCCGGAUCUCCGA.CAGAC......AACC.........................GUCUGCUCGGAUA....CUGA.CUCCGGUACCUGAUACGGCCGGGG..CAGACACA...............................CAGGAGAAGAACC.....AUGCCGAAGCCCACCAAGGGUGCCCGUAUGGGCGGCAGCGCCGCGCACGAGAAGCUGAUGCUCGCGAACCUCGCGAAGUCGCUCUUCGAGCACGGCCGCAUCACCACCACCGAGGCGAAGGCGCGCAAGCUGCGCCCGUACGCCGAGCGUCUGAUCACCAAGGCGAAGAAGGGCGACCUUCACAACCGCCGUCAGGUGCUCCAGGUCAUCACGGACAAGGGCAUCGUCCACACGCUCUUCACCGAGAUCGGCCCGCGGUACGAGAACCGUCCGGGCGGCUACACCCGCAUCACCAAGAUCGGU
#=GR NZ_JH993790.1/1541335-1540878 CODON            ......................................................................................................................................................................................................................................AUG............................................................................................................................................................................................................................................................................................................
#=GR NZ_JH993790.1/1541335-1540878 TT_RNIE_SLOW     .....................................................................................................................................................................................................................................................................................................................................................................................................................................................................................................................................................
NZ_JOCB01000058.1/23861-24318                       CCGGGUUCGUCGAGACCGAGCAGUACUAGGAGCUCGGGACCGACGGUCCUCCGGGCGCCCCCGCGGGGACGCCCGGAUCUCCGA.CAGAC......AACC.........................GUCUGCUCGGAUA....CUGA.CUCCGGUACCUGACACGGCCGGGG..CAGACACA...............................CAGGAGAAGAACC.....AUGCCGAGGCCCACCAAGGGUGCCCGUCUGGGCGGCAGCGCCGCGCACGAGAAGCUCCUCCUCGCGAACCUCGCGAAGAGCCUCUUCGAGCACGGCCGUAUCACCACCACCGAGGCGAAGGCCCGCCGCCUGCGCCCGUACGCCGAGCGUCUGAUCACCAAGGCGAAGAAGGGCGACCUUCACAACCGCCGCCAGGUGCUCCAGGUCAUCACGGACAAGGGCAUCGUCCACACGCUCUUCACCGAGAUCGGCCCGCGGUACGAGAACCGUCCCGGUGGUUACACCCGCAUCACCAAGAUCGGU
#=GR NZ_JOCB01000058.1/23861-24318 CODON            ......................................................................................................................................................................................................................................AUG............................................................................................................................................................................................................................................................................................................
#=GR NZ_JOCB01000058.1/23861-24318 TT_RNIE_SLOW     .....................................................................................................................................................................................................................................................................................................................................................................................................................................................................................................................................................
NZ_LAVA01000018.1/78863-79320                       CGAGGAUCGGCAGCACUGCCACUGCGGGUCGGCUGUGGCUGGUCGCGCAGUUCCCCGCGCCCCUCUGGGGCGCGGGGUCUCCGA.CAGAC......AACC.........................GUCUGCUCGGAUA....CUGA.CCUCGGUACCUGACACGGCCGGGG..CAGACACA...............................CAGGAGAAGAACC.....AUGCCGAAGCCCACCAAGGGUGCCCGUCUGGGCGGCAGCGCCGCGCACGAGAAGCUGCUCCUCGCGAACCUCGCGAAGGCGCUGUUCGAGCACGGCCGUAUCACCACCACCGAGGCGAAGGCCCGCCGCCUGCGCCCGUACGCCGAGCGUCUGGUCACCAAGGCGAAGAAGGGCGACCUUCACAACCGCCGUCAGGUGCUCCAGGUCAUCACGGACAAGAGCGUCGUCCACACGCUCUUCACCGAGAUCGGCCCGCGCUACGAGAACCGCCCCGGUGGCUACACCCGCAUCACCAAGAUCGGU
#=GR NZ_LAVA01000018.1/78863-79320 CODON            ......................................................................................................................................................................................................................................AUG............................................................................................................................................................................................................................................................................................................
#=GR NZ_LAVA01000018.1/78863-79320 TT_RNIE_SLOW     .....................................................................................................................................................................................................................................................................................................................................................................................................................................................................................................................................................
NZ_CM002285.1/3697802-3697345                       ACGCGGACGCGGGUUUCGUGGAGACCGAGCAGUACUGAUCUCCACAGCCUCCGGGGUUCGCGUCAGCGGACCCCGGAUCUCCGA.CAGAC......AACC.........................GUCUGCUCGGAUA....CUGA.CCCCGGUACCUGACACGGCCGGGG..CAGACACA...............................CAGGAGAAGAACA.....AUGCCGAAGCCCACCAAGGGUGCCCGUCUGGGCGGCAGCGCCGCGCACGAGAAGCUGCUCCUCGCGAACCUCGCGAAGGCGCUCUUCGAGCACGGCCGUAUCACCACCACCGAGGCGAAGGCCCGCCGCCUGCGCCCGUACGCCGAGCGUCUGAUCACCAAGGCGAAGAAGGGCGACCUUCACAACCGCCGUCAGGUGCUCCAGGUCAUCACGGACAAGGGCGUCGUCCACACGCUCUUCACCGAGAUCGGCCCGCGGUACGAGAACCGUCCGGGUGGCUACACCCGCAUCACCAAGAUCGGU
#=GR NZ_CM002285.1/3697802-3697345 CODON            ......................................................................................................................................................................................................................................AUG............................................................................................................................................................................................................................................................................................................
#=GR NZ_CM002285.1/3697802-3697345 TT_RNIE_SLOW     .....................................................................................................................................................................................................................................................................................................................................................................................................................................................................................................................................................
NZ_JOFU01000024.1/46780-47237                       GGGCCUCAGGGCUCGAUUUCGUCUGCCGGCCGGCUGCGGCUGGUCGCGCAGUUCCCCGCGCCCCUUCGGGGCGCGGGUCUCCGA.CAGAC......AACC.........................GUCUGCUCGGAUA....CUGA.CCCCGGUACCUGACACGGCCGGGG..CAGACACA...............................CAGGAGAAGAACU.....AUGCCGAAGCCCACCAAGGGUGCCCGUCUGGGCGGCAGCGCCGCGCACGAGAAGCUGCUCCUCGCGAACCUCGCGAAGAGCCUCUUCGAGCACGGCCGCAUCACCACGACCGAGGCGAAGGCCCGCCGCCUGCGCCCGUACGCCGAGCGUCUGGUCACCAAGGCGAAGAAGGGCGACCUUCACAACCGCCGUCAGGUGCUCCAGGUCAUCACGGACAAGAGCAUCGUGCACACGCUCUUCACCGAGAUCGGCCCGCGGUACGAGAACCGUCCCGGUGGCUACACCCGCAUCACCAAGAUCGGU
#=GR NZ_JOFU01000024.1/46780-47237 CODON            ......................................................................................................................................................................................................................................AUG............................................................................................................................................................................................................................................................................................................
#=GR NZ_JOFU01000024.1/46780-47237 TT_RNIE_SLOW     .....................................................................................................................................................................................................................................................................................................................................................................................................................................................................................................................................................
NZ_KB891987.1/241204-241661                         GGUGCGGGAGCGCUGUGCUUGAUCGCGCAGUUCCCCGCGCCCCUUUCCGAGCAGGCCCCCUUCGGGGCCCGCUCGGAUCUCUGA.CAGAC......AACC.........................GUCUGCUCAGAUA....CUGA.CUCCGGUACCUGACACGGCCGGGG..CAGACACC...............................UAGGAGAAACACC.....AUGCCGAAGCCUGCCAAGGGCGCCCGUCUGGGCGGCAGUGCCGCGCACGAGAAGCUGCUGCUCGCGAACCUCGCGAAGAGCCUCUUCGAGCACGGCCGUAUCACCACCACCGAGGCGAAGGCCCGCCGCCUGCGCCCGUACGCCGAGCGUCUGGUCACCAAGGCGAAGAAGGGUGACCUUCACAACCGCCGCCAGGUGCUCCAGGUCAUCACGGACAAGGGCGUCGUCCACACGCUCUUCACCGAGAUCGCCCCGCGCUACGAGAACCGCCCCGGUGGUUACACCCGCAUCACCAAGAUCGGU
#=GR NZ_KB891987.1/241204-241661 CODON              ......................................................................................................................................................................................................................................AUG............................................................................................................................................................................................................................................................................................................
#=GR NZ_KB891987.1/241204-241661 TT_RNIE_SLOW       .....................................................................................................................................................................................................................................................................................................................................................................................................................................................................................................................................................
NZ_JOCA01000010.1/82534-82991                       CGUUUUUCGGUUGCGGGUCGGCUGUGGCUGGUCGCGCAGUUCCCCGCGUCCCUUCCAGGCCCCUUCGGGGGCCUGGAUCUCCGA.CAGGC......AACC.........................GUCUGCUCGGAUA....CUGA.CUCCGGUACCUGAUACGGCCGGAG..CAGACACC...............................UAGGAGAAAUACC.....AUGCCCAGGCCCACCAAGGGUGCCCGUAUGGGCGGCAGCGCCGCGCACGAGAAGCUCCUCCUCGCGAACCUCGCGAAGGCGCUGUUCGAGCACGGUCGCAUCACCACCACCGAGGCGAAGGCGCGCAAGCUGCGUCCGUACGCCGAGCGUCUGGUCACCAAGGCGAAGAAGGGCGACCUUCACAACCGCCGUCAGGUGCUCCAGGUGAUCACGGACAAGGGCAUCGUCCACACGCUCUUCACCGAGAUCGGCCCGCGUUACGAGAACCGUCCCGGUGGCUACACCCGCAUCACCAAGAUCGGU
#=GR NZ_JOCA01000010.1/82534-82991 CODON            ......................................................................................................................................................................................................................................AUG............................................................................................................................................................................................................................................................................................................
#=GR NZ_JOCA01000010.1/82534-82991 TT_RNIE_SLOW     .....................................................................................................................................................................................................................................................................................................................................................................................................................................................................................................................................................
NZ_KB897780.1/288236-287779                         GCAGCCGCACAGGCAGCACCGCCCCGCGCCCCUGACGGUGCGCCCUUCCGGGGGCGCACCCUGACGGGGGGCGCGGGUCUCCGA.CAGGU......AACC.........................GCCUGCUCGGAUA....CUGA.CACCGGUACCUGGUACGGCCGGUG..CAGACACC...............................AAGGAGAAACACC.....AUGCCGCGUCCCACCAAGGGAGCCCGUUUCGGUGGCAGCGCCGCUCACGAGAAGCUGCUUCUCGCGAACCUGGCGAAGUCGCUGUUCGAGCACGGCCGCAUCACCACGACCGAGGCGAAGGCCCGCCGCCUGCGUCCGGUCGCCGAGCGCCUGAUCACCAAGGCGAAGAAGGGCGACAUCCACAACCGUCGCCUGGUGCUGCAGAGCAUCACGGACAAGGGUGUCGUGCACACCCUGUUCACCGAGAUCGCUCCGCGUUACGCCGAGCGUCCCGGCGGUUACACCCGCAUCACCAAGAUCGGC
#=GR NZ_KB897780.1/288236-287779 CODON              ......................................................................................................................................................................................................................................AUG............................................................................................................................................................................................................................................................................................................
#=GR NZ_KB897780.1/288236-287779 TT_RNIE_SLOW       .....................................................................................................................................................................................................................................................................................................................................................................................................................................................................................................................................................
NZ_JODT01000001.1/203890-203433                     CGACGCGGACGCGGGUUUCGUGGAGACCGAGCAGUACUGAGUCUCUGCUUCCGGGGUUCGCGUCAGCGGACCCCGGAUCUCUGA.CAGGC......GACC.........................GCCUGCUCAGAUA....CUGA.CUCCGGUACCUGAUACGGCCGGGG..CAGACACC...............................UAGGAGAAGAACC.....AUGCCGAAGCCCACCAAGGGUGCCCGUCUGGGCGGCAGCGCCGCGCACGAGAAGCUGCUCCUCGCGAACCUCGCGAAGAGCCUCUUCGAGCACGGCAAGAUCACCACCACCGAGGCGAAGGCCCGCCGCCUGCGCCCGUACGCCGAGCGUCUGAUCACCAAGGCGAAGAAGGGUGACCUUCACAACCGCCGCCAGGUGCUUCAGGUGAUCACGGACAAGAGCGUCGUCCACACGCUCUUCACCGAGAUCGGCCCGCGCUACGAGAACCGUCCGGGUGGCUACACCCGCAUCACCAAGAUCGGU
#=GR NZ_JODT01000001.1/203890-203433 CODON          ......................................................................................................................................................................................................................................AUG............................................................................................................................................................................................................................................................................................................
#=GR NZ_JODT01000001.1/203890-203433 TT_RNIE_SLOW   .....................................................................................................................................................................................................................................................................................................................................................................................................................................................................................................................................................
NZ_KB405078.1/1073412-1072955                       CGGGCGCGGGUGCGCUGUGCUUGAUCGCGCAGUUCCCCGCGCCGCUUCCGGGCAGGCCCUUCGGGGCCUCGCCCGGAUCUCUGA.CAGGC......GACC.........................GUCUGCUCAGAUA....CUGA.CUCCGGUACCUAGUACGGCCGGGG..CAGACACC...............................UAGGAGAAACACC.....AUGCCGAAGCCCACCAAGGGUGCCCGUCUGGGCGGCAGCGCCGCGCACGAGAAGCUGCUCCUCGCGAACCUCGCGAAGAGCCUCUUCGAGCACGGCCGCAUCACCACCACCGAGGCGAAGGCCCGCCGUCUGCGGCCGUACGCCGAGCGUCUGGUCACCAAGGCGAAGAAGGGCGACCUUCACAACCGCCGUCAGGUGCUCCAGGUCAUCACGGACAAGAGCAUCGUGCACACGCUCUUCACCGAGAUCGGCCCGCGGUACGAGAACCGUCCCGGUGGCUACACCCGCAUCACCAAGAUCGGU
#=GR NZ_KB405078.1/1073412-1072955 CODON            ......................................................................................................................................................................................................................................AUG............................................................................................................................................................................................................................................................................................................
#=GR NZ_KB405078.1/1073412-1072955 TT_RNIE_SLOW     .....................................................................................................................................................................................................................................................................................................................................................................................................................................................................................................................................................
NZ_KB911779.1/228129-227672                         ACGCGGACGCCGGGUUCGUGGAGACCGAGCAGUACUAAGCGCUCCGCACCCCUUCCAGGCCCCUUCGGGGGCCUGGAUCUCUGA.CAGGC......GACC.........................GUCUGCUCAGAUA....CUGA.CUCCGGUACCUGGUACGGCCGGGG..CAGACACC...............................UAGGAGAAACAUC.....AUGCCGAAGCCCACCAAGGGUGCCCGUCUGGGCGGCAGUGCCGCGCACGAGAAGCUGCUGCUCGCGAACCUCGCGAAGAGCCUCUUCGAGCACGGCCGUAUCACCACCACCGAGGCGAAGGCGCGCAAGCUGCGUCCGUACGCCGAGCGUCUGAUCACCAAGGGCAAGAAGGGCGACCUUCACAACCGCCGUCAGGUGCUUCAGGUGAUCACGGACAAGAGCGUCGUCCACACGCUCUUCACCGAGAUCGGCCCGCGCUACGAGAACCGUCCGGGUGGUUACACCCGUAUCACCAAGAUCGGU
#=GR NZ_KB911779.1/228129-227672 CODON              ......................................................................................................................................................................................................................................AUG............................................................................................................................................................................................................................................................................................................
#=GR NZ_KB911779.1/228129-227672 TT_RNIE_SLOW       .....................................................................................................................................................................................................................................................................................................................................................................................................................................................................................................................................................
NZ_JOGP01000006.1/287497-287040                     CGGGUGCGCUGUGGCUUGUCGCGCAGUUCCCCGCGCCCCUUCCGGACGAUGCGCCCCUUCGGGGCUUGUCGUCCGGAUCUCUGA.CAGGC......GACC.........................GUCUGCUCAGAUA....CUGA.CUCCGGUACCUGGUACGGCCGGGG..CAGACACC...............................UAGGAGAAACAUC.....AUGCCGAAGCCCACCAAGGGUGCCCGUCUGGGCGGCAGUGCCGCGCACGAGAAGCUGCUGCUCGCGAACCUCGCGAAGAGCCUCUUCGAGCACGGCCGUAUCACCACCACCGAGGCGAAGGCCCGUCGGCUGCGGCCGUACGCCGAGCGUCUGGUCACCAAGGCGAAGAAGGGCGACCUUCACAACCGCCGUCAGGUGCUCCAGGUGAUCACGGACAAGAGCGUCGUCCACACGCUCUUCACCGAGAUCGGCCCGCGCUACGAGAACCGUCCGGGUGGUUACACCCGUAUCACCAAGAUCGGU
#=GR NZ_JOGP01000006.1/287497-287040 CODON          ......................................................................................................................................................................................................................................AUG............................................................................................................................................................................................................................................................................................................
#=GR NZ_JOGP01000006.1/287497-287040 TT_RNIE_SLOW   .....................................................................................................................................................................................................................................................................................................................................................................................................................................................................................................................................................
NZ_KQ257828.1/111309-111766                         GCGCUGUGGCUUGUCGCGCAGUUCCCCGCGCCCCUAAGGGCGAUGCCCCUUUCCGGAGUUUCGUAAGAAGCCUCGGAUCUCUGA.CAGGC......GACC.........................GUCUGCUCAGAUA....CUGA.CCCCGGUACCUCGUACGGCCGGGG..CAGACACCU..............................CAGGAGAAUGAA......AUGCCCAAGCCCACCAAGGGUGCCCGUCUCGGUGGUAGUGCUUCUCACGAGAAGCUGCUUCUGGCGAACCUUGCCAAGUCGCUCUUCGAGCACGGUCGGAUCACCACGACCGAGGCGAAGGCGCGUCGGCUGCGGCCGUACGCCGAGCGGCUGGUGACCAAGGCGAAGAAGGGUGACCUUCACAACCGUCGCCAGGUGCUUCAGGUCAUCACGGACAAGAGCAUCGUCCACACGCUCUUCACCGAGAUCGGCCCGCGGUACGAGAACCGUCCCGGUGGUUACACCCGUAUCACCAAGAUCGGU
#=GR NZ_KQ257828.1/111309-111766 CODON              ......................................................................................................................................................................................................................................AUG............................................................................................................................................................................................................................................................................................................
#=GR NZ_KQ257828.1/111309-111766 TT_RNIE_SLOW       .....................................................................................................................................................................................................................................................................................................................................................................................................................................................................................................................................................
NZ_JODY01000013.1/8235-7778                         GCGGUUCCGUUCUUGCUGCGGGUCGGCUGUGGCCGGUCGCGCAGUUCCCCGCGCCCCUCUUUGCGAGGGGCGCGGGGUCUCCGA.CAGAC......GUCC.........................GUCUGCUCGGAUA....CUGA.CCUCGGUACCUGAUACGGCCGGGG..CAGACACC...............................UAGGAGAAACACC.....AUGCCGAAGCCCACCAAGGGUGCCCGUCUGGGCGGUAGCGCGGCGCACGAGCGUCUCAUGCUGCGCAACCUGGCCACCGCGCUCUUCGAGCACGGCCGCAUCACGACGACCGAGGCCAAGGCCCGCCGUCUGCGUCCGUACGCCGAGCGUCUCGUGACCAAGGCGAAGAAGGGUGACCUGCACAACCGUCGUCAGGUCAUGCAGUUGAUCUCGGACAAGGGUGUCGUGCACACGCUGUUCACCGAGAUCGCCCCGCGGUUCGAGAACCGCCCGGGUGGUUACACCCGCAUCACCAAGAUCGGU
#=GR NZ_JODY01000013.1/8235-7778 CODON              ......................................................................................................................................................................................................................................AUG............................................................................................................................................................................................................................................................................................................
#=GR NZ_JODY01000013.1/8235-7778 TT_RNIE_SLOW       .....................................................................................................................................................................................................................................................................................................................................................................................................................................................................................................................................................
NZ_GG657758.1/3229514-3229057                       CGUACUGCCCGUGCGGGCCAGCUGUGGCUGGUCGCGCAGUUCCCCGCGCCCCUUCCAGGCCCCUUCGGGGGCCUGGAUCUCCGA.CAGAC......GACC.........................GUCUGCUCGGAUA....CUGA.CCCCGGUACCUGAUACGGCCGGGG..CAGACACA...............................CAGGAGAGACAUC.....AUGCCGAGGCCCACCAAGGGUGCCCGUAUGGGCGGCAGUGCCGCGCACGAGAAGCUGCUUCUCGCGAACCUCGCGAAGGCGCUGUUCGAGCACGGCCGCAUCACCACCACCGAGGCGAAGGCGCGCAAGCUGCGUCCGUACGCCGAGCGUCUGGUCACCAAGGCGAAGAAGGGCGACCUUCACAACCGCCGUCAGGUUCUCCAGGUCAUCACGGACAAGAGCAUCGUCCACACGCUCUUCACCGAGAUCGGCCCGCGCUACGAGAACCGUCCCGGUGGCUACACCCGCAUCACCAAGAUCGGU
#=GR NZ_GG657758.1/3229514-3229057 CODON            ......................................................................................................................................................................................................................................AUG............................................................................................................................................................................................................................................................................................................
#=GR NZ_GG657758.1/3229514-3229057 TT_RNIE_SLOW     .....................................................................................................................................................................................................................................................................................................................................................................................................................................................................................................................................................
NZ_JOIF01000015.1/61457-61914                       GCGUCUGCGGCCGGCAGUGGCCGGUCGCCCAGUUCCCCGCGCCCCUUCCGAGCGGGCCCCUUCGGGGCCGGCUCGGAUCUCCGA.CGAGC......AACC.........................GCUCGCUCGGAUA....CUGA.CUCCGGUACCUGACACGGCCGGGG..CAGACACU...............................GAGGAGAAACAUC.....AUGCCGAAGCCCUCCAAGGGUGCCCGUCUGGGCGGCAGUGCCGCGCACGAGAAGCUGCUCCUCGCGAACCUCGCGAAGAGCCUCUUCGAGCACGGCCGCAUCACCACCACCGAGGCGAAGGCGCGCCGUCUGCGCCCGUACGCCGAGCGUCUGGUCACCAAGGCGAAGAAGGGCGACCUUCACAACCGCCGUCAGGUGCUCCAGGUGAUCACGGACAAGAGCGUCGUCCACACGCUCUUCGCCGAGAUCGGCCCGCGCUACGAGAACCGUCCCGGUGGUUACACCCGCAUCACCAAGAUCGGU
#=GR NZ_JOIF01000015.1/61457-61914 CODON            ......................................................................................................................................................................................................................................AUG............................................................................................................................................................................................................................................................................................................
#=GR NZ_JOIF01000015.1/61457-61914 TT_RNIE_SLOW     .....................................................................................................................................................................................................................................................................................................................................................................................................................................................................................................................................................
NZ_LBDA01000016.1/39898-40355                       CGGCUGCGGCCGGCCGCGCGGUUCCCCGCGCCCCUUCGGGAGCGCGGGCCCUCCGGGAGUCCGCGAGGACUCCCGGAUCUCCGA.CGAGC......AACC.........................GCUCGCUCGGAUA....CUGA.CUUCGGUACCUGACACGGCCGGGG..CAGACACA...............................CAGGAGAAGAACU.....AUGCCGAAGCCCACCAAGGGUGCCCGUCUGGGCGGCAGCGCCGCGCACGAGAAGCUGCUCCUCGCGAACCUCGCGAAGAGCCUCUUCGAGCACGGCCGCAUCACCACCACCGAGGCGAAGGCCCGCCGCCUGCGCCCGUACGCCGAGCGUCUGGUCACCAAGGCGAAGAAGGGCGACCUUCACAACCGCCGUCAGGUGCUCCAGGUCAUCACGGACAAGAGCAUCGUGCACACGCUCUUCACCGAGAUCGGCCCGCGGUACGAGAACCGUCCCGGUGGCUACACCCGCAUCACCAAGAUCGGU
#=GR NZ_LBDA01000016.1/39898-40355 CODON            ......................................................................................................................................................................................................................................AUG............................................................................................................................................................................................................................................................................................................
#=GR NZ_LBDA01000016.1/39898-40355 TT_RNIE_SLOW     .....................................................................................................................................................................................................................................................................................................................................................................................................................................................................................................................................................
NC_021985.1/5098294-5098751                         CCGGCUGUGGCCGGUCGCGCAGUUCCCCGCGCCCCUUCGGGGGCGCGGACCCUCCGGGAUCGAACGUGAACCCCGGAUCUCCGA.CGAGC......AACC.........................GCUCGCUCGGAUA....CUGA.CCUCGGUACCUGACACGGCCGGGG..CAGACACA...............................CAGGAGAAGAACC.....AUGCCGAAGCCCACCAAGGGUGCCCGUCUGGGCGGCAGCGCCGCGCACGAGAAGCUGCUCCUCGCGAACCUCGCGAAGUCGCUCUUCGAGCACGGCCGCAUCACCACCACCGAGGCGAAGGCCCGCCGCCUGCGCCCGUACGCCGAGCGUCUGGUCACCAAGGCGAAGAAGGGCGACCUUCACAACCGCCGUCAGGUGCUCCAGGUCAUCACGGACAAGAGCAUCGUCCACACGCUCUUCACCGAGAUCGGCCCGCGGUACGAGAACCGUCCCGGUGGCUACACCCGCAUCACCAAGAUCGGU
#=GR NC_021985.1/5098294-5098751 CODON              ......................................................................................................................................................................................................................................AUG............................................................................................................................................................................................................................................................................................................
#=GR NC_021985.1/5098294-5098751 TT_RNIE_SLOW       .....................................................................................................................................................................................................................................................................................................................................................................................................................................................................................................................................................
NZ_JNXP01000008.1/210649-210192                     CGUCUGCGGGCCGGCUGUGACUGGUUCGCGCAGUUCCCCGCACCCCUUCCGAGCGGGCCCUUCAGGGCCUGCUCGGAUCUCCGA.AGAGC......AACC.........................GCUCGCUCGGAUA....CUGA.CCUCGGUACCUGACACGGCCGGGG..CAGACACU...............................UAGGAGAAACAUC.....AUGCCGAAGCCCGCCAAGGGUGCCCGUCUGGGCGGCAGCGCCGCGCACGAGAAGCUGCUUCUCGCGAACCUCGCGAAGAGCCUCUUCGAGCACGGCCGCAUCACCACCACCGAGGCGAAGGCGCGCCGUCUGCGCCCGUACGCCGAGCGUCUGGUCACCAAGGCGAAGAAGGGCGACCUUCACAACCGCCGUCAGGUGCUCCAGGUGAUCACGGACAAGAGCGUCGUCCACACGCUCUUCGCCGAGAUCGGCCCGCGCUACGAGAACCGCCCCGGUGGUUACACCCGCAUCACCAAGAUCGGU
#=GR NZ_JNXP01000008.1/210649-210192 CODON          ......................................................................................................................................................................................................................................AUG............................................................................................................................................................................................................................................................................................................
#=GR NZ_JNXP01000008.1/210649-210192 TT_RNIE_SLOW   .....................................................................................................................................................................................................................................................................................................................................................................................................................................................................................................................................................
NZ_KL575664.1/76602-76145                           NNNGGCUGGUCGCGCAGUUCCCCGCGCCCCUUACGGGGCGCGGAUCCUCCGGGGUGCUUCGAAAGAGGCGCCCCGGAUCUCCGA.CAGGC......GAUC.........................GCCUGCUCGGACA....CUGA.CCCCGGUACCUGAUACGGCCGGGG..CAGACACC...............................UAGGAGAAACACC.....AUGCCGAAGCCCACCAAGGGUGCCCGUCUGGGCGGCAGCGCCGCGCACGAGAAGCUGCUUGUCGCGAACCUCGCGAAGGCGCUGUUCGAGCACGGCCGUAUCACCACCACCGAGGCGAAGGCGCGCAAGCUGCGCCCGUACGCCGAGCGUCUGAUCACCAAGGCGAAGAAGGGUGACCUUCACAACCGCCGCCAGGUGCUCCAGGUGAUCACGGACAAGAGCAUCGUGCACACGCUCUUCACCGAGAUCGGCCCGCGCUACGAGAACCGUCCCGGUGGCUACACCCGCAUCACCAAGAUCGGU
#=GR NZ_KL575664.1/76602-76145 CODON                .....................................................................................................................................................................................................................................................................................................................................................................................................................................................................................................................................................
#=GR NZ_KL575664.1/76602-76145 TT_RNIE_SLOW         .....................................................................................................................................................................................................................................................................................................................................................................................................................................................................................................................................................
NZ_KL575016.1/244202-244661                         AGCAGUACUGAUCGGUUUCGGCUGCGGGCCCGCUGUGACUGGUCACGCAGUUCCCCGCGCCCCUAUGGGGCGCGGGGUCUCCGA.CGAGC......AAACCC.......................GCUCGCUCGGAUA....CUGA.CCCCGGUACCUGACACGGCCGGGG..CAGACACA...............................CAGGAGAAGAACC.....AUGCCGAAGCCCACCAAGGGUGCCCGUCUGGGCGGCAGUGCCGCGCACGAGAAGCUGCUCCUCGCGAACCUCGCGAAGGCGCUCUUCGAGCACGGUCGUAUCACCACCACCGAGGCGAAGGCCCGCCGUCUGCGGCCGUACGCCGAGCGUCUGGUCACCAAGGCGAAGAAGGGCGACCUUCACAACCGCCGUCAGGUGCUCCAGGUCAUCACGGACAAGAGCGUCGUCCACACGCUCUUCACCGAGAUCGGCCCGCGGUACGAGAACCGUCCGGGUGGUUACACCCGUAUCACCAAGAUCGGU
#=GR NZ_KL575016.1/244202-244661 CODON              ......................................................................................................................................................................................................................................AUG............................................................................................................................................................................................................................................................................................................
#=GR NZ_KL575016.1/244202-244661 TT_RNIE_SLOW       .....................................................................................................................................................................................................................................................................................................................................................................................................................................................................................................................................................
NZ_JOFS01000017.1/10230-9771                        GGACCGACUGCCGGUUCUUGGCUGCGGGCCCGCUGUGGCUGGUCGCGCAGUUCCCCGCGCCCCUUUGGGGCGCGGGGUCUCCGA.CGAGC......AAACCC.......................GCUCGCUCGGAUA....CUGA.CCCCGGUACCUGAUACGGCCGGGG..CAGACACA...............................CAGGAGAAGAACA.....AUGCCGAAGCCCACCAAGGGUGCCCGUCUGGGCGGCAGUGCCGCGCACGAGAAGCUGCUCCUCGCGAACCUGGCGAAGAGCCUCUUCGAGCACGGCCGUAUCACCACCACCGAGGCGAAGGCCCGCCGUCUGCGGCCGUACGCCGAGCGUCUGAUCACCAAGGCGAAGAAGGGUGACCUUCACAACCGCCGUCAGGUGCUCCAGGUCAUCACGGACAAGGGCAUCGUCCACACGCUCUUCACCGAGAUCGGCCCGCGGUACGAGAACCGUCCGGGUGGCUACACCCGCAUCACCAAGAUCGGU
#=GR NZ_JOFS01000017.1/10230-9771 CODON             .....................................................................................................................................................................................................................................................................................................................................................................................................................................................................................................................................................
#=GR NZ_JOFS01000017.1/10230-9771 TT_RNIE_SLOW      .....................................................................................................................................................................................................................................................................................................................................................................................................................................................................................................................................................
NZ_JUIG01000050.1/40278-39820                       GACACGGACGCGGGUUUCGUGGAGACCGAGCAGUACUGAUCGGUACCCCUUCCGGGGGCCUCACCGAGGCCCCCGGAUCUCCGA.CGGGC......AACC.........................GCUCGCUCGGAUA....CUGA.CCCCGGUACCUGACACGGCCGGGG..CAGACACA...............................CAGGAGAAGAAACA....AUGCCGAAGCCCACCAAGGGUGCCCGUCUGGGCGGCAGCGCCGCGCACGAGAAGCUGCUCCUCGCGAACCUCGCGAAGGCGCUCUUCGAGCACGGCCGCAUCACCACCACCGAGGCGAAGGCCCGCCGCCUGCGCCCGUACGCCGAGCGUCUGGUCACCAAGGCGAAGAAGGGCGACCUUCACAACCGCCGUCAGGUGCUCCAGGUCAUCACGGACAAGAGCAUCGUCCACACGCUCUUCACCGAGAUCGGCCCGCGUUACGAGAACCGUCCGGGUGGUUACACCCGCAUCACCAAGAUCGGU
#=GR NZ_JUIG01000050.1/40278-39820 CODON            ....................................STP...............................................................................................................................................................................................AUG............................................................................................................................................................................................................................................................................................................
#=GR NZ_JUIG01000050.1/40278-39820 TT_RNIE_SLOW     .....................................................................................................................................................................................................................................................................................................................................................................................................................................................................................................................................................
NZ_JTDH01000075.1/3967-3509                         GACACGGACGCGGGUUUCGUGGAGACCGAGCAGUACUGAUCGGUACCCCUUCCGGGGGCCUCACCGAGGCCCCCGGAUCUCCGA.CGGGC......AACC.........................GCUCGCUCGGAUA....CUGA.CCCCGGUACCUGACACGGCCGGGG..CAGACACA...............................CAGGAGAAGAAACA....AUGCCGAAGCCCACCAAGGGUGCCCGUCUGGGCGGCAGCGCCGCGCACGAGAAGCUGCUCCUCGCGAACCUCGCGAAGGCGCUCUUCGAGCACGGCCGCAUCACCACCACCGAGGCGAAGGCCCGCCGCCUACGCCCGUACGCCGAGCGUCUGGUCACCAAGGCGAAGAAGGGCGACCUUCACAACCGCCGUCAGGUGCUCCAGGUCAUCACGGACAAGAGCAUCGUCCACACGCUCUUCACCGAGAUCGGCCCGCGUUACGAGAACCGUCCGGGUGGUUACACCCGCAUCACCAAGAUCGGU
#=GR NZ_JTDH01000075.1/3967-3509 CODON              ......................................................................................................................................................................................................................................AUG............................................................................................................................................................................................................................................................................................................
#=GR NZ_JTDH01000075.1/3967-3509 TT_RNIE_SLOW       .....................................................................................................................................................................................................................................................................................................................................................................................................................................................................................................................................................
NZ_CP009313.1/4387493-4387950                       GUCCGUUGUGGCCGGUCGCGCAGUUCCCCGUGCCCCUUUGGGGCGCGGGGCCUCCGGGAGUCGUCAGGACGACCGGAUCUCCGA.CGGGC......AACC.........................GCUCGCUCGGAUA....CUGA.CCCCGGUACCUGGUACGGCCGGGG..CAGACACC...............................UAGGAGAAGAACC.....AUGCCGAAGCCCACCAAGGGUGCCCGUCUGGGCGGCAGCGCCGCGCACGAGAAGCUGCUCCUCGCGAACCUCGCGAAGGCGCUGUUCGAGCACGGCCGUAUCACCACCACCGAGGCGAAGGCCCGCCGCCUGCGCCCGUACGCCGAGCGUCUGGUCACCAAGGCGAAGAAGGGUGACCUUCACAACCGCCGCCAGGUGCUCCAGGUGAUCACGGACAAGAGCAUCGUCCACACGCUCUUCACCGAGAUCGGCCCGCGCUACGAGAACCGUCCGGGUGGUUACACCCGGAUCACCAAGAUCGGU
#=GR NZ_CP009313.1/4387493-4387950 CODON            ......................................................................................................................................................................................................................................AUG............................................................................................................................................................................................................................................................................................................
#=GR NZ_CP009313.1/4387493-4387950 TT_RNIE_SLOW     .....................................................................................................................................................................................................................................................................................................................................................................................................................................................................................................................................................
NZ_LGUX01000327.1/17877-18334                       GUUUCUGCGGGCCGGUUGUGGCUGGCCGCGCAGUUCCCCGCGCCCCUUCCGGGGCGCCCCUUCGGGGACGCCCCGGAUCUCCGA.CGAGC......AACC.........................GCUCGCUCGGAUA....CUGA.CCCCGGUACCUGAUACGGCCGGGG..CAGACACA...............................CAGGAGAAGAACC.....AUGCCGAAGCCCACCAAGGGUGCCCGUCUGGGCGGCAGCGCCGCGCACGAGAAGCUGCUCCUCGCGAACCUGGCGAAGAGCCUCUUCGAGCACGGCCGUAUCACCACCACCGAGGCGAAGGCGCGCCGUCUGCGUCCGUACGCCGAGCGUCUGAUCACCAAGGCGAAGAAGGGCGACCUUCACAACCGCCGCCAGGUGCUUCAGGUCAUCACGGACAAGAGCGUCGUCCACACGCUCUUCACCGAGAUCGGCCCGCGGUACGAGAACCGUCCCGGUGGCUACACCCGCAUCACCAAGAUCGGU
#=GR NZ_LGUX01000327.1/17877-18334 CODON            .....................................................................................................................................................................................................................................................................................................................................................................................................................................................................................................................................................
#=GR NZ_LGUX01000327.1/17877-18334 TT_RNIE_SLOW     .....................................................................................................................................................................................................................................................................................................................................................................................................................................................................................................................................................
NZ_JOBD01000005.1/187161-187618                     CGUACUGCGUCUGCGGGCCGGUUGUGGCUGGUCGCGCAGUUCCCCGCGCCCCUUCCAGGCCCCUUCGGGGGCCUGGAUCUCCGA.CGGGC......AACC.........................GCUCGCUCGGAUA....CUGA.CCCCGGUACCUGAUACGGCCGGGG..CAGAGAUA...............................CAGGAGAUGGAAC.....AUGCCGAAGCCCACCAAGGGUGCCCGUCUGGGCGGCAGCGCCGCGCACGAGAAGCUGCUCCUCGCGAACCUCGCGAAGAGCCUCUUCGAGCACGGCAAGAUCACCACCACCGAGGCGAAGGCGCGCCGCCUGCGCCCGUACGCCGAGCGUCUGAUCACCAAGGCGAAGAAGGGUGACCUUCACAACCGCCGCCAGGUGCUUCAGGUGAUCACGGACAAGAGCGUCGUCCACACGCUCUUCACCGAGAUCGGCCCGCGCUACGAGAACCGUCCCGGUGGUUACACCCGCAUCACCAAGAUCGGC
#=GR NZ_JOBD01000005.1/187161-187618 CODON          ......................................................................................................................................................................................................................................AUG............................................................................................................................................................................................................................................................................................................
#=GR NZ_JOBD01000005.1/187161-187618 TT_RNIE_SLOW   .....................................................................................................................................................................................................................................................................................................................................................................................................................................................................................................................................................
NZ_KI601353.1/672310-671853                         GACGCGGACUCGGGUUUCGUGGAGACCGAGCAGUACUAGGUCUCCGUUCUCCGGGGCCUGCGACAGUGGGCCCCGGAUCUCCGA.CGGGC......AACC.........................GCUCGCUCGGAUA....CUGA.CCCCGGUACCUGAUACGGCCGGGG..CAGACACA...............................CAGGAGAAGAACC.....AUGCCGAAGCCCACCAAGGGUGCCCGUCUGGGCGGCAGCGCCGCGCACGAGAAGCUGCUCCUCGCGAACCUCGCGAAGUCGCUGUUCGAGCACGGCCGCAUCACCACCACCGAGGCGAAGGCCCGCCGCCUGCGCCCGUACGCCGAGCGUCUGAUCACCAAGGCGAAGAAGGGCGACCUUCACAACCGCCGUCAGGUGCUCCAGGUCAUCACGGACAAGAGCGUCGUCCACACGCUCUUCACCGAGAUCGGCCCGCGCUACGAGAACCGUCCGGGUGGCUACACCCGCAUCACCAAGAUCGGC
#=GR NZ_KI601353.1/672310-671853 CODON              ....................................STP...............................................................................................................................................................................................AUG............................................................................................................................................................................................................................................................................................................
#=GR NZ_KI601353.1/672310-671853 TT_RNIE_SLOW       .....................................................................................................................................................................................................................................................................................................................................................................................................................................................................................................................................................
NZ_KL585947.1/250949-251406                         NNNNNNNNNNNNNNNNNNNNNNNNNGGCUGGUCGCGCAGUUCCCCGCGCCCCUUCCAGGCCCCUUCGGGGGCCUGGAUCUCCGA.CGGGC......AACC.........................GCUCGCUCGGAUA....CUGA.CCCCGGUACCUGAUACGGCCGGGG..CAGACACC...............................UAGGAGAAACACC.....AUGCCGAAGCCCACCAAGGGUGCCCGUAUGGGCGGCAGCGCCGCGCACGAGAAGCUGAUGCUCGCGAACCUCGCGAAGUCGCUGUUCGAGCACGGUCGUAUCACCACCACCGAGGCGAAGGCCCGCCGCCUGCGUCCGUACGCCGAGCGUCUGGUCACCAAGGCGAAGAAGGGCGACCUUCACAACCGCCGUCAGGUGCUCCAGGUCAUCACGGACAAGAGCGUCGUCCACACGCUCUUCACCGAGAUCGGCCCGCGCUACGAGAACCGUCCGGGUGGCUACACCCGCAUCACCAAGAUCGGU
#=GR NZ_KL585947.1/250949-251406 CODON              .....................................................................................................................................................................................................................................................................................................................................................................................................................................................................................................................................................
#=GR NZ_KL585947.1/250949-251406 TT_RNIE_SLOW       .....................................................................................................................................................................................................................................................................................................................................................................................................................................................................................................................................................
NZ_KL585169.1/174871-174414                         CGUACUGCGUCUGCGGGCCGGUCGUGGCUGGUCGCGCAGUUCCCCGCGCCCCUUCCAGGCCCCUUCGGGGGCCUGGAUCUCCGA.CGGGC......AACC.........................GCUCGCUCGGAUA....CUGA.CCCCGGUACCUGAUACGGCCGGGG..CAGACACC...............................UAGGAGAAACACC.....AUGCCGAAGCCCACCAAGGGUGCCCGUAUGGGCGGCAGCGCCGCGCACGAGAAGCUGAUGCUCGCGAACCUCGCGAAGUCGCUGUUCGAGCACGGUCGUAUCACCACCACCGAGGCGAAGGCCCGCCGCCUGCGUCCGUACGCCGAGCGUCUGGUCACCAAGGCGAAGAAGGGCGACCUUCACAACCGCCGUCAGGUGCUCCAGGUCAUCACGGACAAGAGCGUCGUCCACACGCUCUUCACCGAGAUCGGCCCGCGCUACGAGAACCGUCCGGGUGGCUACACCCGCAUCACCAAGAUCGGU
#=GR NZ_KL585169.1/174871-174414 CODON              ......................................................................................................................................................................................................................................AUG............................................................................................................................................................................................................................................................................................................
#=GR NZ_KL585169.1/174871-174414 TT_RNIE_SLOW       .....................................................................................................................................................................................................................................................................................................................................................................................................................................................................................................................................................
NZ_JOCT01000004.1/557567-557110                     CGUACUGCGUCUGCGGGCCGGUCGUGGCUGGUCGCGCAGUUCCCCGCGCCCCUUCCAGGCCCCUUCGGGGGCCUGGAUCUCCGA.CGGGC......AACC.........................GCUCGCUCGGAUA....CUGA.CCCCGGUACCUGAUACGGCCGGGG..CAGACACC...............................UAGGAGAAACACC.....AUGCCGAAGCCCACCAAGGGUGCCCGUAUGGGCGGCAGCGCCGCGCACGAGAAGCUGAUGCUCGCGAACCUCGCGAAGUCGCUGUUCGAGCACGGUCGUAUCACCACCACCGAGGCGAAGGCCCGCCGCCUGCGUCCGUACGCCGAGCGUCUGGUCACCAAGGCGAAGAAGGGCGACCUUCACAACCGCCGUCAGGUGCUCCAGGUCAUCACGGACAAGAGCGUCGUCCACACGCUCUUCACCGAGAUCGGCCCGCGCAACGAGAACCGUCCGGGUGGCUACACCCGCAUCACCAAGAUCGGU
#=GR NZ_JOCT01000004.1/557567-557110 CODON          ......................................................................................................................................................................................................................................AUG............................................................................................................................................................................................................................................................................................................
#=GR NZ_JOCT01000004.1/557567-557110 TT_RNIE_SLOW   .....................................................................................................................................................................................................................................................................................................................................................................................................................................................................................................................................................
NZ_CP009438.1/4600205-4600662                       UGAGGGUCGCCGCGCCGUGUCGCGCGGUUGCCCGCACCCCGCUCCGAGCGCGGCCCCUCGCGGGGUCAGCGCCCGGAUCUCCGA.CGGGC......AACC.........................GCUCGCUCGGAUA....CUGA.CCCCGGUACCUGAUACGGCCGGGG..CAGACACA...............................CAGGAGAAGAACC.....AUGCCGAAGCCCACCAAGGGUGCCCGUCUGGGCGGCAGUGCCGCGCACGAGAAGCUGCUGCUCGCGAACCUCGCGAAGUCGCUCUUCGAGCACGGCAAGAUCACGACCACGGAGGCGAAGGCCCGCCGCCUGCGCCCGUACGCCGAGCGUCUGAUCACCAAGGCGAAGAAGGGCGACCUUCACAACCGCCGCCAGGUGCUCCAGGUCAUCACGGACAAGAGCGUCGUCCACACGCUCUUCACCGAGAUCGGCCCGCGCUACGAGAACCGCCCGGGUGGCUACACCCGCAUCACCAAGAUCGGU
#=GR NZ_CP009438.1/4600205-4600662 CODON            ......................................................................................................................................................................................................................................AUG............................................................................................................................................................................................................................................................................................................
#=GR NZ_CP009438.1/4600205-4600662 TT_RNIE_SLOW     .....................................................................................................................................................................................................................................................................................................................................................................................................................................................................................................................................................
NZ_JOAW01000083.1/21634-22093                       CUGGUCGCGCCCACGCGACGGAGUCGCAUAUCGACACCGCCCCGCGCCCCUUCCAGGCCCCCUACGGGGGGCCUGGAUCUCCGA.CGGGU......AAACCC.......................GCUCGCUCGGAUA....CUGA.CCCCGGUACCUGAUACGGCCGGGG..CAGACACC...............................UAGGAGAAGUUCC.....AUGCCGAAGCCCACCAAGGGUGCCCGUAUGGGCGGCAGCGCCGCGCACGAGAAGCUGCUCCUCGCGAACCUCGCGAAGGCGCUCUUCGAGCACGGCCGCAUCACCACCACCGAGGCGAAGGCGCGCAAGCUGCGUCCGUACGCCGAGCGUCUGGUCACCAAGGCGAAGAAGGGCGACCUUCACAACCGCCGUCAGGUGCUCCAGGUCAUCACGGACAAGAGCAUCGUGCACACGCUCUUCACCGAGAUCGGUCCGCGCUACGAGAACCGUCCGGGUGGCUACACCCGCAUCACCAAGAUCGGU
#=GR NZ_JOAW01000083.1/21634-22093 CODON            ......................................................................................................................................................................................................................................AUG............................................................................................................................................................................................................................................................................................................
#=GR NZ_JOAW01000083.1/21634-22093 TT_RNIE_SLOW     .....................................................................................................................................................................................................................................................................................................................................................................................................................................................................................................................................................
NZ_KB892158.1/80363-80820                           GUCCGAUGCCGGGUGCGGGGGCGCUGUGCCUGAUCGCGCAGUUCCCCGCGCCCCUUCCGGGGCUGGAAGGCCCCGGAUCUCCGA.CAGGC......GACC.........................GCCUGCUCGGAUA....CUGA.CUCCGGUACCUCGUACGGCCGGGG..CAGACACC...............................UAGGAGAAACAUC.....AUGCCGAGGCCCACCAAGGGUGCCCGUCUGGGCGGCAGCGCCGCGCACGAGAAGCUCCUCCUCGCGAACCUCGCGAAGGCGCUGUUCGAGCACGGCCGUAUCACCACCACCGAGGCGAAGGCCCGCCGCCUGCGCCCGUACGCCGAGCGUCUGGUCACCAAGGCGAAGAAGGGCGACCUUCACAACCGCCGUCAGGUGCUCCAGGUCAUCACGGACAAGAGCGUCGUCCACACGCUCUUCACCGAGAUCGGCCCGCGGUACGAGAACCGUCCCGGUGGCUACACCCGCAUCACCAAGAUCGGU
#=GR NZ_KB892158.1/80363-80820 CODON                .....................................................................................................................................................................................................................................................................................................................................................................................................................................................................................................................................................
#=GR NZ_KB892158.1/80363-80820 TT_RNIE_SLOW         .....................................................................................................................................................................................................................................................................................................................................................................................................................................................................................................................................................
NZ_JXWX01000073.1/12287-11830                       GCGAAGCCGCACAGGGGUACAGCCCCGCGCCCCUUGGGGGUGCGGACCCUCCGGGGCGCUUGCGAAGGCGCCCCGGAUCUCCGA.CAGGC......GGCC.........................GCCUGCUCGGAUA....CUGA.CUUCGGUACCUGAUACGGCCGGGG..CAGACACC...............................UAGGAGAAACAUC.....AUGCCGAAGCCCAGCAAGGGUGCCCGUCUGGGCGGCAGUGCCGCGCACGAGAAGCUGCUCCUCGCGAACCUGGCGAAGAGCCUCUUCGAGCACGGCCGGAUCACCACCACCGAGGCGAAGGCGCGCAAGCUGCGUCCGUACGCCGAGCGUCUGGUCACCAAGGCGAAGAAGGGCGACCUUCACAACCGCCGUCAGGUGCUCCAGGUGAUCACGGACAAGAGCAUCGUCCACACGCUCUUCACCGAGAUCGGCCCGCGCUACGAGAACCGUCCCGGUGGCUACACCCGGAUCACCAAGAUCGGU
#=GR NZ_JXWX01000073.1/12287-11830 CODON            ......................................................................................................................................................................................................................................AUG............................................................................................................................................................................................................................................................................................................
#=GR NZ_JXWX01000073.1/12287-11830 TT_RNIE_SLOW     .....................................................................................................................................................................................................................................................................................................................................................................................................................................................................................................................................................
NC_003888.3/5143389-5143846                         GCGAAGCCGCACAGGGGUACAGCCCCGCGCCCCUUUGGGGUGCGGACCCUCCGGGGCGCUUGCGAAGGCGCCCCGGAUCUCCGA.CAGGC......GGCC.........................GCCUGCUCGGAUA....CUGA.CUUCGGUACCUGAUACGGCCGGGG..CAGACACC...............................UAGGAGAAACAUC.....AUGCCGAAGCCCAGCAAGGGUGCCCGUCUGGGCGGCAGUGCCGCGCACGAGAAGCUGCUCCUCGCGAACCUGGCGAAGAGCCUCUUCGAGCACGGCCGGAUCACCACCACCGAGGCGAAGGCGCGCAAGCUGCGUCCGUACGCCGAGCGUCUGGUCACCAAGGCGAAGAAGGGCGACCUUCACAACCGCCGUCAGGUGCUCCAGGUGAUCACGGACAAGAGCAUCGUCCACACGCUCUUCACCGAGAUCGGCCCGCGCUACGAGAACCGUCCCGGUGGCUACACCCGGAUCACCAAGAUCGGU
#=GR NC_003888.3/5143389-5143846 CODON              ......................................................................................................................................................................................................................................AUG............................................................................................................................................................................................................................................................................................................
#=GR NC_003888.3/5143389-5143846 TT_RNIE_SLOW       .....................................................................................................................................................................................................................................................................................................................................................................................................................................................................................................................................................
NZ_JOCE01000019.1/83086-82629                       GCGAAGCCGCACAGGGGUACAGCCCCGCGCCCCUUUGGGGUGCGGGCCCUCCGGGGCGCUUGCGAAGGCGCCCCGGAUCUCCGA.CAGGC......GGCC.........................GCCUGCUCGGAUA....CUGA.CUUCGGUACCUGAUACGGCCGGGG..CAGACACC...............................UAGGAGAAACAUC.....AUGCCGAAGCCCAGCAAGGGUGCCCGUCUGGGCGGCAGUGCCGCGCACGAGAAGCUGCUCCUCGCGAACCUGGCGAAGAGCCUCUUCGAGCACGGCCGGAUCACCACCACCGAGGCGAAGGCGCGCAAGCUGCGUCCGUACGCCGAGCGUCUGGUCACCAAGGCGAAGAAGGGCGACCUUCACAACCGCCGUCAGGUGCUCCAGGUGAUCACGGACAAGAGCAUCGUCCACACGCUCUUCACCGAGAUCGGCCCGCGCUACGAGAACCGUCCCGGUGGCUACACCCGGAUCACCAAGAUCGGU
#=GR NZ_JOCE01000019.1/83086-82629 CODON            .....................................................................................................................................................................................................................................................................................................................................................................................................................................................................................................................................................
#=GR NZ_JOCE01000019.1/83086-82629 TT_RNIE_SLOW     .....................................................................................................................................................................................................................................................................................................................................................................................................................................................................................................................................................
NZ_AHGS01001102.1/34210-34667                       GACGCGGACGCGGGCUUCGUGGAGACCGAGCAGUACUGAUCGGCACCACUUCCGGGGGCCUCGUGAAGGCCCCCGGAUCUCCGA.CAGGC......GGCC.........................GCCUGCUCGGAUA....CUGA.CUUCGGUACCUGAUACGGCCGGGG..CAGACACC...............................UAGGAGAAACACC.....AUGCCGAAGCCCACCAAGGGUGCCCGUCUGGGCGGCAGCGCCGCGCACGAGAAGCUGCUCCUCGCGAACCUGGCGAAGAGCCUCUUCGAGCACGGCAAGAUCACCACCACCGAGGCGAAGGCGCGCAAGCUGCGUCCGUACGCCGAGCGUCUGGUCACCAAGGCGAAGAAGGGCGACCUUCACAACCGCCGUCAGGUGCUCCAGGUGAUCACGGACAAGAGCAUCGUGCACACGCUCUUCACCGAGAUCGGCCCGCGCUACGAGAACCGUCCCGGUGGCUACACCCGGAUCACCAAGAUCGGU
#=GR NZ_AHGS01001102.1/34210-34667 CODON            ......................................................................................................................................................................................................................................AUG............................................................................................................................................................................................................................................................................................................
#=GR NZ_AHGS01001102.1/34210-34667 TT_RNIE_SLOW     .....................................................................................................................................................................................................................................................................................................................................................................................................................................................................................................................................................
NZ_JOGV01000002.1/114166-114623                     GGUUCGACGGUUCGUUUUCGACUGCCGGCCGGUUGUGGCCGGUCGCGCAGUUCCCCGUGCCCCAUGGGGGCGCGGGGUCUCCGA.CAGGC......GGCC.........................GCCUGCUCGGAUA....CUGA.CCCCGGUACCUGAUACGGCCGGGG..CAGACACC...............................UAGGAGAAACACC.....AUGCCGAAGCCCACCAAGGGUGCCCGUCUGGGCGGCAGCGCCGCGCACGAGAAGCUCCUCCUCGCCAACCUGGCGAAGAGCCUCUUCGAGCACGGCCGCAUCACCACCACCGAGGCGAAGGCGCGCAAGCUGCGUCCGUACGCCGAGCGUCUGGUCACCAAGGCGAAGAAGGGCGACCUUCACAACCGCCGUCAGGUGCUCCAGGUGAUCACGGACAAGAGCGUCGUCCACACGCUCUUCACCGAGAUCGGCCCGCGCUACGAGAACCGUCCCGGUGGCUACACCCGGAUCACCAAGAUCGGC
#=GR NZ_JOGV01000002.1/114166-114623 CODON          .....................................................................................................................................................................................................................................................................................................................................................................................................................................................................................................................................................
#=GR NZ_JOGV01000002.1/114166-114623 TT_RNIE_SLOW   .....................................................................................................................................................................................................................................................................................................................................................................................................................................................................................................................................................
NZ_JOFH01000023.1/178604-178147                     GGCUGCGGCUGGUCGCGCAGUUCUCCGAGCCCCUUCGGGGCGCGGAUCCUCCGGGGCGUCUGCGAAGACGCCCCGGAUCUCCGA.CAGGC......GGCC.........................GCCUGCUCGGAUA....CUGA.CCUCGGUACCUGAUACGGCCGGGG..CAGACACC...............................UAGGAGAAACAUC.....AUGCCGAAGCCCACCAAGGGUGCCCGUCUGGGCGGCAGUGCCGCGCACGAGAAGCUGCUCAUCGCGAACCUCGCGAAGUCGCUGUUCGAGCACGGCCGCAUCACCACCACCGAGGCGAAGGCGCGCAAGCUGCGUCCGUACGCCGAGCGUCUGGUCACCAAGGCGAAGAAGGGCGACCUUCACAACCGCCGUCAGGUGCUCCAGGUGAUCUCGGACAAGAGCGUCGUCCACACGCUCUUCACCGAGAUCGGCCCGCGCUACGAGAACCGUCCCGGUGGUUACACCCGGAUCACCAAGAUCGGU
#=GR NZ_JOFH01000023.1/178604-178147 CODON          ......................................................................................................................................................................................................................................AUG............................................................................................................................................................................................................................................................................................................
#=GR NZ_JOFH01000023.1/178604-178147 TT_RNIE_SLOW   .....................................................................................................................................................................................................................................................................................................................................................................................................................................................................................................................................................
NZ_APIV01000001.1/622251-621794                     GGCUGUGGCUGGUCGCGCAGUUCCGCGUACCCCUUCGGGGCGCGGAUCCUCCGGGGCGUCUGCGAAGAGGCCCCGGAUCUCCGA.CAGGC......GGCC.........................GCCUGCUCGGAUA....CUGA.CCUCGGUACCUGAUACGGCCGGGG..CAGACACC...............................UAGGAGAAACAUC.....AUGCCGAAGCCCACCAAGGGUGCCCGUCUGGGCGGCAGUGCCGCGCACGAGAAGCUGCUCAUCGCGAACCUCGCGAAGUCGCUGUUCGAGCACGGCCGCAUCACCACCACCGAGGCGAAGGCGCGCAAGCUGCGUCCGUACGCCGAGCGUCUGGUCACCAAGGCGAAGAAGGGCGACCUUCACAACCGCCGUCAGGUGCUCCAGGUGAUCUCGGACAAGAGCGUCGUCCACACGCUCUUCACCGAGAUCGGCCCGCGCUACGAGAACCGUCCCGGUGGCUACACCCGGAUCACCAAGAUCGGU
#=GR NZ_APIV01000001.1/622251-621794 CODON          .....................................................................................................................................................................................................................................................................................................................................................................................................................................................................................................................................................
#=GR NZ_APIV01000001.1/622251-621794 TT_RNIE_SLOW   .....................................................................................................................................................................................................................................................................................................................................................................................................................................................................................................................................................
NZ_JOHJ01000006.1/92944-93401                       CGGCUGUGGCCGGUCGCGCAGUUCCCCGCGCCCCUUCGGGCGGGGACCCUCCGGGGCGUGUGAAAAGACGCCCCGGAUCUCCGA.CAGGC......GGCC.........................GCCUGCUCGGAUA....CUGA.CCUCGGUACCUGAUACGGCCGGGG..CAGACACC...............................UAGGAGAAACACC.....AUGCCGAAGCCCACCAAGGGUGCCCGUCUGGGCGGCAGCGCCGCGCACGAGAAGCUGCUCCUCGCCAACCUGGCGAAGAGCCUCUUCGAGCACGGCCGCAUCACCACCACCGAGGCGAAGGCGCGCAAGCUGCGUCCGUACGCCGAGCGUCUGGUCACCAAGGCGAAGAAGGGCGACCUUCACAACCGCCGUCAGGUGCUCCAGGUGAUCACGGACAAGAGCGUCGUCCACACGCUCUUCACCGAGAUCGGCCCGCGCUACGAGAACCGUCCCGGUGGCUACACCCGGAUCACCAAGAUCGGC
#=GR NZ_JOHJ01000006.1/92944-93401 CODON            ......................................................................................................................................................................................................................................AUG............................................................................................................................................................................................................................................................................................................
#=GR NZ_JOHJ01000006.1/92944-93401 TT_RNIE_SLOW     .....................................................................................................................................................................................................................................................................................................................................................................................................................................................................................................................................................
NZ_JOEV01000018.1/143003-142546                     GACGCGGACGCGGGUUUCGUGGAGACCGAGCAGUACUGAUCGGUGCCACCUCCGGGGGUCUCGCGCAGACCCCCGGAUCUCCGA.CGGGC......GACC.........................GCCCGCUCGGAUA....CUGA.CUCCGGUACCUGAUACGGCCGGGG..CAGACCCC...............................UAGGAGAAAGACC.....AUGCCGAAGCCCACCAAGGGUGCCCGUCUGGGCGGCAGUGCCGCGCACGAGAAGCUGCUCCUCGCGAACCUCGCGAAGUCGCUCUUCGAGCACGGCCGCAUCACCACCACCGAGGCGAAGGCGCGCAGGCUGCGCCCGUACGCCGAGCGUCUGGUCACCAAGGCGAAGAAGGGCGACCUUCACAACCGCCGUCAGGUGCUCCAGGUGAUCACGGACAAGAGCAUCGUCCACACGCUCUUCACCGAGAUCGGCCCGCGCUACGAGAACCGUCCCGGUGGCUACACCCGCAUCACCAAGAUCGGU
#=GR NZ_JOEV01000018.1/143003-142546 CODON          ......................................................................................................................................................................................................................................AUG............................................................................................................................................................................................................................................................................................................
#=GR NZ_JOEV01000018.1/143003-142546 TT_RNIE_SLOW   .....................................................................................................................................................................................................................................................................................................................................................................................................................................................................................................................................................
NZ_AORZ01000051.1/35310-34853                       GGCCCGCUGUGGCUGGUCGCGCAGUUCCCCGCGCCCCUCGGGGCGCGGGCCCUUCCGGGCCCCGAAAGAGGCUCGGAUCUCCGA.CGGGC......GACC.........................GCCCGCUCGGAUA....CUGA.CUCCGGUACCUGAUACGGCCGGGG..CAGACACC...............................UAGGAGAAACACC.....AUGCCGCGUCCCACCAAGGGUGCCCGUCUGGGCGGCGGUGCCGCGCACGAGAAGCUGAUGCUGGCGAACCUCGCCCGCUCCCUCUUCGAGCACGGCCGCAUCACCACCACCGAGGCCAAGGCCCGUCGCCUGCGUCCGGUGGCGGAGCGCCUGAUCACCAAGGCGAAGAAGGGCGACAUCCACAACCGUCGCCAGGUGCUGCAGACGAUCACCGACAAGGGCAUCGUCCACACCCUCUUCACCGAGAUCGCUCCGCGCUACGCCGAGCGUCCGGGUGGCUACACCCGUAUCACCAAGAUCGGU
#=GR NZ_AORZ01000051.1/35310-34853 CODON            ......................................................................................................................................................................................................................................AUG............................................................................................................................................................................................................................................................................................................
#=GR NZ_AORZ01000051.1/35310-34853 TT_RNIE_SLOW     .....................................................................................................................................................................................................................................................................................................................................................................................................................................................................................................................................................
NZ_JODI01000022.1/100136-100593                     GACGCGGACGCGGGUUUCGUGGAGACCGAGCAGUACUGAUCGGUGCCACCUCCGGGGGUCUCGCGCAGACCCCCGGAUCUCCGA.CGGGC......GACC.........................GCCCGCUCGGAUA....CUGA.CUCCGGUACCUGAUACGGCCGGGG..CAGACACC...............................UAGGAGAAAGACC.....AUGCCGAAGCCCACCAAGGGUGCCCGUCUGGGCGGCAGUGCCGCGCACGAGAAGCUGCUCCUCGCGAACCUCGCGAAGUCGCUCUUCGAGCACGGCCGCAUCACCACCACCGAGGCGAAGGCGCGCAGGCUGCGUCCGUACGCCGAGCGUCUGGUCACCAAGGCGAAGAAGGGCGACCUUCACAACCGCCGUCAGGUGCUCCAGGUGAUCACGGACAAGAGCAUCGUCCACACGCUCUUCACCGAGAUCGGCCCGCGCUACGAGAACCGUCCCGGUGGCUACACCCGCAUCACCAAGAUCGGU
#=GR NZ_JODI01000022.1/100136-100593 CODON          ......................................................................................................................................................................................................................................AUG............................................................................................................................................................................................................................................................................................................
#=GR NZ_JODI01000022.1/100136-100593 TT_RNIE_SLOW   .....................................................................................................................................................................................................................................................................................................................................................................................................................................................................................................................................................
NZ_AJJM01000095.1/4105-3648                         UCCCACGAGGUCCGACCGCUCCCGCGGACCGGCUCCGGCCGGCCGCGGAGCUCCCCGCGCCCCCCUGGGGGCGCGGGUCUCCGA.CGGGC......GACC.........................GCCCGCUCGGAUA....CUGA.CCCCGGUACCUGGUACGGCCGGGG..CAGACACC...............................AAGGAGAAACACC.....AUGCCGCGUCCCGCGAAGGGUGCCCGCCUCGGCGGUUCCGCCGCGCACGAGAAGCUGCUCCUCGCGAACCUCGCGAAGUCGCUCUUCGAGCACGGCCGCAUCACCACGACCGAGGCCAAGGCCCGCCGCCUGCGUCCGGUCGCCGAGCGCCUGAUCACCAAGGCGAAGAAGGGCGACAUCCACAACCGUCGCCUGGUGCUGCAGACGAUCACGGACAAGGGCAUCGUCCACACGCUCUUCACCGAGAUCGCCCCGCGCUACGCCGAGCGCCCGGGUGGCUACACCCGCAUCACCAAGAUCGGC
#=GR NZ_AJJM01000095.1/4105-3648 CODON              ......................................................................................................................................................................................................................................AUG............................................................................................................................................................................................................................................................................................................
#=GR NZ_AJJM01000095.1/4105-3648 TT_RNIE_SLOW       .....................................................................................................................................................................................................................................................................................................................................................................................................................................................................................................................................................
NZ_JOAX01000002.1/178194-178651                     GGCCUAACGGCCUGAUUUUGACUGCCGGCCCGCUGUGGCUGGUCGCGCAGUUCCCCGCGCCCCUUCGGGGGCGCGGGUCUCCGA.CGGGC......GACC.........................GCCCGCUCGGAUA....CUGA.CCCCGGUACCUGAUACGGCUGGGG..CAGACACA...............................GAGGAGAAACACC.....AUGCCGCGUCCCGCCAAGGGUGCCCGUCUGGGCGGCAGCGCCGCGCACGAGCGUCUGCUGCUCGCGAACCUCGCGAAGUCGCUGUUCGAGCACGGCCGCAUCACCACGACCGAGGCCAAGGCCCGCCGCCUGCGCCCCGUCGCGGAGAAGCUGAUCACCAAGGCGAAGAAGGGCGACAUCCACAACCGUCGUCUGGUGCUGGCCACGAUCACGGACAAGAGCAUCGUGCACACGCUGUUCACCGAGAUCGCCCCGCGCUACGCCGAGCGUCCGGGUGGCUACACCCGUAUCACCAAGAUCGGC
#=GR NZ_JOAX01000002.1/178194-178651 CODON          ......................................................................................................................................................................................................................................AUG............................................................................................................................................................................................................................................................................................................
#=GR NZ_JOAX01000002.1/178194-178651 TT_RNIE_SLOW   .....................................................................................................................................................................................................................................................................................................................................................................................................................................................................................................................................................
NZ_JOFQ01000004.1/303653-303196                     GGCCUGACGGUCUGAUUUUGCUGCGGACCGGCUUCGGCUGGUCGCGCAGUUCCCCGCGCCCCUUACGGGGCGCGGGGUCUCCGA.CGGGC......GACC.........................GCCCGCUCGGAUA....CUGA.CCCCGGUACCUGAUACGGCUGGGG..CAGACACA...............................GAGGAGAAACACC.....AUGCCGCGUCCCGCCAAGGGUGCCCGUCUGGGCGGCAGCGCCGCGCACGAGCGUCUGCUGCUCGCGAACCUCGCGAAGUCGCUGUUCGAGCACGGCCGCAUCACCACGACCGAGGCCAAGGCCCGCCGCCUGCGCCCCGUCGCGGAGAAGCUGAUCACCAAGGCGAAGAAGGGCGACAUCCACAACCGUCGCCUGGUGCUGGCCACGAUCACGGACAAGAGCAUCGUGCACACGCUGUUCACCGAGAUCGCGCCGCGCUACGCCGAGCGUCCGGGUGGCUACACCCGUAUCACCAAGAUCGGC
#=GR NZ_JOFQ01000004.1/303653-303196 CODON          ......................................................................................................................................................................................................................................AUG............................................................................................................................................................................................................................................................................................................
#=GR NZ_JOFQ01000004.1/303653-303196 TT_RNIE_SLOW   .....................................................................................................................................................................................................................................................................................................................................................................................................................................................................................................................................................
NZ_JOBH01000014.1/179031-179488                     CGGCCCGCUGUGGCUGGUCGCGCCCACGCGGCAGAGCCGCAGAUCAACACCUUCCCGCGCCCCUUCGGGGGCGCGGGUCUCCGA.CGGGC......GACC.........................GCCCGCUCGGAUA....CUGA.CCCCGGUACCUGAUACGGCUGGGG..CAGACACA...............................GAGGAGAAACACC.....AUGCCGCGUCCCGCCAAGGGUGCCCGUCUGGGCGGCAGCGCCGCGCACGAGCGUCUGCUGCUCGCGAACCUCGCGAAGUCGCUGUUCGAGCACGGCCGCAUCACCACGACCGAGGCCAAGGCCCGCCGCCUGCGCCCCGUCGCGGAGAAGCUGAUCACCAAGGCGAAGAAGGGCGACAUCCACAACCGUCGCCUGGUGCUGGCCACGAUCACGGACAAGAGCAUCGUGCACACGCUGUUCACCGAGAUCGCGCCGCGCUACGCCGAGCGUCCGGGUGGCUACACCCGUAUCACCAAGAUCGGC
#=GR NZ_JOBH01000014.1/179031-179488 CODON          ......................................................................................................................................................................................................................................AUG............................................................................................................................................................................................................................................................................................................
#=GR NZ_JOBH01000014.1/179031-179488 TT_RNIE_SLOW   .....................................................................................................................................................................................................................................................................................................................................................................................................................................................................................................................................................
NZ_AZSS01000011.1/62892-63349                       UCCUGAGGAUCGAUUGACCCCUGCCGGCCGGUUUCGGCUGGUCGCGCAGUUCCCCGCGCCCCUUGUUGGGCGCGGGGUCUCCGA.CGGGU......GACC.........................GCCCGCUCGGAUA....CUGA.CCCCGGUACCUGAUACGGCCGGGG..CAGACACC...............................AAGGAGAAACACC.....AUGCCGCGUCCCGCGAAGGGUGCCCGCCUCGGCGGUUCCGCCGCUCACGAGCGUCUGCUGCUCGCCAACCUGGCGAAGUCCCUCUUCGAGCACGGCCGCAUCACGACGACCGAGGCCAAGGCCCGUCGCCUGCGUCCCGUCGCCGAGCGCCUGAUCUCCAAGGCGAAGAAGGGCGACAUCCACAACCGUCGCCUGGUGCUGCAGACGAUCACCGACAAGGGCAUCGUCCACACCCUCUUCACCGAGAUCGCCCCGCGUUACUCGGAGCGUCCGGGUGGUUACACCCGUAUCACCAAGAUCGGC
#=GR NZ_AZSS01000011.1/62892-63349 CODON            ......................................................................................................................................................................................................................................AUG............................................................................................................................................................................................................................................................................................................
#=GR NZ_AZSS01000011.1/62892-63349 TT_RNIE_SLOW     .....................................................................................................................................................................................................................................................................................................................................................................................................................................................................................................................................................
NZ_KB912947.1/14476-14019                           GGGCGCGGGUGCGCUGUGCUUGAUCGCGCAGCUCCUCGCGUCCCUUCCGGGAGCGCCCCUUCGGGGCUGCUCCCGGAUCUCCGA.CGGGC......GACC.........................GCCCGCUCGGAUA....CUGA.CCCCGGUACCUGAUACGGCCGGGG..CAGACACC...............................UAGGAGAAACACC.....AUGCCGAAGCCCACCAAGGGUGCCCGUCUGGGCGGCAGUGCCGCGCACGAGAAGCUGCUCCUCGCGAACCUCGCGAAGGCGCUCUUCGAGCACGGCCGCAUCACCACCACCGAGGCGAAGGCGCGCCGUCUGCGUCCGUACGCCGAGCGUCUGAUCACCAAGGCGAAGAAGGGCGACCUUCACAACCGCCGCCAGGUGCUCCAGGUCAUCACGGACAAGGGCAUCGUCCACACGCUCUUCACCGAGAUCGGCCCGCGGUACGAGAACCGUCCCGGUGGCUACACCCGCAUCACCAAGGUCGGC
#=GR NZ_KB912947.1/14476-14019 CODON                ......................................................................................................................................................................................................................................AUG............................................................................................................................................................................................................................................................................................................
#=GR NZ_KB912947.1/14476-14019 TT_RNIE_SLOW         .....................................................................................................................................................................................................................................................................................................................................................................................................................................................................................................................................................
NZ_JOFW01000029.1/52352-51895                       UCGGCUGUGGCCGGUCGCGCAGUUCCCCGCGCCCCUCUGGGGCGCGGACCCUCCGGGCGUCAGAAAUGGCGCCCGGAUCUCCGA.CGGGC......GACC.........................GCCCGCUCGGAUA....CUGA.CCCCGGUACCUGAUACGGCCGGGG..CAGACACC...............................UAGGAGAGACACC.....AUGCCGAGGCCCACCAAGGGCGCCCGUAUGGGCGGCAGCGCCGCGCACGAGAAGCUGCUCCUCGCGAACCUCGCGAAGGCGCUGUUCGAGCACGGCCGUAUCACCACCACCGAGGCGAAGGCGCGCAAGCUGCGUCCGUACGCCGAGCGUCUGGUCACCAAGGCGAAGAAGGGCGACCUUCACAACCGCCGUCAGGUGCUCCAGGUCAUCACGGACAAGAGCAUCGUCCACACGCUCUUCACCGAGAUCGGCCCGCGGUACGAGAACCGUCCCGGUGGCUACACCCGCAUCACCAAGAUCGGU
#=GR NZ_JOFW01000029.1/52352-51895 CODON            ......................................................................................................................................................................................................................................AUG............................................................................................................................................................................................................................................................................................................
#=GR NZ_JOFW01000029.1/52352-51895 TT_RNIE_SLOW     .....................................................................................................................................................................................................................................................................................................................................................................................................................................................................................................................................................
NZ_GG753626.1/3590781-3591238                       UAUCGACACCGCCCCGCGCCCCUGUCGGGAGCGCCCCUGCGGGGCGGCUCCCGACUCCUCCGGGGCGCGUCCCCGGAUCUCCGA.CGGGC......GACC.........................GCCCGCUCGGAUA....CUGA.CCCCGGUACCUGAUACGGCCGGGG..CAGACACA...............................CAGGAGAAGAACC.....AUGCCGAAGCCCACCAAGGGUGCCCGUCUGGGCGGCAGUGCCGCGCACGAGAAGCUGCUCCUCGCGAACCUCGCGAAGGCGCUCUUCGAGCACGGCCGCAUCACCACCACCGAGGCGAAGGCGCGCCGUCUGCGUCCCUACGCCGAGCGUCUGAUCACCAAGGCGAAGAAGGGCGACCUUCACAACCGCCGCCAGGUGCUCCAGGUCAUCACGGACAAGGGCAUCGUCCACACGCUCUUCACCGAGAUCGGCCCGCGGUACGAGAACCGUCCCGGUGGCUACACCCGCAUCACCAAGGUCGGC
#=GR NZ_GG753626.1/3590781-3591238 CODON            ......................................................................................................................................................................................................................................AUG............................................................................................................................................................................................................................................................................................................
#=GR NZ_GG753626.1/3590781-3591238 TT_RNIE_SLOW     .....................................................................................................................................................................................................................................................................................................................................................................................................................................................................................................................................................
NZ_CP010519.1/5393120-5393577                       CGGGUGCGGGUGCGCUGCGGUACUCACGCAGCUCCCCGCGCCCCUGUCCGGACCGCCCCUUCGGGGGCGGAUCCGGAUCUCCGA.CGGGC......GACC.........................GCCUGCUCGGACA....CUGA.CCCCGGUACCUGAUACGGCCGGGG..CAGACAUG...............................GAGGAGCAACACC.....AUGCCGAAGCCCACCAAGGGUGCCCGUUUUGGCGGCAGUGCCGCGCACGAGAAGCUGCUUCUCGCGAACCUCGCGAAGUCGCUCUUCGAGCACGGCCGCAUCACCACCACCGAGGCGAAGGCCCGCCGUCUGCGGCCCUACGCCGAGCGUCUGGUCACCAAGGCGAAGAAGGGCGACCUUCACAACCGCCGCCAGGUGCUCCAGGUCAUCACCGACAAGAGCGUCGUGCACACGCUCUUCACGGAGAUCGGCCCGCGGUACGAGAACCGCCCGGGUGGCUACACCCGUAUCACCAAGAUCGGU
#=GR NZ_CP010519.1/5393120-5393577 CODON            ......................................................................................................................................................................................................................................AUG............................................................................................................................................................................................................................................................................................................
#=GR NZ_CP010519.1/5393120-5393577 TT_RNIE_SLOW     .....................................................................................................................................................................................................................................................................................................................................................................................................................................................................................................................................................
NC_017765.1/6630381-6630838                         GGCCCGCCGGACCGUUUUCGGCUGCCGGCCCGCUGUGGCUGGUCGCGCAGUUCCCCGCGCCCCUUGCGGGCGCGGGGUCUCCGA.CAGGC......GACC.........................GCCUGCUCGGAUA....CUGA.CUCCGGUACCUGACACGGCCGGGG..CAGACACA...............................CAGGAGAAAGAAC.....AUGCCGAAGCCCACCAAGGGUGCCCGUCUGGGCGGCAGCGCCGCGCACGAGAAGCUCCUCCUCGCGAACCUGGCGAAGAGCCUCUUCGAGCACGGUCGCAUCACCACCACCGAGGCGAAGGCGCGCCGUCUGCGCCCGUACGCCGAGCGUCUGAUCACCAAGGCGAAGAAGGGCGACCUUCACAACCGCCGUCAGGUGCUCCAGGUCAUCACGGACAAGAGCAUCGUCCACACGCUCUUCACCGAGAUCGGCCCGCGGUACGAGAACCGUCCCGGUGGCUACACCCGCAUCACCAAGAUCGGU
#=GR NC_017765.1/6630381-6630838 CODON              .....................................................................................................................................................................................................................................................................................................................................................................................................................................................................................................................................................
#=GR NC_017765.1/6630381-6630838 TT_RNIE_SLOW       .....................................................................................................................................................................................................................................................................................................................................................................................................................................................................................................................................................
NZ_AGNH01000472.1/11165-10708                       GUCCGUUGCGGCCGGUCGCGCAGUUCCCCGCGCGCUUCGGGGCGCGGAUCCUCCGGGGUGUCGAAAGGCGCCCCGGAUCUCCGA.CAGGC......GACC.........................GCCUGCUCGGAUA....CUGA.CUCCGGUACCUGAUACGGCCGGGG..CAGACACC...............................UAGGAGAAUCACC.....AUGCCGAAGCCCACCAAGGGUGCCCGUCUGGGCGGCAGCGCCGCGCACGAGAAGCUGCUCCUCGCGAACCUCGCGAAGAGCCUCUUCGAGCACGGCCGGAUCACCACCACCGAGGCGAAGGCGCGCAAGCUGCGUCCGUACGCCGAGCGUCUGGUCACCAAGGCGAAGAAGGGCGACCUUCACAACCGCCGUCAGGUGCUCCAGGUGAUCACGGACAAGAGCAUCGUCCACACGCUCUUCACCGAGAUCGGCCCGCGCUACGAGAACCGUCCCGGUGGCUACACCCGGAUCACCAAGAUCGGU
#=GR NZ_AGNH01000472.1/11165-10708 CODON            .....................................................................................................................................................................................................................................................................................................................................................................................................................................................................................................................................................
#=GR NZ_AGNH01000472.1/11165-10708 TT_RNIE_SLOW     .....................................................................................................................................................................................................................................................................................................................................................................................................................................................................................................................................................
NZ_JOCG01000011.1/26367-26824                       GUCCGUCGUGGCCGGUCGCGCAGUUCCCCGCGCCCCUCGGGGCGCGGACCCUCCGGGGCGUCGAAAGGCGCCCCGGAUCUCCGA.CAGGC......GACC.........................GCCUGCUCGGAUA....CUGA.CUCCGGUACCUGAUACGGCCGGGG..CAGACACC...............................UAGGAGAAUCACC.....AUGCCGAAGCCCACCAAGGGUGCCCGUCUGGGCGGCAGCGCCGCGCACGAGAAGCUGCUCCUCGCGAACCUCGCGAAGAGCCUCUUCGAGCACGGCCGGAUCACCACCACCGAGGCGAAGGCGCGCAAGCUGCGUCCGUACGCCGAGCGUCUGGUCACCAAGGCGAAGAAGGGCGACCUUCACAACCGCCGUCAGGUGCUCCAGGUGAUCACGGACAAGAGCAUCGUCCACACGCUCUUCACCGAGAUCGGCCCGCGCUACGAGAACCGUCCCGGUGGCUACACCCGGAUCACCAAGAUCGGU
#=GR NZ_JOCG01000011.1/26367-26824 CODON            .....................................................................................................................................................................................................................................................................................................................................................................................................................................................................................................................................................
#=GR NZ_JOCG01000011.1/26367-26824 TT_RNIE_SLOW     .....................................................................................................................................................................................................................................................................................................................................................................................................................................................................................................................................................
NZ_JOIY01000026.1/57470-57927                       UCGCGCAGUUCCCCGCGCCCCUGUCGGGACGCCCUUCGGGCUGCCCCGACACCCUCCGGAGCUGAAGAAGCUCCGGAUCUCCGA.CAGGC......GACC.........................GCCUGCUCGGAUA....CUGA.CUCCGGUACCUGAUACGGCCGGGG..CAGACACC...............................UAGGAGAAACAUC.....AUGCCGAGGCCCACCAAGGGUGCCCGUCUGGGCGGCAGCGCCGCGCACGAGAAGCUCCUCCUCGCGAACCUCGCGAAGAGCCUCUUCGAGCACGGCCGCAUCACCACCACCGAGGCGAAGGCCCGCCGCCUGCGUCCGUACGCCGAGCGUCUGGUCACCAAGGCGAAGAAGGGCGACCUUCACAACCGCCGUCAGGUGCUCCAGGUCAUCACGGACAAGAGCGUCGUCCACACCCUCUUCACCGAGAUCGGCCCGCGGUACGAGAACCGUCCCGGUGGCUACACCCGCAUCACCAAGAUCGGU
#=GR NZ_JOIY01000026.1/57470-57927 CODON            ......................................................................................................................................................................................................................................AUG............................................................................................................................................................................................................................................................................................................
#=GR NZ_JOIY01000026.1/57470-57927 TT_RNIE_SLOW     .....................................................................................................................................................................................................................................................................................................................................................................................................................................................................................................................................................
NZ_KL503830.1/4505942-4506399                       GUUUCGGCUGGUCGCGCAGUUCCCCGCGCCCCUUCGGGGGCGCGGGUCCUCCAGGACGUCUGUGAAGGCGCUCUGGAUCUCCGA.CAGGC......GACC.........................GCCUGCUCGGAUA....CUGA.CUCCGGUACCUGAUACGGCCGGGG..CAGACACA...............................CAGGAGAGUCACU.....AUGCCGAGGCCCACCAAGGGUGCCCGUAUGGGCGGCAGCGCCGCGCACGAGAAGCUCCUCCUCGCGAACCUCGCGAAGGCGCUCUUCGAGCACGGCCGCAUCACCACCACCGAGGCGAAGGCGCGCAAGCUGCGUCCCUACGCCGAGCGUCUGGUCACCAAGGCGAAGAAGGGCGACCUUCACAACCGCCGCCAGGUGCUCCAGGUGAUCACGGACAAGAGCAUCGUCCACACGCUCUUCACCGAGAUCGGCCCGCGGUACGAGAACCGUCCCGGUGGCUACACCCGCAUCACCAAGAUCGGU
#=GR NZ_KL503830.1/4505942-4506399 CODON            .....................................................................................................................................................................................................................................................................................................................................................................................................................................................................................................................................................
#=GR NZ_KL503830.1/4505942-4506399 TT_RNIE_SLOW     .....................................................................................................................................................................................................................................................................................................................................................................................................................................................................................................................................................
NZ_JNYX01000001.1/551174-550717                     GUUUCGGCUGGUCGCGCAGUUCCCCGCGCCCCUUCGGGGGCGCGGGUCCUCCAGGACGUCUGUGAAGGCGCCCUGGAUCUCCGA.CAGGC......GACC.........................GCCUGCUCGGAUA....CUGA.CUCCGGUACCUGAUACGGCCGGGG..CAGACACA...............................CAGGAGAGUCACU.....AUGCCGAGGCCCACCAAGGGUGCCCGUAUGGGCGGCAGCGCCGCGCACGAGAAGCUCCUCCUCGCGAACCUCGCGAAGGCGCUCUUCGAGCACGGCCGCAUCACCACCACCGAGGCGAAGGCGCGCAAGCUGCGUCCCUACGCCGAGCGUCUGGUCACCAAGGCGAAGAAGGGCGACCUUCACAACCGCCGCCAGGUGCUCCAGGUGAUCACGGACAAGAGCAUCGUCCACACGCUCUUCACCGAGAUCGGCCCGCGGUACGAGAACCGUCCCGGUGGCUACACCCGCAUCACCAAGAUCGGU
#=GR NZ_JNYX01000001.1/551174-550717 CODON          ......................................................................................................................................................................................................................................AUG............................................................................................................................................................................................................................................................................................................
#=GR NZ_JNYX01000001.1/551174-550717 TT_RNIE_SLOW   .....................................................................................................................................................................................................................................................................................................................................................................................................................................................................................................................................................
NZ_JMLN01000037.1/22889-23346                       CGUACGCGGGUGCGGGUGCGCUGUGCUUGACCGCGCAGUUCCCCGCGCCCCUUUCCGGGCCCCUUCGGGGGUCCGGAUCUCCGA.CAGGC......GACC.........................GCCUGCUCGGAUA....CUGA.CUCCGGUACCUGAUACGGCCGGGG..CAGACACA...............................CAGGAGAGUCACU.....AUGCCGAGGCCCACCAAGGGUGCCCGUCUGGGCGGCAGCGCCGCGCACGAGAAGCUUCUCCUCGCGAACCUCGCGAAGGCGCUUUUCGAGCACGGCCGCAUCACCACCACCGAGGCGAAGGCGCGCAAGCUGCGUCCCUACGCCGAGCGUCUGGUCACCAAGGCGAAGAAGGGCGACCUUCACAACCGCCGUCAGGUGCUCCAGGUGAUCACGGACAAGAGCAUCGUCCACACGCUCUUCACCGAGAUCGGCCCGCGGUACGAGAACCGUCCCGGUGGCUACACCCGCAUCACCAAGAUCGGU
#=GR NZ_JMLN01000037.1/22889-23346 CODON            ......................................................................................................................................................................................................................................AUG............................................................................................................................................................................................................................................................................................................
#=GR NZ_JMLN01000037.1/22889-23346 TT_RNIE_SLOW     .....................................................................................................................................................................................................................................................................................................................................................................................................................................................................................................................................................
NZ_KB891532.1/20963-21420                           CGUACGCGGGUGCGGGUGCGCUGUGCUUGACCGCGCAGUUCCCCGCGCCCCUUUCCGGGCCCCUUCGAGGGUCCGGAUCUCCGA.CAGGC......GACC.........................GCCUGCUCGGAUA....CUGA.CUCCGGUACCUGAUACGGCCGGGG..CAGACACA...............................CAGGAGAGUCACU.....AUGCCGAGGCCCACCAAGGGUGCCCGUCUGGGCGGCAGCGCCGCGCACGAGAAGCUUCUCCUCGCGAACCUCGCGAAGGCGCUUUUCGAGCACGGCCGCAUCACCACCACCGAGGCGAAGGCGCGCAAGCUGCGUCCCUACGCCGAGCGUCUGGUCACCAAGGCGAAGAAGGGCGACCUUCACAACCGCCGUCAGGUGCUCCAGGUGAUCACGGACAAGAGCAUCGUCCACACGCUCUUCACCGAGAUCGGCCCGCGGUACGAGAACCGUCCCGGUGGCUACACCCGCAUCACCAAGAUCGGU
#=GR NZ_KB891532.1/20963-21420 CODON                .....................................................................................................................................................................................................................................................................................................................................................................................................................................................................................................................................................
#=GR NZ_KB891532.1/20963-21420 TT_RNIE_SLOW         .....................................................................................................................................................................................................................................................................................................................................................................................................................................................................................................................................................
NZ_JOHL01000062.1/14500-14043                       CCGGCUGUGGCUGGUCGCGCAGUUCCCCGCGCCCCUUCGGGGCGCGGACCCUCCGGGGCGUCGCAAGGCGCCCCGGAUCUCCGA.CAGGC......GACC.........................GCCUGCUCGGAUA....CUGA.CUCCGGUACCUGAUACGGCCGGGG..CAGACACC...............................UAGGAGAUACACC.....AUGCCGAGGCCCACCAAGGGUGCCCGUCUGGGCGGCAGCGCCGCGCACGAGAAGCUCAUGCUCGCGAACCUCGCGAAGGCGCUUUUCGAGCACGGCCGCAUCACCACCACCGAGGCGAAGGCGCGCAAGCUGCGUCCGUACGCCGAGCGUCUGGUCACCAAGGCGAAGAAGGGCGACCUUCACAACCGCCGUCAGGUGCUCCAGGUGAUCACGGACAAGAGCAUCGUGCACACGCUCUUCACCGAGAUCGGCCCGCGGUACGAGAACCGUCCCGGUGGCUACACCCGCAUCACCAAGAUCGGU
#=GR NZ_JOHL01000062.1/14500-14043 CODON            .....................................................................................................................................................................................................................................................................................................................................................................................................................................................................................................................................................
#=GR NZ_JOHL01000062.1/14500-14043 TT_RNIE_SLOW     .....................................................................................................................................................................................................................................................................................................................................................................................................................................................................................................................................................
NZ_JOHU01000049.1/16508-16051                       CCGGCUGUGGCUGGUCGCGCAGUUCCCCGCGCCCCUUCGGGGCGCGGACCCUCCGGGGCGUCGCAAGGCGCCCCGGAUCUCCGA.CAGGC......GACC.........................GCCUGCUCGGAUA....CUGA.CUCCGGUACCUGAUACGGCCGGGG..CAGACACC...............................UAGGAGAUACACC.....AUGCCGAGGCCCACCAAGGGUGCCCGUCUGGGCGGCAGCGCCGCGCACGAGAAGCUCAUGCUCGCGAACCUCGCGAAGGCGCUUUUCGAGCACGGCCGCAUCACCACCACCGAGGCGAAGGCGCGCAAGCUGCGUCCGUACGCCGAGCGUCUGGUCACCAAGGCGAAGAAGGGCGACCUUCACAACCGCCGUCAGGUGCUCCAGGUGAUCACGGACAAGAGCAUCGUCCACACGCUCUUCACCGAGAUCGGCCCGCGGUACGAGAACCGUCCCGGUGGCUACACCCGCAUCACCAAGAUCGGU
#=GR NZ_JOHU01000049.1/16508-16051 CODON            .....................................................................................................................................................................................................................................................................................................................................................................................................................................................................................................................................................
#=GR NZ_JOHU01000049.1/16508-16051 TT_RNIE_SLOW     .....................................................................................................................................................................................................................................................................................................................................................................................................................................................................................................................................................
NZ_LARV01000087.1/36916-37373                       GUCCGUCGUGGCCGGUCGCGCAGUUCCCCGCGCCCUUCGGGGCGCGGAUCCUCCGGGGCGUCGAAAGGCGCCCCGGAUCUCCGA.CAGGC......GACC.........................GCCUGCUCGGAUA....CUGA.CUCCGGUACCUGAUACGGCCGGGG..CAGACACC...............................UAGGAGAAUCACC.....AUGCCGAAGCCCACCAAGGGUGCCCGUCUGGGCGGCAGCGCCGCGCACGAGAAGCUGCUCCUCGCGAACCUCGCGAAGAGCCUCUUCGAGCACGGCCGGAUCACCACCACCGAGGCGAAGGCGCGCAAGCUGCGUCCGUACGCCGAGCGUCUGGUCACCAAGGCGAAGAAGGGCGACCUUCACAACCGCCGUCAGGUGCUCCAGGUGAUCACGGACAAGAGCAUCGUCCACACGCUCUUCACCGAGAUCGGCCCGCGCUACGAGAACCGUCCCGGUGGCUACACCCGGAUCACCAAGAUCGGU
#=GR NZ_LARV01000087.1/36916-37373 CODON            ......................................................................................................................................................................................................................................AUG............................................................................................................................................................................................................................................................................................................
#=GR NZ_LARV01000087.1/36916-37373 TT_RNIE_SLOW     .....................................................................................................................................................................................................................................................................................................................................................................................................................................................................................................................................................
NZ_KL591910.1/68499-68956                           GUCCGUUGUGGCCGGUCGCGCAGUUCCCCGCGCCCUUCGGGGCGCGGAUCCUCCGGGGCGUCGAAAGGCGCCCCGGAUCUCCGA.CAGGC......GACC.........................GCCUGCUCGGAUA....CUGA.CUCCGGUACCUGAUACGGCCGGGG..CAGACACC...............................UAGGAGAAUCACC.....AUGCCGAAGCCCACCAAGGGUGCCCGUCUGGGCGGCAGCGCCGCGCACGAGAAGCUGCUCCUCGCGAACCUCGCGAAGAGCCUCUUCGAGCACGGCCGGAUCACCACCACCGAGGCGAAGGCGCGCAAGCUGCGUCCGUACGCCGAGCGUCUGGUCACCAAGGCGAAGAAGGGCGACCUUCACAACCGCCGUCAGGUGCUCCAGGUGAUCACGGACAAGAGCAUCGUCCACACGCUCUUCACCGAGAUCGGCCCGCGCUACGAGAACCGUCCCGGUGGCUACACCCGGAUCACCAAGAUCGGU
#=GR NZ_KL591910.1/68499-68956 CODON                .....................................................................................................................................................................................................................................................................................................................................................................................................................................................................................................................................................
#=GR NZ_KL591910.1/68499-68956 TT_RNIE_SLOW         .....................................................................................................................................................................................................................................................................................................................................................................................................................................................................................................................................................
NZ_AZUS01000002.1/290819-291276                     GUUUCGGCUGGUCGCGCGGUCCCCCGCGCCCCUUCGGGGGCGCGGGUCCUCCAGGACGUCGGUGAAGGCGUCCUGGAUCUCCGA.CAGGC......GACC.........................GCCUGCUCGGAUA....CUGA.CUCCGGUACCUGAUACGGCCGGGG..CAGACACA...............................CAGGAGAGUCAUC.....AUGCCGAGGCCCACCAAGGGUGCCCGUAUGGGCGGCAGUGCCGCGCACGAGAAGCUGCUUCUCGCGAACCUCGCCAAGGCGCUGUUCGAGCACGGCCGCAUCACCACCACCGAGGCGAAGGCGCGCAAGCUGCGUCCGUACGCCGAGCGUCUGGUCACCAAGGCGAAGAAGGGCGACCUUCACAACCGCCGUCAGGUGCUCCAGGUGAUCACGGACAAGAGCAUCGUCCACACGCUCUUCACCGAGAUCGGCCCGCGGUACGAGAACCGUCCCGGUGGCUACACCCGCAUCACCAAGAUCGGU
#=GR NZ_AZUS01000002.1/290819-291276 CODON          ......................................................................................................................................................................................................................................AUG............................................................................................................................................................................................................................................................................................................
#=GR NZ_AZUS01000002.1/290819-291276 TT_RNIE_SLOW   .....................................................................................................................................................................................................................................................................................................................................................................................................................................................................................................................................................
NZ_JOIV01000008.1/53244-53701                       CGGAGCCGCAUAUGGGCACAGCCCCGCGACCCUUCGGGGCCGCGGACCCUCCGGGGCGCCUGACAAGGCGCCCCGGAUCUCCGA.CAGGC......GACC.........................GCCUGCUCGGAUA....CUGA.CUCCGGUACCUGAUACGGCCGGGG..CAGACACA...............................CAGGAGAAGAACC.....AUGCCGAAGCCCACCAAGGGUGCCCGUCUGGGCGGCAGCGCCGCGCACGAGAAGCUGCUCCUCGCGAACCUGGCGAAGAGCCUCUUCGAGCACGGCCGUAUCACCACCACCGAGGCGAAGGCGCGCCGUCUGCGUCCGUACGCCGAGCGUCUGAUCACCAAGGCGAAGAAGGGCGACCUUCACAACCGCCGCCAGGUGCUUCAGGUCAUCACGGACAAGGGCGUCGUCCACACGCUCUUCACCGAGAUCGGCCCGCGGUACGAGAACCGUCCCGGUGGCUACACCCGCAUCACCAAGAUCGGU
#=GR NZ_JOIV01000008.1/53244-53701 CODON            ......................................................................................................................................................................................................................................AUG............................................................................................................................................................................................................................................................................................................
#=GR NZ_JOIV01000008.1/53244-53701 TT_RNIE_SLOW     .....................................................................................................................................................................................................................................................................................................................................................................................................................................................................................................................................................
NZ_JXYI02000085.1/175169-175627                     GGUCCUCGACCGGCCACGCGGUUCCCCGCGCCCCUUCUGGGGGCGCGGGUCCUCCGGGCCCCGAGCAGGGGUCCGGAUCUCCGA.CAGGC......AACC.........................GCCUGCUCGGAUA....CUGA.CUCCGGUACCUGAUACGGCCGGGG..CAGACGUUU..............................GAGGAGAAACACC.....AUGCCGAAGCCCGCCAAGGGUGCCCGUCUGGGCGGCAGCGCUUCCCACGAGAAGGCGCUCCUGCGCAACCUGUCGACCAGCCUCUUCGAGCACGGCCGCAUCACGACGACCGAGGCCAAGGCCCGCCGUCUGCGUCCGUUCGCGGAGCGCCUGGUGACCAAGGCGAAGAAGGGCGACCUUCACAACCGCCGCCAGGUCAUGGAGCUGAUCACGGACAAGAGCGUCGUCCACACGCUCUUCACCGAGAUCGCGCCCCGUUUCUCGGAGCGUCCGGGUGGUUACACCCGCAUCACCAAGAUCGGC
#=GR NZ_JXYI02000085.1/175169-175627 CODON          .....................................................................................................................................................................................................................................................................................................................................................................................................................................................................................................................................................
#=GR NZ_JXYI02000085.1/175169-175627 TT_RNIE_SLOW   .....................................................................................................................................................................................................................................................................................................................................................................................................................................................................................................................................................
NZ_JODM01000001.1/289479-289936                     GUGCGGGUGCGCUGUGGCUUGUCGCGCAGUUCCCCGCGCCCCUUCCGAGCACGGUCCCUCCGGGACCUUUGCUCGGAUCUCCGA.CAGGC......AACC.........................GCCUGCUCGGAUA....CUGA.CUCCGGUACCUGAUACGGCCGGGG..CAGACACC...............................UAGGAGAAACACC.....AUGCCGAAGCCCACCAAGGGUGCCCGUUUGGGCGGCAGCGCCGCGCACGAGAAGCUGCUCCUCGCGAACCUGGCGAAGAGCCUCUUCGAGCACGGCCGGAUCACCACCACCGAGGCGAAGGCGCGCAAGCUGCGUCCGUACGCCGAGCGUCUGGUCACCAAGGCGAAGAAGGGCGACCUUCACAACCGCCGCCAGGUGCUCCAGGUGAUCACGGACAAGAGCAUCGUCCACACGCUCUUCACCGAGAUCGGCCCGCGCUACGAGAACCGUCCCGGUGGCUACACCCGGAUCACCAAGAUCGGU
#=GR NZ_JODM01000001.1/289479-289936 CODON          ......................................................................................................................................................................................................................................AUG............................................................................................................................................................................................................................................................................................................
#=GR NZ_JODM01000001.1/289479-289936 TT_RNIE_SLOW   .....................................................................................................................................................................................................................................................................................................................................................................................................................................................................................................................................................
NZ_JH164842.1/142818-142359                         CGACGCGGACGCCGGGUUCGUGGAGACCGAGCAGUACUGAGUCUCUGCUUCCGGGGUCCGCGUCAGCGGACCCCGGAUCUCCGA.CAGGC......AAACCC.......................GUCUGCUCGGAUA....CUGA.CCCCGGUACCUGAUACGGCCGGGG..CAGACACC...............................UAGGAGAAACACC.....AUGCCGAAGCCCACCAAGGGUGCCCGUCUGGGCGGCAGCGCCGCGCACGAGAAGCUGAUGCUCGCGAACCUCGCGAAGUCGCUGUUCGAGCACGGCCGGAUCACCACCACCGAGGCGAAGGCGCGCAAGCUGCGUCCGUACGCCGAGCGUCUGGUCACCAAGGCGAAGAAGGGCGACCUUCACAACCGCCGUCAGGUGCUCCAGGUCAUCACGGACAAGAGCAUCGUCCACACGCUCUUCACCGAGAUCGGCCCGCGUUACGAGAACCGUCCGGGUGGCUACACCCGCAUCACCAAGAUCGGU
#=GR NZ_JH164842.1/142818-142359 CODON              ......................................................................................................................................................................................................................................AUG............................................................................................................................................................................................................................................................................................................
#=GR NZ_JH164842.1/142818-142359 TT_RNIE_SLOW       .....................................................................................................................................................................................................................................................................................................................................................................................................................................................................................................................................................
NZ_JNXI01000009.1/20047-19588                       CUCGGGUGCGGGUGCGCUGUGGCUUGUCGCGCAGUUCCCCGCGCCCCUUCCGAGCAGCCCCUUCGGGGCUGCUCGGAUCUCCGA.CAGGC......AAACCC.......................GCCUGCUCGGAUA....CUGA.CCCCGGUACCUGAUACGGCCGGGG..CAGACACC...............................UAGGAGAAGCACC.....AUGCCGAAGCCCACCAAGGGUGCCCGUAUGGGCGGCAGCGCCGCGCACGAGAAGCUGAUGCUCGCGAACCUCGCGAAGUCGCUCUUCGAGCACGGCCGCAUCACCACCACCGAGGCCAAGGCCCGCAAGCUGCGGCCGUACGCCGAGCGUCUGGUCACCAAGGCGAAGAAGGGCGACCUUCACAACCGCCGUCAGGUGCUCCAGGUCAUCACGGACAAGAGCAUCGUGCACACGCUCUUCACCGAGAUCGGCCCGCGCUACGAGAACCGUCCGGGUGGUUACACCCGCAUCACCAAGAUCGGU
#=GR NZ_JNXI01000009.1/20047-19588 CODON            ......................................................................................................................................................................................................................................AUG............................................................................................................................................................................................................................................................................................................
#=GR NZ_JNXI01000009.1/20047-19588 TT_RNIE_SLOW     .....................................................................................................................................................................................................................................................................................................................................................................................................................................................................................................................................................
NZ_KE354180.1/5909-5450                             CGACGCGGACGCGGGCUUCGUGGAGACCGAGCAGUACUGAGUCUCUGCUUCCGGGGUUCGCGUCAGCGGACCCCGGAUCUCCGA.CAGGC......AAACCC.......................GCCUGCUCGGAUA....CUGA.CCCCGGUACCUGAUACGGCCGGGG..CAGACACC...............................UAGGAGAAACACC.....AUGCCGAAGCCCACCAAGGGUGCCCGUAUGGGCGGCAGCGCCGCGCACGAGAAGCUGCUCCUCGCGAACCUCGCGAAGGCGCUGUUCGAGCACGGCCGCAUCACCACCACCGAGGCGAAGGCGCGCAAGCUGCGUCCGUACGCCGAGCGUCUGGUCACCAAGGCGAAGAAGGGCGACCUUCACAACCGCCGUCAGGUGCUCCAGGUCAUCACGGACAAGAGCAUCGUCCACACGCUCUUCACCGAGAUCGGCCCGCGCUACGAGAACCGUCCGGGUGGCUACACCCGCAUCACCAAGAUCGGU
#=GR NZ_KE354180.1/5909-5450 CODON                  ......................................................................................................................................................................................................................................AUG............................................................................................................................................................................................................................................................................................................
#=GR NZ_KE354180.1/5909-5450 TT_RNIE_SLOW           .....................................................................................................................................................................................................................................................................................................................................................................................................................................................................................................................................................
NZ_BBNN01000017.1/134738-135195                     GGUUCCGUUUCGGCUGGUCGCGCCCACGCGACGGAGCCGCACAUCGGCACCUCCCCGCGCCCCUGUGGGGCGCGGGGUCUCCGA.CAGGC......AACC.........................GCCUGCUCGGAUA....CUGA.CCCCGGUACCUGAUACGGCCGGGG..CAGACACC...............................UAGGAGAGACAGC.....AUGCCGAAGCCCACCAAGGGUGCCCGUAUGGGCGGCAGCGCCGCGCACGAGAAGCUGCUCCUCGCGAACCUCGCGAAGUCGCUCUUCGAGCACGGCCGGAUCACCACCACCGAGGCGAAGGCGCGCAGGCUGCGUCCGUACGCCGAGCGCCUGGUCACCAAGGCGAAGAAGGGCGACCUUCACAACCGCCGCCAGGUGCUCCAGGUCAUCACGGACAAGAGCAUCGUGCACACGCUCUUCACCGAGAUCGGCCCGCGGUACGAGAACCGGCCGGGUGGCUACACCCGCAUCACCAAGAUCGGU
#=GR NZ_BBNN01000017.1/134738-135195 CODON          ......................................................................................................................................................................................................................................AUG............................................................................................................................................................................................................................................................................................................
#=GR NZ_BBNN01000017.1/134738-135195 TT_RNIE_SLOW   .....................................................................................................................................................................................................................................................................................................................................................................................................................................................................................................................................................
NZ_JYJH01000002.1/346-803                           GGUGCGGGAGCGCUGUGCUUGAUCGCGCAGUUUCCCGCGCCCCUUCCGGACGGGCCCCUGCGGGGGCCUCGUCCGGAUCUCCGA.CGGGC......AACC.........................GCCUGCUCGGAUA....CUGA.CCCCGGUACCUGAUACGGCCGGGG..CAGACACC...............................UAGGAGAAACACC.....AUGCCGAAGCCCACCAAGGGUGCCCGUAUGGGCGGCGGCGCCGCGCACGAGAAGCUGCUCCUCGCGAACCUCGCGAAGGCGCUGUUCGAGCACGGUCGCAUCACCACCACCGAGGCGAAGGCCCGCAGGCUGCGGCCGUACGCCGAGCGUCUGGUCACCAAGGCGAAGAAGGGCGACCUUCACAACCGCCGUCAGGUGCUCCAGGUCAUCACGGACAAGAGCAUCGUGCACACGCUCUUCACCGAGAUCGGCCCGCGCUACGAGAACCGUCCGGGUGGCUACACCCGCAUCACCAAGAUCGGU
#=GR NZ_JYJH01000002.1/346-803 CODON                .....................................................................................................................................................................................................................................................................................................................................................................................................................................................................................................................................................
#=GR NZ_JYJH01000002.1/346-803 TT_RNIE_SLOW         .....................................................................................................................................................................................................................................................................................................................................................................................................................................................................................................................................................
NZ_JOIZ01000007.1/222760-223217                     CGCCCACGCGACGGAGUCGCAUAUCGAUACCGCCCGCGCCCCUUCCGAGCACGGUCCCUUCGGGACCUGUGCUCGGAUCUCCGA.CGGGC......GACC.........................GCCUGCUCGGAUA....CUGA.CCCCGGUACCUGAUACGGCCGGGG..CAGACACC...............................UAGGAGAAACACC.....AUGCCGAGGCCCACCAAGGGUGCCCGUAUGGGCGGCAGCGCCGCGCACGAGAAGCUCCUCCUCGCGAACCUCGCGAAGGCGCUGUUCGAGCACGGCCGCAUCACCACCACCGAGGCGAAGGCGCGCAAGCUGCGUCCGUACGCCGAGCGUCUGGUCACCAAGGCGAAGAAGGGCGACCUUCACAACCGCCGUCAGGUGCUCCAGGUGAUCACGGACAAGAGCAUCGUCCACACGCUCUUCACCGAGAUCGGCCCGCGGUACGAGAACCGUCCCGGUGGCUACACCCGCAUCACCAAGAUCGGU
#=GR NZ_JOIZ01000007.1/222760-223217 CODON          ......................................................................................................................................................................................................................................AUG............................................................................................................................................................................................................................................................................................................
#=GR NZ_JOIZ01000007.1/222760-223217 TT_RNIE_SLOW   .....................................................................................................................................................................................................................................................................................................................................................................................................................................................................................................................................................
NZ_JOFL01000019.1/115842-115386                     UGCGGCCCGGCUUCGGCUGGGCGCGCAGUUCCCCGCGCCCCUUACGGGGCGCGGACCCUCCGGGGCGCAGCCCCGGAUCUCCGA.CAGGC......AACC.........................GCCUGCUCGGAUA....CUGA.CCUCGGUACCUGAUACGGCCGGGG..CAGACUA................................AAGGAGAAACACC.....AUGCCGCGUCCCACCAAGGGUGCCCGUCUGGGCGGCGGUGCCGCGCACGAGAAGCUGAUGCUGGCGAACCUCGCCAAGUCGCUCUUCGAGCACGGCCGCAUCACGACGACCGAGGCCAAGGCCCGCCGCCUGCGUCCGGUCGCCGAGCGCCUGAUCACCAAGGCGAAGAAGGGCGACAUCCACAACCGUCGCCAGGUGCUGCAGACGAUCACGGACAAGGGCAUCGUGCACGUGCUCUUCACCGAGAUCGCUCCGCGCUUCGCCGAGCGUCCGGGUGGCUACACCCGCAUCACCAAGAUCGGC
#=GR NZ_JOFL01000019.1/115842-115386 CODON          ......................................................................................................................................................................................................................................AUG............................................................................................................................................................................................................................................................................................................
#=GR NZ_JOFL01000019.1/115842-115386 TT_RNIE_SLOW   .....................................................................................................................................................................................................................................................................................................................................................................................................................................................................................................................................................
NZ_JOHV01000022.1/72463-72006                       UACUGAUUGACCCGGCCCGUCCGGCUCGAUCGGCGCUGACCGGUCCCGCCUCCGGGGGCCCCGCGCGGGCCCCCGGAUCUCCGA.CAGGC......GACC.........................GCCUGCUCGGAUA....CUGA.CCCCGGUACCUGGUACGGCCGGGG..CAGACACC...............................UAGGAGAAUCACC.....AUGCCGAAGCCCGCCAAGGGUGCCCGUCUGGGCGGCAGCGCCGCGCACGAGAAGCUGCUCCUCGCGAACCUCGCGAAGUCGCUCUUCGAGCACGGCCGCAUCAAGACGACCGAGUCGAAGGCCCGCCGCCUGCGGCCCUACGCCGAGCGUCUGAUCACCAAGGCGAAGAAGGGCGACCUUCACAACCGCCGCCAGGUGCUCCAGGUCAUCACGGACAAGGGCAUCGUCCACACGCUCUUCACCGAGAUCGGCCCGCGGUACGAGAACCGCCCGGGUGGCUACACCCGGAUCACCAAGGUGGGC
#=GR NZ_JOHV01000022.1/72463-72006 CODON            ......................................................................................................................................................................................................................................AUG............................................................................................................................................................................................................................................................................................................
#=GR NZ_JOHV01000022.1/72463-72006 TT_RNIE_SLOW     .....................................................................................................................................................................................................................................................................................................................................................................................................................................................................................................................................................
JGI25153J46596_10079674/336-793                     UGUGGAGACCGAGCAGUACUGAUCGGUCUCCGGCUGCGGCUGGUCGCGCAGCUCCCCGCGCCCCCCGGGGCGCGGGGUCUCCGA.CAGGC......GCCC.........................GCCUGCUCGGAUA....CUGA.CCUCGGUACCUGAUACGGCCGGGG..CAGACACA...............................CAGGAGAAGAACU.....AUGCCGAAGCCCACCAAGGGUGCCCGUCUGGGCGGCAGUGCCGCGCACGAGAAGCUGCUUCUCGCGAACCUCGCGAAGUCGCUCUUCGAGCACGGCCGUAUCACCACCACCGAGGCGAAGGCCCGCCGCCUGCGGCCGUACGCCGAGCGUCUGGUCACCAAGGCGAAGAAGGGCGACCUUCACAACCGCCGUCAGGUGCUCCAGGUCAUCACGGACAAGAGCGUCGUCCACACGCUCUUCACCGAGAUCGGCCCGCGGUACGAGAACCGUCCGGGUGGCUACACGCGCAUCACCAAGAUCGGU
#=GR JGI25153J46596_10079674/336-793 CODON          ...................STP................................................................................................................................................................................................................AUG............................................................................................................................................................................................................................................................................................................
#=GR JGI25153J46596_10079674/336-793 TT_RNIE_SLOW   .....................................................................................................................................................................................................................................................................................................................................................................................................................................................................................................................................................
NZ_CP012382.1/4777905-4778362                       GGGUGCGGGUGGGCUGUGGCUGGUCGCGCAGUUCCCCGCGCCCCUUCCGGACGGGCCCCUUCGGGGCCCCGUCCGGAUCUCCGA.CAGGC......GACC.........................GCCUGCUCGGAUA....CUGA.CCUCGGUACCUGAUACGGCCGGGG..CAGACACC...............................UAGGAGAAACACC.....AUGCCGAAGCCCAGCAAGGGUGCCCGUAUGGGCGGCAGCGCCGCGCACGAGAAGCUGCUCCUCGCGAACCUCGCGAAGUCGCUCUUCGAGCACGGCAAGAUCAAGACCACCGAGGCGAAGGCGCGCAAGCUGCGUCCGUACGCCGAGCGUCUGGUCACCAAGGCGAAGAAGGGCGACCUUCACAACCGCCGUCAGGUGCUCCAGGUGAUCACGGACAAGAGCAUCGUGCACACGCUCUUCACCGAGAUCGGCCCGCGCUACGAGAACCGUCCCGGUGGCUACACCCGGAUCACCAAGGUCGGC
#=GR NZ_CP012382.1/4777905-4778362 CODON            ......................................................................................................................................................................................................................................AUG............................................................................................................................................................................................................................................................................................................
#=GR NZ_CP012382.1/4777905-4778362 TT_RNIE_SLOW     .....................................................................................................................................................................................................................................................................................................................................................................................................................................................................................................................................................
NZ_AUKV01000055.1/341-798                           CGUACCCGGGCGCGGGUGCGCUGUGGCUGAUCGCGCAGUUCCCCGCGCCCCUUUCCAGGCCCCUUCGGGAGCCUGGAUCUCCGA.CAGGC......GACC.........................GCCUGCUCGGAUA....CUGA.CCUCGGUACCUGAUACGGCCGGGG..CAGACACA...............................CAGGAGAAGAACA.....AUGCCGAAGCCCACCAAGGGUGCCCGUCUGGGCGGCAGUGCCGCGCACGAGAAGCUGCUCCUCGCGAACCUCGCGAAGUCGCUCUUCGAGCACGGCCGCAUCACCACCACCGAGGCGAAGGCCCGUCGCCUGCGCCCGUACGCCGAGCGUCUGGUCACCAAGGCGAAGAAGGGUGACCUUCACAACCGCCGCCAGGUGCUGUCGGUGAUCACGGACAAGAGCGUCGUGCACACGCUCUUCACCGAGAUCGGCCCGCGCUACGAGAACCGCCCGGGUGGUUACACCCGUAUCACCAAGAUCGGU
#=GR NZ_AUKV01000055.1/341-798 CODON                ......................................................................................................................................................................................................................................AUG............................................................................................................................................................................................................................................................................................................
#=GR NZ_AUKV01000055.1/341-798 TT_RNIE_SLOW         .....................................................................................................................................................................................................................................................................................................................................................................................................................................................................................................................................................
NZ_KN039947.1/2174259-2173802                       GCGGAGUCGUAUACCGACACCGCCCCGCGCUCCUUCGGGGGCGCGGAUCCUCCGGGGCGCCCGAAAGGCGCCCCGGAUCUCCGA.CAGGC......GACC.........................GCCUGCUCGGAUA....CUGA.CCUCGGUACCUGAUACGGCCGGGG..CAGACACC...............................UAGGAGAAUCACC.....AUGCCGAAGCCCACCAAGGGUGCCCGUCUGGGCGGCAGCGCCGCGCACGAGAAGCUGCUCCUCGCGAACCUCGCGAAGGCGCUGUUCGAGCACGGCCGGAUCACCACCACCGAGGCGAAGGCGCGCAAGCUGCGUCCGUACGCCGAGCGUCUGGUCACCAAGGCGAAGAAGGGCGACCUUCACAACCGCCGUCAGGUGCUCCAGGUGAUCACGGACAAGAGCAUCGUCCACACGCUCUUCACCGAGAUCGGCCCGCGCUACGAGAACCGUCCCGGUGGCUACACCCGGAUCACCAAGAUCGGU
#=GR NZ_KN039947.1/2174259-2173802 CODON            ......................................................................................................................................................................................................................................AUG............................................................................................................................................................................................................................................................................................................
#=GR NZ_KN039947.1/2174259-2173802 TT_RNIE_SLOW     .....................................................................................................................................................................................................................................................................................................................................................................................................................................................................................................................................................
NZ_JRKI01000063.1/195949-196406                     GGCCGGCUGUGGCUGGUCGCGCAGUUCCCCGCGCCCCUUACGGGGCGCGGCCCCUCCGGGCCCCACUGGGGCCCGGAUCUCCGA.CAGGC......GACC.........................GCCUGCUCGGAUA....CUGA.CCCCGGUACCUGAUACGGCCGGGG..CAGACACC...............................AAGGAGAAACACC.....AUGCCGAAGCCUUCCAAGGGUGCCCGUCUGGGCGGCAGCGCGUCGCACGAGAAGGCGAUGCUGCGCAACCUGGCGACCAGCCUCUUCGAGCACGGCCGCAUCACGACGACCGAGGCCAAGGCCCGUCGUCUGCGUCCGUACGCCGAGCGUCUGGUGACCAAGGCGAAGAAGGGCGACCUUCACAACCGCCGUCAGGUCAUGCAGCUGAUCUCGGACAAGAGCGUCGUCCACACGCUCUUCACCGAGAUCGCCCCGCGGUUCUCGGAGCGUCCGGGUGGCUACACCCGUAUCACCAAGAUCGGU
#=GR NZ_JRKI01000063.1/195949-196406 CODON          .....................................................................................................................................................................................................................................................................................................................................................................................................................................................................................................................................................
#=GR NZ_JRKI01000063.1/195949-196406 TT_RNIE_SLOW   .....................................................................................................................................................................................................................................................................................................................................................................................................................................................................................................................................................
NZ_LDZX01000014.1/12941-12484                       CCGUACGCGGGUGCGGGUGCGCUGUGCUUGAUCGCGCAGUUCCCCGCGCCCCUCUCCGGGCCCCUGCGGGGCCCGGAUCUCCGA.CAGGC......GACC.........................GCCUGCUCGGAUA....CUGA.CCCCGGUACCUGAUACGGCCGGGG..CAGACACA...............................CAGGAGAGUCACU.....AUGCCGAGGCCCACCAAGGGUGCCCGUCUGGGCGGCAGCGCCGCGCACGAGAAGCUCAUGCUCGCGAACCUCGCGAAGGCGCUUUUCGAGCACGGCCGCAUCACCACCACCGAGGCGAAGGCGCGCAAGCUGCGUCCCUACGCCGAGCGUCUGGUCACCAAGGCGAAGAAGGGCGACCUUCACAACCGCCGUCAGGUGCUCCAGGUGAUCACGGACAAGAGCAUCGUCCACACGCUCUUCACCGAGAUCGGCCCGCGGUACGAGAACCGUCCCGGUGGCUACACCCGCAUCACCAAGAUCGGU
#=GR NZ_LDZX01000014.1/12941-12484 CODON            ......................................................................................................................................................................................................................................AUG............................................................................................................................................................................................................................................................................................................
#=GR NZ_LDZX01000014.1/12941-12484 TT_RNIE_SLOW     .....................................................................................................................................................................................................................................................................................................................................................................................................................................................................................................................................................
JGI12419J13241_1019540/679-222                      UGCGGGCGCGCCGCGCUUGAUCGCACGGCUCCCCGCACCUCUUCCGGGCGCGGUCCCCUCGCGGGCCCGUGCCCGGAUCUCCGA.CAGGC......GACC.........................GCCUGCUCGGAUA....CUGA.CCCCGGUACCUGAUACGGCCGGGG..CAGACACC...............................UAGGAGAAACACG.....AUGCCGAAGCCCACCAAGGGUGCCCGUCUGGGCGGCAGUGCCGCGCACGAGAAGCUGAUGCUCGCGAACCUCGCGAAGUCGCUGUUCGAGCACGGCCGCAUCACCACCACCGAGGCGAAGGCCCGCCGUCUGCGGCCGUACGCCGAGCGCCUGAUCACCAAGGCGAAGAAGGGCGACCUUCACAACCGCCGCCAGGUGCUCCAGGUCAUCACGGACAAGAGCGUCGUGCACACGCUCUUCACCGAGAUCGGCCCGCGGUACGAGAACCGUCCGGGUGGCUACACCCGCAUCACCAAGAUCGGU
#=GR JGI12419J13241_1019540/679-222 CODON           ......................................................................................................................................................................................................................................AUG............................................................................................................................................................................................................................................................................................................
#=GR JGI12419J13241_1019540/679-222 TT_RNIE_SLOW    .....................................................................................................................................................................................................................................................................................................................................................................................................................................................................................................................................................
NZ_JOJH01000005.1/220011-219554                     CGGAGCCGCAUAUGGGCACAGCCCCGCGACCCUUCGGGGCCGCGGACCCUCCGGGGCGCCUGACAAGGCGCCCCGGAUCUCCGA.CAGGC......GACC.........................GCCUGCUCGGAUA....CUGA.CCCCGGUACCUGAUACGGCCGGGG..CAGACACA...............................CAGGAGAAGAACC.....AUGCCGAAGCCCACCAAGGGUGCCCGUCUGGGCGGCAGCGCCGCGCACGAGAAGCUGCUCCUCGCGAACCUGGCGAAGAGCCUCUUCGAGCACGGCCGUAUCACCACCACCGAGGCGAAGGCGCGCCGUCUGCGUCCGUACGCCGAGCGUCUGAUCACCAAGGCGAAGAAGGGCGACCUUCACAACCGCCGCCAGGUGCUUCAGGUCAUCACGGACAAGAGCGUCGUCCACACGCUCUUCACCGAGAUCGGCCCGCGGUACGAGAACCGUCCCGGUGGCUACACCCGCAUCACCAAGAUCGGU
#=GR NZ_JOJH01000005.1/220011-219554 CODON          .....................................................................................................................................................................................................................................................................................................................................................................................................................................................................................................................................................
#=GR NZ_JOJH01000005.1/220011-219554 TT_RNIE_SLOW   .....................................................................................................................................................................................................................................................................................................................................................................................................................................................................................................................................................
NZ_CP010849.1/4633271-4633728                       GGGUGCGGGUGCGCUGUGCUUGAUCGCGCAGUUCCCCGCGCCCCCUCCGGGAGCGCCCCUCGGGGACGGCUCCCGGAUCUCCGA.CAGGC......GACC.........................GCCUGCUCGGAUA....CUGA.CCCCGGUACCUGAUACGGCCGGGG..CAGACACC...............................UAGGAGAAACACC.....AUGCCGAAGCCCACCAAGGGUGCCCGUCUGGGCGGCAGCGCCGCGCACGAGAAGCUGAUGCUCGCGAACCUCGCGAAGUCGCUCUUCGAGCACGGCCGUAUCACCACGACCGAGGCGAAGGCCCGCCGUCUGCGGCCGUACGCCGAGCGUCUGAUCACCAAGGCGAAGAAGGGCGACCUUCACAACCGCCGUCAGGUGCUCCAGGUCAUCACGGAUAAGAGCAUCGUCCACACGCUCUUCACCGAGAUCGGCCCGCGGUACGAGAACCGCCCGGGCGGCUACACGCGUAUCACCAAGAUCGGC
#=GR NZ_CP010849.1/4633271-4633728 CODON            ......................................................................................................................................................................................................................................AUG............................................................................................................................................................................................................................................................................................................
#=GR NZ_CP010849.1/4633271-4633728 TT_RNIE_SLOW     .....................................................................................................................................................................................................................................................................................................................................................................................................................................................................................................................................................
NZ_JNXK01000001.1/184748-185205                     CCGUUGUGGCUGGUCGCAGUUCCCCGCGACCCUUCGGGGCCGCGGACCCUCCGGGGUGCCUGACAAGGCGCCCCGGAUCUCCGA.CAGGC......GACC.........................GCCUGCUCGGAUA....CUGA.CCCCGGUACCUGAUACGGCCGGGG..CAGACACA...............................CAGGAGAAGAACC.....AUGCCGAAGCCCACCAAGGGUGCCCGUCUGGGCGGCAGCGCCGCGCACGAGAAGUUGCUCCUCGCGAACCUGGCGAAGAGCCUCUUCGAGCACGGCCGUAUCACCACCACCGAGGCGAAGGCGCGCCGUCUGCGUCCGUACGCCGAGCGUCUGAUCACCAAGGCGAAGAAGGGCGACCUUCACAACCGCCGCCAGGUGCUUCAGGUCAUCACGGACAAGAGCGUCGUCCACACGCUCUUCACCGAGAUCGGCCCGCGGUACGAGAACCGUCCCGGUGGCUACACCCGCAUCACCAAGAUCGGU
#=GR NZ_JNXK01000001.1/184748-185205 CODON          ......................................................................................................................................................................................................................................AUG............................................................................................................................................................................................................................................................................................................
#=GR NZ_JNXK01000001.1/184748-185205 TT_RNIE_SLOW   .....................................................................................................................................................................................................................................................................................................................................................................................................................................................................................................................................................
NZ_AMLP01000111.1/27861-27404                       GCGGGUGCGCUGUGCCUGAUCGCGCAGUUCCCCGCGCCCCUUCCGGACGACAGCCCCUUCGGGGCUUGUCGCCCGGAUCUCUGA.CAGGC......AACC.........................GCCUGCUCAGAUA....CUGA.CCCCGGUACCUGAUACGGCCGGGG..CAGACACA...............................CAGGAGAAGAACA.....AUGCCGAAGCCCACCAAGGGUGCCCGUCUGGGCGGCAGCGCCGCGCACGAGAAGCUCCUCCUCGCGAACCUCGCGAAGAGCCUCUUCGAGCACGGCCGUAUCACCACCACCGAGGCGAAGGCCCGCCGUCUGCGGCCGUACGCCGAGCGUCUGAUCACCAAGGCGAAGAAGGGCGACCUUCACAACCGCCGUCAGGUGCUCCAGGUCAUCACGGACAAGGGCAUCGUCCACACGCUCUUCACCGAGAUCGGCCCGCGGUACGAGAACCGUCCGGGUGGUUACACCCGUAUCACCAAGAUCGGU
#=GR NZ_AMLP01000111.1/27861-27404 CODON            ......................................................................................................................................................................................................................................AUG............................................................................................................................................................................................................................................................................................................
#=GR NZ_AMLP01000111.1/27861-27404 TT_RNIE_SLOW     .....................................................................................................................................................................................................................................................................................................................................................................................................................................................................................................................................................
NZ_JOJB01000037.1/345-802                           GGGUGCGGGUGCGCUGUGCUUGAUCGCGCAGUUCCCCGCGCCCCUUCCGGGAGCGUCCCUUCGGGGCGGCUCCCGGAUCUCUGA.CAGAC......AACC.........................GUCUGCUCAGAUA....CUGA.CCCCGGUACCUGAUACGGCCGGGG..CAGACACC...............................UAGGAGAAGUUCC.....AUGCCGAAGCCCACCAAGGGUGCCCGUAUGGGCGGCAGCGCCGCGCACGAGAAGCUGCUCCUCGCGAACCUCGCGAAGGCGCUCUUCGAGCACGGCCGCAUCACCACCACCGAGGCGAAGGCGCGCAAGCUGCGUCCGUACGCCGAGCGUCUGGUCACCAAGGCGAAGAAGGGCGACCUUCACAACCGCCGUCAGGUGCUCCAGGUCAUCUCGGACAAGAGCAUCGUGCACACGCUCUUCACCGAGAUCGGCCCGCGCUACGAGAACCGUCCGGGUGGCUACACCCGCAUCACCAAGAUCGGU
#=GR NZ_JOJB01000037.1/345-802 CODON                ......................................................................................................................................................................................................................................AUG............................................................................................................................................................................................................................................................................................................
#=GR NZ_JOJB01000037.1/345-802 TT_RNIE_SLOW         .....................................................................................................................................................................................................................................................................................................................................................................................................................................................................................................................................................
NZ_KL579031.1/16736-16279                           UCCGUUGUGGCUGGUCGCACAGUUCCCCGCGCCCCUUACGGGGCGCGGUCCCUUCCGGAGUUGAAAAGAACCCCGGAUCUCUGA.CAGAC......AACC.........................GUCUGCUCAGAUA....CUGA.CCCCGGUACCUGAUACGGCCGGGG..CAGACACC...............................UAGGAGAAACACC.....AUGCCGAAGCCCACCAAGGGUGCCCGUAUGGGCGGCAGCGCCGCGCACGAGAAGCUGAUGCUCGCGAACCUCGCGAAGUCGCUGUUCGAGCACGGUCGUAUCACCACCACCGAGGCCAAGGCGCGCAAGCUGCGGCCGUACGCCGAGCGUCUGGUCACCAAGGCGAAGAAGGGCGACCUUCACAACCGCCGUCAGGUGCUCCAGGUCAUCACGGACAAGAGCGUUGUCCACACGCUCUUCACCGAGAUCGGCCCGCGCUACGAGAACCGUCCGGGUGGCUACACCCGCAUCACCAAGAUCGGC
#=GR NZ_KL579031.1/16736-16279 CODON                .....................................................................................................................................................................................................................................................................................................................................................................................................................................................................................................................................................
#=GR NZ_KL579031.1/16736-16279 TT_RNIE_SLOW         .....................................................................................................................................................................................................................................................................................................................................................................................................................................................................................................................................................
NZ_JJOH01000017.1/250961-251418                     UCCGUUGUGGCUGGUCGCACAGUUCCCCGCGCCCCUUACGGGGCGCGGUCCCUUCCGGAGUUGAAAAGAACCCCGGAUCUCUGA.CAGAC......AACC.........................GUCUGCUCAGAUA....CUGA.CCCCGGUACCUGAUACGGCCGGGG..CAGACACC...............................UAGGAGAAACACC.....AUGCCGAAGCCCACCAAGGGUGCCCGUAUGGGCGGCAGCGCCGCGCACGAGAAGCUGAUGCUCGCGAACCUCGCGAAGUCGCUGUUCGAGCACGGUCGUAUCACCACCACCGAGGCCAAGGCGCGCAAGCUGCGGCCGUACGCCGAGCGUCUGGUCACCAAGGCGAAGAAGGGCGACCUUCACAACCGCCGUCAGGUGCUCCAGGUCAUCACGGACAAGAGCGUCGUCCACACGCUCUUCACCGAGAUCGGCCCGCGCUACGAGAACCGUCCGGGUGGCUACACCCGCAUCACCAAGAUCGGC
#=GR NZ_JJOH01000017.1/250961-251418 CODON          ......................................................................................................................................................................................................................................AUG............................................................................................................................................................................................................................................................................................................
[truncated: 354,579 more chars]
