# Supplementary material for: Discovery of 20 novel ribosomal leader candidates in bacteria and archaea
Source: BMC Microbiol. 2020 May 24;20:130. doi: 10.1186/s12866-020-01823-6 (PMC7247131; doi:10.1186/s12866-020-01823-6)
Supplement: Supplementary file 3 — Additional file 3. Archive of machine-readable alignments for all r-leader motifs that include flanking sequences and metadata. The alignments are stored in Stockholm format, which are text files that can be opened in any text editor (using a fixed-width font) and interpreted by software packages such as Infernal [54]. [file 12866_2020_1823_MOESM3_ESM.zip › sto-with-annot/L19-Flavobacteria.sto]

# STOCKHOLM 1.0
#=GF AnnotStoArgs -database refseq72env13-microbial -parentDir finalize/2019-03-29 -parallel mpicmdSLURM -pna 8,gb=1.8,wd=1 -queue dummyqueue -extend 0,0
#=GF ID L19-Flavobacteria
#=GF DE L19-Flavobacteria ribosomal protein leader
#=GF AU Eckert I, Weinberg Z
#=GF TP Cis-reg; leader;
#=GF WK http://en.wikipedia.org/wiki/Ribosomal_Protein_L19_Leader
#=GF FancifyStockholm -longtable -wrapGeneContext 6in -recycleGeneColors
#=GF FancifyStockholmGeneContext -leftNothing -rightOperonOrCount 1
#=GF putative L19 from Flavo
#=GF ORIGINAL_MOTIF 68	725	0	1	refseq	25	bacteroid	jeremy	s45_55S100O5Min3	cmfinder		end
#=GF AMBIGUOUS_NUCS_SO_IGNORE JGI20154J14316_10000394/33379-33239
DelMOWin2010_c10054634/744-874                                GUCCUCAACGGAGGAACCUUGGAAGCGCGUGGCAGACCUCUGCCCUCCUCCUCGGGCCAAAGUGGGGAUAAAAGCGACGCUAACCUCUGGCCA.CCG........UGGCGCACGUUGCCGAUCGAUGAACGCAUAAA..................................................AUG
#=GR DelMOWin2010_c10054634/744-874 CODON                     ..............................................................................................................................................................................................
#=GR DelMOWin2010_c10054634/744-874 TT_RNIE_SLOW              ..............................................................................................................................................................................................
JCVI_SCAF_1101668113425/1303-1191                             ..................CUUGGAGCGCGUGGCAGACCUCUGCCCUCCUCCUCGGGCCAAAGUGGGGAUAAAAGCGACGCUAACCUCUGGCCA.CCG........UGGCGCACGUUGCCGAUCGAUGAACGCAUAAA..................................................AUG
#=GR JCVI_SCAF_1101668113425/1303-1191 CODON                  ..................AUG.........................................................................................................................................................................
#=GR JCVI_SCAF_1101668113425/1303-1191 TT_RNIE_SLOW           ..............................................................................................................................................................................................
scaffold96896_1_MH0080/1531-1681                              GUCGUGGGCUACCGCUUCAAUUUGUGGUAGAGUUUUUUGGCGGAGAAAAAAAAAAUUCGUACCUUUGCGACCGAAAAGCGUAACCGCUGGCAGGACGUGCAG..CCUGCGAAUGUUGCGAAAUGUUAACAUUUAAAUCACAGUCAAUACA.....................................AUG
#=GR scaffold96896_1_MH0080/1531-1681 CODON                   ...........................STP.............................................................................................................................................................AUG
#=GR scaffold96896_1_MH0080/1531-1681 TT_RNIE_SLOW            ..............................................................................................................................................................................................
JCVI_SCAF_1101668324204/276-402                               ACAAAAAAGAUUAGACCUGAUUUACUUAAUAAAUAAUUUUUUUAAAAAACAAAAAAUAUGUAAGUUUGCCACCCGUUGGUUAACCUCUGAU...GUAU.........AUGUAUGUUAAUCAUUUAAAUACAAAAAA...................................................AUG
#=GR JCVI_SCAF_1101668324204/276-402 CODON                    ....................................STP....................................................................................................................................................AUG
#=GR JCVI_SCAF_1101668324204/276-402 TT_RNIE_SLOW             ..............................................................................................................................................................................................
CEVX01024844.1/3109-3244                                      ACCAAAUUUAUUAGAAUAACAAAAUUCAAUUUUUAAUUGCAAUAAUUUAAUUAUUACUUAUAUUUGCUGACUAUUUGAACCAACCUCUAGCG..AUACC.......CGUACAUGUUGCUUCAAAAAAAUUAAAAAAAUAAUC.............................................AUG
#=GR CEVX01024844.1/3109-3244 CODON                           ................STP........................................................................................................................................................................AUG
#=GR CEVX01024844.1/3109-3244 TT_RNIE_SLOW                    ..............................................................................................................................................................................................
JCVI_SCAF_1101668025146/1-130                                 ......UUUAUUAGAAUAACAAAAUUCAAUUUUUAAUUGCAAUAAUUUAAUUAUUACUUAUAUUUGCUGACUAUUUGAACCAACCUCUAGCG..AUACC.......CGUACAUGUUGCUUCAAAAAAAUUAAAAAAAUAAUC.............................................AUG
#=GR JCVI_SCAF_1101668025146/1-130 CODON                      ...............................................................................................................................AUG............................................................
#=GR JCVI_SCAF_1101668025146/1-130 TT_RNIE_SLOW               ..............................................................................................................................................................................................
scaffold46008_4_MH0055/3719-3877                              AACUUUCAGUAUCCGAAAAUAAAUAAAGGAAAGAUUUUGUCAUGUCGUCAAAAAGCCGUUCCUUUGCAGCGCUUUCCGCAUAACCGCUGACAGGAAGAAUGUACCCCGUGAAUGUUAUGCCGGUACGAACAAACAAUUAAACAAACCCAACCAACA...............................AUG
#=GR scaffold46008_4_MH0055/3719-3877 CODON                   ...........................................................................................................................................................................................AUG
#=GR scaffold46008_4_MH0055/3719-3877 TT_RNIE_SLOW            ..............................................................................................................................................................................................
2236876009_110915/131-1                                       UGGCAAUUCUCAAGGAAAUUGUCUUACUUUUGCCAUCCCAAAACCGGAGGAACUCCGCCAAAGGUUUUGUCCCGCGAAUUCAACCUCUGAUC..ACCGA.......GAUGCAUGUUGUCCCCUCGCAAAACCCUGAAAAC..................................................
#=GR 2236876009_110915/131-1 CODON                            ..............................................................................................................................................................................................
#=GR 2236876009_110915/131-1 TT_RNIE_SLOW                     ..............................................................................................................................................................................................
2236876011_102929/382-241                                     GGCAAUUCUCAAGGAAAUUGUCUUACUUUUGCCAUCCCAAAACCGGAGGAACUCCGCCAAAGGUUUUGUCCCGCGAAUUUCAACCUCUGAUC..ACCGA.......GAUGCAUGUUGUCCCCUCGCAAAACCCUGAAAACAGUAUCCC.......................................AUG
#=GR 2236876011_102929/382-241 CODON                          ...........................................................................................................................................................................................AUG
#=GR 2236876011_102929/382-241 TT_RNIE_SLOW                   ..............................................................................................................................................................................................
2236876009_236522/73-198                                      ................AAUUGUCUUACUUUUGCCAUCCCAAAACCGGAGGAACUCCGCCAAAGGUUUUGUCCCGCGAAUUCAACCUCUGAUC..ACCGA.......GAUGCAUGUUGUCCCCUCGCAAAACCCUGAAAACAGUAUCCC.......................................AUG
#=GR 2236876009_236522/73-198 CODON                           ...........................................................................................................................................................................................AUG
#=GR 2236876009_236522/73-198 TT_RNIE_SLOW                    ..............................................................................................................................................................................................
JCVI_SCAF_1096627066532/2135-1996                             UUGAAGAUUAGUUCUUCGGUAAUAAAAAAAUUUGUUACAUUUGCGCUCUCGUUGAAAGUUUACUUAAACGAUACUAAUACCAACCUCUGAUC..AAAGA.......GAUGAAUGUUGACUAUUAGUAACUUAAAAAAAAGUAUCUC.........................................AUG
#=GR JCVI_SCAF_1096627066532/2135-1996 CODON                  ........STP................................................................................................................................................................................AUG
#=GR JCVI_SCAF_1096627066532/2135-1996 TT_RNIE_SLOW           ..............................................................................................................................................................................................
A09P0410a_Sequence0000049938/871-765                          .....................................CCUUAAUUAAGAAUUCCCUUUCAAAAUUAAGUAAUAGCGAUACCAACCUCUGAUC..AAAGA.......GAUGAAUGUUGAAUAUCAGUGAACGAUUAAAACACUAGAGAGCC.....................................AUG
#=GR A09P0410a_Sequence0000049938/871-765 CODON               ...........................................................................................................................................................................................AUG
#=GR A09P0410a_Sequence0000049938/871-765 TT_RNIE_SLOW        ..............................................................................................................................................................................................
JCVI_SCAF_1096627807607/1945-1807                             UUGAAGAUUAGUUCUUCGGUAAUAAAAAAAUUUGUUACAUUUGCGCUCUCGUUGAAAGUUUACUUAAACGAUACUAAUACCAACCUCUGAUC..AAAGA.......GAUGAAUGUUGACUAUUAGUAACUUAAAAAAAGUAUCUC..........................................AUG
#=GR JCVI_SCAF_1096627807607/1945-1807 CODON                  ...........................................................................................................................................................................................AUG
#=GR JCVI_SCAF_1096627807607/1945-1807 TT_RNIE_SLOW           ..............................................................................................................................................................................................
CENP01449906.1/6909-7047                                      CUUGAAGAUUAGUUCUUCGGGAACAAAAAAUUUGUUACAUUUGCGCCCUCGUUGAAAGUUUACUUAAACGAUUCUAAUACCAACCUCUGAUC..AAAGA.......GAUGAAUGUUGACUAUUAGUAACUUAAAAAAGAUAUCUC..........................................AUG
#=GR CENP01449906.1/6909-7047 CODON                           .........STP...............................................................................................................................................................................AUG
#=GR CENP01449906.1/6909-7047 TT_RNIE_SLOW                    ..............................................................................................................................................................................................
CESO01045118.1/1187-1049                                      UCGAAGGUUAGUCUUCGGUAAUAAAAAAAAUUGUUACAUUUGCACCCUCGUUGAAAGUUUACUUAAAACGAUAUUAAUACCAACCUCUGAUC..AAAGA.......GAUGAAUGUUGACUAUUAGUAACCUAAAAAAGAUAUCUC..........................................AUG
#=GR CESO01045118.1/1187-1049 CODON                           ...........................................................................................................................................................................................AUG
#=GR CESO01045118.1/1187-1049 TT_RNIE_SLOW                    ..............................................................................................................................................................................................
LPaug08P2610m_c1001156/4808-4951                              UAUUCUUAACAUAACCCUAUUUUUACUACAUUUGCCGCCUUAAUUGAGAAUUCCCUUUCAAAAUUAAGUAAUAGCGAUACCAACCUCUGAUC..AAAGA.......GAUGAAUGUUGAAUAUCGGUGAACGAUUAAAACACUAGAGAGCC.....................................AUG
#=GR LPaug08P2610m_c1001156/4808-4951 CODON                   ...........................................................................................................................................................................................AUG
#=GR LPaug08P2610m_c1001156/4808-4951 TT_RNIE_SLOW            ..............................................................................................................................................................................................
CESF01045010.1/1-95                                           ............................................CCCUCGUUGAAAGUUUACUUAAAACGAUAUUAAUACCAACCUCUGAUC..AAAGA.......GAUGAAUGUUGACUAUUAGUAACCUAAAAAAGAUAUCUC..........................................AUG
#=GR CESF01045010.1/1-95 CODON                                ...........................................................................................................................................................................................AUG
#=GR CESF01045010.1/1-95 TT_RNIE_SLOW                         ..............................................................................................................................................................................................
CESI01106464.1/2140-1997                                      AUUCAUAACAUAAUCUGAUUUUUACUACAUUUGCGCCCUUGAUUGAGAGUUUUAACUAAGAUUGAGUAAUAGCGCGAUACCAACCUCUGAUC..AGAGA.......GAUGUAUGUUGAAUAUCGGUGAACGAUUAAAACACUAAAAAGCU.....................................AUG
#=GR CESI01106464.1/2140-1997 CODON                           ...........................................................................................................................................................................................AUG
#=GR CESI01106464.1/2140-1997 TT_RNIE_SLOW                    ..............................................................................................................................................................................................
DelMOSum2011_c10436309/123-1                                  UAUUCAUAACAUAAUCUAUUUUUAGUACAUUUGCGCCCUUGAUUGAGAGUUUUAACUAAGAUUGAGUAAUAGCGCGAUACCAACCUCUGAUC..AGAGA.......GAUGUAUGUUGAAUAUCGGUGAACGA..........................................................
#=GR DelMOSum2011_c10436309/123-1 CODON                       ..............................................................................................................................................................................................
#=GR DelMOSum2011_c10436309/123-1 TT_RNIE_SLOW                ..............................................................................................................................................................................................
JGI20156J14371_10000063/46454-46311                           UAUUCAUAACAUAAUCUAUUUUUAGUACAUUUGCGCCCUUGAUUGAGAGUUUUAACUAAGAUUGAGUAAUAGCGCGAUACCAACCUCUGAUC..AGAGA.......GAUGUAUGUUGAAUAUCGGUGAACGAUUAAAACACUAAAAAGCU.....................................AUG
#=GR JGI20156J14371_10000063/46454-46311 CODON                ...........................................................................................................................................................................................AUG
#=GR JGI20156J14371_10000063/46454-46311 TT_RNIE_SLOW         ..............................................................................................................................................................................................
CENG01060425.1/1490-1387                                      .................................UUUUUUUUGUGAGCUGAAGAAUAUCGAUUAUAUUUGCAACCGCUUUGAAACCGCUGGCG..AGGUA.......CGUGCAUGUUUCAUGGCGUUCAUUUAAAACAAACAAC............................................AUG
#=GR CENG01060425.1/1490-1387 CODON                           ..................................AUG.............................................................................................STP......................................................AUG
#=GR CENG01060425.1/1490-1387 TT_RNIE_SLOW                    ..............................................................................................................................................................................................
CENJ01127951.1/644-780                                        UUAAACAUGAAUUCAGCCAAACGAUUCGGUUUAUUUUUUUUGUGAGCUGAAGAAUAUCGAUUAUAUUUGCAACCGCUUUGAAACCGCUGGCG..AGGUA.......CGUGCAUGUUUCAUGGCGUUCAUUUAAAACAAACAAC............................................AUG
#=GR CENJ01127951.1/644-780 CODON                             ...........................................................................................................................................................................................AUG
#=GR CENJ01127951.1/644-780 TT_RNIE_SLOW                      ..............................................................................................................................................................................................
JCVI_SCAF_1096627276236/31213-31349                           UUAAACAUGAAUUCAGCCAAACGAUUCGGUUUAUUUUUUUUGUGAGCUGAAGAAUAUCGAUUAUAUUUGCAACCGCUUUGAAACCGCUGGCG..AGGUA.......CGUGCAUGUUUCAUGGUGUUCAUUUAAAACAAACAAC............................................AUG
#=GR JCVI_SCAF_1096627276236/31213-31349 CODON                .....................................................AUG......................................................................................................................................
#=GR JCVI_SCAF_1096627276236/31213-31349 TT_RNIE_SLOW         ..............................................................................................................................................................................................
P_2C_Liq_1_UnCty_1015735/1607-1470                            AGGUAAGAUAUUUUUUAAUUUUUUCUUUCAAAAAUCUUUUACAACACAACUUUUAUAAUAUCUUUGCAGGCGCUUUGUUAGAACCUCUGACGA.UCA........UCGUGAAUGUCCUUCCAAACAAAUUAUAAAACUUGAAAA...........................................AUG
#=GR P_2C_Liq_1_UnCty_1015735/1607-1470 CODON                 ...STP.....................................................................................................................................................................................AUG
#=GR P_2C_Liq_1_UnCty_1015735/1607-1470 TT_RNIE_SLOW          ..............................................................................................................................................................................................
SRS022609_C3248272/229-77                                     UCGGGCCAACAUUGCCGGGCUGAUGUUUUGUAUUAUUUGCGUGAAUCAGGAAAAAAUGCUAACUUUGCGCCGGAAUUUCGUAACCGCUGGCGGGACAAGGCUG.CCCGUGAAUGUUGCGAGCAUUGUUAAUUUUAAAGCUUUAAAAGACAA....................................AUG
#=GR SRS022609_C3248272/229-77 CODON                          ...........................................................................................................................................................................................AUG
#=GR SRS022609_C3248272/229-77 TT_RNIE_SLOW                   ..............................................................................................................................................................................................
NLM026_scaffold33221_1/572-420                                UCGGGCCAACAUUGCCGGGCUGAUGUUUCGUAUUAUUUGCGUGAAUCAGGAAAAAAUGCUAACUUUGCGCCGGAAUUUCGUAACCGCUGGCGGGACAAGGCUG.CCCGUGAAUGUUGCGAGCAUUGUUAAUUUUAAAGCUUUAAAAGAAAA....................................AUG
#=GR NLM026_scaffold33221_1/572-420 CODON                     G..........................................................................................................................................................................................AUG
#=GR NLM026_scaffold33221_1/572-420 TT_RNIE_SLOW              ..............................................................................................................................................................................................
NOF004_scaffold34062_6/174-326                                CAUUGACUCUACAAAAUGGGCAUCUUUUCGUAUUAUUUGCGUGAAUCAGGAAAAAAUGCUAACUUUGCGCCGGAAUUUCGUAACCGCUGGCGGGACAAGGCUG.CCCGUGAAUGUUGCGAGCAUUGUUAAUUUUAAAGCUUUAAAAGAAAA....................................AUG
#=GR NOF004_scaffold34062_6/174-326 CODON                     ...........................................................................................................................................................................................AUG
#=GR NOF004_scaffold34062_6/174-326 TT_RNIE_SLOW              ..............................................................................................................................................................................................
JGI20154J14316_10000121/19916-20047                           CCGUUAGUGAUUUUUUAUUGGAUUUAAAGCAAUUGUAAAGGUUUUAUUUUGUAAUAUUGCACCCUUAAAAUCUAACAACUCAACCGCUGGC...ACAAUAC......GUGGAUGUUGGGAUUUAAAAAAGAAAAAGUA.................................................AUG
#=GR JGI20154J14316_10000121/19916-20047 CODON                ...............................................................................................................AUG............................................................................
#=GR JGI20154J14316_10000121/19916-20047 TT_RNIE_SLOW         ..............................................................................................................................................................................................
JGI20154J14316_10009206/1039-910                              GUAUGCAACUCAAUUUUAGUUGCAAGGCAUGUUCAUUUGAAUUUUAUUUUGUAAUAUUGCACCCUUAAAUUCUAACUAUUCAACCGCUGGCGU.AUUG.......ACGUGGAUGUUGGGUUUAAAAACAAAAAAA....................................................AUG
#=GR JGI20154J14316_10009206/1039-910 CODON                   ...........................................................................................................................................................................................AUG
#=GR JGI20154J14316_10009206/1039-910 TT_RNIE_SLOW            ..............................................................................................................................................................................................
DelMOSum2011_c10004732/2505-2373                              GUAUGCAACUCAAUUUUAGUUGCAAGGCAUGUUCAUUUGAAUUUUAUUUUGUAAUAUUGCACCCUUAAAUUCUAACUAUUCAACCGCUGGCGU.AUUG.......ACGUGGAUGUUGGGUUUAAAAAACAAAAAAGAA.................................................AUG
#=GR DelMOSum2011_c10004732/2505-2373 CODON                   ...............................................................................................................AUG............................................................................
#=GR DelMOSum2011_c10004732/2505-2373 TT_RNIE_SLOW            ..............................................................................................................................................................................................
2236876010_0079494/212-83                                     AAACUUUCAAUUUUAAGCUUUCAUUAUUUAAUUUAUUCGAGAUUUAUUUCGUAAUAUUGCAGCCUUAAAAUCUAACUGUUCAACCGCUGGCGU.AAUU.......ACGUGGAUGUUGGGUUUAAAAAGAAAAGAA....................................................AUG
#=GR 2236876010_0079494/212-83 CODON                          ...............................................................................................................AUG............................................................................
#=GR 2236876010_0079494/212-83 TT_RNIE_SLOW                   ..............................................................................................................................................................................................
CEWG01003263.1/1275-1146                                      AAAUUUAAUUAUUAAACUUUAAAUGUAGAGCUUGGUUUGAUAUUUAUUUCGUAAUAUUGGAGCCUUAAAUUCUAACUGUUCAACCGCUGGCGU.AAUU.......ACGUGGAUGUUGGGUUUAAAAACAAAAGAA....................................................AUG
#=GR CEWG01003263.1/1275-1146 CODON                           ...............................................................................................................AUG............................................................................
#=GR CEWG01003263.1/1275-1146 TT_RNIE_SLOW                    ..............................................................................................................................................................................................
2236876009_196101/510-391                                     ..........AUUUUAAGCCUUAAAUCUUGAACUUAUUUGAGAUUUAUUCGUAAUAUUGCAGCCUUAAAAUCUAACUGUUCAACCGCUGGCGU.AAUU.......ACGUGGAUGUUGGGUUUAAAAAACAAAGAA....................................................AUG
#=GR 2236876009_196101/510-391 CODON                          ...............................................................................................................AUG............................................................................
#=GR 2236876009_196101/510-391 TT_RNIE_SLOW                   ..............................................................................................................................................................................................
JGI20154J14316_10002796/4499-4370                             UAAAAAUUGUAAAUUAAACAUUCAGAAUUAAUAGUUACAAAAUUUAUUUCGUAAUAUUGCAUCCUUAAAUUCUAACUAUUCAACCGCUGGCGU.AAA........ACGUGGAUGUUGGGUUUAAAAAACAAAAAAA...................................................AUG
#=GR JGI20154J14316_10002796/4499-4370 CODON                  ...........................................................................................................................................................................................AUG
#=GR JGI20154J14316_10002796/4499-4370 TT_RNIE_SLOW           ..............................................................................................................................................................................................
CGUI_GFCP3IQ02J1ARS/127-265                                   UAAAAUCCAUUAUUUUUCUGGUUUUGAAUAAAUAUAUGUUUUGCCAUAAAAAAAAUUAGAAUAUAUUUGCAAUCGCUUUAAAACCUCUAGCGA.AAA........UCGUGUACGUUUUAUAGCCUUUACAAUAAUACAUUUAUUC..........................................AUG
#=GR CGUI_GFCP3IQ02J1ARS/127-265 CODON                        ...........................................................................................................................................................................................AUG
#=GR CGUI_GFCP3IQ02J1ARS/127-265 TT_RNIE_SLOW                 ..............................................................................................................................................................................................
2236876001_386712/168-255                                     ..................................................AAUUUUAUCGCUACUUUUGCGCUCGCAAUGGAACCACUGACGA.UAC........UCGUGAAUGUUCCCUGCACAAACAAACAAAUCAGCUAAC...........................................AUG
#=GR 2236876001_386712/168-255 CODON                          ...........................................................................................................................................................................................AUG
#=GR 2236876001_386712/168-255 TT_RNIE_SLOW                   ..............................................................................................................................................................................................
SI34jun09_10m_1002607/5224-5087                               AUCUUUUGCNAUAAGUUUUACGACUCCCACAUAUUUUCCUUGUAAAAUCGAAUUUUAUCGCUACUUUUGCACUCGCAACGGAACCACUGACGA.UAC........UCGUGAAUGUUCCCUGCACAAACAAACAAAUCAGCUAAC...........................................AUG
#=GR SI34jun09_10m_1002607/5224-5087 CODON                    ...........STP.............................................................................................................................................................................AUG
#=GR SI34jun09_10m_1002607/5224-5087 TT_RNIE_SLOW             ..............................................................................................................................................................................................
JGI1221J11331_1002397/3546-3409                               UUUUGGAUGAAACAGAAAAAUAAUACAAUUUCACAUUUGUAAUAUUAAUUUAAAUUGAUACUUUUGCACUCAUUCUAAAAUAACCUCUGGCG..AUGUC.......CGUGAAUGUUAUUUAGAUUUUACCUUAAAUAAGUAAUU...........................................AUG
#=GR JGI1221J11331_1002397/3546-3409 CODON                    ....................STP....................................................................................................................................................................AUG
#=GR JGI1221J11331_1002397/3546-3409 TT_RNIE_SLOW             ..............................................................................................................................................................................................
BS_KBB_SWE26_205m_c1114174/221-82                             .UGACUUAUUGGGUGAAAAAUAAUUUCAUUAUUCAUUGUACAUUAUCAAUUAUUCAUUAAAUUUGCAGCCAAUUUCAGAUUAACCUCUGGCGA.UGU........UCGUGAACGUUGGUUUGAAUCAACCAUUUUAAAUUUAAUCAA........................................AUG
#=GR BS_KBB_SWE26_205m_c1114174/221-82 CODON                  ....................STP....................................................................................................................................................................AUG
#=GR BS_KBB_SWE26_205m_c1114174/221-82 TT_RNIE_SLOW           ..............................................................................................................................................................................................
CEQG01051930.1/95-236                                         AUUGCCUUUUUACUCCUCACUUUCUUCUAAAAAAAUUUUGCCCGAAAGAAAUUUUUAGUACAUUUGCACCCACUUCGGACCAACCUCUGACG..AAACG.......CGUGUAUGUUGCUCUGAUUCAAACUAUUAAUUUUUAGAAAUC.......................................AUG
#=GR CEQG01051930.1/95-236 CODON                              ............................................................................................................................................STP............................................AUG
#=GR CEQG01051930.1/95-236 TT_RNIE_SLOW                       ..............................................................................................................................................................................................
NZ_BBMK01000006.1/139926-140069                               AGUAGACAUAAACUGCAUUAUUUUCUUUAAAAACAUUUGUUACAGUAAAAGAAGUUUGUAUUUUUGCAGCUCGUAAAAAUUAACCUCUGACGA.UCU........UCGUGAAUGUUACUCUUUACUUAAACAAAUUAAUUCCCAUUCAAC.....................................AUG
#=GR NZ_BBMK01000006.1/139926-140069 CODON                    ...........................................................................................................................................................................................AUG
#=GR NZ_BBMK01000006.1/139926-140069 TT_RNIE_SLOW             ..............................................................................................................................................................................................
NZ_CH672374.1/838919-839062                                   UAAAUCGUUACGACUCAUUUUUUUCCACAAAAACAUUUGUAACAGUAAAAGAAGUUUGUACUUUUGCAGCUCGUAAAAAUUAACCUCUGACGA.UCU........UCGUGAAUGUUACUCUUUACAUAAACAUAUUAAUUCCCAUUCAAC.....................................AUG
#=GR NZ_CH672374.1/838919-839062 CODON                        STP........................................................................................................................................................................................AUG
#=GR NZ_CH672374.1/838919-839062 TT_RNIE_SLOW                 ..............................................................................................................................................................................................
NZ_BBLG01000002.1/286807-286664                               GUAACCAGAAGUAUUCGAUUAUUUUCUUCAAAAUUUUUGUAACAGUAAAAGAAGUUUGUAUUUUCGCAGCUCGUAAAAAUUAACCUCUGACGA.UCU........UCGUGAAUGUUACUCUUUACUUAAACAAAUUAAUUCCCAUUCAAC.....................................AUG
#=GR NZ_BBLG01000002.1/286807-286664 CODON                    ..............................................................................................................................................................................................
#=GR NZ_BBLG01000002.1/286807-286664 TT_RNIE_SLOW             ..............................................................................................................................................................................................
NZ_BBMJ01000007.1/150841-150984                               AAUAGUCAUAAACUGCAUUAUUUUCUUUAAAAACAUUUGUUACAGUAAAAGAAGUUUGUAUUUUUGCAGCUCGUAAAAAUUAACCUCUGACGA.UCU........UCGUGAAUGUUACUCUUUACUUAAACAAAUUAAUUCCCAUUCAAC.....................................AUG
#=GR NZ_BBMJ01000007.1/150841-150984 CODON                    P.............................................................................................................................................................................................
#=GR NZ_BBMJ01000007.1/150841-150984 TT_RNIE_SLOW             ..............................................................................................................................................................................................
NZ_BBNT01000005.1/74607-74464                                 UAACCAGAAGUAUUCGAUUAUUUUCUUCAAAAAUUUUUGUAACAGUAAAAGAAGUUUGUAUUUUUGCAGCUCGUAAAAAUUAACCUCUGACGA.UCU........UCGUGAAUGUUACUCUUUACUUAAACAAAUUAAUUCCCAUUCAAC.....................................AUG
#=GR NZ_BBNT01000005.1/74607-74464 CODON                      STP...........................................................................................................................................................................................
#=GR NZ_BBNT01000005.1/74607-74464 TT_RNIE_SLOW               ..............................................................................................................................................................................................
NZ_BBMM01000005.1/148282-148425                               UAACCAGAAGUAUUCGAUUAUUUUCUUCAAAAAUUUUUGUAACAGUAAAAGAAGUUUGUAUUUUUGCAGCUCGUAAAAAUUAACCUCUGACGA.UCU........UCGUGAAUGUUACUCUUUACUUAAACAAAUUAAUUCCCAUUUAAC.....................................AUG
#=GR NZ_BBMM01000005.1/148282-148425 CODON                    STP........................................................................................................................................................................................AUG
#=GR NZ_BBMM01000005.1/148282-148425 TT_RNIE_SLOW             ..............................................................................................................................................................................................
TDF_OR_ARG04_113m_c1026478/43-180                             AAAUAGUAUUUCGUAUAAAAAUUGCGUAAAAUAUCUUGGAAGUAAUAAUUUAAAGAGUAUUUUUGCAGUCGAUUUAAAAUCAACCUCUGACG..AAGUC.......CGUGCAUGUUGGUUUUGACUUAAUCAAAAUAAAAAUCA...........................................AUG
#=GR TDF_OR_ARG04_113m_c1026478/43-180 CODON                  ...........................................................................................................................................................................................AUG
#=GR TDF_OR_ARG04_113m_c1026478/43-180 TT_RNIE_SLOW           ..............................................................................................................................................................................................
NZ_JUGG01000008.1/653605-653466                               UGAUUAAAAAAUUAUCAUAUUUAGCAUAUUAAUUAUUUGGCAUAUUCAAAAAAUGUUUUGUACAUUUGCAACCUGUUAUUCAACCUCUGACG..AAGUC.......CGUGUAAGUUGCUUAGCCUAAACAUUUUAUUUAAUUAAUA.........................................AUG
#=GR NZ_JUGG01000008.1/653605-653466 CODON                    ...........................................................................................................................................................................................AUG
#=GR NZ_JUGG01000008.1/653605-653466 TT_RNIE_SLOW             ..............................................................................................................................................................................................
NZ_LFNE01000002.1/475295-475157                               GAACGAAAAAUUUAUUGUAUUUAAUACAUAAAUUGUUUGGCACAUUCAAAAAGUAUUUCUUAUAUUUGCAGCCUGUUAUUCAACCUCUGACG..AAGUC.......CGUGUAAGUUGCUUAGCCUAAACAUUUUAUUUAUUAAUA..........................................AUG
#=GR NZ_LFNE01000002.1/475295-475157 CODON                    ...........................................................................................................................................................................................AUG
#=GR NZ_LFNE01000002.1/475295-475157 TT_RNIE_SLOW             ..............................................................................................................................................................................................
NZ_KN050755.1/362727-362583                                   UUUAAUAAAAAUCUUGUAAAAUUUAUUGUGUAAAGUAUUGGCGGUUAGAAGAAUUUGUUUUAUUUUUGCAACCUGUUAACCAACCUCUGACG..AAGUC.......CGUGUAAGUUGCUUAGCUUGACAAAAACAAAUUUUUAUUAUAAAA....................................AUG
#=GR NZ_KN050755.1/362727-362583 CODON                        ...........................................................................................................................................................................................AUG
#=GR NZ_KN050755.1/362727-362583 TT_RNIE_SLOW                 ..............................................................................................................................................................................................
NZ_JARQ01000007.1/271206-271067                               UUCUUAAAAAUUCAUUGUAUUUUAAUAAUAAACUGUUUGGAAUAUUUGAAAAAAGAUUUGUAUAUUUGCAACCUGUUAUUCAACCUCUGACG..AAGUC.......CGUGUAAGUUGCUUAGCCUUAACAUUUUAUUUUAUUAAUA.........................................AUG
#=GR NZ_JARQ01000007.1/271206-271067 CODON                    ..............................................................................................................................................................................................
#=GR NZ_JARQ01000007.1/271206-271067 TT_RNIE_SLOW             ..............................................................................................................................................................................................
APMI01120637.1/2919-2781                                      GGGGUGAAAAUUUCAUCAUAUUUAAUAUAAAAUUGUUUGGAAAAUUUCAAAAAUGUUUUGUACAUUUGCAACCUGUUAUUCAACCUCUGACG..AAGUC.......CGUGUAAGUUGCUUAGCUUUAACAUUUUAUUUAUUAAUA..........................................AUG
#=GR APMI01120637.1/2919-2781 CODON                           ....................................................AUG.......................................................................................................................................
#=GR APMI01120637.1/2919-2781 TT_RNIE_SLOW                    ..............................................................................................................................................................................................
NZ_AUMU01000006.1/52990-52852                                 AAUGACUGAAAUUCUGCUAUUUUUAAUAAACAAUUGUUUUGAAUAUUUAAAAAGUAUUUAUAUAUUUGCAACCUGUUAUUCAACCUCUGACG..AAGUC.......CGUGUAAGUUGCUUAGCCUAAAUAUUUUAUUUAUUAAUA..........................................AUG
#=GR NZ_AUMU01000006.1/52990-52852 CODON                      ...........................................................................................................................................................................................AUG
#=GR NZ_AUMU01000006.1/52990-52852 TT_RNIE_SLOW               ..............................................................................................................................................................................................
NZ_JUGK01000011.1/424868-424728                               UAUGAUUGAAAUAAAUUAAAAAUUGUUUUAUAAAGUGUUGGCUAACAGAAAAAUUUAUUUUAUUUUUGCAGUCUGUUAUUCAACCUCUGACG..AAGUC.......CGUGUAAGUUGCUUAGCGUAACACAUUUUAUUUUAUUAAUA........................................AUG
#=GR NZ_JUGK01000011.1/424868-424728 CODON                    ...........................................................................................................................................................................................AUG
#=GR NZ_JUGK01000011.1/424868-424728 TT_RNIE_SLOW             ..............................................................................................................................................................................................
NZ_BACY01000298.1/3631-3491                                   UUUCUUCAACAUUUCAUAAGAUUUAAUAUUAAUUUGUUUUGAAUAUUUGAAAAUGAUUUGUAUAUUUGCAGCCUGUUAUUCAACCUCUGACG..AAGUC.......CGUGUAAGUUGCUUAGCUUUAAACAUUUUAUUUUAAUUAAU........................................AAU
#=GR NZ_BACY01000298.1/3631-3491 CODON                        ..............................................................................................................................................................................................
#=GR NZ_BACY01000298.1/3631-3491 TT_RNIE_SLOW                 ..............................................................................................................................................................................................
07_22_INULIN_DNA_scaffold76662_14/750-609                     AACCCUUAGAAAGGUAUUUUCUUAUUGUAAAAUUGUUUGGCAAAUUCAAAAAACAUUUCAUAUAUUUGCAGCCUGUUAUUCAACCUCUGACG..AAGUC.......CGUGUACGUUGUUUAGCUUGACAAAAAAUUUUUAUUACAAAA.......................................AUG
#=GR 07_22_INULIN_DNA_scaffold76662_14/750-609 CODON          ...........................................................................................................................................................................................AUG
#=GR 07_22_INULIN_DNA_scaffold76662_14/750-609 TT_RNIE_SLOW   ..............................................................................................................................................................................................
JGI20153J14295_10392805/1-119                                 .....................AUUAUUUCUAAUUUUGCGCCCGCGUUUAAAUUCUUAGGAUUUGAACGAAAAUUGUUUCCCAGCCUCUGGCAA.AAA........UUGUGAAUGCUGUUUAACAAAAACAAUAAUUUAUAGAAGAA.........................................AUG
#=GR JGI20153J14295_10392805/1-119 CODON                      ..............................................................................................................................................................................................
#=GR JGI20153J14295_10392805/1-119 TT_RNIE_SLOW               ..............................................................................................................................................................................................
JCVI_SCAF_1096627352169/5123-4983                             AGACCAGAUUUGUUAGAAGAUUGAGGUCGGCAAAAGAAUAAUCCUUAAUUUUGCCCCGCUUCAAAAAGAAGUGCGCUCUCCAACCUCUGGCA..AGAGA.......UGUUAACGUUGCAGGGCGGUUAAUGCAUUAUUUUUAGGGUU........................................AUG
#=GR JCVI_SCAF_1096627352169/5123-4983 CODON                  .....................STP............................................................................................................AUG.......................................................
#=GR JCVI_SCAF_1096627352169/5123-4983 TT_RNIE_SLOW           ..............................................................................................................................................................................................
JCVI_SCAF_1096626620328/825-687                               GUGAUUUUCAUUUUGCAGGCCGAGAGCAAUUUUAAAAAGAAUUUUUAAUUACUUUUGCCCUCCCGUAAGGGACUGCGCGUCAACCUCUGGCA..AAAGA.......UGUGAAUGUUGACCCACAGCAAUAAAAACAAAUAAAAAC..........................................AUG
#=GR JCVI_SCAF_1096626620328/825-687 CODON                    ................................STP..........STP...............................................................................AUG............................................................
#=GR JCVI_SCAF_1096626620328/825-687 TT_RNIE_SLOW             ..............................................................................................................................................................................................
CEWG01401482.1/286-148                                        CGAUUUCCACUUUGCGGGUCGCGAGAAGUUCUAAAAAAGAAUUUUUAAUUACUUUUGCCCUCCUGAUUGGAACUGCGUGUCAACCUCUGGCA..AGAGA.......UGUGAAUGUUGGCUCACAGCAAUGUAAAUUACUUUAAAC..........................................AUG
#=GR CEWG01401482.1/286-148 CODON                             ...............................STP.........................................................................................................................................................AUG
#=GR CEWG01401482.1/286-148 TT_RNIE_SLOW                      ..............................................................................................................................................................................................
84538774/210-348                                              CGAUUUCCACUUUGCGGGUCGCGAGCAGUUCUAAAAAAGAAUUUUUAAUUACUUUUGCCCUCCCGAAAGGGACUGCGUGUCAACCUCUGGCA..AGAGA.......UGUGAAUGUUGGCUCACAGCAAUGUAAAUUAUUUUAAAC..........................................AUG
#=GR 84538774/210-348 CODON                                   ............................STP.............................................................................................AUG...............................................................
#=GR 84538774/210-348 TT_RNIE_SLOW                            ..............................................................................................................................................................................................
84539387/1003-925                                             ............................................................CUCUGAAAGGGACUGCGUGUCAACCUCUGGCA..AGAGA.......UGUGAAUGUUGGCUCACAGCAAUGUAAAUUAUUUUAAAC..........................................AUG
#=GR 84539387/1003-925 CODON                                  ............................................................................................................................AUG...............................................................
#=GR 84539387/1003-925 TT_RNIE_SLOW                           ..............................................................................................................................................................................................
JCVI_READ_1101854579158/634-772                               CGAUUUCCACUUUGCAGGUCGCGAGCAGUUCUAAAAAAGAAUUUUUAAUUACUUUUGCCCUCCCGAAAGGGACUGCGUGUCAACCUCUGGCA..AGAGA.......UGUGAAUGUUGGCUCACAGCAAUGUAAAUUAUUUUAAAC..........................................AUG
#=GR JCVI_READ_1101854579158/634-772 CODON                    .....................................STP......................................................................................................................................................
#=GR JCVI_READ_1101854579158/634-772 TT_RNIE_SLOW             ..............................................................................................................................................................................................
CESE01025856.1/5297-5429                                      ACUUCCAUUUUGCAGGACGCGAGCAGUUCUAGACAACGAAUUAUUUAUUACUUUUGCCCUCCCGAAAGGGAACUGCGUAUCAACCUCUGGCA..AGAGA.......UGUGAAUGUUGGUCCACAGAAAUAGAAAAUAUA................................................AUG
#=GR CESE01025856.1/5297-5429 CODON                           .............................STP...........................................................................................................................................................AUG
#=GR CESE01025856.1/5297-5429 TT_RNIE_SLOW                    ..............................................................................................................................................................................................
JCVI_SCAF_1096627480095/1839-1745                             ............................................UUAAUUACUUUUGCCCUCCCGUUAGGGACUGCGCGUCAACCUCUGGCA..AGAGA.......UGUGAAUGUUGACCCACAGCAAUAAAAACAAAUAAAAAC..........................................AUG
#=GR JCVI_SCAF_1096627480095/1839-1745 CODON                  ...............................................................................................................................AUG............................................................
#=GR JCVI_SCAF_1096627480095/1839-1745 TT_RNIE_SLOW           ..............................................................................................................................................................................................
DelMOSum2010_c10678701/97-235                                 ACUUCCAUUUUGCAGGACGCGAACAGUUCUAGAGAAAGAAUUAUUUAUUACUUUUGCCCUCCCGAAAGGGAACUGCGUAUCAACCUCUGGCA..AGAGA.......UGUGAAUGUUGGUCCACAGAAAUAGAAAAUAUUAUUAUC..........................................AUG
#=GR DelMOSum2010_c10678701/97-235 CODON                      .............................STP..............................................................................................................................................................
#=GR DelMOSum2010_c10678701/97-235 TT_RNIE_SLOW               ..............................................................................................................................................................................................
CAM_READ_0235983637/291-429                                   GAUUUCCACUUUGCGGGUCGCGAGCAGUUCUAAAAAAGAAUUUUUAAUUACUUUUGCCCUCCCGAAACGGGACUGCGUGUCAACCUCUGGCA..AGAGA.......UGUGAAUGUUGGCUCACAGCAAUGUAAAUUAUUUUAAAC..........................................AUG
#=GR CAM_READ_0235983637/291-429 CODON                        ..............................STP.............................................................................................................................................................
#=GR CAM_READ_0235983637/291-429 TT_RNIE_SLOW                 ..............................................................................................................................................................................................
JCVI_SCAF_1101668031618/590-728                               GUGAUUUUCAUUUUGCAGGCCGAGAGCAAUUUUAAAAAGAAUUUUUAAUUACUUUUGCCCUCCCGUUAGGUACUGAGCGUCAACCUCUGGCA..AGAGA.......UGUGAAUGUUGACCCACAGCAAUAAAAACAAAUAAAAAC..........................................AUG
#=GR JCVI_SCAF_1101668031618/590-728 CODON                    ...................................STP.........................................................................................AUG............................................................
#=GR JCVI_SCAF_1101668031618/590-728 TT_RNIE_SLOW             ..............................................................................................................................................................................................
CERM01141528.1/442-581                                        UGAUUUCCACUUUGCAGGUCGCGAGCAGUUUUAAUCAGAAAUUAUUUACUAAUUUCGCCGUCCCGAAAGGGACUGAGUGUCAACCUCUGGCAA.GAG........UUGUGAAUGUUGGCCCACGGUAAUAGUUAAUUUAUAUACUC.........................................AUG
#=GR CERM01141528.1/442-581 CODON                             ...............................STP............................................................................................................................................................
#=GR CERM01141528.1/442-581 TT_RNIE_SLOW                      ..............................................................................................................................................................................................
JGI20157J14317_10131042/280-419                               UGAUUUUCACUUUGCAGGUCGCGAGCAAUUUUAAUCAGAAAUUAUUUACUAAUUUCGCCGUCCCGAAAGGGACUGAGUGUCAACCUCUGGCAA.GAG........UUGUGAAUGUUGGCUCACGGUAAUAGUUAAUUUUAAUACUC.........................................AUG
#=GR JGI20157J14317_10131042/280-419 CODON                    ...............................STP.........................................................................................................................................................AUG
#=GR JGI20157J14317_10131042/280-419 TT_RNIE_SLOW             ..............................................................................................................................................................................................
2236876002_127420/249-374                                     GAUUUCCACUUUGCAGGUCGCGAGCAAUUUUAAUCAGAAAUUAUUUACUAAUUUUCGCCGUCCCGAAAGGGACUGAGUGUCAACCUCUGGCAA.GAG........UUGUGAAUGUUGGCUCACGGUAAUAGUUAA.......................................................
#=GR 2236876002_127420/249-374 CODON                          ..............................................................................................................................................................................................
#=GR 2236876002_127420/249-374 TT_RNIE_SLOW                   ..............................................................................................................................................................................................
JCVI_SCAF_1096626613738/390-277                               CGAUUUCCACUUUGCAGGUCGCGAGCAAUUUUAAUCAGAAAUUAUUUACUAAUUUCGCCGUCCCGAAAGGGACUGAGUGUCAACCUCUGGCAA.GAG........UUGUGAAUGUUGGCUCAC...................................................................
#=GR JCVI_SCAF_1096626613738/390-277 CODON                    ...............................STP............................................................................................................................................................
#=GR JCVI_SCAF_1096626613738/390-277 TT_RNIE_SLOW             ..............................................................................................................................................................................................
JCVI_SCAF_1096626854527/2532-2671                             UGAUUUCCACUUUGCAGGUCGCGAGCAGUUUUAAUCAGAAAUUAUUUACUAAUUUCGCCGUCCCGAAAGGGACUGAGUGUCAACCUCUGGCAA.GAG........UUGUGAAUGUUGGCCCACGGUAAUAGUUAAUUUUUAUACUC.........................................AUG
#=GR JCVI_SCAF_1096626854527/2532-2671 CODON                  ..................................STP.................................................................................................AUG.....................................................
#=GR JCVI_SCAF_1096626854527/2532-2671 TT_RNIE_SLOW           ..............................................................................................................................................................................................
JGI20156J14371_10212006/389-496                               UGAUUUUCACUUUGCAGGUCGCGAGCAAUUUUAAUCAGAAAUUAUUUACUAAUUUCGCCGUCCCGAAAGGGACUGAGUGUCAACCUCUGGCAA.GAG........UUGUGAAUGUUG.........................................................................
#=GR JGI20156J14371_10212006/389-496 CODON                    ...............................STP............................................................................................................................................................
#=GR JGI20156J14371_10212006/389-496 TT_RNIE_SLOW             ..............................................................................................................................................................................................
JGI20154J14316_10004022/6416-6555                             GAUUUCCACUUUGCAGGUCGCGAGCAGUUUUAAUCAGAAAUUAUUUACUAAUUUCGCCGUCCCGAAAGGGGACUGAGUGUCAACCUCUGGCAA.GAG........UUGUGAAUGUUGGCCCACGGUAAUAGUUAAUUUUUAUACUC.........................................AUG
#=GR JGI20154J14316_10004022/6416-6555 CODON                  ..............................STP..........................................................................................................................................................AUG
#=GR JGI20154J14316_10004022/6416-6555 TT_RNIE_SLOW           ..............................................................................................................................................................................................
P_2C_Liq_3_UnCty_100387/12012-12151                           UGAUUUUCACUUUGCAGGUCGCGAGCAGUUUUAAUCAGAAAUUAUUUACUAAUUUCGCCGUCCCGAAAGGGACUGAGUGUCAACCUCUGGCAA.GAG........UUGUGAAUGUUGGCCCACGGUAAUAGUUAAUUUUUAUACUC.........................................AUG
#=GR P_2C_Liq_3_UnCty_100387/12012-12151 CODON                ...............................STP.........................................................................................................................................................AUG
#=GR P_2C_Liq_3_UnCty_100387/12012-12151 TT_RNIE_SLOW         ..............................................................................................................................................................................................
JGI20151J14362_10005693/5230-5369                             CGAUUUCCACUUUGCAGGUCGCGAGCAAUUUUAAUCAGAAAUUAUUUACUAAUUUCGCCGUCCCGAAAGGGACUGAGUGUCAACCUCUGGCAA.GAG........UUGUGAAUGUUGGCUCACGGUAAUAGUUAAUUUUAAUANUC.........................................AUG
#=GR JGI20151J14362_10005693/5230-5369 CODON                  ...............................STP.........................................................................................................................................................AUG
#=GR JGI20151J14362_10005693/5230-5369 TT_RNIE_SLOW           ..............................................................................................................................................................................................
JGI20153J14295_10091054/306-445                               CGAUUUCCACUUUGCAGGUCGAGAGCAAUUUUAAUCAGAAAUUAUUUACUAAUUUCGCCGUCCCGAAAGGGACUGAGUGUCAACCUCUGGCAA.GAG........UUGUGAAUGUUGGCUCACGGUAAUAGUUAAUUUUAAUACUC.........................................AUG
#=GR JGI20153J14295_10091054/306-445 CODON                    ..............................................................................................................................................................................................
#=GR JGI20153J14295_10091054/306-445 TT_RNIE_SLOW             ..............................................................................................................................................................................................
JGI11876J14442_10491868/281-141                               GCUUUAUCAAAAAAGAAUUUUGUUGUACUUUUGCAGCCGAUUUGCUCAUUAAGUAAAAUUAAAGACAAAUCGCUGAUUUUCAACCUCUGGCA..AAAAC.......UGUGAAUGUUGUCUUUUAGUUUAUUAAAAAACAAAUAAGAA........................................AUG
#=GR JGI11876J14442_10491868/281-141 CODON                    P.............................................................................................................................................................................................
#=GR JGI11876J14442_10491868/281-141 TT_RNIE_SLOW             ..............................................................................................................................................................................................
JGI11876J14442_10523508/158-298                               GUUUCCUCAAUUAAUGGAUUUGUACUAAUAUUGCACUCCGUUUAACGAAGAAGAAUCAAAUUCGAUAAACAACUGAUAUUCAACCUCUGGCAA.AAA........UUGUGAAUGUUGGUCUUCAGUAAACCUUAAAGUAUCCUUAGC........................................AUG
#=GR JGI11876J14442_10523508/158-298 CODON                    ...........................................................................................................................................................................................AUG
#=GR JGI11876J14442_10523508/158-298 TT_RNIE_SLOW             ..............................................................................................................................................................................................
CEOS01057510.1/557-696                                        GGUUUUAUAUUAUUUCGAUUUGUCGUAAUAUUGCGCUCCGUUUACCAAGUCAAAAAAUGAAAAGGUAAGCAACUGAAUUUCAACCUCUGGCAA.AAA........UUGUGAAUGUUGACCUUCAGCAAUUUUAAAGAUUCUGUAAA.........................................AUG
#=GR CEOS01057510.1/557-696 CODON                             P..........................................................................................................................................................................................AUG
#=GR CEOS01057510.1/557-696 TT_RNIE_SLOW                      ..............................................................................................................................................................................................
NC_016599.1/405719-405579                                     GUUUCUCCAAUUAAUUGUUUUGUAUUAAUAUUGCAGCCUGUUUACCACCUCUUACAAAAAUGUGAUAAGCAACUGAUAUUCAACCUCUGGCAA.AAA........UUGUGAAUGUUGGCUUUCAGCAAACUAUAAAUUAUCCUUAAG........................................AUG
#=GR NC_016599.1/405719-405579 CODON                          P..........................................................................................................................................................................................AUG
#=GR NC_016599.1/405719-405579 TT_RNIE_SLOW                   ..............................................................................................................................................................................................
PR_CR_10_Liq_1_inCR_1003339/4987-5127                         ACUUUAGUGAUUAGGCUUUUUGUUGUAUUAUUGCAGCCGAUUUGCAACACCCGGAAAACUAAUUGUAAAUCGCUGAUUUUCAACCUCUGGCAA.AAA........UUGUGAAUGUUGUCUUUCGGUUAAUUAAAUUUUUGUUUCAAA........................................AUG
#=GR PR_CR_10_Liq_1_inCR_1003339/4987-5127 CODON              ...........STP.............................................................................................................................................................................AUG
#=GR PR_CR_10_Liq_1_inCR_1003339/4987-5127 TT_RNIE_SLOW       ..............................................................................................................................................................................................
JCVI_SCAF_1101668700438/1228-1367                             GCGAUUUCCACUUUGCUGUCCGUGAGCAGUUUUAAUUAGAAUUUUUAUCUAUUUUUGCCAUCCCUAAAGGGGCUACGUGUCAACCUCUGGCAA.AAG........UUGUGAAUGUUGGCUCAUAGUGAUUGUAAAUUUUUUAUUCC.........................................AUG
#=GR JCVI_SCAF_1101668700438/1228-1367 CODON                  ...................................STP........................................................................................................................................................
#=GR JCVI_SCAF_1101668700438/1228-1367 TT_RNIE_SLOW           ..............................................................................................................................................................................................
CETE01027368.1/913-1052                                       GCGAUUUCCACUUUGCUGUACGCGAGCAGUUUUAAUUAGAAUUUUUAUCUAUUUUUGCCGUCCCCACAGGGACUAAGAGUCAACCUCUGGCAA.AAG........UUGUGAAUGUUGGCUCAUAGUGAUUGUAAAUUUUUUAUACC.........................................AUG
#=GR CETE01027368.1/913-1052 CODON                            ................................STP........................................................................................................................................................AUG
#=GR CETE01027368.1/913-1052 TT_RNIE_SLOW                     ..............................................................................................................................................................................................
CEWH01269799.1/95-234                                         GGCGAUUUCCACUUUGCUGUACGCGAGCAGUUUUAAUUAGAAUUUUUAUCUAUUUUUGCCGUCCCACAGGGACUAAGAGUCAACCUCUGGCAA.AAG........UUGUGAAUGUUGGCUCAUAGUGAUUGUAAAUUUUUUAUACC.........................................AUG
#=GR CEWH01269799.1/95-234 CODON                              .................................STP.......................................................................................................................................................AUG
#=GR CEWH01269799.1/95-234 TT_RNIE_SLOW                       ..............................................................................................................................................................................................
CEUH01076195.1/592-470                                        .................GUACGCGAGCAGUUUUAAUUAGAAUUUUUAUCUAUUUUUGCCGUCCCCAAAGGGACUAAGUGUCAACCUCUGGCAA.AAG........UUGUGAAUGUUGGCUCAUAGUGAUUGUAAAUUUUUUAUACC.........................................AUG
#=GR CEUH01076195.1/592-470 CODON                             ...........................................................................................................................................................................................AUG
#=GR CEUH01076195.1/592-470 TT_RNIE_SLOW                      ..............................................................................................................................................................................................
CEVG01157966.1/2535-2674                                      GCGAUUUCCACUUUGCUGUCCGUGAGCAGUUUUAAUUAGAAUUUUUAUCUAUUUUUGCCGUCCCUACAGGGGCUAAGUGUCAACCUCUGGCAA.AAG........UUGUGAAUGUUGGCUCAUAGUGAUUGUAAAUUUUUUAUACC.........................................AUG
#=GR CEVG01157966.1/2535-2674 CODON                           ................................STP........................................................................................................................................................AUG
#=GR CEVG01157966.1/2535-2674 TT_RNIE_SLOW                    ..............................................................................................................................................................................................
CEUU01157968.1/579-510                                        .....................................................................GCAAGGGUGGCCAACCUCUGACA..AGAGC.......UGUGAAUGUUGCCUAUCCUCAAAAUAAAUUUUACUAAGA..........................................AUG
#=GR CEUU01157968.1/579-510 CODON                             ...........................................................................................................................................................................................AUG
#=GR CEUU01157968.1/579-510 TT_RNIE_SLOW                      ..............................................................................................................................................................................................
CEUW01090977.1/265-127                                        CCCGAUCUUUUGCAGGAUGAUUCUUUGUUAGACAAUUGAUUUAUCGUAAUAUUGCAGCCCCAAAAAUGGGCAAGGGUGGCCAACCUCUGACA..AGAGC.......UGUGAAUGUUGCCUAUCCUCAAAAUAAAUUUUACUAAGA..........................................AUG
#=GR CEUW01090977.1/265-127 CODON                             ....................................STP.......................................................................................................................................................
#=GR CEUW01090977.1/265-127 TT_RNIE_SLOW                      ..............................................................................................................................................................................................
CENG01005083.1/2527-2661                                      GGACCAGAAACGAUUGAUUAAAAAAGCUAGUCUAUGUUGGUUACAAUAAAAUAAAUAUUAAUUUUGCACGGCAAAGCCAUCAACCUCUGACGA.UAG........UCGUGCAUGUUGCUGUUUUCUAAUCAACUCAUAAAA..............................................AUG
#=GR CENG01005083.1/2527-2661 CODON                           ..................STP......................................................................................................................................................................AUG
#=GR CENG01005083.1/2527-2661 TT_RNIE_SLOW                    ..............................................................................................................................................................................................
CENJ01029369.1/210-76                                         GGACCAGAAACGAUUGAUUAAAAAAGCUAGUCUAUGUUGGUUACAAUAAAAUAAAUAUUAAUUUUGCACGGCAAAGCCAUCAACCUCUGACGA.UAG........UCGUGCAUGUUGCUGUUUUCUAAUCAACUAAUAAAA..............................................AUG
#=GR CENJ01029369.1/210-76 CODON                              ..................STP......................................................................................................................................................................AUG
#=GR CENJ01029369.1/210-76 TT_RNIE_SLOW                       ..............................................................................................................................................................................................
NZ_BBML01000004.1/136868-136729                               ACUUAUCAUUCAAUAAAGUUUUUUUUAUUUUAUUUAUUGUACACUUUUAAAUAAGUGUUUAUUUUUGCAGCUCGUUAAAUCAACCUCUGACGA.GGU........UCGUGUAUGUUGUUUUAAUUAAAUAUAAUAAGUCUAUAAAA.........................................AUG
#=GR NZ_BBML01000004.1/136868-136729 CODON                    .............STP...........................................................................................................................................................................AUG
#=GR NZ_BBML01000004.1/136868-136729 TT_RNIE_SLOW             ..............................................................................................................................................................................................
CENG01172060.1/307-230                                        .............................................................UUUUGCAGGGCGAAAAGAUCAACCGCUGACGA.GGU........UCGUGAAUGUUGGCUUUUUAAAUCAUAAAAGAUCCAAAUU..........................................AUG
#=GR CENG01172060.1/307-230 CODON                             ...........................................................................................................................................................................................AUG
#=GR CENG01172060.1/307-230 TT_RNIE_SLOW                      ..............................................................................................................................................................................................
CENJ01107579.1/564-426                                        UUUUUUUCACUUUUACAGAAUAUUUAGAACCCUCUAUUGUUUAGAUCAAAAUAAAGUUUAAUUUUGCAGGGCGAAAAGAUCAACCGCUGACGA.GGU........UCGUGAAUGUUGACUUUUUAAAUCUUAAAAGAUCCAAAUU..........................................AUG
#=GR CENJ01107579.1/564-426 CODON                             ...........................................................................................................................................................................................AUG
#=GR CENJ01107579.1/564-426 TT_RNIE_SLOW                      ..............................................................................................................................................................................................
JGI20151J14362_10016516/3614-3476                             UUUUUUUCACUUUUACAGAAUAUUUAUAACCCUCUAUUGUUUAGAUCAAAAUAAAGUUUAAUUUUGCAGGGCGAAAAGAUCAACCGCUGACGA.GGU........UCGUGAAUGUUGACUUUUUAAAUCUUAAAAGAUCCAAAUU..........................................AUG
#=GR JGI20151J14362_10016516/3614-3476 CODON                  ...........................................................................................................................................................................................AUG
#=GR JGI20151J14362_10016516/3614-3476 TT_RNIE_SLOW           ..............................................................................................................................................................................................
CEOS01040381.1/4373-4235                                      CUUUUGGAAGAAGAUUAAAAUUCUUCAUUAAAACAUGUAAUUAUAAAAAUAAAAUUUAUAAUUUUGCAUCCGUUCUAAAAUAACCUCUGGCG..AGAAC.......CGUGAACGUUGUUUUAGCUUGCAUCUUAAAUAUUUAACU..........................................AUG
#=GR CEOS01040381.1/4373-4235 CODON                           ...............STP.........................................................................................................................................................................AUG
#=GR CEOS01040381.1/4373-4235 TT_RNIE_SLOW                    ..............................................................................................................................................................................................
CEVA01498907.1/582-720                                        CUUUUGGAAGAAGAUUAAAAUUCUUCAUUAAAACAUGUAAUUAUAAAAAUAAAAUUUAUAAUUUUGCAUCCGUUCUAAAAUAACCUCUGGCG..AGAAC.......CGUGAACGUUGUUUUAGCUUACAUCUUAAAUAUUUAACU..........................................AUG
#=GR CEVA01498907.1/582-720 CODON                             ...............STP.........................................................................................................................................................................AUG
#=GR CEVA01498907.1/582-720 TT_RNIE_SLOW                      ..............................................................................................................................................................................................
Buccal_mucosa_LANL_scaffold_37880/213-353                     AGUUAUUCAAGUUUAAUGAAAAAAUGUUGAAAAUAAUUUGUGUAUUUUGAUUAUUUUUCUUUACUUUGCGGAAUGUUAAUCAACCUCUGACG..AGAGC.......CGUGAAAGUUGUUUAGCAUUAAUCAUUUUUAUUUAUUAAUA........................................AUG
#=GR Buccal_mucosa_LANL_scaffold_37880/213-353 CODON          .............STP...........................................................................................................................................................................AUG
#=GR Buccal_mucosa_LANL_scaffold_37880/213-353 TT_RNIE_SLOW   ..............................................................................................................................................................................................
SRS018149_Baylor_scaffold_24394/14351-14491                   AGUUAUUCAAGUUUAAUGAAAAAAUGUUGAAAAUAAUUUGUGUAUUUUGAUUAUUUUUCUUUACUUUGCGGACUGUUAAUCAACCUCUGACG..AGAGC.......CGUGAAAGUUGUUUAGCGUUAAUCAUUUUUAUUUAUUAAUA........................................AUG
#=GR SRS018149_Baylor_scaffold_24394/14351-14491 CODON        .............STP...........................................................................................................................................................................AUG
#=GR SRS018149_Baylor_scaffold_24394/14351-14491 TT_RNIE_SLOW ..............................................................................................................................................................................................
SRS024140_C1177031/365-225                                    AGUUAUUCAAGUUUAAUGAAAAAAUGUUGAAAAUAAUUUGUGUAUUUUGAUUAUUUUUCUUUACUUUGCGGACUGUUAAUCAACCUCUGACG..AGAGC.......CGUGAAAGUUGUUUAGCAUUAAUCAUUUUUAUUUAUUAAUA........................................AUG
#=GR SRS024140_C1177031/365-225 CODON                         .............STP...........................................................................................................................................................................AUG
#=GR SRS024140_C1177031/365-225 TT_RNIE_SLOW                  ..............................................................................................................................................................................................
SRS052668_LANL_scaffold_1943/64771-64631                      AGUUAUUCAAGUUUAAUGAAAAAAUGUUGAAAAUAAUUUGUGUAUUUUGAUUAUUUUUCUUUACUUUGCGGGCUGUUAAUCAACCUCUGACG..AGAGC.......CGUGAAAGUUGUUUAGCAUUAAUCAUUUUUAUUUAUUAAUA........................................AUG
#=GR SRS052668_LANL_scaffold_1943/64771-64631 CODON           .............STP...........................................................................................................................................................................AUG
#=GR SRS052668_LANL_scaffold_1943/64771-64631 TT_RNIE_SLOW    ..............................................................................................................................................................................................
SRS024347_C1548200/275-135                                    AGUUAUUCAAGUUUAAUGAAAAAAUGUUGAAAAUAAUUUGUGUAUUUUGAUUAUUUUUCUUUACUUUGCGGAAUGUUAAUCAACCUCUGACG..AGAGC.......CGUGAAAGUUGUUUAGCGUUAAUCAUUUUUAUUUAUUAAUA........................................AUG
#=GR SRS024347_C1548200/275-135 CODON                         .............STP..............................................................................................................................................................................
#=GR SRS024347_C1548200/275-135 TT_RNIE_SLOW                  ..............................................................................................................................................................................................
SRS017127_Baylor_scaffold_3172/918-778                        AAUGGAUUUCAAUGGGAAUAAAUGCCGCCAACCAUUCUCCGAUUACAGAAAGGUUUAAUUUANNNNNNNNNNNNGUUAAUCAACCUCUGACG..AGAGC.......CGUGAAAGUUGUUUAGCGUUAAUCAUUUUUAUUUAUUAAUA........................................AUG
#=GR SRS017127_Baylor_scaffold_3172/918-778 CODON             .......................................................................................................................STP.................................................................AUG
#=GR SRS017127_Baylor_scaffold_3172/918-778 TT_RNIE_SLOW      ..............................................................................................................................................................................................
LGOV01048772.1/5780-5920                                      AUAACAAAUUUUAUCUAAAUUUGCACCCGCUUAUAGAGAGUCUUAUUGAUUCUUAGUAAAAAGCUAUAAUUUAAGUUUAUCAACCGCUGACG..AAAAA.......CGUGUAUGUUGAUUGAUUAUAAUUUAUUAAAAUCAUCUAAG........................................AUG
#=GR LGOV01048772.1/5780-5920 CODON                           ...............................................................................................................AUG............................................................................
#=GR LGOV01048772.1/5780-5920 TT_RNIE_SLOW                    ..............................................................................................................................................................................................
JCVI_SCAF_1096627098231/693-819                               ............GCGAAUAAAAAAUGAUUAUAAAAUUGCACUAAUUUAAUUAUUGAUUAUAUUUGCACUCAAUUUCGACUUAACCUCUGGCG..AUAGA.......CGUAAAUGUUAAUUUGAAAAAAUAUAUAAAAAAAUUACA..........................................AUG
#=GR JCVI_SCAF_1096627098231/693-819 CODON                    ....................STP........................................................................................................AUG............................................................
#=GR JCVI_SCAF_1096627098231/693-819 TT_RNIE_SLOW             ..............................................................................................................................................................................................
TahiMoana_1003731/678-538                                     GCGGGGAACGCCCAAGAAAAAAAGUACAUAAAAAGUUGUAACAUUCUAUUAAUUACGUAUUUUUGCACUCGAUUUUACCCCAACCUCUGGCG..AUGUA.......CGUGUAUGUUGUUGUAAACAAACCCAUUAAAUUAAAGAGCA........................................AUG
#=GR TahiMoana_1003731/678-538 CODON                          .........................................GUA...............................................................................................................................................AUG
#=GR TahiMoana_1003731/678-538 TT_RNIE_SLOW                   ..............................................................................................................................................................................................
ElkS_mat_CD6A_1022331/41-179                                  UAAGCAAGAUCAUUGAUUUUAAAAUUUGGAAAAAAACUUGUCAUUUCUAAAUUAAGAACUAUUUUUGCAGCCUGUUAAAACAACCUCUGACGA.GCA........UCGUGAACGUUGUUUUGAUUUAAUUUCAAUAAAGUAGACC..........................................AUG
#=GR ElkS_mat_CD6A_1022331/41-179 CODON                       ...........................................................................................................................................................................................AUG
#=GR ElkS_mat_CD6A_1022331/41-179 TT_RNIE_SLOW                ..............................................................................................................................................................................................
CEVK01107798.1/6180-6043                                      GGCGUCGCAACGCCCAAAUAAAAAUUCAAAUACUGCUUGGUACUUCUUUAAAAAAACGUAUUUUUGCAUCCGAUUUGAUCCAACCUCUGGCGA.GCA........UCGUGAACGUUGUUUCGAUUAAACCAUAACAAAACGACC...........................................AUG
#=GR CEVK01107798.1/6180-6043 CODON                           ...........................................................................................................................................................................................AUG
#=GR CEVK01107798.1/6180-6043 TT_RNIE_SLOW                    ..............................................................................................................................................................................................
LPaug08P2610m_c1119498/87-224                                 AAAAAAUUCGUCCAAACUUUUUUAAUUAAGUAAAUUUCUUUGAAAGAAAAAAAAAUAGUAAAUUCGCAUUCGAUUUGAUAUAACCGCUAACGA.UCA........UCGUGUAUGUUGUAUCAAUUAAAUUAAAAUACUUACAAA...........................................AUG
#=GR LPaug08P2610m_c1119498/87-224 CODON                      ..............................................................................................................................................................................................
#=GR LPaug08P2610m_c1119498/87-224 TT_RNIE_SLOW               ..............................................................................................................................................................................................
G312J29652_10010132/942-1085                                  GAAGAUUAGGCGCUUAAAAAAAAUAUCAUUUAUCCAUUGUCAAUUAUCAAUUAAAUUCUAUCUUUGCGCCCACAUUAGACCAACCUCUGGCGA.AGU........UCGCGAAUGUUGCUCCGAUUUAAAACCAUAAUUAAAAAAAUUAUC.....................................AUG
#=GR G312J29652_10010132/942-1085 CODON                       ...........................................................................................................................................................................................AUG
#=GR G312J29652_10010132/942-1085 TT_RNIE_SLOW                ..............................................................................................................................................................................................
NC_013222.1/2791832-2791969                                   ACCCCGGGGAGGACCACUAAAUUUGCGCGAUUUUCUUGCCAGUUGGGAUUUAUCGAUUAUUUUUGCACACGAUUUCAGGUCAACCUCUGACG..AGGUA.......CGUGCAUGUUGGCCCGAACAGAACAGUAAAGCAAUACC...........................................AUG
#=GR NC_013222.1/2791832-2791969 CODON                        .................STP.......................................................................................................................................................................AUG
#=GR NC_013222.1/2791832-2791969 TT_RNIE_SLOW                 ..............................................................................................................................................................................................
JGI24024J18818_10269885/412-275                               ACUUUUGAUUCCGAAGAAAAAUUGCNAAAAAUAUCUUGUAAGUAAUAAUUUAAAGACUAUUUUUGCAUUCGAUUUGAAAUUAACCUCUGACG..AAGUC.......CGUGAAUGUUGGUUUUGACUUAAUUAAAAUAAAAAUCA...........................................AUG
#=GR JGI24024J18818_10269885/412-275 CODON                    ...........................................................................................................................................................................................AUG
#=GR JGI24024J18818_10269885/412-275 TT_RNIE_SLOW             ..............................................................................................................................................................................................
P_1C_Liq_3_UnCty_1004041/432-506                              ....................................................................CAAACUUCAAAUUAACCACUGGCG..AUAUA.......CGUGUAUGUUGAUUUGAAAUUUAAUUGAUUAAACAAAUAGAUU......................................AUG
#=GR P_1C_Liq_3_UnCty_1004041/432-506 CODON                   ...........................................................................................................................................................................................AUG
#=GR P_1C_Liq_3_UnCty_1004041/432-506 TT_RNIE_SLOW            ..............................................................................................................................................................................................
JGI20156J14371_10587087/259-134                               .............CCUUGAAUAAUUAGGAAGCACUAUUGUUUAGAUCAAAAUAAAGUUUAAUUUUGCAGGGCGAAAAGAUUAACCACUGACG..AUAUA.......CGUGUAUGUUGACUUUUUAAACAAAAAAAGAUCCUAAAU..........................................AUG
#=GR JGI20156J14371_10587087/259-134 CODON                    ...........................................................................................................................................................................................AUG
#=GR JGI20156J14371_10587087/259-134 TT_RNIE_SLOW             ..............................................................................................................................................................................................
ElkS_mat_MD6A_1140673/1-138                                   .UAAAAUCUAACAUACUUAUAUUUAUUUAAAAUUUUGGUUUGCUAAUAAUUAAAAUUAGAAUAUAUUUGCAACCGCUUAAAAACCUCUGGCGA.AAA........UCGUGCAUGUUCUUUAGCUUUUACAAUAAUACAUUAUAUC..........................................AUG
#=GR ElkS_mat_MD6A_1140673/1-138 CODON                        ...........................................................................................................................................................................................AUG
#=GR ElkS_mat_MD6A_1140673/1-138 TT_RNIE_SLOW                 ..............................................................................................................................................................................................
LM29OCT2010E_c89422/1-133                                     ...........GUUUGUUAUUUUUUUUUAAUUAUCCAUUGUUUAUUAUCAAUUAUUAAUUACAUUUGCGCCCACUUAGACCAACCUCUGGCGA.AAC........UCGUGCAUGUUGCUCUGAUUUAAAACCAUAAUUAAAACAAUUAUC.....................................AUG
#=GR LM29OCT2010E_c89422/1-133 CODON                          ...........................................................................................................................................................................................AUG
#=GR LM29OCT2010E_c89422/1-133 TT_RNIE_SLOW                   ..............................................................................................................................................................................................
JGI11876J14442_10078056/408-270                               UAAAAUCCAUGUUUACAGUUAUUUUAAAUUAAAUAUUAUUUGCUAUAAAAUAAAAUUGAAAUAUAUUUGCACCCGCUUUUAAACCUCUGACGA.UAA........UCGUGAAUGUUUUCUAGCAUUUACAAUAAUACAUUUUAUC..........................................AUG
#=GR JGI11876J14442_10078056/408-270 CODON                    .......GUA.................................................................................................................................................................................AUG
#=GR JGI11876J14442_10078056/408-270 TT_RNIE_SLOW             ..............................................................................................................................................................................................
NZ_AMSG01000008.1/129672-129813                               GCCAGAUUUACUUGAUAAAAAUAAUUUGUAAAAAAUUGUAUAUUAAUGAAUAAUGAUUAAUUUUGCAACCGAUUUCAGCUAAACCUCUGACGA.GAA........UCGUGAAUGUUUACUUGAAUUAAUCUAUUAUAAACAUUAAGAA.......................................AUG
#=GR NZ_AMSG01000008.1/129672-129813 CODON                    ............................STP............................................................................................................................................................AUG
#=GR NZ_AMSG01000008.1/129672-129813 TT_RNIE_SLOW             ..............................................................................................................................................................................................
PR_CR_10_Liq_1_inCR_1041635/675-555                           AAAAUCCAUUUUUUUUCUGAUUUUGAAUAAAGUAUUGUUUUGUUAUGAAAUAAAAUUAAAAUAUAUUUGCACCCGCUUUAAAACCUCUGACGA.AAA........UCGUGAAUGUUCUAAAGCUUUUUAC............................................................
#=GR PR_CR_10_Liq_1_inCR_1041635/675-555 CODON                ......GUA.....................................................................................................................................................................................
#=GR PR_CR_10_Liq_1_inCR_1041635/675-555 TT_RNIE_SLOW         ..............................................................................................................................................................................................
ATED1026_F5B15RW02FGXY8/116-1                                 ACCUGAUUUAUUGGACAAAAAUUAAUUGUAAAAAAUUGCAGAUUAGCGAAUAAUGAUUAAUUUUGCAUCCGAUUUCAAUUAAACCUCUGACGA.AAA........UCGUGAAUGUUUACUUGGAC.................................................................
#=GR ATED1026_F5B15RW02FGXY8/116-1 CODON                      ......................STP.....................................................................................................................................................................
#=GR ATED1026_F5B15RW02FGXY8/116-1 TT_RNIE_SLOW               ..............................................................................................................................................................................................
JGI24023J19991_10000222/18176-18036                           AUAUUCAAAUAUUUUUAUUUUUUGUCAAAAUGAUUUGUCUAAUAAAAUAUUUUUUGUAAUUUUGCAAACCAAAUUCAUCUAAACCUCUGGCGA.AAA........UCGUGAAUGUUUCUUUGAAGUAACCCAAAAUUAUUUAUCAAA........................................AUG
#=GR JGI24023J19991_10000222/18176-18036 CODON                ...........................................................................................................................................................................................AUG
#=GR JGI24023J19991_10000222/18176-18036 TT_RNIE_SLOW         ..............................................................................................................................................................................................
JGI24023J19991_10496689/301-219                               .......................................................AGACUAUUUUUGCACACUGCUAAAUUAACCUCUGACGA.UAA........UCGUGAACGUUGGUUGAGCAUAAUCAUAAAAUUAGAGUA...........................................AUG
#=GR JGI24023J19991_10496689/301-219 CODON                    .......................................................AUG....................................................................................ST...........................................AUG
#=GR JGI24023J19991_10496689/301-219 TT_RNIE_SLOW             ..............................................................................................................................................................................................
NZ_JHZC01000004.1/677721-677579                               UCGUUUAAAGUAAAAAAGAAAAAUAUAUAAAAAAUACUUGUAGAUUCUAAUUUUAGAAUUAUUUUUGCACCCUAUUAAAUUAACCUCUGACGA.UAA........UCGUGAACGUUGUUUUAAUCUAAAUUCCGAUAUUAAAAGAUAAA......................................AUG
#=GR NZ_JHZC01000004.1/677721-677579 CODON                    ...........................................................................................................................................................................................AUG
#=GR NZ_JHZC01000004.1/677721-677579 TT_RNIE_SLOW             ..............................................................................................................................................................................................
NCBI_READ_1112493462061/778-910                               UGUACUGACUAUCAACCUAAAAAAUAGUUAGAUUUUAAUUUUGUUAACUAAAAAAAGUACUAUUUUUGCAAACGCUAAAUUAACCUCUGACGA.UAA........UCGUGAACGUUGUUUACAAAUAAUUAAUUAAAAU................................................AUG
#=GR NCBI_READ_1112493462061/778-910 CODON                    .....................STP......................................................................................................................................................................
#=GR NCBI_READ_1112493462061/778-910 TT_RNIE_SLOW             ..............................................................................................................................................................................................
JGI24723J26617_10000035/20000-19859                           UAUAGUAAAGUAAGACGUAAUUUCUUGCCUUAUCCGUUUGUUCAUUUCAAAAAAAGAGUAUCUUUGCACUCGAUUUACACCAACCUCUGACGA.UAC........UCGUGAACGUUGCUGUAACUAUAACACUAUCAAAACCAUAACC.......................................AUG
#=GR JGI24723J26617_10000035/20000-19859 CODON                ..........STP..............................................................................................................................................................................AUG
#=GR JGI24723J26617_10000035/20000-19859 TT_RNIE_SLOW         ..............................................................................................................................................................................................
UnmappedStool_Broad_C253267521/310-456                        UUCGAUAAAAAAAUUUGCCGGAUAUAAAAAGUGUUGUAAAUUUGCACCUCGACCGGGGGAGGUAUUCCCGGUUCUCGUGCCAACCUCUGGCG..AGGGA.......CGUGAAUGUUGGCAGUCUGAGGUUAAUUUUAAACACAAUUUCCUAAA..................................AUG
#=GR UnmappedStool_Broad_C253267521/310-456 CODON             ...........................................................................................................................................................................................AUG
#=GR UnmappedStool_Broad_C253267521/310-456 TT_RNIE_SLOW      ..............................................................................................................................................................................................
SRS016095_C2602647/2317-2463                                  UUCGAUAAAAAAAUUUGCCGGAUAUAAAAAGUGUUGUAAAUUUGCACCUCGGCCGGGGGAGGUAUUCCCGGUUCUCGUGCCAACCUCUGGCG..AGGGA.......CGUGAAUGUUGGCAGUCUGAGGUUAAUUUUAAACACAAUUUCCUAAA..................................AUG
#=GR SRS016095_C2602647/2317-2463 CODON                       ...........................................................................................................................................................................................AUG
#=GR SRS016095_C2602647/2317-2463 TT_RNIE_SLOW                ..............................................................................................................................................................................................
4491417.3_NODE_24004/1135-1281                                NNNNNNNNNNNNNNNNNNNNNNNNNNNNNNNNNNNNNNNNCGGGGAGUGCGCAAAGCGCCCGCGGAGCCGGGACCCCGACCAACCUCUGGCG..AGGGA.......CGUGUAUGUUGGCUGUGGAGUUUAAUGUCUAAUCUUUCAAUCCCAAA..................................AUG
#=GR 4491417.3_NODE_24004/1135-1281 CODON                     ...........................................................................................................................................................................................AUG
#=GR 4491417.3_NODE_24004/1135-1281 TT_RNIE_SLOW              ..............................................................................................................................................................................................
UnmappedStool_Broad_C252323657/85-231                         UGGAAAACAGGAAAAAAUCGUAAAUUUGCAGCCUCGGUAGCCGAGGUGUGCGUGAAGCACCCGCGGAGCCGGAUCCCGACCAACCUCUGGCG..AGGGA.......CGUGUAUGUUGGCUGUGGAGUUUAAUGUCUAAACUUUCAAUCCCAAA..................................AUG
#=GR UnmappedStool_Broad_C252323657/85-231 CODON              ...........................................................................................................................................................................................AUG
#=GR UnmappedStool_Broad_C252323657/85-231 TT_RNIE_SLOW       ..............................................................................................................................................................................................
SRS053917_LANL_scaffold_85389/54703-54843                     UUGAGAGAAAUAUAUCCAAAAAAAUAUUUUCAUUUUUUGUAUAAGGAUAAAAAAAAAAUACUAUCUUUGCACCCGCUAAGUAACCUCUGGCG..AAGGA.......CGUGUAUGUUACUUAGAAUUAAUUUUAAUUUUUAUAUUUUU........................................AUG
#=GR SRS053917_LANL_scaffold_85389/54703-54843 CODON          ..............................GUA...AUG.......................................................................................................................................................
#=GR SRS053917_LANL_scaffold_85389/54703-54843 TT_RNIE_SLOW   ..............................................................................................................................................................................................
SRS075410_LANL_scaffold_18149/1914-1775                       AUAAGAAAAUUGGUAGUAAAAAUAAAAAUAUAAAAAUUUUGUAAAUAUAAAAAAAAGUACUAUUUUUGCCCCCGUUUAAGUAACCUCUGGCG..AGGGA.......CGUGAAUGUUGCUUAGAUGUAACUAAAAUUUUAUUUUUUU.........................................AUG
#=GR SRS075410_LANL_scaffold_18149/1914-1775 CODON            ..............................STP..........................................................................................................................................................AUG
#=GR SRS075410_LANL_scaffold_18149/1914-1775 TT_RNIE_SLOW     ..............................................................................................................................................................................................
SRS023841_C1664739/203-342                                    CCAAAUAACUACCUCGUUAAAAACUUAAUGGCUAAGAUUUGCACAUUUGAAAAAUUAUAUUUAACUUUGCGCCCGCUAAGUAACCUCUGGCG..AGGGA.......CGUGUAUGUUGCUUAGGUAAUACUUAAUUUUUAUACUUUU.........................................AUG
#=GR SRS023841_C1664739/203-342 CODON                         ...........................................................................................................................................................................................AUG
#=GR SRS023841_C1664739/203-342 TT_RNIE_SLOW                  ..............................................................................................................................................................................................
SRS015803_C2605009/292-431                                    CCAAGUAACUACCUCGUUAAAAACUUAAUGGUUAAGAUUUGCACAUUUGAAAAAUUAUAUUUAACUUUGCGCCCGCUAAGUAACCUCUGGCG..AGGGA.......CGUGUAUGUUGCUUAGGUAAUACUUAAUUUUUAUACUUUU.........................................AUG
#=GR SRS015803_C2605009/292-431 CODON                         ...........................................................................................................................................................................................AUG
#=GR SRS015803_C2605009/292-431 TT_RNIE_SLOW                  ..............................................................................................................................................................................................
SRS017691_Baylor_scaffold_41406/1691-1830                     CUGCUGAAAAGAACUAUAAAAAAUUUUACGAGAAAGACUUGCCUAAUACAAAAUAAAAUAGUAUUUUUGCGCCCGCUAAGUAACCUCUGGCG..AGGGA.......CGUGUAUGUUGCUUAGGUAAUACUUAAUUUUUAUAUUUUU.........................................AUG
#=GR SRS017691_Baylor_scaffold_41406/1691-1830 CODON          .....................................................STP......................................................................................................................................
#=GR SRS017691_Baylor_scaffold_41406/1691-1830 TT_RNIE_SLOW   ..............................................................................................................................................................................................
SRS050244_C4263116/146-7                                      CUGCCGAAAAGAACUAUAAAAAAUUUUAUGAGAAAGACUUGCCUAAUACAAAAUAAAUAAGUAUUUUUGCGCCCGCUAAGUAACCUCUGGCG..AGGGA.......CGUGUAUGUUGCUUAGGUAAUACUUAAUUUUUAUACUUUU.........................................AUG
#=GR SRS050244_C4263116/146-7 CODON                           .....................................................STP......................................................................................................................................
#=GR SRS050244_C4263116/146-7 TT_RNIE_SLOW                    ..............................................................................................................................................................................................
SRS019980_C3055592/143-4                                      CCAAAUAACUACCUUGUUAAAAACUUAAUAGCUAAGAUUUGCACAUUUGAAAAAUUAUAUUUAACUUUGCGCCCGCUAAGUAACCUCUGGCG..AGGGA.......CGUGUAUGUUGCUUAGGUAAUACUUAAUUUUUAUACUUUU.........................................AUG
#=GR SRS019980_C3055592/143-4 CODON                           ..............................................................................................................................................................................................
#=GR SRS019980_C3055592/143-4 TT_RNIE_SLOW                    ..............................................................................................................................................................................................
SRS063603_LANL_scaffold_70638/152-10                          CUACCAAAAAAGACUAUAAAAAAUUUCGCGAAAAAGACUUGCCUAAUACAAAAUAAUAUAGUAUUUUUGCGCCCGCUAAGUAACCUCUGGCG..AGGGA.......CGUGUAUGUUGCUUAGGGUUUACCUAAAAUUUUUUAUACUUUU......................................AUG
#=GR SRS063603_LANL_scaffold_70638/152-10 CODON               ..............................................................................................................................................................................................
#=GR SRS063603_LANL_scaffold_70638/152-10 TT_RNIE_SLOW        ..............................................................................................................................................................................................
SRS011255_C2494079/149-10                                     CCAAAUAACUACCUCGUUAAAAACUUAAUGGUUAAGAUUUGCACAUUUGAAAAAUUAUAUUUAACUUUGCGCCCGCUAAGUAACCUCUGGCG..AGGGA.......CGUGUAUGUUGCUUAGGUAAUACUUAAUUUUUAUACUUUU.........................................AUG
#=GR SRS011255_C2494079/149-10 CODON                          ..............................................................................................................................................................................................
#=GR SRS011255_C2494079/149-10 TT_RNIE_SLOW                   ..............................................................................................................................................................................................
SRS022602_Baylor_scaffold_17361/745-606                       CUGCCGAAAAGAACUAUAAAAAAUUUUACGAGAAAGACUUGCCUAAUACAAAAUAAAUAAGUAUUUUUGCGCCCGCUAAGUAACCUCUGGCG..AGGGA.......CGUGUAUGUUGCUUAGGUAAUACUUAAUUUUUAUACUUUU.........................................AUG
#=GR SRS022602_Baylor_scaffold_17361/745-606 CODON            .....................................................STP......................................................................................................................................
#=GR SRS022602_Baylor_scaffold_17361/745-606 TT_RNIE_SLOW     ..............................................................................................................................................................................................
SRS014477_C1574933/236-375                                    CUGCCGAAAAGAACUAUAAAAAAUUUUACGCGAAAGACUUGCCUAAUACAAAAUAAAAUAGUAUUUUUGCGCCCGCUAAGUAACCUCUGGCG..AGGGA.......CGUGUAUGUUGCUUAGGUAAUACUUAAUUUUUAUACUUUU.........................................AUG
#=GR SRS014477_C1574933/236-375 CODON                         ..............................................................................................................................................................................................
#=GR SRS014477_C1574933/236-375 TT_RNIE_SLOW                  ..............................................................................................................................................................................................
SRS017304_C1915201/140-279                                    CCAAAUAACUACCUCGUUAAAAACUUAAUGGCUAAGAUUUGCACAUUUAAAAAAUUAUAUUUAACUUUGCGCCCGCUAAGUAACCUCUGGCG..AGGGA.......CGUGUAUGUUGCUUAGGUAAUACUUAAUUUUUAUACUUUU.........................................AUG
#=GR SRS017304_C1915201/140-279 CODON                         ...........................................................................................................................................................................................AUG
#=GR SRS017304_C1915201/140-279 TT_RNIE_SLOW                  ..............................................................................................................................................................................................
SRS045197_WUGC_scaffold_24835/1538-1680                       CUACCGAAAAAGACUAUAAAAAAUUUCACGAAAAAGACUUGCCUAAUACAAAAUAAUAUAGUAUUUUUGCGCCCGCUAAGUAACCUCUGGCG..AGGGA.......CGUGUAUGUUGCUUAGGGUUUACCUAAAAUUUUUUAUACUUUU......................................AUG
#=GR SRS045197_WUGC_scaffold_24835/1538-1680 CODON            ..............................................................................................................................................................................................
#=GR SRS045197_WUGC_scaffold_24835/1538-1680 TT_RNIE_SLOW     ..............................................................................................................................................................................................
SRS015762_C3669651/1818-1679                                  CUGCUGAAAAGAACUAUAAAAAAUUUUACGAGAAAGACUUGCCUAAUACAAAAUAAAUAAGUAUUUUUGCGCCCGCUAAGUAACCUCUGGCG..AGGGA.......CGUGUAUGUUGCUUAGGUAAUACUUAAUUUUUAUACUUUU.........................................AUG
#=GR SRS015762_C3669651/1818-1679 CODON                       .....................................................STP...................................................................................................................................AUG
#=GR SRS015762_C3669651/1818-1679 TT_RNIE_SLOW                ..............................................................................................................................................................................................
SRS043772_WUGC_scaffold_6381/467-606                          CUACCGAAAAGAACUAUAAAAAAUUUUACGAGAAAGACUUGCCUAAUACAAAAUAAAUAAGUAUUUUUGCGCCCGCUAAGUAACCUCUGGCG..AGGGA.......CGUGUAUGUUGCUUAGGUAAUACUUAAUUUUUAUACUUUU.........................................AUG
#=GR SRS043772_WUGC_scaffold_6381/467-606 CODON               .....................................................STP...................................................................................................................................AUG
#=GR SRS043772_WUGC_scaffold_6381/467-606 TT_RNIE_SLOW        ..............................................................................................................................................................................................
SRS064449_LANL_scaffold_70561/3148-3290                       CGACCGAAAAAGACUAUAAAAAAUUUCACGAAAAAGACUUGCCUAAUACAAAAUAAUAUAGUAUUUUUGCGCCCGCUAAGUAACCUCUGGCG..AGGGA.......CGUGUAUGUUGCUUAGGGUUUACCUAAAAUUUUUUAUACUUUU......................................AUG
#=GR SRS064449_LANL_scaffold_70561/3148-3290 CODON            ..............................................................................................................................................................................................
#=GR SRS064449_LANL_scaffold_70561/3148-3290 TT_RNIE_SLOW     ..............................................................................................................................................................................................
SRS011098_C1795866/198-340                                    CUGCUGAAAAGAACUAUAAAAAAUUUUACGAGAAAGACUUGCCUAAUACAAAAUAAAUAAGUAUUUUUGCGCCCGCUAAGUAACCUCUGGCG..AGGGA.......CGUGUAUGUUGCUUAGGGUUUACCUAAAAUUUUUUAUACUUUU......................................AUG
#=GR SRS011098_C1795866/198-340 CODON                         .....................................................STP......................................................................................................................................
#=GR SRS011098_C1795866/198-340 TT_RNIE_SLOW                  ..............................................................................................................................................................................................
SRS012279_C2574426/21-164                                     AGCAGUGAACGGUGGCGGUGAAUUUUUUAUGAGAAAAAUUUGUCAGAUAGAAAAAAAGGCGUAUCUUUGCACCCGCUAAGUAACCUCUGGCG..AAGGA.......CGUGUAUGUUGCUUAGGAUUCACUUAAUUAAUUUUAUAUUUUUU.....................................AUG
#=GR SRS012279_C2574426/21-164 CODON                          ...........................................................................................................................................................................................AUG
#=GR SRS012279_C2574426/21-164 TT_RNIE_SLOW                   ..............................................................................................................................................................................................
SRS015158_WUGC_scaffold_7291/369-226                          GCAGUGAGCAGUGAACGGUGAAUUUUUUAUGAGAAAAAUUUGUCAGAUAGAAAAAAAGGCGUAUCUUUGCACCCGCUAAGUAACCUCUGGCG..AAGGA.......CGUGUAUGUUGCUUAGGAUUCACUUAAUUAAUUUUAUAUUUUUU.....................................AUG
#=GR SRS015158_WUGC_scaffold_7291/369-226 CODON               ....STP.......................................................................................................................................................................................
#=GR SRS015158_WUGC_scaffold_7291/369-226 TT_RNIE_SLOW        ..............................................................................................................................................................................................
SRS016200_WUGC_scaffold_37401/58-201                          UGCAGUGAACGGUGGCGGUGAAUUUUUUAUGAGAAAAAUUUGUCAGAUAGAAAAAAAGACGUAUCUUUGCACCCGCUAAGUAACCUCUGGCG..AAGGA.......CGUGUAUGUUGCUUAGGAUUCACUUAAUUAAUUUUAUAUUUUUU.....................................AUG
#=GR SRS016200_WUGC_scaffold_37401/58-201 CODON               ...........................................................................................................................................................................................AUG
#=GR SRS016200_WUGC_scaffold_37401/58-201 TT_RNIE_SLOW        ..............................................................................................................................................................................................
SRS013705_C3910892/131-6                                      AGCAGUGAACGGUGGCAGUGAAUUUUUUAUGAGAAAAAUUUGUCAGAUAGAAAAAAAGGCGUAUCUUUGCACCCGCUAAGUAACCUCUGGCG..AAGGA.......CGUGUAUGUUGCUUAGGAUUCACUUAAUU.......................................................
#=GR SRS013705_C3910892/131-6 CODON                           ..............................................................................................................................................................................................
#=GR SRS013705_C3910892/131-6 TT_RNIE_SLOW                    ..............................................................................................................................................................................................
SRS023964_Baylor_scaffold_63915/369-226                       AACAGUAAGCGGUGGCGGUGAAUUUUUUAUGAGAAAAAUUUGUCAGAUAGAAAAAAAGGCGUAUCUUUGCACCCGCUAAGUAACCUCUGGCG..AAGGA.......CGUGUAUGUUGCUUAGGAUUCACUUAAUUAAUUUUAUAUUUUUU.....................................AUG
#=GR SRS023964_Baylor_scaffold_63915/369-226 CODON            ..............................................................................................................................................................................................
#=GR SRS023964_Baylor_scaffold_63915/369-226 TT_RNIE_SLOW     ..............................................................................................................................................................................................
SRS042131_WUGC_scaffold_62340/1788-1931                       AGCAGUGAACGGUGGCGGUGAAUUUUUUAUUAGAAAAAUUUGUCAGAUAGAAAAAAAGGCGUAUCUUUGCACCCGCUAAGUAACCUCUGGCG..AAGGA.......CGUGUAUGUUGCUUAGGAUUCACUUAAUUAAUUUUAUAUUUUUU.....................................AUG
#=GR SRS042131_WUGC_scaffold_62340/1788-1931 CODON            P..........................................................................................................................................................................................AUG
#=GR SRS042131_WUGC_scaffold_62340/1788-1931 TT_RNIE_SLOW     ..............................................................................................................................................................................................
SRS075410_LANL_scaffold_45971/162-19                          UGCUUUAGCACUGCUCGCCAGAAGGAACAUGCCCUUAGACACUACCAUGUGCAGUGANNNNNNNNNNNNNNNNCGCUAAGUAACCUCUGGCG..AAGGA.......CGUGUAUGUUGCUUAGGAUUCACUUAAUUAAUUUUAUAUUUUUU.....................................AUG
#=GR SRS075410_LANL_scaffold_45971/162-19 CODON               ......................................................STP.....................................................................................................................................
#=GR SRS075410_LANL_scaffold_45971/162-19 TT_RNIE_SLOW        ..............................................................................................................................................................................................
SRS022602_Baylor_scaffold_115301/683-548                      ........CAGUGAACGGUGAAUUUUUUAUGAGAAAAAUUUGUCAGAUAGAAAAAAAGGCGUAUCUUUGCACCCGCUAAGUAACCUCUGGCG..AAGGA.......CGUGUAUGUUGCUUAGGAUUCACUUAAUUAAUUUUAUAUUUUUU.....................................AUG
#=GR SRS022602_Baylor_scaffold_115301/683-548 CODON           ...............................................................................................................AUG............................................................................
#=GR SRS022602_Baylor_scaffold_115301/683-548 TT_RNIE_SLOW    ..............................................................................................................................................................................................
SRS016002_C2622796/18-161                                     AACAGUGAACGGUGGCGGUGAAUUUUUUAUGAGAAAAAUUUGUCAGAUAGAAAAAAAGGCGUAUCUUUGCACCCGCUAAGUAACCUCUGGCG..AAGGA.......CGUGUAUGUUGCUUAGGAUUCACUUAAUUAAUUUUAUAUUUUUU.....................................AUG
#=GR SRS016002_C2622796/18-161 CODON                          ...........................................................................................................................................................................................AUG
#=GR SRS016002_C2622796/18-161 TT_RNIE_SLOW                   ..............................................................................................................................................................................................
SRS018394_Baylor_scaffold_70182/754-897                       ACGGUGAGCAGUGAACGGUGAAUUUUUUAUGAGAAAAAUUUGUCAGAUAGAAAAAAAGGCGUAUCUUUGCACCCGCUAAGUAACCUCUGGCG..AAGGA.......CGUGUAUGUUGCUUAGGAUUCACUUAAUUAAUUUUAUAUUUUUU.....................................AUG
#=GR SRS018394_Baylor_scaffold_70182/754-897 CODON            ...........................................................................................................................................................................................AUG
#=GR SRS018394_Baylor_scaffold_70182/754-897 TT_RNIE_SLOW     ..............................................................................................................................................................................................
SRS023841_Baylor_scaffold_23089/5583-5440                     ACAGUGAUCAGUGAACGGUGAAUUUUUUAUGAGAAAAAUUUGUCAGAUAGAAAAAAAGGCGUAUCUUUGCACCCGCUAAGUAACCUCUGGCG..AAGGA.......CGUGUAUGUUGCUUAGGAUUCACUUAAUUAAUUUUAUAUUUUUU.....................................AUG
#=GR SRS023841_Baylor_scaffold_23089/5583-5440 CODON          ...........................................................................................................................................................................................AUG
#=GR SRS023841_Baylor_scaffold_23089/5583-5440 TT_RNIE_SLOW   ..............................................................................................................................................................................................
SRS016541_Baylor_scaffold_34066/23446-23589                   ACAGUGAGUAGUGAACGGUGAAUUUUUUAUGAGAAAAAUUUGUCAGAUAGAAAAAAAGGCGUAUCUUUGCACCCGCUAAGUAACCUCUGGCG..AAGGA.......CGUGUAUGUUGCUUAGGAUUCACUUAAUUAAUUUUAUAUUUUUU.....................................AUG
#=GR SRS016541_Baylor_scaffold_34066/23446-23589 CODON        ...........................................................................................................................................................................................AUG
#=GR SRS016541_Baylor_scaffold_34066/23446-23589 TT_RNIE_SLOW ..............................................................................................................................................................................................
SRS015044_WUGC_scaffold_40958/162-19                          NNNNNNAGCAGUGAACGGUGAAUUUUUUAUGAGAAAAAUUUGUCAGAUAGAAAAAAAGGCGUAUCUUUGCACCCGCUAAGUAACCUCUGGCG..AAGGA.......CGUGUAUGUUGCUUAGGAUUCACUUAAUUAAUUUUAUAUUUUUU.....................................AUG
#=GR SRS015044_WUGC_scaffold_40958/162-19 CODON               ...........STP..............................................................STP...............................................................................................................
#=GR SRS015044_WUGC_scaffold_40958/162-19 TT_RNIE_SLOW        ..............................................................................................................................................................................................
SRS015470_WUGC_scaffold_48518/801-944                         ACAGUGAGCGGUGAACGGUGAAUUUUUUAUGAGAAAAAUUUGUCAUAUAGAAAAAAAGGCGUAUCUUUGCACCCGCUAAGUAACCUCUGGCG..AAGGA.......CGUGUAUGUUGCUUAGGAUUCACUUAAUUAAUUUUAUAUUUUUU.....................................AUG
#=GR SRS015470_WUGC_scaffold_48518/801-944 CODON              ..............................................................................................................................................................................................
#=GR SRS015470_WUGC_scaffold_48518/801-944 TT_RNIE_SLOW       ..............................................................................................................................................................................................
SRS016360_Baylor_scaffold_25143/698-841                       ACAGUGAGCAGUGAACGGUGAAUUUUUUAUGAGAAAAAUUUGUCAGAUAGAAAAAAAGGCGUAUCUUUGCACCCGCUAAGUAACCUCUGGCG..AAGGA.......CGUGUAUGUUGCUUAGGAUUCACUUAAUUAAUUUUAUAUUUUUU.....................................AUG
#=GR SRS016360_Baylor_scaffold_25143/698-841 CODON            ...........................................................................................................................................................................................AUG
#=GR SRS016360_Baylor_scaffold_25143/698-841 TT_RNIE_SLOW     ..............................................................................................................................................................................................
SRS019225_WUGC_scaffold_3159/14732-14589                      ACAGUGAACAGUGAAUGGUGAAUUUUUUAUGAGAAAAAUUUGUCAGAUAGAAAAAAAGGCGUAUCUUUGCACCCGCUAAGUAACCUCUGGCG..AAGGA.......CGUGUAUGUUGCUUAGGAUUCACUUAAUUAAUUUUAUAUUUUUU.....................................AUG
#=GR SRS019225_WUGC_scaffold_3159/14732-14589 CODON           ...........................................................................................................................................................................................AUG
#=GR SRS019225_WUGC_scaffold_3159/14732-14589 TT_RNIE_SLOW    ..............................................................................................................................................................................................
SRS014573_C3736643/467-324                                    AGCAGUGAACGGUGGCAGUGAAUUUUUUAUGAGAAAAAUUUGUCAGAUAGAAAAAAAGGCGUAUCUUUGCACCCGCUAAGUAACCUCUGGCG..AAGGA.......CGUGUAUGUUGCUUAGGAUUCACUUAAUUAAUUUUAUAUUUUUU.....................................AUG
#=GR SRS014573_C3736643/467-324 CODON                         ...........................................................................................................................................................................................AUG
#=GR SRS014573_C3736643/467-324 TT_RNIE_SLOW                  ..............................................................................................................................................................................................
SRS045715_C4787013/199-342                                    ACAGUAAGUAGUGAACGGUGAAUUUUUUAUGAGAAAAAUUUGUCAGAUAGAAAAAAAGGCGUAUCUUUGCACCCGCUAAGUAACCUCUGGCG..AAGGA.......CGUGUAUGUUGCUUAGGAUUCACUUAAUUAAUUUUAUAUUUUUU.....................................AUG
#=GR SRS045715_C4787013/199-342 CODON                         ...........................................................................................................................................................................................AUG
#=GR SRS045715_C4787013/199-342 TT_RNIE_SLOW                  ..............................................................................................................................................................................................
SRS015064_C1649023/358-252                                    .....................................AUUUGUCAGAUAGAAAAAAAAGCGUAUCUUUGCACCCGCUAAGUAACCUCUGGCG..AAGGA.......CGUGUAUGUUGCUUAGGAUUCACUUAAUUAAUUUUAUAUUUUUU.....................................AUG
#=GR SRS015064_C1649023/358-252 CODON                         ..............................................................................................................................................................................................
#=GR SRS015064_C1649023/358-252 TT_RNIE_SLOW                  ..............................................................................................................................................................................................
SRS013170_Baylor_scaffold_118831/125-1                        AACAGUAAGCGGUGGCGGUGAAUUUUUUAUGAGAAAAAUUUGUCAGAUAGAAAAAAAGGCGUAUCUUUGCACCCGCUAAGUAACCUCUGGCG..AAGGA.......CGUGUAUGUUGCUUAGGAUUCACUUAAU........................................................
#=GR SRS013170_Baylor_scaffold_118831/125-1 CODON             ..............................................................................................................................................................................................
#=GR SRS013170_Baylor_scaffold_118831/125-1 TT_RNIE_SLOW      ..............................................................................................................................................................................................
SRS016575_Baylor_scaffold_24948/1-76                          ....................................................................GCGCCCGCUAAGUAACCUCUGGCG..AAGGA.......CGUGUAUGUUGCUUAGGAUUCACUUAAUUAAUUUUAUAUUUUUU.....................................AUG
#=GR SRS016575_Baylor_scaffold_24948/1-76 CODON               ...........................................................................................................................................................................................AUG
#=GR SRS016575_Baylor_scaffold_24948/1-76 TT_RNIE_SLOW        ..............................................................................................................................................................................................
SRS011098_Baylor_scaffold_7568/1063-1206                      GCAGUAAGCAGUGAACGGUGAAUUUUUUAUGAGAAAAAUUUGUCAGAUAGAAAAAAAGGCGUAUCUUUGCACCCGCUAAGUAACCUCUGGCG..AAGGA.......CGUGUAUGUUGCUUAGGAUUCACUUAAUUAAUUUUAUAUUUUUU.....................................AUG
#=GR SRS011098_Baylor_scaffold_7568/1063-1206 CODON           ...........................................................................................................................................................................................AUG
#=GR SRS011098_Baylor_scaffold_7568/1063-1206 TT_RNIE_SLOW    ..............................................................................................................................................................................................
JGI24723J26617_10169939/79-215                                UUUUGAAGGGGAUUAACGAUAAAAAACGCCCAAUCACUUGUAAGUUAUAAAUAUUAGAUUAAUUUUGCACUCCAUUAAAUCAACCUCUGACGA.UAA........UCGUGAAAGUUGGCUUAAGUAAAUAAUAAUUAAAAACG............................................AUG
#=GR JGI24723J26617_10169939/79-215 CODON                     ...........................................................................................................................................................................................AUG
#=GR JGI24723J26617_10169939/79-215 TT_RNIE_SLOW              ..............................................................................................................................................................................................
NZ_JPOO01000003.1/1019928-1020064                             UUUUGAAGGAUAUUAAUGAUAAAAAACGCCUAAUCGCUUGUAAGUUAUAAAUAUUAGAUUAAUUUUGCACUCCAUUAAAUCAACCUCUGACGA.UAA........UCGUGAAAGUUGGUUUAAGUAAAUAAUAAUUUAAAACG............................................AUG
#=GR NZ_JPOO01000003.1/1019928-1020064 CODON                  ...........................................................................................................................................................................................AUG
#=GR NZ_JPOO01000003.1/1019928-1020064 TT_RNIE_SLOW           ..............................................................................................................................................................................................
CENR01047393.1/1-120                                          .................GAUAAAAAACGCCUAAUCGCUUGUAAGUUAUAAAUAUUAGAUUAAUUUUGCACUCCAUUAAAUCAACCUCUGACGA.UAA........UCGUGAAAGUUGGUUUAAGUAAAUAAUAAUUUAAAACG............................................AUG
#=GR CENR01047393.1/1-120 CODON                               ...........................................................................................................................................................................................AUG
#=GR CENR01047393.1/1-120 TT_RNIE_SLOW                        ..............................................................................................................................................................................................
JGI24723J26617_10002127/8105-8241                             UUUUAAGGGAUAAUAUUGAUAAAAAACUCCCAAUCACUUGUAAGUUAUAAAUAUUAGAUUAAUUUUGCACUCCAUUAAAUCAACCUCUGACGA.UAA........UCGUGAAAGUUGGUUUAAGUAAAUAAUAAUUAAAAACG............................................AUG
#=GR JGI24723J26617_10002127/8105-8241 CODON                  ...........................................................................................................................................................................................AUG
#=GR JGI24723J26617_10002127/8105-8241 TT_RNIE_SLOW           ..............................................................................................................................................................................................
JGI24723J26617_10400028/247-111                               UUUCGUUGGAGAUAAAAGAUAAAAAAUACAUAAUCACUUGUAGAUUAAUAAUAAUGUAUUAUUUUUGCACUCCAUUAAAUCAACCUCUGACGA.UAA........UCGUGAAAGUUGGUCUAAGUAAACAAUAAUUAAAUACA............................................AUG
#=GR JGI24723J26617_10400028/247-111 CODON                    ..............................................................................................................................................................................................
#=GR JGI24723J26617_10400028/247-111 TT_RNIE_SLOW             ..............................................................................................................................................................................................
JGI11876J14442_10842250/249-108                               ACCCUAAGUUUUUGGGCAAAAUAAAACCCUAAAAUAUUUGUAGAUAAUAUUUUUAGAAUUAUUUUUGCACCCUGUUAAAUCAACCUCUGACGA.UAA........UCGUGAAAGUUGUUUUAGUUUAAUUCCUAUAUUAAAUUUAAAA.......................................AUG
#=GR JGI11876J14442_10842250/249-108 CODON                    ..............................................................................................................................................................................................
#=GR JGI11876J14442_10842250/249-108 TT_RNIE_SLOW             ..............................................................................................................................................................................................
3300001197_1009609/120-263                                    UGAACCACACAUUUUUUAAAAUAUUACAAAUGAAACAUUUGCAGAAUAAAAUAAUUAUAGUAUUUUUGCAACCUGUUAAUCAACCUCUGACG..AAGGC.......CGUGAAUGUUGCUUAGCUUGACAAAACAAAUUUUUAUUAUAAAA.....................................AUG
#=GR 3300001197_1009609/120-263 CODON                         ...............................................................................................................AUG............................................................................
#=GR 3300001197_1009609/120-263 TT_RNIE_SLOW                  ..............................................................................................................................................................................................
NZ_KE383813.1/351819-351960                                   ACCAUUCGCGAAAGAUCUAAAAAAGGUGGAUAAGUUGUUGUGUGGUAGAAGAAUUUAUAUUAUUUUUGCAGCCUGUUAACCAACCUCUGACG..AAGGA.......CGUGAACGUUGCUUAGCUCGACAAAAAUUUUUUUUAUAAAAA.......................................AUG
#=GR NZ_KE383813.1/351819-351960 CODON                        ...........................................................................................................................................................................................AUG
#=GR NZ_KE383813.1/351819-351960 TT_RNIE_SLOW                 ..............................................................................................................................................................................................
JGI20160J14292_10276556/172-310                               UGUACCAAUUAUCACGAAAAAAAAUAAUUAGAUUUAGUUUUUUCAAUAAAAAAUAAUGUUUACUUUUGCAAACGCUAAAACAACCUCUGACGA.AGAAA......UCGUGUAUGUUGCUUUACAAAAAAAUAAAUAUUAAAAU............................................AUG
#=GR JGI20160J14292_10276556/172-310 CODON                    ........................STP................................................................................................................................................................AUG
#=GR JGI20160J14292_10276556/172-310 TT_RNIE_SLOW             ..............................................................................................................................................................................................
JGI26524J50256_1027228/1118-979                               UCACAAAUUUGAAAGAAAAAAAAUAUUAGGUAAGUUGUUGUGUGACAGAAAAAAUUGUUUUAUUUUUGCACCCUGUUAAUCAACCUCUGACG..AAGGA.......CGUGUAUGUUGCUUGGCUUAAUUAUUUUUUAUUAUUAAUA.........................................AUG
#=GR JGI26524J50256_1027228/1118-979 CODON                    .........................................AUG..................................................................................................................................................
#=GR JGI26524J50256_1027228/1118-979 TT_RNIE_SLOW             ..............................................................................................................................................................................................
SwRhRL2b_contig_430118/1349-1494                              UUGGAUAUUAAAUAAUUAAAUUUAAUUCUCAGAUCGUAUUGCAGUUAUGAAAAUUAUUUAUAUUUUUGCAACCUGUUAAUCAACCUCUGACG..AAGGA.......CGUGAAUGUUGCUUAGCUUGACAAAACAAAUUUUUUUUGUAAAAAA...................................AUG
#=GR SwRhRL2b_contig_430118/1349-1494 CODON                   ............STP............................................................................................................................................................................AUG
#=GR SwRhRL2b_contig_430118/1349-1494 TT_RNIE_SLOW            ..............................................................................................................................................................................................
NZ_AUAA01000036.1/28842-28987                                 CUGCUAGGAAAAAGUUGUGAUUUAAUUCGAAUAAGUCAUUGUGGUUUUAAAAAUUAUUUUUAUUUUUGCAACCUGUUAAUCAACCUCUGACG..AAGGA.......CGUGAAUGUUGCUUGGCUUGACAAAACAAAUUUUUUAUUACAAAAA...................................AUG
#=GR NZ_AUAA01000036.1/28842-28987 CODON                      ...........................................................................................................................................................................................AUG
#=GR NZ_AUAA01000036.1/28842-28987 TT_RNIE_SLOW               ..............................................................................................................................................................................................
APMI01002267.1/4244-4103                                      AAAAUAUUGAACUUUGAACAAAAAUUUUUGUAAGUUGUUGUGUGUGAGGAAAAAUUGUUUUAUUUUUGCAGCCUGUUAAUCAACCUCUGACG..AAGGA.......CGUGAAUGUUGCUUGACUUGACAAAAAAUUUUUAUUAUAAAA.......................................AUG
#=GR APMI01002267.1/4244-4103 CODON                           ...........................................................................................................................................................................................AUG
#=GR APMI01002267.1/4244-4103 TT_RNIE_SLOW                    ..............................................................................................................................................................................................
JGI26530J50255_1090020/1-90                                   .......................................................AUUUUUAUUUUUGCAACCUGUUAAUCAACCUCUGACG..AAGGA.......CGUGAAUGUUGCUUAGCUUGACAAAACAAAUUUUUUUUAUAAAAA....................................AUG
#=GR JGI26530J50255_1090020/1-90 CODON                        ...........................................................................................................................................................................................AUG
#=GR JGI26530J50255_1090020/1-90 TT_RNIE_SLOW                 ..............................................................................................................................................................................................
NZ_AUFK01000009.1/927082-927225                               CUGGACAUUAAAUAAUUAAAUUUAAUUCUCAGAUCGUAUUGCAAUUAUGAAAAUUAUUUAUAUUUUUGCAACCUGUUAAUCAACCUCUGACG..AAGGA.......CGUGAAUGUUGCUUAGCUUGACAAAACAAAUUUUUUUUAUAAAA.....................................AUG
#=GR NZ_AUFK01000009.1/927082-927225 CODON                    ............STP............................................................................................................................................................................AUG
#=GR NZ_AUFK01000009.1/927082-927225 TT_RNIE_SLOW             ..............................................................................................................................................................................................
2204596394/415-274                                            AUAGUGCACUAUUUUUAAAAUAUUAAUAAUGAAAGAUUUGCAGAAUAGAAAAAAUAUAGUAUUUUUUGCAACCUGUUAAUCAACCUCUGACG..AAGGA.......CGUGAAUGUUGCUUAGCUUGACAAAAAAUUUUUAUUAUAAAA.......................................AUG
#=GR 2204596394/415-274 CODON                                 ...........................................................................................................................................................................................AUG
#=GR 2204596394/415-274 TT_RNIE_SLOW                          ..............................................................................................................................................................................................
3300001196_1012603/343-199                                    UCAAUCAUACAUUUUUCAAAAUAUUAAUAAUGAAAGAUUUGCAGAAUAGAAAAAAUAUAGUAUUUUUGCAACCUGUUAAUCAACCUCUGACG..AAGGA.......CGUGAAUGUUGCUUAGCUUGACAAAACAAAUUUUUUUUAUAAAAA....................................AUG
#=GR 3300001196_1012603/343-199 CODON                         .............................AUG.......................................................................................STP.................................................................AUG
#=GR 3300001196_1012603/343-199 TT_RNIE_SLOW                  ..............................................................................................................................................................................................
JGI26538J50259_1000010/108205-108346                          ACCCUUUGUUUUUCCUUUUUAAAAAUGUAAUUAAAAGUUGGCUGUUUGUAAUUUUUGUUAUAUUUUUGCAACCUGUUAAUCAACCUCUGACG..AAGGA.......CGUGAAUGUUGUUUAGCUUCAAUUUAUUUUUAUUUAAUAAUA.......................................AUG
#=GR JGI26538J50259_1000010/108205-108346 CODON               .......................................................................................................................STP.................................................................AUG
#=GR JGI26538J50259_1000010/108205-108346 TT_RNIE_SLOW        ..............................................................................................................................................................................................
NC_013062.1/907207-907064                                     GUGAACUGAAAAAUGUGAUAUAAUUUUGCUUAAUGUGUUGGCUGUGACGUAUAAUUGUGUUAUUUUUGCAGCCUGUUAAUCAACCUCUGACG..AAGGA.......CGUGAAUGUUGCUUAGCUCGACAAAACAAAUUUUUAUUACGAAA.....................................AUG
#=GR NC_013062.1/907207-907064 CODON                          ...........................................................................................................................................................................................AUG
#=GR NC_013062.1/907207-907064 TT_RNIE_SLOW                   ..............................................................................................................................................................................................
NZ_JPLY01000004.1/726415-726270                               CGGCUUGGAAAAAGUUAUGAUUUAAUUCAAAUUAAUCUUUGUUGUUUUAAAAAUUAUUUUUAUUUUUGCAACCUGUUAAUCAACCUCUGACG..AAGGA.......CGUGAAUGUUGCUUGGCUUGACAAAACAAAUUUUUUAUUACAAAAA...................................AUG
#=GR NZ_JPLY01000004.1/726415-726270 CODON                    ..............................................................................................................................................................................................
#=GR NZ_JPLY01000004.1/726415-726270 TT_RNIE_SLOW             ..............................................................................................................................................................................................
3300001592_10000850/8767-8909                                 ACCCUUUGUUUUUCCUUUUUAAAAAUGUAAUUAAAAGUUGGCUGUUUGUAAUUUUUGUUAUAUUUUUGCAACCUGUUAAUCAACCUCUGACG..AAGGA.......CGUGAAUGUUGUUUAGCUUCAAUUUAUUUUUUAUUUAAUAAUA......................................AUG
#=GR 3300001592_10000850/8767-8909 CODON                      .......................................................................................................................STP.................................................................AUG
#=GR 3300001592_10000850/8767-8909 TT_RNIE_SLOW               ..............................................................................................................................................................................................
NZ_LFNG01000001.1/195714-195854                               ACAAUAACAAUCCCGAGAGAAAAAUUUUGCUUUGUUGUUGUGCAUGAGGAAAAAAUGUUUUAUUUUUGCAAACCGUUAACCAACCUCUGACG..AAGGA.......CGUGAAUGUUGCUUAGCUUGACCAAUAUUUUUUAUAAAAAA........................................AUG
#=GR NZ_LFNG01000001.1/195714-195854 CODON                    ...........................................................................................................................................................................................AUG
#=GR NZ_LFNG01000001.1/195714-195854 TT_RNIE_SLOW             ..............................................................................................................................................................................................
NZ_JPLZ01000003.1/97754-97609                                 CGGCUUGGAAAAAGUUAUGAUUUAAUUCAAAUAAAUCUUUGUGGUUUUGAAAAUUAUUUUUAUUUUUGCAACCUGUUAAUCAACCUCUGACG..AAGGA.......CGUGAAUGUUGCUUGGCUUGACAAAACAAAUUUUUUAUUACAAAAA...................................AUG
#=GR NZ_JPLZ01000003.1/97754-97609 CODON                      ..............................................................................................................................................................................................
#=GR NZ_JPLZ01000003.1/97754-97609 TT_RNIE_SLOW               ..............................................................................................................................................................................................
G312J29652_10118847/190-335                                   CGAUUCGGAAAAAGUUAUGAUUUAAUUCAGAUAAAUCAUUGUGGUUUUAAAAAUUAUUUUUAUUUUUGCAACCUGUUAAUCAACCUCUGACG..AAGGA.......CGUGAAUGUUGCUUGGCUUGACAAAACAAAUUUUUUAUUACAAAAA...................................AUG
#=GR G312J29652_10118847/190-335 CODON                        .................................................................AUG..........................................................................................................................
#=GR G312J29652_10118847/190-335 TT_RNIE_SLOW                 ..............................................................................................................................................................................................
KVRMV2_101465984/367-505                                      AAUUAGAACUGAAUAGGAAAAUAUUAUUAAAAUACCUGUUAGCUUUUAACUUUUUAAUUAUCUUUGCAGCCGAUUUAGAUCAACCUCUGGCGA.AAA........UCGUGAACGUUGUUUUAAACUAAUCAAAAUCAAUACAAAG..........................................AUG
#=GR KVRMV2_101465984/367-505 CODON                           ...........................................................................................................................................................................................AUG
#=GR KVRMV2_101465984/367-505 TT_RNIE_SLOW                    ..............................................................................................................................................................................................
JGI26530J50255_1091746/296-145                                CAUUCAUAUUUUUCAUAAAAAAAUUUCCCAUUCAUAUUUCAUAAUUCAUAACUUUUCCUAUCUUUGCACCCACUUUGGACCAACCUCUGGCGA.UAA........UCGUGAAUGUUGCUCUGAUAAUCAAAUAUUUAAAUCAAACAAAAUGGCAGAUUUG...........................A..
#=GR JGI26530J50255_1091746/296-145 CODON                     GUA...........................................................................................................................................................................................
#=GR JGI26530J50255_1091746/296-145 TT_RNIE_SLOW              ..............................................................................................................................................................................................
CESG01229099.1/640-779                                        CUAACUGAUUACUGCCUACUUUUUUUACUAAUUAAUUGUGCAUUACCAAUUAUUAAUUAUCUUUGCACCCAAUUUCGGGUCAACCUCUGGCGA.UAA........UCGUGAACGUUGUUUCGAAUGAACCAUUAAAAAAGAUUAAA.........................................AUG
#=GR CESG01229099.1/640-779 CODON                             ...........................................................................................................................................................................................AUG
#=GR CESG01229099.1/640-779 TT_RNIE_SLOW                      ..............................................................................................................................................................................................
CEQS01103232.1/3-142                                          CUAUCUGAUUACUUCCUACUUUUUUUACUAAUUAAUUGUGCAUUACCAAUUAUUAAUUAUCUUUGCACCCAAUUUCGGGUCAACCUCUGGCGA.UAA........UCGUGAACGUUGUUUCGAAUGAACCAUUAAAAAAGAUUAAA.........................................AUG
#=GR CEQS01103232.1/3-142 CODON                               ...........................................................................................................................................................................................AUG
#=GR CEQS01103232.1/3-142 TT_RNIE_SLOW                        ..............................................................................................................................................................................................
CEOF01031608.1/836-697                                        AAAACAUAAGACCUGAUUUAAUUAAAUAACUUUAUUUUAAGGUUAUAAAAAAAAAUGGUAUUUUCGUCAUCCAAUUUGUGUAACCACUGACGA.AAA........UCGUGAAUGUUGCCCUAAAUUAAAUUUAAAUCUUUUUAAUA.........................................AUG
#=GR CEOF01031608.1/836-697 CODON                             ..........................STP..............................................................................................................................................................AUG
#=GR CEOF01031608.1/836-697 TT_RNIE_SLOW                      ..............................................................................................................................................................................................
CENX01416069.1/948-1087                                       AAAAACAUAAGACCUGAUUUAAUUAAAUAACUUUAUUUUAAGGUUAUAAAAAAAAAUGGUAUUUUCGUCAUCCAUUUGUGUAACCACUGACGA.AAA........UCGUGAAUGUUGCCCUAAAUUAAAUUUAAAUCUUUUUAAUA.........................................AUG
#=GR CENX01416069.1/948-1087 CODON                            ...........................STP.............................................................................................................................................................AUG
#=GR CENX01416069.1/948-1087 TT_RNIE_SLOW                     ..............................................................................................................................................................................................
CESI01090854.1/6280-6419                                      AUUUAGAGUUAAAUAAAACUUUUAGCUCAAUAAAGUUUCUUGUUUUUACUUUUUACUUAUAUUUGCAUCCAAUUUCGAGUUAACCUCUGGCGA.CAA........UCGUGAAUGUUGUUUCGAAAAAACACAUAAAUUAAAACAAC.........................................AUG
#=GR CESI01090854.1/6280-6419 CODON                           ...........................................................................................................................................................................................AUG
#=GR CESI01090854.1/6280-6419 TT_RNIE_SLOW                    ..............................................................................................................................................................................................
CESI01241033.1/656-517                                        UAUCAAAAUGGGAUAUAAAAAUUUUCAUACAAAAGACAGUAUUUUUAGGAUAGAAUCAUUAUUUUUGCACCCACUUAAUUUAACCUCUGGCG..AAAAA.......CGCGUAUGUUGCUUUAAAAAAACCACGUUACAAAAUAAAA.........................................AUG
#=GR CESI01241033.1/656-517 CODON                             ...........................................................................................................................................................................................AUG
#=GR CESI01241033.1/656-517 TT_RNIE_SLOW                      ..............................................................................................................................................................................................
NZ_CP007202.1/3148599-3148741                                 AUAGUGCAUUUUUUUUAAAAAUAUGAUCCUUUAAUUUUUAACUUUUAACUUUUUAAUUAUCUUUGCACCCAAUUUCGGGUUAACCUCUGGCGA.AAA........UCGCGUAUGUUGUUCUGAAUAAACCAAUUAUAAAAUAUAAAGAU......................................AUG
#=GR NZ_CP007202.1/3148599-3148741 CODON                      P..........................................................................................................................................................................................AUG
#=GR NZ_CP007202.1/3148599-3148741 TT_RNIE_SLOW               ..............................................................................................................................................................................................
NCBI_READ_1112533034697/646-782                               CCAAAAAACUUAGGCCUGAUUUACUCAGUGAUUAAUUGUAUUUUUAUUUAAAAAAAAUACAGUACUUUUGCGCGACUAAGUAACCUCUAGCGA.GAA........UCGUGAAUGUUGCUUUAUCAUAAUUUCAAUUCAAUAAC............................................AUG
#=GR NCBI_READ_1112533034697/646-782 CODON                    .................................................................STP..........................................................................................................................
#=GR NCBI_READ_1112533034697/646-782 TT_RNIE_SLOW             ..............................................................................................................................................................................................
CEVX01297991.1/567-429                                        UAUUACAUAAAAAUAAUUAUGUAAAAUUUUGAUUUUUGCUUAGUUUAAAAUUAAUCUUAUUUUUGCAUCCUAAAUAGUAUUAACCUCUGACG..AAAUA.......CGUGAAUGUUAUUCUAUAUAAAUUUAAUUUCUCAAAAAA..........................................AUG
#=GR CEVX01297991.1/567-429 CODON                             ...........................................................................................................................................................................................AUG
#=GR CEVX01297991.1/567-429 TT_RNIE_SLOW                      ..............................................................................................................................................................................................
CENF01074325.1/360-222                                        UACCAAAUAUAAAUAAUUAGUUAAUAUUUUGAUUUUUGCGUAGUUUAAAAUUAAUCUUAUUUUUGCAUCCUAAAUAGUAUUAACCUCUGACG..AAAUA.......CGUGAAUGUUAUUCUAUAUAAAUUUAAUUUCUCAAAAAA..........................................AUG
#=GR CENF01074325.1/360-222 CODON                             ..............................................................................................................................................................................................
#=GR CENF01074325.1/360-222 TT_RNIE_SLOW                      ..............................................................................................................................................................................................
CEVU01029800.1/201-63                                         UUCCAAAUAUAAAUAAUUAGGUAAAAUUUUGAUUUUUGCUUAGUUUAAAAUUAAUCUUAUUUUUGCAUCCUAAAUAGUAUUAACCUCUGACG..AAAUA.......CGUGAAUGUUAUUCUAUAUAAAUUUAAUUUCUCAAAAAA..........................................AUG
#=GR CEVU01029800.1/201-63 CODON                              ...........................................................................................................................................................................................AUG
#=GR CEVU01029800.1/201-63 TT_RNIE_SLOW                       ..............................................................................................................................................................................................
CESM01056441.1/401-263                                        UUCCAAAUAUAAAUAAUUAGGUAAUAUUUUGAUUUUUGCGUAGUUUAAAAUUAAUCUUAUUUUUGCAUCCUAAAUAGUAUUAACCUCUGACG..AAAUA.......CGUGAAUGUUAUUCUAUAUAAAUUUAAUUUCUCAAAAAA..........................................AUG
#=GR CESM01056441.1/401-263 CODON                             ..............................................................................................................................................................................................
#=GR CESM01056441.1/401-263 TT_RNIE_SLOW                      ..............................................................................................................................................................................................
CEQN01349805.1/878-741                                        UAUUACAUAAAAAUAAUUAUGUAAAAUUUUGAUUUUUGCGUAGUUUAAAAUUAAUCUUAUUUUUGCAUCCUAAAUAGUAUUAACCUCUGACGA.AAU........UCGUGAAUGUUAUUCUAUGUAAACUUAAUUUCUCAAAAA...........................................AUG
#=GR CEQN01349805.1/878-741 CODON                             ...........................................................................................................................................................................................AUG
#=GR CEQN01349805.1/878-741 TT_RNIE_SLOW                      ..............................................................................................................................................................................................
CEUA01051077.1/971-1108                                       UAUUACAUAAAAAUAAUUAUGUAAAAUUUUGAUUUUUGCGUAGUUUAAAAUUAAUCUUAUUUUUGCAUCCUAAAUAGGAUUAACCUCUGACGA.AAU........UCGUGAAUGUUAUUCUUUGUAAACUUAAUUUCUCAAAAA...........................................AUG
#=GR CEUA01051077.1/971-1108 CODON                            ...............................................................................................................AUG............................................................................
#=GR CEUA01051077.1/971-1108 TT_RNIE_SLOW                     ..............................................................................................................................................................................................
CEOX01208336.1/1022-903                                       ..................AUGUGAAAUUUUGAUUUUUGCGUAGUUUAAAAUUAAUCUUAUUUUUGCAUCCUAAAUAGGAUUAACCUCUGACGA.AAU........UCGUGAAUGUUAUUCUAUGUAAACUUAAUUUCUCAAAAA...........................................AUG
#=GR CEOX01208336.1/1022-903 CODON                            ...........................................................................................................................................................................................AUG
#=GR CEOX01208336.1/1022-903 TT_RNIE_SLOW                     ..............................................................................................................................................................................................
CEPK01106220.1/788-651                                        UAUUAAGUAAAAAUAAUUAUGUGAAAUUUUGAUUUUUGCGUAGUUUAAAAUUAAUCUUAUUUUUGCAUCCUAAAUAGGAUUAACCUCUGACGA.AAU........UCGUGAAUGUUAUUCUAUGUAAACUUAAUUUCUCAAAAA...........................................AUG
#=GR CEPK01106220.1/788-651 CODON                             ...............................................................................................................AUG............................................................................
#=GR CEPK01106220.1/788-651 TT_RNIE_SLOW                      ..............................................................................................................................................................................................
CEQX01336274.1/1041-904                                       GUUUUAAAUAAAAAUACUAAUGUAAAAUUUGAUUUUUGCGUAGUUUAAAAUUAAUCUUAUUUUUGCAUCCUAAAUAGAAUUAACCUCUGACGA.AAU........UCGUGAAUGUUACUCUAUGUAAACUUAAUUUCUCAAAAA...........................................AUG
#=GR CEQX01336274.1/1041-904 CODON                            ....STP........................................................................................................AUG............................................................................
#=GR CEQX01336274.1/1041-904 TT_RNIE_SLOW                     ..............................................................................................................................................................................................
CEVS01105966.1/752-889                                        UAUUACAUAAAAAUAAUUAUGUAAAAUUUUGAUUUUUGCUUAGUUUAAAAUUAAUCUUAUUUUUGCAUCCUAAAUAGUAUUAACCUCUGACGA.AAU........UCGUGAAUGUUAUUCUAUGUAAACUUAAUUUCUCAAAAA...........................................AUG
#=GR CEVS01105966.1/752-889 CODON                             ...............................................................................................................AUG............................................................................
#=GR CEVS01105966.1/752-889 TT_RNIE_SLOW                      ..............................................................................................................................................................................................
CEOW01119178.1/677-585                                        .............................................UAAAAUUAAUCUUAUUUUUGCAUCCUAAAUAGGAUUAACCUCUGACGA.AAU........UCGUGAAUGUUAUUCUAUGUAAACUUAAUUUCUCAAAAA...........................................AUG
#=GR CEOW01119178.1/677-585 CODON                             ...........................................................................................................................................................................................AUG
#=GR CEOW01119178.1/677-585 TT_RNIE_SLOW                      ..............................................................................................................................................................................................
CEVG01047150.1/537-666                                        GCAAUGCUUUUAUCACUAUAUAAAAGAAGUUUAACGGUUGCACACUAAAAAAAAAUAUCUAAUUUUGCAGACCCUAGGAUUAACCGCUGGCGA.UGG........UCGUGAAUGUUGCUCUUAGUUAUUUUUAGCUAAA...................................................
#=GR CEVG01047150.1/537-666 CODON                             ..............................................................................................................................................................................................
#=GR CEVG01047150.1/537-666 TT_RNIE_SLOW                      ..............................................................................................................................................................................................
CEWH01127616.1/582-445                                        GUGUGAACCGAGCAAUUUGAUAAAAUGGUUUAAUGGGUUGCACACUAAAAAAAAAUAUCUAAUUUUGCAGACCCUAGGUUUAACCGCUGGCGA.UGG........UCGUGAAUGUUGCUCUUAGUCAUUUUUUAGUUAAAAAUC...........................................AUG
#=GR CEWH01127616.1/582-445 CODON                             ...........................................................................................................................................................................................AUG
#=GR CEWH01127616.1/582-445 TT_RNIE_SLOW                      ..............................................................................................................................................................................................
CETE01195508.1/513-376                                        GUGUGAACCGAGCAAUUUGAUAAAAUGGUUUUAUGGGUUGCACACUAAAAAAAAAUAUCUAAUUUUGCAGACCCUAGGUUUAACCGCUGGCGA.UGG........UCGUGAAUGUUGCUCUUAGUCAUUUUUUAGUUAAAAAUC...........................................AUG
#=GR CETE01195508.1/513-376 CODON                             ...........................................................................................................................................................................................AUG
#=GR CETE01195508.1/513-376 TT_RNIE_SLOW                      ..............................................................................................................................................................................................
CESB01079027.1/572-436                                        GAGAAUACCCUUGCAAUUAGAUAAAAGAGGUUGAAUGGUUGCACACAAAAAAAAAAUAUCUACUUUUGCAACCCUAGGUUCAACCGCUGGCGA.UGG........UCGUGAAUGUUGCUCUUAUUCAUUUUUAGCUAAAAAUC............................................AUG
#=GR CESB01079027.1/572-436 CODON                             ...........................................................................................................................................................................................AUG
#=GR CESB01079027.1/572-436 TT_RNIE_SLOW                      ..............................................................................................................................................................................................
CEWH01141888.1/1-117                                          .....................AUUAAAAAAAAGAACAGUUGCAAACUAAAAAAAAAUAUCUAAUUUUGCACCCCUAGGUUCAACCGCUGGCGA.UGG........UCGUGAAUGUUGUUCUUAGUUAUUUUUUAGCUAGAAAUC...........................................AUG
#=GR CEWH01141888.1/1-117 CODON                               ..............................................................................................................................................................................................
#=GR CEWH01141888.1/1-117 TT_RNIE_SLOW                        ..............................................................................................................................................................................................
JCVI_SCAF_1096627080784/1630-1493                             GAUGAUUUUUGAUUGUAUUAAGAUUAAAAAAAGAACAGUUGCAAACUAAAAAAAAAUAUCUAAUUUUGCACCCCUAGGCUCAACCGCUGGCGA.UGG........UCGUGAAUGUUGUUCUUAUUUAUUUUUUAGCUAGAAAUC...........................................AUG
#=GR JCVI_SCAF_1096627080784/1630-1493 CODON                  ..STP........................................................................................................................................AUG..............................................
#=GR JCVI_SCAF_1096627080784/1630-1493 TT_RNIE_SLOW           ..............................................................................................................................................................................................
JCVI_SCAF_1096627154527/952-892                               ............................................................................GGUUCAACCGCUGGCGA.UGG........UCGUGAAUGUUGCUCUUAGUUAUUUUUAGCUAAAAAUC............................................AUG
#=GR JCVI_SCAF_1096627154527/952-892 CODON                    ............................................................................................................................................AUG...............................................
#=GR JCVI_SCAF_1096627154527/952-892 TT_RNIE_SLOW             ..............................................................................................................................................................................................
CEUF01225509.1/574-439                                        AUGAUUUUUGGUCGUGUUAAGAUUAAAAAAAAGAACAGUUGCAAACUAAAAAAAAAUAUCUAAUUUUGCACCCCUAGGUUCAACCGCUGGCGA.UGG........UCGUGAAUGUUGUUCUUAGUUAUUUUUAGCUAAAAUC.............................................AUG
#=GR CEUF01225509.1/574-439 CODON                             ...........................................................................................................................................................................................AUG
#=GR CEUF01225509.1/574-439 TT_RNIE_SLOW                      ..............................................................................................................................................................................................
CEVH01093382.1/65-200                                         UGAUUAUUGAUUGUAUUAAUAUUAAAAAAAAAGAACAGUUGCAAACUAAAAAAAAAUAUCUAAUUUUGCACCCCUAGGUUCAACCGCUGGCGA.UGG........UCGUGAAUGUUGUUCUUAGUUAUUUUUAGCUAAAAUC.............................................AUG
#=GR CEVH01093382.1/65-200 CODON                              ...........................................................................................................................................................................................AUG
#=GR CEVH01093382.1/65-200 TT_RNIE_SLOW                       ..............................................................................................................................................................................................
CENG01146222.1/89-226                                         AUGAUUUUUGGUCUUAUUAAGAUUAAAAAAAAGAACAGUUGCAUACUAAAAAAAAAUAUCUAAUUUUGCACCCCUAGGUUCAACCGCUGGCGA.UGG........UCGUGAAUGUUGUUCUUAGUUAUUUUUUAGCUAGAAAUC...........................................AUG
#=GR CENG01146222.1/89-226 CODON                              .........................................GUA...............................................................................................................................................AUG
#=GR CENG01146222.1/89-226 TT_RNIE_SLOW                       ..............................................................................................................................................................................................
CEOM01318431.1/433-296                                        UGAUUAUUGAUUGUAUUAAUAUUAAAAAAAAAGAACAGUUGCAAACUAAAAAAAAAUAUCUAAUUUUGCACCCCUAGGUUCAACCGCUGGCGA.UGG........UCGUGAAUGUUGUUCUUAGUUAUUUUUUAGCUAGAAAUC...........................................AUG
#=GR CEOM01318431.1/433-296 CODON                             ..............................................................................................................................................................................................
#=GR CEOM01318431.1/433-296 TT_RNIE_SLOW                      ..............................................................................................................................................................................................
CENO01076922.1/442-306                                        GAGAACACUCUUGCAAUUAGAUAAAAGGGCUAAACGGUUGCACACUAAAAAAAAAUAUCUAAUUUUGCAGACCCUAGGUUCAACCGCUGGCGA.UGG........UCGUGAAUGUUGCUCUUAGUUAUUUUUAGCUAAAAAUC............................................AUG
#=GR CENO01076922.1/442-306 CODON                             ..............................................................................................................................................................................................
#=GR CENO01076922.1/442-306 TT_RNIE_SLOW                      ..............................................................................................................................................................................................
JCVI_READ_1105333524717/766-630                               GAGAACACUCUUGCAAUUAGAUAAAAGGGUUAAACGGUUGCACACUAAAAAAAAAUAUCUAAUUUUGCAGACCCUAGGUUCAACCGCUGGCGA.UGG........UCGUGAAUGUUGCUCUUAGUUAUUUUUAGCUAAAAAUC............................................AUG
#=GR JCVI_READ_1105333524717/766-630 CODON                    ...........................................................................................................................................................................................AUG
#=GR JCVI_READ_1105333524717/766-630 TT_RNIE_SLOW             ..............................................................................................................................................................................................
JCVI_SCAF_1096627165370/2687-2551                             UGGAUACUGUUGCCAUUUGAUAAAAGGGGUUGAAGGGUUGCACACUAAAAAAAAAUAUUUAAUUUUGCAAACCCUAGGUUCAACCGCUGGCGA.UGG........UCGUGAAUGUUGCUCUUAGUUAUUUUUAGCUAAUAAUC............................................AUG
#=GR JCVI_SCAF_1096627165370/2687-2551 CODON                  .........................................................................................................................................AUG..................................................
#=GR JCVI_SCAF_1096627165370/2687-2551 TT_RNIE_SLOW           ..............................................................................................................................................................................................
CEOM01332252.1/1-104                                          .................................ACGGUUGCACACAAAAAAAAAAUAUCUAAUUUUGCAAACCCUAGGUUCAACCGCUGGCGA.UGG........UCGUGAAUGUUGCUCUUAGUUAUUUUUAGCUAAAAAUC............................................AUG
#=GR CEOM01332252.1/1-104 CODON                               ...........................................................................................................................................................................................AUG
#=GR CEOM01332252.1/1-104 TT_RNIE_SLOW                        ..............................................................................................................................................................................................
CEUR01223384.1/126-1                                          GUAAUACUUUUACUCCUAGAAUAAAGAUUGUUAACUGUUGCACACAAAAAAAAAAUAUCUAAUUUUGCAGACCCUAGGAUCAACCGCUGGCGA.UGG........UCGUGAAUGUUGCUCUUAGUUAUUUUUAGC.......................................................
#=GR CEUR01223384.1/126-1 CODON                               ..............................................................................................................................................................................................
#=GR CEUR01223384.1/126-1 TT_RNIE_SLOW                        ..............................................................................................................................................................................................
CEWK01258637.1/213-78                                         AUGAUUUUUGGUUGUGUUAAGAUUAAAAAAAAGAACAGUUGCAAACUAAAAAAAAAUAUCUAAUUUUGCACCCCUAGGUUCAACCGCUGGCGA.UGG........UCGUGAAUGUUGUUCUUAGUUAUUUUUAGCUAAAAUC.............................................AUG
#=GR CEWK01258637.1/213-78 CODON                              P..........................................................................................................................................................................................AUG
#=GR CEWK01258637.1/213-78 TT_RNIE_SLOW                       ..............................................................................................................................................................................................
JCVI_SCAF_1096627377686/4624-4488                             GAUGAUUUUUAGUCGUAUUAAGAUUAAAAAAAAGAACAGUUGCAUACUAAAAAAAAAUAUCUAAUUUUGCACCCUAGGUUCAACCGCUGGCGA.UGG........UCGUGAAUGUUGUUCUUAGUUAUUUUUAGCUAGAAAUC............................................AUG
#=GR JCVI_SCAF_1096627377686/4624-4488 CODON                  ............................................................................................................................................AUG...............................................
#=GR JCVI_SCAF_1096627377686/4624-4488 TT_RNIE_SLOW           ..............................................................................................................................................................................................
SI34jun09_10m_1057978/449-313                                 CUAUCAAAAGCCUAGGAUACAAAACUCUCAUUAGGUAUUGUACUCUAAAAAAAAAUACAUAGUUUUGCCGACCCUAGGGUCAACCGCUGACGA.UAG........UCGUGAAUGUUGUUCUUAGUUAUUUUUAGCUAAAAAUC............................................AUG
#=GR SI34jun09_10m_1057978/449-313 CODON                      ...........................................................................................................................................................................................AUG
#=GR SI34jun09_10m_1057978/449-313 TT_RNIE_SLOW               ..............................................................................................................................................................................................
CENG01034942.1/1566-1430                                      GAGAAUACUCUUGCAAUUAGAUAAAAGGGCUAAACGGUUGCACACUAAAAAAAAAUAUCUAAUUUUACAGACCCUAGGUUCAACCGCUGACGA.UGG........UCGUGAAUGUUGCUCCUAGUUAUUUUUAGCUAAAAAUC............................................AUG
#=GR CENG01034942.1/1566-1430 CODON                           ...........................................................................................................................................................................................AUG
#=GR CENG01034942.1/1566-1430 TT_RNIE_SLOW                    ..............................................................................................................................................................................................
CEVS01030948.1/1666-1802                                      AAAAUACUCUUGCAAUUAGAUAAUAAGGGUUAAACGGUUGCACACAAAAAAAAAAUAUCUAAUUUUGCAGACCCUAGGUUCAACCGCUGACGA.UGG........UCGUGAAUGUUGCUCUUAGUUAUUUUUAGCUAAAUAUG............................................AUG
#=GR CEVS01030948.1/1666-1802 CODON                           ...........................................................................................................................................................................................AUG
#=GR CEVS01030948.1/1666-1802 TT_RNIE_SLOW                    ..............................................................................................................................................................................................
CEWR01159377.1/49954-50093                                    AAACAUUUAGCCCAACAACAAAAAAGAUUUAAUUCUUAGUUUUUUAAUUAAAAAAAGAAUUAUAUUUGCAACCUUAAAAUCAACCUCUGACGA.UGG........UCGUGAAUGUUGGUUUGUUGAAAACCAUUAAAUAUAAACAA.........................................AUG
#=GR CEWR01159377.1/49954-50093 CODON                         ............................................................................................A.UG..............................................................................................
#=GR CEWR01159377.1/49954-50093 TT_RNIE_SLOW                  ..............................................................................................................................................................................................
CESF01020515.1/908-1045                                       CUUCUCAAAUAAAUAAACAAUUGUUGAAAAUCUUUAUUGUGUACUUCAAAAUAAAGUUUAAUUUCGCAAAAAUAAAAGUACAACCUCUGACGA.UGA........UCGUGAAUGUUGGCUUUAAAAACUAUAAAUAAUCUUAUU...........................................AUG
#=GR CESF01020515.1/908-1045 CODON                            .........STP...............................................................................................................................................................................AUG
#=GR CESF01020515.1/908-1045 TT_RNIE_SLOW                     ..............................................................................................................................................................................................
KVRMV2_100000088/5680-5542                                    GCAAAAAGGAACACCAUAAAAAACACAACUAUUAAUUGUGCAUUAUUAAUUAUUAAUUAUCUUUGCAGCCAAUUUCGGGUUAACCUCUGGCGA.AAA........UCGUAAAUGUUAUUUCGAGACAACUAUUAAAAAGAUUAAA..........................................AUG
#=GR KVRMV2_100000088/5680-5542 CODON                         ...........................................................................................................................................................................................AUG
#=GR KVRMV2_100000088/5680-5542 TT_RNIE_SLOW                  ..............................................................................................................................................................................................
CERW01158022.1/362-497                                        AUAAAAUCAAUUAUUGUUGAUUUGUUAAAUUCUGUAUUGUUUACUGUAAAAUAAAGUUUAUUUUUGCAUUUCGAAAAUGUUAACCUCUGACGA.AAA........UCGUAAAUGUUAAUUUUUAAAAUUAUAUAUCCAAAUU.............................................AUG
#=GR CERW01158022.1/362-497 CODON                             .STP..........................................................................................................................................................................................
#=GR CERW01158022.1/362-497 TT_RNIE_SLOW                      ..............................................................................................................................................................................................
LPaug08P2610m_c1078019/1-62                                   ...........................................................................AUAAAUAACCUCUGACGA.AAA........UCGUGAAUGUCAUUUAUCCCAAUACAACAAAAUAAAAU............................................AUG
#=GR LPaug08P2610m_c1078019/1-62 CODON                        ...........................................................................................................................................................................................AUG
#=GR LPaug08P2610m_c1078019/1-62 TT_RNIE_SLOW                 ..............................................................................................................................................................................................
KGI_S1_ANT01_95m_c10010320/2126-2262                          AUCCUGAGCUUUAGGAUAAAAAAUCAAAAUAAAUUUAUUGUGGAUUCUAAUUUAUAAACUAUUUUUGCACACUGUUAAAUUAACCUCUGACGA.AAA........UCGUGAAUGUUAGUUCAACAUAAUUGUAAAAUAAAGUA............................................AUG
#=GR KGI_S1_ANT01_95m_c10010320/2126-2262 CODON               ...........................................................................................................................................................................................AUG
#=GR KGI_S1_ANT01_95m_c10010320/2126-2262 TT_RNIE_SLOW        ..............................................................................................................................................................................................
KGI_S1_ANT01_95m_c10010675/3903-4039                          AUCCUGAACUUUAGGACAAAAAAUAAAAAUAAAUUUCUUGUGGGUUCUAAUUUAUAAACUAUUUUUGCACACUGUUAAAUUAACCUCUGACGA.AAA........UCGUGAAUGUUAGUUAAACAUAAUUGUAAAAUAAAGUA............................................AUG
#=GR KGI_S1_ANT01_95m_c10010675/3903-4039 CODON               ...........................................................................................................................................................................................AUG
#=GR KGI_S1_ANT01_95m_c10010675/3903-4039 TT_RNIE_SLOW        ..............................................................................................................................................................................................
SI34jun09_10m_1080363/139-276                                 UAAAAAAUGCUUUUUUUUUAUUUUUUUUAUAAAAAAGGAAAGCAAAAAAUAAAAUAAUUGGUACUUUUGCACUCGCAAUGUAACCUCUGACGA.AAA........UCGUGAAUGUUACUAGCUACAAUUAUUUAAGUAUAUCUA...........................................AUG
#=GR SI34jun09_10m_1080363/139-276 CODON                      ...........................................................................................................................................................................................AUG
#=GR SI34jun09_10m_1080363/139-276 TT_RNIE_SLOW               ..............................................................................................................................................................................................
JGI20157J14317_10015639/4086-4223                             UAAAAAAUGUUUUUUUUUAUUUUUUUUCAUAAAAAAGGAAAGCAAAAAAUAAAAUAAUUGGUACUUUUGCACUCGCAAUGUAACCUCUGACGA.AAA........UCGUGAAUGUUACUAGCUACAAUUAUUUAAGUAUAUCUA...........................................AUG
#=GR JGI20157J14317_10015639/4086-4223 CODON                  STP........................................................................................................................................................................................AUG
#=GR JGI20157J14317_10015639/4086-4223 TT_RNIE_SLOW           ..............................................................................................................................................................................................
CEPW01210536.1/47-183                                         AUAAAAUCAAUUAUUGUUGAUUUGUUAAAUUCUGUAUUGUUUACUGUAAAAUAAAGUUUAUUUUUGCAAUUCGAAAAUGUUAACCUCUGACGA.AAA........UCGUGAAUGUUAAUUUUUAAAAAUCAUAUAUCCUAAUU............................................AUG
#=GR CEPW01210536.1/47-183 CODON                              ...........................................................................................................................................................................................AUG
#=GR CEPW01210536.1/47-183 TT_RNIE_SLOW                       ..............................................................................................................................................................................................
CEUA01108642.1/6172-6308                                      ACUUAACAAAAUUAAUUAUCAAUUAAUUUCAUUUUUGUGUAGUUUAAAAUUAAUCUUAUUUUUGCAAGCUAAAAUAGUAUUAACCUCUGACGA.AAA........UCGUGAAUGUUAAACUAUACAAUUAAAUUUCUCAAAUA............................................AUG
#=GR CEUA01108642.1/6172-6308 CODON                           ...........................................................................................................................................................................................AUG
#=GR CEUA01108642.1/6172-6308 TT_RNIE_SLOW                    ..............................................................................................................................................................................................
CEWA01174457.1/666-785                                        AAUAAAUCAAUUAUUGUUGAUUUGUUAAAUUCUGUAUUGUUUACUGUAAAAUAAAGUUUAUUUUUGCAAUUCGAAAAUGUUAACCUCUGACGA.AAA........UCGUGAAUGUUAAUUUUUAAAAAU.............................................................
#=GR CEWA01174457.1/666-785 CODON                             ..STP........................................................................................................................GUA..............................................................
#=GR CEWA01174457.1/666-785 TT_RNIE_SLOW                      ..............................................................................................................................................................................................
JGI24023J19991_10003771/486-348                               UAUUAAAUAAAAGUGAAAAAUAAAAUUAAUUUCAUUAUCUAAUCUUCAAAAACUUUUUAUUACAUUUGCACACUCAAAAUUAACCUCUGACGA.AAA........UCGUGAAUGUUAGUUUCUGAAAAAUCAUUAAAAUAAUAAA..........................................AUG
#=GR JGI24023J19991_10003771/486-348 CODON                    ....................STP....................................................................................................................................................................AUG
#=GR JGI24023J19991_10003771/486-348 TT_RNIE_SLOW             ..............................................................................................................................................................................................
JCVI_READ_1104230194226/448-583                               AUAAAAUCAAUUAUUGUUGAUUUGUUAAAUUCUGUAUUGUUUACUGUAAAAUAAAGUUUAUUUUUGCAUUUCAAAAAUGUUAACCUCUGACGA.AAA........UCGUGAAUGUUAAUUUUUAAAAUUAUAUAUCCAAAUU.............................................AUG
#=GR JCVI_READ_1104230194226/448-583 CODON                    .STP..........................................................................................................................................................................................
#=GR JCVI_READ_1104230194226/448-583 TT_RNIE_SLOW             ..............................................................................................................................................................................................
wf3_AHAI437_g1/719-855                                        AUCCUGAGCUUUAGGAUAAAAAAUCAAAAUAAAUUUCUUGUAGAUUCUAAUUUAUAAACUAUUUUUGCACACUGUUAAAAUAACCUCUGACGA.AAA........UCGUGAAUGUUAGUUCAACAUAAUUGUAAAAUAAAGUA............................................AUG
#=GR wf3_AHAI437_g1/719-855 CODON                             ..............................................................................................................................................................................................
#=GR wf3_AHAI437_g1/719-855 TT_RNIE_SLOW                      ..............................................................................................................................................................................................
2236876001_449510/1-102                                       ..................................GAUUUUAUUUCCUAAAAUAAAUCAUUAGAUUUGCACUCGCUAAAAAUAACCUCUGACGA.AAA........UCGUGAAUGUUAGUUUAGAAAAUUUUAAAACAAUAAA.............................................AUG
#=GR 2236876001_449510/1-102 CODON                            ...........................................................................................................................................................................................AUG
#=GR 2236876001_449510/1-102 TT_RNIE_SLOW                     ..............................................................................................................................................................................................
TDF_MC_ARG01_113m_c1099489/204-68                             UUCCUGAACUUUUGGAUAAAAAAUCAAAAUAAAUUUCUUGUGGAUUCUAAUUUAUAAACUAUUUUUGCACACUGUUAAAUUAACCUCUGACGA.AAA........UCGUGAAUGUUAGUUCAACAUAAUUGUAAAACAAAGUA............................................AUG
#=GR TDF_MC_ARG01_113m_c1099489/204-68 CODON                  ...........................................................................................................................................................................................AUG
#=GR TDF_MC_ARG01_113m_c1099489/204-68 TT_RNIE_SLOW           ..............................................................................................................................................................................................
JGI20153J14295_10005629/2999-2862                             UAAAAAAUGCUUUUUUUUAUUUUUUUUCAUAAAAAAGGAAAGCAAAAAAUAAAAUAAUUGGUACUUUUGCACUCGCAAUGUAACCUCUGACGA.AAA........UCGUGAAUGUUACUAGCUACAAUUAUUUAAGUAUAUCUA...........................................AUG
#=GR JGI20153J14295_10005629/2999-2862 CODON                  STP........................................................................................................................................................................................AUG
#=GR JGI20153J14295_10005629/2999-2862 TT_RNIE_SLOW           ..............................................................................................................................................................................................
CEPT01227262.1/137-2                                          AAUAAAUCAAUUAUUGUUGAUUUGUUAAAUUCUGUAUUGUUUACUGUAAAAUAAAGUUUAUUUUUGCAAUUCGAAAAUGUUAACCUCUGACGA.AAA........UCGUGAAUGUUAAUUUUUAAAAUUAUAUAUCCAAAUU.............................................AUG
#=GR CEPT01227262.1/137-2 CODON                               ..STP.........................................................................................................................................................................................
#=GR CEPT01227262.1/137-2 TT_RNIE_SLOW                        ..............................................................................................................................................................................................
CESU01040866.1/1355-1218                                      UUAAAAAAUACUUUUUUUUAUUUUUUUCAUAAAAAAGGAAAGCAAAAAAUAAAAUAAUUGGUACUUUUGCACUCGCAAUGUAACCUCUGACGA.AAA........UCGUGAAUGUUACUAGCUACAAUUAUUUAAGUAUAUCUA...........................................AUG
#=GR CESU01040866.1/1355-1218 CODON                           .STP.......................................................................................................................................................................................AUG
#=GR CESU01040866.1/1355-1218 TT_RNIE_SLOW                    ..............................................................................................................................................................................................
JCVI_SCAF_1096627031829/1304-1169                             AUAAAAUCAAUUAUUGUUGAUUUGUUAAAUUCUGUAUUGUUUACUGUAAAAUAAAGUUUAUUUUUGCAUUUCGAAAAUGUUAACCUCUGACGA.AAA........UCGUGAAUGUUAAUUUUUAAAAUUAUAUAUCCAAACU.............................................AUG
#=GR JCVI_SCAF_1096627031829/1304-1169 CODON                  .STP..........................................................................................................................................................................................
#=GR JCVI_SCAF_1096627031829/1304-1169 TT_RNIE_SLOW           ..............................................................................................................................................................................................
JGI24023J19991_10003593/2632-2770                             UAGUGCAUAAUGUGAGUUGAAAAAGGAUAAAAUAAUUUUAUUUGGUUUAAAAUAUUUUACUACAUUUGCACACUCAAAAUUAACCUCUGACGA.AAA........UCGUGAAUGUUACUCUUUGAAAAUAAUUAAAUAAUUAAAA..........................................AUG
#=GR JGI24023J19991_10003593/2632-2770 CODON                  ...........................................................................................................................................................................................AUG
#=GR JGI24023J19991_10003593/2632-2770 TT_RNIE_SLOW           ..............................................................................................................................................................................................
ASA120_GJFD58A02F7OV7/21-159                                  GAAAAGCCAUAGAAAGAACAAAAAAUAAGACCAGAUUUGUUGGAAGACUAAUCUUUUUAUUAAAUUUGCACUCUCAAAAUUAACCUCUGACGA.AAA........UCGUGAAUGUUAAUUAUUGAAAAACACUAAAAAACAUAAA..........................................AUG
#=GR ASA120_GJFD58A02F7OV7/21-159 CODON                       ...........................................................................................................................................................................................AUG
#=GR ASA120_GJFD58A02F7OV7/21-159 TT_RNIE_SLOW                ..............................................................................................................................................................................................
2236876001_074437/243-379                                     UGGUCCAGAUCAUAUCAAUUAAUUUUUAGGAUCAAGUUGUUUACUUGAAAAUAAAGUUUAAUUUUGCACCACGAAAUGCAUAACCUCUGACGA.AAA........UCGUGAAUGUUAUCUUUUCCAACUCAAUAAAAGAAAAU............................................AUG
#=GR 2236876001_074437/243-379 CODON                          ..............................................................................................................................................................................................
#=GR 2236876001_074437/243-379 TT_RNIE_SLOW                   ..............................................................................................................................................................................................
KGI_S1_ANT01_95m_c10456706/146-7                              AAGCAUUUGAACAUACCAAAAAAAUUAGACCAGAUUUGUUGGAAGACUAAUAUUUUUGACUAAAUUUGCACACUCAAAAUUAACCUCUGACGA.AAA........UCGUGAAUGUUACUUAUUGAAAAACUAUUAAAAAGUUUAAA.........................................AUG
#=GR KGI_S1_ANT01_95m_c10456706/146-7 CODON                   ...............................................STP............................................................................................................................................
#=GR KGI_S1_ANT01_95m_c10456706/146-7 TT_RNIE_SLOW            ..............................................................................................................................................................................................
SA_S1_NOR08_45m_c10345472/378-242                             UUCCUGAACUUUAGGGUAAAAAAUCAAAAUAAAUUUCUUGUGGGUUCUAAUUUAUAAACUAUUUUUGCACACUGUUAAAUUAACCUCUGACGA.AAA........UCGUGAAUGUUAGUUAAACAUAAUUGUAAAAUAAAGUA............................................AUG
#=GR SA_S1_NOR08_45m_c10345472/378-242 CODON                  ..............................................................................................................................................................................................
#=GR SA_S1_NOR08_45m_c10345472/378-242 TT_RNIE_SLOW           ..............................................................................................................................................................................................
KGI_S1_ANT03_95m_c1006880/227-366                             AAGCAUUUGAACAUACCAAAAAAAUUAGACCAGAUUUGUUGGAAGACUAAUAUUUUUCAUUAAAUUUGCACACUCAAAAUUAACCUCUGACGA.AAA........UCGUGAAUGUUACUUAUUGAAAAACUAUUAAAAAGUUUAAA.........................................AUG
#=GR KGI_S1_ANT03_95m_c1006880/227-366 CODON                  ...........................................................................................................................................................................................AUG
#=GR KGI_S1_ANT03_95m_c1006880/227-366 TT_RNIE_SLOW           ..............................................................................................................................................................................................
JGI20154J14316_10012696/4766-4903                             UAAAAAAUGUUUUUUUNUAUUUUUUUUCAUAAAAAAGGAAAGCAAAAAAUAAAAUAAUUGGUACUUUUGCACUCGCAAUGUAACCUCUGACGA.AAA........UCGUGAAUGUUACUAGCUACAAUUAUUUAAGUAUAUCUA...........................................AUG
#=GR JGI20154J14316_10012696/4766-4903 CODON                  STP........................................................................................................................................................................................AUG
#=GR JGI20154J14316_10012696/4766-4903 TT_RNIE_SLOW           ..............................................................................................................................................................................................
CEOO01015956.1/134-269                                        AAUAAAUCAAUUAUUGUUGAUUUGUUAAAUUCUGUAUUGUUUACUGUAAAAUAAAGUUUAUUUUUGCAAUUCGAAAAUGUUAACCUCUGACGA.AAA........UCGUGAAUGUUAAUUUUUAAAAUCAUAUAUCCUAAUU.............................................AUG
#=GR CEOO01015956.1/134-269 CODON                             ..STP......................................................................................................................................................................................AUG
#=GR CEOO01015956.1/134-269 TT_RNIE_SLOW                      ..............................................................................................................................................................................................
CESR01281926.1/412-548                                        ACUUAAUAAUAUAUAAUUAUCAAUAGUUUCAUUUUUGUGUAGUUUAAAAUUAAUCUUAUUUUUGCAAGCUAAAAUAGUAUUAACCUCUGACGA.AAA........UCGUGAAUGUUAAACUAUUCAAUUAAAUUUCUCAAAUA............................................AUG
#=GR CESR01281926.1/412-548 CODON                             ...........................................................................................................................................................................................AUG
#=GR CESR01281926.1/412-548 TT_RNIE_SLOW                      ..............................................................................................................................................................................................
CEVG01003056.1/310-446                                        UAAAAAUCAAUUAUUGUUGAUUUGUUAAAUUCUGUAUUGUUUACUGUAAAAUAAAGUUUAUUUUUGCAAUUCGAAAAUGUUAACCUCUGACGA.AAA........UCGUGAAUGUUAAUUUUUAAAAAUCAUAUAUCCUAAUU............................................AUG
#=GR CEVG01003056.1/310-446 CODON                             ...........................................................................................................................................................................................AUG
#=GR CEVG01003056.1/310-446 TT_RNIE_SLOW                      ..............................................................................................................................................................................................
JGI24025J20009_10088571/795-659                               AUCCUGAACAUUAGGUUAAAAAAUCAAAAUAAAUAUCUUGUUGGUUCUAAAUUAUAAACUAUUUUUGCACACUGUUAAAUUAACCUCUGACGA.AAA........UCGUGAAUGUUAGUUCAACAUAAUUGUAAAACAAAGUA............................................AUG
#=GR JGI24025J20009_10088571/795-659 CODON                    ..............................................................................................................................................................................................
#=GR JGI24025J20009_10088571/795-659 TT_RNIE_SLOW             ..............................................................................................................................................................................................
JCVI_READ_1108800202219/243-107                               AUAAAGUCAAUUAUUGAUGAUUUGUUAAAUUCUGUAUUGUUUACUGUAAAAUAAAGUUUACUUUUGCAUUUCGAAAAUGUUAACCUCUGACGA.AAA........UCGUGAAUGUUAAUUUUUUAAAACUAUAUAUCCAAAUU............................................AUG
#=GR JCVI_READ_1108800202219/243-107 CODON                    .STP..........................................................................................................................................................................................
#=GR JCVI_READ_1108800202219/243-107 TT_RNIE_SLOW             ..............................................................................................................................................................................................
NZ_BAUG01000055.1/4153-4291                                   CAAGCUAAUUAUCAACUUAAAAAAUAUUUCAAUUUUAUUUUAUCAGCAAAAAAAUAUUUCUAAAUUUGCAAACUCAAAAUUAACCUCUGACGA.AAA........UCGUGAAUGUUAGUUAUUGAAAACCAUAAAAAAUAAAAAA..........................................AUG
#=GR NZ_BAUG01000055.1/4153-4291 CODON                        ...........................................................................................................................................................................................AUG
#=GR NZ_BAUG01000055.1/4153-4291 TT_RNIE_SLOW                 ..............................................................................................................................................................................................
2236876001_552703/203-66                                      UUAAAAAAUGCUUUUUUUUAUUUUUUUUAUAAAAAAGGAAAGCAAAAAAUAAAAUAAUUGGUACUUUUGCACUCGCAAUGUAACCUCUGACGA.AAA........UCGUGAAUGUUACUAGCUACAAUUAUUUAAGUAUAUCUA...........................................AUG
#=GR 2236876001_552703/203-66 CODON                           ..............................................................................................................................................................................................
#=GR 2236876001_552703/203-66 TT_RNIE_SLOW                    ..............................................................................................................................................................................................
KGI_S1_ANT01_95m_c10209358/313-452                            AAGCAUUUGAACAUACCAAAAAAAUUAGACCAGAUUUGUUGGAAGACUAAUAUUUUUGAUUAAAUUUGCACACUCAAAAUUAACCUCUGACGA.AAA........UCGUGAAUGUUAAUUUCUGAAAAACAAUUAAAAAGUUUAAA.........................................AUG
#=GR KGI_S1_ANT01_95m_c10209358/313-452 CODON                 ...............................................STP............................................................................................................................................
#=GR KGI_S1_ANT01_95m_c10209358/313-452 TT_RNIE_SLOW          ..............................................................................................................................................................................................
P_2C_Liq_1_UnCty_1013314/1443-1580                            UGUGCUAAUUAUCAAGCUAAAAAAUAAUCAGUAUUCCUUUUAUCAACUAAAAAUUAUUAUUAUUUUUGCACUCGCUAAAUUAACCUCUGACGA.AAA........UCGUGAAUGUUAUUUUAGAAAAAAUCUAAAAUUUAAAAG...........................................AUG
#=GR P_2C_Liq_1_UnCty_1013314/1443-1580 CODON                 ........................STP................................................................................................................................................................AUG
#=GR P_2C_Liq_1_UnCty_1013314/1443-1580 TT_RNIE_SLOW          ..............................................................................................................................................................................................
JGI24024J18818_10000452/6590-6451                             AAGCCAUAGAAAGAACAAAAAAAAUAAGACCAGAUUUGUUGGAAGACUAAUCUUUUUUAUUAAAUUUGCACUCUCAAAAUUAACCUCUGACGA.AAA........UCGUGAAUGUUAAUUAUUGAAAAACACUAAAAAAACAUAAA.........................................AUG
#=GR JGI24024J18818_10000452/6590-6451 CODON                  ...............................................STP.........................................................................................................................................AUG
#=GR JGI24024J18818_10000452/6590-6451 TT_RNIE_SLOW           ..............................................................................................................................................................................................
CERI01232405.1/149-13                                         AGACCAGAUCAUAUCAAUUAAUUUUUUAGGAUCAAGUUGUUUACUUGAAAAUAAAGUUUAAUUUUGCACCACGAAAUGCAUAACCUCUGACGA.AAA........UCGUGAAUGUUAUCUUUUCCAACUCAAUAAAAGAAAAU............................................AUG
#=GR CERI01232405.1/149-13 CODON                              ..............................................................................................................................................................................................
#=GR CERI01232405.1/149-13 TT_RNIE_SLOW                       ..............................................................................................................................................................................................
CEUB01095771.1/824-688                                        CUUAAUAAUAUAUAAUUAUCAGUUAGUUUCAUUUUUGUGUAGUUUAAAAUUAAUCUUAUUUUUGCAAGCUAAAAUAGUAUUAACCUCUGACGA.AAA........UCGUGAAUGUUAAACUAUUCAAUUAAAUUUCUCAAAUA............................................AUG
#=GR CEUB01095771.1/824-688 CODON                             ...........................................................................................................................................................................................AUG
#=GR CEUB01095771.1/824-688 TT_RNIE_SLOW                      ..............................................................................................................................................................................................
LGVF01272697.1/140-277                                        AUUAAAAAACGAAGAGAAAUAAUUUCUUGUAUUGAUAUACAAUUUUAUAAAACUUUUUAUUAAAUUUGCAAACUCAAAAUUAACCUCUGACGA.AAA........UCGUGAAUGUUAGUUUUUAAAAACCAUUAAAAUUAAAAA...........................................AUG
#=GR LGVF01272697.1/140-277 CODON                             ...................STP.....................................................................................................................................................................AUG
#=GR LGVF01272697.1/140-277 TT_RNIE_SLOW                      ..............................................................................................................................................................................................
JCVI_READ_1103242157104/240-104                               AAUAAAUCUAUUAUUGUUGAUUUGUUAAAUUCUGUAUUGUUUACUGUAAAAUAAAGUUUAUUUUUGCAAUUCGAAAAUGUUAACCUCUGACGA.AAA........UCGUGAAUGUUAAUUUUUAAAAAUCAUAUAUCCUAAUU............................................AUG
#=GR JCVI_READ_1103242157104/240-104 CODON                    ..STP.........................................................................................................................................................................................
#=GR JCVI_READ_1103242157104/240-104 TT_RNIE_SLOW             ..............................................................................................................................................................................................
2236876001_291567/166-29                                      GAUUUUUAAAAAUGCUUUUUUAUUUUUUUAUAAAAAAGGAAAGCAAAAAUAAAAUAAUUGGUACUUUUGCACUCGCAAUGUAACCUCUGACGA.AAA........UCGUGAAUGUUACUAGCUACAAUUAUUUAAGUAUAUCUA...........................................AUG
#=GR 2236876001_291567/166-29 CODON                           ......STP.....................................................................................................................................................................................
#=GR 2236876001_291567/166-29 TT_RNIE_SLOW                    ..............................................................................................................................................................................................
JGI20152J14361_10348201/244-128                               ....................AUUUUUGAGGAUCAAGUUGUUUACUUGAAAAUAAAGUUUAAUUUUGCACCACGAAAUGCACAACCUCUGACGA.AAA........UCGUGAAUGUUAUCUUUUCAAACCCAAUAAAAGAAAAU............................................AUG
#=GR JGI20152J14361_10348201/244-128 CODON                    ..............................................................................................................................................................................................
#=GR JGI20152J14361_10348201/244-128 TT_RNIE_SLOW             ..............................................................................................................................................................................................
2006938804/166-308                                            UUUUAAAUUUUUAAUAAAAAAAACACAUACAUUAAUUGGUUGGUUGUUAGAAUAAUAUUAUUUUUGCAGACCAUUAAAUCCAACCUCUGACG..AAAAA.......CGUGAAUGUUGUUUUUAAUUCAUCAAUAAAGUAUAACAUUACU......................................AUG
#=GR 2006938804/166-308 CODON                                 ...........................................................................................................................................................................................AUG
#=GR 2006938804/166-308 TT_RNIE_SLOW                          ..............................................................................................................................................................................................
JGI20156J14371_10009645/465-607                               CUUUUAAAUUUUUAUAAAAAAAACACAUACAUUAAUUGGUUGAUUGUUAGAAUAAUAUUAUUUUUGCAGACCAUUAAAUCCAACCUCUGACG..AAAAA.......CGUGAAUGUUGUUUUUAAUUCAUCAAUAAAGUAUAACAUUACU......................................AUG
#=GR JGI20156J14371_10009645/465-607 CODON                    ...........................................................................................................................................................................................AUG
#=GR JGI20156J14371_10009645/465-607 TT_RNIE_SLOW             ..............................................................................................................................................................................................
DelMOSum2010_c10046964/658-800                                CUUUUAAAUUUUAAUAAAAAAAACACAUACAUUAAUUGGUUGGUUGUUAGAAUAAUAUUAUUUUUGCAGACCAUUAAAUCCAACCUCUGACG..AAAAA.......CGUGAAUGUUGUUUUUAAUUCAUCAAUAAAGUAUAACAUUACU......................................AUG
#=GR DelMOSum2010_c10046964/658-800 CODON                     ...........................................................................................................................................................................................AUG
#=GR DelMOSum2010_c10046964/658-800 TT_RNIE_SLOW              ..............................................................................................................................................................................................
DelMOSum2011_c10479874/69-211                                 CUUUUAAAUUUUUAUAAAAAAAACACAUACAUUAAUUGGUUGAUUGUUAGAAUAAUAUUAUUUUUGCAGACCAUUAAAUCCAACCUCUGACG..AAAAA.......CGUGAAUGUUGUUUUUAAUUCAUCAAUAAAGUAUAGUAUUACU......................................AUG
#=GR DelMOSum2011_c10479874/69-211 CODON                      ...........................................................................................................................................................................................AUG
#=GR DelMOSum2011_c10479874/69-211 TT_RNIE_SLOW               ..............................................................................................................................................................................................
P_2C_Liq_1_UnCty_1031250/833-691                              GACUUUAAAUUAAUUAAAAAAACACAAUUUUUUAAUUGGUUGAUUGUUAGAAUAAUAUUAUUUUUGCAGUCCAUUAAAUCCAACCUCUGACG..AAAAA.......CGUGAAUGUUGUUUUUAAUUCAUUAAUAAAGUAUUUCAUUACU......................................AUG
#=GR P_2C_Liq_1_UnCty_1031250/833-691 CODON                   ...........................................................................................................................................................................................AUG
#=GR P_2C_Liq_1_UnCty_1031250/833-691 TT_RNIE_SLOW            ..............................................................................................................................................................................................
DelMOWin2010_c10191725/29-171                                 AGAUCAAAUUAAUUAAAAAAAACACGAUUUUUUAAUUGGUUGAUUGUUAGAAUAAUAUUAUUUUUGCAGUCCAUUAAAUCCAACCUCUGACG..AAAAA.......CGUGAAUGUUGUUUUUAAUUCAUUAAUAAAGUAUUUCAUUACU......................................AUG
#=GR DelMOWin2010_c10191725/29-171 CODON                      ...........................................................................................................................................................................................AUG
#=GR DelMOWin2010_c10191725/29-171 TT_RNIE_SLOW               ..............................................................................................................................................................................................
PML_READ_00935591/211-69                                      UUUAAAUUUUAAUAAAAAAAACACAUAACAUUUAAUUGGUUGGUUGUUAGAAUAAUAUUAUUUUUGCAGACCAUUAAAUCCAACCUCUGACG..AAAAA.......CGUGAAUGUUGUUUUUAAUUCAUCAAUAAAGUAUAACAUUACU......................................AUG
#=GR PML_READ_00935591/211-69 CODON                           ..............................................................................................................................................................................................
#=GR PML_READ_00935591/211-69 TT_RNIE_SLOW                    ..............................................................................................................................................................................................
BS_KBA_SWE12_21m_c10032736/514-654                            AAGCCUUAGAAAGAACAAAAAAAAUAAGACCAGAUUUGUUGGAAGAUUAAUCUUUUUUAUUAAAUUUGCACACUCAAAAUCAACCUCUGACGA.AAA........UCGUGAAUGUUGGUCAUUGAAAAACCCAUUAAAAAAUUAACA........................................AUG
#=GR BS_KBA_SWE12_21m_c10032736/514-654 CODON                 ...............................................STP.............................................................AUG............................................................................
#=GR BS_KBA_SWE12_21m_c10032736/514-654 TT_RNIE_SLOW          ..............................................................................................................................................................................................
SA_S1_NOR08_45m_c10057602/885-747                             CUUAAAAACGCCUCCUUAAAAAUAUUUUUAAUACGCUCUUUCUUAUUAAAAAGUUUUUUAUAAAUUUGCAGACUCAAAAUCAACCUCUGACGA.AAA........UCGUGAAUGUUGGUAUUUGUGAAGCAUUUAAAAUAUCAUA..........................................AUG
#=GR SA_S1_NOR08_45m_c10057602/885-747 CODON                  ...........................................................................................................................................................................................AUG
#=GR SA_S1_NOR08_45m_c10057602/885-747 TT_RNIE_SLOW           ..............................................................................................................................................................................................
SA_S2_NOR15_50m_c10237660/517-377                             GGCCGAAAAAUAAUAUUAAAAAUAUUUUCGAUCACCUGUUUUCUAUUAAAAAGUUUUUUAUAAAUUUGCAGACUCAAAAUCAACCUCUGACGA.AAA........UCGUGAAUGUUGGUGUUUGGUCAACCAUUUUAAAAUAUCAUA........................................AUG
#=GR SA_S2_NOR15_50m_c10237660/517-377 CODON                  ...........................................................................................................................................................................................AUG
#=GR SA_S2_NOR15_50m_c10237660/517-377 TT_RNIE_SLOW           ..............................................................................................................................................................................................
SA_S1_NOR05_45m_c10015507/233-373                             AAGCCUUAGAAAGAACAAAAAAAAUAAGACCAGAUUUGUUAAAAGAUUAAUCUUUUUUAUUAAAUUUGCACACUCAAAAUCAACCUCUGACGA.AAA........UCGUGAAUGUUGGUCAUUGAAAAACCCAUUAAAAAAUUAACA........................................AUG
#=GR SA_S1_NOR05_45m_c10015507/233-373 CODON                  ..............................................................................................................................................................................................
#=GR SA_S1_NOR05_45m_c10015507/233-373 TT_RNIE_SLOW           ..............................................................................................................................................................................................
KGI_S1_ANT01_95m_c10003353/6953-6814                          CUUAAAAAACUAAGGUUAAAAAUAUUUUUAAUACGCUGUUUCUUAUUAAAAAGUUUUUUAUAAAUUUGCAGACUCAAAAUCAACCUCUGACGA.AAA........UCGUGAAUGUUGGUGUUUGGUCAAGUAUUUAAAAUAUCAUA.........................................AUG
#=GR KGI_S1_ANT01_95m_c10003353/6953-6814 CODON               ...........................................................................................................................................................................................AUG
#=GR KGI_S1_ANT01_95m_c10003353/6953-6814 TT_RNIE_SLOW        ..............................................................................................................................................................................................
JGI1221J11331_1000054/29234-29094                             AAGCCUUAGAAAGAACAAAAAAAAUAAGACCAGAUUUGUUGAAAGAUUAAUCUUUUUUAUUAAAUUUGCACACUCAAAAUCAACCUCUGACGA.AAA........UCGUGAAUGUUGGUCAUUGAAAAACCCAUUAAAAAAUUAACA........................................AUG
#=GR JGI1221J11331_1000054/29234-29094 CODON                  ...............................................STP.............................................................AUG............................................................................
#=GR JGI1221J11331_1000054/29234-29094 TT_RNIE_SLOW           ..............................................................................................................................................................................................
ASLM20b_GM71RDO02HMAJ4/108-1                                  ...............................UUACGCGGUUUCAUAUCAAAAGUUUUUUAUAAAUUUGCAGACUCAAAAUCAACCUCUGACGA.AAA........UCGUGAAUGUUGGUAUUUGAUCAAGUAUUUAAAAUAUCAUAAU..........................................
#=GR ASLM20b_GM71RDO02HMAJ4/108-1 CODON                       ..............................................................................................................................................................................................
#=GR ASLM20b_GM71RDO02HMAJ4/108-1 TT_RNIE_SLOW                ..............................................................................................................................................................................................
NC_014472.1/3298364-3298500                                   UUGAAGAGUUACCUAACAAAAAAUAAAUAUAUUAUUCUUGUAGUUUCUAAAUUAAGAGCUAUUUUUGCACCCGGUUAAUUCAACCUCUGACGA.AAA........UCGUGAAUGUUGAUUGAACAUAAUUAUAAAACAAUAUA............................................AUG
#=GR NC_014472.1/3298364-3298500 CODON                        ...........................................................................................................................................................................................AUG
#=GR NC_014472.1/3298364-3298500 TT_RNIE_SLOW                 ..............................................................................................................................................................................................
KGI_S1_ANT01_95m_c10282318/357-217                            AGCAAUUUUAUUGAAUAAAAAUUAUUUCAAAUUACUUAUUUCUUAUUUAAAAGUUUUUUAUAAAUUUGCACACUCAAAAUCAACCUCUGACGA.AAA........UCGUGAAUGUUGGUGUUUGAUCAACCAUUUUAAAAUAUCAUA........................................AUG
#=GR KGI_S1_ANT01_95m_c10282318/357-217 CODON                 ..........................................................................................................................STP..............................................................AUG
#=GR KGI_S1_ANT01_95m_c10282318/357-217 TT_RNIE_SLOW          ..............................................................................................................................................................................................
SA_S1_NOR05_45m_c10063021/274-413                             CAUAAAAAUGAUGCAUUAAAAAUAUUUUUAAUACGCUGUUUCUUAUUAAAAAGUUUUUUAUAAAUUUGCAGACUCAAAAUCAACCUCUGACGA.AAA........UCGUGAAUGUUGGUAUUUGGUCAAGCAUUUAAAAUAUCAUA.........................................AUG
#=GR SA_S1_NOR05_45m_c10063021/274-413 CODON                  ...........................................................................................................................................................................................AUG
#=GR SA_S1_NOR05_45m_c10063021/274-413 TT_RNIE_SLOW           ..............................................................................................................................................................................................
KGI_S1_ANT02_95m_c10152699/1-92                               ...............................................UAAGAUAUAACCUAUUUUUGCACACUGUUAAAUCAACCUCUGACGA.AAA........UCGUGAAUGUUGGUCAUUACAUAAUCCUAAAUAAAACAAA..........................................AUG
#=GR KGI_S1_ANT02_95m_c10152699/1-92 CODON                    ...............................................AUG......................................................................................STP................................................AUG
#=GR KGI_S1_ANT02_95m_c10152699/1-92 TT_RNIE_SLOW             ..............................................................................................................................................................................................
CESI01056244.1/1274-1412                                      AAGUAAUGUUGAAGUUAUUUAUUAAGACUAAGAAGUUGCCUACUUCAAAAUAAAGUCUAAUUUUGCAAAAAUGAAAUGAACAACCUCUGACGA.AAA........UCGUGAAUGUUGUUACUUUUCAAACAAUAAAAAAAAUAAU..........................................AUG
#=GR CESI01056244.1/1274-1412 CODON                           ..............................................................................................................................................................................................
#=GR CESI01056244.1/1274-1412 TT_RNIE_SLOW                    ..............................................................................................................................................................................................
NZ_LDOD01000007.1/131271-131133                               AUUUAUUAGAUUAACUAAUAAUCAAUGAUUUAUUUAUUUUUUUUAUCAAAAGAAAAAUUCUAAAUUUGCAGCCACAAAAUCAACCUCUGACGA.AAA........UCGUGAAUGUUGCUUUUAUACAACCAUAAAUAACAAGAAA..........................................AUG
#=GR NZ_LDOD01000007.1/131271-131133 CODON                    ...........STP.............................................................................................................................................................................AUG
#=GR NZ_LDOD01000007.1/131271-131133 TT_RNIE_SLOW             ..............................................................................................................................................................................................
NZ_JQMD01000002.1/686570-686432                               GCAAACGGACAUCUAUUUAAAAAAUAAUUGGAAAUAAUUGUCAGUUCUAAAUUAUAGCGUAUUUUUGCACCCUGUUAAAUCAACCUCUGACGA.AAA........UCGUGAAUGUUGACCAUAACAUAAUCAAUAAAAAAAUAUC..........................................AUG
#=GR NZ_JQMD01000002.1/686570-686432 CODON                    ...........................................................................................................................................................................................AUG
#=GR NZ_JQMD01000002.1/686570-686432 TT_RNIE_SLOW             ..............................................................................................................................................................................................
KGI_S1_ANT01_95m_c10220709/488-360                            ..........ACAUUUCAAAAANUUAUCNUAAAUCCCUUGUAGGUUUUAAGAUAUANCNUAUUUUUGCACACUGUUAAAUCAACCUCUGACGA.AAA........UCGUGAAUGUUGGUCAUUACAUAAUCCUAAAUAAAACAAA..........................................AUG
#=GR KGI_S1_ANT01_95m_c10220709/488-360 CODON                 ............AUG.........................................................................................................................STP................................................AUG
#=GR KGI_S1_ANT01_95m_c10220709/488-360 TT_RNIE_SLOW          ..............................................................................................................................................................................................
SA_S2_NOR13_50m_c1009519/310-449                              CAUAAAAAUGAUGCAUUAAAAAUAUUUUUAAUACGCUGUUUCUUAUUAAAAAGUUUUUUAUAAAUUUGCAGACUCAAAAUCAACCUCUGACGA.AAA........UCGUGAAUGUUGGUGUUUGGUCAAGCAUUUAAAAUAUCAUA.........................................AUG
#=GR SA_S2_NOR13_50m_c1009519/310-449 CODON                   ...........................................................................................................................................................................................AUG
#=GR SA_S2_NOR13_50m_c1009519/310-449 TT_RNIE_SLOW            ..............................................................................................................................................................................................
SA_S1_NOR05_45m_c10030739/1-140                               CAUAAAAAUGAUGCAUUAAAAAUAUUUUUAAUACGCUGUUUCUUAUUAAAAAGUUUUUUAUAAAUUUGCAGACUCAAAAUCAACCUCUGACGA.AAA........UCGUGAAUGUUGGUAUUUGGUCAAGUAUUUAAAAUAUCAUA.........................................AUG
#=GR SA_S1_NOR05_45m_c10030739/1-140 CODON                    ...........................................................................................................................................................................................AUG
#=GR SA_S1_NOR05_45m_c10030739/1-140 TT_RNIE_SLOW             ..............................................................................................................................................................................................
SA_S1_NOR08_45m_c10100170/653-792                             CUUAAAACUGAAGCAUUAAAAAUAUUUUUAAUACGCUGUUUCUUAUUAAAAAGUUUUUUAUAAAUUUGCAGACUCAAAAUCAACCUCUGACGA.AAA........UCGUGAAUGUUGGUGUUUGGUCAAGCAUUUAAAAUAUCAUA.........................................AUG
#=GR SA_S1_NOR08_45m_c10100170/653-792 CODON                  ...........................................................................................................................................................................................AUG
#=GR SA_S1_NOR08_45m_c10100170/653-792 TT_RNIE_SLOW           ..............................................................................................................................................................................................
TDF_MC_ARG02_113m_c1036547/66-205                             CUUAAAAAGCUAAGGUUAAAAAUAUUUUUAAUACGCCGUUUCUUAUUAAAAAGUUUUUUAUAAAUUUGCAGACUCAAAAUCAACCUCUGACGA.AAA........UCGUGAAUGUUGGUGUUUGGUCAAGUAUUUAAAAUAUCAUA.........................................AUG
#=GR TDF_MC_ARG02_113m_c1036547/66-205 CODON                  ...........................................................................................................................................................................................AUG
#=GR TDF_MC_ARG02_113m_c1036547/66-205 TT_RNIE_SLOW           ..............................................................................................................................................................................................
KGI_S1_ANT01_95m_c10011644/3032-2893                          CUUGAAAUUGAAGGGUUAAAAAUAUUUUUAAUAGGGUGUUUCUUAUUAAAAAGUUUUUUAUAAAUUUGCAGACUCAAAAUCAACCUCUGACGA.AAA........UCGUGAAUGUUGGUAUUUGGUCAAGCAUUUAAAAUAUCAUA.........................................AUG
#=GR KGI_S1_ANT01_95m_c10011644/3032-2893 CODON               ...........................................................................................................................................................................................AUG
#=GR KGI_S1_ANT01_95m_c10011644/3032-2893 TT_RNIE_SLOW        ..............................................................................................................................................................................................
BS_KBA_SWE21_205m_10096012/621-480                            GGAUUUAUUGGAAGAGUAAAAAAAUACAGAUUAUUUUUCUGAUUCAAUAAAAUUUAUUACUUUUGCACCCACAUUUAGACCAACCUCUGACGA.AAA........UCGUGAAUGUUGCUCUGAUAAUCAUUAUUUUAACUUAAUUGUU.......................................AUG
#=GR BS_KBA_SWE21_205m_10096012/621-480 CODON                 ..............................................................................................................................................................................................
#=GR BS_KBA_SWE21_205m_10096012/621-480 TT_RNIE_SLOW          ..............................................................................................................................................................................................
LGVF01642023.1/447-586                                        AGCAUUUUAGAAUAGAUAAAAUAAUUUACUCUUAAAGGUUUUAUAUUUAAAAGAAUUUAUUAAAUUUGCAAACUCAAAAUCAACCUCUGACGA.AAA........UCGUGAAUGUUGGUAUUUGAUCAACCAUUAAAAAAAACAUA.........................................AUG
#=GR LGVF01642023.1/447-586 CODON                             ...........................................................................................................................................................................................AUG
#=GR LGVF01642023.1/447-586 TT_RNIE_SLOW                      ..............................................................................................................................................................................................
DelMOSum2010_c10000064/13362-13463                            ....................................UUGCCUACUUCAAAAUAAAGUUUAAUUUUGCACCACGAAAUGAACAACCUCUGACGA.AAA........UCGUGAAUGUUGUCUUUUCCAACUCAAUAAAAACAUAAU...........................................AUG
#=GR DelMOSum2010_c10000064/13362-13463 CODON                 ...........................................................................................................................................................................................AUG
#=GR DelMOSum2010_c10000064/13362-13463 TT_RNIE_SLOW          ..............................................................................................................................................................................................
NC_015844.1/11619-11757                                       CAUUUUGCCCUAUACCACAAAAAAUCAGUAAAAUAUAUUGCAAAUUCUAAUUUAUAGACUAUUUUUGCACCCUGUUAAAUCAACCUCUGACGA.AAA........UCGUGAAUGUUGACCAUAACAUAAUCAUUAAAACCAUAUC..........................................AUG
#=GR NC_015844.1/11619-11757 CODON                            ...........................................................................................................................................................................................AUG
#=GR NC_015844.1/11619-11757 TT_RNIE_SLOW                     ..............................................................................................................................................................................................
TDF_OR_ARG04_113m_c1009311/232-371                            CUUAAAAAGCUAAGGUUAAAAAUAUUCUUAAUACGCUGUUUCUUAUUAAAAAGUUUUUUAUAAAUUUGCAAACUCAAAAUCAACCUCUGACGA.AAA........UCGUGAAUGUUGGUGUUUGGUCAAGUAUUUAAAAUAUCAUA.........................................AUG
#=GR TDF_OR_ARG04_113m_c1009311/232-371 CODON                 ...........................................................................................................................................................................................AUG
#=GR TDF_OR_ARG04_113m_c1009311/232-371 TT_RNIE_SLOW          ..............................................................................................................................................................................................
KGI_S2_ANT04_2345m_c1075036/649-510                           CUUUAAAUUGAAGGGUUAAAAAUAUUUUUAAUAGGGUGUUUCUUAUUAAAAAGUUUUUUAUAAAUUUGCAGACUCAAAAUCAACCUCUGACGA.AAA........UCGUGAAUGUUGGUAUUUGGUCAAGCAUUUAAAAUAUCAUA.........................................AUG
#=GR KGI_S2_ANT04_2345m_c1075036/649-510 CODON                ...........................................................................................................................................................................................AUG
#=GR KGI_S2_ANT04_2345m_c1075036/649-510 TT_RNIE_SLOW         ..............................................................................................................................................................................................
KGI_S1_ANT02_95m_c10219286/227-89                             GACAAGUACAUUCCAAAAAAAAUUUAUCUUAAAUCCCUUGUAGGUUUUAAGAUAUAGCGUAUUUUUGCACCCUGUUAAAUCAACCUCUGACGA.AAA........UCGUGAAUGUUGAUCAUUACAUAAUCCUAAAUAAAACAAC..........................................AUG
#=GR KGI_S1_ANT02_95m_c10219286/227-89 CODON                  ...........................................................................................................................................................................................AUG
#=GR KGI_S1_ANT02_95m_c10219286/227-89 TT_RNIE_SLOW           ..............................................................................................................................................................................................
JGI24023J19991_10008759/3342-3484                             UCCGUCCGGAUCUUCUUAAAAAAGAAGAAAAAUAAUUUUAUCAUCUUUAGAAUAUUUUAUUAUCUUUGCAAACUCAAAAUCAACCUCUGACGA.AAA........UCGUGAAUGUUGUACAAUUGAAAAAUUUUAAAAAUAAUUUAAUA......................................AUG
#=GR JGI24023J19991_10008759/3342-3484 CODON                  ................................STP........................................................................................................................................................AUG
#=GR JGI24023J19991_10008759/3342-3484 TT_RNIE_SLOW           ..............................................................................................................................................................................................
NZ_KE387163.1/593550-593689                                   UGUACUAAUUAUCAGUAUAAAAAAUAAACAACUUUAAUUUUUCAUUCAAAAAAAUAAUCCUUAAUUUUGCAGCCACAAAUCAACCUCUGACGA.AAA........UCGUGAAUGUUGCUUUAAACAAUCAUAUAAAUAUCAUUACA.........................................AUG
#=GR NZ_KE387163.1/593550-593689 CODON                        ...........................................................................................................................................................................................AUG
#=GR NZ_KE387163.1/593550-593689 TT_RNIE_SLOW                 ..............................................................................................................................................................................................
KGI_S1_ANT01_95m_c10030583/834-974                            CCCAAUUUAAGUGACUGAAAAUUAUUUCGAAAUACUUAAUUCUAAUUUAAAAGUUUUUUAUAAAUUUGCACACUCAAAAUCAACCUCUGACGA.AAA........UCGUGAAUGUUGAUGAUUGAUCAACCAUUUUAAAAUAUCAUA........................................AUG
#=GR KGI_S1_ANT01_95m_c10030583/834-974 CODON                 ...........................................................................................................................................................................................AUG
#=GR KGI_S1_ANT01_95m_c10030583/834-974 TT_RNIE_SLOW          ..............................................................................................................................................................................................
KGI_S1_ANT02_95m_c10445002/1-88                               ..................................................UUUAUUAGCUAUUUUUGCACCCUGUUAAAUCAACCUCUGACGA.AAA........UCGUGAAAGUUGGUCCAAACUAAAUUAAAAAUUAAAGCA...........................................AUG
#=GR KGI_S1_ANT02_95m_c10445002/1-88 CODON                    ...........................................................................................................................................................................................AUG
#=GR KGI_S1_ANT02_95m_c10445002/1-88 TT_RNIE_SLOW             ..............................................................................................................................................................................................
NZ_KE386915.1/8877-8741                                       AUUUUUUCAGAUUCAUAUAUAAAAAAGGAAUAUUCACUUGUAAGUUAGAAAAAAUCCACUAUUUUUGCACUCCAUUAAUUCAACCUCUGACGA.AAA........UCGUGAAAGUUGGCUUAAGUAACUGAUAAUAAAAUACC............................................AUG
#=GR NZ_KE386915.1/8877-8741 CODON                            ...........................................................................................................................................................................................AUG
#=GR NZ_KE386915.1/8877-8741 TT_RNIE_SLOW                     ..............................................................................................................................................................................................
DelMOSum2011_c10154912/1-65                                   .........................................................................CGCAAUGUAACCUCUGACGA.AAA........UCGUGUAUGUUACUAGCUACAAUUAUUUAAGUAUAACUA...........................................AUG
#=GR DelMOSum2011_c10154912/1-65 CODON                        ...........................................................................................................................................................................................AUG
#=GR DelMOSum2011_c10154912/1-65 TT_RNIE_SLOW                 ..............................................................................................................................................................................................
CERS01121503.1/399-508                                        CUAAAUAAUAACUAAUUAUCAAUUAAUUUGAUUUUUGUGUAGUUUAAAAUUAAUCUUAUUUUUGCAAACGAAAAUAGUAUUAACCUCUGACGA.AAA........UCGUGUAUGUUAAA.......................................................................
#=GR CERS01121503.1/399-508 CODON                             ..............................................................................................................................................................................................
#=GR CERS01121503.1/399-508 TT_RNIE_SLOW                      ..............................................................................................................................................................................................
JGI20152J14361_10000298/36686-36549                           UAAAAAGCAGCUUUUUUUGAUUUUUUUCUACAAAAAAGGAAAUCAAAAAUAAAAUAAUUGGUACUUUUGCACUCGCAAUGUAACCUCUGACGA.AAA........UCGUGUAUGUUACUCGCUACAAUUAUUUAAGCAUAUCGA...........................................AUG
#=GR JGI20152J14361_10000298/36686-36549 CODON                STP........................................................................................................................................................................................AUG
#=GR JGI20152J14361_10000298/36686-36549 TT_RNIE_SLOW         ..............................................................................................................................................................................................
JGI20153J14295_10241690/144-281                               UUGAAAAGUACUUUUUUUUGAUUUUUUUCUUAAAAAAGGAAAGUGAAAAUAAAAUAAUUGGUACUUUUGCACUCGCAAUGUAACCUCUGACGA.AAA........UCGUGUAUGUUACUAGCUACAAUUAUUUAAGUAUAUCUA...........................................AUG
#=GR JGI20153J14295_10241690/144-281 CODON                    ...........................................................................................................................................................................................AUG
#=GR JGI20153J14295_10241690/144-281 TT_RNIE_SLOW             ..............................................................................................................................................................................................
JGI20156J14371_10014241/1115-978                              UAAAAAGCAGCUUUUUUUGAUUUUUUUCUACAAAAAAGGAAAACAAAAAUAAAAUAAUUGGUACUUUUGCACUCGCAAUGUAACCUCUGACGA.AAA........UCGUGUAUGUUACUCGCUACAAUUAUUUAAGCAUAUCGA...........................................AUG
#=GR JGI20156J14371_10014241/1115-978 CODON                   STP........................................................................................................................................................................................AUG
#=GR JGI20156J14371_10014241/1115-978 TT_RNIE_SLOW            ..............................................................................................................................................................................................
NCBI_READ_1112614356934/390-527                               UUUUUAAAAAGUUUUUUUUGAUUUUUUUAAACAAAAAAGGAAAAAAAAAUAAAAUAAUUGGUACUUUUGCACUCGCAAUGUAACCUCUGACGA.AAA........UCGUGUAUGUUACUAGCUACAAUUAUUUAAGUAUAUCUA...........................................AUG
#=GR NCBI_READ_1112614356934/390-527 CODON                    .......................................................................................................................................AUG....................................................
#=GR NCBI_READ_1112614356934/390-527 TT_RNIE_SLOW             ..............................................................................................................................................................................................
JGI20152J14361_10011154/144-7                                 UAAAAAGCAGCUUUUUUUUAUUUUUUUCUACAAAAAAGGAAAACAAAAAUAAAAUAAUUGGUACUUUUGCACUCGCAAUGUAACCUCUGACGA.AAA........UCGUGUAUGUUACUCGCUACAAUUAUUUAAGCAUAUCGA...........................................AUG
#=GR JGI20152J14361_10011154/144-7 CODON                      STP...........................................................................................................................................................................................
#=GR JGI20152J14361_10011154/144-7 TT_RNIE_SLOW               ..............................................................................................................................................................................................
JGI20152J14361_10002150/8677-8814                             AAUUUUCAAAAUUCAAUCAAAAUAGUGGCCUAAAUAAUUGUCACAUUACAAAAUUUAGGUAUUUUUGCAGCCAAUUAAUUUAACCUCUGGCG..AAAUA.......CGUGUAUGUUGCUUUAGUUUAAUAUUUAAAUUAAUACU...........................................AUG
#=GR JGI20152J14361_10002150/8677-8814 CODON                  ...........................................................................................................................................................................................AUG
#=GR JGI20152J14361_10002150/8677-8814 TT_RNIE_SLOW           ..............................................................................................................................................................................................
CESU01163506.1/197-60                                         AAUUUUCAAAAUUCAAUCAAAAUAGUGGCCUAAAUAAUUGUCACAUUACAAAAUUUAGGUAUUUUUGCAGCCAAUUAAUCUAACCUCUGGCG..AAAUA.......CGUGUAUGUUGUUUUAAUUUAAUAUUUAAAUUAAUACU...........................................AUG
#=GR CESU01163506.1/197-60 CODON                              ...........................................................................................................................................................................................AUG
#=GR CESU01163506.1/197-60 TT_RNIE_SLOW                       ..............................................................................................................................................................................................
JGI20154J14316_10029844/595-733                               AAUUUUAAUAUUUCAAUCAAAAUAGUGNCCUAAAUAAUUGCCACAUUACAAAAAUUAGGUAUUUUUGCAGCCAAUUAAUUUAACCUCUGGCG..AAAUA.......CGUGUAUGUUACUUUAAUUUAACAUUAUAAAUUAAUACU..........................................AUG
#=GR JGI20154J14316_10029844/595-733 CODON                    ...........................................................................................................................................................................................AUG
#=GR JGI20154J14316_10029844/595-733 TT_RNIE_SLOW             ..............................................................................................................................................................................................
DelMOSum2011_c10007301/1809-1671                              AAUUUUAAUAUUUCAAUCAAAAUAGUGGCCUAAAUAAUUGCCACAUUACAAAAAUUAGGUAUUUUUGCAGCCAAUUAAUUUAACCUCUGGCG..AAAUA.......CGUGUAUGUUACUUUAAUUUAACAUUAUAAAUUAAUACU..........................................AUG
#=GR DelMOSum2011_c10007301/1809-1671 CODON                   ...........................................................................................................................................................................................AUG
#=GR DelMOSum2011_c10007301/1809-1671 TT_RNIE_SLOW            ..............................................................................................................................................................................................
2236876009_261411/157-19                                      AAUUUUAAUAUUUCAUUCAAAAUAGUGACUUAAAUAAUUGCCACAUUACAAAAAUUAGGUAUUUUUGCAUCCAAUUAAUUUAACCUCUGGCG..AAAUA.......CGUGUAUGUUACUUUAAUUUAACAUUAUAAAUUAAUACU..........................................AUG
#=GR 2236876009_261411/157-19 CODON                           ..............................................................................................................................................................................................
#=GR 2236876009_261411/157-19 TT_RNIE_SLOW                    ..............................................................................................................................................................................................
2236876010_0651014/239-376                                    AAUUUUAAUAUUUCAUUCAAAAUAGUGGCCUAAAUAAUUGCCACAUUACAAAAAUUAGGUAUUUUUGCAGCCAAUUAAUUUAACCUCUGGCG..AAAUA.......CGUGUAUGUUACUUAAUUUAAUAUUAUAAAUUAAUACU...........................................AUG
#=GR 2236876010_0651014/239-376 CODON                         ..............................................................................................................................................................................................
#=GR 2236876010_0651014/239-376 TT_RNIE_SLOW                  ..............................................................................................................................................................................................
NZ_AMYW01000004.1/95399-95537                                 AUUUAUCAGCAACUUAAAAUAAUUUACAAUUUAUAAUUCAUAAUUUACAAUUAUUUUUUACAUUUGCACCCGAAUUAGACUAACCUCUGGCG..AAAUA.......CGUGAAUGUUACUCUAAAUAAACAAUAAUAAAAAUUAUC..........................................AUG
#=GR NZ_AMYW01000004.1/95399-95537 CODON                      ...........................................................................................................................................................................................AUG
#=GR NZ_AMYW01000004.1/95399-95537 TT_RNIE_SLOW               ..............................................................................................................................................................................................
JGI20152J14361_10056262/790-928                               AAUUUUAAUAUUUCAAUCAAAAUAGUGGCCUAAAUAAUUGCCACAUUACAAAAAUUAGGUAUUUUUGCAGCCAAUUAAUUUAACCUCUGGCG..AAAUA.......CGUGCAUGUUACUUUAAUUUAACAUUAUAAAUUAAUACU..........................................AUG
#=GR JGI20152J14361_10056262/790-928 CODON                    ..............................................................................................................................................................................................
#=GR JGI20152J14361_10056262/790-928 TT_RNIE_SLOW             ..............................................................................................................................................................................................
JGI20152J14361_10002317/11002-11140                           AAUUUUCAGUUUUCAAUCAAAAUAGUGGCCUAAAUAAUUGCUACAUAACAAAAAUUAGGUAUUUUUGCAGCCAAUUAAUUUAACCUCUGGCG..AAAUA.......CGUGCAUGUUACUUUGGUUUAACAUUAUAAAUUAAUACU..........................................AUG
#=GR JGI20152J14361_10002317/11002-11140 CODON                ...........................................................................................................................................................................................AUG
#=GR JGI20152J14361_10002317/11002-11140 TT_RNIE_SLOW         ..............................................................................................................................................................................................
sludgePhrap_Contig8207/573-432                                AAAGUCCAAAAAAGUAAAAUAAUUCAAAAUUUAUAAUUUAUAAUUCAAAAUAAUUAUUAAAUUUGCACCCUCAAUUGGAUUAACCUCUGGCG..AAAGA.......CGUGCAUGUUGGUCUGACAUUCAAUAAUUUAAAUCGUAAAUC.......................................AUG
#=GR sludgePhrap_Contig8207/573-432 CODON                     ...........................................................................................................................................................................................AUG
#=GR sludgePhrap_Contig8207/573-432 TT_RNIE_SLOW              ..............................................................................................................................................................................................
2156199154/615-475                                            ACGUGCUUUAGAAAUUUACAAUAAUCGAAAUAAUGAUUUGGAAAAUCAAUAAUUAUCAUUAAUUUUGCAGUCGUAUUGAUUAACCUCUGGCG..AAAGA.......CGUGCAUGUUACUCAAUCUUAAUUAAUUCGAAUUAUUACAA........................................AUG
#=GR 2156199154/615-475 CODON                                 ........STP................................................................................................................................................................................AUG
#=GR 2156199154/615-475 TT_RNIE_SLOW                          ..............................................................................................................................................................................................
2210285019/214-354                                            CCGUGCUUUAGAAAUUUACAAUAAUCGAAAUAAUGAUUUGGAAAAUCAAUAAUUAUCGUUAAUUUUGCAGUCGUAUUGAUUAACCUCUGGCG..AAAGA.......CGUGCAUGUUACUCAAUCUUAAUUAAUUCGAAUUAUUACAA........................................AUG
#=GR 2210285019/214-354 CODON                                 .................................................STP.......................................................................................................................................AUG
#=GR 2210285019/214-354 TT_RNIE_SLOW                          ..............................................................................................................................................................................................
JGI20160J14292_10046497/610-748                               AAUUUUAAUAUUUCAAUCAAAAUAGUGGCCUAAAUAAUUGCCACAUUACAAAAAUUAGGUAUUUUUGCAGCCAAUUAAUUUAACCUCUGGCG..AAACA.......CGUGCAUGUUACUUUAAUUUAACAUUAUAAAUUAAUACU..........................................AUG
#=GR JGI20160J14292_10046497/610-748 CODON                    ...........................................................................................................................................................................................AUG
#=GR JGI20160J14292_10046497/610-748 TT_RNIE_SLOW             ..............................................................................................................................................................................................
CESE01253289.1/365-226                                        AUACUUUAAUCAUUGUAGAUUAAAUAAAAAUGAUUAUUUUUGCAGCCGUCUAUACUAUUAAUAUAGGCACAAAUUUAUUCCAACCUCUAGCGA.AAA........UCGUGAAUGUUGUUUUAAAUAUUACAUUAAUAAAAAUUAAA.........................................AUG
#=GR CESE01253289.1/365-226 CODON                             .............................AUG..............................................................................................................................................................
#=GR CESE01253289.1/365-226 TT_RNIE_SLOW                      ..............................................................................................................................................................................................
CESJ01016245.1/3116-3254                                      CCAAAAAACUUAGGCCUGAUUUACUCAGUGAUUAAUUGUAUUUUUAUUUAAAAAAAAUACAGUACUUUUGCGCGACUAAGUAACCUCUAGCGA.AAA........UCGUGAAUGUUGCUUUAAUCAUAAUUUCAAUUCAAUAAAC..........................................AUG
#=GR CESJ01016245.1/3116-3254 CODON                           ................................STP........................................................................................................................................................AUG
#=GR CESJ01016245.1/3116-3254 TT_RNIE_SLOW                    ..............................................................................................................................................................................................
JGI20152J14361_10000482/17611-17752                           GCAAAAAGAAACACCAAAAAAAUACAAACAAAAGGUUGUAGAUUAUGAAUUAAUAAUUACUUUUGCACCCAAUUUCGGAUUAACCUCUAGCGA.AAA........UCGUGAAUGUUGUUCUGGAUUAAUUAUAAUUAAAUUUAGAGAU.......................................AUG
#=GR JGI20152J14361_10000482/17611-17752 CODON                G.............................................................................................................................................................................................
#=GR JGI20152J14361_10000482/17611-17752 TT_RNIE_SLOW         ..............................................................................................................................................................................................
NCBI_BBAY_READ_1106073089325/978-842                          ACAGUCCCAUUGCAAGCUGAUAAAAUUACUACUGCUAUUGUGUACUCAAAAAAUAAGUUUAAUUUUGCACCACGAAAGAUUAACCACUGACG..AUAAC.......CGUGUAUGUUGGCUUUUUAAACUUAAUAAACUAUCAA............................................AUG
#=GR NCBI_BBAY_READ_1106073089325/978-842 CODON               ............................................................................................................................................AUG...............................................
#=GR NCBI_BBAY_READ_1106073089325/978-842 TT_RNIE_SLOW        ..............................................................................................................................................................................................
P_1C_Liq_3_UnCty_1009162/278-137                              AUAAAUUUAAAAACGUUUCACAUUCCUGAGAAAAAUAAUUUUCCUUGAUUAUAAAAUUAUUAUAUUUGCAAACUUCAAAUUAACCACUGGCG..AUAAC.......CGUGUAUGUUGAUUUGAUUUUAAUCGUUUUAAAAAUUACAUU.......................................AUG
#=GR P_1C_Liq_3_UnCty_1009162/278-137 CODON                   .STP..........................................................................................................................................................................................
#=GR P_1C_Liq_3_UnCty_1009162/278-137 TT_RNIE_SLOW            ..............................................................................................................................................................................................
NCBI_BBAY_READ_1106105074739/124-258                          ACAGCCCCAUUGCAAGCUGAUAAAAUUGCUACUGCUAUUGUAUACUCAAAAAAUAAGUUUAAUUUUGCACCACAAAAGAUCAACCACUGACG..AUAAC.......CGUGUAUGUUGGCUUUUAAAACUUAAUAAACUAUC..............................................AUA
#=GR NCBI_BBAY_READ_1106105074739/124-258 CODON               ............................................................................................................................................A..............................................UG.
#=GR NCBI_BBAY_READ_1106105074739/124-258 TT_RNIE_SLOW        ..............................................................................................................................................................................................
CENJ01092743.1/217-81                                         ACAGCCCCAUUGCAAGCUGAUAAAAUUGCUACUGCUAUUGUAUACUCAAAAAAUAAGUUUAAUUUUGCACCACAAAAGAUCAACCACUGACG..AUAAC.......CGUGUAUGUUGGCUUUUAAAACUUAAUAAACUAUCAA............................................AUG
#=GR CENJ01092743.1/217-81 CODON                              ...........................................................................................................................................................................................AUG
#=GR CENJ01092743.1/217-81 TT_RNIE_SLOW                       ..............................................................................................................................................................................................
NCBI_BBAY_READ_1106073037205/197-333                          ACAGCCCCAUUGCAAGCUGAUAAAAUUGCUAUUGCUAUUGUAUACUCAAAAAAUAAGUUUAAUUUUGCACCACAAAAGAUCAACCACUGACG..AUAAC.......CGUGUAUGUUGGCUUUUAAAACUUAAUAAACUAUCAU............................................AUG
#=GR NCBI_BBAY_READ_1106073037205/197-333 CODON               ...................................................................................................................................AUG........................................................
#=GR NCBI_BBAY_READ_1106073037205/197-333 TT_RNIE_SLOW        ..............................................................................................................................................................................................
CERS01174496.1/118-1                                          UAAGACCUGACUUGUUAAGUGAUUAAAUACUAAUCCAAUUUUUCUUUUAAGUAAAAAUAAAGUAUUUUUGCCGAGCAAAACAACCACUGGCGA.AAA........UCGUGAAUGUUGUCUUGCUUAA...............................................................
#=GR CERS01174496.1/118-1 CODON                               .......................STP....................................................................................................................................................................
#=GR CERS01174496.1/118-1 TT_RNIE_SLOW                        ..............................................................................................................................................................................................
CEVW01141574.1/1070-1206                                      UAAGACCUGACUUGUUAAGUGAUUAAAUACUAAUCCAAUUUUUCUUUUAAGUAAAAAUAAAGUAUUUUUGGCGAGCAAAACAACCACUGGCGA.AAA........UCGUGAAUGUUGUCUUGCUUAAUUUCAAUAUAAAAAUC............................................AUG
#=GR CEVW01141574.1/1070-1206 CODON                           .......................STP.................................................................................AUG................................................................................
#=GR CEVW01141574.1/1070-1206 TT_RNIE_SLOW                    ..............................................................................................................................................................................................
CEUA01411516.1/269-405                                        UAAGACCUGACUUGUUAAGUGAUUAAAUACUAAUCCAAUUUUUCUUUUAAGUAAAAAUAAAGUAUUUUUGCCGGGCAAAACAACCACUGGCGA.AAA........UCGUGAAUGUUGUUUUGCUUAAUUUCAAUAUAAAAAUC............................................AUG
#=GR CEUA01411516.1/269-405 CODON                             .......................STP.................................................................................................................................................................AUG
#=GR CEUA01411516.1/269-405 TT_RNIE_SLOW                      ..............................................................................................................................................................................................
CEQM01197603.1/312-448                                        UAAGACCUGACUUGUUAAGUGAUUAAAUACUAAUCCAAUUUUUCUUUUAAGUAAAAAUAAAGUAUUUUUGCCGGGCAAAACAACCACUGGCGA.AAA........UCGUGAAUGUUGUUUCGCUUAAUUUCAAUAUAAAAAUC............................................AUG
#=GR CEQM01197603.1/312-448 CODON                             ...........................................................................................................................................................................................AUG
#=GR CEQM01197603.1/312-448 TT_RNIE_SLOW                      ..............................................................................................................................................................................................
CEVP01261667.1/1-58                                           ...............................................................................ACAACCACUGGCGA.AAA........UCGUGAAUGUUGUUUCGCUUAAUUUCAAUAUAAAGAUC............................................AUG
#=GR CEVP01261667.1/1-58 CODON                                ..............................................................................................................................................................................................
#=GR CEVP01261667.1/1-58 TT_RNIE_SLOW                         ..............................................................................................................................................................................................
JCVI_READ_1104230344964/981-845                               UCAGGCCGUGACUGUUAAGUGAUUAAAUACUAAUCCAAUUUUUCUUAUAAGAAAAAAUAAAGUAGUUGGGGCGAGCAAAACAACCACUGGCGA.AAA........UCGUGAAUGUUGUCUUGCUUAAUUUCAAUAUAAAAAUC............................................AUG
#=GR JCVI_READ_1104230344964/981-845 CODON                    .................................................................AUG..........................................................................................................................
#=GR JCVI_READ_1104230344964/981-845 TT_RNIE_SLOW             ..............................................................................................................................................................................................
CERW01179445.1/1-69                                           ....................................................................UGGCGAGCAAAACAACCACUGGCGA.AAA........UCGUGAAUGUUGUCUUGCUUAAUUUCAAUAUAAAAAUC............................................AUG
#=GR CERW01179445.1/1-69 CODON                                ....................................................................AUG.......................................................................................................................
#=GR CERW01179445.1/1-69 TT_RNIE_SLOW                         ..............................................................................................................................................................................................
DelMOWin2010_c10013017/4053-4190                              GGAAAUUACGCCCUGAUAUUUUUGAUUGAUUUCUUUCUAUAAAUAAAACAAAAAAUGUAUAUUCGCAAUCGAUUUUAAUACAACCACUGACGA.UAA........UCGUGUAUGUUGUAUUAAACUAAACUAAAAUUUUACACA...........................................AUG
#=GR DelMOWin2010_c10013017/4053-4190 CODON                   ..........................STP..............................................................................................................................................................AUG
#=GR DelMOWin2010_c10013017/4053-4190 TT_RNIE_SLOW            ..............................................................................................................................................................................................
CEWH01233956.1/352-214                                        GAACUAAACAAAUUAAACCUGGUAUUAUUAAAUAGUUUUUUUUGAUAAAAAAAAAUAGUAAUUUCGCAUUCCAAAUUAUUCAACCACUGACGA.UAA........UCGUGUAUGUUGUGUAACUAAAAUUAAAAUCUUUUCAAUA..........................................AUG
#=GR CEWH01233956.1/352-214 CODON                             ................................STP........................................................................................................................................................AUG
#=GR CEWH01233956.1/352-214 TT_RNIE_SLOW                      ..............................................................................................................................................................................................
JCVI_SCAF_1101668058877/1540-1432                             ............................GUGCAGGUAUUGUGUACUCAAAAAAUAAGUUUAAUUUUGCACCACUAAAGAUCAACCACUGACGA.UAA........UCGUGUAUGUUGACUUUUAAAACUAAAUAAAUUAUAAG............................................AUG
#=GR JCVI_SCAF_1101668058877/1540-1432 CODON                  ...................................................................................................................................AUG........................................................
#=GR JCVI_SCAF_1101668058877/1540-1432 TT_RNIE_SLOW           ..............................................................................................................................................................................................
CENT01032076.1/7387-7251                                      CAGCUGCACUAAGGGACUCAGAAAAUUAGUGCGGGUAUUGUAUACUCAAAAAAUAAGUUUAAUUUUGCACCACUAAAGAUCAACCACUGACGA.UAA........UCGUGUAUGUUGACUUUUAAAACUAAAUAAAUUAUCAG............................................AUG
#=GR CENT01032076.1/7387-7251 CODON                           ...........................................................................................................................................................................................AUG
#=GR CENT01032076.1/7387-7251 TT_RNIE_SLOW                    ..............................................................................................................................................................................................
CENG01052807.1/135-271                                        ACAGCUGCACGAAGGACUCAGAAAAUUAGUGUGGGUGUUGUAUACUCAAAAAAUAAGUUUAAUUUUGCAGCACUAAAGAUCAACCACUGACGA.UAA........UCGUGUAUGUUGACUUUUAAAACUAAAUAAAUUAUCAG............................................AUG
#=GR CENG01052807.1/135-271 CODON                             ...........................................................................................................................................................................................AUG
#=GR CENG01052807.1/135-271 TT_RNIE_SLOW                      ..............................................................................................................................................................................................
CESE01258788.1/619-757                                        GAAGACCAAAUUUACUUGAUGAUUAAAUAUCCACAGUGCUUUUAUGUUAAAUAAAAAAAAAGUACUUUUGUAAAAUAAAGUAACCACUGGCGA.AAA........UCGUGAAUGUUGCUUUUCUUAUAAUUCUAAUGCAACAACA..........................................AUG
#=GR CESE01258788.1/619-757 CODON                             ...........................................................................................................................................................................................AUG
#=GR CESE01258788.1/619-757 TT_RNIE_SLOW                      ..............................................................................................................................................................................................
NZ_CBYE010000026.1/462889-462749                              UUUUUACUAUUACAAUUAUAAAUCAUUCACAAUUUAUUUUGCAGAUUUGAAAAAUUGUUCUAAAUUUGCAAACUGUUAAUCAACCUCUGACG..AUAGA.......CGUGUAUGUUGUUUGAUGUAAUUAUUUAUUUUUAAUUAACA........................................AUG
#=GR NZ_CBYE010000026.1/462889-462749 CODON                   ..............................................................................................................................................................................................
#=GR NZ_CBYE010000026.1/462889-462749 TT_RNIE_SLOW            ..............................................................................................................................................................................................
NZ_AVCQ01000015.1/91228-91368                                 UCAAGACCGUACAAUCCAAUUGAAUUAGAAUAAUAAUUUUGCAGAUUUGAAAAAUUGUUCUAAAUUUGCAACCUGUUAAUCAACCUCUGACG..AUAGA.......CGUGUAUGUUGUUUGAUGUAAUUAUUUAUUUUUAAUUAACA........................................AUG
#=GR NZ_AVCQ01000015.1/91228-91368 CODON                      ..............................................................................................................................................................................................
#=GR NZ_AVCQ01000015.1/91228-91368 TT_RNIE_SLOW               ..............................................................................................................................................................................................
NZ_JNCG01000035.1/11422-11562                                 UCAAGACCGUACAAUCCAAUUGAAUUAGAAUAAUAAUUUUGCAGAUUUGAAAAAUUGUUCUAAAUUUGCAAACUGUUAAUCAACCUCUGACG..AUAGA.......CGUGUAUGUUGUUUGAUGUAAUUAUUUAUUUUUAAUUAACA........................................AUG
#=GR NZ_JNCG01000035.1/11422-11562 CODON                      ..............................STP.............................................................................................................................................................
#=GR NZ_JNCG01000035.1/11422-11562 TT_RNIE_SLOW               ..............................................................................................................................................................................................
NZ_LFKT01000011.1/208046-207906                               UUUUUACUAUUACAAUUAUAAAUCAUUCACAAUUUAUUUUGCAGAUUUGAAAAAUUGUUCUAAAUUUGCAACCUGUUAAUCAACCUCUGACG..AUAGA.......CGUGUAUGUUGUUUGAUGUAAUUAUUUAUUUUUAAUUAACA........................................AUG
#=GR NZ_LFKT01000011.1/208046-207906 CODON                    ..............................................................................................................................................................................................
#=GR NZ_LFKT01000011.1/208046-207906 TT_RNIE_SLOW             ..............................................................................................................................................................................................
NZ_BARD01000013.1/28647-28508                                 UGUUUCAGUUUGUUAUGAAUUAUAAUUGAUCAAAUAUUUUGUCAAUAUAGAAAAAUGUUCUAAAUUUGCAUUCCGUUAAUCAACCUCUGACG..AUAGA.......CGUGUAUGUUGUUUGAUGUCAAUUUUUUUAUUAAUUAACA.........................................AUG
#=GR NZ_BARD01000013.1/28647-28508 CODON                      ..............................................................................................................................................................................................
#=GR NZ_BARD01000013.1/28647-28508 TT_RNIE_SLOW               ..............................................................................................................................................................................................
LPaug09P1610m_c1098533/15-151                                 AAAAAAAUUCGUCCAGAUUAUUUAAUUAACUAAAUUUCUCUGAAAGAAAAAAAAAUAGUAAAUUCGCAAUCCAUUUGAUAUAACCGCUGACGA.UAA........UCGUGGAUGUUGUACAAUUUAAAUUAAAAAUUUACAAA............................................AUG
#=GR LPaug09P1610m_c1098533/15-151 CODON                      ...........................................................................................................................................................................................AUG
#=GR LPaug09P1610m_c1098533/15-151 TT_RNIE_SLOW               ..............................................................................................................................................................................................
JGI20157J14317_10000212/34945-34808                           AAGCCUUCUUCUUGAGGAAGAAAAAAAGCAAAAACAUAACUUGUAAACAACAAAAUUAAUUGUACUUUUGCUCCCGCAUUUAACCGCUGACGA.UAA........UCGUGGAUGUUGUAUGCAAGAACCCAUUAAAAUAAAAAC...........................................AUG
#=GR JGI20157J14317_10000212/34945-34808 CODON                ...........................................................................................................................................................................................AUG
#=GR JGI20157J14317_10000212/34945-34808 TT_RNIE_SLOW         ..............................................................................................................................................................................................
LPaug08P2610m_c1056069/114-250                                AAAAAAAUUCGUCCAGAUUUUUUAAUUAACUAAAUUUCUCUGAAAGAAAAAAAAAUAGUAAAUUCGCAGUCCAUUUGAUAUAACCGCUGACGA.UAA........UCGUGGAUGUUGUACAAUUUAAAUUAAAAAUUUACAAA............................................AUG
#=GR LPaug08P2610m_c1056069/114-250 CODON                     ..............................STP..........................................................................................................................................................AUG
#=GR LPaug08P2610m_c1056069/114-250 TT_RNIE_SLOW              ..............................................................................................................................................................................................
wf3_Contig2666/226-365                                        UCAUCAAAUUCCCCGAACAUUUUUUCACAAUACUAUUGCCGAUUAUUAUUUAUUGCUUACUUUUGCAUCCAAUUUCAUAUUAACCUCUGGCG..AUCUC.......CGUGAAUGUUGGUUUGGAUUAAAUUUUAAAAUUAAAAGAA.........................................AUG
#=GR wf3_Contig2666/226-365 CODON                             ...........................................................................................................................................................................................AUG
#=GR wf3_Contig2666/226-365 TT_RNIE_SLOW                      ..............................................................................................................................................................................................
JGI11876J14442_10791786/304-198                               ..............................AAAUAAUCUCAUUUAUGAAUUAAAUUUUUAUUUUUGCAAACUGAUUUGAAUAACCUCUGGCG..AAAAA.......CGUGAAUGUUGUUUAAGUAUAACCUAAUUAUUAAGUU............................................AUG
#=GR JGI11876J14442_10791786/304-198 CODON                    ..............................................................................................................................................................................................
#=GR JGI11876J14442_10791786/304-198 TT_RNIE_SLOW             ..............................................................................................................................................................................................
DelMOSum2011_c10050897/838-698                                ACGCCGUGUGUUACAAAACUUUUUCUAUAAUAAAGUUUCUAGGUUUUACUUUUUACUUAUAUUUGCAGCCAAUUUCGAGUUAACCUCUGGCGA.UCA........UCGCGAAUGUUGUUUCGAAUAAAUACAUAAAAAACCAUAUAC........................................AUG
#=GR DelMOSum2011_c10050897/838-698 CODON                     ...........................................................................................................................................................................................AUG
#=GR DelMOSum2011_c10050897/838-698 TT_RNIE_SLOW              ..............................................................................................................................................................................................
JGI20153J14295_10078886/743-883                               ACGCUGUGUGUUACAAAACUUUUUCUAUAAUAAAGUUUCUAGGUUUUACUUUUUACUUAUAUUUGCAGCCAAUUUCGAGUUAACCUCUGGCGA.UCA........UCGCGAAUGUUGUUUCGGAUAAAUACAUAAAAAACCAUUAAU........................................AUG
#=GR JGI20153J14295_10078886/743-883 CODON                    ..............................................................................................................................................................................................
#=GR JGI20153J14295_10078886/743-883 TT_RNIE_SLOW             ..............................................................................................................................................................................................
JGI20153J14295_10079231/259-119                               ACGCUGUGUCUUACAAAAAUUUUUCUAUAAUAAAGUUUCUAGCUUUUACUUUUUACUUAUAUUUGCAGCCAAUUUCGAGUUAACCUCUGGCGA.UCA........UCGCGAAUGUUGUUUCGAAUAAAUACAUAAAAAACCAUAUAC........................................AUG
#=GR JGI20153J14295_10079231/259-119 CODON                    ..............................................................................................................................................................................................
#=GR JGI20153J14295_10079231/259-119 TT_RNIE_SLOW             ..............................................................................................................................................................................................
SRS043422_C2637862/399-254                                    AAAUUUGAAGCCUACGAACCUUAAAAUCAAUUUUUAAUUUGUAGUUUCAAAAAAAAAUUAUAUAUUUGCGAAAUGUUAAUCAACCUCUGACG..AAAGC.......CGUGAAUGUUGUUUAGCUGUUAAUCUUAAUUAUUUUAUAAAAUAUC...................................AUG
#=GR SRS043422_C2637862/399-254 CODON                         .....................STP...................................................................................................................................................................AUG
#=GR SRS043422_C2637862/399-254 TT_RNIE_SLOW                  ..............................................................................................................................................................................................
SRS013506_C1070803/235-90                                     AAAUGGAAAAUUUGAAGCCUACGAACCUUAAAAUUAAUUUGUAAUUUCAAAAAAAAAUUAUACAUUUGCGGAAUGUUAAUCAACCUCUGACG..AAAGC.......CGUGAAUGUUGUUUAGCUGUUAAUCUUAAUUAUUUUAUAAAAUAUC...................................AUG
#=GR SRS013506_C1070803/235-90 CODON                          ............................STP............................................................................................................................................................AUG
#=GR SRS013506_C1070803/235-90 TT_RNIE_SLOW                   ..............................................................................................................................................................................................
CEQS01154894.1/576-435                                        UUUGGACAAUAGGUCUUAAAAUUUUAAGCAAUUAGGUUGCAGGGGCUACAAUUUUGUGUAUUUUUGCAUCCGAUUUAUUCCAACCUCUGGCG..AUCAC.......CGUGAAUGUUGUUAUAAACUUAACCAUUUUGAAAUCCAAAUU.......................................AUG
#=GR CEQS01154894.1/576-435 CODON                             ................STP........................................................................................................................................................................AUG
#=GR CEQS01154894.1/576-435 TT_RNIE_SLOW                      ..............................................................................................................................................................................................
CETA01127273.1/1002-1141                                      UCUAUUGAAAGAAGAUUAAUUUUUUCACUUUCAGGCUUGUAGAAUAAUAUAAAUUGAUUAGUUUUGCACUCGUUCUAGAAUAACCUCUGGCG..AUCAC.......CGUGAAUGUUGUUAUAGAUUGUACUUUAAAUUAUUAUAAA.........................................AUG
#=GR CETA01127273.1/1002-1141 CODON                           ................STP........................................................................................AUG................................................................................
#=GR CETA01127273.1/1002-1141 TT_RNIE_SLOW                    ..............................................................................................................................................................................................
2236876010_0239681/134-274                                    AAAACUUACGUCCCUAAAAUUUUUCUGUAAUAAAGUUUCUAAGUUUUACUUUUUACUUAUAUUUGCAGCCAAUUUCGAGUUAACCUCUGGCGA.UCA........UCGUGAAUGUUGUUUCGAAUAAAUAUUUAAAAAACCAUAAAC........................................AUG
#=GR 2236876010_0239681/134-274 CODON                         ...........................................................................................................................................................................................AUG
#=GR 2236876010_0239681/134-274 TT_RNIE_SLOW                  ..............................................................................................................................................................................................
JGI20157J14317_10157594/484-624                               AAAACUUACGUCCCUAAAAUUUUUCUAUAAUAAAGUUUCUAAGUUUUACUUUUUACUUAUAUUUGCAGCCAAUUUCGAGUUAACCUCUGGCGA.UCA........UCGUGAAUGUUGUUUCGAAUAAAUAUUUAAAAAACCAUAAAC........................................AUG
#=GR JGI20157J14317_10157594/484-624 CODON                    ..............................................................................................................................................................................................
#=GR JGI20157J14317_10157594/484-624 TT_RNIE_SLOW             ..............................................................................................................................................................................................
NC_008571.1/690861-690723                                     CCUUUUAGACGACGAGUAAUUUUUUCUCUAACAGGCUUGUACAAUAAUAUAAAUUGAUUAAUUUUGCACUCAUUCUAAAAUAACCUCUGGCGA.UCA........UCGUGAAUGUUGUUUUGGAUUUUUACUUUAAACUAUCAAA..........................................AAU
#=GR NC_008571.1/690861-690723 CODON                          ................STP.........................................................................................................................................................................AU
#=GR NC_008571.1/690861-690723 TT_RNIE_SLOW                   ..............................................................................................................................................................................................
DelMOSum2010_c10261886/472-332                                ACAUUCUGUGCUACUAAACUUUUUCUACAAUUAAGUUCAUAGGUUUUACUUUUUACUUAUAUUUGCAGCCAAUUUCGAGUUAACCUCUGGCGA.UCA........UCGUGAAUGUUGUUUCGAACAAAUAUUUAAAAAACCAUAAAC........................................AUG
#=GR DelMOSum2010_c10261886/472-332 CODON                     ..............................................................................................................................................................................................
#=GR DelMOSum2010_c10261886/472-332 TT_RNIE_SLOW              ..............................................................................................................................................................................................
JGI20154J14316_10114945/404-264                               AAAUUCAUGUACUGUAAAGUUUUUUUACAAUACACAUUCUAUAAUUUACUUUUUACUUAUAUUUGCAGCCAAUUUCGGGUUAACCUCUGGCGA.UCA........UCGUGAAUGUUGUUUCGAAUACAUCUAUAAAAAACCAUAAAC........................................AUG
#=GR JGI20154J14316_10114945/404-264 CODON                    ...........................................................................................................................................................................................AUG
#=GR JGI20154J14316_10114945/404-264 TT_RNIE_SLOW             ..............................................................................................................................................................................................
JGI24025J20009_10008959/4801-4660                             AAUUAAAAAAGGCAUUUUAAUUUUUAUUUUUGUUGUUUGGUAUUUAAGUUAUUAUACCUAUAUUUGCACCACUUUUGAGCUAACCUCUGGCGA.AAA........UCGCGAAUGUUGCCUUGAAAUAACUAAUAAAAAAUUAAUAAAG.......................................AUG
#=GR JGI24025J20009_10008959/4801-4660 CODON                  ...........................................................................................................................................................................................AUG
#=GR JGI24025J20009_10008959/4801-4660 TT_RNIE_SLOW           ..............................................................................................................................................................................................
JGI20154J14316_10088205/341-481                               UUGAAGAUUAGGUUAAAAACUUUUUACUUUUAGCUUUAUACUUUACACUUUUUAAUUAUCUUUGCACCCAAUUUUUGGAUUAACCUCUGGCGA.GAA........UCGCGAAUGUUGGUUUGAAUUAACCAUAACAAAUAAAAUAGA........................................AUG
#=GR JGI20154J14316_10088205/341-481 CODON                    ...........................................................................................................................................................................................AUG
#=GR JGI20154J14316_10088205/341-481 TT_RNIE_SLOW             ..............................................................................................................................................................................................
JGI20156J14371_10005271/8623-8483                             CUUGAAGAUUAGGUUAAAAACUUUUUACUUUUAGCUUUAUACUUUACACUUUUUAAUUAUCUUUGCACCCAAUUUUGGAUUAACCUCUGGCGA.GAA........UCGCGAAUGUUGGUUUGAAUUAACCAUAACAAAUAAAAUAGA........................................AUG
#=GR JGI20156J14371_10005271/8623-8483 CODON                  .........STP...............................................................................................................................................................................AUG
#=GR JGI20156J14371_10005271/8623-8483 TT_RNIE_SLOW           ..............................................................................................................................................................................................
CETR01024806.1/367-505                                        GGUUGGGAAUAAUUGCAUAUUCUAUUAAAAAACACUUGGUUAAUAGAAAAAAAUAAGUAAUUUUGCACCUCGAUUUAAAAUAACCUCUGGCGA.GAA........UCGCGAAUGUUGUUUCAAACUAAACACAAAACCAUAUACU..........................................AUG
#=GR CETR01024806.1/367-505 CODON                             .........STP...............................................................................................................................................................................AUG
#=GR CETR01024806.1/367-505 TT_RNIE_SLOW                      ..............................................................................................................................................................................................
KGI_S1_ANT02_95m_c10343606/138-277                            GAAGUAGCGGGACACCAAAAAAAAUAAACUUUUAGCUUUUAUCUAUUAACUUUUUAACUAUCUUUGCACCACUUUUGAGUUAACCUCUGGCGA.GAA........UCGCGAAUGUUGCCUUGAAAUAACUAAUAAAAUUAAUAAAG.........................................AUG
#=GR KGI_S1_ANT02_95m_c10343606/138-277 CODON                 ...........................................................................................................................................................................................AUG
#=GR KGI_S1_ANT02_95m_c10343606/138-277 TT_RNIE_SLOW          ..............................................................................................................................................................................................
CEWR01292008.1/1427-1287                                      CAAGUAGAGUAGCACCCAAAAAAAAUUAAGUAUUAAUUGUUCUUUACUAAUUAUUAAUUAUCUUUGCACCACUUUUGAAUUAACCUCUGGCGA.GAA........UCGCGAAUGUUGAUUUGAAACAAUCAUAAUAAAUAGUAUAAA........................................AUG
#=GR CEWR01292008.1/1427-1287 CODON                           ...........................................................................................................................................................................................AUG
#=GR CEWR01292008.1/1427-1287 TT_RNIE_SLOW                    ..............................................................................................................................................................................................
JGI24723J26617_10003020/3164-3303                             GAAGUAGCGAAACACCAAAAAAAAUAAACUUUUAGCUUUUACCUAUUAACUUUUUAAGUAUCUUUGCACCACUUUUGAGUUAACCUCUGGCGA.GAA........UCGCGAAUGUUGCCUUGAAAUAACUAAUAAAAUUAAUAAAG.........................................AUG
#=GR JGI24723J26617_10003020/3164-3303 CODON                  ...........................................................................................................................................................................................AUG
#=GR JGI24723J26617_10003020/3164-3303 TT_RNIE_SLOW           ..............................................................................................................................................................................................
SA_S1_NOR05_45m_c10349549/1-61                                ................................................................................UAACCUCUGGCGA.GAA........UCGUGAAUGUUGAUAUGAAAUAACCAUUAUAAAUAAAACAAA........................................AUG
#=GR SA_S1_NOR05_45m_c10349549/1-61 CODON                     ...........................................................................................................................................................................................AUG
#=GR SA_S1_NOR05_45m_c10349549/1-61 TT_RNIE_SLOW              ..............................................................................................................................................................................................
SA_S1_NOR08_45m_c10597501/303-192                             .............................UUUUACUUUCUACUUUUAACUUUUUAAUUAUCUUUGCAAACAAUUUUGGAUUAACCUCUGGCGA.GAA........UCGUGAAUGUUGAUUUGAAAUAACUAUUAUAAACAAAACAAA........................................AUG
#=GR SA_S1_NOR08_45m_c10597501/303-192 CODON                  .............................AUG...................................................................................STP........................................................................
#=GR SA_S1_NOR08_45m_c10597501/303-192 TT_RNIE_SLOW           ..............................................................................................................................................................................................
KGI_S2_ANT04_2345m_c1082035/30-171                            UAAAAAUAUAUCUUCAGAAAAAACAUAAUUAAUAAUUGUUCAUUAUUAAUUAUUACUUAUAUUUGCACCCAAUUUCGGAUUAACCUCUGGCGA.GAA........UCGUGAAUGUUGUUUCGAAUUAAUUAGAUUUAAAUAUAAAGAU.......................................AUG
#=GR KGI_S2_ANT04_2345m_c1082035/30-171 CODON                 ...........................................................................................................................................................................................AUG
#=GR KGI_S2_ANT04_2345m_c1082035/30-171 TT_RNIE_SLOW          ..............................................................................................................................................................................................
SA_S1_NOR08_45m_c10030363/799-729                             ......................................................................AAUUUUGGAUUAACCUCUGGCGA.GAA........UCGUGAAUGUUGAUAUGAAAUAACCAUUAUAAAUAAAACAAA........................................AUG
#=GR SA_S1_NOR08_45m_c10030363/799-729 CODON                  ...........................................................................................................................................................................................AUG
#=GR SA_S1_NOR08_45m_c10030363/799-729 TT_RNIE_SLOW           ..............................................................................................................................................................................................
KGI_S1_ANT02_95m_c10228337/439-345                            ...............................................AAUUAAUAGUUACUUUUGCAGCCAAUUUCGGGUUAACCUCUGGCGA.GAA........UCGUGAAUGUUGUUCUGGAUUAAUUAUAAUUAAAUUUAAAGAU.......................................AUG
#=GR KGI_S1_ANT02_95m_c10228337/439-345 CODON                 .................................................AUG..........................................................................................................................................
#=GR KGI_S1_ANT02_95m_c10228337/439-345 TT_RNIE_SLOW          ..............................................................................................................................................................................................
JGI24024J18818_10002320/5789-5929                             CAAUUUGUGUCCCUUCUAAAAAACACAAAUAAACAUUGCAAGUUAUUAAAUAUUGAUUAUUUUUGCACCCAAUUUCGGGUUAACCUCUGGCGA.GAA........UCGUGAAUGUUGUUUCGAAUUAAUUAUUUUAAAUUUAAAGAU........................................AUG
#=GR JGI24024J18818_10002320/5789-5929 CODON                  ................STP............................................................................................AUG............................................................................
#=GR JGI24024J18818_10002320/5789-5929 TT_RNIE_SLOW           ..............................................................................................................................................................................................
KVRMV2_100472114/318-191                                      ...........UUUGAAAUUUGUUUGUAAAAUACAUUGCAAAUUUGUAAUUANUANUUAUNUUUGCAGCCAAUUUCGGGUUAACCUCUGGCGA.GAA........UCGUGAAUGUUGUUUCGAAUGAACUAUUAAAAAGAUUAAC..........................................AUG
#=GR KVRMV2_100472114/318-191 CODON                           ...........................................................................................................................................................................................AUG
#=GR KVRMV2_100472114/318-191 TT_RNIE_SLOW                    ..............................................................................................................................................................................................
NZ_JTDV01000005.1/417482-417626                               UAACACCAAAACCAUUAAAAAUUUUAAACUUUUACUUUUAACUUAUAACUUUUUAACUAUCUUUGCAGCCAAUUUCGGGUUAACCUCUGGCGA.GAA........UCGUGAAUGUUGUUUCGAAUUAACUCAUAAUUAAUAUUUUAAAGAU....................................AUG
#=GR NZ_JTDV01000005.1/417482-417626 CODON                    ...........................................................................................................................................................................................AUG
#=GR NZ_JTDV01000005.1/417482-417626 TT_RNIE_SLOW             ..............................................................................................................................................................................................
NZ_AUDE01000014.1/155415-155555                               UAGAAAAAGUAACAUCAAAAAAUAUAAAGUAAUAAUUGUCCAUUAUUAAUUAUUAACUAUCUUUGCACCCACUUUUAGAUUAACCUCUGGCGA.GAA........UCGUGAAUGUUGAUUUGAAACAAUCAUUAUAAAUAGUAUAAA........................................AUG
#=GR NZ_AUDE01000014.1/155415-155555 CODON                    ...........................................................................................................................................................................................AUG
#=GR NZ_AUDE01000014.1/155415-155555 TT_RNIE_SLOW             ..............................................................................................................................................................................................
KGI_S1_ANT01_95m_c10008907/1006-866                           CUAAGACCGCAAACUAAAAAUAUUACUAGAAAAUAUUGCUUAUAUUCAAAAUAUCAUUAUUUUUGCAAACAAUUUUGGAUUAACCUCUGGCGA.GAA........UCGUGAAUGUUGAUUUGAAAUAACUAUUAUAAAUAAAACAAA........................................AUG
#=GR KGI_S1_ANT01_95m_c10008907/1006-866 CODON                ...........................................................................................................................................................................................AUG
#=GR KGI_S1_ANT01_95m_c10008907/1006-866 TT_RNIE_SLOW         ..............................................................................................................................................................................................
SA_S1_NOR05_45m_c10011330/798-937                             CAAUUUGUGUUCCAUCUAAAAAACACAAAUAAACAUUGCAAAUUAUUAAAUAUUGAUUAUUUUUGCACCCAAUUUCGGGUUAACCUCUGGCGA.GAA........UCGUGAAUGUUGUUUCGAAUUAAUUAUUUAAAUUUAAAGAU.........................................AUG
#=GR SA_S1_NOR05_45m_c10011330/798-937 CODON                  ................STP........................................................................................................................................................................AUG
#=GR SA_S1_NOR05_45m_c10011330/798-937 TT_RNIE_SLOW           ..............................................................................................................................................................................................
SA_S1_NOR08_45m_c10005809/1339-1478                           CAACUUGUGUUCCAUCUAAAAAACACAAAUAAACAUUGCAAAUUAUUAAAUAUUGAUUAUUUUUGCACCCAAUUUCGGGUUAACCUCUGGCGA.GAA........UCGUGAAUGUUGUUUCGAAUUAAUUAUUUAAAUUUAAAGAU.........................................AUG
#=GR SA_S1_NOR08_45m_c10005809/1339-1478 CODON                ...........................................................................................................................................................................................AUG
#=GR SA_S1_NOR08_45m_c10005809/1339-1478 TT_RNIE_SLOW         ..............................................................................................................................................................................................
KGI_S2_ANT04_2345m_c1135335/266-406                           CUAAAAGCCAACAAAAAAAAUAUUACCACAAAGGGUUGCUUAUAUUCAAAAUAUCCUUAUUUUUGCACCCAAUUUUGGAUUAACCUCUGGCGA.GAA........UCGUGAAUGUUGAUAUGAAAUAACUAUUAUAAAUAAAACAAA........................................AUG
#=GR KGI_S2_ANT04_2345m_c1135335/266-406 CODON                ..............................................................................................................................................................................................
#=GR KGI_S2_ANT04_2345m_c1135335/266-406 TT_RNIE_SLOW         ..............................................................................................................................................................................................
TDF_MC_ARG02_113m_c1071523/200-310                            GAAAGGUAACACCCAAAAACUUUUUAACUUUUAACUUUCAGCUUUUAACUUUUUCAUUAUAUUUGCACCCAAUUUCGGGUUAACCUCUGGCGA.GAA........UCGUGAAUGUUGUUU......................................................................
#=GR TDF_MC_ARG02_113m_c1071523/200-310 CODON                 ..............................PTS....................................................................................GUA......................................................................
#=GR TDF_MC_ARG02_113m_c1071523/200-310 TT_RNIE_SLOW          ..............................................................................................................................................................................................
JGI24723J26617_10000135/62338-62475                           AUUAAUCUACUUGUUGUAAAAAACACACGUAUUAAUUGUGAAUUAUUAAUUAUUAAUUAUCUUUGCACCCAAUUUCGGGUUAACCUCUGGCGA.GAA........UCGUGAAUGUUGUUUCGAAUCAAUAAUAAAUUAUUAAAA...........................................AUG
#=GR JGI24723J26617_10000135/62338-62475 CODON                P..........................................................................................................................................................................................AUG
#=GR JGI24723J26617_10000135/62338-62475 TT_RNIE_SLOW         ..............................................................................................................................................................................................
NZ_BBNQ01000002.1/52231-52373                                 ACACCCUAAUUGGUGUUUUAAAUUUAAUAUUUUAAUUGUGGGUUUUAAAAUAUUAAGUAUCUUUGCAGCCAAUUUCGGGUUAACCUCUGGCGA.GAA........UCGUGAAUGUUGUUCUGAAUUAAUAAUUAAAUAAAUAUAAAGAU......................................AUG
#=GR NZ_BBNQ01000002.1/52231-52373 CODON                      ...........................................................................................................................................................................................AUG
#=GR NZ_BBNQ01000002.1/52231-52373 TT_RNIE_SLOW               ..............................................................................................................................................................................................
NZ_KN525716.1/641341-641482                                   CAAAAAGAAACACCAAAAAAAUAUAAAUAAAAACGUUGCAGAUUAUUAAUUAAUAGUUAUUUUUGCACCCAAUUUCGGGUUAACCUCUGGCGA.GAA........UCGUGAAUGUUGUUCUGAAUUAAUUAUAAUUAAAUUUAAAGAU.......................................AUG
#=GR NZ_KN525716.1/641341-641482 CODON                        ...........................................................................................................................................................................................AUG
#=GR NZ_KN525716.1/641341-641482 TT_RNIE_SLOW                 ..............................................................................................................................................................................................
KGI_S1_ANT01_95m_c10145689/1-139                              ...AAAUAUAUCUUCAGAAAAAACAUAAUUAAUAAUUGUUCAUUAUUAAUUAUUACUUAUAUUUGCACCCAAUUUCGGAUUAACCUCUGGCGA.GAA........UCGUGAAUGUUGUUUCGAAUUAAUUAGAUUUAAAUAUAAAGAU.......................................AUG
#=GR KGI_S1_ANT01_95m_c10145689/1-139 CODON                   ...........................................................................................................................................................................................AUG
#=GR KGI_S1_ANT01_95m_c10145689/1-139 TT_RNIE_SLOW            ..............................................................................................................................................................................................
KGI_S1_ANT01_95m_c10094256/18-157                             CAACUUGUGUUCCAUCUAAAAAACACAAAUAAACAUUGCAAAUUAUUAAAUAUUGAUUAUUUUUGCACCCAAUUUCGGGUUAACCUCUGGCGA.GAA........UCGUGAAUGUUGUUUCGAAUUAAUUAUUAAAAUUUAAAGAU.........................................AUG
#=GR KGI_S1_ANT01_95m_c10094256/18-157 CODON                  ...........................................................................................................................................................................................AUG
#=GR KGI_S1_ANT01_95m_c10094256/18-157 TT_RNIE_SLOW           ..............................................................................................................................................................................................
BS_KBA_SWE12_21m_c10430184/327-201                            ..............AAAUAAAAAAAUAGUUAUUAAUUGUAGAUUAUGAAUUAAUAAUUAUCUUUGCACCCAAUUUCGGGUUAACCUCUGGCGA.GAA........UCGUGAAUGUUGUUCUGGAUUAACUAUUAUAAUUUUAAAGAU........................................AUG
#=GR BS_KBA_SWE12_21m_c10430184/327-201 CODON                 ..............................................................................................................................................................................................
#=GR BS_KBA_SWE12_21m_c10430184/327-201 TT_RNIE_SLOW          ..............................................................................................................................................................................................
SA_S1_NOR08_45m_c10000775/7839-7977                           AAAAAGAAACUCCACAAAAAAUCAUAUAUUAUUAAUUGCGAAUUAUUAAUUAUUAAUUAUCUUUGCAGCCAAUUUCGGGUUAACCUCUGGCGA.GAA........UCGUGAAUGUUGUUUCGAAUUAAUACUAAAAAUAUUAAAA..........................................AUG
#=GR SA_S1_NOR08_45m_c10000775/7839-7977 CODON                ...........................................................................................................................................................................................AUG
#=GR SA_S1_NOR08_45m_c10000775/7839-7977 TT_RNIE_SLOW         ..............................................................................................................................................................................................
SA_S1_NOR08_45m_c10816085/1-72                                .....................................................................CACUUUUGGAUUAACCUCUGGCGA.GAA........UCGUGAAUGUUGGUUUGAAAUAAUUUAUAUAAAUAGCAUAAG........................................AUG
#=GR SA_S1_NOR08_45m_c10816085/1-72 CODON                     .....................................................................AUG...................................................................................................................AUG
#=GR SA_S1_NOR08_45m_c10816085/1-72 TT_RNIE_SLOW              ..............................................................................................................................................................................................
SA_S2_NOR15_50m_c10122310/653-513                             AUCUUUUGGAUGAUUAAAAAACUUUUAAAUUUUACUUUCUAAUUUUAACUUUUUAAUUAUCUUUGCAAACAAUUUUAGAUUAACCUCUGGCGA.GAA........UCGUGAAUGUUGAUUUGAAAUAACUAUUAUAAAUAAAAUAAA........................................AUG
#=GR SA_S2_NOR15_50m_c10122310/653-513 CODON                  ..............STP..........................................................................................................................................................................AUG
#=GR SA_S2_NOR15_50m_c10122310/653-513 TT_RNIE_SLOW           ..............................................................................................................................................................................................
KGI_S1_ANT01_95m_c10075767/626-766                            CAAUUUAGUAGCUACUUAAAAAACAUAAAUAAACAUUGUAGAUUACUAAAUAUUAGUUAUUUUUGCAGCCAAUUUCGGAUUAACCUCUGGCGA.GAA........UCGUGAAUGUUGUUUCGAAUUAAUUAUUUUAAAUUUAAAGAU........................................AUG
#=GR KGI_S1_ANT01_95m_c10075767/626-766 CODON                 ................STP............................................................................................AUG............................................................................
#=GR KGI_S1_ANT01_95m_c10075767/626-766 TT_RNIE_SLOW          ..............................................................................................................................................................................................
ElkS_mat_MD6A_1000445/13336-13192                             CUAAAAGUGAACACUAAAAAAAUAAGGAUAAAAAGUUGUUGAUUAUGAAUUAAUACUUAUUUUUGCAGCCAAUUUCGGGUUAACCUCUGGCGA.GAA........UCGUGAAUGUUGUUCUGAAUCAAUACAUUAAAUAAAAUUUAAAGAU....................................AUG
#=GR ElkS_mat_MD6A_1000445/13336-13192 CODON                  ...........................................................................................................................................................................................AUG
#=GR ElkS_mat_MD6A_1000445/13336-13192 TT_RNIE_SLOW           ..............................................................................................................................................................................................
JGI24025J20009_10002662/3026-3167                             CAAAAAUAAGCACUAAAAAACUUUUUACUUUUUACUAUUAACUUAUAACUUUUUACUUAUAUUUGCACCCAAUUUCGGGUUAACCUCUGGCGA.GAA........UCGUGAAUGUUGUUUCGGAUUAAUUAUAUUUAAAUUUAAAGAU.......................................AUG
#=GR JGI24025J20009_10002662/3026-3167 CODON                  ...........................................................................................................................................................................................AUG
#=GR JGI24025J20009_10002662/3026-3167 TT_RNIE_SLOW           ..............................................................................................................................................................................................
NZ_BBNU01000009.1/60958-60816                                 ACACCCUAAUUGGAGUUUUAAAUUUAAUAUUUUAAUUGUGGGUUUUAAAAUAUUAAGUAUCUUUGCAGCCAAUUUCGGGUUAACCUCUGGCGA.GAA........UCGUGAAUGUUGUUCUGAAUUAAUAAUUAAAUAAAUAUAAAGAU......................................AUG
#=GR NZ_BBNU01000009.1/60958-60816 CODON                      ..............................................................................................................................................................................................
#=GR NZ_BBNU01000009.1/60958-60816 TT_RNIE_SLOW               ..............................................................................................................................................................................................
NZ_AP014583.1/217563-217703                                   AUUUGGAAUUACCUAAAAAACUUUUAAGUUUUCACUUUCUAAUUUUAAGUUUUUAACUAUAUUUGCACCCAAUUUUGGAUUAACCUCUGGCGA.GAA........UCGUGAAUGUUGAUUUGAAAUAACCAUUAUAAACAAAACAAA........................................AUG
#=GR NZ_AP014583.1/217563-217703 CODON                        ...........................................................................................................................................................................................AUG
#=GR NZ_AP014583.1/217563-217703 TT_RNIE_SLOW                 ..............................................................................................................................................................................................
DelMOSum2011_c10001390/13521-13657                            AAUAUAUCUGUUAAAAAACUUUUUGCAUAAUAAAGUUACUACCUUUUUCUUUUUACUUAUAUUUGCAGCCAAUUUCGAGUUAACCUCUGGCGA.GAA........UCGUGAAUGUUGUUUCGAAUUCAUAUAAAAAUUAUAAC............................................AUG
#=GR DelMOSum2011_c10001390/13521-13657 CODON                 ...........................................................................................................................................................................................AUG
#=GR DelMOSum2011_c10001390/13521-13657 TT_RNIE_SLOW          ..............................................................................................................................................................................................
BS_KBA_SWE12_21m_c10000778/8642-8502                          GCAAAAGGAAACACCAUAAAAAUUAAACUUAUUAAUUGUGAAUUUGUAAUUAAUAAUUAUCUUUGCACCCACUUUCGGGUUAACCUCUGGCGA.GAA........UCGUGAAUGUUGUUCUGAAAUAACUAUUAUAAUUUUAAAGAU........................................AUG
#=GR BS_KBA_SWE12_21m_c10000778/8642-8502 CODON               ...........................................................................................................................................................................................AUG
#=GR BS_KBA_SWE12_21m_c10000778/8642-8502 TT_RNIE_SLOW        ..............................................................................................................................................................................................
SA_S1_NOR05_45m_c10404754/295-176                             ......................UAAAAAUAAAGUAUUGUGAAUUAGUUAAUAUUAGCUAUUUUUGCACCCAAUUUCAGAUUAACCUCUGGCGA.GAA........UCGUGAAUGUUGUUCUGAAUCAACUAUUAUUAAAUUUAAAGAU.......................................AUG
#=GR SA_S1_NOR05_45m_c10404754/295-176 CODON                  ..............................................................................................................................................................................................
#=GR SA_S1_NOR05_45m_c10404754/295-176 TT_RNIE_SLOW           ..............................................................................................................................................................................................
SA_S1_NOR08_45m_c10035522/358-497                             GUGUCUAGGUAACACUAAAAAAAGUGCAUAAAUCAUUGCUCAUUUAUAAUUUAUACUUAUUUUUGCAGCCAAUUUCGGGUUAACCUCUGGCGA.GAA........UCGUGAAUGUUGUUUCGAAUGAACCAUUUAAAAAAAACAAA.........................................AUG
#=GR SA_S1_NOR08_45m_c10035522/358-497 CODON                  ...........................................................................................................AUG................................................................................
#=GR SA_S1_NOR08_45m_c10035522/358-497 TT_RNIE_SLOW           ..............................................................................................................................................................................................
SA_S2_NOR15_50m_c10622339/239-99                              CGUCUUGUGAACACCCAAAAAAAAUUAAUUAAUAAUUGCCCAUUAUCAAUUAUUAACUAUCUUUGCAGCCACUUUUGGAUUAACCUCUGGCGA.GAA........UCGUGAAUGUUGGUUUGAAAUAAUUUAUAUAAAUAGCAUAAG........................................AUG
#=GR SA_S2_NOR15_50m_c10622339/239-99 CODON                   ...........................................................................................................................................................................................AUG
#=GR SA_S2_NOR15_50m_c10622339/239-99 TT_RNIE_SLOW            ..............................................................................................................................................................................................
BS_KBA_SWE02_21m_10429781/73-213                              GGAGGGGAACAUCCAAAUAAAAAAAUAGUUAUUAAUUGUAGAUUAUGAAUUAAUAAUUAUCUUUGCACCCAAUUUCGGGUUAACCUCUGGCGA.GAA........UCGUGAAUGUUGUUCUGGAUUAACUAUUAUAAUUUUAAAGAU........................................AUG
#=GR BS_KBA_SWE02_21m_10429781/73-213 CODON                   ...........................................................................................................................................................................................AUG
#=GR BS_KBA_SWE02_21m_10429781/73-213 TT_RNIE_SLOW            ..............................................................................................................................................................................................
JGI24723J26617_10219199/307-449                               CAAAAACAAGCACUAAAAAACUUUUUACUUUUUACUUAUAACUUAUAACUUUUUACUUAUAUUUGCACCCAAUUUCGGGUUAACCUCUGGCGA.GAA........UCGUGAAUGUUGUUUCGGAUUUAAUUAUAUUUAAAUUUAAAGAU......................................AUG
#=GR JGI24723J26617_10219199/307-449 CODON                    ...........................................................................................................AUG................................................................................
#=GR JGI24723J26617_10219199/307-449 TT_RNIE_SLOW             ..............................................................................................................................................................................................
NZ_JXJO01000016.1/240225-240085                               GCAAAAGGGAACACCCAAAAAAAACAAACUAAUAAUUGCCAAUUAUCAAUUAUUAAUUAUCUUUGCACCCACUUUUAGAUUAACCUCUGGCGA.GAA........UCGUGAAUGUUGAUUUGAAACAAUCAUUAUAAAUAGUAUAAA........................................AUG
#=GR NZ_JXJO01000016.1/240225-240085 CODON                    ...........................................................................................................................................................................................AUG
#=GR NZ_JXJO01000016.1/240225-240085 TT_RNIE_SLOW             ..............................................................................................................................................................................................
NZ_ALIH01000012.1/102726-102866                               AUCAAAAAGAAACACCAAAAAAACAAAUAAAAAGAUUGCAGAUUAUGAAUUAAUAGUUAUUUUUGCAGCCAAUUUCGGGUUAACCUCUGGCGA.GAA........UCGUGAAUGUUGUUCUGAAUUAAUUAUAAUAAAUUUAAAGAU........................................AUG
#=GR NZ_ALIH01000012.1/102726-102866 CODON                    ...........................................................................................................................................................................................AUG
#=GR NZ_ALIH01000012.1/102726-102866 TT_RNIE_SLOW             ..............................................................................................................................................................................................
SA_S2_NOR13_50m_c1039248/128-269                              CUAAAAGUUAAUACCAAAAAAAUUGAAAUAAAAAGUUGUUGAUUAUGAAUUAAUACCUACUUUUGCAGCCAAUUUCAGGUUAACCUCUGGCGA.GAA........UCGUGAAUGUUGUUCUGAAUUAAUUAUAAUUAAAUUUAAAGAU.......................................AUG
#=GR SA_S2_NOR13_50m_c1039248/128-269 CODON                   ...........................................................................................................................................................................................AUG
#=GR SA_S2_NOR13_50m_c1039248/128-269 TT_RNIE_SLOW            ..............................................................................................................................................................................................
TB_PC08_66_10107273/506-645                                   UUUUCGUUGAUAUGGGGUUAUAUUUUUUAAAGAUCCUUAUCCAUAUCUAAAAUUAUUUAUUAAAUUUGCAAGCUCUAAAUUAACCUCUGGCGA.AAA........UCGUGUAUGUUGGUUUUGAUUGAAACUUUUAAUUAAUAAAA.........................................AUG
#=GR TB_PC08_66_10107273/506-645 CODON                        ...........................................................................................................................................................................................AUG
#=GR TB_PC08_66_10107273/506-645 TT_RNIE_SLOW                 ..............................................................................................................................................................................................
BS_KBA_SWE12_21m_c10659546/1-110                              ..............................AGAAGGAUAUCCAUAUCUAAAAUUAUUUAUUAAAUUUGCAAACUCUAAAUUAACCUCUGGCGA.AAA........UCGUGUAUGUUGGUUUUGAUUGACACUUUUAAAUAACAAAA.........................................AUG
#=GR BS_KBA_SWE12_21m_c10659546/1-110 CODON                   ..............................AUG........................................................................................STP...............................................................AUG
#=GR BS_KBA_SWE12_21m_c10659546/1-110 TT_RNIE_SLOW            ..............................................................................................................................................................................................
TB_PC08_64_1001738/2574-2715                                  UGAUGAAAAUUAUAAAAAAUAGUAUGUNCUAACUAUUUUGUAAUUUAAAAUAAUUAUGUACCUUUGCACCCACAUUUGACUAACCUCUGGCGA.AAA........UCGUGUAUGUUGCUCAGAUUUUAAACCAUAAUUAUUAUAAAAA.......................................AUG
#=GR TB_PC08_64_1001738/2574-2715 CODON                       ...........................................................................................................................................................................................AUG
#=GR TB_PC08_64_1001738/2574-2715 TT_RNIE_SLOW                ..............................................................................................................................................................................................
TB_FS06_10DRAFT_1005018/3900-4041                             UGAUGAAAAUUAUAAAAAAUAGUAUGUACUAACUAUUUUGUAAUUUAAAAUAAUUAUGUACCUUUGCACCCACAUUUGACUAACCUCUGGCGA.AAA........UCGUGUAUGUUGCUCAGAUUUUAAACCAUAAUUAUUAUAAAAA.......................................AUG
#=GR TB_FS06_10DRAFT_1005018/3900-4041 CODON                  ...........................................................................................................................................................................................AUG
#=GR TB_FS06_10DRAFT_1005018/3900-4041 TT_RNIE_SLOW           ..............................................................................................................................................................................................
TB_PC08_3_1001100/13013-12872                                 UGAUGAAAAUUAUAAAAAAUAGUAUGUCCUAACUAUUUUGUAAUUUAAAAUAAUUAUGUACCUUUGCACCCACAUUUGACUAACCUCUGGCGA.AAA........UCGUGUAUGUUGCUCAGAUUUUAAACCAUAAUUAUUAUAAAAA.......................................AUG
#=GR TB_PC08_3_1001100/13013-12872 CODON                      ...........................................................................................................................................................................................AUG
#=GR TB_PC08_3_1001100/13013-12872 TT_RNIE_SLOW               ..............................................................................................................................................................................................
JGI24723J26617_10196616/1-105                                 ....................................CAAUUUUUAUUUCAAAUAAUUUAUUAAAUUUGCACACUCAAAAUUAACCUCUGGCGA.AAA........UCGUGUAUGUUGCUUUAGACAAAACCAUUUUAAUAAAAGACA........................................AUG
#=GR JGI24723J26617_10196616/1-105 CODON                      ...........................................................................................................................................................................................AUG
#=GR JGI24723J26617_10196616/1-105 TT_RNIE_SLOW               ..............................................................................................................................................................................................
JGI20151J14362_10404994/125-265                               UAAAGCAAAAAAAGUCUUGUAAAGCCAAUAAAAAUAUUUUAUUUUUGCAGCCGUCUAUAAAAUAAUAGACACCUUUAAUCUAACCUCUGGCGA.AAA........UCGUGGAUGUUGUUUUAAAAAUCAUAUUAACAAACAAAUAAA........................................AUG
#=GR JGI20151J14362_10404994/125-265 CODON                    ..............................................................................................................................................................................................
#=GR JGI20151J14362_10404994/125-265 TT_RNIE_SLOW             ..............................................................................................................................................................................................
3300001592_10000620/7346-7207                                 UUUUGCUUCAUUAAUUUAAAAUUAUAAAUGAUUUAUUGCUAAUUAUCAAUUAAUAAUUAUCUUUGCACCCAAAUUCGGGUUAACCUCUGGCGA.AAA........UCGUGAAUGUUGUUCUGAAUCAACUAUUUAAAUUUAAAGAU.........................................AUG
#=GR 3300001592_10000620/7346-7207 CODON                      ...........................................................................................................................................................................................AUG
#=GR 3300001592_10000620/7346-7207 TT_RNIE_SLOW               ..............................................................................................................................................................................................
GBANfinal_contig20918/348-489                                 ACAGCAAUAAAGCAGCAAAUCUAAAGUCAAAACUUACAAGACACGUAGCUGCUCUUUAAUUUUUGAUAACUACUCUGGAUUAACCUCUGGCGA.AAA........UCGUGAAUGUUGGUUCGGAUUUUAAAUUUUUAAAACUAAGGCA.......................................AUG
#=GR GBANfinal_contig20918/348-489 CODON                      ........................................................STP...................................................................................................................................
#=GR GBANfinal_contig20918/348-489 TT_RNIE_SLOW               ..............................................................................................................................................................................................
NZ_JTDW01000005.1/217115-217259                               UAACACCAAAAGCAUUAAAAUUUUAAAACUUUUACUUUUUAGUUAUAACUUUUUAAUUAUCUUUGCAGCCAAUUUCGGGUUAACCUCUGGCGA.AAA........UCGUGAAUGUUGUUUCGAAUUAACUCAUAAUUAAUAUUUUAAAGAU....................................AUG
#=GR NZ_JTDW01000005.1/217115-217259 CODON                    ...........................................................................................................................................................................................AUG
#=GR NZ_JTDW01000005.1/217115-217259 TT_RNIE_SLOW             ..............................................................................................................................................................................................
SA_S1_NOR05_45m_c10008190/2680-2539                           GCAAAAAGAAACACUAAAAAAAUACAAAUAAAAGGUUGUAGAUUAUGAAUUAAUAGUUAUUUUUGCACCCAAUUUCGGGUUAACCUCUGGCGA.AAA........UCGUGAAUGUUGUUCUGGAUUAAUUAUAAUUAAAUUUAAAGAU.......................................AUG
#=GR SA_S1_NOR05_45m_c10008190/2680-2539 CODON                ...........................................................................................................................................................................................AUG
#=GR SA_S1_NOR05_45m_c10008190/2680-2539 TT_RNIE_SLOW         ..............................................................................................................................................................................................
CEQZ01051997.1/619-478                                        UGAAAAAUUAUUUAAAAAAACUUUUACCCCAUAACUUUAAACUCAAAACUUUUUAACUAUAUUUGCAGCCAAUUUCGGGUUAACCUCUGGCGA.AAA........UCGUGAAUGUUGUUUCGAAUUAAUUAUAAUUAAAUUUAAAGAU.......................................AUG
#=GR CEQZ01051997.1/619-478 CODON                             ...........................................................................................................................................................................................AUG
#=GR CEQZ01051997.1/619-478 TT_RNIE_SLOW                      ..............................................................................................................................................................................................
JGI24025J20009_10046633/1425-1565                             AAUGAUUAAUGGCUAAAAAACUUUUCACUUUCUACUUUUUACUUUCCACUUUUUAACUAUCUUUGCACCCAAUUUUGGAUUAACCUCUGGCGA.AAA........UCGUGAAUGUUGAUUUGGAACAACCAUAAUAAACAAAACAAA........................................AUG
#=GR JGI24025J20009_10046633/1425-1565 CODON                  ......STP..................................................................................................................................................................................AUG
#=GR JGI24025J20009_10046633/1425-1565 TT_RNIE_SLOW           ..............................................................................................................................................................................................
NZ_JUGU01000001.1/1535887-1536027                             GUUUGAAAUUUUCAAAAUCAAUUUAAAUUUUGUUGUUUGGAAAUUCAAAUAAUUAAUUAUCUUUGCACCCACUUUUGGAUUAACCUCUGGCGA.AAA........UCGUGAAUGUUGGUUCGAAACAACUAUUAUAAAUAAUAAAAG........................................AUG
#=GR NZ_JUGU01000001.1/1535887-1536027 CODON                  ...........................................................................................................................................................................................AUG
#=GR NZ_JUGU01000001.1/1535887-1536027 TT_RNIE_SLOW           ..............................................................................................................................................................................................
NZ_ANLA01000019.1/4150-4009                                   UGAAAAAUUAUCUAAAAAAACUUUUACCCCAUAACUUAAAACUCAAAACUUUUUAACUAUAUUUGCAGCCAAUUUCGGGUUAACCUCUGGCGA.AAA........UCGUGAAUGUUGUUUCGAAUUAAUUAUAAUUAAAUUUAAAGAU.......................................AUG
#=GR NZ_ANLA01000019.1/4150-4009 CODON                        ...........................................................................................................................................................................................AUG
#=GR NZ_ANLA01000019.1/4150-4009 TT_RNIE_SLOW                 ..............................................................................................................................................................................................
CEQG01218791.1/215-353                                        AGAUGAAUAAUUACUUUAAAAUUAUUCAUUAUUAAUUGUCAAUUACUAAUUAAUAAUUAUCUUUGCAGCCAAUUUUAGGUUAACCUCUGGCGA.AAA........UCGUGAAUGUUGAUUUGGAAUAACCAUUAAACAAAACAAA..........................................AUG
#=GR CEQG01218791.1/215-353 CODON                             .......STP.................................................................................................................................................................................AUG
#=GR CEQG01218791.1/215-353 TT_RNIE_SLOW                      ..............................................................................................................................................................................................
JGI11876J14442_10006999/7203-7341                             CCAGAUUUAUUAAAUAAAUAAAAAGCCUUUUACGAAUUGUCCUUUUUGAAUUAAAUCUUAUAUUUGCACACCAUUUAAAUUAACCUCUGGCGA.AAA........UCGUGAAUGUUGAUCUUAAAUUAAUUUUAAACUUAUAACA..........................................AUG
#=GR JGI11876J14442_10006999/7203-7341 CODON                  ..................STP......................................................................................................................................................................AUG
#=GR JGI11876J14442_10006999/7203-7341 TT_RNIE_SLOW           ..............................................................................................................................................................................................
JGI24723J26617_10011294/961-1101                              CCAAAAUGAAAUCAAAAAAACUUUUUACUUUUUACUUAUAACUUAUAACUUUUUAAUUAUCUUUGCAGCCACUUUUGGACUAACCUCUGGCGA.AAA........UCGUGAAUGUUGGUUUGAAAUAAUUUAUAUAAAUAAUAAAAG........................................AUG
#=GR JGI24723J26617_10011294/961-1101 CODON                   ...........................................................................................................................................................................................AUG
#=GR JGI24723J26617_10011294/961-1101 TT_RNIE_SLOW            ..............................................................................................................................................................................................
NZ_BBNS01000022.1/50121-50262                                 UAGUCAAACACCCACAUAAAAAAUAAAUUUAUUAAUUGCGCAUUAUGAAUUAUUAGCUAUAUUUGCAGCCAAUUUCGGGUUAACCUCUGGCGA.AAA........UCGUGAAUGUUGUUUCGAAUCAACUAUUUUUAAAUAUAAAGAA.......................................AUG
#=GR NZ_BBNS01000022.1/50121-50262 CODON                      ..............................................................................................................................................................................................
#=GR NZ_BBNS01000022.1/50121-50262 TT_RNIE_SLOW               ..............................................................................................................................................................................................
NZ_JSWG01000016.1/19876-20017                                 AGCAAAAUGUAACAUCCAAAAAAAAUUAAUUAAUAAUUGUUCAUUAUCAAUUAUUAACUAUCUUUGCACCACUUUUGGAUUAACCUCUGGCGA.AAA........UCGUGAAUGUUGGUUUGGAAUAAUUUAUAUAAAUAUAAAAAGA.......................................UGA
#=GR NZ_JSWG01000016.1/19876-20017 CODON                      ...................................................................................................................................................A.......................................UG.
#=GR NZ_JSWG01000016.1/19876-20017 TT_RNIE_SLOW               ..............................................................................................................................................................................................
BS_KBA_SWE02_21m_10588502/2-142                               AGCAAAAGGAAACACAUAAAAAUUAAACUUAUUAAUUGUGAAAUUGUAAUUUAUAAUUAUCUUUGCACCCACUUUCGGGUUAACCUCUGGCGA.AAA........UCGUGAAUGUUGUUCUGAAAUAACUAUUAUAAUUUUAAAGAU........................................AUG
#=GR BS_KBA_SWE02_21m_10588502/2-142 CODON                    ...........................................................................................................................................................................................AUG
#=GR BS_KBA_SWE02_21m_10588502/2-142 TT_RNIE_SLOW             ..............................................................................................................................................................................................
JGI11876J14442_10024983/2466-2607                             CUUGUGGGUAACACCCAAAAAAAUAUAAUUAAUAAUUGUGCAUUAUGGAUUAUUAGCUAUAUUUGCAGCCAAUUUCGGGUUAACCUCUGGCGA.AAA........UCGUGAAUGUUGUUUCGAAUCAACUAUUUUUAAAUAUAAAGAA.......................................AUG
#=GR JGI11876J14442_10024983/2466-2607 CODON                  .....................................AUG......................................................................................................................................................
#=GR JGI11876J14442_10024983/2466-2607 TT_RNIE_SLOW           ..............................................................................................................................................................................................
KVRMV2_101767380/433-572                                      GGAUCAAGUUGUAAUUGAAUCUUUUUUCGAUUAGGUUUUUAACUUUUAACUUUUUAGCUAUCUUUGCAGCCGAUUUAGAUUAACCUCUGGCGA.AAA........UCGUGAAUGUUGAUUUAAACAAAUCAAAAUUAAAUUAUUAA.........................................AUG
#=GR KVRMV2_101767380/433-572 CODON                           ..............................................................................................................................................................................................
#=GR KVRMV2_101767380/433-572 TT_RNIE_SLOW                    ..............................................................................................................................................................................................
NZ_JXJP01000027.1/9180-9040                                   CACCCAAAUCCAAAUGAAAAACUUUUUAAUUUUUACUUUUUACUUAUAACUUUUUAACUAUCUUUGCACCACUUUUGGAUUAACCUCUGGCGA.AAA........UCGUGAAUGUUGGUUUGAAAUAACGUAUAUAAAUAUAAAAAG........................................AUG
#=GR NZ_JXJP01000027.1/9180-9040 CODON                        ...........................................................................................................................................................................................AUG
#=GR NZ_JXJP01000027.1/9180-9040 TT_RNIE_SLOW                 ..............................................................................................................................................................................................
SA_S1_NOR08_45m_c10161364/172-31                              GCAAAAAGAGACACCAAAAAAAUACAAAUAAAAGGUUGCAGAUUAUGAAUUAAUAGUUACUUUUGCACCCAAUUUCGGGUUAACCUCUGGCGA.AAA........UCGUGAAUGUUGUUCUGGAUUAAUUAUAAUUAAAUUUAAAGAU.......................................AUG
#=GR SA_S1_NOR08_45m_c10161364/172-31 CODON                   ..............................................................................................................................................................................................
#=GR SA_S1_NOR08_45m_c10161364/172-31 TT_RNIE_SLOW            ..............................................................................................................................................................................................
ElkS_mat_MD6A_1031343/900-807                                 ................................................AUUAUUAGCUAUAUUUGCAGCCAAUUUCGGGUUAACCUCUGGCGA.AAA........UCGUGAAUGUUGUUUCGAAUCAACUAUUUUUAAAUAUAAAGAA.......................................AUG
#=GR ElkS_mat_MD6A_1031343/900-807 CODON                      .................................................AUG..........................................................................................................................................
#=GR ElkS_mat_MD6A_1031343/900-807 TT_RNIE_SLOW               ..............................................................................................................................................................................................
DelMOSum2010_c10067390/833-694                                AUUUAGAGUUAAAUAAAACUUUUAGCUCAAUAAAGUUUCUUGUUUUUACUUUUUACUUAUAUUUGCAUCCAAUUUCGAGUUAACCUCUGGCGA.UAA........UCGUGAAUGUUGUUUCGAAAAAACACAUAAAUUAAAACAAC.........................................AUG
#=GR DelMOSum2010_c10067390/833-694 CODON                     ...........................................................................................................................................................................................AUG
#=GR DelMOSum2010_c10067390/833-694 TT_RNIE_SLOW              ..............................................................................................................................................................................................
JGI24724J26744_10000045/14401-14260                           CUAAUUUUUCAUCGUUUAAAAAGUGAAAUUAUUAAUUGCAAGUUAUUUAUAAUUAGUUAUCUUUGCAGCCAAUUUCGAGUUAACCUCUGGCGA.UAA........UCGUGAAUGUUGUUUCGGAUUAAUUAAGAUAAAAAUAAAAGAU.......................................AUG
#=GR JGI24724J26744_10000045/14401-14260 CODON                ...........................................................................................................................................................................................AUG
#=GR JGI24724J26744_10000045/14401-14260 TT_RNIE_SLOW         ..............................................................................................................................................................................................
JGI20157J14317_10002549/15110-15249                           UUGUGCUUUUGAUUUAAAAAAAAGCUACAAUUCACUUUCUAUAAUUCACUUUUUACUUAUAUUUGCAGCCAAUUUCGAGUUAACCUCUGGCGA.UAA........UCGUGAAUGUUGUUUCGAAUACACUUAUAAAAACCAUAAAC.........................................AUG
#=GR JGI20157J14317_10002549/15110-15249 CODON                ...........................................................................................................................................................................................AUG
#=GR JGI20157J14317_10002549/15110-15249 TT_RNIE_SLOW         ..............................................................................................................................................................................................
JGI24724J26744_10018347/3537-3399                             AAUAUUUUAAGCAUAAAUAAAAGUAUUAUUAAAAAUUGUUCAUUAUCAAUAAUUAAUUAUCUUUGCACCCAAUUUCGGGUUAACCUCUGGCGA.UAA........UCGUGAAUGUUGUUUCGAGUCAACUAUUAAAAAGAUUAAA..........................................AUG
#=GR JGI24724J26744_10018347/3537-3399 CODON                  ...........................................................................................................................................................................................AUG
#=GR JGI24724J26744_10018347/3537-3399 TT_RNIE_SLOW           ..............................................................................................................................................................................................
JGI20153J14295_10046331/467-329                               UCGGCCUGGGUCUCAAAACUUUUUCUAUAAUAAAGUUUCUGGGAUUUACUUUUUACUUAUAUUUGCAGCCAAUUUCGAGUUAACCUCUGGCGA.UAA........UCGUGAAUGUUGUUUCGAACACACAUAAAAAACCAUAUAU..........................................AUG
#=GR JGI20153J14295_10046331/467-329 CODON                    ..............................................................................................................................................................................................
#=GR JGI20153J14295_10046331/467-329 TT_RNIE_SLOW             ..............................................................................................................................................................................................
SA_S1_NOR08_45m_c10278240/281-140                             GAAAAAGUAUGGUACACAAAAAAUAUAAUUAUUAAUUGCGCAUUGUUAAUUAUUAAUUAUCUUUGCACCCAAUUUCGGGUUAACCUCUGGCGA.UAA........UCGUGAAUGUUGUUCUGAAUUAAUUAUAAUUAAAUUUAAAGAU.......................................AUG
#=GR SA_S1_NOR08_45m_c10278240/281-140 CODON                  ..............................................................................................................................................................................................
#=GR SA_S1_NOR08_45m_c10278240/281-140 TT_RNIE_SLOW           ..............................................................................................................................................................................................
JGI20154J14316_10043409/1546-1684                             UCGGCCUGGGUCUCAAAACUUUUUCUAUAAUAAAGUUUCUGGGAUUUACUUUUUACUUAUAUUUGCAUCCAAUUUCGAGUUAACCUCUGGCGA.UAA........UCGUGAAUGUUGUUUCGAACACACAUAAAAAACCAUAUAU..........................................AUG
#=GR JGI20154J14316_10043409/1546-1684 CODON                  ...........................................................................................................................................................................................AUG
#=GR JGI20154J14316_10043409/1546-1684 TT_RNIE_SLOW           ..............................................................................................................................................................................................
JGI20157J14317_10008721/462-323                               AAUUUGGGCAUGGCUAAAAUAAAUCUACAAUUCACUUUCUAUAAUUCACUUUUUACCUAUAUUUGCAGCCAAUUUCGAGUUAACCUCUGGCGA.UAA........UCGUGAACGUUGUUUCGAAUUCAUAUAAAAAACCCAUAAAC.........................................AUG
#=GR JGI20157J14317_10008721/462-323 CODON                    TP.........................................................................................................................................................................................AUG
#=GR JGI20157J14317_10008721/462-323 TT_RNIE_SLOW             ..............................................................................................................................................................................................
2236876003_126260/453-317                                     UAUUAAAGGAAGUCAAAAUAAACUUAUCAAACUAUUGUCUAUUUUGCAAUAAUUCUUUAUUUUUGCACCCAAUUUCGGGUUAACCUCUGGCGA.UAA........UCGUGAACGUUGUUUCGAAAUAAUUAUAAAAUUAAAAC............................................AUG
#=GR 2236876003_126260/453-317 CODON                          ...........................................................................................................................................................................................AUG
#=GR 2236876003_126260/453-317 TT_RNIE_SLOW                   ..............................................................................................................................................................................................
JGI20151J14362_10005078/233-120                               .......................CUUAUCAAACUAUUGUCUAUUUGCAAUAAUUCUUUAUUUUUGCACCCAAUUUCGGGUUAACCUCUGGCGA.UAA........UCGUGAACGUUGUUUCGAAAUAAUUAUAAAAUUAAAAC............................................AUG
#=GR JGI20151J14362_10005078/233-120 CODON                    ...........................................................................................................................................................................................AUG
#=GR JGI20151J14362_10005078/233-120 TT_RNIE_SLOW             ..............................................................................................................................................................................................
JGI24025J20009_10452841/113-1                                 ACGAACAUGGAUUUUUAGUAAAAAGAGCACAAAAUUCUUGUAUGUUUUAAUUUAAGUAUUAAUUUUGCAGCCUGUUAGAAUAACCUCUGACGA.UAA........UCGUGAAUGUUGCUCUA....................................................................
#=GR JGI24025J20009_10452841/113-1 CODON                      ..............................................................................................................................................................................................
#=GR JGI24025J20009_10452841/113-1 TT_RNIE_SLOW               ..............................................................................................................................................................................................
LAZR01000052.1/52990-53128                                    GCUGAAAUUGAGAAAUAAAUAAAAAGCAUCUAAAUACUUGUAUGUUUUAAUUUAAAUAUUAAUUUUGCACCCUGUUAGAAUAACCUCUGACGA.UAA........UCGUGAAUGUUGCUCUAAUUUAAUUCCUAUUAACUAUACA..........................................AUG
#=GR LAZR01000052.1/52990-53128 CODON                         P...............................................................AUG...........................................................................................................................
#=GR LAZR01000052.1/52990-53128 TT_RNIE_SLOW                  ..............................................................................................................................................................................................
JGI24723J26617_10040665/176-314                               ACGAACAUGGAUUUUUAGUAAAAAGAGCACAAAAUUCUUGUAUGUUUUAAUUUAAGUAUUAAUUUUGCAGGCUGUUAGAAUAACCUCUGACGA.UAA........UCGUGAAUGUUGCUCUAAUUUAAUUCCAAUUAACUAUACA..........................................AUG
#=GR JGI24723J26617_10040665/176-314 CODON                    ...........................................................................................................................................................................................AUG
#=GR JGI24723J26617_10040665/176-314 TT_RNIE_SLOW             ..............................................................................................................................................................................................
KGI_S2_ANT06_2345m_c1000032/27505-27367                       UUUUCUCAUUUUUUAGCUUAAAAAGCAUUAAAAAUACUUGUAGAUUAUAAUUUAAGGAUUAUUUUUGCACCCUGUUAGAAUAACCUCUGACGA.UAA........UCGUGAAUGUUGCUCUAAUUUAAUUCCAAUUAACUAUUCC..........................................AUG
#=GR KGI_S2_ANT06_2345m_c1000032/27505-27367 CODON            ...........................................................................................................................................................................................AUG
#=GR KGI_S2_ANT06_2345m_c1000032/27505-27367 TT_RNIE_SLOW     ..............................................................................................................................................................................................
JGI24723J26617_10586359/1-120                                 ....................AAAAAGCAUAUAAAUACUUGUAUGUUUUAAUUUUAAUAUUAAUUUUGCAGCCUGUUAGAAUAACCUCUGACGA.UAA........UCGUGAAUGUUGCUCUAAUUUAAUUCCUAUUUAACUAUACA.........................................AUG
#=GR JGI24723J26617_10586359/1-120 CODON                      ....................AUG.................................................................................................................STP................................................AUG
#=GR JGI24723J26617_10586359/1-120 TT_RNIE_SLOW               ..............................................................................................................................................................................................
NZ_JHZW01000003.1/1124500-1124639                             ACAGGAAAUAAGAAAUAAAUAAAAAGCAUAUAAAUACUUGUAUGUUUUAAUUUAAAUAUUAAUUUUGCAGCCUGUUAGAAUAACCUCUGACGA.UAA........UCGUGAAUGUUGCUCUAAUUUAAUUCCUAUUUAACUAUACA.........................................AUG
#=GR NZ_JHZW01000003.1/1124500-1124639 CODON                  P..........................................................................................................................................................................................AUG
#=GR NZ_JHZW01000003.1/1124500-1124639 TT_RNIE_SLOW           ..............................................................................................................................................................................................
JCVI_SCAF_1101668691466/1075-938                              CUACUCAAAUAAAUAAACAAUUGUUUAAAUUCUUUAUUGUAUACUUCAAAAUAAAGUUUAAUUUCGCAAAAAUAAAAGUAUAACCUCUGACGG.UGA........UCGUGAAUGUUGACUUUAAAAACUAUAAAUAAUCUUAUU...........................................AUG
#=GR JCVI_SCAF_1101668691466/1075-938 CODON                   .........STP...................................................................................................AUG............................................................................
#=GR JCVI_SCAF_1101668691466/1075-938 TT_RNIE_SLOW            ..............................................................................................................................................................................................
NC_015496.1/2413273-2413130                                   CGCUUUCGCGAAAGCAAAACCUCUCUACUACUUUUACAUAUUAAAUUAAUACCGCAAGAAAUUCUUGCAACUGAUUAGGCUAACCUCUGACGA.UGU........UCGUGAAUGUUGCCCUAACGUAAAACCACUUUAAUAUCCAUAGAA.....................................AUG
#=GR NC_015496.1/2413273-2413130 CODON                        ...........................................................................................................................................................................................AUG
#=GR NC_015496.1/2413273-2413130 TT_RNIE_SLOW                 ..............................................................................................................................................................................................
JCVI_SCAF_1096627091268/3128-2991                             CUUCUCAAAUAAAAAAACAAUUGUUGAAAUUCUUUAUUGUAUACUUCAAAAUAAAGUUUAAUUUCGCAAAAAUAAAAGUAUAACCUCUGACGA.UGA........UCGUGAAUGUUGGCUUUAAAAACUAUAAAUAAUCUUAUU...........................................AUG
#=GR JCVI_SCAF_1096627091268/3128-2991 CODON                  .........STP...................................................................................................AUG............................................................................
#=GR JCVI_SCAF_1096627091268/3128-2991 TT_RNIE_SLOW           ..............................................................................................................................................................................................
CENF01107965.1/807-944                                        CUUCUCAAAUAAAUAAACAAUUGUUGAAAUUCUUUAUUGUAUACUUCAAAAUAAAGUUUAAUUUCGCAAAAAUAAAAGUAUAACCUCUGACGA.UGA........UCGUGAAUGUUGGCUUUAAAAACUAUAAAUAAUCUUAUU...........................................AUG
#=GR CENF01107965.1/807-944 CODON                             .........STP...............................................................................................................................................................................AUG
#=GR CENF01107965.1/807-944 TT_RNIE_SLOW                      ..............................................................................................................................................................................................
NZ_JSAQ01000001.1/3055017-3054874                             UUUCGCGAAAGCGUAAAAAAUAAAAUUAAGACGCACUUUGAACAAUUUAAAACCGCAAGUAAAAUUGCACCCGUUUAGGCUAACCUCUGACGA.UGA........UCGUGAAUGUUGCCCUAACGUAAAACCACUUUAAAAUCCAUAAAA.....................................AUG
#=GR NZ_JSAQ01000001.1/3055017-3054874 CODON                  ..............................................................................................................................................................................................
#=GR NZ_JSAQ01000001.1/3055017-3054874 TT_RNIE_SLOW           ..............................................................................................................................................................................................
NZ_CP009301.1/3150937-3150795                                 UUUCGCGAAAGCGUAAAGAAUAAAAUUAAGACGCACUUUGAACAACUUAAAACCGCAAGUAAAAUUGCACCCGCUUAGGUUAACCUCUGACGA.UGA........UCGUGAAUGUUGCCCUAACGUAAAACCAAUUUAACAUCCAUAAA......................................AUG
#=GR NZ_CP009301.1/3150937-3150795 CODON                      ...........................................................................................................................................................................................AUG
#=GR NZ_CP009301.1/3150937-3150795 TT_RNIE_SLOW               ..............................................................................................................................................................................................
JGI20152J14361_10000826/19435-19300                           ..AACUUAAGACCAGAUAUUUUUGACUGAUUUCUUUCUAUAAUUUAAAAAAUAAAUGUAAUUUCGCAUUCGAUUUUAUUGUAACCACUGACGA.UAA........UCGUGUACGUUGUAAUAAAUUAAUUUAAAAUAUUACAUA...........................................AUG
#=GR JGI20152J14361_10000826/19435-19300 CODON                ..........................STP..............................................................................................................................................................AUG
#=GR JGI20152J14361_10000826/19435-19300 TT_RNIE_SLOW         ..............................................................................................................................................................................................
JGI20159J14440_10043604/1090-952                              AAAACUUAAGACCAGAUAUUUUUGACUGAUUUCUUUCUAUAAUUUAAAAAAUAAAUGUAAUUUCGCAUUCGAUUUUAUUGUAACCACUGACGA.UAA........UCGUGUACGUUGUAAUAAAUUAAUUUAAAACUAUUACAUA..........................................AUG
#=GR JGI20159J14440_10043604/1090-952 CODON                   ..........................STP..............................................................................................................................................................AUG
#=GR JGI20159J14440_10043604/1090-952 TT_RNIE_SLOW            ..............................................................................................................................................................................................
JGI20154J14316_10041093/1948-2085                             AAAACUUAAGACCAGAUAUUUUUGACUGAUUUCUUUCUAUAAUUUAAAAAAUAAAUGUAAUUUCGCAUUCGAUUUUAUUGUAACCACUGACGA.UAA........UCGUGUACGUUGUAAUAAAUUAAUUUUAAAACAAACAUA...........................................AUG
#=GR JGI20154J14316_10041093/1948-2085 CODON                  ..........................STP.............................................PTS.................................................................................................................
#=GR JGI20154J14316_10041093/1948-2085 TT_RNIE_SLOW           ..............................................................................................................................................................................................
CERK01035414.1/1-79                                           ...........................................................AAUUCGCAAUCGAUUUUGAUAUAACCACUGACGA.UAA........UCGUGUACGUUGUAUUAAAUAAACUUAAAAUCUUACAUA...........................................AUG
#=GR CERK01035414.1/1-79 CODON                                ...........................................................................................................................................................................................AUG
#=GR CERK01035414.1/1-79 TT_RNIE_SLOW                         ..............................................................................................................................................................................................
JGI20156J14371_10216168/115-1                                 AAAACUUAAGACCUGAUAUUUUUGACUGAUUUCUUUCUAUAAUUUAAAAAAUAAAUGUAAUUUCGCAUUCGAUUUUAUUGUAACCACUGACGA.UAA........UCGUGUACGUUGUAAUAAA..................................................................
#=GR JGI20156J14371_10216168/115-1 CODON                      ..........................STP.................................................................................................................................................................
#=GR JGI20156J14371_10216168/115-1 TT_RNIE_SLOW               ..............................................................................................................................................................................................
JGI20157J14317_10031126/637-774                               AAAACUUAAGACCAGAUAUUUUUGACUGAUUUCUUUCUAUAAUUUAAAAAAUAAAUGUAAUUUCGCAUUCGAUUUUAUUGUAACCACUGACGA.UAA........UCGUGUACGUUGUAAUAAAUUAAUUUAAAACAUUACAUA...........................................AUG
#=GR JGI20157J14317_10031126/637-774 CODON                    ..........................STP..............................................................................................................................................................AUG
#=GR JGI20157J14317_10031126/637-774 TT_RNIE_SLOW             ..............................................................................................................................................................................................
JGI20156J14371_10185819/175-38                                AAAAAUUAAGACCAGACAUUUUUGACUGAAUUCUUUCUAUAAUUUAAAAAAUAAAUGUAAUUUCGCAGUCGAUUUUAUUGUAACCACUGACGA.UAA........UCGUGUAUGUUGUAAUAAAUUAAUUUAAAACUUUACAUA...........................................AUG
#=GR JGI20156J14371_10185819/175-38 CODON                     ..........................STP.................................................................................................................................................................
#=GR JGI20156J14371_10185819/175-38 TT_RNIE_SLOW              ..............................................................................................................................................................................................
2236876010_0174543/389-250                                    AAAAAAACUAAGACCAGAUAUUUUUGACUGAAUUCUUUCUAAUAAAUAAAAAAAAAUGUAAUUUCGCAAUCGAUUUAUUAUAACCACUGACGA.UAA........UCGUGUAUGUUGUAUUAAAUAAAUUUAAAAUCUUAUCAAAA.........................................AUG
#=GR 2236876010_0174543/389-250 CODON                         ...........................................................................................................AUG................................................................................
#=GR 2236876010_0174543/389-250 TT_RNIE_SLOW                  ..............................................................................................................................................................................................
SI47jul10_100m_c1048908/524-386                               AAAAAAACUAAGACCAGAUAUUUUUGACUGAAUUCUUUCUAUAAAUAAAAAAAAAAUGUAAUUUCGCAAUCGAUUUAUUAUAACCACUGACGA.UAA........UCGUGUAUGUUGUAUUAAAUAAAUUUAAAAUCUUAUCAAA..........................................AUG
#=GR SI47jul10_100m_c1048908/524-386 CODON                    ............................STP............................................................................................................................................................AUG
#=GR SI47jul10_100m_c1048908/524-386 TT_RNIE_SLOW             ..............................................................................................................................................................................................
CERW01115635.1/4883-4746                                      AAAAAAUUACGACCCGAUAUUUUUGAUUGAUUUCUUUCGAGAAAUAAAAAAAAAAUGUAAAUUCGCAUUCGAUUUUGAUAUAACCACUGACGA.UAA........UCGUGUAUGUUGUAUUAAAUAAACUUAAAAUCUUACAUA...........................................AUG
#=GR CERW01115635.1/4883-4746 CODON                           ............................................................................................................................STP............................................................AUG
#=GR CERW01115635.1/4883-4746 TT_RNIE_SLOW                    ..............................................................................................................................................................................................
DelMOSum2010_c10759857/196-58                                 AAAAAAACUAAGACCAGAUAUUUUUGACUGAAUUCUUUCUAAAAAUAAAAAAAAAAUGUAAUUUCGCAUUCGAUUUAUUAUAACCACUGACGA.UAA........UCGUGUAUGUUGUAUUAAAUAAAUUUAAAAUUUUAUCAAA..........................................AUG
#=GR DelMOSum2010_c10759857/196-58 CODON                      ..........................................................STP..............................................................................................................................AUG
#=GR DelMOSum2010_c10759857/196-58 TT_RNIE_SLOW               ..............................................................................................................................................................................................
SI48aug10_10m_c1014029/1-74                                   .................................................................GCAUUCGAUUUAUUAUAACCACUGACGA.UAA........UCGUGUAUGUUGUAUUAAAUAAAUUUAAAAUCUUAUCAAA..........................................AUG
#=GR SI48aug10_10m_c1014029/1-74 CODON                        ...........................................................................................................................................................................................AUG
#=GR SI48aug10_10m_c1014029/1-74 TT_RNIE_SLOW                 ..............................................................................................................................................................................................
PML_READ_01299143/54-192                                      ACAAAAAACUAAGACCAGAUAUUUUUGACUGAAUUCUUUCUAUAAAUAAAAAAAAAUGUAAUUUCGCAUUCGAUUUAUUAUAACCACUGACGA.UAA........UCGUGUAUGUUGUAUUAAAUAAAUUUAAAAUCUUAUCAAA..........................................AUG
#=GR PML_READ_01299143/54-192 CODON                           .............................STP..............................................................................................................................................................
#=GR PML_READ_01299143/54-192 TT_RNIE_SLOW                    ..............................................................................................................................................................................................
2236876010_0240919/245-384                                    AAAAAAACUAAGACCAGAUAUUUUUGACUGAAUUCUUUCUAUAAAUAAAAAAAAUAGUAAUUUACGCAUUCGAUUUAUUAUAACCACUGACGA.UAA........UCGUGUAUGUUGUAUUAAAUAAAUUUAAAAUACUUAUCAAA.........................................AUG
#=GR 2236876010_0240919/245-384 CODON                         ............................STP...............................................................................................................................................................
#=GR 2236876010_0240919/245-384 TT_RNIE_SLOW                  ..............................................................................................................................................................................................
JGI20157J14317_10001218/14818-14680                           AAAAAAACUAAGACCAGAUAUUUUUGACUGAAUUCUUUCUAUAAAUAAAAAAAAAAUGUAAUUUCGCAUUCGAUUUAUUAUAACCACUGACGA.UAA........UCGUGUAUGUUGUAUUAAAUAAAUUUAAAAUCUUAUCAAA..........................................AUG
#=GR JGI20157J14317_10001218/14818-14680 CODON                ............................STP............................................................................................................................................................AUG
#=GR JGI20157J14317_10001218/14818-14680 TT_RNIE_SLOW         ..............................................................................................................................................................................................
NCBI_BBAY_READ_1106105285287/169-306                          AAAAAAUUACGACCCGAUAUUUUUGAUUGAUUUCUUUCGAGAAAUAAAAAAAAAAUGUAAAUUCGCAUUCAAUUUUUAUAUAACCACUGACGA.UAA........UCGUGUAUGUUGUAUUAAAUAAACUUAAAAUCUUACAUA...........................................AUG
#=GR NCBI_BBAY_READ_1106105285287/169-306 CODON               ...............................................................................................................AUG............................................................................
#=GR NCBI_BBAY_READ_1106105285287/169-306 TT_RNIE_SLOW        ..............................................................................................................................................................................................
DelMOSum2010_c10181064/151-13                                 AAAAAACUAAGACCAGAUAUUUUUGACUGAAUUCUUUCUAAAAAUAAAAAAAAAAAUGUAAUUUCGCAUUCGAUUUAUUAUAACCACUGACGA.UAA........UCGUGUAUGUUGUAUUAAAUAAAUUUAAAAUUUUAUCAAA..........................................AUG
#=GR DelMOSum2010_c10181064/151-13 CODON                      ...........................STP................................................................................................................................................................
#=GR DelMOSum2010_c10181064/151-13 TT_RNIE_SLOW               ..............................................................................................................................................................................................
DelMOSum2010_c10631757/252-172                                .........................................................UAAUUUCGCAUUCGAUUUUAUUAUAACCACUGACGA.UAA........UCGUGGAUGUUGUAAUAAAUUAAUUUAAAAUCUUACACA...........................................AUG
#=GR DelMOSum2010_c10631757/252-172 CODON                     ..................................................................................................................................STP......................................................AUG
#=GR DelMOSum2010_c10631757/252-172 TT_RNIE_SLOW              ..............................................................................................................................................................................................
CETY01434901.1/59-195                                         GAAAAUUACGCCCUGAUAUUUUUGAUUGAUUUCUUGCGAUAAAUAAAACAAAAAAUGUAUAUUCGCAUUCGAUUUUGAUAUAACCACUGACGA.UAA........UCGUGGAUGUUGUAUUAAAUUAAUUUAAAUCUUACACA............................................AUG
#=GR CETY01434901.1/59-195 CODON                              ..........................STP..............................................................................................................................................................AUG
#=GR CETY01434901.1/59-195 TT_RNIE_SLOW                       ..............................................................................................................................................................................................
JGI20154J14316_10005236/6812-6949                             AAAUUUAAGACCAGACAUUUUUGACUGAAAUCUUUCUAUAAAUUAAAAAAAAAAAUGUAAUUUCGCAUUCGAUUUUAUUAUAACCACUGACGA.UAA........UCGUGGAUGUUGUAAUAAAUUAAUUUAAAAUCUUACACA...........................................AUG
#=GR JGI20154J14316_10005236/6812-6949 CODON                  .........................STP...............................................................................................................................................................AUG
#=GR JGI20154J14316_10005236/6812-6949 TT_RNIE_SLOW           ..............................................................................................................................................................................................
JGI20155J14468_10106440/806-942                               GAAAAUUACGCCCUAAUAUUUUUGAUUGAUUUCUUUCGAUAAAUAAAACAAAAAAUGUAUAUUCGCUUUCGAUUUUGAUAUAACCACUGACGA.UAA........UCGUGGAUGUUGUAUUAAAUUAAUUUAAAUCUUACACA............................................AUG
#=GR JGI20155J14468_10106440/806-942 CODON                    ..........................STP.................................................................................................................................................................
#=GR JGI20155J14468_10106440/806-942 TT_RNIE_SLOW             ..............................................................................................................................................................................................
SI60aug11_100m_c1103194/169-301                               .....UUAAGACCAGACAUUUUAGACUGAAAUCUUUCUAUAAAUUAAAAAAAAAAUGUAAUUUCGCAUUCGAUUUUAUUAUAACCACUGACGA.UAA........UCGUGGAUGUUGUAAUAAAUUAAUUUAAAAUCUUACACA...........................................AUG
#=GR SI60aug11_100m_c1103194/169-301 CODON                    ..........................STP..............................................................................................................................................................AUG
#=GR SI60aug11_100m_c1103194/169-301 TT_RNIE_SLOW             ..............................................................................................................................................................................................
JGI20151J14362_10577636/263-145                               ..................UUUUUGAUUGAUUUCUUUCGAUAAAUAAAACAAAAAAUGUAUAUUCGCUUUCGAUUUUGAUAUAACCACUGACGA.UAA........UCGUGGAUGUUGUAUUAAAUUAAUUUAAAUCUUACACA............................................AUG
#=GR JGI20151J14362_10577636/263-145 CODON                    ...........................................................................................................................................................................................AUG
#=GR JGI20151J14362_10577636/263-145 TT_RNIE_SLOW             ..............................................................................................................................................................................................
JGI20157J14317_10006145/8692-8555                             AAAUUUAAGACCAGACAUUUUUGACUGAAAUCUUCCUAUAAAUUAAAAAAAAAAAUGUAAUUUCGCUUUCGAUUUUAUUAUAACCACUGACGA.UAA........UCGUGGAUGUUGUAAUAAUUUAAUUUAAAAUCUUACACA...........................................AUG
#=GR JGI20157J14317_10006145/8692-8555 CODON                  .........................STP...............................................................................................................................................................AUG
#=GR JGI20157J14317_10006145/8692-8555 TT_RNIE_SLOW           ..............................................................................................................................................................................................
SI48aug10_100m_1000052/30917-31054                            AAAAUUUAAGACCAGACAUUUUUGACUGAAAUCUUUCUAUAAAUUAAAAAAAAAAUGUAAUUUCGCAUUCGAUUUUAUUAUAACCACUGACGA.UAA........UCGUGGAUGUUGUAAUAAAUUAAUUUAAAAUCUUACACA...........................................AUG
#=GR SI48aug10_100m_1000052/30917-31054 CODON                 ..........................STP..............................................................................................................................................................AUG
#=GR SI48aug10_100m_1000052/30917-31054 TT_RNIE_SLOW          ..............................................................................................................................................................................................
JGI20157J14317_10006052/4504-4367                             AAAAUUUAAGACCAGACAUUUUUGACUGAAAUCUUUCUAUAAAUUAAAAAAAAAAUGUAAUUUCGCAUUCGAUUUUAUUAUAACCACUGACGA.UAA........UCGUGGAUGUUGUAAUAAAUUAAUUUAAAAUCUUACAUA...........................................AUG
#=GR JGI20157J14317_10006052/4504-4367 CODON                  ..........................STP..............................................................................................................................................................AUG
#=GR JGI20157J14317_10006052/4504-4367 TT_RNIE_SLOW           ..............................................................................................................................................................................................
2236876001_145660/433-333                                     .....................................CUAUAAAUUAAAAAAAAAUGUAAUUUCGCAUUCGAUUUUAUUAUAACCACUGACGA.UAA........UCGUGGAUGUUGUAAUAAUUUAAUUUAAAACCUUACACA...........................................AUG
#=GR 2236876001_145660/433-333 CODON                          ...........................................................................................................................................................................................AUG
#=GR 2236876001_145660/433-333 TT_RNIE_SLOW                   ..............................................................................................................................................................................................
JCVI_SCAF_1096627080844/1154-1290                             GAAAAUUACGCCCUGAUAUUUUUGAUUGAUUUCUUUCGAUAAAUAAAACAAAAAAUGUAUAUUCGCAUUCGAUUUUGAUAUAACCACUGACGA.UAA........UCGUGGAUGUUGUAUUAAAUUAAUUUAAAUCUUACACA............................................AUG
#=GR JCVI_SCAF_1096627080844/1154-1290 CODON                  .............................STP...........................................................................................................................................................AUG
#=GR JCVI_SCAF_1096627080844/1154-1290 TT_RNIE_SLOW           ..............................................................................................................................................................................................
NCBI_READ_1112493833240/1-82                                  ........................................................GUAAGGCGUAACGCAUAAUUUCUAUAACCACUGACGA.UAU........UCGUGAAUGUUGUAUCAAUUAAAUUUAAAAUCUUACAUA...........................................AUG
#=GR NCBI_READ_1112493833240/1-82 CODON                       ...............................................................................................................AUG............................................................................
#=GR NCBI_READ_1112493833240/1-82 TT_RNIE_SLOW                ..............................................................................................................................................................................................
CESE01052974.1/1020-1157                                      AAAAUUAAGACCAGAUAUAUUUAAUUAAUUUUUUUAAAAAAAAUAAAUAAAAAAAAUGUAAUUUCGCAUAAAAAUUUAUAUAACCACUGACGA.UAU........UCGUGAAUGUUGUAUCAAUUAAAUUUAAAAUCUUACAUA...........................................AUG
#=GR CESE01052974.1/1020-1157 CODON                           .........................STP...............................................................................................................................................................AUG
#=GR CESE01052974.1/1020-1157 TT_RNIE_SLOW                    ..............................................................................................................................................................................................
DelMOSum2011_c10014222/320-458                                AAAAAAACUAAGACCAGAUAUUUUUAACUGAAUUCUUUCUAAAAAUAAAAAAAAAAUGUAAUUUCGCAUUCGAUUUAUUAUAACCACUGACGA.UAA........UCGUGAAUGUUGUACUAAAUAAAUUUAAAAUCUUAUCAAA..........................................AUG
#=GR DelMOSum2011_c10014222/320-458 CODON                     ..............................................................................................................................................................................................
#=GR DelMOSum2011_c10014222/320-458 TT_RNIE_SLOW              ..............................................................................................................................................................................................
LPjun09P1210m_c1060279/305-239                                ........................................................................AUUUAUUAUAACCACUGACGA.UAA........UCGUGAAUGUUGUACUAAAAAAAUUUAAAAUCUUAUCAAA..........................................AUG
#=GR LPjun09P1210m_c1060279/305-239 CODON                     ...........................................................................................................................................................................................AUG
#=GR LPjun09P1210m_c1060279/305-239 TT_RNIE_SLOW              ..............................................................................................................................................................................................
DelMOSum2010_c10056893/671-533                                AAAAAAACUAAGACCAGAUAUUUUUGACUGAAUUCUUUCUAUAAAUAAAAAAAANAUGUAAUUUCGCAUUCGAUUUAUUAUAACCACUGACGA.UAA........UCGUGAAUGUUGUACUAAAUAAAUUUAAAAUCUUAUCAAA..........................................AUG
#=GR DelMOSum2010_c10056893/671-533 CODON                     ............................STP............................................................................................................................................................AUG
#=GR DelMOSum2010_c10056893/671-533 TT_RNIE_SLOW              ..............................................................................................................................................................................................
PML_READ_00864574/132-270                                     AAAAAACUAAGACCAGAUAUUUUUAACUGAAUUCUUUACUAAAAAAUAAAAAAAAAUGUAAUUUCGCAUUCGAUUUAUUAUAACCACUGACGA.UAA........UCGUGAAUGUUGUACUAAAUAAAUUUAAAAUCUUAUCAAA..........................................AUG
#=GR PML_READ_00864574/132-270 CODON                          ..............................................................................................................................................................................................
#=GR PML_READ_00864574/132-270 TT_RNIE_SLOW                   ..............................................................................................................................................................................................
CEPZ01008967.1/10696-10558                                    AUUGCAAGAAUUACAAAGAAAAAUAAUUUCAAUUCUAUUUUUUAAAGAAAAAAUAUUUAAUAAAUUUGCAACCGCUAAAUUAACCUCUGACG..AAAGC.......CGUGAAUGUUGUUUUAGAUAAAUCCAAAUUAUUUAAAAA..........................................AUG
#=GR CEPZ01008967.1/10696-10558 CODON                         .......................STP.................................................................................................................................................................AUG
#=GR CEPZ01008967.1/10696-10558 TT_RNIE_SLOW                  ..............................................................................................................................................................................................
SRS015278_C1831448/402-545                                    AAUUUCUAUUUCCUAAAAAAAAUAUUUGUAAAAGUUUGGUAGAUAGAAAUAUUCGUCGUACUUUUGCCGCCGAUUUGGUGUAACCUCUGACG..AAAGC.......CGUGAAUGUUGCCCAAUGAUAACAUAAUUUAUUUUUAUUUUUUU.....................................AUG
#=GR SRS015278_C1831448/402-545 CODON                         ...............................................................................................................AUG............................................................................
#=GR SRS015278_C1831448/402-545 TT_RNIE_SLOW                  ..............................................................................................................................................................................................
SRS024649_C3604464/414-535                                    AAUUUCUAUUUCCUAAAAAAAAUAUUUGUAAAAGUUUGGUAGAUAGAAAUAUUCGCCGUACUUUUGCCGCCGAUUUGGUGUAACCUCUGACG..AAAGC.......CGUGAAUGUUGCCCAAUGAUAACAU...........................................................
#=GR SRS024649_C3604464/414-535 CODON                         ..............................................................................................................................................................................................
#=GR SRS024649_C3604464/414-535 TT_RNIE_SLOW                  ..............................................................................................................................................................................................
NZ_ABHI01000004.1/89765-89905                                 GGAUGAUUAAGUCUUUUAAAAUUAUUAAUUAAUAAUUGCCAAUUACUAAUUAAUAACUAUCUUUGCAGCCAAUUUUGGGUUAACCUCUGGCGA.AAA........UCGUGAACGUUGAUUUGAGAUAAUCAUUAUAAAUAAAACAAA........................................AUG
#=GR NZ_ABHI01000004.1/89765-89905 CODON                      .......STP.................................................................................................................................................................................AUG
#=GR NZ_ABHI01000004.1/89765-89905 TT_RNIE_SLOW               ..............................................................................................................................................................................................
NCBI_BBAY_READ_1105731251167/928-792                          UAGCAAAAUACAGAGGGAAUAAAAAUUUUUGUUUGGUAUCUUGUUAAAAAUAAAAUUAAUUGUACUUUUGCUCCCGCAAUUAACCGCUGACGA.AAA........UCGUGUAUGUUGACUGUAAUGAAUCCAAAAAUUAAAAU............................................AUG
#=GR NCBI_BBAY_READ_1105731251167/928-792 CODON               ....................................................................................................................AUG.......................................................................
#=GR NCBI_BBAY_READ_1105731251167/928-792 TT_RNIE_SLOW        ..............................................................................................................................................................................................
CESI01073316.1/665-528                                        AAAGUAAUGUUGUAGUUAUUUAUUAAGACUAAGAAGUUGCUUACUUCAAAAUAAAGUCUAAUUUUGCAAAAUGAAAUGAAUAACCGCUGACGA.AAA........UCGUGUAUGUUGUCACUUUUCAAACAAUAAAAAAAUAAU...........................................AUG
#=GR CESI01073316.1/665-528 CODON                             ...........................................................................................................................................................................................AUG
#=GR CESI01073316.1/665-528 TT_RNIE_SLOW                      ..............................................................................................................................................................................................
2236876011_158566/1-92                                        .................................................UAAAAAAGUCGUAAGUUUGCAACCUCAAAAUUAACCGCUGACGA.AAA........UCGUGUAUGUUGGUUUGUCGAAACCCAUUAAAAUAAUAAGAA........................................AUG
#=GR 2236876011_158566/1-92 CODON                             ...........................................................................................................................................................................................AUG
#=GR 2236876011_158566/1-92 TT_RNIE_SLOW                      ..............................................................................................................................................................................................
2236876009_152251/399-327                                     ....................................................................CAACCUCAAAAUUAACCGCUGACGA.AAA........UCGUGUAUGUUGGUUUGUCGAAACCCAUUAAAAUAAUAAGAA........................................AUG
#=GR 2236876009_152251/399-327 CODON                          ...........................................................................................................................................................................................AUG
#=GR 2236876009_152251/399-327 TT_RNIE_SLOW                   ..............................................................................................................................................................................................
JGI24723J26617_10000165/51527-51389                           CCUCGUUUUACUCACCUGUAUUUUUUUUAAUUUACGGCUUGCGCAUUUAAAAAAAGUGUUUACAUUUGCAAACCUAAAAUUAACCUCUGACGA.AAA........UCGUGUAUGUUGAUUUUUAGCAAUGUUUAAAUCAAUUAUC..........................................AUG
#=GR JGI24723J26617_10000165/51527-51389 CODON                ...........................................................................................................................................................................................AUG
#=GR JGI24723J26617_10000165/51527-51389 TT_RNIE_SLOW         ..............................................................................................................................................................................................
JGI24024J18818_10020607/2467-2328                             AGAAAUUUAUAUGAUCUGAAAAUUAUUUGCUUGUCUUAUUUUUUAUUAAAAAGUUUUUAUUAAAUUUGCAAACUCAAAAUUAACCUCUGACGA.AAA........UCGUGUAUGUUGAUUAUUGAUCAACCAUUUAAAUAAAAAUA.........................................AUG
#=GR JGI24024J18818_10020607/2467-2328 CODON                  ...........................................................................................................................................................................................AUG
#=GR JGI24024J18818_10020607/2467-2328 TT_RNIE_SLOW           ..............................................................................................................................................................................................
LGVF01309355.1/1667-1806                                      AGUAAUUAAAAUGAUCUGAAAAUUAUUUGCUUGUCUUAUUUUUUAUUAAAAACUUUUUAUUAAAUUUGCAAACUCAAAAUUAACCUCUGACGA.AAA........UCGUGUAUGUUGAUUAUUGAUCAACCAUUUAAAUAUAAAUA.........................................AUG
#=GR LGVF01309355.1/1667-1806 CODON                           ...........................................................................................................................................................................................AUG
#=GR LGVF01309355.1/1667-1806 TT_RNIE_SLOW                    ..............................................................................................................................................................................................
TDF_MC_ARG01_113m_c1056626/321-199                            .................UAUUUUUUUUUCAAUCCUGACUUUAAUAAUCAAAACUUUUUUAUAAAUUUGCAAACUCAAAAUCAACCUCUGACGA.AAA........UCGUGUAUGUUGACCAUUGAUCAACCAUUUAAAAUAUCAUA.........................................AUG
#=GR TDF_MC_ARG01_113m_c1056626/321-199 CODON                 .................AUG......................................................................................................STP.................................................................
#=GR TDF_MC_ARG01_113m_c1056626/321-199 TT_RNIE_SLOW          ..............................................................................................................................................................................................
NZ_AUDM01000017.1/30104-29963                                 UGAAUAUAAAAAAUCACAAACUUUUUGUAUAAAUUGAUGUAAUUUAAAAAUAAAUUGUAAAUUUGCACCCACAUUUGGACCAACCUCUGACGA.AAA........UCGUGUAUGUUGCUCUGAUAAUCACUAUUUUAACUUAAAUGUU.......................................AUG
#=GR NZ_AUDM01000017.1/30104-29963 CODON                      ...........................................................................................................................................................................................AUG
#=GR NZ_AUDM01000017.1/30104-29963 TT_RNIE_SLOW               ..............................................................................................................................................................................................
KGI_S1_ANT01_95m_c10018333/2511-2371                          CCAAUUAUUAAAAGAAUAAUAUUUUUUUAAAUCAUGACUUUGUUAAUCAAAAGUUUUUUAUAAAUUUGCACACUCAAAAUCAACCUCUGACGA.AAA........UCGUGUAUGUUGACGAUUGAUCAACCAUUUUAAAAUAUCAUA........................................AUG
#=GR KGI_S1_ANT01_95m_c10018333/2511-2371 CODON               ...........................................................................................................................................................................................AUG
#=GR KGI_S1_ANT01_95m_c10018333/2511-2371 TT_RNIE_SLOW        ..............................................................................................................................................................................................
NZ_AFPK01000067.1/24528-24667                                 AGCUUUUAUAGUUUCUAAAAAAAAUCAAUUGCAAAUACCUAAAAACUAACUACUAAUUAUUAUAUUUGCAGCCGCUAAAACAACCUCUGACGA.AAA........UCGUGUAUGUUGUUUAGUAGCAAACCAUUCAAAAGAACAAA.........................................AUG
#=GR NZ_AFPK01000067.1/24528-24667 CODON                      ...........................................................................................................................................................................................AUG
#=GR NZ_AFPK01000067.1/24528-24667 TT_RNIE_SLOW               ..............................................................................................................................................................................................
SA_S2_NOR18_50m_1003007/2004-2144                             CCAANUAUUAAAAGAAUAAUAUUUUUUUAAAUCAUGACUUUAUUAAUCAAAAGUUUUUUAUAAAUUUGCACACUCAAAAUCAACCUCUGACGA.AAA........UCGUGUAUGUUGACGAUUGAUCAACCAUUUUAAAAUAUCAUA........................................AUG
#=GR SA_S2_NOR18_50m_1003007/2004-2144 CODON                  ...........................................................................................................................................................................................AUG
#=GR SA_S2_NOR18_50m_1003007/2004-2144 TT_RNIE_SLOW           ..............................................................................................................................................................................................
SA_S2_NOR13_50m_c1000705/3111-3251                            CCAAUUAUUAAAAGAAUAAUAUUUUUUUAAAUCAUGACUUUAUUAAUCAAAAGUUUUUUAUAAAUUUGCACACUCAAAAUCAACCUCUGACGA.AAA........UCGUGUAUGUUGACGAUUGAUCAACCAUUUUAAAAUAUCAUA........................................AUG
#=GR SA_S2_NOR13_50m_c1000705/3111-3251 CODON                 ...........................................................................................................................................................................................AUG
#=GR SA_S2_NOR13_50m_c1000705/3111-3251 TT_RNIE_SLOW          ..............................................................................................................................................................................................
JGI20157J14317_10496092/186-302                               UUUGCUAAAAUAAAAUAUUUUAGACGAUAAAAAGUUUUUAUUUUCUUUAAAAAAAAAGUAUUUUUGCACCCAUUUUGGUUCAACCGCUGACG..AAAGA.......CGUGAAUGUUGUACUGGAUA................................................................
#=GR JGI20157J14317_10496092/186-302 CODON                    ..............................................................................................................................................................................................
#=GR JGI20157J14317_10496092/186-302 TT_RNIE_SLOW             ..............................................................................................................................................................................................
[truncated: 590,173 more chars]
