# Supplementary material for: Discovery of 20 novel ribosomal leader candidates in bacteria and archaea
Source: BMC Microbiol. 2020 May 24;20:130. doi: 10.1186/s12866-020-01823-6 (PMC7247131; doi:10.1186/s12866-020-01823-6)
Supplement: Supplementary file 3 — Additional file 3. Archive of machine-readable alignments for all r-leader motifs that include flanking sequences and metadata. The alignments are stored in Stockholm format, which are text files that can be opened in any text editor (using a fixed-width font) and interpreted by software packages such as Infernal [54]. [file 12866_2020_1823_MOESM3_ESM.zip › sto-with-annot/L20-Deltaproteobacteria.sto]

# STOCKHOLM 1.0
#=GF AnnotStoArgs -database refseq72env13-microbial -parentDir finalize/2019-03-29 -parallel mpicmdSLURM -pna 8,gb=1.8,wd=1 -queue dummyqueue -extend 0,0
#=GF ID L20-Deltraproteobacteria
#=GF DE L20-Deltaproteobacteria ribosomal protein leader
#=GF AU Eckert I, Weinberg Z
#=GF TP Cis-reg; leader;
#=GF WK http://en.wikipedia.org/wiki/Ribosomal_Protein_L20_Leader
#=GF FancifyStockholm -longtable -wrapGeneContext 6in -recycleGeneColors
#=GF FancifyStockholmGeneContext -leftNothing -rightOperonOrCount 1
#=GF ORIGINAL_MOTIF 62	85	0	0	refseq	25	delta	jeremy	s40_50_55S100O5Min3	cmfinder		end
#=GF TRUNCATED_SO_IGNORE 3300001605_12273517/1-48
3300000558_10042364/288-123                             CGACCGUUGUCUCCAAGGCUGAUGAGCGCAACAUCAGAGAGCUCAUCCCUUACCUGUAAGCUUGACAACUGUUUCACACCCCGUGAACUGGGGGG.....AUACGGCUCCCCCUCCAGAUCCGG....................CGACGGCU....UUU.......GGCCGUUG...........ACAAAUUCAACCUAAGGAGAAAGAG...AUG
#=GR 3300000558_10042364/288-123 CODON                  ........................................................STP..........................................................................................................................................................AUG
#=GR 3300000558_10042364/288-123 TT_RNIE_SLOW           ........................................................................................................................................................................................................................
KVRMV2_101537624/271-94                                 GCGUCAGGGAACCCUGAUCCAUAAAGCAGAUGAGCGUAAUAUUGCGCGGUUGAUUCCCUACUUGUAAAGGGAACUUUUUUCUGUGAACUGUGGGG......ACCAUCUCCCCCUGCAGAUCCAGCAGCGGCAUGUGUCGCAG..AAGAUG......UAUU........CAUUUU...............AAAGAUUAGAAGGAGAAAGUGAG.AUG
#=GR KVRMV2_101537624/271-94 CODON                      ................................................................STP..................................................................................................................................................AUG
#=GR KVRMV2_101537624/271-94 TT_RNIE_SLOW               ........................................................................................................................................................................................................................
LGVD01016786.1/10110-10274                              UCAUAUCGAAGGCUGAUGAGCGCAACAUUGCACAGUUGAUUCCGUAUCUGUAAGGCGGUCUGCCACUGAGGUAGAUUCGGCUGCGAACUGUGGGG......ACGAUCUCCCCCUGCAGAUCCGGCCA..................CGGC.......AAAU.........GCCG..........AAACCAUUUAGAGAGAAGGAGCAAGUGAG.AUG
#=GR LGVD01016786.1/10110-10274 CODON                   ..................................................STP................................................................................................................................................................AUG
#=GR LGVD01016786.1/10110-10274 TT_RNIE_SLOW            ........................................................................................................................................................................................................................
LGVF01446591.1/742-583                                  .......AAGAGCGAUUCGAAAAAUAUUUCCCAAUUAGUUCCGUAUUUGUAACUUGAUCUGCUGCUUUCUGGCAGUACGGUUGUGAACUGUGGGG......ACAAUCUCCCCCUGCAGAUCCAGCCA..................CGGC.......AGUU.........GCCG........AAAAACUAUUCAAUGAGAAGGAGCAAGCGAG.AUG
#=GR LGVF01446591.1/742-583 CODON                       .....................................................................................................................................................................................................................AUG
#=GR LGVF01446591.1/742-583 TT_RNIE_SLOW                ........................................................................................................................................................................................................................
JGI24023J19991_10001126/6097-6262                       UGUUGCAAAGGCGGAUGCAAAAAAUAUCUCCCAAUUAGUUCCGUAUUUGUAGAUUGACCUACUGUCUUCUGGCAGUGAGGUUGUGAACUGUGGGG......ACAAUCUCCCCCUGCAGAUCCAGCCA..................CGGC.......AGAU.........GCCG.........AAAAACUAUUUAUGAGAAGGAGCAAGUGAG.AUG
#=GR JGI24023J19991_10001126/6097-6262 CODON            .................................................STP.................................................................................................................................................................AUG
#=GR JGI24023J19991_10001126/6097-6262 TT_RNIE_SLOW     ........................................................................................................................................................................................................................
NZ_JOMG01000004.1/547206-547371                         UCUCGUUGCCAAGGCUGAUGCCCGCAACAUGGCUCAAUUGAUUCCUUACCUGUAACACUCGCCUUUCGGGGCGGGUCUGGUUGUGAACUGUGGGG......ACA.UCUCCCCCUGCAGAUCCGACCG..................CGGC.......AUAA.........GCCG........AAACAACAUUAUUUGAGAAGGAGCAAGUGAG.AUG
#=GR NZ_JOMG01000004.1/547206-547371 CODON              ....................................................STP..............................................................................................................................................................AUG
#=GR NZ_JOMG01000004.1/547206-547371 TT_RNIE_SLOW       ........................................................................................................................................................................................................................
M940M_1000089/2655-2490                                 CCUCGUUGCCAAGGCUGAUGCCCGCAACAUGGCUCAAUUGAUUCCCUACAUGUAAUACCCGCCUUUUGAGAUGGGUCUGGUUGUGAACUGUGGGG......AUA.UCUCCCCCUGCAGAUCCGACCG..................CGGC.......AUAU.........GCCG........AAACAACAUUAUUUGAGAAGGAGCAAGUGAG.AUG
#=GR M940M_1000089/2655-2490 CODON                      ....................................................STP..............................................................................................................................................................AUG
#=GR M940M_1000089/2655-2490 TT_RNIE_SLOW               ........................................................................................................................................................................................................................
M590M1_1000913/8306-8471                                CCUCGUUGCCAAGGCUGAUGCCCGCAACAUGGCUCAAUUGAUUCCCUACAUGUAAUACCCGCCUUUCGAGAUGGGUCUGGUUGUGAACUGUGGGG......AUA.UCUCCCCCUGCAGAUCCGACCG..................CGGC.......AUAU.........GCCG........AAACAACAUUAUUUGAGAAGGAGCAAGUGAG.AUG
#=GR M590M1_1000913/8306-8471 CODON                     ....................................................STP..............................................................................................................................................................AUG
#=GR M590M1_1000913/8306-8471 TT_RNIE_SLOW              ........................................................................................................................................................................................................................
SA_S1_NOR05_45m_c10229484/248-81                        CGUGCACAAAGCUGACGAGCGCAACAUUGCGCAACUGAUUCCGUACUUGUAAAAAUUGCCUGUUGGUAGGGCAACAUUGGCUGAGAACUGUGGGG......ACAAUCUCCCCCUGUAGAUCCGGCCG..................CGGC.......UUAU.........GCCG.......AAAAACAUACACUUUAUGAAGGAGCAAGAGAG.AUG
#=GR SA_S1_NOR05_45m_c10229484/248-81 CODON             .................................................STP.................................................................................................................................................................AUG
#=GR SA_S1_NOR05_45m_c10229484/248-81 TT_RNIE_SLOW      ........................................................................................................................................................................................................................
NZ_ARWE01000001.1/1492495-1492669                       GCGUCAAGGAACCCUGGUUCACAAAGCCGACGAGCGUAAUAUUGCAAGGUUGAUCCCCUAUUUGUAGGGAGCUGUAAACGUUGUGAACUGUGGGG......ACCAUCUCCCCCUGCAGAUCCGGCA..................GCGGU.......CUUA.........ACCGCAAUCUUAAAAUCUUAUUACCCAAGAAGGAGCAAGAGAG.AUG
#=GR NZ_ARWE01000001.1/1492495-1492669 CODON            ................................................................STP..................................................................................................................................................AUG
#=GR NZ_ARWE01000001.1/1492495-1492669 TT_RNIE_SLOW     ........................................................................................................................................................................................................................
KVRMV2_100037767/14493-14342                            GUCAGAGCACCAUUGUCGACCCGGCAGAUGCUAAGAAUAUAGCCCGUCUGAUCCCUUACAAGUAAGGCUCUAUCGGGUAGUCGUGAACUGGGGGGACAUUUCCAGUCUCCCCCUCCAGAUCCGGCGCAAUACCACAGA.............................................................AGGAGGCAGAU...AUG
#=GR KVRMV2_100037767/14493-14342 CODON                 ..............................................................STP....................................................................................................................................................AUG
#=GR KVRMV2_100037767/14493-14342 TT_RNIE_SLOW          ........................................................................................................................................................................................................................
3300001605_10126988/1-124                               .....................GUUGAUCAGAAAAACAUCUGUGCUCUGAUUCCGUAUCUGUAAUGACGCUUGUGCGUCAUCCCUGAAUCGCGAGG.....AACGG...CCCCUUGCGCAUCGGGCAAA................UUA.........AAAC...........UGA.........................AGGAGUUCAAAG..AUG
#=GR 3300001605_10126988/1-124 CODON                    .....................................................................................................................................................................................................................AUG
#=GR 3300001605_10126988/1-124 TT_RNIE_SLOW             ........................................................................................................................................................................................................................
3300001605_10740178/110-254                             CACGGCGGUACGGUGGCUGCAGUUGAUCAGAAAAAUAUCUGUGCUCUGAUUCCGUACCUGUAAUGACGCUUGUGCGUCAUCCCUGAAUCGCGAGG.....AACGG...CCCCUUGCGCAUCGGGCAAA................UUA.........AAAC...........UGA.........................AGGAGUUCAAAG..AUG
#=GR 3300001605_10740178/110-254 CODON                  ............................................................STP......................................................................................................................................................AUG
#=GR 3300001605_10740178/110-254 TT_RNIE_SLOW           ........................................................................................................................................................................................................................
3300001605_10006506/12893-13037                         CACGGCGGCACGGUGGCUGCGGUUGAUCAGAAAAACAUCUGUGCUCUGAUUCCGUAUCUGUAAUGACGCUUCUGCGUCAUCCCUGAAUCGCGAGG.....AACGG...CCCCUUGCGCAUCGGGCAAA................UUA.........AAAC...........UGA.........................AGGAGUUCAAAG..AUG
#=GR 3300001605_10006506/12893-13037 CODON              ............................................................STP.........................................................................................................................................................
#=GR 3300001605_10006506/12893-13037 TT_RNIE_SLOW       ........................................................................................................................................................................................................................
3300001605_10708600/122-266                             CANGGCGGCACGGUGGCUGCGGUUGAUCAGAAAAACAUCUGUGCUCUGAUUCCGUAUCUGUAAUGACGCUUGUGCGUCAUCCCUGAAUCGCGAGG.....AACGG...CCCCUUGCGCAUCGGGCAAA................UUA.........AAAC...........UGA.........................AGGAGUUCAAAG..AUG
#=GR 3300001605_10708600/122-266 CODON                  ............................................................STP......................................................................................................................................................AUG
#=GR 3300001605_10708600/122-266 TT_RNIE_SLOW           ........................................................................................................................................................................................................................
LWFCAn_GLO1YSU01EBI9B/1-74                              ............................................................................AAUGCCAAGAACCAUGAGG....AAAUUGUCUCCCCUUAUGGAUCUGGUAAAUUAACCAAUGA............................................................AGGAGUGCAUUA..AUG
#=GR LWFCAn_GLO1YSU01EBI9B/1-74 CODON                   ............................................................................AUG..................................................................................................................................ST..AUG
#=GR LWFCAn_GLO1YSU01EBI9B/1-74 TT_RNIE_SLOW            ........................................................................................................................................................................................................................
lwComb_BHFI11626_g1/668-817                             GCCGUUGACCAGAAGAACAUUGCCAGACUGAUUCCGUAUAAAUAAAUUUUCCUCCAGUAAUAGUGGAGGACUGCAUAAUGCCAAGAACCAUGAGG....AAAUUGUCUCCCCUUAUGGAUCUGGUAAAUUAACCAACGA............................................................AGGAG..UGCAUUAAUG
#=GR lwComb_BHFI11626_g1/668-817 CODON                  ..........................................STP...........................................................................................................................................................................
#=GR lwComb_BHFI11626_g1/668-817 TT_RNIE_SLOW           ........................................................................................................................................................................................................................
2034067870/99-250                                       ACCAGAAGAAUAUCGCCCGUUUGAUUCCGUACAAAUAACCAGUUUUCUUUCUCAUUUAUCAUGUGAGAGAACGCAUAAUGCCAAGAACCAUGAGG....AAAUUGUCUCCCCUUAUGGAUCUGGCCAAUUCAGCAACGA............................................................AGGAGUAGUUACGUAUG
#=GR 2034067870/99-250 CODON                            ........................................................................................................................................................................................................................
#=GR 2034067870/99-250 TT_RNIE_SLOW                     ........................................................................................................................................................................................................................
LWFCAn_GLO1YSU01D9AZM/426-341                           ..................................................................AGAGGCGCAUAAUGCCAUGAACCAUGAGG....AAAUUGUCUCCCCUUGUGGAUCUGGCCAAUUCAGCAACGA............................................................AGGAGUAGUCACGUAUG
#=GR LWFCAn_GLO1YSU01D9AZM/426-341 CODON                ...................................................................AUG...............................................................................................................................................AUG
#=GR LWFCAn_GLO1YSU01D9AZM/426-341 TT_RNIE_SLOW         ........................................................................................................................................................................................................................
LWFCA_GLZZ6Z001ECB4G/192-41                             GAUCAGAAGAACGUUGCCCGGUUGAUUCCGUAUAAGUAACCAGAUUUAUUCGCUCACAGUAUGUGGGUAGAUGCAUAAUGCCAUGAACCAUGAGG....AAAUUGUCUCCCCUUAUGGAUCUGGCCAAUUCAGCAACUA............................................................AGGAGUAGUAACGUAUG
#=GR LWFCA_GLZZ6Z001ECB4G/192-41 CODON                  ........................................................................................................................................................................................................................
#=GR LWFCA_GLZZ6Z001ECB4G/192-41 TT_RNIE_SLOW           ........................................................................................................................................................................................................................
NC_008609.1/2488611-2488465                             CUGCGUGGUACUUCCAUGGUGUCCGAUGUGGACCAGAAGAAUAUUUCACGUCUCAUCCCGUACAAGUAAGCGGGACCACGCCAAGAACCACGAGG......ACAGUCUCCCCUUGUGGAUCGGGCAAA................AUU.........CAU............GAU.......................CAAGGAGUAGAAC...AUG
#=GR NC_008609.1/2488611-2488465 CODON                  ..................................................................STP................................................................................................................................................AUG
#=GR NC_008609.1/2488611-2488465 TT_RNIE_SLOW           ........................................................................................................................................................................................................................
JGI11944J13513_1245443/172-29                           AUACCGUUGCUGCUGUUGAUCAGAAGAACAUCUGCGCACUGAUUCCGUACAUGUAAGUUUGAGCAGCGUGGUUUGCUCAGCCCAGAACCGUGAGG.....AAACGG..CCCCUUGCGGAUCGGGAAU.UCAA..............................................................CCUAAAGGAGUAAGAAG..AUG
#=GR JGI11944J13513_1245443/172-29 CODON                .....................................................STP................................................................................................................................................................
#=GR JGI11944J13513_1245443/172-29 TT_RNIE_SLOW         ........................................................................................................................................................................................................................
3300000032_0015669/35418-35267                          UAACCUGAGGCAGGCCGGCAUGGUUGCCGAUGUUGACCAGAAAAACAUAGCCAGACUUAUCCCCUAUAAAUAGCGGGGAGCCAUGAACCGUGAGG....AAAAUGUCUCCCCUUGCGGAUCGGCGAUAAAAAAAAUGACAA..........................................................AGGAGUAGAAGU..AUG
#=GR 3300000032_0015669/35418-35267 CODON               ......................................................................STP............................................................................................................................................AUG
#=GR 3300000032_0015669/35418-35267 TT_RNIE_SLOW        ........................................................................................................................................................................................................................
3300000568_10008200/165307-165456                       GCAAAGAACAUCGCAAAACUGAUUCCGUAUAUGUAGCUCAGCGGUGACUGGCGCAACGUGCCAGAUCCCUGCAACCAAGACCGUGAACCGUGAGG.....AAACGUCUCCCCUUGCGGAUCCGGCGAA................AUU.........CAAGCA.........AAU.......................AAAGGAGUAUGU....AUG
#=GR 3300000568_10008200/165307-165456 CODON            .................................STP.................................................................................................................................................................................AUG
#=GR 3300000568_10008200/165307-165456 TT_RNIE_SLOW     ........................................................................................................................................................................................................................
NC_007517.1/1582113-1582262                             GGGCCAGGAGCCAUGGCUGAUAUCGGGCCGGAGUUAUUCGUUGGUUCGUGUAGCUGUCUCCUGUAUCCGUUUUUAUAAGUCCGUGAACCGUGAGG.....AAGCGCCUCCCCUUGCGGAUCCGGCAAA................AUU.........CAUC...........AGU......................AAAAGGAGUAGGUA...AUG
#=GR NC_007517.1/1582113-1582262 CODON                  .....................................................................................................................................................................................................................AUG
#=GR NC_007517.1/1582113-1582262 TT_RNIE_SLOW           ........................................................................................................................................................................................................................
JGI12269J14319_10525591/240-93                          GGCUUUGCCCGCGAUCGCGCCUGAAGGCGCUCCUGCAAUUUGUGCGGUUAGCCGCCGGAGACAUAAAUACGAUCAGCAAGCUGUGAACCGCGAGG.....AAACGUCUCCCCUUGCGGAUCCGGACCAAUAAAAACC............................................................AAAGGAGUCUGUA...AUG
#=GR JGI12269J14319_10525591/240-93 CODON               ....AUG..........................................................................................................................STP....................................................................................
#=GR JGI12269J14319_10525591/240-93 TT_RNIE_SLOW        ........................................................................................................................................................................................................................
3300001605_10002885/13359-13502                         CACCGUUGCUGCCGUUGACCAGAAGAAUAUCUGUGCGUUGAUCCCUUAUAUGUAAUCAGAGCCAGCAACUGCUGUCUCGCCCCAGAACCGUGAGG.....AAACGG..CCCCUUGCGGAUCGGGUACCUAAAACUAA..............................................................AGGAGUAGAAG...AUG
#=GR 3300001605_10002885/13359-13502 CODON              ....................................................STP..............................................................................................................................................................AUG
#=GR 3300001605_10002885/13359-13502 TT_RNIE_SLOW       ........................................................................................................................................................................................................................
3300001592_11009265/1-78                                ..................................................................CCCUGCUGUCUCGCCCCAGAAUCGUGAGG.....AAACGG..CCCCUUACGGAUCGGGUAACUAUCACAAA..............................................................AGGAGUAGAAG...AUG
#=GR 3300001592_11009265/1-78 CODON                     .....................................................................................................................................................................................................................AUG
#=GR 3300001592_11009265/1-78 TT_RNIE_SLOW              ........................................................................................................................................................................................................................
TB_FS08_3DRAFT_1002004/4632-4488                        GUUGCAUCAGUAGAUCAAAAGAACAUCUGUGCACUGAUUCCAUAUCUUUAAUCCAGGCACAGCCCUGUGCUGUACCGCCCCCCUGAACCGUGAGA.....AAACGG..CCUCUUGCGGAUCGGGUAAUUUAAAAUAA..............................................................AGGAGUACAAAG..AUG
#=GR TB_FS08_3DRAFT_1002004/4632-4488 CODON             ................................................STP..................................................................................................................................................................AUG
#=GR TB_FS08_3DRAFT_1002004/4632-4488 TT_RNIE_SLOW      ........................................................................................................................................................................................................................
TB_FS06_10DRAFT_1084659/326-470                         GGUAGCAGCCGUUGACCAAAAAAAUAUCUGUGCUUUGAUCCCCUAUUUGUAACCUAGAGGCUGCUUUAGAGUGGUUUCGCCCCAGAACCGUGAGA.....AAACGG..CCUCUUACGGAUCGGGUAAUUUCAUGUAA..............................................................AGGAGUACUAAG..AUG
#=GR TB_FS06_10DRAFT_1084659/326-470 CODON              .................................................STP.................................................................................................................................................................AUG
#=GR TB_FS06_10DRAFT_1084659/326-470 TT_RNIE_SLOW       ........................................................................................................................................................................................................................
3300001580_10000050/94501-94644                         CACCGUGGCAGCAGUUGAUCACAAAAACAUCUGUGCCUUAAUCCCUUAUAUGUAACCAGAAACAGCAACUGCUGUUUCGCCCCAGAACCGCGAGA.....AACGG...CCUCUUGCGGAUCGGGUAAUUUAAAAUAA..............................................................AGGAGUCUUAAG..AUG
#=GR 3300001580_10000050/94501-94644 CODON              ....................................................STP..............................................................................................................................................................AUG
#=GR 3300001580_10000050/94501-94644 TT_RNIE_SLOW       ........................................................................................................................................................................................................................
TB_GS10_10_10002215/3209-3353                           GCUGCUGUUGAUCAAAAAAAUAUUUGUGCAUUAAUUCCCUAUAUGUAAAGUGUUGUAUAGGUGCAGCUUUGCUGUGCCGCCCCAGAACCGUGAGG.....AAACGG..CCCCUUAUGGAUCGGGUAAUUUAACCUAA..............................................................AGGAGUACCAAG..AUG
#=GR TB_GS10_10_10002215/3209-3353 CODON                .............................................STP.....................................................................................................................................................................AUG
#=GR TB_GS10_10_10002215/3209-3353 TT_RNIE_SLOW         ........................................................................................................................................................................................................................
TB_GS10_10_10001740/11758-11902                         CACUGUGGCAGCAGUUGAUCAUAAAAACAUCUGCGCCUUAAUCCCUUAUAUGUAACCAGAAACAGCAGCAGCUGUUUCGACCCAGAACCGCGAGG.....AAACGG..CCUCUUGCGGAUCGGGAAAUUUAAAAUAA..............................................................AGGAGUUUUAAG..AUG
#=GR TB_GS10_10_10001740/11758-11902 CODON              ....................................................STP..............................................................................................................................................................AUG
#=GR TB_GS10_10_10001740/11758-11902 TT_RNIE_SLOW       ........................................................................................................................................................................................................................
TB_FS08_3DRAFT_1028849/87-231                           UACGGUGGCUGCAGUGGAUCAAAAAAAUAUUUGUGCUUUGAUUCCCUAUAUGUAGUUAGAAACAACGUCUGUUGUUUCGCCCCAGAGCCGCGAGG.....AAACGG..CCUCUUGCGGAUCGGGUAAUUUAACCUGA..............................................................AGGAGUAUCAAG..AUG
#=GR TB_FS08_3DRAFT_1028849/87-231 CODON                .....................................................................................................................................................................................................................AUG
#=GR TB_FS08_3DRAFT_1028849/87-231 TT_RNIE_SLOW         ........................................................................................................................................................................................................................
TB_PC08_66_10223732/137-281                             UACAGUGGCUGCAGUGGAUCAAAAAAAUAUUUCUGCUUUGAUUCCUUAUAUGUAGUCAGAAACAACGCCUGUUGUUUCGCCCCAGAGCCGCGAGG.....AAACGG..CCUCUUGCGGAUCGGGUAAUUUAACCUGA..............................................................AGGAGUAUCAAG..AUG
#=GR TB_PC08_66_10223732/137-281 CODON                  ....................................................STP..............................................................................................................................................................AUG
#=GR TB_PC08_66_10223732/137-281 TT_RNIE_SLOW           ........................................................................................................................................................................................................................
TB_GS10_10_10002500/11123-10979                         CACAGUGGCCGCAGUGGAUCAUAAAAAUAUUUGCGCUUUGAUUCCCUAUAUGUAACCAGAAACAGCAGCUGCUGUUUCGCCCCAGAACCGCGAGA.....AAACGG..CCUCUUGCGGAUCGGGCAAUUUAACCUAA..............................................................AGGAGUUCCAAG..AUG
#=GR TB_GS10_10_10002500/11123-10979 CODON              ....................................................STP..............................................................................................................................................................AUG
#=GR TB_GS10_10_10002500/11123-10979 TT_RNIE_SLOW       ........................................................................................................................................................................................................................
TB_PC08_66_10333941/237-93                              UACCGUGGCUGCAGUGGAUCACAAAAACAUCUGCGCUUUGAUCCCCUAUAUGUAACCAGAAACAGCAGAUGCUGUUUCGCCCCAGAACCGCAAGG.....AAACGG..CCUCUUGCGGAUCGGGUAAUUUAACCUAA..............................................................AGGAGUACCAAG..AUG
#=GR TB_PC08_66_10333941/237-93 CODON                   ....................................................STP.................................................................................................................................................................
#=GR TB_PC08_66_10333941/237-93 TT_RNIE_SLOW            ........................................................................................................................................................................................................................
TB_GS10_10_10234470/276-132                             CACUGUGGCUGCAGUAGAUCAUAAAAAUAUCUGCGCUUUGAUUCCCUAUCUGUAACCAGAAACAGCCAGUCCUGUUUCGCCCCAGAACCGCGAGG.....AUACGG..CCUCUUGCGGAUCGGGUAAUUUAAACUAA..............................................................AGGAGUUCCAAG..AUG
#=GR TB_GS10_10_10234470/276-132 CODON                  ....................................................STP..............................................................................................................................................................AUG
#=GR TB_GS10_10_10234470/276-132 TT_RNIE_SLOW           ........................................................................................................................................................................................................................
3300000568_10942424/392-251                             GCAGUUGACCAGAAGAACAUCUGCGCACUGAUUCCUUACCUCGUAACCGUGUAAGGUUAGGCGCACCACUGGUGCGCCGACCCAGAACCGUGAGG.....AACGG...CCCCUUGCGGAUCGGGCAAUUCAUUUAA...............................................................AGGAGUUCAAG...AUG
#=GR 3300000568_10942424/392-251 CODON                  ...................................................STP...............................................................................................................................................................AUG
#=GR 3300000568_10942424/392-251 TT_RNIE_SLOW           ........................................................................................................................................................................................................................
3300000032_0003617/28833-28692                          CGCAGUUGACCAGAAGAACAUCUGCGCACUGAUUCCUUACCUGUAACCGUGUAAGGUUAGGCGCACCACUGGUGCGCCGACCCAGAACCGUGAGG.....AACGG...CCCCUUGCGGAUCGGGCAAUUCAUUUAA...............................................................AGGAGUUCAAG...AUG
#=GR 3300000032_0003617/28833-28692 CODON               ...........................................STP.......................................................................................................................................................................AUG
#=GR 3300000032_0003617/28833-28692 TT_RNIE_SLOW        ........................................................................................................................................................................................................................
3300000558_10301824/139-284                             GGUGGAUCAAAAGAACAUCAGCGCACUGAUUCCUUACCUGUAACCGGGUAGGGGCGCUAGGUGCACCGCUGGUGCACCGACCCAGAACCGUGAGG......AAAACGGCCCCUUACGGAUCGGGCACUACACACUAA..............................................................AGGAGUACUAAG..AUG
#=GR 3300000558_10301824/139-284 CODON                  ........................................STP..........................................................................................................................................................................AUG
#=GR 3300000558_10301824/139-284 TT_RNIE_SLOW           ........................................................................................................................................................................................................................
3300001592_10294556/350-208                             GGUGGAUCAAAAGAACAUCAGCGCACUGAUUCCUUACCUGUAAUCAGGUAGGGGCGCUAGGUGCACCUACGGUGCGCCGACCCAGAACCGCGAGG.....AACGG...CCCCUUGCGGAUCGGGCAAUACACCUAA...............................................................AGGAGUAUUAAG..AUG
#=GR 3300001592_10294556/350-208 CODON                  ........................................STP..........................................................................................................................................................................AUG
#=GR 3300001592_10294556/350-208 TT_RNIE_SLOW           ........................................................................................................................................................................................................................
3300001605_10107340/1651-1508                           GUGGAUCAAAAGAACAUCAGCGCACUGAUUCCUUACCUGUAGCCGGGUAGGGGCGCUAGGUGCACCGACUGGUGCACCGACCCAGAACCGUGAGG.....AACGG...CCCCUUGCGGAUCGGGCANUNCACCUAAA..............................................................AGGAGUACUAAG..AUG
#=GR 3300001605_10107340/1651-1508 CODON                .......................................STP...........................................................................................................................................................................AUG
#=GR 3300001605_10107340/1651-1508 TT_RNIE_SLOW         ........................................................................................................................................................................................................................
3300000501_100057/10716-10858                           GUGGAUCAAAAGAACAUCAGCGCACUUAUUCCUUACCUGUAACCAGGUAGGGGCGCUAGGUGCACCGUUAGGUGCACCGACCCAGAACCGUGAGG.....AACGG...CCCCUUGCGGAUCGGGCAAUACACCUAA...............................................................AGGAGUACUAAG..AUG
#=GR 3300000501_100057/10716-10858 CODON                .......................................STP...........................................................................................................................................................................AUG
#=GR 3300000501_100057/10716-10858 TT_RNIE_SLOW         ........................................................................................................................................................................................................................
3300000558_10291420/182-39                              GUGGAUCAAAAGAACAUCAGCGCACUGAUUCCUUACCUGUAGCCGGGUAGGGGCGCUAGGUGCACCGACUGGUGCACCGACCCAGAACCGUGAGG.....AACGG...CCCCUUGCGGAUCGGGCAUUACACCUAAA..............................................................AGGAGUACUAAG..AUG
#=GR 3300000558_10291420/182-39 CODON                   .......................................STP..............................................................................................................................................................................
#=GR 3300000558_10291420/182-39 TT_RNIE_SLOW            ........................................................................................................................................................................................................................
3300000558_11797894/1-113                               ...............................CUUACCUGUAGCCGGGUAGGGGCGCUAGGUGCACCGACUGGUGCACCGACCCAGAACCGUGAGG.....AACGG...CCCCUUGCGGAUCGGGCACUACACCUAAA..............................................................AGGAGUACUAAG..AUG
#=GR 3300000558_11797894/1-113 CODON                    .....................................................................................................................................................................................................................AUG
#=GR 3300000558_11797894/1-113 TT_RNIE_SLOW             ........................................................................................................................................................................................................................
3300001580_11172117/183-40                              GUGGAUCAAAAGAACAUCAGCGCACUGAUUCCUUACCUGUAGCCGGGUAGGGGCGCUAGGUGCACCGACUGGUGCACCGACCCAGAACCGUGAGG.....AACGG...CCCCUUGCGGAUCGGGCACUACACCUAAA..............................................................AGGAGUACUAAG..AUG
#=GR 3300001580_11172117/183-40 CODON                   .......................................STP..............................................................................................................................................................................
#=GR 3300001580_11172117/183-40 TT_RNIE_SLOW            ........................................................................................................................................................................................................................
3300000032_0024462/15414-15270                          GUGGAUCAAAAGAACAUCAGCGCACUGAUUCCUUACCUGUAACCGGGUAGGGGCGCUAGGUGCACCGCUAGGUGCACCGACCCAGAACCGUGAGG......AAAACGGCCCCUUGCGGAUCGGGCAAUACACCUAA...............................................................AGGAGUACUAAG..AUG
#=GR 3300000032_0024462/15414-15270 CODON               .......................................STP...........................................................................................................................................................................AUG
#=GR 3300000032_0024462/15414-15270 TT_RNIE_SLOW        ........................................................................................................................................................................................................................
JGI24728J21555_1009694/2738-2595                        UACCGUUGCCGCUGUGGAUCAAAAAAAUAUCAGUGCUUUGAUUCCGUACAUGUAGUUAGAAACAGCAUCUGCUGUUUCGACCCAGAACCGCGAGG.....AGCGG...CCCCUUGCGGAUCGGGCAAUAAAACCUGA..............................................................AGGAGUAUUAAG..AUG
#=GR JGI24728J21555_1009694/2738-2595 CODON             ....................................................STP..............................................................................................................................................................AUG
#=GR JGI24728J21555_1009694/2738-2595 TT_RNIE_SLOW      ........................................................................................................................................................................................................................
JGI24728J21555_1023465/176-319                          UACCGUUGCCGCUGUGGAUCAGAAAAACAUCUGUGCUUUGAUUCCGUACAUGUAGUUAGAAACAGCAGCUGCUGUUUCGACCCAGAACCGCGAGG.....AGCGG...CCCCUUGCGGAUCGGGCAAUUAAACCUGA..............................................................AGGAGUAUUAAG..AUG
#=GR JGI24728J21555_1023465/176-319 CODON               ....................................................STP..............................................................................................................................................................AUG
#=GR JGI24728J21555_1023465/176-319 TT_RNIE_SLOW        ........................................................................................................................................................................................................................
JGI24730J26740_1000449/28682-28539                      CACCGUUGCUGCAGUGGACCAGAAAAAUAUCUGCGCCUUGAUUCCGUACAUGUAGUUAGAAACAGCUUUUGCUGUUUCGACCCAGAACCGCGAGG.....AACGG...CCCCUUGCGGAUCGGGCAAUUAAACCUGA..............................................................AGGAGUACUAAG..AUG
#=GR JGI24730J26740_1000449/28682-28539 CODON           ....................................................STP..............................................................................................................................................................AUG
#=GR JGI24730J26740_1000449/28682-28539 TT_RNIE_SLOW    ........................................................................................................................................................................................................................
NC_010814.1/1992942-1993085                             CACCGUUGCUGCAGUGGAUCAGAAAAAUAUCUGUGCCUUGAUUCCGUACAUGUAGUUAGAAACAGCUUUUGCUGUUUCGACCCAGAACCGCGAGG.....AACGG...CCCCUUGCGGAUCGGGCAAUUCAACCUGA..............................................................AGGAGCACUAAG..AUG
#=GR NC_010814.1/1992942-1993085 CODON                  ....................................................STP..............................................................................................................................................................AUG
#=GR NC_010814.1/1992942-1993085 TT_RNIE_SLOW           ........................................................................................................................................................................................................................
JGI24728J21555_1018455/1247-1390                        CACCGUUGCUGCAGUGGAUCAGAAAAAUAUCUGUGCCUUGAUUCCGUACAUGUAGUUAGAAACAGCUUUUGCUGUUUCGACCCAGAACCGCGAGG.....AACGG...CCCCUUGCGGAUCGGGCAAUUCAACCUGA..............................................................AGGAGUACUAAG..AUG
#=GR JGI24728J21555_1018455/1247-1390 CODON             ....................................................STP..............................................................................................................................................................AUG
#=GR JGI24728J21555_1018455/1247-1390 TT_RNIE_SLOW      ........................................................................................................................................................................................................................
IMNBL1_c0232076/204-352                                 UGCGGGGUUCCACAAUGGUUUCCGAUGUGGAUCAGAAAAAUAUUUCGCGUCUUAUCCCGUACAAAUAAAAACGGGAACCGCCAAGAACCGCGAGG......AUAGUCUCCCCUUGCGGAUCGGGCAAAUUUAAUAAU............................................................CAAGGAGUAGAAUGU.AUG
#=GR IMNBL1_c0232076/204-352 CODON                      .................................................................STP.................................................................................................................................................AUG
#=GR IMNBL1_c0232076/204-352 TT_RNIE_SLOW               ........................................................................................................................................................................................................................
JGI994J12354_10102055/169-21                            UGCGGGGCGUCACUAUGGUGUCUGAUGUGGAUCAAAAAAAUAUUUCACGUCUUAUCCCGUAUAAAUAGAAACGGGAACCGCCAAGAACCGCGAGG......AUAGUCUCCCCUUGCGGAUCGGGCAAAUUUAAUAAU............................................................CAAGGAGUAGAAUGU.AUG
#=GR JGI994J12354_10102055/169-21 CODON                 .................................................................STP....................................................................................................................................................
#=GR JGI994J12354_10102055/169-21 TT_RNIE_SLOW          ........................................................................................................................................................................................................................
JGI24728J21555_1023893/773-624                          UCAAAAAAAUAUCGCAAGAUUGAUCCCCUAUAAGUAAAAACGGGGCCGGGAUUCAUUCCCGGCACCUGUUUUUCAUAAGUCCGUGAACCGUGAGG.....AAGCGCCUCCCCUUGCGGAUCCGGCAAAAUUCACCUGUAAA..........................................................AGGAGUAGCUG...AUG
#=GR JGI24728J21555_1023893/773-624 CODON               ..................................STP................................................................................................................................................................................AUG
#=GR JGI24728J21555_1023893/773-624 TT_RNIE_SLOW        ....................................::<<<<<<<<<<<<<___-->>>>>>>->>>>>>::::::::::::......................................................................................................................................
3300000568_10095751/3260-3114                           GACGCAAAGAACAUCGCAAAAUUGAUUCCGUAUCUAUAGUCUGGGAGUCCGUCCAUUUGUGACAGGGUUCCACCCGAUGUCCGUGAACCGCGAGG.....AAACGUCUCCCCUUGCGGAUCCGGCAAAUACAAGCAAA.............................................................AGGAGUAACGU...AUG
#=GR 3300000568_10095751/3260-3114 CODON                ....................................STP..............................................................................................................................................................................AUG
#=GR 3300000568_10095751/3260-3114 TT_RNIE_SLOW         ........................................................................................................................................................................................................................
3300000568_10166208/465-611                             GACGCAAAAAAUAUCGCAAAAUUGAUUCCGUAUCUAUAGUCUGGGAGUCCGUCCAUCGGUGACAGGGGUCCACCCGAUGUCCGUGAACCGCGAGG.....AAACGUCUCCCCUUGCGGAUCCGGCAAAUACAAGCAAA.............................................................AGGAGUAAUGU...AUG
#=GR 3300000568_10166208/465-611 CODON                  ....................................STP..............................................................................................................................................................................AUG
#=GR 3300000568_10166208/465-611 TT_RNIE_SLOW           ........................................................................................................................................................................................................................
3300001567_10003592/12330-12476                         UGACGCCAAGAAUAUCGCAAAGCUGAUUCCCUAUAUGUAAUUUGACCCGCUGGCCUUUGUGCCGGCGUCUCACACGAUGUCCGUGAACCGCGAGG.....AAACGUCUCCCCUUGCGGAUCCGGCAAAUACAAGCAAA.............................................................AGGAGUAAUGU...AUG
#=GR 3300001567_10003592/12330-12476 CODON              .....................................STP.............................................................................................................................................................................AUG
#=GR 3300001567_10003592/12330-12476 TT_RNIE_SLOW       ........................................................................................................................................................................................................................
3300000558_10376168/3200-3051                           CCUGCGUCAGGGCGGUAUGGUUGCCGACGUUGACCAGAAAAACAUUUCCAAGCUCAUCCCGUACAUGUAACGGGCCAAUGCCAAGAACCGUGAGG....AAACUGUCUCCCCUUGCGGAUCGGGCGAAAUUAAAACACGA...........................................................AGGAGUAGAAC...AUG
#=GR 3300000558_10376168/3200-3051 CODON                ...................................................................STP...............................................................................................................................................AUG
#=GR 3300000558_10376168/3200-3051 TT_RNIE_SLOW         ........................................................................................................................................................................................................................
3300000032_0032030/732-583                              UGUUGACGCCAAGAAUAUCGCGAAGCUGAUUCCGUAUAUGUAGUUUGGGUAACGCCCUUGAGGGGGUACCCAGCCAUUGUCCGAGAACCGUGAGG.....AAACGUCUCCCCUUGCGGAUCCGGCAAAAUAUAACCGAUA...........................................................AGGAGUAGAUUC..AUG
#=GR 3300000032_0032030/732-583 CODON                   .....................................................................................................................................................................................................................AUG
#=GR 3300000032_0032030/732-583 TT_RNIE_SLOW            ........................................................................................................................................................................................................................
NZ_JXBL01000001.1/1713811-1713659                       CGCCGUUGUGGCGGCAGUGGACCACAAGAACAUCGCCAAGCUCAUCCCUUACAUGUAGCGGAGCCUGCUCCGUCAUGACGCCGUGAACCGUGAGG.....AACUGUCUCCCCUUGCGGAUCCGGAAAAAUAUCACAGAAAAAGA.......................................................AGGAGUAGUAG...AUG
#=GR NZ_JXBL01000001.1/1713811-1713659 CODON            .....................................................................................................................................................................................................................AUG
#=GR NZ_JXBL01000001.1/1713811-1713659 TT_RNIE_SLOW     ........................................................................................................................................................................................................................
NZ_CP010430.1/4273184-4273035                           CGCUGUUGUGGCGGCAGUUGAUCACAAGAAUAUUGCCAAGCUUAUCCCUUACAUGUAACGGAGCCUGCUCCGUCAUGACGCCGUGAACCGUGAGG.....AACUGUCUCCCCUUGCGGAUCCGGCAAAAUACCACAGAAGA..........................................................AGGAGUAGUAG...AUG
#=GR NZ_CP010430.1/4273184-4273035 CODON                ........................................................................................................................................................................................................................
#=GR NZ_CP010430.1/4273184-4273035 TT_RNIE_SLOW         ........................................................................................................................................................................................................................
ACD53_150/8019-7870                                     CGCUGUUGUGGCGGCAGUUGAUCACAAGAAUAUCGCCAAGCUUAUCCCUUACAUGUAACGGAGCCCGCUCCGUCAUGACGCCGUGAACCGUGAGG.....AACUGUCUCCCCUUGCGGAUCCGGCAAAAUACCACAGAAGA..........................................................AGGAGUAGUAG...AUG
#=GR ACD53_150/8019-7870 CODON                          .......................................................STP...........................................................................................................................................................AUG
#=GR ACD53_150/8019-7870 TT_RNIE_SLOW                   ........................................................................................................................................................................................................................
NZ_CP009788.1/1888068-1887920                           CGGCGCUUUGGUUGCUGCUGUUGAUCAGAAGAACAUCGCAAAGCUGAUCCCCUACGUGUAGUUAAGGGGCAUGAUUUCGUCCGCGAACCGUGAGG.....AAACGUCUCCCCUUGCGGAUCCGGCGCAAUACCAGAGAAA...........................................................AGGAGUAGUAA...AUG
#=GR NZ_CP009788.1/1888068-1887920 CODON                ..........................................................STP........................................................................................................................................................AUG
#=GR NZ_CP009788.1/1888068-1887920 TT_RNIE_SLOW         ........................................................................................................................................................................................................................
JXWW01164903.1/313-163                                  GCCAGGCUGAUUCCGUACAUGUAAUAAGUAAUAAAUAAACGUGAACAGUGAUACUUUCACUGUUCACGUUUUACCAGUUGCCGAGAACCGUGAGG.....AAACGUCUCCCCUUGCGGAUCAGGUGAAAUACAGAGAAAAAG.........................................................AGGAGUAGAAC...AUG
#=GR JXWW01164903.1/313-163 CODON                       .........................................................GUA.........................................................................................................................................................AUG
#=GR JXWW01164903.1/313-163 TT_RNIE_SLOW                ........................................................................................................................................................................................................................
NZ_BAZF01000009.1/8523-8672                             GUAAAAGCCGUGAAUGGUGAAAUGUGAUUGUGAAGAAAUAUCUUCACUUUCACUGUUUCCAAUUCACGUUGCAACAGUUGCCGAGAACCGUGAGG.....AAACGUCUCCCCUUGCGGAUCAGGUGAAAUACAAGAAAAAG..........................................................AGGAGUAGAAC...AUG
#=GR NZ_BAZF01000009.1/8523-8672 CODON                  .....................................................................................................................................................................................................................AUG
#=GR NZ_BAZF01000009.1/8523-8672 TT_RNIE_SLOW           ........................................................................................................................................................................................................................
3300001567_10543765/34-180                              AGAUGCGAAGAAUAUCGCAAAGCUGAUUCCGUAUAUGUAGACCUGGUCCCGGCCUCCCAUGGCCGAGGUCCUAACAGUGUCCGAGAACCGUGAGG.....AAACGUCUCCCCUUGCGGAUCCGGCGAAAUACAAAUU.............................................................AAGGAGUAGAAA...AUG
#=GR 3300001567_10543765/34-180 CODON                   ........................................................................................................................................................................................................................
#=GR 3300001567_10543765/34-180 TT_RNIE_SLOW            ........................................................................................................................................................................................................................
3300001567_10545448/207-61                              AGAUGCGAAGAAUAUCGCAAAGCUGAUUCCGUAUAUGUAGACUUGGUCCCGGCCUCCCAUGGCCGAGGUCCUAACAGUGUCCGAGAACCGUGAGG.....AAACGUCUCCCCUUGCGGAUCCGGCGAAAUACAAAUAA.............................................................AGGAGUAGAAA...AUG
#=GR 3300001567_10545448/207-61 CODON                   ........................................................................................................................................................................................................................
#=GR 3300001567_10545448/207-61 TT_RNIE_SLOW            ........................................................................................................................................................................................................................
3300000568_10531113/6-153                               GUAGCACCGGUUGACGCAAAAAACAUCGCCAAGCUGAUUCCUUAUCUUUAAAGUGCAUGAGGCUUGGGCUGUGCGCAAGUCCGCGAACCGUGAGG.....AAACGUCUCCCCUUGCGGAUCCGGCGAAAUACGAAAAAA............................................................AGGAGUAGAAG...AUG
#=GR 3300000568_10531113/6-153 CODON                    .....................................................................................................................................................................................................................AUG
#=GR 3300000568_10531113/6-153 TT_RNIE_SLOW             ........................................................................................................................................................................................................................
3300000032_0125795/2251-2104                            UGUAUCCCCUGUAGAUGCGAAGAACAUUGCCAGGCUGAUUCCCUACUUGUAGGAAGUGACGGUGACGGCACUACGGAAGUCCGCGAACCGUGAGG.....AAACGUCUCCCCUUGCGGAUCCGGCGAAAUACGAAAUAA............................................................AGGAGUAGAAG...AUG
#=GR 3300000032_0125795/2251-2104 CODON                 .................................................STP.................................................................................................................................................................AUG
#=GR 3300000032_0125795/2251-2104 TT_RNIE_SLOW          ........................................................................................................................................................................................................................
AMWB01069312.1/762-615                                  UGUAUCGCCGGUAGAUGCGAAGAAUAUUGCCAAGCUGAUUCCUUACUUGUAGGAAGUGACCGCGAUGGCAAUGAGGAAGUCCGCGAACCGUGAGG.....AAACGUCUCCCCUUGCGGAUCCGGCUAAAUACGACAUAA............................................................AGGAGUAGAAG...AUG
#=GR AMWB01069312.1/762-615 CODON                       .................................................STP.................................................................................................................................................................AUG
#=GR AMWB01069312.1/762-615 TT_RNIE_SLOW                ........................................................................................................................................................................................................................
TB_GS10_10_10531313/182-33                              UGGGCUCUAGGCUUUAGGUAAAAACAGACCCAGAGCCUAAUGCCCAGUGCCUAGAGCCUAGAGCCCGAUUUUUUGAAAGUCCGUGAACCGUGAGG....AAACAGUCUCCCCUUGCGGAUCCGGCGAAAUACACAACAA...........................................................AAGGAGUAGUAG...AUG
#=GR TB_GS10_10_10531313/182-33 CODON                   ........................................................................................................................................................................................................................
#=GR TB_GS10_10_10531313/182-33 TT_RNIE_SLOW            ........................................................................................................................................................................................................................
SwBSRL2_contig_2794542/1-142                            .......AUUCCGUAUAUGUAGAUAAACGUGAAUGUAUGGAAGUCUUAGGCCUUUCAUUAAGUUCACGUCUGACAGUUUGCUGUGAACCGUGAGG....AAAUCGUCUCCCCUUGCGGAUCCUGCGAAAUACCCAACAA............................................................AGGAGUAGUUC...AUG
#=GR SwBSRL2_contig_2794542/1-142 CODON                 .......PTS.......................................................................................................................................................................................................G...AUG
#=GR SwBSRL2_contig_2794542/1-142 TT_RNIE_SLOW          ........................................................................................................................................................................................................................
4491734.3.5201783/191-54                                ...........GCGGCAUGGUUGCCGAUGUGGAUCAGAAAAACAUUUCCAAGCUUAUCCCGUACAAGUAACGGGGCAAUGCCAAGAACCGUGAGG....AAACUGUCUCCCCUUACGGAUCGGGCGAAAUAAAACAC............................................................GAAGGAGUAGAUC...AUG
#=GR 4491734.3.5201783/191-54 CODON                     .............PTS........................................................................................................................................................................................................
#=GR 4491734.3.5201783/191-54 TT_RNIE_SLOW              ........................................................................................................................................................................................................................
NC_014973.1/2673556-2673408                             CUGGAGACUGUAAAAACUUGAAAAACCCGGGACUGGGAUUAGGGCUGCGGCGCUACCCCCUCGCCCCUGGUUCACAUAGUCCGAGAACCGUGAGG.....AAACGUCUCCCCUUGCGGAUCCGGCUAAUUUAAAAACCAGA..........................................................AGGAGUAUGU....AUG
#=GR NC_014973.1/2673556-2673408 CODON                  .....................................................................................................................................................................................................................AUG
#=GR NC_014973.1/2673556-2673408 TT_RNIE_SLOW           ........................................................................................................................................................................................................................
PRSSGFe2_Sequence0000018884/1098-1246                   ACUAGGGACUGGAACACCGGCAUCGAGGUGCGCCUCGGAGCUGUUCGUCUUCAACCGCCGUUUUCGCCCGUUACCGAAGUCCGAGAACCGUGAGG.....AAACGUCUCCCCUUGCGGAUCCGGCUAAUUUAAAAACCAGA..........................................................AGGAGUAUGU....AUG
#=GR PRSSGFe2_Sequence0000018884/1098-1246 CODON        .....................................................................................................................................................................................................................AUG
#=GR PRSSGFe2_Sequence0000018884/1098-1246 TT_RNIE_SLOW ........................................................................................................................................................................................................................
NZ_AUGE01000018.1/72540-72688                           GAGACUAGAACCGGAGACUAAAUAGCUAAUAACCUGGACGGGGGCGGAGUUCCCAGCCCCCAGCCCCGGGUUUACCAAGUCCGAGAACCGUGAGG.....AAACGUCUCCCCUUGCGGAUCCGGCUAAUUUAAAAACCAGA..........................................................AGGAGUAUGU....AUG
#=GR NZ_AUGE01000018.1/72540-72688 CODON                .....................................................................................................................................................................................................................AUG
#=GR NZ_AUGE01000018.1/72540-72688 TT_RNIE_SLOW         ........................................................................................................................................................................................................................
NC_011146.1/2298049-2298197                             GUAACGGGAGGGAGUUGUGCAGGGAUGCUGUGAUUUUUCCAGCCCCUAGCCCCCAGUCCCUAGCCCCGGGUUUACCAAGUCCGAGAACCGUGAGG.....AAACGUCUCCCCUUGCGGAUCCGGCUAAUUUAAAAACCAGA..........................................................AGGAGUAUGU....AUG
#=GR NC_011146.1/2298049-2298197 CODON                  ........................................................................................................................................................................................................................
#=GR NC_011146.1/2298049-2298197 TT_RNIE_SLOW           ........................................................................................................................................................................................................................
NC_012918.1/2599109-2598961                             GGAAUGGGACAGGUGGUGCAAGGGAUGCUGAGAUUUUUCCAGCCCCUAGCCCCCAACCCCUAGCCCCGGGUUUACGAAGUCCGAGAACCGUGAGG.....AAACGUCUCCCCUUGCGGAUCCGGCUAAUUUAAAAACCAGA..........................................................AGGAGUAUGU....AUG
#=GR NC_012918.1/2599109-2598961 CODON                  ........................................................................................................................................................................................................................
#=GR NC_012918.1/2599109-2598961 TT_RNIE_SLOW           ........................................................................................................................................................................................................................
NC_011979.1/3716868-3716722                             CGGUCGCUGGUCGGCUGUCGGCGGUUGAUAGUUUAAAAACACCGGCGACCACCGUCCAUCGCCUGCCGACCGAUUUAAGUCCGUGAACCGUGAGG.....AAACGUCUCCCCUUGCGGAUCCGGCAAAUAAACAACAAA............................................................AGGAGUAUGU....AUG
#=GR NC_011979.1/3716868-3716722 CODON                  .....................................................................................................................................................................................................................AUG
#=GR NC_011979.1/3716868-3716722 TT_RNIE_SLOW           ........................................................................................................................................................................................................................
JGI24731J21663_1002160/9389-9243                        GGUCGGUAGUCGGCGGUCGGCGGUCGGAAGUAGAUCAACCAGCGACCACCGACCGCCGACCGCCGACCGGUUUUUAAAGCCCGUGAACCGUGAGG.....AAACGUCUCCCCUUGCGGAUCCGGCAAAUAAACAACAAA............................................................AGGAGUUAG....UAUG
#=GR JGI24731J21663_1002160/9389-9243 CODON             .....................................................................................................................................................................................................................AUG
#=GR JGI24731J21663_1002160/9389-9243 TT_RNIE_SLOW      ........................................................................................................................................................................................................................
NC_009483.1/3051686-3051540                             GUCGGUGGUCGAUAGCAAUGCAUCAGAUUCUUAAUUCACCAUCGACCGGUUACCAUCAACCAUCAACCGAUUUUUAAAGUCCGUGAACCGUGAGG.....AAACGUCUCCCCUUGCGGAUCCGGCAAAUAAACAACAAA............................................................AGGAGUUAG....UAUG
#=GR NC_009483.1/3051686-3051540 CODON                  .....................................................................................................................................................................................................................AUG
#=GR NC_009483.1/3051686-3051540 TT_RNIE_SLOW           ........................................................................................................................................................................................................................
LWFCA_GLZZ6Z001BD8DZ/181-36                             AUCUGGGAUCUGGGACCUGGAAAAACCAGAUUUGUAUUUACCGUUCACAGUUCCCUGUUCACCAUUCACAGCAUUAAAGUCCGAGAACCGUGAGG.....AAACGUCUCCCCUUGCGGAUCCGGCAAAUUCAUAACAA.............................................................AGGAGCAGGU....AUG
#=GR LWFCA_GLZZ6Z001BD8DZ/181-36 CODON                  ........................................................................................................................................................................................................................
#=GR LWFCA_GLZZ6Z001BD8DZ/181-36 TT_RNIE_SLOW           ........................................................................................................................................................................................................................
PBDCA2_contig38528/362-215                              AACCUUCGUCAGACCGCCAUGGUGGCUGAUGUUGAUCAGAAAAACAUAGCUCGUCUUAUCCCGUACAAAUAGCGGGCACGCCAAGAACCGUGAGG.....AAAUGUCUCCCCUUGCGGAUCUGGUAAUUUCAUGACAA.............................................................AGGAGUAGAAGU..AUG
#=GR PBDCA2_contig38528/362-215 CODON                   .....................................................................STP.............................................................................................................................................AUG
#=GR PBDCA2_contig38528/362-215 TT_RNIE_SLOW            ........................................................................................................................................................................................................................
KVRMV2_101237892/1041-867                               GCCACUCUCGUGUCCGCUGCAGAUGUGAAAAAUAUCAGUCGACUGAUUCCUUAUCUCUGAUCAGUCGGUUUGACAUUAGGUCGUGAACUGUGGGG...ACUAUAGUCUCCCCCUUCAGAUCCGGCCCGGCAA............CGUGGC......UACG........GCUGCG..........AAAUUUAUACGACGAAGGAGUGCACUA..AUG
#=GR KVRMV2_101237892/1041-867 CODON                    .........................................................STP.........................................................................................................................................................AUG
#=GR KVRMV2_101237892/1041-867 TT_RNIE_SLOW             ........................................................................................................................................................................................................................
LGOV01006858.1/146-312                                  UGGUGUCCAAGGCAGACGCUGGCAAUAUUGCCCGUCUCAUCCCUUACAAGUAAUCGGGGCUGAGAGGGCUUGGCUUAAGACCGAGAACUGAGGGG.....ACAGGUCUCCUCCUUCAGAUCCGGC...................AGCGGU......AAU.........ACCGUU.......AAAUCCAAAGCUAAACCAAGGAGUAAUUC...AUG
#=GR LGOV01006858.1/146-312 CODON                       ..................................................STP................................................................................................................................................................AUG
#=GR LGOV01006858.1/146-312 TT_RNIE_SLOW                ........................................................................................................................................................................................................................
SL_1KL_011_SED_10290984/1-150                           ..............UCCGGCAAUAUCGCCCAGCUUAUUCCCUACAAGUGACGGCUUGUUUUUGGAGUACCCGUUUCAAUGCCGUGAACUGAGGGG.....ACAAGUCUCCUCCUUCAGAUCCGGCA..................GCGGC.......AGA..........GCCGC.........CAAUUUCGCACAUCCAAGGAGUUACUG...AUG
#=GR SL_1KL_011_SED_10290984/1-150 CODON                .....................................................................................................................................................................................................................AUG
#=GR SL_1KL_011_SED_10290984/1-150 TT_RNIE_SLOW         ........................................................................................................................................................................................................................
SL_1KL_011_SED_10360958/256-93                          GUUUCCAAAGCGGAUGCCGGCAAUAUCGCCCAGCUUAUUCCUUACAAGUAACUGGUUGUUUUGAAGCACCCGUUUCAAGACCGUGAACUGAGGGG.....ACAGGUCUCCUCCUUCAGAUCCGGCA..................GCGGC.......UGA..........GCCGC.........CUAUUUCGCACAUCGAAGGAGUUACUG...AUG
#=GR SL_1KL_011_SED_10360958/256-93 CODON               .................................................................................................................................................................................................GUA.................AUG
#=GR SL_1KL_011_SED_10360958/256-93 TT_RNIE_SLOW        ........................................................................................................................................................................................................................
LGVD01055386.1/700-535                                  UGGUGUCCAAGGCAGACGCAGGAAACAUUGCCCGUCUCAUCCCUUACAAGUAAUCGGGGUCGAGUGGGCUUGGCUUAAGACCGAGAACUGAGGGG.....ACAGGUCUCCUCCUUCAGAUCCGGCA..................GCGGC.......AAU..........GCCGC.......CAUAUCCAAGCACAACCAAGGAGUAAAUC...AUG
#=GR LGVD01055386.1/700-535 CODON                       ..................................................STP................................................................................................................................................................AUG
#=GR LGVD01055386.1/700-535 TT_RNIE_SLOW                ........................................................................................................................................................................................................................
LGVF01564570.1/2510-2675                                CUGCCAAGCGUUUUCGUAAAACCGGUACCGGAAAGAUUCGUCGUAAUAAGGCUUUUACCAGCCAUAUUCNNGGCUUAAGACCGAGAACUGAGGGG.....ACAGGUCUCCUCCUUCAGAUCCGGCA..................GCGGU.......AAU..........ACCGC.......CAUAUUCAAGCACAACGAAGGAGUAAUUC...AUG
#=GR LGVF01564570.1/2510-2675 CODON                     ....................................................................................................................................................S.......TP.......................................................AUG
#=GR LGVF01564570.1/2510-2675 TT_RNIE_SLOW              ........................................................................................................................................................................................................................
NZ_JWJD01000001.1/251671-251836                         GUCGACAGUCGUGACCAUGCCAAUAUCAGCCGCCUAAUUCCUUAUCUCUGAUUGGCAGAUACUGCCUAUCGGCUUAAAAUCCGAGAACUGAGGGG....UUCAUGUCUCCCCCUUCAGAUCCGGU...................AGCGGC......UUCG........GCCGCU...........UAUUUUUUUCCAGAAGGAGCAACAUC..AUG
#=GR NZ_JWJD01000001.1/251671-251836 CODON              ................................................STP..................................................................................................................................................................AUG
#=GR NZ_JWJD01000001.1/251671-251836 TT_RNIE_SLOW       ........................................................................................................................................................................................................................
NZ_CP010311.1/1689026-1689193                           CAUCAGUGGCCGCGACGAGAAGAAUGUCAGUCGUCUGAUCCCUUACCUUUAAGGGGGGAUAAAAAUCGGCUUUCUUAAAUCCGCGAACUGAGGGG....UUAUUGUCUCCCCCUUCAGAUCCGGU...................AGCGGC......UGCG........GCCGCU...........UAUUUAUUUUUUCAAGGAGUUUUACAAAAUG
#=GR NZ_CP010311.1/1689026-1689193 CODON                .................................................STP.................................................................................................................................................................AUG
#=GR NZ_CP010311.1/1689026-1689193 TT_RNIE_SLOW         ........................................................................................................................................................................................................................
M740_1002203/2029-1847                                  CACAAUUGUCGAUGCUGCGGAUCAUAAAAAUAUCAGUUGCCUGAUUCCUUACAAGUAGGGAACGGCAACUCGGCUUAAGUCCGUGAACUGUUGGGAUUACAACUGUCUCCCCCUUCAGAUCCGGC...................AGUGACCACACCAUGA..GGUGAGGCCACU..........UAUUUUCACACUAGAAGGAGUUACAAG..AUG
#=GR M740_1002203/2029-1847 CODON                       .......................................................STP...........................................................................................................................................................AUG
#=GR M740_1002203/2029-1847 TT_RNIE_SLOW                ........................................................................................................................................................................................................................
AMWB01069310.1/7287-7123                                GUGCACAAGGCGGAUGCCGGCAACAUCAGUCGCCUGAUUCCUUAUCUGUAACCGGGUAACGAACCAGUUUCGGCUUAAGUCCGUGAACUGAGGGG....AAAUAGUCUCCCCCUUCAGAUCCGGC...................GGCGGC......GUU.........GCCGCU..........UAUUUACGCACAUCAAGGAGAAAAGA...AUG
#=GR AMWB01069310.1/7287-7123 CODON                     ................................................STP..................................................................................................................................................................AUG
#=GR AMWB01069310.1/7287-7123 TT_RNIE_SLOW              ........................................................................................................................................................................................................................
3300000568_10425264/305-212                             ......................................................................CGAUUCAAGACCGUGAACUGAGGGG.....AAUUGUCUCCCCCUUCAGAUCCGGC...................CGCGGC......CAA.........GCCGCG..........CAUUUCAACACUGCAAGGAGAAACAC...AUG
#=GR 3300000568_10425264/305-212 CODON                  .....................................................................................................................................................................................................................AUG
#=GR 3300000568_10425264/305-212 TT_RNIE_SLOW           ........................................................................................................................................................................................................................
3300000558_10049026/2833-2996                           ACUCUGGUGGCCAAGGUGGACGAAAAAAAUAUCAGUCGGUUGAUUCCCUACAUCUAGGAAUCCGCCAGGGCGAAUCAAGACCGUGAACUGAGGGG.....AAUUGUCUCCCCCUUCAGAUCCGGC...................CGCGGC......CAG.........GCCGCG..........UAUUUCAACACUGCAAGGAGAAACAC...AUG
#=GR 3300000558_10049026/2833-2996 CODON                ......................................................STP............................................................................................................................................................AUG
#=GR 3300000558_10049026/2833-2996 TT_RNIE_SLOW         ........................................................................................................................................................................................................................
3300001580_10052679/1169-1332                           ACUCUGGUGGCCAAGGUGGACGAAAAAAAUAUCAGUCGGUUGAUUCCCUACAUCUAGGAAUCCGCCAGGGCGANUCAAGACCGUGAACUGAGGGG.....AAUUGUCUCCCCCUUCAGAUCCGGC...................CGCGGC......CAG.........GCCGCG..........UAUUUCAACACUGCAAGGAGAAACAC...AUG
#=GR 3300001580_10052679/1169-1332 CODON                ......................................................STP............................................................................................................................................................AUG
#=GR 3300001580_10052679/1169-1332 TT_RNIE_SLOW         ........................................................................................................................................................................................................................
2232073740/472-345                                      ....................................CGGUUGAUUCCCUACAUCUAGGAAUCCGCCAGGGCGAAUCAAGACCGUGAACUGAGGGG.....AAUUGUCUCCCCCUUCAGAUCCGGC...................CGCGGC......CAG.........GCCGCG..........UAUUUCAACACUGCAAGGAGAAACAC...AUG
#=GR 2232073740/472-345 CODON                           .....................................................................................................................................................................................................................AUG
#=GR 2232073740/472-345 TT_RNIE_SLOW                    ........................................................................................................................................................................................................................
3300000558_10134028/60-225                              UGGUGCACAAGGCUGAUGCCGCCAACAUCAGUCGCCUGAUUCCGUACCUGUAAAAGGGACCAACCAGGAUCGGCUCAAGUCCGUGAACUGAGGGG....AAAUAGUCUCCCCCUUCAGAUCCGGC...................GGCGGC......AUU.........GCCGCU.........UUAUCACAACACUGCAAGGAGUAAGAC...AUG
#=GR 3300000558_10134028/60-225 CODON                   .....................................................................................................................................................................................................................AUG
#=GR 3300000558_10134028/60-225 TT_RNIE_SLOW            ........................................................................................................................................................................................................................
3300000558_11394841/333-168                             UGGUGCACAAGGCUGAUGCCGGAAACAUCAGUCGCCUGAUUCCGUACCUGUAAGAGGGACCAACCAGGAUCGGCUCAAGUCCGUGAACUGAGGGG....AAAUAGUCUCCCCCUUCAGAUCCGGC...................GGCGGC......AUU.........GCCGCU.........UUAUCACAACACUGCAAGGAGUAAGAC...AUG
#=GR 3300000558_11394841/333-168 CODON                  ..................................................STP...................................................................................................................................................................
#=GR 3300000558_11394841/333-168 TT_RNIE_SLOW           ........................................................................................................................................................................................................................
3300000568_10011739/796-631                             UGGUGCACAAGGCUGAUGCCGCCAACAUCAGUCGCCUGAUUCCGUACCUGUAAAAGGGACCAACCAGGAUCGGCUCAAGUCCGUGAACUGAGGGG....AAAUAGUCUCCCCCUUCAGAUCCGGC...................GGCGGC......AUU.........GCCGCU.........UUAUCACAACACUGCAAGGAGUAAAAC...AUG
#=GR 3300000568_10011739/796-631 CODON                  ..................................................STP................................................................................................................................................................AUG
#=GR 3300000568_10011739/796-631 TT_RNIE_SLOW           ........................................................................................................................................................................................................................
3300001567_10107199/624-459                             UGGUGCACAAGGCUGAUGCCAGCAACAUCAGCCGCCUGAUUCCGUACCUGUAAAAGGGACCAACCAGGAUCGGCUCAAGUCCGUGAACUGAGGGG....AAAUAGUCUCCCCCUUCAGAUCCGGC...................GGCGGC......AUU.........GCCGCU.........UCAUCACAACACUGCAAGGAGUAAAAC...AUG
#=GR 3300001567_10107199/624-459 CODON                  ..................................................STP................................................................................................................................................................AUG
#=GR 3300001567_10107199/624-459 TT_RNIE_SLOW           ........................................................................................................................................................................................................................
NZ_KI421413.1/228214-228049                             AACCCUUGUGGCCAAGGUGGAUGAAAAGAACAUCAGCCGUUUGAUUCCCUACAUGUAGGUUCAUCCGGCUCGGCUCAAGUCCGUGAACUGAGGGG....AAAAUGUCUCCCCCUUCAGAUCCGGC...................UGCGGA......AUCCA.......UCCGCA...........UAUUUAACAUCAGAAGGAGUAACAC...AUG
#=GR NZ_KI421413.1/228214-228049 CODON                  .......................................................STP...........................................................................................................................................................AUG
#=GR NZ_KI421413.1/228214-228049 TT_RNIE_SLOW           ........................................................................................................................................................................................................................
3300001580_10000645/14906-15069                         ACCCUGGUCGCCGCAGUCGAUGCAAAGAACAUCAGCCGUCUGAUUCCCUAUCUCUGAGGAUUCAGUGGCUCGGCCUAAGUCCGUGAACUGAGGGG.....AAAUGUCUCCCCCUUCAGAUCCGGC...................GGCGGG......AUGU........CCCGCC...........CAUUACACGCAAGAAGGAGUUACCC...AUG
#=GR 3300001580_10000645/14906-15069 CODON              ......................................................STP............................................................................................................................................................AUG
#=GR 3300001580_10000645/14906-15069 TT_RNIE_SLOW       ........................................................................................................................................................................................................................
3300000558_11481507/639-510                             ..................................GCCGUCUGAUUCCCUAUCUCUGAGGAUUCAGUGGCUCGGCCUAAGUCCGUGAACUGAGGGG.....AAAUGUCUCCCCCUUCAGAUCCGGC...................GGCGGG......AUGU........CCCGCC...........CAUUACACGCAAGAAGGAGUUACCC...AUG
#=GR 3300000558_11481507/639-510 CODON                  .....................................................................................................................................................................................................................AUG
#=GR 3300000558_11481507/639-510 TT_RNIE_SLOW           ........................................................................................................................................................................................................................
3300000558_11690408/575-737                             GACCCUGGUUGCCGCUGUCGAUGAAAAGAAUAUCAGCCGUCUGAUUCCUUACCUGUAAGGCCUGACGGCUCGGCUUAAGUCCGUGAACUGAGGGG.....AAAUGUCUCCCCCUUCAGAUCCGGC...................AGCGGG......UAAU........CCCGCU............UAUUAUCGCAAGAAGGAGUAAGUC...AUG
#=GR 3300000558_11690408/575-737 CODON                  .......................................................STP...........................................................................................................................................................AUG
#=GR 3300000558_11690408/575-737 TT_RNIE_SLOW           ........................................................................................................................................................................................................................
NC_007498.2/1668932-1669095                             UUGUCGCAAAAGCUGACCAGAAGAAUAUCAGCCGUCUUAUUCCCUAUAUCUAGGCGUAAGACAGCGGGCCAUGUUUAAGACCGUGAACUGAGGGG.....AAAUGUCUCCCCCUUCAGAUCCGGC...................AGCGG.......GAUUAU.......CCGCU............CAUUACCGUAACAAGGAGUAGUUAC..AUG
#=GR NC_007498.2/1668932-1669095 CODON                  ..................................................STP................................................................................................................................................................AUG
#=GR NC_007498.2/1668932-1669095 TT_RNIE_SLOW           ........................................................................................................................................................................................................................
3300001567_10001919/18303-18466                         UCGUAGCCAAGGCCGACCACAAAAAUAUCAGCUGUCUUAUCCCUUAUAUUUAAGAGCGAGACGGUGGGUCAUGUUUAAGUCCGUGAACUGUGGGG.....AAAUGUCUCCCCCUUCAGAUCCGGC...................AGCGG.......GAUUAU.......CCGCU............CACCACCACCACGAGGAGUUGUUAC..AUG
#=GR 3300001567_10001919/18303-18466 CODON              ..................................................STP................................................................................................................................................................AUG
#=GR 3300001567_10001919/18303-18466 TT_RNIE_SLOW       ........................................................................................................................................................................................................................
3300000558_10022538/6887-6727                           UCGUUGCCAAGGCUGACCAUAAAAAUAUCAGCUGUCUUAUCCCUUACAUUUAAGAGCGAGACGGUGGGUUAUAUUUAAGUCCGUGAACUGUGGGG.....AAAUGUCUCCCCCUUCAGAUCCGGC...................AGCGG.......GAUUAU.......CCGCU...............CACCACCACGAGGAGUAGUUGC..AUG
#=GR 3300000558_10022538/6887-6727 CODON                ..................................................STP................................................................................................................................................................AUG
#=GR 3300000558_10022538/6887-6727 TT_RNIE_SLOW         ........................................................................................................................................................................................................................
3300000558_10299282/269-435                             CACCCUGGUCGACAAGGCCGAUGUCAGGAAUAUCCGCUGCCUGAUCCCCUAUCUGUAAGGGCAGGCGGCACCACAACAACCCGUGAACUGUGGGG..CACACCUGUCUCCCCCUGCAGAUCCGGGU..................GCGGG.......GCAA.........CCCGU...........UUAGCCGAUUCUCAAGGAGAAUAGCA..AUG
#=GR 3300000558_10299282/269-435 CODON                  .......................................................STP..............................................................................................................................................................
#=GR 3300000558_10299282/269-435 TT_RNIE_SLOW           ........................................................................................................................................................................................................................
SA_S1_NOR05_45m_c10345692/317-189                       .....................................UGUUUGAUCCCUUACCUCUAAGGGACAGGCAGAAAGCUACAACUCGUGAACUGUGGGG...CUUAAUGUCUCCCCCUUCAGAUCCGGGU..................GCGG........GAAUAU........CCGC...........UUAACCGACCCACAAGGAGAAAAGCA..AUG
#=GR SA_S1_NOR05_45m_c10345692/317-189 CODON            .....................................................................................................................................................................................................................AUG
#=GR SA_S1_NOR05_45m_c10345692/317-189 TT_RNIE_SLOW     ........................................................................................................................................................................................................................
SA_S1_NOR05_45m_c10511679/237-72                        GCGACGUCAAAAAUAUCAGCUGUCUGAUCCCUUACCUUUAAGGGAUAGUAGUCAAGGCUGCUAGGUAGCACAUCAACAACUCGUGAACUGUGGGG...CUUAAUCUCUCCCCCUUCAGAUCCGGGU..................GCGGG.......GAAA.........CUCGC...........UUAACUGAUUCUCAAGGAGAAAAGCA..AUG
#=GR SA_S1_NOR05_45m_c10511679/237-72 CODON             .....................................................................................................................................................................................................................AUG
#=GR SA_S1_NOR05_45m_c10511679/237-72 TT_RNIE_SLOW      ........................................................................................................................................................................................................................
SA_S2_NOR18_50m_1106132/327-163                         CCUUGGUUGCUAAAUGCGACUCCAAGAAUAUCAGCUGUUUGGUUCCUUACCUUUAAGGACUAGGCGGCAGAUUAACCAACUCGUGAACUGUGGGG...CUUAAACUCUCCCCCUGCAGAUCCGAGU..................GCGGG.......GAAA.........CCCGU............UUACCGACCCACAAGGAGANAAGCA..AUG
#=GR SA_S2_NOR18_50m_1106132/327-163 CODON              .....................................................STP................................................................................................................................................................
#=GR SA_S2_NOR18_50m_1106132/327-163 TT_RNIE_SLOW       ........................................................................................................................................................................................................................
SA_S2_NOR13_50m_c1176942/111-275                        CCUUGGUUGCUAAAUGCGACUCCAAGAAUAUCAGCUGUUUGGUUCCUUACCUUUAAGGACUAGGCGGCAGAUUAACCAACUCGUGAACUGUGGGG...CUUAAACUCUCCCCCUGCAGAUCCGAGU..................GCGGG.......GAAA.........CCCGU............UUACCGACCCACAAGGAGACAAGCA..AUG
#=GR SA_S2_NOR13_50m_c1176942/111-275 CODON             .....................................................STP................................................................................................................................................................
#=GR SA_S2_NOR13_50m_c1176942/111-275 TT_RNIE_SLOW      ........................................................................................................................................................................................................................
SA_S2_NOR15_50m_c10152710/231-67                        CUUUGGUUGCUAAAUGCGACGCCAAAAACAUCAGCUGUUUGGUCCCUUACCUUUAAGGGCUAGAGAGCAGAUCAACCAACUCGUGAACUGUGGGG...CUUAAACUCUCCCCCUUCAGAUCCGGGU..................GCGGG.......GCAA.........CCCGU............UUACCGACCCACAAGGAGACAAGCA..AUG
#=GR SA_S2_NOR15_50m_c10152710/231-67 CODON             .....................................................STP.............................................................................................................................................................AUG
#=GR SA_S2_NOR15_50m_c10152710/231-67 TT_RNIE_SLOW      ........................................................................................................................................................................................................................
SA_S1_NOR05_45m_c10069212/552-716                       CUUUGGUUGCUAAAUGCGACGCCAAAAACAUCAGCUGUUUGGUCCCUUACCUUUAAGGGCUAGAGAGCAGAUCAACCAACUCGUGAACUGUGGGG...CUUAAACUCUCCCCCUGCAGAUCCGGGU..................GCGGG.......GCAA.........CCCGU............UUACCGACCCACAAGGAGACAAGCA..AUG
#=GR SA_S1_NOR05_45m_c10069212/552-716 CODON            .....................................................STP.............................................................................................................................................................AUG
#=GR SA_S1_NOR05_45m_c10069212/552-716 TT_RNIE_SLOW     ........................................................................................................................................................................................................................
SA_S1_NOR08_45m_c10008401/242-78                        CUUUGGUUGCUAAAUGCGACGCCAAAAACAUCAGCUGUUUGGUCCCUUACCUUUAAGGGCUAGAGAGCAGAUCAACCAACUCGUGAACUGUGGGG...CUUAAACUCUCCCCCUGCAGAUCCGGGU..................GCGGG.......GCAA.........CCCGU............UUACCGACCCACAAGGAGACAAGUA..AUG
#=GR SA_S1_NOR08_45m_c10008401/242-78 CODON             .....................................................STP.............................................................................................................................................................AUG
#=GR SA_S1_NOR08_45m_c10008401/242-78 TT_RNIE_SLOW      ........................................................................................................................................................................................................................
SA_S2_NOR13_50m_c1190193/59-223                         CUGUGGUUGCCAAAUGCGACGUUAAGAACAUCAGCUGCUUGAUUCCUUACCUUUAAGGACAAGUUGGCAGAUUAAUCAACUCGUGAACUGUGGGG...CUUAAACUCUCCCCCUGCAGAUCCGAGU..................GCGGG.......GAAA.........CCCGU............UUACCGACCCACAAGGAGAAAUGUU..AUG
#=GR SA_S2_NOR13_50m_c1190193/59-223 CODON              .....................................................STP................................................................................................................................................................
#=GR SA_S2_NOR13_50m_c1190193/59-223 TT_RNIE_SLOW       ........................................................................................................................................................................................................................
SA_S2_NOR13_50m_c1078169/294-130                        CUUUGGUUGCCAAAUGCGACGCCAAGAACAUCAGCUGUUUGAUCCCUUACCUUUAAGGGCUGGACAGCAGAUCAACCAACUCGUGAACUGUGGGG...CUUAACCUCUCCCCCUGCAGAUCCGGGU..................GCGGG.......GUAA.........CCCGU...........UUAACUGACACACAAGGAGAAGAGC...AUG
#=GR SA_S2_NOR13_50m_c1078169/294-130 CODON             .....................................................STP.............................................................................................................................................................AUG
#=GR SA_S2_NOR13_50m_c1078169/294-130 TT_RNIE_SLOW      ........................................................................................................................................................................................................................
SA_S1_NOR05_45m_c10219562/96-261                        CUUUGGUUGCUAAAUGCGACACCAAGAAUAUCAGCUGUUUGGUCCCUUACCUUUAAGGGCUGAAUGGCAGAUCAACAAACUCGUGAACUGUGGGG...CUUAACGUCUCCCCCUGCAGAUCCGGGU..................ACGGG.......GAAA.........CCCGU...........UUAACCGACACACAAGGAGAAAAGCA..AUG
#=GR SA_S1_NOR05_45m_c10219562/96-261 CODON             .....................................................STP.............................................................................................................................................................AUG
#=GR SA_S1_NOR05_45m_c10219562/96-261 TT_RNIE_SLOW      ........................................................................................................................................................................................................................
SA_S2_NOR15_50m_c10184235/314-479                       CGUGUUCGCAAAAAUGCGACGCCAAGAAUAUCAGCUGUUUAGUCCCUUACCUUUAAGGGCUGGAUGGCAGAUCAACCAACUCGUGAACUGUGGGG...CUUAAACUCUCCCCCUGCAGAUCCGGGU..................GCGGG.......GAAA.........CCCGU...........UUAACCGACACACAAGGAGAAAAGCA..AUG
#=GR SA_S2_NOR15_50m_c10184235/314-479 CODON            .......................................STP...........................................................................................................................................................................AUG
#=GR SA_S2_NOR15_50m_c10184235/314-479 TT_RNIE_SLOW     ........................................................................................................................................................................................................................
SA_S1_NOR05_45m_c10004739/2248-2413                     CUUUGGUUGCUAAAUGCGACGCCAAGAAUAUCAGCUGUUUAGUCCCUUACCUUUAAGGGCUGGAUGGCAGAUCAACCAACUCGUGAACUGUGGGG...CUUAAACUCUCCCCCUGCAGAUCCGGGU..................GCGGG.......GAAA.........CCCGU...........UUAACCGACACACAAGGAGAAAAGCA..AUG
#=GR SA_S1_NOR05_45m_c10004739/2248-2413 CODON          .....................................................STP.............................................................................................................................................................AUG
#=GR SA_S1_NOR05_45m_c10004739/2248-2413 TT_RNIE_SLOW   ........................................................................................................................................................................................................................
ASA120_GJFD58A02GB27U/198-32                            GACUCUGGUUGACAAGAGCGACGCCAAGAAUAUCAGCUGUCUGAUCCCUUACCUGUAAGGGUUAGCCACCUGUCAACAACUCGUGAACUGUGGGG...CUUAAUCUCUCCCCCUGCAGAUCCGGGU..................GCGGG.......GCAA.........CCCGU...........UUAACUGAUCCUCAAGGAGAACAAGCU.AUG
#=GR ASA120_GJFD58A02GB27U/198-32 CODON                 .........................................STP............................................................................................................................................................................
#=GR ASA120_GJFD58A02GB27U/198-32 TT_RNIE_SLOW          ........................................................................................................................................................................................................................
BS_KBA_SWE12_21m_c10210524/91-257                       GAUAAGAGCGACGUCAAGAAUAUCCGCUGUUUGAUCCCUUAUCUUUAAGCUUUAAGCUGUAAGGGGUACAGUACAACAACUCGUGAACUGUGGGG...UUUAAUCUCUCCCCCUGCAGAUCCGGGU..................GCGGG.......GCAA.........CCCGU...........UUAACUGAUUCUUAAGGAGAACAAGCU.AUG
#=GR BS_KBA_SWE12_21m_c10210524/91-257 CODON            .............................................STP.....................................................................................................................................................................AUG
#=GR BS_KBA_SWE12_21m_c10210524/91-257 TT_RNIE_SLOW     ........................................................................................................................................................................................................................
BS_KBA_SWE12_21m_c10693372/224-60                       ACCCUGGUAAACAAGAGCGACGCCAAGAACAUCAGCUGUAUGAUCCCUUACCUUUAAGGGACUGUCGGCACAAUAUCAACUCGUGAACUGUGGGG...CUAAACGUCUCCCCCUUCAGAUCCGGGU..................GCGGA.......AAAA.........UCCGC...........CUAACCGACUCACAAGGAGAAAACA...AUG
#=GR BS_KBA_SWE12_21m_c10693372/224-60 CODON            ......................................................STP............................................................................................................................................................AUG
#=GR BS_KBA_SWE12_21m_c10693372/224-60 TT_RNIE_SLOW     ........................................................................................................................................................................................................................
BS_KBA_SWE21_205m_10269672/106-270                      ACCUUGGUCAAUAAAAGCGACGUCAAGAACAUCAGCUGUUUGAUCCCUUACCUCUAAGGGGUCGGCGGCACAUCAACAACUCGUGAACUGUGGGG...CUUAACGUCUCCCCCUGCAGAUCCGGGU..................GCGGA.......AAAA.........UCCGC...........CUAACUGACACUUAAGGAGAAAGCA...AUG
#=GR BS_KBA_SWE21_205m_10269672/106-270 CODON           ......................................................STP............................................................................................................................................................AUG
#=GR BS_KBA_SWE21_205m_10269672/106-270 TT_RNIE_SLOW    ........................................................................................................................................................................................................................
BS_KBA_SWE12_21m_c10454375/256-92                       ACCCUGGUCAAUAAAAGCGACGUCAAGAACAUCAGCUGUUUGAUCCCUUACCUCUAAGGGGUCGGCGGCACAUCAACAACUCGUGAACUGUGGGG...CUUAACGUCUCCCCCUGCAGAUCCGGGU..................GCGGA.......AAAA.........UCCGC...........CUAACUGACACUUAAGGAGAAAGCA...AUG
#=GR BS_KBA_SWE12_21m_c10454375/256-92 CODON            ......................................................STP............................................................................................................................................................AUG
#=GR BS_KBA_SWE12_21m_c10454375/256-92 TT_RNIE_SLOW     ........................................................................................................................................................................................................................
KGI_S1_ANT01_95m_c10080207/919-753                      ACCCUGGUUGACAAGGCCGACGCCAAAAAUAUCCGCUGUCUGAUCCCUUACCUGUAAGGGACGUACAGUAUCCACACAACUCGUGAACUGUGGGG...CUUAAUAUCUCCCCCUGCAGAUCCGGGU..................GGCGGC......AAUA........GCCGCU............UUACUGACUUACAAGGAGAAAAACA..AUG
#=GR KGI_S1_ANT01_95m_c10080207/919-753 CODON           ......................................................STP............................................................................................................................................................AUG
#=GR KGI_S1_ANT01_95m_c10080207/919-753 TT_RNIE_SLOW    ........................................................................................................................................................................................................................
ASA120_GJFD58A02J09L8/474-308                           ACCCUGGUUGACAAGGCCGACGCCAAGAAUAUCCGCUGUCUGGUUCCUUACCUGUAAGGGACGUACAGUAUCCACACAACUCGUGAACUGUGGGG...CUUAAUAUCUCCCCCUGCCGAUCCGGGU..................GGCGG.......CUUUGU.......CCGCU............UUAAUGACUUACAAGGAGAAAAGCA..AUG
#=GR ASA120_GJFD58A02J09L8/474-308 CODON                ......................................................STP....................................................................................................................................AUG........................
#=GR ASA120_GJFD58A02J09L8/474-308 TT_RNIE_SLOW         ........................................................................................................................................................................................................................
SA_S1_NOR08_45m_c10161630/284-118                       ACCCUGGUUGACAAGUGCGACGCCAAGAAUAUCCGCUGUCUGAUCCCUUACCUGUAAGGGACGUACAGUAUCCACACAACUCGUGAACUGUGGGG...CUUAAUAUCUCCCCCUACCGAUCCGGGU..................GGCGG.......CUUUGA.......CCGCU............UUACUGACUUACAAGGAGAAAAGCA..AUG
#=GR SA_S1_NOR08_45m_c10161630/284-118 CODON            ......................................................STP............................................................................................................................................................AUG
#=GR SA_S1_NOR08_45m_c10161630/284-118 TT_RNIE_SLOW     ........................................................................................................................................................................................................................
SA_S2_NOR13_50m_c1030706/740-591                        .................CGACGCCAAGAAUAUCCGCUGUCUGAUCCCUUACCUUUAAGGGACGUACAGUAUCCACACAACUCGUGAACUGUGGGG...CUUAAUAUCUCCCCCUACCGAUCCGGGU..................GGCGG.......CUUUGA.......CCGCU............UUACUGACUUACAAGGAGAAAAGCA..AUG
#=GR SA_S2_NOR13_50m_c1030706/740-591 CODON             .....................................................................................................................................................................................................................AUG
#=GR SA_S2_NOR13_50m_c1030706/740-591 TT_RNIE_SLOW      ........................................................................................................................................................................................................................
SA_S1_NOR08_45m_c10303771/203-37                        ACCCUGGUUGACAAGUGCGACGCCAAGAAUAUCCGCUGUCUGAUCCCUUAUCUGUAAGGGACGUACAGUAUCCACACAACUCGUGAACUGUGGGG...CUUAAUAUCUCCCCCUGCUGAUCCGGGU..................GGCGG.......CUUUGA.......CCGCU............UUACUGACUUACAAGGAGAAAAGCA..AUG
#=GR SA_S1_NOR08_45m_c10303771/203-37 CODON             ......................................................STP...............................................................................................................................................................
#=GR SA_S1_NOR08_45m_c10303771/203-37 TT_RNIE_SLOW      ........................................................................................................................................................................................................................
SA_S1_NOR05_45m_c10043877/724-890                       ACCCUGGUUGACAAGUGCGACGCCAAGAAUAUCCGCUGUCUGAUCCCUUACCUGUAAGGGACGUNCAGUAUCCACACAACUCGUGAACUGUGGGG...CUUAAUAUCUCCCCCUGCCGAUCCGGGU..................GGCGG.......CUUUGA.......CCGCU............UUACUGACUUACAAGGAGAAAAGCA..AUG
#=GR SA_S1_NOR05_45m_c10043877/724-890 CODON            ......................................................STP...............................................................................................................................................................
#=GR SA_S1_NOR05_45m_c10043877/724-890 TT_RNIE_SLOW     ........................................................................................................................................................................................................................
SA_S2_NOR15_50m_c10070834/190-24                        ACCCUGGUUGACAAGGCCGACGCCAAGAAUAUCCGCUGUCUGAUCCCUUACCUGUAAGGGACGUUCAGUAUCCACACAACUCGUGAACUGUGGGG...CUUAAUAUCUCCCCCUGCCGAUCCGGGU..................GGCGG.......CUUUGA.......CCGCU............UUACUGACUUACAAGGAGAAAAGCA..AUG
#=GR SA_S2_NOR15_50m_c10070834/190-24 CODON             ......................................................STP...............................................................................................................................................................
#=GR SA_S2_NOR15_50m_c10070834/190-24 TT_RNIE_SLOW      ........................................................................................................................................................................................................................
SA_S1_NOR05_45m_c10169234/175-341                       ACCUUGGUUGACAAGGCCGACGCCAAGAAUAUCCGCUGUCUGAUCCCUUACCUGUAAGGGACGUACAGUAUCAACACAACUCGUGAACUGUGGGG...CUUAUUAUCUCCCCCUGCCGAUCCGGGU..................GGCGG.......CAAUGA.......CCGCU............UUACUGACUUACAAGGAGAAAAGCA..AUG
#=GR SA_S1_NOR05_45m_c10169234/175-341 CODON            ......................................................STP............................................................................................................................................................AUG
#=GR SA_S1_NOR05_45m_c10169234/175-341 TT_RNIE_SLOW     ........................................................................................................................................................................................................................
LGOV01008591.1/13510-13690                              CGAUUGUUUGUGCCGCAGAUCAUAAAAAUAUCAGUUGCCUGAUCCCUUACAUGUAAGGUUCAUGCAACUCGGCUUUAAGUCCGAGAACUGUGGGG...AAUUUUGUCUCCCCCUUCAGAUCCGGC...................AAUGCAGAUAUUGUUAUGAAUAUUUGCAUU..........UAUUUUAACAUUGUAAGGAGAACAAG...AUG
#=GR LGOV01008591.1/13510-13690 CODON                   .....................................................STP.............................................................................................................................................................AUG
#=GR LGOV01008591.1/13510-13690 TT_RNIE_SLOW            ........................................................................................................................................................................................................................
3300001580_10002513/10525-10355                         UCGACCGUGGUCCACGCGAGUGACGCCAGGAACAUCAGCCGCCUGAUCCCCUACGUGUAGGCAGGCGGUCGUUUUACCCGCCGUGAACUGAGGGG.....UCCUGUCUCCCCCUUCAGAUCCGGUU..................GCGGGC......CAUUCU......GCCCGC........CGACAUCAUAAGUGAGAAGGAGCAUUACC..AUG
#=GR 3300001580_10002513/10525-10355 CODON              .........................................................STP.........................................................................................................................................................AUG
#=GR 3300001580_10002513/10525-10355 TT_RNIE_SLOW       ........................................................................................................................................................................................................................
3300000558_10371857/2190-2028                           GUCGACCCUGGUUCACCCCAGCGAUGUCAGCAGCAUCAGCCGCCUGAUUCCCUACAUGUAACAGGCAUUGCGUACAACCGCCGUGAACUGAGGGG.....UCCUGUCUCCCCCUUCAGAUCCGGCU..................GCGGG.......CCCG.........CCCGC............CGAUACCCAUGGAAGGAGCAUACCC..AUG
#=GR 3300000558_10371857/2190-2028 CODON                ..........................................................STP........................................................................................................................................................AUG
#=GR 3300000558_10371857/2190-2028 TT_RNIE_SLOW         ........................................................................................................................................................................................................................
#=GC SS_cons                                            ................................................................................<<<-<<-<<<<<<<<..._.....______>>>>>>>>->>>>>....................<<<<<<<<<<<<......>>>>>>>>>>>>..........................................
#=GC cons                                               nnnnnnnnnnnnnnnnnnnnnnnnnnnnnnnnnnnnnnnnnnnnnnnnnnnnnnnnnnnnnnnnnnnnnnnnnnnnnnRnCCGnGAACYGYGRGG-----nAnnGUCUCCCCYUnCRGAUCYGGYnnnnnnnnnnn-------------------------------------------------------------nnAGGAGYAnnnn---AUG
#=GC ACTUAL_MOTIF                                       ..............................................................................<............................................................................................................................>............
#=GC HYPHENATION                                        ******************************************************************************..........................................................................................................................................
#=GC R2R_LABEL                                          -------------------------------------------------------------------------------.a...dddd.....dd...............dd............e1........................................................................2csBss3.......4sSs
#=GC SUBFAM_LABEL_P2                                    ................................................................................................................................................x.......................................................................
#=GC SUBFAM_P2_R2R_LABEL                                ------------------------------------------------------------------------------------------------------------------------------------------------<............................>------------------------------------------
#=GF R2R SetDrawingParam nucTickLabel_tickColor rgb:92,92,92
#=GF R2R SetDrawingParam varHairpinNumFakePairs 2
#=GF R2R SetDrawingParam varTerminalLoopRadius 0.14
#=GF R2R tick_label S Start Codon 
#=GF R2R tick_label B SD
#=GF R2R inline_nuc s
#=GF R2R inline_nuc S
#=GF R2R inline_nuc B
#=GF R2R inline_nuc c
#=GF R2R place_explicit a a-- 45 1 0 0 0 90 f
#=GF R2R place_explicit e e-- 0 1 0 0 0 90 
#=GF R2R shade_along_backbone d rgb:255,255,0
#=GF R2R place_explicit c c-- 45 1 0 0 0 90
#=GF R2R var_backbone_range 1 2
#=GF R2R var_backbone_range 3 4
#=GF SUBFAM_REGEX_PRED P2 P2 [A-Za-z]
#=GF SUBFAM_P2_R2R var_hairpin < > 
#=GF SUBFAM_P2_R2R no5
#=GF DUPLICATES TB_PC08_66_10223732/137-281=TB_GS10_10_10049699/1251-1395=TB_PC08_3_1110535/90-234 IMNBL1_c0232076/204-352=JGI994J12354_10020529/169-21 JGI24728J21555_1023465/176-319=JGI24730J26740_1004602/3299-3156 SA_S1_NOR05_45m_c10004739/2248-2413=SA_S1_NOR08_45m_c10004622/3666-3501=SA_S2_NOR15_50m_c10019150/2820-2985=SA_S2_NOR15_50m_c10106824/309-144=SA_S1_NOR02_45m_c1126557/86-251 KGI_S1_ANT01_95m_c10080207/919-753=ASLM20b_GM71RDO02F8O89/56-222 3300000032_0125795/2251-2104=3300000568_10022887/112007-111860 LWFCA_GLZZ6Z001ECB4G/192-41=LWFCAnN_GO09JKT02GDB9I/196-347 ACD53_150/8019-7870=NC_002939.5/1664768-1664917=NC_017454.1/1634422-1634571 TB_FS06_10DRAFT_1084659/326-470=TB_PC08_66_10006928/2457-2601=TB_PC08_64_1003822/2452-2308=TB_PC08_3_1055617/453-309 TB_GS10_10_10002500/11123-10979=TB_GS09_5_10420941/236-92 BS_KBA_SWE12_21m_c10210524/91-257=BS_KBA_SWE21_205m_10288133/28-194=BS_KBA_SWE02_21m_10654080/211-45 SA_S1_NOR08_45m_c10161630/284-118=SA_S2_NOR15_50m_c10056163/192-358 3300000032_0032030/732-583=3300000568_10567303/747-598 LGOV01006858.1/146-312=LGVE01160116.1/2114-1948=LGVF01622022.1/127-293 3300000568_10166208/465-611=3300000568_10910092/204-58=3300001580_10542033/270-124 TB_GS10_10_10002215/3209-3353=TB_PC08_64_1182178/283-139=TB_GS09_5_10173233/210-66 3300000558_10371857/2190-2028=3300001580_10030616/3731-3569 LGVD01055386.1/700-535=LGVE01140865.1/695-860=LGVF01039065.1/9461-9296 LGOV01008591.1/13510-13690=LGVE01183011.1/6082-6262=LGVF01312494.1/20070-20250 LGVD01016786.1/10110-10274=LGVE01096777.1/732-896=LGVF01151704.1/2362-2198 JGI24728J21555_1018455/1247-1390=PCEOT_F164E7T01BG9SK/140-283 SA_S2_NOR13_50m_c1190193/59-223=SA_S1_NOR05_45m_c10026777/644-480=SA_S1_NOR08_45m_c10014299/2066-2230=SA_S2_NOR15_50m_c10136720/561-725=SA_S1_NOR02_45m_c1067657/82-246 TB_FS08_3DRAFT_1028849/87-231=TB_PC08_64_1167760/94-238 SA_S1_NOR05_45m_c10169234/175-341=SA_S1_NOR08_45m_c10013077/3327-3493=SA_S1_NOR08_45m_c10110821/430-264=SA_S2_NOR15_50m_c10446830/189-355=SA_S2_NOR18_50m_1021448/112-278 3300000032_0003617/28833-28692=3300000568_10174305/525-384=3300001567_10000440/37190-37331 NC_007517.1/1582113-1582262=NZ_AGJM01000001.1/308294-308145 SA_S1_NOR05_45m_c10219562/96-261=SA_S2_NOR15_50m_c10184235/1-166 M590M1_1000913/8306-8471=M590M2_1001691/8527-8362 3300000558_10301824/139-284=JGI24728J21555_1025623/806-661 SA_S2_NOR13_50m_c1078169/294-130=SA_S1_NOR05_45m_c10009856/1928-2092=SA_S1_NOR08_45m_c10000806/2799-2963=SA_S2_NOR15_50m_c10001918/2811-2975=SA_S1_NOR02_45m_c1117957/60-224=SA_S2_NOR18_50m_1236664/102-266 SA_S1_NOR05_45m_c10069212/552-716=SA_S1_NOR02_45m_c1134354/178-14 M740_1002203/2029-1847=M750CN_1001098/23352-23534=NZ_AAEW02000011.1/131877-131695 SA_S2_NOR13_50m_c1176942/111-275=SA_S1_NOR05_45m_c10000719/2747-2911=SA_S1_NOR08_45m_c10011655/1901-2065=SA_S1_NOR08_45m_c10015541/2767-2931=SA_S2_NOR15_50m_c10016791/1213-1377=SA_S1_NOR02_45m_c1003376/987-823
#=GF SORT_STATS 139 137 0
#=GF TT_RNIE_CMD perl /home/zweinber/software/RNie-0.01/RNIE-master/rnie.pl -thresh 9 -f finalize/2019-03-29/dest/t/62-85-0-0.sort.fasta -modeldir /home/zweinber/software/RNie-0.01/RNIE-master/models/ -model slow.cm -gff -prefix finalize/2019-03-29/dest/t/62-85-0-0.sort
//
