# Supplementary material for: Discovery of 20 novel ribosomal leader candidates in bacteria and archaea
Source: BMC Microbiol. 2020 May 24;20:130. doi: 10.1186/s12866-020-01823-6 (PMC7247131; doi:10.1186/s12866-020-01823-6)
Supplement: Supplementary file 3 — Additional file 3. Archive of machine-readable alignments for all r-leader motifs that include flanking sequences and metadata. The alignments are stored in Stockholm format, which are text files that can be opened in any text editor (using a fixed-width font) and interpreted by software packages such as Infernal [54]. [file 12866_2020_1823_MOESM3_ESM.zip › sto-with-annot/L25-Gammaproteobacteria.sto]

# STOCKHOLM 1.0
#=GF AnnotStoArgs -database refseq72env13-microbial -parentDir finalize/2019-03-29 -parallel mpicmdSLURM -pna 8,gb=1.8,wd=1 -queue dummyqueue -extend 0,0
#=GF ID L25-Gammaproteobacteria
#=GF DE L25-Gammaproteobacteria ribosomal protein leader
#=GF AU Eckert I, Weinberg Z
#=GF TP Cis-reg; leader;
#=GF WK http://en.wikipedia.org/wiki/Ribosomal_Protein_L25_Leader
#=GF FancifyStockholm -longtable -wrapGeneContext 6in -recycleGeneColors
#=GF FancifyStockholmGeneContext -leftNothing -rightOperonOrCount 1
#=GF ORIGINAL_MOTIF 240	11083	0	1	refseq	32	gamma-entero	jeremy	s40_45_55_70_85S100O5Min3	cmfinder		end
SRS051941_LANL_scaffold_29369/229-401                               GCGGGUUAUUCUAAUCGUUUUAAGGGAGAUUGCCUAGAAAAAGUUUGCUUUAAUAAAGCCUAUCCUUUAUAAUCCGCGCCCUC.....AAAG..................................................................................UUGGU....................................................................................................CUUUGAGUCUGUUUAGG.................................................................................AAAAUUGC.UGGGUC.GCCUGCAAUUUUUUAAUU..................UUUAAUCUU.......ACUUAGAAGAG.........AACAUUAAA..............AUG
#=GR SRS051941_LANL_scaffold_29369/229-401 CODON                    ...........................................................................................................................................................................................................................................................................................................................................................................................................................................................................................................
#=GR SRS051941_LANL_scaffold_29369/229-401 TT_RNIE_SLOW             .......................................................................................................................................................................................................................................................................................................::................................................................................<<<<<<<<.{<<{{_._>>}>>>>>>>>::::::...................::::::.......................................................
Supragingival_plaque_LANL_scaffold_430805/208-380                   GCGGAUUAUUCUAAUCGUUUUAAGGGGGAUUGCCUAGAAAAAGUUUGCUUUAAUAAAGUCUAUCCUUUAUAAUCCGCGCCCUC.....AAAG..................................................................................UUGGU....................................................................................................CUUUGAGUCUGUUUAGG.................................................................................AAAAUUGC.UGGGUC.GCCUGCAAUUUUUUAAUU..................UUUAAUCUU.......ACUUAGAAGAG.........AACAUUAAA..............AUG
#=GR Supragingival_plaque_LANL_scaffold_430805/208-380 CODON        ...........................................................................................................................................................................................................................................................................................................................................................................................................................................................................................................
#=GR Supragingival_plaque_LANL_scaffold_430805/208-380 TT_RNIE_SLOW .......................................................................................................................................................................................................................................................................................................::................................................................................<<<<<<<<.{<<{{_._>>}>>>>>>>>::::::...................::::::.......................................................
SRS015574_C3464542/181-9                                            GCGAGUUAUUCUAAUCGUUUUAAGGGAGAUUGCCUAGAAAAAGUUUGCUUUAAUAACGUCUAUCCUUUAUAAUCCGCGCCCUC.....AAAG..................................................................................UUGGU....................................................................................................CUUUGAGUCUGUUUAGG.................................................................................AAAAUUGC.UGGGUC.GCCUGCAAUUUUUUAAUU..................UUUAAUCUU.......ACUUAGAAGAG.........AACAUUAAA..............AUG
#=GR SRS015574_C3464542/181-9 CODON                                 ...........................................................................................................................................................................................................................................................................................................................................................................................................................................................................................................
#=GR SRS015574_C3464542/181-9 TT_RNIE_SLOW                          .......................................................................................................................................................................................................................................................................................................::................................................................................<<<<<<<<.{<<{{_._>>}>>>>>>>>::::::...................::::::.......................................................
NZ_CDQL01000008.1/303123-303295                                     CCAGUCUAAUUUAGUAAUUUAUUUAUACUAAUAUUGUGAUUUUAUUUGAUUUUUUAAAUUGGAUUACUUAUAAUCCACAGGCU.....CAAA..................................................................................AAAGUC...................................................................................................UUUGAGCCAAAUUAUG..................................................................................AAAAUUGC.UGGGUC.GCCUGCAAUUUUUGAA....................AGAUUAA.........UUU...................UUAAUUUAAGAGAACAUUAAAAUG
#=GR NZ_CDQL01000008.1/303123-303295 CODON                          ........................................................................................................................................................................................................................................................................................................................................................................................................................................................................................................AUG
#=GR NZ_CDQL01000008.1/303123-303295 TT_RNIE_SLOW                   ...........................................................................................................................................................................................................................................................................................................................................................................................................................................................................................................
SRS013533_PGA_scaffold_89678/8609-8468                              ........................AAAAAAUUUGCUGUGUAAAUUUGCAUUGUGAGGCUGAAUAUUUUAUAAUCCGUCGCUCU.....C.AAGG................................................................................UUUG...................................................................................................UCUUUGAGCAAAUUUAGG..................................................................................AAAAUUGC.UGGGUC.GCCUGCAAUUUUUUAUUUUAAA..............CUUUU...........AAUC....................AAGAGAAC...........AUG
#=GR SRS013533_PGA_scaffold_89678/8609-8468 CODON                   ........................................................................................................................................................................................................................................................................................................................................................................................................................................................................................................AUG
#=GR SRS013533_PGA_scaffold_89678/8609-8468 TT_RNIE_SLOW            ......................................................................................................................................................................................................................................................................................................::.................................................................................:<<<<<<<.{<<{__.}>>}>>>>>>>:::-:::::::...............:::..........................................................
NZ_GL872339.1/1041660-1041825                                       AUCGCUUUGCCUUGAAAAGCCUAGAAAAAAUUUGCUGUGUAAAUUUGCAUUGUGGGGCUGAAUAUUUUAUAAUCCGUCGCUCU.....C.AAGG................................................................................UUUG...................................................................................................UCUUUGAGCAAAUUUAGG..................................................................................AAAAUUGC.UGGGUC.GCCUGCAAUUUUUUAUUUUAAA..............CUUUU...........AAUC....................AAGAGAAC...........AUG
#=GR NZ_GL872339.1/1041660-1041825 CODON                            ...........................................................................................................................................................................................................................................................................................................................................................................................................................................................................................................
#=GR NZ_GL872339.1/1041660-1041825 TT_RNIE_SLOW                     ......................................................................................................................................................................................................................................................................................................::.................................................................................:<<<<<<<.{<<{__.}>>}>>>>>>>:::-:::::::...............:::..........................................................
NOM018_C795094_1/850-679                                            AUCGCUUUGCCUUGAAAAGCCUAGAAAAAAUUUGCUGUGUAAAUUUGCAUUGUGGGGCUGAAUAUUUUAUAAUCCGUCGCUCU.....C.AAGG................................................................................UUUG...................................................................................................UCUUUGAGCAAAUUUAGG..................................................................................AAAAUUGC.UGGGUC.GCCUGCAAUUUUUUAUUUUAAA..............CUUUU...........AAUC....................AAGAGAACAUUAAA.....AUG
#=GR NOM018_C795094_1/850-679 CODON                                 ........................................................................................................................................................................................................................................................................................................................................................................................................................................................................................................AUG
#=GR NOM018_C795094_1/850-679 TT_RNIE_SLOW                          ......................................................................................................................................................................................................................................................................................................::.................................................................................:<<<<<<<.{<<{__.}>>}>>>>>>>:::-:::::::...............:::..........................................................
SRS023841_C1651995/1506-1677                                        AUCGCUUUGCCUUGAAAAGCCUAGAAAAAAUUUGCUGUGUAAAUUUGCAUUGUGAGGCUGAAUAUUUUAUAAUCCGUCGCUCU.....C.AAGG................................................................................UUUG...................................................................................................UCUUUGAGCAAAUUUAGG..................................................................................AAAAUUGC.UGGGUC.GCCUGCAAUUUUUUAUUUUAAA..............CUUUU...........AAUC....................AAGAGAACAUUAAA.....AUG
#=GR SRS023841_C1651995/1506-1677 CODON                             ...........................................................................................................................................................................................................................................................................................................................................................................................................................................................................................................
#=GR SRS023841_C1651995/1506-1677 TT_RNIE_SLOW                      ......................................................................................................................................................................................................................................................................................................::.................................................................................:<<<<<<<.{<<{__.}>>}>>>>>>>:::-:::::::...............:::..........................................................
SRS023538_Baylor_scaffold_37880/193-22                              AUCGCUUUGUCUUGAAAAGCCUAGAAAAAAUUUGCUGUGUAAAUUUGCAUUGUGAGGCUGAAUAUUUUAUAAUCCGUCGCUCU.....C.AAGG................................................................................UUUG...................................................................................................UCUUUGAGCAAAUUUAGG..................................................................................AAAAUUGC.UGGGUC.GCCUGCAAUUUUUUAUUUUAAA..............CUUUU...........AAUC....................AAGAGAACAUUAAA.....AUG
#=GR SRS023538_Baylor_scaffold_37880/193-22 CODON                   ...........................................................................................................................................................................................................................................................................................................................................................................................................................................................................................................
#=GR SRS023538_Baylor_scaffold_37880/193-22 TT_RNIE_SLOW            ......................................................................................................................................................................................................................................................................................................::.................................................................................:<<<<<<<.{<<{__.}>>}>>>>>>>:::-:::::::...............:::..........................................................
SRS012285_Baylor_scaffold_5506/333-168                              AUCGCUUUGCCUUGAAAAGCCUAGAAAAAAUUUGCUGUGUAAAUUUGCAUUGUGGGGCUGAAUAUUUUAUAAUCCGUCGCUCU.....CAAAG.................................................................................UUUGU...................................................................................................CUUUGAGCAAAUUUAGG..................................................................................AAAAUUGC.UGGGUC.GCCUGCAAUUUUUUAUUUUAAA..............CUUUU...........AAUC....................AAGAGAAC...........AUG
#=GR SRS012285_Baylor_scaffold_5506/333-168 CODON                   ........................................................................................................................................................................................................................................................................................................................................................................................................................................................................................................AUG
#=GR SRS012285_Baylor_scaffold_5506/333-168 TT_RNIE_SLOW            ......................................................................................................................................................................................................................................................................................................::.................................................................................:<<<<<<<.{<<{__.}>>}>>>>>>>:::-:::::::...............:::..........................................................
scaffold11742_3_MH0072/744-656                                      .............................................................................CGCUCU.....CAAAG.................................................................................UUUGU...................................................................................................CUUUGAGCAAAUUUAGG..................................................................................AAAAUUGC.UGGGUC.GCCUGCAAUUUUUUAUUUUAAA..............CUUUU...........AAUC....................AAGAGAAC...........AUG
#=GR scaffold11742_3_MH0072/744-656 CODON                           ........................................................................................................................................................................................................................................................................................................................................................................................................................................................................................................AUG
#=GR scaffold11742_3_MH0072/744-656 TT_RNIE_SLOW                    ......................................................................................................................................................................................................................................................................................................::.................................................................................:<<<<<<<.{<<{__.}>>}>>>>>>>:::-:::::::..............:.::..........................................................
SRS014888_C2946442/325-172                                          ............UGAAAAGCCUAGAAAAAAUUUGCUGCGUAAAUUUGCAUUGUGGGGCUGAAUAUUUUAUAAUCCGUCGCUCU.....CAAAG.................................................................................UUUGU...................................................................................................CUUUGAGCAAAUUUAGG..................................................................................AAAAUUGC.UGGGUC.GCCUGCAAUUUUUUAUUUUAAA..............CUUUU...........AAUC....................AAGAGAAC...........AUG
#=GR SRS014888_C2946442/325-172 CODON                               ........................................................................................................................................................................................................................................................................................................................................................................................................................................................................................................AUG
#=GR SRS014888_C2946442/325-172 TT_RNIE_SLOW                        ......................................................................................................................................................................................................................................................................................................::.................................................................................:<<<<<<<.{<<{__.}>>}>>>>>>>:::-:::::::...............:::..........................................................
SRS015395_WUGC_scaffold_23373/255-420                               AUCGCUUUGCCUUGAAAAGCCUAGAAAAAAUUUGCGGUGUAAAUUUGCAUUGUGGGGCUGAAUAUUUUAUAAUCCGUCGCUCU.....CAAAG.................................................................................UUUGU...................................................................................................CUUUGAGCAAAUUUAGG..................................................................................AAAAUUGC.UGGGUC.GCCUGCAAUUUUUUAUUUUAAA..............CUUUU...........AAUC....................AAGAGAAC...........AUG
#=GR SRS015395_WUGC_scaffold_23373/255-420 CODON                    ........................................................................................................................................................................................................................................................................................................................................................................................................................................................................................................AUG
#=GR SRS015395_WUGC_scaffold_23373/255-420 TT_RNIE_SLOW             ......................................................................................................................................................................................................................................................................................................::.................................................................................:<<<<<<<.{<<{__.}>>}>>>>>>>:::-:::::::...............:::..........................................................
SRS048791_C3205353/443-278                                          AUCGCUUUGCCUUGAAAAGCCUAGAAAAAAUUUGCGGUGUAAAUUUGCAUUGUGGGGCUGAAUAUUUUAUAAUUCGUCGCUCU.....CAAAG.................................................................................UUUGU...................................................................................................CUUUGAGCAAAUUUAGG..................................................................................AAAAUUGC.UGGGUC.GCCUGCAAUUUUUUAUUUUAAA..............CUUUU...........AAUC....................AAGAGAAC...........AUG
#=GR SRS048791_C3205353/443-278 CODON                               ........................................................................................................................................................................................................................................................................................................................................................................................................................................................................................................AUG
#=GR SRS048791_C3205353/443-278 TT_RNIE_SLOW                        ......................................................................................................................................................................................................................................................................................................::.................................................................................:<<<<<<<.{<<{__.}>>}>>>>>>>:::-:::::::...............:::..........................................................
NZ_JFZM01000002.1/822-637                                           UGGUUCACAUUCUAAUCUUUUCAGGGUAAAAAACCUAGAAAAAGUUUGCUUUGAAAAGAGGGAUAUUCUAUAAUUCGCCGUCU.....C.....AAAGCGU.........................................................................GGCCA...........................................................................................GUGCUUGUCUUUGAGAACAAUAUUUGG................................................................................AAAAUUGC.UGGGUC.GCCUGCAAUUUUCU......................UUCUU...........UUAACAUUAAUUA...........AAGAGAACAUUAAA.....AUG
#=GR NZ_JFZM01000002.1/822-637 CODON                                ........................................................................................................................................................................................................................................................................................................................................................................................................................................................................................................AUG
#=GR NZ_JFZM01000002.1/822-637 TT_RNIE_SLOW                         ........................................................................................................................................................................................................................................................................................................::...............................................................................:<<<<<<<.{<<{__.}>>}>>>>>>>:::.......................:::::...........:::::........................................
NZ_LCTI01000015.1/46980-46793                                       UGCCAAACAUUCUAAUCUUUUCAGGGUGAAAAACCUAGAAAAAGUUUGCUUUGAAAAGCGGGAUAUUCUAUAAUUCGCUGUCU.....C.....AAAGCAU.........................................................................GGCUCA..........................................................................................AUGCUUGUCUUUGAGA............................CCAA....................UAU.........................UUGG.......AAAAUUGC.UGGGUC.GCCUGCAAUUUUCUUU....................CUUUUAA.........CAUUAAUU..............UAAAGAGAACAUUAAA.....AUG
#=GR NZ_LCTI01000015.1/46980-46793 CODON                            ...........................................................................................................................................................................................................................................................................................................................................................................................................................................................................................................
#=GR NZ_LCTI01000015.1/46980-46793 TT_RNIE_SLOW                     .................................................................................................................................................................................................................................................................................................................................................................................::......:<<<<<<<.{<<{__.}>>}>>>>>>>:::::.....................:::::::.........:............................................
SRS014126_WUGC_scaffold_6727/4860-5047                              UGCUAAGCAUUCUAAUCUUUUCAGGGUAAAAAGCCUAGAAAAAGUUUGCUUUGAAAAGCGGGAUAUUCUAUAAUCCGCCGUCU.....C.....AAAGCAU.........................................................................GGCUCA..........................................................................................AUGCUUGUCUUUGAGA............................CCAA....................UAU.........................UUGG.......AAAAUUGC.UGGGUC.GCCUGCAAUUUUCUUU....................CUUUUAA.........CAUUAAUU..............UAAAGAGAACAUUAAA.....AUG
#=GR SRS014126_WUGC_scaffold_6727/4860-5047 CODON                   ....................PTS....................................................................................................................................................................................................................................................................................................................................................................................................................................................................................
#=GR SRS014126_WUGC_scaffold_6727/4860-5047 TT_RNIE_SLOW            .................................................................................................................................................................................................................................................................................................................................................................................::......:<<<<<<<.{<<{__.}>>}>>>>>>>:::::.....................:::::::.........:............................................
NZ_JH591083.1/87897-88085                                           CGCUAAACAUUCUAAUCUUUUCAGGGUAAAAAACCUAGAAAAAGUUUGCUUUGAAAAGAGGGUUAUUCUAUAAUUCGCCGUCU.....C......AAAGCAU........................................................................GGCUCA.........................................................................................GUGCUUAUUCUUUGAGAACAAUAUUUGG................................................................................AAAAUUGC.UGGGUC.GCCUGCAAUUUUCUUU....................CUUUUAA.........CAUUAA.U.............UUAAAGAGAACAUUAAA.....AUG
#=GR NZ_JH591083.1/87897-88085 CODON                                ..................................................AUG...............................................................................................................................................................................................................................................................................................................................................................................................................................STP....................
#=GR NZ_JH591083.1/87897-88085 TT_RNIE_SLOW                         ........................................................................................................................................................................................................................................................................................................::...............................................................................:<<<<<<<.{<<{__.}>>}>>>>>>>:::::.....................:::::::.........:............................................
SRS017127_Baylor_scaffold_7878/269-456                              UGCUAAGCAUUCUAAUCUUUUCAGGGUAAAAAACCUAGAAAAAGUUUGCUUUGAAAAGAAGGAUAUUCUAUAAUCCGCCGUCU.....C.....AAAGCAU.........................................................................GGCUCA..........................................................................................AUGCUUGUCUUUGAGAACAAUAUUUCG................................................................................AAAAUUGC.UGGGUC.GCCUGCAAUUUUCUUU....................CUUUUAA.........CAUUAAUU..............UAAAGAGAACAUUAAA.....AUG
#=GR SRS017127_Baylor_scaffold_7878/269-456 CODON                   ................................................................................................................................................................................................................................................................................................GUA.....................................................................................................................................................................................................AUG
#=GR SRS017127_Baylor_scaffold_7878/269-456 TT_RNIE_SLOW            ........................................................................................................................................................................................................................................................................................................::...............................................................................:<<<<<<<.{<<{__.}>>}>>>>>>>:::::.....................:::::::.........:............................................
NZ_LCTJ01000066.1/48465-48278                                       UGCUAAGCAUUCUAAUCUUUUCAGGGUAAAAAACCUAGAAAAAGUUUGCUUUGAAAAAAAGGAUAUUCUAUAAUUCGCCGUCU.....C.....AAAGCAU.........................................................................GGCUCA..........................................................................................AUGCUUGUCUUUGAGAACAAUAUUUGG................................................................................AAAAUUGC.UGGGUC.GCCUGCAAUUUUCUUU....................CUUUUAA.........CAUUAAUU..............UAAAGAGAACAUUAAA.....AUG
#=GR NZ_LCTJ01000066.1/48465-48278 CODON                            ...........................................................................................................................................................................................................................................................................................................................................................................................................................................................................................................
#=GR NZ_LCTJ01000066.1/48465-48278 TT_RNIE_SLOW                     ........................................................................................................................................................................................................................................................................................................::...............................................................................:<<<<<<<.{<<{__.}>>}>>>>>>>:::::.....................:::::::.........:............................................
SRS015803_C2639111/196-9                                            UGCUAAGCAUUCUAAUCUUUUCAGGGUAAAAAACCUAGAAAAAGUUUGCUUUGAAAAGAAGGAUAUUCUAUAAUCCGCCGUCU.....C.....AAAGCAU.........................................................................GGCUCA..........................................................................................AUGCUUGUCUUUGAGAACAAUAUUUGG................................................................................AAAAUUGC.UGGGUC.GCCUGCAAUUUUCUUU....................CUUUUAA.........CAUUAAUU..............UAAAGAGAACAUUAAA.....AUG
#=GR SRS015803_C2639111/196-9 CODON                                 ...........................................................................................................................................................................................................................................................................................................................................................................................................................................................................................................
#=GR SRS015803_C2639111/196-9 TT_RNIE_SLOW                          ........................................................................................................................................................................................................................................................................................................::...............................................................................:<<<<<<<.{<<{__.}>>}>>>>>>>:::::.....................:::::::.........:............................................
NZ_AFQQ01000009.1/5312-5125                                         UGUUAAGUAUUCUAAUCUUUUCAGGGUAAAAAACCUAGAAAAAGUUUGCUUUAAAAAGCGGGAUAUUCUAUAAUUCUCCGUCU.....C.....AAAGCAU.........................................................................GGCUCA..........................................................................................AUGCUUGUCUUUGAGAACAAUAUUUGG................................................................................AAAAUUGC.UGGGUC.GCCUGCAAUUUUCUUU....................CUUUUAA.........CAUUAAUU..............UAAAGAGAACAUUAAA.....AUG
#=GR NZ_AFQQ01000009.1/5312-5125 CODON                              ........................................................................................................................................................................................................................................................................................................................................................................................................................................................................................................AUG
#=GR NZ_AFQQ01000009.1/5312-5125 TT_RNIE_SLOW                       ........................................................................................................................................................................................................................................................................................................::...............................................................................:<<<<<<<.{<<{__.}>>}>>>>>>>:::::.....................:::::::.........:............................................
SRS015440_C2593953/225-38                                           UGUUAAGUAUUCUAAUCUUUUCAGGGUAAAAAACCUAGAAAAAGUUUGCUUUGAAAAGCGGGAUAUUCUAUAAUUCGCCGUCU.....C.....AAAGCAU.........................................................................GGCUCA..........................................................................................AUGCUUGUCUUUGAGAACAAUAUUUGG................................................................................AAAAUUGC.UGGGUC.GCCUGCAAUUUUCUUU....................CUUUUAA.........CAUUAAUU..............UAAAGAGAACAUUAAA.....AUG
#=GR SRS015440_C2593953/225-38 CODON                                ....................PTS....................................................................................................................................................................................................................................................................................................................................................................................................................................................................................
#=GR SRS015440_C2593953/225-38 TT_RNIE_SLOW                         ........................................................................................................................................................................................................................................................................................................::...............................................................................:<<<<<<<.{<<{__.}>>}>>>>>>>:::::.....................:::::::.........:............................................
SRS043803_C462899/332-150                                           ....AAGCAUUCUAAUCUUUUCAGGGUAAAAAACCUAGAAAAAGUUUGCUUUGAAAAGAAGGAUAUUCUAUAAUCCGCCGUCU.....C.....AAAGCGU.........................................................................GGCCA...........................................................................................GUGCUUGUCUUUGAGAACAAUAUUUGG................................................................................AAAAUUGC.UGGGUC.GCCUGCAAUUUUCUUU....................CUUUUAA.........CAUUAA..............UUUAAAGAGAACAUUAAA.....AUG
#=GR SRS043803_C462899/332-150 CODON                                ........................................................................................................................................................................................................................................................................................................................................................................................................................................................................................................AUG
#=GR SRS043803_C462899/332-150 TT_RNIE_SLOW                         ........................................................................................................................................................................................................................................................................................................::...............................................................................:<<<<<<<.{<<{__.}>>}>>>>>>>:::::.....................:::::::.........:............................................
NZ_JXCI01000013.1/193947-193761                                     UGGUUCACAUUCUAAUCUUUUCAGGGUAAAAAACCUAGAAAAAGUUUGCUUUGAAAAGAGGGAUAUUCUAUAAUUCGCCGUCU.....C.....AAAGCGU.........................................................................GGCCA...........................................................................................GUGCUUGUCUUUGAGAACAAUAUUUGG................................................................................AAAAUUGC.UGGGUC.GCCUGCAAUUUUCUUU....................CUUUUAA.........CAUUAA..............UUUAAAGAGAACAUUAAA.....AUG
#=GR NZ_JXCI01000013.1/193947-193761 CODON                          ........................................................................................................................................................................................................................................................................................................................................................................................................................................................................................................AUG
#=GR NZ_JXCI01000013.1/193947-193761 TT_RNIE_SLOW                   ........................................................................................................................................................................................................................................................................................................::...............................................................................:<<<<<<<.{<<{__.}>>}>>>>>>>:::::.....................:::::::.........:............................................
SRS019077_C2539017/195-9                                            UGCUAAGCAUUCUAAUCUUUUCAGGGUAAAAAACCUAGAAAAAGUUUGCUUUGAAAAGAAGGAUAUUCUAUAAUCCGCCGUCU.....C.....AAAGCGU.........................................................................GGCCA...........................................................................................GUGCUUGUCUUUGAGAACAAUAUUUGG................................................................................AAAAUUGC.UGGGUC.GCCUGCAAUUUUCUUU....................CUUUUAA.........CAUUAA..............UUUAAAGAGAACAUUAAA.....AUG
#=GR SRS019077_C2539017/195-9 CODON                                 ..................................................................................P.....T.....S............................................................................................................................................................................................................................................................................................................................................................................................................
#=GR SRS019077_C2539017/195-9 TT_RNIE_SLOW                          ........................................................................................................................................................................................................................................................................................................::...............................................................................:<<<<<<<.{<<{__.}>>}>>>>>>>:::::.....................:::::::.........:............................................
SRS015985_WUGC_scaffold_18380/4296-4483                             UGUUAAGCAUUCUAAUCUUUUCAGGGUAAAAAGCCUAGAAAAAGUUUGCUUUGAAAAGAGGGUUAUUCUAUAAUUCGCCGUCU.....U.....AAAGCAU.........................................................................AGCUCA..........................................................................................AUGCUUGUCUUUGAGAACAAUAUUUGG................................................................................AAAAUUGC.UGGGUC.GCCUGCAAUUUUCU......................UUCUUUUAA.......CAUUAAUU............UAAAGAGAACAUUAAA.......AUG
#=GR SRS015985_WUGC_scaffold_18380/4296-4483 CODON                  ........................................................................................................................................................................................................................................................................................................................................................................................................................................................................................................AUG
#=GR SRS015985_WUGC_scaffold_18380/4296-4483 TT_RNIE_SLOW           ........................................................................................................................................................................................................................................................................................................::...............................................................................:<<<<<<<.{<<{__.}>>}>>>>>>>:::.......................:::::::::.......:............................................
SRS024289_LANL_scaffold_70214/196-9                                 UGCUAAGCAUUCUAAUCUUUUCAGGGUAAAAAGCCUAGAAAAAGUUUGCUUUGAAAAGCGGGAUAUUCUAUAAUCCGCCGUCU.....C.....AAAGCAU.........................................................................GGCUCA..........................................................................................AUGCUUGUCUUUGAGA............................CCAA....................UGU.........................UUGG.......AAAAUUGC.UGGGUC.GCCUGCAAUUUUCU......................UUCUUUUAA.......CAUUAAUU............UAAAGAGAACAUUAAA.......AUG
#=GR SRS024289_LANL_scaffold_70214/196-9 CODON                      ....................PTS....................................................................................................................................................................................................................................................................................................................................................................................................................................................................................
#=GR SRS024289_LANL_scaffold_70214/196-9 TT_RNIE_SLOW               .................................................................................................................................................................................................................................................................................................................................................................................::......:<<<<<<<.{<<{__.}>>}>>>>>>>:::.......................:::::::::.......:............................................
SRS015650_C1114003/570-383                                          UGCUAAGCAUUCUAAUCUUUUCAGGGUAAAAAGCCUAGAAAAAGUUUGCUUUGAAAAGAGGGAUAUUCUAUAAUUCUCCCUCU.....C.....AAAGCAU.........................................................................GGCUCA..........................................................................................AUGCUUGCCUUUGAGAACAAUAUUUGG................................................................................AAAAUUGC.UGGGUC.GCCUGCAAUUUUC.......................UUUCUUU.........UAACAUUAAUUU..........AAAGAGAACAUUAAA......AUG
#=GR SRS015650_C1114003/570-383 CODON                               ........................................................................................................................................................................................................................................................................................................................................................................................................................................................................................................AUG
#=GR SRS015650_C1114003/570-383 TT_RNIE_SLOW                        ........................................................................................................................................................................................................................................................................................................::...............................................................................:<<<<<<<.{<<{__.}>>}>>>>>>>::........................:::::::.........::::.........................................
SRS013239_C677746/3612-3799                                         UGCUAAACAUUCUAAUCGUUUCAGGGUAAAAAGCCUAGAAAAAGUUUGCUUUGAAAAGAGGGAUAUUCUAUAAUUCUCCGUCU.....C.....AAAGCAU.........................................................................GGCUCA..........................................................................................AUGCUUGCCUUUGAGAACAAUAUUUGG................................................................................AAAAUUGC.UGGGUC.GCCUGCAAUUUUC.......................UUUCUUU.........UAACAUUAAUUU..........AAAGAGAACAUUAAA......AUG
#=GR SRS013239_C677746/3612-3799 CODON                              ...........................................................................................................................................................................................................................................................................................................................................................................................................................................................................................................
#=GR SRS013239_C677746/3612-3799 TT_RNIE_SLOW                       ........................................................................................................................................................................................................................................................................................................::...............................................................................:<<<<<<<.{<<{__.}>>}>>>>>>>::........................:::::::.........::::.........................................
SRS015158_C2532763/266-93                                           CUGUUUUACCUUGGAAUAUCUAGGAUAAAAUUACAGGAUUUAAUUUGCUUUACAAUUGGUAAUUCAUUAUAAUUGCCGACCUC.....AAAGU.................................................................................UUAA....................................................................................................GCUUUGGGCAAAUUUUUGU................................................................................GGAAUCGC.UGGGUC.GCCUGCGAUUCUUUAA....................UUUUAA..........UCUU...................UAAAAAAGAGAACAUUUAAAAUG
#=GR SRS015158_C2532763/266-93 CODON                                ........................................................................................................................................................................................................................................................................................................................................................................................................................................................................................................AUG
#=GR SRS015158_C2532763/266-93 TT_RNIE_SLOW                         ...........................................................................................................................................................................................................................................................................................................................................................................................................................................................................................................
NC_009655.1/1880344-1880172                                         AGCGUUUAUUUUGCCUUUUUUAGCGGUUAAAUACCAGUUUAAAUUUGCUUUCGUAGAAUAAAUUCAUUAUAAUUCACGCCCUC.....AAAGG.................................................................................CUG.....................................................................................................UCUUUGGGCAAAUUACGG.................................................................................GAAAUUGC.UGGGUC.GCCUGCAAUUUCUGAGAUUAAA..............UCUUA...........CAAUU...................UAAGAGAACAUUAAU....AUG
#=GR NC_009655.1/1880344-1880172 CODON                              ........................................................................................................................................................................................................................................................................................................................................................................................................................................................................................................AUG
#=GR NC_009655.1/1880344-1880172 TT_RNIE_SLOW                       ...........................................................................................................................................................................................................................................................................................................................................................................................................................................................................................................
SRS012285_C2898368/396-568                                          CCGUUUUUUAGCGUAAUAUCUAGGAAAAUUAACAAGAUUUUCGUUUGCUUUAGCACCACGAAUUCAUUAUAAUGCACCAC.CU.....CAAAGU................................................................................UCAG...................................................................................................GCUUUGAGCAAAAUUUGUG.................................................................................GAAAUCGC.UGGGUC.GCCUGCGAUUUUUUAAUUUUAA..............UCUUU...........ACAAA...................AGAGAACAUAACA......AUG
#=GR SRS012285_C2898368/396-568 CODON                               .......................................................................AUG.................................................................................................................................................................................................................................................................................................................................................................................................................................
#=GR SRS012285_C2898368/396-568 TT_RNIE_SLOW                        .........................................................................................................................................................................................................................................................................................................................................................................................<<<<<<<<.{<<{__._>>}>>>>>>>>::::::::..............................................................................
SRS013942_C1225625/192-22                                           UGUUUUACCUUGGAAUAUCUAGGAUAAAAUUACAGGAUUUGAUUUGCUUUACAAUCGGUAAUUCAUUAUAAUUGCCGACCUCA.....AAGU..................................................................................UUAG.....................................................................................................GCUUUGAGCAAUAUUUGU................................................................................GAAAUCGC.UGGGUC.GCCUGCGAUUUUUUAAUUUUAA..............UCUUU...........ACAAA...................AGAGAACAUAACA......AUG
#=GR SRS013942_C1225625/192-22 CODON                                ...........................................................................................................................................................................................................................................................................................................................................................................................................................................................................................................
#=GR SRS013942_C1225625/192-22 TT_RNIE_SLOW                         .........................................................................................................................................................................................................................................................................................................:...............................................................................:<<<<<<<.{<<_}}.}>>}>>>>>>>:::::::::::...............:............................................................
SRS019387_WUGC_scaffold_44519/1819-1988                             UGUUUUACCUUGGAAUAUCUAGGGUAAAAUUACAGGAUUUGAUUUGCUUUACGAGCAGUAAUUCAUUAUAAUUGCCGACCUCA.....AAG...................................................................................UUCAAU....................................................................................................CUUUGAGCAAUAUUUGU................................................................................GAAAUCGC.UGGGUC.GCCUGCGAUUUUUUAAUUUUAA..............UCUUUU...........A.....................AAGAGAACAUUCAAA.....AUG
#=GR SRS019387_WUGC_scaffold_44519/1819-1988 CODON                  .......................................................................................................................................................................................................................................................................................................AU................................................................................G.................................................................................................................
#=GR SRS019387_WUGC_scaffold_44519/1819-1988 TT_RNIE_SLOW           .........................................................................................................................................................................................................................................................................................................:...............................................................................:<<<<<<<.{<<_}}.}>>}>>>>>>>:::::::::::...............:............................................................
SRS013170_Baylor_scaffold_110554/420-248                            CCGUUUUUUAGCGUAAUAUCUAGGAAAAUUAACAAGAUUUUUGUUUGCUUUAGCACCACGAAUUCAUUAUAAUGCACCACCUC.....AAAGU.................................................................................UCAG....................................................................................................GCUUUGAGCAAAUUUUGUG................................................................................GAAAUCGC.UGGGUC.GCCUGCGAUUUUUUAAUUU.................UAAUCGUU........ACAAAAGAG............AAC.AUUACA............AUG
#=GR SRS013170_Baylor_scaffold_110554/420-248 CODON                 .......................................................................AUG.................................................................................................................................................................................................................................................................................................................................................................................................................................
#=GR SRS013170_Baylor_scaffold_110554/420-248 TT_RNIE_SLOW          .........................................................................................................................................................................................................................................................................................................................................................................................<<<<<<<<.{<<{__._>>}>>>>>>>>:::::::..................:............................................................
SRS020340_C2903829/194-22                                           CCGUUUUUUAGCGUAAUAUCUAGGAAAAUUAACAAGAUUUUCGUUUGCUUUAGCACCACGAAUUCAUUAUAAUGCACCACCUC.....AAAGU.................................................................................UCAG....................................................................................................GCUUUGAGCAAAUUUUGUG................................................................................GAAAUCGC.UGGGUC.GCCUGCGAUUUUUUAAUUUUAA..............UCUUU...........ACA.....................AAAGAGAACAUUACA....AUG
#=GR SRS020340_C2903829/194-22 CODON                                ...........................................................................................................................................................................................................................................................................................................................................................................................................................................................................................................
#=GR SRS020340_C2903829/194-22 TT_RNIE_SLOW                         .........................................................................................................................................................................................................................................................................................................................................................................................<<<<<<<<.{<<{__._>>}>>>>>>>>::::::::..............................................................................
SRS015803_WUGC_scaffold_798/193-20                                  CCGUUUUUGGGCGUAAUAUCUAGGAAAAUUAACAAGAUUUUCGUUUGCUUUAGCGUCAUGGAUUCAUUAUAAUGCACCACCUC.....AAAGU.................................................................................UCAG....................................................................................................GCUUUGAGCAAAUUUUGUG................................................................................GAAAUCGC.UGGGUC.GCCUGCGAUUUUUUAAUUUUAA..............UCUUU...........ACAA....................AAAGAGAACAUAAAA....AUG
#=GR SRS015803_WUGC_scaffold_798/193-20 CODON                       ...........................................................................................................................................................................................................................................................................................................................................................................................................................................................................................................
#=GR SRS015803_WUGC_scaffold_798/193-20 TT_RNIE_SLOW                .........................................................................................................................................................................................................................................................................................................................................................................................<<<<<<<<.{<<{__._>>}>>>>>>>>::::::::..............................................................................
SRS018975_C1678402/126-298                                          CCGUUUUGGGGCGUAAUAUCUAGGAAAAUUAACAAGAUUUUUGUUUGCUUUAGCACCACGAAUUCAUUAUAAUGCACCACCUC.....AAAGU.................................................................................UCAG....................................................................................................GCUUUGAGCAAAUUUUGUG................................................................................GAAAUCGC.UGGGUC.GCCUGCGAUUUUUUAAUUUUAA..............UCUUU...........ACAAA...................AGAGAACAUAACA......AUG
#=GR SRS018975_C1678402/126-298 CODON                               .......................................................................AUG.................................................................................................................................................................................................................................................................................................................................................................................................................................
#=GR SRS018975_C1678402/126-298 TT_RNIE_SLOW                        .........................................................................................................................................................................................................................................................................................................................................................................................<<<<<<<<.{<<{__._>>}>>>>>>>>::::::::..............................................................................
SRS014476_C3239476/194-22                                           CCGUUUUUUAGCGUAAUAUCUAGGAAAAUUAACAAGAUUUUCGUUUGCUUUAGCACCACGAAUUCAUUAUAAUGCACCACCUC.....AAAGU.................................................................................UCAG....................................................................................................GCUUUGAGCAAAUUUUGUG................................................................................GAAAUCGC.UGGGUC.GCCUGCGAUUUUUUAAUUUUAA..............UCUUU...........ACAAA...................AGAGAACAUAACA......AUG
#=GR SRS014476_C3239476/194-22 CODON                                .......................................................................AUG.................................................................................................................................................................................................................................................................................................................................................................................................................................
#=GR SRS014476_C3239476/194-22 TT_RNIE_SLOW                         .........................................................................................................................................................................................................................................................................................................................................................................................<<<<<<<<.{<<{__._>>}>>>>>>>>::::::::..............................................................................
SRS016746_Baylor_scaffold_35019/722-894                             CCGUUUUUUGGCGUAAUAUCUAGGAAAAUUAACAAGAUUUUCGUUUGCUUUAGCACCACGAAUUCAUUAUAAUGCACCACCUC.....AAAGU.................................................................................UCAG....................................................................................................GCUUUGAGCAAAUUUUGUG................................................................................GAAAUCGC.UGGGUC.GCCUGCGAUUUUUUAAUUUUAA..............UCUUU...........ACAAA...................AGAGAACAUAACA......AUG
#=GR SRS016746_Baylor_scaffold_35019/722-894 CODON                  .......................................................................AUG.................................................................................................................................................................................................................................................................................................................................................................................................................................
#=GR SRS016746_Baylor_scaffold_35019/722-894 TT_RNIE_SLOW           .........................................................................................................................................................................................................................................................................................................................................................................................<<<<<<<<.{<<{__._>>}>>>>>>>>::::::::..............................................................................
SRS022602_Baylor_scaffold_12311/5736-5908                           CCGUUUUUUGGCGUAAUAUCUAGGAAAAUUAACAAGAUUUUCGUUUGCUUUAGCACCACGAAUUCAUUAUAAUGCACCAUCUC.....AAAGU.................................................................................UCAG....................................................................................................GCUUUGAGCAAAUUUUGUG................................................................................GAAAUCGC.UGGGUC.GCCUGCGAUUUUUUAAUUUUAA..............UCUUU...........ACAAA...................AGAGAACAUAACA......AUG
#=GR SRS022602_Baylor_scaffold_12311/5736-5908 CODON                ........................................................................................................................................................................................................................................................................................................................................................................................................................................................................................................AUG
#=GR SRS022602_Baylor_scaffold_12311/5736-5908 TT_RNIE_SLOW         .........................................................................................................................................................................................................................................................................................................................................................................................<<<<<<<<.{<<{__._>>}>>>>>>>>::::::::..............................................................................
SRS063603_LANL_scaffold_81239/5206-5034                             CCGUUUUUGGGCGUAAUAUCUAGGAAAAUUAACAAGAUUUUUGUUUGCUUUAGCACCACGAAUUCAUUAUAAUGCACCACCUC.....AAAGU.................................................................................UCAG....................................................................................................GCUUUGAGCAAAUUUUGUG................................................................................GAAAUCGC.UGGGUC.GCCUGCGAUUUUUUAAUUUUAA..............UCUUU...........ACAAA...................AGAGAACAUAACA......AUG
#=GR SRS063603_LANL_scaffold_81239/5206-5034 CODON                  .......................................................................AUG.................................................................................................................................................................................................................................................................................................................................................................................................................................
#=GR SRS063603_LANL_scaffold_81239/5206-5034 TT_RNIE_SLOW           .........................................................................................................................................................................................................................................................................................................................................................................................<<<<<<<<.{<<{__._>>}>>>>>>>>::::::::..............................................................................
SRS021960_Baylor_scaffold_29611/1550-1723                           CCGUUUUUGGGCGUAAUAUCUAGGAAAAUUAACAAGAUUUUCGUUUGCUUUAGCGUCAUGAAUUCAUUAUAAUGCACCACCUC.....AAAGU.................................................................................UCAG....................................................................................................GCUUUGAGCAAAUUUUGUG................................................................................GAAAUCGC.UGGGUC.GCCUGCGAUUUUUUAAUUUUAA..............UCUUU...........ACAAAA..................AGAGAACAUAACA......AUG
#=GR SRS021960_Baylor_scaffold_29611/1550-1723 CODON                ...........................................................................................................................................................................................................................................................................................................................................................................................................................................................................................................
#=GR SRS021960_Baylor_scaffold_29611/1550-1723 TT_RNIE_SLOW         .........................................................................................................................................................................................................................................................................................................................................................................................<<<<<<<<.{<<{__._>>}>>>>>>>>::::::::..............................................................................
SRS023538_Baylor_scaffold_12124/16023-16195                         CCGUUUUUUGGCGUAAUAUCUAGGAAAAUUAACAAGAUUUUCGUUUGCUUUAGCACCAAGAAUUCAUUAUAAUGCACCACCUC.....AAAGU.................................................................................UCAG....................................................................................................GCUUUGAGCAAAUUUUGUG................................................................................AAAAUCGC.UGGGUC.GCCUGCGAUUUUUUAAUUUUAA..............UCUUU...........ACAAA...................AGAGAACAUAACA......AUG
#=GR SRS023538_Baylor_scaffold_12124/16023-16195 CODON              .......................................................................AUG.................................................................................................................................................................................................................................................................................................................................................................................................................................
#=GR SRS023538_Baylor_scaffold_12124/16023-16195 TT_RNIE_SLOW       .........................................................................................................................................................................................................................................................................................................................................................................................<<<<<<<<.{<<{__._>>}>>>>>>>>::::::::..............................................................................
SRS013950_WUGC_scaffold_14544/11-180                                UGUUUUACCUUGGAAUAUCUAGGGUAAAAUUACAGGAUUUGAUUUGCUUUACGAGCGGUAAUUCAUUAUAAUUGCCGACCUCA.....AAGU..................................................................................UCAA.....................................................................................................GCUUUGAGCAAUAUUUGU................................................................................GAAAUCGC.UGGGUC.GCCUGCGAUUUUUUAA....................UUUUAA..........UCUU...................UUAAAGAGAACAUUCAAA..AUG
#=GR SRS013950_WUGC_scaffold_14544/11-180 CODON                     .......................................................................................................................................................................................................................................................................................................AU................................................................................G.................................................................................................................
#=GR SRS013950_WUGC_scaffold_14544/11-180 TT_RNIE_SLOW              .........................................................................................................................................................................................................................................................................................................:...............................................................................:<<<<<<<.{<<_}}.}>>}>>>>>>>:::::.....................::::::..........:............................................
SRS022602_C4066756/207-38                                           UGUUUUACCUUGGAAUAUCUAGGGUAAAAUUACAGGAUUUGAUUUGCUUUACGAGCAGUAAUUCAUUAUAAUUGCCGACCUCA.....AAGU..................................................................................UCAA.....................................................................................................GCUUUGAGCAAUAUUUGU................................................................................GAAAUCGC.UGGGUC.GCCUGCGAUUUUUUAA....................UUUUAA..........UCUU...................UUAAAGAGAACAUUCAAA..AUG
#=GR SRS022602_C4066756/207-38 CODON                                ....PTS....................................................................................................................................................................................................................................................................................................................................................................................................................................................................................................
#=GR SRS022602_C4066756/207-38 TT_RNIE_SLOW                         .........................................................................................................................................................................................................................................................................................................:...............................................................................:<<<<<<<.{<<_}}.}>>}>>>>>>>:::::.....................::::::..........:............................................
SRS014578_WUGC_scaffold_67529/788-619                               UGUUUUACGUUGGAAUAUCUAGGAUAAAAUUACAGGAUUUGAUUUGCUUUACAAUCGGUAAUUCACUAUAAUUACCGACCUCA.....AAGU..................................................................................UUAG.....................................................................................................GCUUUGAGCAAUAUUUGU................................................................................GAAAUCGC.UGGGUC.GCCUGCGAUUUUUUAA....................UUUUAA..........UCU....................UUAAAAGAGAACAUUCAAA.AUG
#=GR SRS014578_WUGC_scaffold_67529/788-619 CODON                    ........................................................................................................................................................................................................................................................................................................................................................................................................................................................................................................AUG
#=GR SRS014578_WUGC_scaffold_67529/788-619 TT_RNIE_SLOW             .........................................................................................................................................................................................................................................................................................................:...............................................................................:<<<<<<<.{<<_}}.}>>}>>>>>>>:::::.....................::::::..........:............................................
SRS053917_LANL_scaffold_57819/8250-8081                             UGUUUUACCUUGGAAUAUCUAGGAUAAAAUUACAGGAUUUGAUUUGCUUUACAAUCGGUAAUUCACUAUAAUUACCGACCUCA.....AAGU..................................................................................UUAG.....................................................................................................GCUUUGAGCAAUAUUUGU................................................................................GAAAUCGC.UGGGUC.GCCUGCGAUUUUUUAA....................UUUUAA..........UCU....................UUAAAAGAGAACAUUCAAA.AUG
#=GR SRS053917_LANL_scaffold_57819/8250-8081 CODON                  ........................................................................................................................................................................................................................................................................................................................................................................................................................................................................................................AUG
#=GR SRS053917_LANL_scaffold_57819/8250-8081 TT_RNIE_SLOW           .........................................................................................................................................................................................................................................................................................................:...............................................................................:<<<<<<<.{<<_}}.}>>}>>>>>>>:::::....................:.:::::..........:............................................
SRS015440_WUGC_scaffold_7918/8732-8563                              UGUUUUACCUUGGAAUAUCUAGGAUAAAAUUACAGGAUUUGAUUUGCUUUACAAUCGGUAAUUCAUUAUAAUUGCCGACCUCA.....AAGU..................................................................................UUAG.....................................................................................................GCUUUGAGCAAUAUUUGU................................................................................GAAAUCGC.UGGGUC.GCCUGCGAUUUUUUAA....................UUUUAA..........UCU....................UUAAAAGAGAACAUUCAAA.AUG
#=GR SRS015440_WUGC_scaffold_7918/8732-8563 CODON                   ........................................................................................................................................................................................................................................................................................................................................................................................................................................................................................................AUG
#=GR SRS015440_WUGC_scaffold_7918/8732-8563 TT_RNIE_SLOW            .........................................................................................................................................................................................................................................................................................................:...............................................................................:<<<<<<<.{<<_}}.}>>}>>>>>>>:::::.....................::::::..........:............................................
XylAfBA_contig26712/2954-3132                                       GCCGGGCCAAUGAGCUGCGCGGGUGAGAAAAGCGGCGAUUUGUAUUGCUGCCGCUACCCUGCUCCGGUAUCAUACCGCCCGCU.....UUCGC.................................................................................CUUGU...................................................................................................GUGGAAGCCGCAGUACUCAA...............................................................................CUCGUCAC.UCGGUC.GCAGGUGGCGGGGCACAUUUUAGAAGUAG.......UUCU............AAUCG....................AGAAACAUACA.......AUG
#=GR XylAfBA_contig26712/2954-3132 CODON                            .......................STP..............................................................................................................................................................................................................................................................................................................................................................................................................................................................................AUG
#=GR XylAfBA_contig26712/2954-3132 TT_RNIE_SLOW                     ...........................................................................................................................................................................................................................................................................................................................................................................................................................................................................................................
DPOF_contig07193/1910-2082                                          UGAGCUGCGCGGGUGAGUAAAUAACCUGAAACCGGCUAUUUAUAUUGCUGCAACUGCCCUGCUCCGGUAUCAUACCGCCCGCU.....UUCGC.................................................................................CUUGU...................................................................................................GUGGAAGCUUGU........................AGU..................................................ACUCAA....CUCGUCAC.UCGGUC.GCAGGUGGCGGGGCAAAC..................UUUUUUAUA...........................UAUAGAGAAACAUAC........AUG
#=GR DPOF_contig07193/1910-2082 CODON                               .............STP...........................................................................................................................................................................................................................................................................................................................................................................................................................................................................................
#=GR DPOF_contig07193/1910-2082 TT_RNIE_SLOW                        ...........................................................................................................................................................................................................................................................................................................................................................................................................................................................................................................
FGTW_contig16242/2241-2412                                          UGAGCUGCGCGGGUGAGUAAAUAACCUGAAACCGGCUAUUUAUAUUGCUGCAACUGCCCUGCUCCGGUAUCAUACCGCCCGCU.....UUCGC.................................................................................CUUGU...................................................................................................GUGGAAGCUUGU........................AGU..................................................ACUCAA....CUCGUCAC.UCGGUC.GCAGGUGGCGGGGCAAA...................CUUU............UUAUAUAU.................AGAGAAACAUAC......AUG
#=GR FGTW_contig16242/2241-2412 CODON                               .............STP........................................................................................................................................................................................................................................................................................................................................................................................................................................................................................AUG
#=GR FGTW_contig16242/2241-2412 TT_RNIE_SLOW                        ...........................................................................................................................................................................................................................................................................................................................................................................................................................................................................................................
NZ_JRLH01000002.1/48011-48183                                       ACUGAAAUGAAUAUCAACGCCCUAAAAUUAGGACAUCUUUUUCAUUGCUGUAGAGCAUUUUUUUCGCUAAAAUGCCGCCCGCU.....UGAUUAG...............................................................................CAAUCA................................................................................................CUAAC.AAGUUUUUAUUAUCGGA..............................................................................UCUGCCAC.UGGGUC.GCCUGUUGCAGAG.......................UCUU............UUUAUAUUAU...............GAGAACAAAUC.......AUG
#=GR NZ_JRLH01000002.1/48011-48183 CODON                            ........................................................................................................................................................................................................................................................................................................................................................................................................................................................................................................AUG
#=GR NZ_JRLH01000002.1/48011-48183 TT_RNIE_SLOW                     ...........................................................................................................................................................................................................................................................................................................................................................................................................................................................................................................
NZ_AUCC01000014.1/47125-47297                                       UUGUUCCUUAAAGGAAUAUAAAUUCCUAAAAUUAGGAACUUUAUUUGCUGUAGCGCGUUUUUUUCGUUAAAAUGCCGCCCGCU.....UGAUUAG...............................................................................CAAUCA................................................................................................CUAAC.AAGUUUUUAUUAACAGA..............................................................................UCUGCUAC.UGGGUC.GCCUGUCGCAGAG.......................UCUU............UUUACAUUAU...............GAGAACAAAUC.......AUG
#=GR NZ_AUCC01000014.1/47125-47297 CODON                            ........................................................................................................................................................................................................................................................................................................................................................................................................................................................................................................AUG
#=GR NZ_AUCC01000014.1/47125-47297 TT_RNIE_SLOW                     ...........................................................................................................................................................................................................................................................................................................................................................................................................................................................................................................
NZ_DF158882.1/345103-344938                                         GCAACGUAAUAACCAAGUGAACAACGGCACUCACUCGUGUUUUGUUUGCCGCAGCACCAAUACUUCGCUACAAUGCGCCCGCU.....U..CUGC...............................................................................UCUAU.................................................................................................GCAGAACGGUUUUAUCGAAU..................................................................................CCGCUGC.UGGGUC.GCCUGUAGCGGUAAAU....................UCUUUU..........UGA....................AAGAGAUAUAAA........AUG
#=GR NZ_DF158882.1/345103-344938 CODON                              ........................................................................................................................................................................................................................................................................................................................................................................................................................................................................................................AUG
#=GR NZ_DF158882.1/345103-344938 TT_RNIE_SLOW                       ...........................................................................................................................................................................................................................................................................................................................................................................................................................................................................................................
NZ_CM001974.1/1918339-1918182                                       AUGAGCUUACUCAGGUAAGUGAUUCGGGUGAACGAACGCAGCCAACACACCUGCAACUUGAAGUAUGAAGGGUAUGGUUAUUUGAAC....................................................................................................................................................................................................AAAGCGGAUUAUCCUG..............................................................................CCUGUUGC.UGGGUC.GCCUGUAACAGG........................GU.CAUUUUAU.....AUAA..............GUAGAGAAAGCA.............AUG
#=GR NZ_CM001974.1/1918339-1918182 CODON                            ...........................................................................................................................................................................................................................................................................................................................................................................................................................................................................................................
#=GR NZ_CM001974.1/1918339-1918182 TT_RNIE_SLOW                     ...........................................................................................................................................................................................................................................................................................................................................................................................................................................................................................................
NC_007712.1/2686819-2687002                                         CGGCAGCGGACAAGUUACGGGCGCCGGAUUUUGUGGUUUCCCGCUUACGCGGCUAACCGGGUUUCGUUUGCUCCGCGCCGGUAAUUCCGGUA..................................................................................AAAUCC...................................................................................................UGCCUGCUUAUU.......................GACA....................AGCA........................UGUUUAUCCUGCCUGCUGC.UGGGUC.GCCUGUAGCAGGUUCAA...................UUUCAG..........GUU....................UUGAGAAAAAUU........AUG
#=GR NC_007712.1/2686819-2687002 CODON                              ........................................................................................................................................................................................................................................................................................................................................................................................................................................................................................................AUG
#=GR NC_007712.1/2686819-2687002 TT_RNIE_SLOW                       ...........................................................................................................................................................................................................................................................................................................................................................................................................................................................................................................
NZ_CM001983.1/2360714-2360891                                       AACGCGACCACGGCCCAAACAGCCGCGCGCGCCAAGGGUUUUAUUUGCCCGCGCCGCCAUAUUCCGCUAGAAUCUCGCCCGCU.....UUUGUUUUCUGC..........................................................................CGG..............................................................................................GCAGAAUUCACAGGCACCGUUAAUUCA...............................................................................CCUGUUGC.UGGGUC.GCCUGUAACAGG........................UUCACUU.........AUCAAA................AAGAGAACGCA..........AUG
#=GR NZ_CM001983.1/2360714-2360891 CODON                            ........................................................................................................................................................................................................................................................................................................................................................................................................................................................................................................AUG
#=GR NZ_CM001983.1/2360714-2360891 TT_RNIE_SLOW                     ...........................................................................................................................................................................................................................................................................................................................................................................................................................................................................................................
NZ_CP009056.1/779808-779649                                         GAUAUUCAAUUACCAGAAAUAAUUAUAGGUUAAUCAAUAUUUAAGUUGCGAUACAAGUAAUAAAUCGUUAUAAUUCACACGCU.....UU....................................................................................UAA........................................................................................................AAAGCAACUAACCCUUUG..............................................................................CCAAUUGC.UGGGUC.GCCUGUGAUUGGU.......................UUAUUU..........AACUUAAGAG.............AAAUAAUU............AUG
#=GR NZ_CP009056.1/779808-779649 CODON                              ..............................STP.......................................................................................................................................................................................................................................................................................................................................................................................................................................................................AUG
#=GR NZ_CP009056.1/779808-779649 TT_RNIE_SLOW                       ...........................................................................................................................................................................................................................................................................................................................................................................................................................................................................................................
BGMT1_NODE_689636/38198-38039                                       GAUAUUCAAUUACCAGAGAUAAUUAUAGGUUAAUCAAUAUUUAAGUUGCGAUACGAGUAAUAAAUCGUUAUAAUUCACACGCU.....UU....................................................................................UAA........................................................................................................AAAGCAACUAACCCUUUG..............................................................................CCAAUUGC.UGGGUC.GCCUGUGAUUGGU.......................UUAUUU..........AACUUAAGAG.............AAAUAAUU............AUG
#=GR BGMT1_NODE_689636/38198-38039 CODON                            ..............................STP........................................................................................................................................................................................................................................................................AUG...............................................................................................................................................................................................
#=GR BGMT1_NODE_689636/38198-38039 TT_RNIE_SLOW                     ...........................................................................................................................................................................................................................................................................................................................................................................................................................................................................................................
NZ_LGYC01000002.1/92679-92858                                       CAUAACCCGGAGUGCUGCUUUUUGGGUUUUAUACCGGGUUUCGUUUGCCGUUUGUCCGCAUUUUCGGUAAAAUGCACGCCGCU.....UCACCGGGG.............................................................................GUAA................................................................................................CCCUGCCGGAGCCAAAUACCGAC................................................................................UUUGCUGC.UGGGUC.GCCUGUAGCAGAGAUUU...................UUUUUACUCUU.....GUUA..............AAGAG.AAAAGCU............AUG
#=GR NZ_LGYC01000002.1/92679-92858 CODON                            ..STP...................................................................................................................................................................................................................................................................................................................................................................................................................................................................................................AUG
#=GR NZ_LGYC01000002.1/92679-92858 TT_RNIE_SLOW                     ...........................................................................................................................................................................................................................................................................................................................................................................................................................................................................................................
NZ_JUVX01000001.1/3948-3769                                         CAUAACCCUGAGUGCUGCUUUUUUGGUUUUAUACCGGGUUUCGUUUGCCGUUUGUCCGCAUUUUCGGUAAAAUGCACGCCGCU.....UCACCACGGG............................................................................UAAC...............................................................................................CCCGCUG..AAGCCAAAUACCGAC................................................................................UUUGCUGC.UGGGUC.GCCUGUAGCAAAGAUUU...................UUUUUACUCUU.....GUUA..............AAGA.GAAAAGUU............AUG
#=GR NZ_JUVX01000001.1/3948-3769 CODON                              ..STP...................................................................................................................................................................................................................................................................................................................................................................................................................................................................................................AUG
#=GR NZ_JUVX01000001.1/3948-3769 TT_RNIE_SLOW                       ...........................................................................................................................................................................................................................................................................................................................................................................................................................................................................................................
NZ_AYMP01000013.1/10994-10815                                       CCUGACCCGGCGUGCUGCUUUUUGGGUUUUAUGCCGGGUUUCGUUUGCCGUUUGUCCGCAUUUUCGGUAAAAUGCACGCCGCU.....UCAACACGGG............................................................................UAAC...............................................................................................CCUGCUG..AAGCCAAAUACCGAC................................................................................UUUGCUGC.UGGGUC.GCCUGUAGCAAAGAUUU...................UUUUUACUCUU.....GUUA..............AAGAG.AAAAGCU............AUG
#=GR NZ_AYMP01000013.1/10994-10815 CODON                            ..STP......................................................................................................................................................................................................................................................................................................................................................................................................................................................................................................
#=GR NZ_AYMP01000013.1/10994-10815 TT_RNIE_SLOW                     ...........................................................................................................................................................................................................................................................................................................................................................................................................................................................................................................
NZ_AMWL02000011.1/90698-90877                                       CAUAACCCUGAGUGCUGCUUUUUUGGUUUUAUACCGGGUUUCGUUUGCCGUUUGUCCGCAUUUUCGGUAAAAUGCACGCCGCU.....UCGCCACGGG............................................................................UAAC...............................................................................................CCUGCUG..AAGCCAAAUACCGAC................................................................................UUUGCUGC.UGGGUC.GCCUGUAGCAAAGAUUU...................UUUUUACUCUU.....GUUA..............AAGAG.AAAAGUU............AUG
#=GR NZ_AMWL02000011.1/90698-90877 CODON                            ..STP...................................................................................................................................................................................................................................................................................................................................................................................................................................................................................................AUG
#=GR NZ_AMWL02000011.1/90698-90877 TT_RNIE_SLOW                     ...........................................................................................................................................................................................................................................................................................................................................................................................................................................................................................................
NZ_CCFB01000003.1/786579-786758                                     CAUAACCCUGAGUGCUGCUUUUUUGGUUUUAUACCGGGUUUCGUUUGCCGUUUGUCCGCAUUUUCGGUAAAAUGCACGCCGCU.....UCACCACGGG............................................................................UAAC...............................................................................................CCUGCUG..AAGCCAAAUACCGAC................................................................................UUUGCUGC.UGGGUC.GCCUGUAGCAAAGAUUU...................UUUUUACUCUU.....GUUA..............AAGAG.AAAAGUU............AUG
#=GR NZ_CCFB01000003.1/786579-786758 CODON                          ..STP......................................................................................................................................................................................................................................................................................................................................................................................................................................................................................................
#=GR NZ_CCFB01000003.1/786579-786758 TT_RNIE_SLOW                   ...........................................................................................................................................................................................................................................................................................................................................................................................................................................................................................................
NZ_JRKW01000001.1/314658-314837                                     CAUAACCCUGAGUGCUGCUUUUUUUGUUUUAUACCGGGUUUCGUUUGCCGUUUGUCCGCAUUUUCGGUAAAAUGCACGCCGCU.....UCACCACGGG............................................................................UAAC...............................................................................................CCUGCUG..AAGCCAAAUACCGAC................................................................................UUUGCUGC.UGGGUC.GCCUGUAGCAAAGAUUU...................UUUUUACUCUU.....GUUA..............AAGAG.AAAAGUU............AUG
#=GR NZ_JRKW01000001.1/314658-314837 CODON                          ..STP......................................................................................................................................................................................................................................................................................................................................................................................................................................................................................................
#=GR NZ_JRKW01000001.1/314658-314837 TT_RNIE_SLOW                   ...........................................................................................................................................................................................................................................................................................................................................................................................................................................................................................................
NZ_JAEE01000001.1/48070-48227                                       GCCAGUGAGGGCCCACAACUUAACACUGCCAACGCCGUUUUUAUUUGCCGCGAACACGAUAAAACGCUAUAAUGCCGCGCGCU.....AUUGC.................................................................................AUGU....................................................................................................GUAAUAGUUU..........................UGG.....................UUUC.........................CCAU......UCUGUUGC.UGGGUC.GCCUGUAACAGAAAUUAUUUAAAAGAGA...................................................................AUG
#=GR NZ_JAEE01000001.1/48070-48227 CODON                            .....STP...................................................................................................................................................................................................................................................................................................................................................................................................................................................................................................
#=GR NZ_JAEE01000001.1/48070-48227 TT_RNIE_SLOW                     ...........................................................................................................................................................................................................................................................................................................................................................................................................................................................................................................
NZ_ATMJ01000020.1/22724-22561                                       UAAAGCUCACCAGUUGCGCUAAAGCGCCCGCCGGGUGAUUUUAUUUGCCCGGCGUCAGUGAAGCCGUUAUAAUGCCGCGCGCU.....UUUAC.................................................................................AUCCG...................................................................................................GUAAGAGUGCUUAUGAAUAACCU............................................................................UCUGUUGC.UGGGUC.GCCUGUAACAGAAUUACGAAGAGAAAUAAGA................................................................AUG
#=GR NZ_ATMJ01000020.1/22724-22561 CODON                            ...........................................................................................................................................................................................................................................................................................................................................................................................................................................................................................................
#=GR NZ_ATMJ01000020.1/22724-22561 TT_RNIE_SLOW                     ...........................................................................................................................................................................................................................................................................................................................................................................................................................................................................................................
NZ_ATMI01000041.1/18313-18153                                       AAAGCCCAUCAAUUGCGCUGAAGAGCGGGCCGGUAGUUUUUUAUUUGCCCGUAGCGGGCUGAGCCGUUAUAAUGCCGCGCGCU.....UUUACA................................................................................UCC....................................................................................................UGUGAAGGCGCUUUUGAAUAACCU............................................................................UCUGUUGC.UGGGUC.GCCUGUAACAGAAUUACCAAGAGAAAUA...................................................................AUG
#=GR NZ_ATMI01000041.1/18313-18153 CODON                            ..................STP......................................................................................................................................................................................................................................................................................................................................................................................................................................................................................
#=GR NZ_ATMI01000041.1/18313-18153 TT_RNIE_SLOW                     ...........................................................................................................................................................................................................................................................................................................................................................................................................................................................................................................
AECF_contig02093/455-292                                            GUAAGGCCAAUCAGCUUCGUUAAGCCCUUGUGGCCCGAAUUUAUUUGCCCGCUGCCAGGGAAGCGGCUAUAAUGCCGCGCACU.....UUUAC.................................................................................AUUCG...................................................................................................GUAAAAGUACAUU.......................GG......................GAUAA.........................CCU......UCUGUUGC.UGGGUC.GCCUGUAGCAGAAUUAAAAUGAGAAAUUAAG................................................................AUG
#=GR AECF_contig02093/455-292 CODON                                 ....................STP.................................................................................................................................................................................................................................................................................................................................................................................................................................................................................AUG
#=GR AECF_contig02093/455-292 TT_RNIE_SLOW                          ...........................................................................................................................................................................................................................................................................................................................................................................................................................................................................................................
NZ_LDOF01000035.1/7381-7193                                         GCCGCCACCAACACGUGCUUUGAAUAAUAAACUGUAAUUGUCAUUGCCGCGCUCGCGCUUUUUCGUUAAAAUGCCGCCGCCUG.....AGUGAUUUU.U.CG........................................................................CGU............................................................................................UGUGCGAACGC..UUAGCCAAAUCUCGAA...............................................................................CCUGCUGC.UGGGUC.GCCUGUAGCAGGAUUUUUUA................UUUUUCUU........UUCUUUAC.............GAGAAAAAAUA...........AUG
#=GR NZ_LDOF01000035.1/7381-7193 CODON                              ........................................................................................................................................................................................................................................................................................................................................................................................................................................................................................................AUG
#=GR NZ_LDOF01000035.1/7381-7193 TT_RNIE_SLOW                       ......................................................................................................................................................................................................................................................................................................::<<...............................................................................<<<<<<<<.{<___-.--->>>>>>>>>}>>:::::.................:::::::......................................................
NZ_CP006569.1/1580806-1580646                                       CGCUUCCGCCGCGCCCAUGAAUUACACGGCUGACCGGGUUUUGUUUGCCCCGCGCCGGUAAUUCCGGUAAAAUCCUGCCCGCU.....U.....................................................................................ACUCAC......................................................................................................AAGCACGUUUAUCCUG...............................................................................CCUGCUGC.UGGGUC.GCCUGUAGCAGG........................UUCAA...........UUCCAGGUU...............UUGAGAAAAAUU.......AUG
#=GR NZ_CP006569.1/1580806-1580646 CODON                            ..............................STP.......................................................................................................................................................................................................................................................................................................................................................................................................................................................................AUG
#=GR NZ_CP006569.1/1580806-1580646 TT_RNIE_SLOW                     ...........................................................................................................................................................................................................................................................................................................................................................................................................................................................................................................
NC_012779.2/2498537-2498716                                         CAGGGGCGUUUUCGCAAGGCGAACCAGCUGCGCGGCUAAUUUAUUUGCCGUCCCGGCGCGGAUCGGCUAGAAUGCCGCCCGCC.....UUGUCG.AGGGU..........................................................................GUUU.............................................................................................AGCCUGAGAC.GGGCACACGAUAUCCCG..............................................................................UCUGCUGC.UGGGUC.GCCUGUAGCAGGCUUCAUU.................UUUUU...........AA......................AGAGACAGAUCA.......AUG
#=GR NC_012779.2/2498537-2498716 CODON                              ....................................STP....................................................................................................................................................................................................................................................................................................................................................................................................................................................................
#=GR NC_012779.2/2498537-2498716 TT_RNIE_SLOW                       ...........................................................................................................................................................................................................................................................................................................................................................................................................................................................................................................
NZ_BAYU01000001.1/215631-215453                                     CAGGGGCGUUUUCGCAAGGCGAACCAACUGCGCGGCUAAUUUAUUUGCCGUCCCGGCGCGGAUCGGCUAGAAUGCCGCCCGCC.....UUGUCGAGGGU...........................................................................GUCA..............................................................................................GCCUAAGAC.UGGCGCACGAUAUCCCG..............................................................................UCUGCUGC.UGGGUC.GCCUGUAGCAGGCUUCAUU.................UUUUU...........AA......................AGAGACAGAUCA.......AUG
#=GR NZ_BAYU01000001.1/215631-215453 CODON                          ...........................................................................................................................................................................................................................................................................................................................................................................................................................................................................................................
#=GR NZ_BAYU01000001.1/215631-215453 TT_RNIE_SLOW                   ...........................................................................................................................................................................................................................................................................................................................................................................................................................................................................................................
NZ_BAYT01000016.1/92478-92656                                       CAGGGGCGUUUUCGCAAGGCGAACCAGCUGCGCGGCUAAUUUAUUUGCCGUCCCUGCGCGGAUCGGCUAGAAUGCCGCCCGCC.....UUGUU.AAGGGU..........................................................................GUUA.............................................................................................ACCU.AAGAC.UGGCGCACGAUAUCCCG..............................................................................UCUGCUGC.UGGGUC.GCCUGUAGCAGGCU......................UC.AUUUUU.......UUAA................AGAGAUAGAUCA...........AUG
#=GR NZ_BAYT01000016.1/92478-92656 CODON                            ....................................STP.................................................................................................................................................................................................................................................................................................................................................................................................................................................................AUG
#=GR NZ_BAYT01000016.1/92478-92656 TT_RNIE_SLOW                     ...........................................................................................................................................................................................................................................................................................................................................................................................................................................................................................................
NC_020796.1/2482676-2482854                                         CAGGGGCGUUUUCGCAAGGCGAACCAGCUGCGCGGCUAAUUUAUUUGCCGUCCCUGCGCGGAUCGGCUAGAAUGCCGCCCGCC.....UUGUU.AAGGGU..........................................................................GUUA.............................................................................................ACCU.AAGAC.UGGCGUACGAUAUCCCG..............................................................................UCUGCUGC.UGGGUC.GCCUGUAGCAGGCU......................UC.AUUUUU.......UUAA................AGAGAUAGAUCA...........AUG
#=GR NC_020796.1/2482676-2482854 CODON                              ....................................STP.................................................................................................................................................................................................................................................................................................................................................................................................................................................................AUG
#=GR NC_020796.1/2482676-2482854 TT_RNIE_SLOW                       ...........................................................................................................................................................................................................................................................................................................................................................................................................................................................................................................
NZ_CP006568.1/2992863-2993024                                       GCGCGCCGCAGCGCCCAUGAAUUUCGCGGCUGACCGGGUUUUGUUUGCCCCGCGCCGGUAAUUCCGGUAAAAUCCUGCCCGCU.....U.....................................................................................ACUCAC......................................................................................................AAGCACGUUUAUCCUG...............................................................................CCUGCUGC.UGGGUCCGCCUGUAGCAGGUUAAAUUCCA..............GGUUUU..........GAGA...................AAAAUU..............AUG
#=GR NZ_CP006568.1/2992863-2993024 CODON                            ...........................................................................................................................................................................................................................................................................................................................................................................................................................................................................................................
#=GR NZ_CP006568.1/2992863-2993024 TT_RNIE_SLOW                     ...........................................................................................................................................................................................................................................................................................................................................................................................................................................................................................................
NZ_JPJL01000043.1/37340-37521                                       GUUACAAAAUUAUCUCGAUUGUUGCAACAAAACGCGCAAUUAACGAUUGCAUUUUCUCGUCAUUUCUCUAUAAUGCGACCGCU.....GA....................................................................................UUUGUUU....................................................................................................UCAGCACCUAUUUUGU................................................................................CAAGCUAU.UGGGUC.GCCUGUAGCUUG........................UUUUGUUUAACGACCUUUU..........AGGUCACAACAUAAAGAGAUAUUAAA....AUG
#=GR NZ_JPJL01000043.1/37340-37521 CODON                            ...........................................................................................................................................................................................................................................................................................................................................................................................................................................................................................................
#=GR NZ_JPJL01000043.1/37340-37521 TT_RNIE_SLOW                     ........................................................................................................................................................................................................................................................................................................::...............................................................................<<<<<<<<.{<<{{_._>>}>>>>>>>>.........................::::::::::::.................................................
NZ_KB903742.1/7062-7243                                             GUUACAAAAUUAUCUCGAUUGUUGCAACAAAACGCGCAAUUAACGAUUGCAUUUUCUCGUCAUUUCUCUAUAAUGCGACCGCU.....GA....................................................................................UUUGUUU....................................................................................................UCAGCACCUAUUUUGU................................................................................CAAGCUAC.UGGGUC.GCCUGUAGCUUG........................UUUUGUUUAACGACCUUUU..........AGGUCACAACAUAAAGAGAUAUUAAA....AUG
#=GR NZ_KB903742.1/7062-7243 CODON                                  ...........................................................................................................................................................................................................................................................................................................................................................................................................................................................................................................
#=GR NZ_KB903742.1/7062-7243 TT_RNIE_SLOW                           ........................................................................................................................................................................................................................................................................................................::...............................................................................<<<<<<<<.{<<{{_._>>}>>>>>>>>.........................::::::::::::.................................................
NZ_JPXO01000031.1/2510-2329                                         GUUACAAAAUUAUCUCUAUUGUUGCAACAAAACGCGCAAUUAACGAUUGCAUUUUCUCGUUAUUUCUCUAUAAUGCGACCGCU.....GA....................................................................................UUUGUUU....................................................................................................UCAGCACCUAUUUUGU................................................................................CAAGCUAC.UGGGUC.GCCUGUAGCUUG........................UUUUGUUUAACGACCUUUU..........AGGUCACAACAUAAAGAGAUAUUAAA....AUG
#=GR NZ_JPXO01000031.1/2510-2329 CODON                              ...........................................................................................................................................................................................................................................................................................................................................................................................................................................................................................................
#=GR NZ_JPXO01000031.1/2510-2329 TT_RNIE_SLOW                       ........................................................................................................................................................................................................................................................................................................::...............................................................................<<<<<<<<.{<<{{_._>>}>>>>>>>>.........................::::::::::::.................................................
NZ_JPJN01000082.1/2669-2488                                         GUUACAAAAUUAUCUCGAUUGUUGCAACAAAACGCGCAAUUAACGAUUGCAUUUUCUCGUCAUUUCUCUAUAAUGCGACCGCU.....GA....................................................................................UUUAUUU....................................................................................................UCAGCACCUAUUUUGU................................................................................CAAGCUAC.UGGGUC.GCCUGUAGCUUG........................UUUUGUUUAACGACCUUUU..........AGGUCACAACAUAAAGAGAUAUUAAA....AUG
#=GR NZ_JPJN01000082.1/2669-2488 CODON                              ........................................................................................................................................................................................................................................................................................................................................................................................................................................................................................................AUG
#=GR NZ_JPJN01000082.1/2669-2488 TT_RNIE_SLOW                       ........................................................................................................................................................................................................................................................................................................::...............................................................................<<<<<<<<.{<<{{_._>>}>>>>>>>>.........................::::::::::::.................................................
NZ_JPXP01000034.1/36717-36536                                       GUUACAAAAUUAUCUCGAUUGUUGCAACAAAACACGCAAUUAACGAUUGCAUUUUCUCGUCAUUUCUCUAUAAUGCGACCGCU.....GA....................................................................................UUUAUUU....................................................................................................UCAGCACCUAUUUUGU................................................................................CAAGCUAC.UGGGUC.GCCUGUAGCUUG........................UUUUGUUUAACGACCUUUU..........AGGUCACAACAUAAAGAGAUAUUAAA....AUG
#=GR NZ_JPXP01000034.1/36717-36536 CODON                            ...........................................................................................................................................................................................................................................................................................................................................................................................................................................................................................................
#=GR NZ_JPXP01000034.1/36717-36536 TT_RNIE_SLOW                     ........................................................................................................................................................................................................................................................................................................::...............................................................................<<<<<<<<.{<<{{_._>>}>>>>>>>>.........................::::::::::::.................................................
NZ_JPXT01000018.1/62306-62125                                       GUUACAAAAUUAUCUCGAUUGUUGCAACAAAAUGCGCAAUUAACGAUUGCAUUUUCUCGUCAUUUCUUUAUAAUGCGACCGCU.....GA....................................................................................UUUAUUU....................................................................................................UCAGCACCUAUUUUGU................................................................................CAAGCUAC.UGGGUC.GCCUGUAGCUUG........................UUUUGUUUAACGACCUUUU..........AGGUCACAACAUAAAGAGAUAUUAAA....AUG
#=GR NZ_JPXT01000018.1/62306-62125 CODON                            ........................................................................................................................................................................................................................................................................................................................................................................................................................................................................................................AUG
#=GR NZ_JPXT01000018.1/62306-62125 TT_RNIE_SLOW                     ........................................................................................................................................................................................................................................................................................................::...............................................................................<<<<<<<<.{<<{{_._>>}>>>>>>>>.........................::::::::::::.................................................
NZ_JPXW01000007.1/22380-22561                                       GUUACAAAAUUAUCUCGAUUGUUGCAACAAAACGCGCAAUUAACGAUUGCAUUUUCUCGUCAUUUCUCUAUAAUGCGACCGCU.....GA....................................................................................UUUGUUU....................................................................................................UCAGCACCUAUUUUGU................................................................................CAAGCUAC.UGGGUC.GCCUGUAGCUUG........................UUUUGUUUAACGACCUUUU..........AGGUCACAACAUAAAGAGAUACUAAA....AUG
#=GR NZ_JPXW01000007.1/22380-22561 CODON                            ...........................................................................................................................................................................................................................................................................................................................................................................................................................................................................................................
#=GR NZ_JPXW01000007.1/22380-22561 TT_RNIE_SLOW                     ........................................................................................................................................................................................................................................................................................................::...............................................................................<<<<<<<<.{<<{{_._>>}>>>>>>>>.........................::::::::::::.................................................
NZ_JPJK01000050.1/26390-26571                                       GUUACAAAAUUAUCUCGAUUGUUGCAACAAAACACGCAAUUAACGAUUGCAUUUUCUCGUCAUUUCUCUAUAAUGCGACCGCU.....GA....................................................................................UUUAUUU....................................................................................................UCAGCACCUAUUUUGU................................................................................CAAGCUAC.UGGGUC.GCCUGUAGCUUG........................UUUUGUUUAACGACCUUUU..........AGGUCACAACAUAAAGAGAUACUAAA....AUG
#=GR NZ_JPJK01000050.1/26390-26571 CODON                            ...........................................................................................................................................................................................................................................................................................................................................................................................................................................................................................................
#=GR NZ_JPJK01000050.1/26390-26571 TT_RNIE_SLOW                     ........................................................................................................................................................................................................................................................................................................::...............................................................................<<<<<<<<.{<<{{_._>>}>>>>>>>>.........................::::::::::::.................................................
NZ_AVOX01000018.1/3688-3507                                         GUUACAAAAUUAUCUCGAUUGUUGCAACAAAACACGCAAUUAACGAUUGCAUUUUCUCGUCAUUUCUCUAUAAUGCGACCGCU.....GA....................................................................................UUUAUUU....................................................................................................UCAGCACCUAUUUUGU................................................................................CAAGCUAC.UGGGUC.GCCUGUAGCUUG........................UUUUGUUUAACGACCUUUU..........AGGUCACAAUAUAAAGAGAUAUUAAA....AUG
#=GR NZ_AVOX01000018.1/3688-3507 CODON                              ...........................................................................................................................................................................................................................................................................................................................................................................................................................................................................................................
#=GR NZ_AVOX01000018.1/3688-3507 TT_RNIE_SLOW                       ........................................................................................................................................................................................................................................................................................................::...............................................................................<<<<<<<<.{<<{{_._>>}>>>>>>>>.........................::::::::::::.................................................
NC_015460.1/2601357-2601178                                         GUUACAAAAUUAUCGCAAUUGUUUAAACAAAACUCUCAAUUAACGAUUGCAUUUUAUCGUCAUUUCUCUAUAAUGCGACAGCU.....GA....................................................................................UUUAUUU....................................................................................................UCAGCCCUAUUUUGU.................................................................................CAAGCUAC.UGGGUC.GCCUGUAGCUUG........................UUUUGUCUAACGACC.GUUUA.........GGUCAUAACAUAAAGAGAAUUAAA.....AUG
#=GR NC_015460.1/2601357-2601178 CODON                              ........................................................................................................................................................................................................................................................................................................................................................................................................................................................................................................AUG
#=GR NC_015460.1/2601357-2601178 TT_RNIE_SLOW                       .......................................................................................................................................................................................................................................................................................................::................................................................................<<<<<<<<.{<<{{_._>>}>>>>>>>>.........................::::::::::::.................................................
NZ_AWGA01000054.1/34248-34428                                       AUACUUUAUUAAUUAGCUUAAAAAUGACAAGAAAAGAAUUAAGCAUUGCCUCUAUUACUAUAAAUCGUUAUAAUCGCACUGCU.....U.....................................................................................UUU.........................................................................................................AAGCAAAUGUUGGAAUUAUG...........................................................................CCAAUUGC.UGGGUC.GCCUGUAAUUGGUU......................UUUCU.AUUUUAAAUAGAAACA.......UAUUUAAAUAAAGAGACUUAUC........AUG
#=GR NZ_AWGA01000054.1/34248-34428 CODON                            ........................................................................................................................................................................................................................................................................................................................................................................................................................................................................................................AUG
#=GR NZ_AWGA01000054.1/34248-34428 TT_RNIE_SLOW                     ...........................................................................................................................................................................................................................................................................................................................................................................................................................................................................................................
BGMT1_NODE_66530/8137-8302                                          UGCAAUCCAUAUCUGACUUUAUCUUUAUUAAGCUGAUUAUUUGAUUGCGUUUACUAGCAUAAAACUUUAUAAUCCCUAGCGCU.....U.....................................................................................UUUA........................................................................................................AAGCACUAAUUUUAUAG..............................................................................CCAACUAC.UGGGUC.GCCUGUAAUUGG........................UUUUUUAUUUG.....AAA...............UAAAUAAGAGAAAUCGAU.......AUG
#=GR BGMT1_NODE_66530/8137-8302 CODON                               ........................................................................................................................................................................................................................................................................................................................................................................................................................................................................................................AUG
#=GR BGMT1_NODE_66530/8137-8302 TT_RNIE_SLOW                        .......................................................................................................................................................................................................................................................................................................::{<<.............................................................................<<<<{<<<.{<___-.--->>>>}>>>>........................>>}::::::::.....:::...............:...........................
HBC_scaff_10331702/1438-1527                                        ............................................................................UAGCGCU.....U.....................................................................................UUUA........................................................................................................AAGCACUAAUUUUAUAG..............................................................................CCAACUAC.UGGGUC.GCCUGUAAUUGG........................UUUUUUAUUU......GAAAU..............AAAUAAGAGAAAUCAAU.......AUG
#=GR HBC_scaff_10331702/1438-1527 CODON                             ...........................................................................................................................................................................................................................................................................................................................................................................................................................................................................................................
#=GR HBC_scaff_10331702/1438-1527 TT_RNIE_SLOW                      .......................................................................................................................................................................................................................................................................................................::{<<.............................................................................<<<<{<<<.{<___-.--->>>>}>>>>........................>>}:::::::......:::::.........................................
BGMT1_NODE_175249/6672-6518                                         .....ACGCAAUCAAUAUGAUACAAAGUCGAUAGUAUUAUUUGAUUGCGUUUAAUCGGAUUAAACUUUAUAAUCGCUAGCGCU.....U.....................................................................................UUUA........................................................................................................AAGCACCUAUUUUAUAG..............................................................................CCAACUAC.UGGGUC.GCCUGUAAUUGG........................UUUUUAUUU.......UAAAAU..............AAUUAAGAGAA............AUG
#=GR BGMT1_NODE_175249/6672-6518 CODON                              ........................................................................................................................................................................................................................................................................................................................................................................................................................................................................................................AUG
#=GR BGMT1_NODE_175249/6672-6518 TT_RNIE_SLOW                       ...........................................................................................................................................................................................................................................................................................................................................................................................................................................................................................................
HBC_scaff_10317430/741-577                                          UGCAAUCAAUAUGUGACUUUAUCUUUGUAGAGUUGAUUAUUUGAUUGCGUUUACUAACAUAACACUUUAUAAUCCCUAGCGCU.....U.....................................................................................UUUA........................................................................................................GAGCACUAAUUUUAUAA..............................................................................CCAACUAC.UGGGUC.GCCUGUAAUUGG........................UUUUUAUUU.......UGAAU...............AAAUAAGAGAAAUCAAU......AUG
#=GR HBC_scaff_10317430/741-577 CODON                               ...........................................................................................................................................................................................................................................................................................................................................................................................................................................................................................................
#=GR HBC_scaff_10317430/741-577 TT_RNIE_SLOW                        .......................................................................................................................................................................................................................................................................................................::{<<.............................................................................<<<<{<<<.{<___-.--->>>>}>>>>........................>>}:::::........:::::...............:.........................
HBC_scaff_10153421/167-3                                            UGCAAUCAAUAUGUGACUUUGUCUUUAUUGAGCUGAUUAUUUGAUUGCGUUUACUCACAUAACACAUUAUAAUCCCUAGCGCU.....U.....................................................................................UUUA........................................................................................................GAGCACUAAUUUUAUAA..............................................................................CCAACUAC.UGGGUC.GCCUGUAAUUGG........................UUUUUAUUU.......UGAAU...............AAAUAAGAGAAAUCAAU......AUG
#=GR HBC_scaff_10153421/167-3 CODON                                 ...........................................................................................................................................................................................................................................................................................................................................................................................................................................................................................................
#=GR HBC_scaff_10153421/167-3 TT_RNIE_SLOW                          .......................................................................................................................................................................................................................................................................................................::{<<.............................................................................<<<<{<<<.{<___-.--->>>>}>>>>........................>>}:::::........:::::...............:.........................
HBC_scaff_10271466/194-30                                           UGCAAUCAAUAUGUGAUUUUAUCUUUAUAGGAUUGAUUAUUUGAUUGCGUUUACUAGCAUAACACUUUAUAAUCCCUAGCGCU.....U.....................................................................................UUUA........................................................................................................AAGCACUAAUUUUAUAA..............................................................................CCAACUAC.UGGGUC.GCCUGUAAUUGG........................UUUUUAUUU.......UGAAU...............AAAUAAGAGAAAUCAAU......AUG
#=GR HBC_scaff_10271466/194-30 CODON                                ...........................................................................................................................................................................................................................................................................................................................................................................................................................................................................................................
#=GR HBC_scaff_10271466/194-30 TT_RNIE_SLOW                         .......................................................................................................................................................................................................................................................................................................::{<<.............................................................................<<<<{<<<.{<___-.--->>>>}>>>>........................>>::::::.......:.::::...............:.........................
BGMT1_NODE_239012/237-73                                            UGCAAUCAAUAUGUGAUUUUAUCUUUAUAGGGUUGAUUAUUUGAUUGCGUUUACUAGCAUAACACUUUAUAAUCCCUAGCGCU.....U.....................................................................................UUUA........................................................................................................AAGCACUAAUUUUAUAA..............................................................................CCAACUAC.UGGGUC.GCCUGUAAUUGG........................UUUUUAUUU.......UGAAU...............AAAUAAGAGAAAUCAAU......AUG
#=GR BGMT1_NODE_239012/237-73 CODON                                 ........................................................................................................................................................................................................................................................................................................................................................................................................................................................................................................AUG
#=GR BGMT1_NODE_239012/237-73 TT_RNIE_SLOW                          .......................................................................................................................................................................................................................................................................................................::{<<.............................................................................<<<<{<<<.{<___-.--->>>>}>>>>........................>>}:::::.......::.:::...............:.........................
BGMT1_NODE_596642/79922-79758                                       AUGCAAUUAUGCUUAAUUAGUUCAAUGAUAGAUUGAAUAUUUGAUUGCGUUUAUAUAGCGAAGACUUUAUAAUCGCCUUCGCU.....U.....................................................................................UAUA........................................................................................................AAGCACCAAUUUGAUAG..............................................................................CCAACUAC.UGGGUC.GCCUGUAAUUGGUU......................UUUAUUUU........AAAAAACUAAGA.........GAAAUAAAC.............AUG
#=GR BGMT1_NODE_596642/79922-79758 CODON                            ........................................................................................................................................................................................................................................................................................................................................................................................................................................................................................................AUG
#=GR BGMT1_NODE_596642/79922-79758 TT_RNIE_SLOW                     ...........................................................................................................................................................................................................................................................................................................................................................................................................................................................................................................
NZ_CP007445.1/521640-521805                                         UGAACACGCAAUCAAUAUGAUACAAAGUCGAUAGUAUUAUUUGAUUGCGUUUAAUUGGAUUAAACUUUAUAAUCGCUAGCGCU.....U.....................................................................................UUUA........................................................................................................AAGCACAUAUUUUAUAA..............................................................................CCAACUAC.UGGGUC.GCCUGUAAUUGGU.......................UUUUAUUUU.......AAAAUACUUAAGA.......GAAAUAAAA..............AUG
#=GR NZ_CP007445.1/521640-521805 CODON                              ........................................................................................................................................................................................................................................................................................................................................................................................................................................................................................................AUG
#=GR NZ_CP007445.1/521640-521805 TT_RNIE_SLOW                       .......................................................................................................................................................................................................................................................................................................::{<<.............................................................................<<<<{<<<.{<___-.--->>>>}>>>>>.......................>}::::::.......:::.::.........................................
HBC_scaff_10017072/649-812                                          UGUACACGCAAUCAAUAUGAUACAAAGUCGAUAGUAUUAUUUGAUUGCGUUUAAUUGGAUUAAACUUUAUAAUCGCUAGCGCU.....U.....................................................................................UUUA........................................................................................................AAGCACAUAUUUUAUA...............................................................................CCAACUAC.UGGGUC.GCCUGUAAUUGGUU......................UUUAUUUU........AAAAUAAUUAAGA........GAAAUAAA..............AUG
#=GR HBC_scaff_10017072/649-812 CODON                               ........................................................................................................................................................................................................................................................................................................................................................................................................................................................................................................AUG
#=GR HBC_scaff_10017072/649-812 TT_RNIE_SLOW                        ...........................................................................................................................................................................................................................................................................................................................................................................................................................................................................................................
NZ_CM001982.1/2023844-2023649                                       GCUAGCCGCAGCGGUUUUAUUUGCCCGCGCCGCCAUAUUCCGCUAAAAUCUCGCCCGCUUUUAUUGGUAAUAACAACAUCGUU.....A..UG.................................................................................CGAA....................................................................................................UAACAAGCAGAGUUAUCAAC................AAGUAUAGUUG.............UCAA.................CAAGUAUAGUUAUCCCG.CCUGUUGC.UGGGUC.GCCUGUAACAGGUUCA....................UUUUAUC.........AAGUA.................GAGAAAGCA............AUG
#=GR NZ_CM001982.1/2023844-2023649 CODON                            ..STP......................................................................................................................................................................................................................................................................................................................................................................................................................................................................................................
#=GR NZ_CM001982.1/2023844-2023649 TT_RNIE_SLOW                     ...........................................................................................................................................................................................................................................................................................................................................................................................................................................................................................................
NZ_BAUC01000005.1/5142-5305                                         CAAGGACGCUAUCGCAAGGCCUACCAGCUGCGCGGCUAAUUUAUUUGCCGUCCCGGCGUAGAUCGGCUAGAAUGCCGCCCGCU.....UUGC..................................................................................CGAG.....................................................................................................GCAAGGCACACUAUCCCG................................................................................UCUGCUGC.UGGGUC.GCCUGUGGCGGAC.......................UUC.AUUUU.......UUUAUC..............GAGAUAGAACC............AUG
#=GR NZ_BAUC01000005.1/5142-5305 CODON                              ....................................STP.................................................................................................................................................................................................................................................................................................................................................................................................................................................................AUG
#=GR NZ_BAUC01000005.1/5142-5305 TT_RNIE_SLOW                       ...........................................................................................................................................................................................................................................................................................................................................................................................................................................................................................................
NZ_CP011359.1/1184595-1184432                                       CAAGGACGUUAUCGCAAGGCGUAUCAACUGCGCGGCUAAUUUAUUUGCCGUCCCGGCGCAGAUCGGCUAGAAUGCCGCCCGCU.....UUGC..................................................................................CGAG.....................................................................................................GCAAGGCACACUAUCCCG................................................................................UCUGCUGC.UGGGUC.GCCUGUGGCGGACUUCAUUU................UUUUAUC...............................GAGAUAGAUCU..........AUG
#=GR NZ_CP011359.1/1184595-1184432 CODON                            ....................................STP.................................................................................................................................................................................................................................................................................................................................................................................................................................................................AUG
#=GR NZ_CP011359.1/1184595-1184432 TT_RNIE_SLOW                     ...........................................................................................................................................................................................................................................................................................................................................................................................................................................................................................................
NZ_GG739633.1/1835538-1835701                                       CAAGGACGUUAUCGCAAGGCGUAUCAACUGCGCGGCUAAUUUAUUUGCCGUCCCGACGCAGAUCGGCUAGAAUGCCGCCCGCU.....UUGC..................................................................................CGAG.....................................................................................................GCAAGGCACACUAUCCCG................................................................................UCUGCUGC.UGGGUC.GCCUGUGGCGGACUUCAUUU................UUUUAUC...............................GAGAUAGAUCU..........AUG
#=GR NZ_GG739633.1/1835538-1835701 CODON                            ...........................................................................................................................................................................................................................................................................................................................................................................................................................................................................................................
#=GR NZ_GG739633.1/1835538-1835701 TT_RNIE_SLOW                     ...........................................................................................................................................................................................................................................................................................................................................................................................................................................................................................................
NZ_JMSP01000212.1/2513-2675                                         UACCAAGGCAGAUUUCGGCGUGCAACGUCCGCGAGUUAGAUUAUUUGCUCUGCCCCCCGUUACCCGCUAUAAUGCCGCGCGCU.....UUAU..................................................................................CUCA.....................................................................................................AUAAAGCGUCACUGAAUAAUCCU...........................................................................UCCGUUGC.UGGGUC.GCCUGUAGCGGAAUUA....................CUC.............UAA.......................GAGAAAAAUU.......AUG
#=GR NZ_JMSP01000212.1/2513-2675 CODON                              ....................................STP.................................................................................................................................................................................................................................................................................................................................................................................................................................................................AUG
#=GR NZ_JMSP01000212.1/2513-2675 TT_RNIE_SLOW                       ...........................................................................................................................................................................................................................................................................................................................................................................................................................................................................................................
ACOFG988_F31SS7V01ADKVZ/357-195                                     UACCAAGGCCGUUUUCCGCCGCGCGGACUCUGCCAGCUAGAUCAUUUGCCCUCCUACAUUUACCCGCUAUAAUGCCGCGCGCU.....UUG...................................................................................AUUUAA....................................................................................................CAAAGCGUCAUUGAAUAAACCU...........................................................................UCCGUUGC.UGGGUC.GCCUGUAGCGGAAUUA....................CUCU............A........................AGAGAAAAAUU.......AUG
#=GR ACOFG988_F31SS7V01ADKVZ/357-195 CODON                          .....................................STP...................................................................................................................................................................................................................................................................................................................................................................................................................................................................
#=GR ACOFG988_F31SS7V01ADKVZ/357-195 TT_RNIE_SLOW                   ...........................................................................................................................................................................................................................................................................................................................................................................................................................................................................................................
ACOFG987_contig00182/265-103                                        UACCAAGGCCGUUUCCGCCGCGCGGACUCUGCCAGCUAGAUCAUUUGCCCUCCCUACAUUUACCCGCUAUAAUGCCGCGCGCU.....UUG...................................................................................AUUUAA....................................................................................................CAAAGCGUCAUUGAAUAAACCU...........................................................................UCCGUUGC.UGGGUC.GCCUGUAGCGGAAUUA....................CUCU............A........................AGAGAAAAAUU.......AUG
#=GR ACOFG987_contig00182/265-103 CODON                             ....................................STP....................PTS.............................................................................................................................................................................................................................................................................................................................................................................................................................................
#=GR ACOFG987_contig00182/265-103 TT_RNIE_SLOW                      ...........................................................................................................................................................................................................................................................................................................................................................................................................................................................................................................
NZ_ALXE01000021.1/156832-156668                                     CUUUCGUCGCGCCAAUGAGUUGCGCUGAGCGCGGGGCAAACCAUUUGCCCGCGAUACGCAAAGAGGCUAUAAUCCCGCCCGCU.....UUUGC.................................................................................UUAU....................................................................................................GCAUCAGCACAAUCUGAAUCAAUC...........................................................................CCUGUUGC.UGGGUC.GCCUGUAACAGGCUAGCUAAAAGAGAAUUAGA...............................................................AUG
#=GR NZ_ALXE01000021.1/156832-156668 CODON                          .........................STP............................................................................................................................................................................................................................................................................................................................................................................................................................................................................AUG
#=GR NZ_ALXE01000021.1/156832-156668 TT_RNIE_SLOW                   ...........................................................................................................................................................................................................................................................................................................................................................................................................................................................................................................
NZ_JRXF01000037.1/37120-37296                                       GGCCGUUUUCGUCGCGCUAAUGAGCUGCGCUGACGCUGUAUUGUUUGCCCGGACCGGCAAACACAGCUAUAAUGCCGCCCGCU.....UUUGC.................................................................................UAC.....................................................................................................GCGGAAGC............................UGAACG..................AUUUAAAC..................CGUUUAUCCAA..CCUGUUGC.UGGGUC.GCCUGUAGCAGGAUAAUUAA................UUGA............AGAGAA...................UCAACA............AUG
#=GR NZ_JRXF01000037.1/37120-37296 CODON                            ..............................STP.......................................................................................................................................................................................................................................................................................................................................................................................................................................................................AUG
#=GR NZ_JRXF01000037.1/37120-37296 TT_RNIE_SLOW                     ...........................................................................................................................................................................................................................................................................................................................................................................................................................................................................................................
JGI26052J44787_1064973/214-39                                       GGCCGUUUCCGGCGCGCUAAUGAGUUGCGCUGACGCUGUAUUGUUUGCCCGGGCCGGCAAACACGGCUAUAAUGCCGCCCGCU.....UUUGC.................................................................................UAC.....................................................................................................GCAGAAGC............................UGAACG..................AUUUAAAC..................CGUUUAUCCAA..CCUGUUGC.UGGGUC.GCCUGUAACAGGAUAAUUUAUUGAAGAGAAUCAAA............................................................AUG
#=GR JGI26052J44787_1064973/214-39 CODON                            ..............................STP..........................................................................................................................................................................................................................................................................................................................................................................................................................................................................
#=GR JGI26052J44787_1064973/214-39 TT_RNIE_SLOW                     ...........................................................................................................................................................................................................................................................................................................................................................................................................................................................................................................
NZ_CP009866.1/1000804-1000641                                       CAGGGACGCUAUCGCCGCGCCAACGAGCUGCGUUGAGCGGGCGUUUGCGUCGACAGGUAAAGAUGGCUAUAAUGCCGCGCGCU.....UUUGU.................................................................................CUG.....................................................................................................ACAAGAGCUGAACAAUCCUG...............................................................................ACUGCUGC.UGGGUC.GCCUGUAGCAGUA.......................UCAUCU..........AUUUAA.................AGA.GAGUUACC........AUG
#=GR NZ_CP009866.1/1000804-1000641 CODON                            .................................STP....................................................................................................................................................................................................................................................................................................................................................................................................................................................................AUG
#=GR NZ_CP009866.1/1000804-1000641 TT_RNIE_SLOW                     ...........................................................................................................................................................................................................................................................................................................................................................................................................................................................................................................
NC_017445.1/3643983-3644145                                         GGGGCGUUUCCGCCGGGCAAAUGAGCUGCGCUAGCGUUAAUGCAUUGCCCACUGCGGCAAACAUCGUUAUAAUGCCGCCCGCU.....UUUGC.................................................................................UCU.....................................................................................................GUGAAAGCUGAACAAGACUA...............................................................................CCUGCUGC.UGGGUC.GCCUGUAGCAGGAAUAAAACCUGAAGAGACUUAAA............................................................AUG
#=GR NC_017445.1/3643983-3644145 CODON                              ...............................STP.........................................................................................................................................................................................................................................................................................................................................................................................................................................................................
#=GR NC_017445.1/3643983-3644145 TT_RNIE_SLOW                       ...........................................................................................................................................................................................................................................................................................................................................................................................................................................................................................................
NZ_CAPD01000016.1/545610-545772                                     GGGCCGUUUUCGUCGGGCAAAUGAGCUGCGCUAGCGUUAAUACAUUGCCCGCUGCGGCAAACAUCGUUAUAAUGCCGCCCGCU.....UUUGC.................................................................................UAU.....................................................................................................GUGAAAGCUGAACAAGACUA...............................................................................CCUGCUGC.UGGGUC.GCCUGUAGCAGGAAUAAAACCUGAAGAGACUUAAA............................................................AUG
#=GR NZ_CAPD01000016.1/545610-545772 CODON                          ...............................STP.........................................................................................................................................................................................................................................................................................................................................................................................................................................................................
#=GR NZ_CAPD01000016.1/545610-545772 TT_RNIE_SLOW                   ...........................................................................................................................................................................................................................................................................................................................................................................................................................................................................................................
NZ_BAYW01000003.1/344164-344326                                     GGGCCGUUUCCGUCGGGCAAAUGAGCUGCGCUAGCGUUAAUACAUUGCCCGCUGCGGCAAACAUCGUUAUAAUGCCGCCCGCU.....UUUGC.................................................................................UAU.....................................................................................................GUGAAAGCUGAACAAGACUA...............................................................................CCUGCUGC.UGGGUC.GCCUGUAGCAGGAAUAAAACCUGAAGAGACUUAAA............................................................AUG
#=GR NZ_BAYW01000003.1/344164-344326 CODON                          ...........................................................................................................................................................................................................................................................................................................................................................................................................................................................................................................
#=GR NZ_BAYW01000003.1/344164-344326 TT_RNIE_SLOW                   ...........................................................................................................................................................................................................................................................................................................................................................................................................................................................................................................
NC_012214.1/1522542-1522380                                         GGGGCGUUUCCGCCGGGCAAAUGAGCUGCGCUAGCGUUAAUGCAUUGCCCACUGCGGCAAACAUCGUUAUAAUGCCGCCCGCU.....UUUGC.................................................................................UCUGU...................................................................................................GG..AAGCUGAACAAGACUA...............................................................................CCUGCUGC.UGGGUC.GCCUGUAGCAGGAAUAAAACCUGAAGAGACUUAAA............................................................AUG
#=GR NC_012214.1/1522542-1522380 CODON                              ...............................STP......................................................................................................................................................................................................................................................................................................................................................................................................................................................................AUG
#=GR NC_012214.1/1522542-1522380 TT_RNIE_SLOW                       ...........................................................................................................................................................................................................................................................................................................................................................................................................................................................................................................
NZ_KB372800.1/67576-67751                                           GCCGCUUUCGCCGCGCCAACGAGCUGAGUUAACGACGGUAUUGUUUGCCCGCACCGGCAAACGCGGCUAUAAUGCCGCCCGCU.....UUUGC.................................................................................GAAA....................................................................................................GCCUGAGCACACUAUAGUACGAACAAUCCAA....................................................................CCUGUUAC.UGGGUC.GCCUGUAGCAGGAA......................CAUUU...........AUU.....................GAAUGAGAAAUAAC.....AUG
#=GR NZ_KB372800.1/67576-67751 CODON                                .............................STP........................................................................................................................................................................................................................................................................................................................................................................................................................................................................AUG
#=GR NZ_KB372800.1/67576-67751 TT_RNIE_SLOW                         ...........................................................................................................................................................................................................................................................................................................................................................................................................................................................................................................
NZ_ATYS01000017.1/74657-74835                                       GCCGCUAUCGUCGGGCUAAUGAACUGCGCGGAUGACGGUUUUAUUUGCCGUGGGUCGCUAAUUCCGUUAGAAUCCCGCCCGCU.....UUGACUUUUGU...........................................................................UAAUCC............................................................................................GCAAGUA...AAGCAGAUUUACUCAA...............................................................................CUCGCAGC.UGGGUC.GCCUGUUGCGGGAUUUAACA................UUCUUU..........AAGAGA.................AAAGAAA.............AUG
#=GR NZ_ATYS01000017.1/74657-74835 CODON                            ................................STP.....................................................................................................................................................................................................................................................................................................................................................................................................................................................................AUG
#=GR NZ_ATYS01000017.1/74657-74835 TT_RNIE_SLOW                     ...........................................................................................................................................................................................................................................................................................................................................................................................................................................................................................................
NZ_CP010423.1/2736763-2736921                                       GACGCUACCGCCGAGCCAAUGAACUACGUGGCUAACGGUUUUAUUUGCCGUAGGCGGUGAAUUCCGUUAGAAUCCCGUCCGCU.....U.....................................................................................AAA.........................................................................................................AAGCAAGAUCGCUCAA...............................................................................CCUGCUGC.UGGGUC.GCCUGUAGCGGGAUUUAACA................UUCUUU..........AAGAGA.................AAAGAAA.............AUG
#=GR NZ_CP010423.1/2736763-2736921 CODON                            ................................STP.....................................................................................................................................................................................................................................................................................................................................................................................................................................................................AUG
#=GR NZ_CP010423.1/2736763-2736921 TT_RNIE_SLOW                     ...........................................................................................................................................................................................................................................................................................................................................................................................................................................................................................................
NZ_JTHJ02000271.1/30116-30299                                       GGGCAGACGAAUUAUAUUAAUAGGUUCCGAUUGACCUAUUCUAUUUGCUGUAACCGCCAUUUUUCGCUAGAAUGCCGCCCGCU.....U.GAC..ACGAUG.........................................................................CUACUA..........................................................................................UGUUAAAUGUUAAGCCAAAUCUCGAA.................................................................................CCUGCUGC.UGGGUC.GCCUGUAGCAGGAUUUA...................UUUUCUUCU.......UAAU................AG.AGAAAAAAUA..........AUG
#=GR NZ_JTHJ02000271.1/30116-30299 CODON                            .................STP.......................................................................................................................................................................................................................................................................................................................................................................................................................................................................................
#=GR NZ_JTHJ02000271.1/30116-30299 TT_RNIE_SLOW                     ...........................................................................................................................................................................................................................................................................................................................................................................................................................................................................................................
NZ_KN150745.1/3288433-3288610                                       ACGCUAUCGAAAAGCAGAUACAUUGUAUUAAUCUGGAUUUAUAUUUGCUGUUAGUGGACUUUUUCGUUAAAAUGCGCCCCGCU.....UUAUCUA...............................................................................UUUU..................................................................................................UAGAU.AAACCAAAUCUCGAG................................................................................CUUGUUGC.UGGGUC.GCCUGUAACAAGUAUGUAUUUUC.............UUUCUUUU........UCAU.................AAGAGAAAAAAG..........AUG
#=GR NZ_KN150745.1/3288433-3288610 CODON                            ............................STP.........................................................................................................................................................................................................................................................................................................................................................................................................................................................................AUG
#=GR NZ_KN150745.1/3288433-3288610 TT_RNIE_SLOW                     ...........................................................................................................................................................................................................................................................................................................................................................................................................................................................................................................
NZ_AWXP01000006.1/365278-365101                                     UCGCUACCGAAAAGCAGAUACCUUGUAUUAAUCUGGAUUUAUAUUUGCUGUUAGAGGACUUUUUCGUUAAAAUGCGCCCCGCU.....UUAUCUA...............................................................................UUUU..................................................................................................UAGAU.AAACCAAAUCUCGAG................................................................................CUUGUUGC.UGGGUC.GCCUGUAACAAGUAUGUAUUUUC.............UUUCUUUU........UUAU.................AAGAGAAAAAAG..........AUG
#=GR NZ_AWXP01000006.1/365278-365101 CODON                          ............................STP.........................................................................................................................................................................................................................................................................................................................................................................................................................................................................AUG
#=GR NZ_AWXP01000006.1/365278-365101 TT_RNIE_SLOW                   ...........................................................................................................................................................................................................................................................................................................................................................................................................................................................................................................
NZ_JTBW01000001.1/2162321-2162494                                   GACGCUUUCGUAAAGCAGAUACCUUAUAUUAAAGUCGAUUUAUAUUUGCUGUUAGAGUGCUUUUUCGUUAAAAUGCGCCCGCU.....UUAUCUG...............................................................................UUUU..................................................................................................UAGAU.AAACCAAAUCUCGAG................................................................................CUUGUUGC.UGGGUC.GCCUGUAACAAGUAUGUA..................UUUUCUUUU.......UCAU................AAGAGAAAAAAG...........AUG
#=GR NZ_JTBW01000001.1/2162321-2162494 CODON                        ...........................................................................................................................................................................................................................................................................................................................................................................................................................................................................................................
#=GR NZ_JTBW01000001.1/2162321-2162494 TT_RNIE_SLOW                 ...........................................................................................................................................................................................................................................................................................................................................................................................................................................................................................................
NZ_AUUA01000004.1/144918-144759                                     GGCGCUACCGUCGCGCCAACGAGCUGCGCGGAUAACGGUUUUAUUUGCCGUACGGUUAAAAUUUCGCUAGAAUCGGCCCCGCU.....U.....................................................................................UUAU........................................................................................................AAGCAGAACGUAUAAA...............................................................................CCCGCUGC.UGGGUC.GCCUGUAGCGGGUAUCA...................UUUUUUU.........AAAA..................GAGAAAAAACU..........AUG
#=GR NZ_AUUA01000004.1/144918-144759 CODON                          ................................STP.....................................................................................................................................................................................................................................................................................................................................................................................................................................................................AUG
#=GR NZ_AUUA01000004.1/144918-144759 TT_RNIE_SLOW                   .......................................................................................................................................................................................................................................................................................................::<...............................................................................<<<<<<<<.{<___-.--->>>>>>>>>>}}--....................:::::::........::::..................:.......................
NZ_AMYV01000046.1/35550-35713                                       AGCUGCGGGGCUAGCGGUUUAAGGCACGAUCAGGGAUUAAUCAUUUGCUGUACGGGCAAUACUUCGGUAACAUACCGCCCGCU.....UUCGC.................................................................................CAUGC...................................................................................................GCG.AAGCGAAGAUCUAUCA...............................................................................CCUGUUGC.UGGGUC.GCCUGUAACAGUAA......................UUUUCUU.........UUAA..................GAGAAAAAUC...........AUG
#=GR NZ_AMYV01000046.1/35550-35713 CODON                            ...........STP..........................................................................................................................................................................................................................................................................................................................................................................................................................................................................................AUG
#=GR NZ_AMYV01000046.1/35550-35713 TT_RNIE_SLOW                     ...........................................................................................................................................................................................................................................................................................................................................................................................................................................................................................................
NZ_JRWU01000002.1/498702-498865                                     GAGCUGCGCGGCUAGCGAUUAAGCAAAUAUCAGGGAUUAAUCAUUUGCCGUCAGGGCGAUACUUCGGUAACAUACCGCCCGCU.....UUCGC.................................................................................CAUGU...................................................................................................GCG.AAGCGAAGAUCUAUCA...............................................................................CCUGUUGC.UGGGUC.GCCUGUAACAGUAA......................UUUUCUU.........UUAA..................GAGAAAAAUC...........AUG
#=GR NZ_JRWU01000002.1/498702-498865 CODON                          ............STP.........................................................................................................................................................................................................................................................................................................................................................................................................................................................................................AUG
#=GR NZ_JRWU01000002.1/498702-498865 TT_RNIE_SLOW                   ...........................................................................................................................................................................................................................................................................................................................................................................................................................................................................................................
NZ_AJHJ01000034.1/50480-50644                                       AGCUACGCGGCUAACGAUUUAAGGCAUUCUCAGGGAUUAAUCAUUUGCCGUACAGGCGAUACUUCGGUAACAUACCGCCCGCU.....UUCGC.................................................................................CAUGU...................................................................................................GCG.GAGCGAAGAUCUAUCA...............................................................................CCUGUUGC.UGGGUC.GCCUGUAACAGUAA......................UUUUCUUU........UUA..................AGAGAAAAAUC...........AUG
#=GR NZ_AJHJ01000034.1/50480-50644 CODON                            ...........STP..........................................................................................................................................................................................................................................................................................................................................................................................................................................................................................AUG
#=GR NZ_AJHJ01000034.1/50480-50644 TT_RNIE_SLOW                     ...........................................................................................................................................................................................................................................................................................................................................................................................................................................................................................................
SPBFG_contig10167/3205-3369                                         AGCUGCGCGGAUAGCGCUUUAAGGCAUUAUCAGGGAUUAAUCAUUUGCCGUACGGGCGAUACUUCGGUAACAUACCGCCCGCU.....UUCGC.................................................................................CAUGU...................................................................................................GCG.AAGCGAGGAUCUAUCA...............................................................................CCUGUUGC.UGGGUC.GCCUGUAACAGUAA......................UUUUCUUU........UUA..................AGAGAAAAAUC...........AUG
#=GR SPBFG_contig10167/3205-3369 CODON                              ...........STP..........................................................................................................................................................................................................................................................................................................................................................................................................................................................................................AUG
#=GR SPBFG_contig10167/3205-3369 TT_RNIE_SLOW                       ...........................................................................................................................................................................................................................................................................................................................................................................................................................................................................................................
NZ_GG703819.1/827038-827228                                         UUAAUAUAAAUUAACUUUCUACUUGGCGGAUAGUGAUCUUAAUGAUUGCCCGUUGGGCAUUUUUUCGUUAAACUGCGCCCGCC.....U...UCGUAUAUCUCGC.....................................................................CUA.........................................................................................GCGAAAUAAUUUUACAGGGCCAAAUAUCGAA................................................................................CCUGCUGC.UGGGUC.GCCUGUAGCAGGAUUUUAU.................UUUUUCU.........UUUAU.................AGAGAAAUUGUA.........AUG
#=GR NZ_GG703819.1/827038-827228 CODON                              ........................................................................................................................................................................................................................................................................................................................................................................................................................................................................................................AUG
#=GR NZ_GG703819.1/827038-827228 TT_RNIE_SLOW                       ...........................................................................................................................................................................................................................................................................................................................................................................................................................................................................................................
JGI24739J22299_10000567/3134-3298                                   GCGCUUUCGCCGCGCUAACGAACUGCGCUAAGCCUUAUUAGCGUUUGCCCCUGUAGGGGAUUACCGCUAUAAUGCCGCCCGCU.....UUUGC.................................................................................AUGU....................................................................................................GCAUAAGC............................GGU.....................GUUGAAUA.....................ACCCU.....UCUGUUAC.UGGGUC.GCCUGUAGCAGAAAUCAUAAAGAGACGUAUUA...............................................................AUG
#=GR JGI24739J22299_10000567/3134-3298 CODON                        ............................STP.........................................................................................................................................................................................................................................................................................................................................................................................................................................................................AUG
#=GR JGI24739J22299_10000567/3134-3298 TT_RNIE_SLOW                 ...........................................................................................................................................................................................................................................................................................................................................................................................................................................................................................................
NZ_JRWI01000018.1/32043-31879                                       CCGCUUCCGCCGGGCCAAUGAACUCCGCUAGGUCGUAUUAGCGUUUGCCCCGGUGGGGGAUUACGGCUAUAAUGCCGCCCGCU.....UUUGC.................................................................................AUGU....................................................................................................GCAUCAGC............................GGU.....................GUUGAAUA.....................ACCCU.....UCUGUUAC.UGGGUC.GCCUGUAGCAGAAAUUAUAAAGAGACGUAUUA...............................................................AUG
#=GR NZ_JRWI01000018.1/32043-31879 CODON                            ............................STP............................................................................................................................................................................................................................................................................................................................................................................................................................................................................
#=GR NZ_JRWI01000018.1/32043-31879 TT_RNIE_SLOW                     ...........................................................................................................................................................................................................................................................................................................................................................................................................................................................................................................
NZ_AHIE01000019.1/200264-200428                                     CCGUUUCCGCCGGGCCAAUGAACUCCGCUAGGUCGUAUUAGCGUUUGCCCCGGUGGGGGAUUACGGCUAUAAUGCCGCCCGCU.....UUUGC.................................................................................AUGU....................................................................................................GCAUCAGC............................GGU.....................GUUGAAUA.....................ACCCU.....UCUGUUAC.UGGGUC.GCCUGUAGCAGAAAUUAUAAAGAGACGUAUUA...............................................................AUG
#=GR NZ_AHIE01000019.1/200264-200428 CODON                          ............................STP.........................................................................................................................................................................................................................................................................................................................................................................................................................................................................AUG
#=GR NZ_AHIE01000019.1/200264-200428 TT_RNIE_SLOW                   ...........................................................................................................................................................................................................................................................................................................................................................................................................................................................................................................
NZ_CGIG01000001.1/4920365-4920530                                   GCCGGGCAAACGAGUUGCGAGGAUAACUUAUUUCUCGGUUUUAUUUGCCCGACGAACCAUAUUCCGUUAGAAUUCCGUCCGCU.....UUUGC.................................................................................ACC.....................................................................................................GCAGAAGCUGAAUAACCCAA...............................................................................CUUGCUGC.UGGGUC.GCCUGUAGCAGGAU......................UACUUA..........UAU....................UAAGUAGAGUAAAAA.....AUG
#=GR NZ_CGIG01000001.1/4920365-4920530 CODON                        .......................STP..............................................................................................................................................................................................................................................................................................................................................................................................................................................................................AUG
#=GR NZ_CGIG01000001.1/4920365-4920530 TT_RNIE_SLOW                 ...........................................................................................................................................................................................................................................................................................................................................................................................................................................................................................................
NZ_CM001230.1/2848005-2848170                                       CGGCGGGCAAACGAGCUGCGCGGCUAGCUUAUUCACGGUUUUAUUUGCCCGCAGACCCAUAUUCCGCUAGAAUUCAGCCCGCU.....UUUGU.................................................................................AUC.....................................................................................................GCAAAAGCAGAACAACCCAA...............................................................................CUUGCUGC.UGGGUC.GCCUGUAGCAGGAU......................UACUUA..........UCU....................UAAGUAGAGUAAAAA.....AUG
#=GR NZ_CM001230.1/2848005-2848170 CODON                            ........................STP.............................................................................................................................................................................................................................................................................................................................................................................................................................................................................AUG
#=GR NZ_CM001230.1/2848005-2848170 TT_RNIE_SLOW                     ...........................................................................................................................................................................................................................................................................................................................................................................................................................................................................................................
NZ_CM001857.1/2747594-2747785                                       CGCCGCGCUCAUGAACUGCGCGGCUAACGUCGCCGUGGUUUCGUUUGCCCUACAGGCCAUAUUCCGCUAGAAUUUCGCCCGCU.....UUUGUCCAGUCUG.........................................................................UCGUGCUAACGCCGC.................................................................................CAAA.CGGAUACAAGCAAAGUAUCCUG................................................................................CCUGCCGC.UGGGUC.GCCUGCGGCAGGUUCA....................CUUUAU..........CCAA...................GUAGAGAAAGCA........AUG
#=GR NZ_CM001857.1/2747594-2747785 CODON                            ........................STP.............................................................................................................................................................................................................................................................................................................................................................................................................................................................................AUG
#=GR NZ_CM001857.1/2747594-2747785 TT_RNIE_SLOW                     ...........................................................................................................................................................................................................................................................................................................................................................................................................................................................................................................
NZ_AZYZ01000036.1/177704-177513                                     GAUGAAUAAAUCAUGCCAAGUCAGAAAGAUAAUGAUCUUAAUGAUUGCCCGCUGGCCGUUUUUUCGUUAAAAUGCCGCCCGCC.....U..UUGUAU.GUCUCGC.....................................................................UUA.........................................................................................GCGAAAUGAUGUUACAGGGCCAAAUCUCGAA................................................................................CCUGCUGC.UGGGUC.GCCUGUAGCAGGAUUUUUAU................UUUUUCU.........UUUAU.................AGAGAAAUUGUA.........AUG
#=GR NZ_AZYZ01000036.1/177704-177513 CODON                          ........................................................................................................................................................................................................................................................................................................................................................................................................................................................................................................AUG
#=GR NZ_AZYZ01000036.1/177704-177513 TT_RNIE_SLOW                   .....................................................................................................................................................................................................................................................................................................::<<................................................................................<<<<<<<<.{<___-.--->>>>>>>>>}>>:::::..................:::::::.....................................................
NZ_ABXW01000062.1/233916-233724                                     GGCGGAUAAACCAUGCCCAAUCAGAAAGAUAAUGAUCUUAAUGAUUGCCCACCCACCGUUUUUUCGUUAAAAUGCUGCCCGCC.....UUUAUAUGUC.UCGCG......................................................................AUAG.........................................................................................CGAAAUGAUGUUACGAGGCCAAAUCUCGAA................................................................................CCUGCUGC.UGGGUC.GCCUGUAGCAGGAUUUUUAU................UUUUUCU.........UUUAU.................AGAGAAAUUGUA.........AUG
#=GR NZ_ABXW01000062.1/233916-233724 CODON                          ........................................................................................................................................................................................................................................................................................................................................................................................................................................................................................................AUG
#=GR NZ_ABXW01000062.1/233916-233724 TT_RNIE_SLOW                   ......................................................................................................................................................................................................................................................................................................::<<...............................................................................<<<<<<<<.{<___-.--->>>>>>>>>}>>:::::.................:::::::......................................................
NZ_JACS01000013.1/220925-220733                                     GGCGGAUAAACUAUGCCCAAUCAGAAAGAUAAUGAUCUUAAUGAUUGCCCACCCACCGUUUUUUCGUUAAAAUGCUGCCCGCC.....UUUGUAUGUC.UCGCG......................................................................AUAG.........................................................................................CGAAAUGAUGUUACGAGGCCAAAUCUCGAA................................................................................CCUGCUGC.UGGGUC.GCCUGUAGCAGGAUUUUUAU................UUUUUCU.........UUUAU.................AGAGAAAUUGUA.........AUG
#=GR NZ_JACS01000013.1/220925-220733 CODON                          ...........................................................................................................................................................................................................................................................................................................................................................................................................................................................................................................
#=GR NZ_JACS01000013.1/220925-220733 TT_RNIE_SLOW                   ......................................................................................................................................................................................................................................................................................................::<<...............................................................................<<<<<<<<.{<___-.--->>>>>>>>>}>>:::::.................:::::::......................................................
NZ_KB233230.1/730976-730784                                         GGCGGAUAAACCAUGCCCAAUCAGAAAGAUAAUGAUCUUAAUGAUUGCCCACCCACCGUUUUUUCGUUAAAAUGCUGCCCGCC.....UUUGUAUGUC.UCGCG......................................................................AUAG.........................................................................................CGAAAUGAUGUUACGAGGCCAAAUCUCGAA................................................................................CCUGCUGC.UGGGUC.GCCUGUAGCAGGAUUUUUAU................UUUUUCU.........UUUAU.................AGAGAAAUUGUA.........AUG
#=GR NZ_KB233230.1/730976-730784 CODON                              ...........................................................................................................................................................................................................................................................................................................................................................................................................................................................................................................
#=GR NZ_KB233230.1/730976-730784 TT_RNIE_SLOW                       ......................................................................................................................................................................................................................................................................................................::<<...............................................................................<<<<<<<<.{<___-.--->>>>>>>>>}>>:::::.................:::::::......................................................
NC_020064.1/3160378-3160553                                         CCUGUACUGAUACGCAUCCCGUCCGCCGCUGCGGCAGGUUUUCGUUGCCCUGGCGGCGGCUUUCCGUUAAAAUGCCGCCCGCU.....UUACCUGGG.............................................................................UUCG................................................................................................CCCGGGUGGGGU............................CGA.....................AUUA.........................UCGAA.....CCUGUUAC.UGGGUC.GCCUGUAGCAGGGUAAAUU.................UUCUUUU.........AAGA..................GAAAGAACA............AUG
#=GR NC_020064.1/3160378-3160553 CODON                              .......STP..............................................................................................................................................................................................................................................................................................................................................................................................................................................................................................AUG
#=GR NC_020064.1/3160378-3160553 TT_RNIE_SLOW                       ...........................................................................................................................................................................................................................................................................................................................................................................................................................................................................................................
IMNBL1_c0001513/17051-17221                                         UAGUAUUUUUCUGGCAACUAAUUUGCCAUUUUCCUAACUAGUAUUUGCUGUUCCGCCCGAUUUCCGCUAGAAUGCCAGCCGCU.....UU....................................................................................GUUA.......................................................................................................AAAGCAGAUUUUCGAA................................................................................CCUGUUGC.UGGGUC.GCCUGUAACAGGAUU.....................UUUUAUUUAU......UUAA.............AUAAAUAUAGAGAAAGAACA......AUG
#=GR IMNBL1_c0001513/17051-17221 CODON                              STP.....................................................................................................................................................................................................................................................................................................................................................................................................................................................................................................AUG
#=GR IMNBL1_c0001513/17051-17221 TT_RNIE_SLOW                       ...........................................................................................................................................................................................................................................................................................................................................................................................................................................................................................................
NZ_APWM01000016.1/9075-8912                                         AAUCCCGAUGAGCUUACACAGGUAAGUGAUUCGGGUGAACGAACGCGGCCAACACACCUGCAACUUGAAGUAUGACGGGUAUA.....G..UUAUUU.............................................................................GAAC................................................................................................AAAGCGGAUUAUCCUG.......................................................................................CCUGUUGC.UGGGUC.GCCUGUAACAGGGUCA....................UUUUAUU.........A.....................AGUAGAGAAAGCA........AUG
#=GR NZ_APWM01000016.1/9075-8912 CODON                              ............................................................GUA............................................................................................................................................................................................................................................................................................................................................................................................................................................
#=GR NZ_APWM01000016.1/9075-8912 TT_RNIE_SLOW                       ...........................................................................................................................................................................................................................................................................................................................................................................................................................................................................................................
NZ_AJVN01000009.1/36265-36428                                       UGCAGCGGCCCGAAGGGCGAGGCCCAUUAGAUGGGCCGAGUAACGCAGCCAACACACCUGCAACUUGAAGUAUGACGGGUAUA.....G..UUAUUU.............................................................................GAAC................................................................................................AAAGCGGAUUAUCCUG.......................................................................................CCUGUUGC.UGGGUC.GCCUGUAACAGGGUCA....................UUUUAUU.........A.....................AGUAGAGAAAGCA........AUG
#=GR NZ_AJVN01000009.1/36265-36428 CODON                            .................................................................STP.......................................................................................................................................................................................................................................................................................................................................................................................................................................
#=GR NZ_AJVN01000009.1/36265-36428 TT_RNIE_SLOW                     ...........................................................................................................................................................................................................................................................................................................................................................................................................................................................................................................
NZ_CM001980.1/2559840-2560003                                       AAUCCCGAUGAGCUUACUCAGGUAAGUGAUUCGGGUGAACGAACGCCGCCAACACACCUGCAACUUGCAGUAUGACGGGUAUA.....G..UUAUUU.............................................................................GAAC................................................................................................AAAGCGGAUUAUCCUG.......................................................................................CCUGUUGC.UGGGUC.GCCUGUAACAGGGUCA....................UUUUAUU.........A.....................AGUAGAGAAAGCA........AUG
#=GR NZ_CM001980.1/2559840-2560003 CODON                            ........................................................................................................................................................................................................................................................................................................................................................................................................................................................................................................AUG
#=GR NZ_CM001980.1/2559840-2560003 TT_RNIE_SLOW                     ...........................................................................................................................................................................................................................................................................................................................................................................................................................................................................................................
NZ_JSYH01000042.1/121855-121671                                     UCGCCGGGCAAACGAACUGCGCGGCUAGCCUUAGGCGGUUUUAUUUGCCCGCACGGCCAUAUUCCGCUAGAAUCUCGCCCGCU.....UUUAUUUCGAAU.AUCA.....................................................................ACA.........................................................................................UGGUUAUUUGAACA..AAGC............................GGA.....................UUA..........................UCCUG.....CCUGUUGC.UGGGUC.GCCUGUAACAGGGUCA....................UUUUAUU.........A.....................AGUAGAGAAAGCA........AUG
#=GR NZ_JSYH01000042.1/121855-121671 CODON                          .........................STP...............................................................................................................................................................................................................................................................................................................................................................................................................................................................................
#=GR NZ_JSYH01000042.1/121855-121671 TT_RNIE_SLOW                   ...........................................................................................................................................................................................................................................................................................................................................................................................................................................................................................................
NC_013592.1/2693711-2693895                                         UCGCCGGGCAAACGAACUGCGCGGCUAGCUUUAGGCGGUUUUAUUUGCCCGCACGACCAUAUUCCGCUAGAAUCUCGCCCGCU.....UUUAUUUCGAAUAUCA......................................................................ACAU.........................................................................................UGUUAUUUGAACA..AAGC............................GGA.....................UUA..........................UCCUG.....CCUGUUGC.UGGGUC.GCCUGUAACAGGGUCA....................UUUUAUU.........A.....................AGUAGAGAAAGCA........AUG
#=GR NC_013592.1/2693711-2693895 CODON                              .........................STP...............................................................................................................................................................................................................................................................................................................................................................................................................................................................................
#=GR NC_013592.1/2693711-2693895 TT_RNIE_SLOW                       ...........................................................................................................................................................................................................................................................................................................................................................................................................................................................................................................
NZ_CM001985.1/2705738-2705898                                       CCCGAUGAGCUUACACAGGUAAGUGAUUCGGGUGAACGAACGCAGCCAACACACCUGCAACUUGAAGUAUGACGGGUAUAGUU.....A..U..................................................................................UUGA.....................................................................................................ACAAAGC............................GGA.....................UUA..........................UCCUG.....CCUGUUGC.UGGGUC.GCCUGUAACAGG........................GUCAUUU.........UAUUAAGU..............AGAGAACGCA...........AUG
#=GR NZ_CM001985.1/2705738-2705898 CODON                            ...........................................................................................................................................................................................................................................................................................................................................................................................................................................................................................................
#=GR NZ_CM001985.1/2705738-2705898 TT_RNIE_SLOW                     ...........................................................................................................................................................................................................................................................................................................................................................................................................................................................................................................
NZ_CM001904.1/2657404-2657564                                       CCCGAUGAGCUUACUCAAGUAAGUGAUUCGGGUGAACGAACGCAGCCAACACACCUGCAACUUGAAGUAUGAAGGGUAUGGUU.....A..U..................................................................................UUGA.....................................................................................................ACAAAGC............................GGA.....................UUA..........................UCCUG.....CCUGUUGC.UGGGUC.GCCUGUAACAGG........................GUCAUUU.........UAUUAAGU..............AGAGAACGCA...........AUG
#=GR NZ_CM001904.1/2657404-2657564 CODON                            ........................................................................................................................................................................................................................................................................................................................................................................................................................................................................................................AUG
#=GR NZ_CM001904.1/2657404-2657564 TT_RNIE_SLOW                     ...........................................................................................................................................................................................................................................................................................................................................................................................................................................................................................................
NZ_APMV01000021.1/41432-41616                                       UCGCCGGGCAAACGAACUGCGCGGCUAGCCUUAGGCGGUUUUAUUUGCCCGCACGGCCAUAUUCCGCUAGAAUCUCGCCCGCU.....UUUAUUUCGAAUAUCA......................................................................ACAU.........................................................................................UGUUAUUUGAACA..AAGC............................GGA.....................UUA..........................UCCUG.....CCUGUUGC.UGGGUC.GCCUGUAACAGG........................GUCAUUU.........UAUUAAGU..............AGAGAACGCA...........AUG
#=GR NZ_APMV01000021.1/41432-41616 CODON                            .........................STP...............................................................................................................................................................................................................................................................................................................................................................................................................................................................................
#=GR NZ_APMV01000021.1/41432-41616 TT_RNIE_SLOW                     ...........................................................................................................................................................................................................................................................................................................................................................................................................................................................................................................
NZ_CM001975.1/1741801-1741613                                       CGCCGCGCCCAUGAACUGCGCGGCUAAUUCCGCUAUGGUUUUAUUUGCCCGCGCCACCAUAUUCCGCUAGAAUCUCGCCCGCU.....UUUAUUUCGAAUAAC.......................................................................CGUAUCC.......................................................................................GUUAUUUAAACCAAAAGCA...........................GGG.....................UUAU.........................CCUG......CCUGUUGC.UGGGUC.GCCUGUAACAGGGUCA....................UUUUAUU.........A.....................AGUAGAGAAAGCA........AUG
#=GR NZ_CM001975.1/1741801-1741613 CODON                            ........................STP.............................................................................................................................................................................................................................................................................................................................................................................................................................................................................AUG
#=GR NZ_CM001975.1/1741801-1741613 TT_RNIE_SLOW                     ...........................................................................................................................................................................................................................................................................................................................................................................................................................................................................................................
NZ_CM001977.1/2514055-2514216                                       UCCCGAUGAGCUUACACAGGUAAGUGAUUCGGGUGAACGAACGCCGCCAACACACCUGCAACUUGAAGUAUGACGGGUAUUGU.....UAUUU.................................................................................GAAC....................................................................................................AA..AGCGGAUUAUCCUG.................................................................................CCUGUUGC.UGGGUC.GCCUGUAACAGGGUCA....................UUUUAUU.........A.....................AGUAGAGAAAGCA........AUG
#=GR NZ_CM001977.1/2514055-2514216 CODON                            ...........................................................................................................................................................................................................................................................................................................................................................................................................................................................................................................
#=GR NZ_CM001977.1/2514055-2514216 TT_RNIE_SLOW                     ...........................................................................................................................................................................................................................................................................................................................................................................................................................................................................................................
NZ_JTET01000005.1/96105-96268                                       UCUCUCAGUGGUUAGGCGUUGUAACAAUGAGCGGGCAGAUAUAUUUGCCGUAAGCCCCGUAUUUCGUUAGAAUGCCGCCCGCU.....UUUA..................................................................................CUAU.....................................................................................................UAAAAGCAGAAUCUCCUG................................................................................CCUGUUGC.UGGGUC.GCCUGUAACAGGUCUAA...................AUUUU...........AUAUA...................GAGAUACAAUU........AUG
#=GR NZ_JTET01000005.1/96105-96268 CODON                            ............STP............................................................................................................................................................................................................................................................................................................................................................................................................................................................................................
#=GR NZ_JTET01000005.1/96105-96268 TT_RNIE_SLOW                     ...........................................................................................................................................................................................................................................................................................................................................................................................................................................................................................................
NZ_JTEU02000023.1/58507-58344                                       UCUCUCAGCGGUUAGGCGUUGCAACAAUGAGCGGGCAGAUAUAUUUGCCGUAAGCCCCGUAUUUCGUUAGAAUGCCGCCCGCU.....UUUA..................................................................................CUAU.....................................................................................................UAAAAGCAGAAUCUCCUG................................................................................CCUGUUGC.UGGGUC.GCCUGUAACAGGUCUAA...................AUUUU...........AUAUA...................GAGAUACAAUU........AUG
#=GR NZ_JTEU02000023.1/58507-58344 CODON                            ............STP.........................................................................................................................................................................................................................................................................................................................................................................................................................................................................................AUG
#=GR NZ_JTEU02000023.1/58507-58344 TT_RNIE_SLOW                     ...........................................................................................................................................................................................................................................................................................................................................................................................................................................................................................................
DPOL_contig03337/2376-2539                                          UCUCUCAGCGGUUAGGCGUUGUAACAAUGAGCGGGCAGAUAUAUUUGCCGUAAGCCCCGUAUUUCGUUAGAAUGCCGCCCGCU.....UUUA..................................................................................CUAU.....................................................................................................UAAAAGCAGAAUCUCCUG................................................................................CCUGUUGC.UGGGUC.GCCUGUAACAGGUCUAA...................AUUUU...........AUAUA...................GAGAUACAAUU........AUG
#=GR DPOL_contig03337/2376-2539 CODON                               ........................................................................................................................................................................................................................................................................................................................................................................................................................................................................................................AUG
#=GR DPOL_contig03337/2376-2539 TT_RNIE_SLOW                        ...........................................................................................................................................................................................................................................................................................................................................................................................................................................................................................................
NZ_JWGZ01000024.1/99503-99340                                       UUCGCUACGCGGCUAGGUUUUCUUGCCAAAGCGGGCAGAUUUAUUUGCCGUAAGCCCUGUGUUUCGUUAGAAUGCCGCCCGCU.....UUUA..................................................................................CUAU.....................................................................................................UAAAAGCAGAAUCUCCUG................................................................................CCUGUUGC.UGGGUC.GCCUGUAACAGGUCUAA...................AUUUU...........AUAUA...................GAGAUACAAUU........AUG
#=GR NZ_JWGZ01000024.1/99503-99340 CODON                            ...........................................................................................................................................................................................................................................................................................................................................................................................................................................................................................................
#=GR NZ_JWGZ01000024.1/99503-99340 TT_RNIE_SLOW                     ...........................................................................................................................................................................................................................................................................................................................................................................................................................................................................................................
NZ_JH417487.1/34591-34754                                           UUCGCUACGCGGCUAGGUUUUCUUGCCAAAGCGGGCAGAUUUAUUUGCCGUAAGCCCCGUGUUUCGUUAGAAUGCCGCCCGCU.....UUUA..................................................................................CUAU.....................................................................................................UAAAAGCAGAAUCUCCUG................................................................................CCUGUUGC.UGGGUC.GCCUGUAACAGGUCUAA...................AUUUU...........AUAUA...................GAGAUACAAUU........AUG
#=GR NZ_JH417487.1/34591-34754 CODON                                .............STP...........................................................................................................................................................................................................................................................................................................................................................................................................................................................................................
#=GR NZ_JH417487.1/34591-34754 TT_RNIE_SLOW                         ...........................................................................................................................................................................................................................................................................................................................................................................................................................................................................................................
NZ_DS607663.1/1493361-1493552                                       CGAGUUGCCGACCAACUCUACUCCUGAUAUUGAUUAGAUUAUGAUUGCUGUAAAGACGGUUUUCCGUUAAAAUGCCGCCCGCU.....U..GGAUGU....UUCGC....................................................................GUCA.......................................................................................GCGAAUUACACAUCAACAAGCCAAAUCUCGAA................................................................................CCUGCUGC.UGGGUC.GCCUGUAGCAGGAUUUUAUU................UUUUUCU.........UGUAU.................AGAGAAAUAGUA.........AUG
#=GR NZ_DS607663.1/1493361-1493552 CODON                            ...........................................................................................................................................................................................................................................................................................................................................................................................................................................................................................................
#=GR NZ_DS607663.1/1493361-1493552 TT_RNIE_SLOW                     ...........................................................................................................................................................................................................................................................................................................................................................................................................................................................................................................
NC_017731.1/371738-371928                                           CGAGUUGCCGACCAACUCUACUCCUGAUAUUGAUUAGAUUAUGAUUGCUGUAAAGACGGUUUUCCGUUAAAAUGCCGCCCGCU.....U..GGAUGU....UUCGC....................................................................GUCA.......................................................................................GCGAAUUACACAUCAACAAGCCAAAUCUCGAA................................................................................CCUGCUGC.UGGGUC.GCCUGUAGCAGGAUUU....................UAUUUUUUCUU.....GUAUA.............GAGAAAUAGUA..............AUG
#=GR NC_017731.1/371738-371928 CODON                                ........................STP.............................................................................................................................................................................................................................................................................................................................................................................................................................................................................AUG
#=GR NC_017731.1/371738-371928 TT_RNIE_SLOW                         ...........................................................................................................................................................................................................................................................................................................................................................................................................................................................................................................
NZ_CM001774.1/2855649-2855841                                       CGCGUUGCAGAUUCUCUAUCAUAAAGCGAAAACGAUCAUAAUGAUUGCUGGAUGACGGAUUUUUCGUUAAAAUGCCGCCCGCC.....UUCCGAUAUCUUGUUC......................................................................GCU..........................................................................................GAAUGAAGUAUCCAUAGGCCAAAUCUCGAA................................................................................CCUGCUGC.UGGGUC.GCCUGUUGCAGGAAUU....................UAUAUUUUCUUU....UUAU.............AGAGAAAUAGUA..............AUG
#=GR NZ_CM001774.1/2855649-2855841 CODON                            .....................STP................................................................................................................................................................................................................................................................................................................................................................................................................................................................................AUG
#=GR NZ_CM001774.1/2855649-2855841 TT_RNIE_SLOW                     ...........................................................................................................................................................................................................................................................................................................................................................................................................................................................................................................
NZ_CVLT01000042.1/5111-5302                                         CGCGUUGCUGACAGCCUAUCUUAAAGCUAAGGCGAUCUUAAUGAUUGCUGGAUGGCGGAUUUUUCGUUAAAAUGCCGCCCGCC.....UUCAUAUAUCACAUUC......................................................................UCU..........................................................................................GAAUGAAAUAUUCUUAGGCCAAAUCUCGAA................................................................................CCUGCUGC.UGGGUC.GCCUGUAGCAGGAUU.....................UAUCUUUUCUUU....UUAU.............AGAGAAAUAGUA..............AUG
#=GR NZ_CVLT01000042.1/5111-5302 CODON                              .....................STP................................................................................................................................................................................................................................................................................................................................................................................................................................................................................AUG
#=GR NZ_CVLT01000042.1/5111-5302 TT_RNIE_SLOW                       ...........................................................................................................................................................................................................................................................................................................................................................................................................................................................................................................
NZ_KB233222.1/886109-885932                                         CCAAUAGCUCCUAGCAAUCAUGAGAUUGUGAUUGCCGUAGAGGUCAUUUUUCGUUAAAAUACUGCCCGCCUAGGUGUAUCGCU.....UUAGCG................................................................................AACUUAUUAC.............................................................................................CACU.UAGCCAAAUAUCGAA................................................................................CCUGCUGC.UGGGUC.GCCUGUAGCAGGAUUU....................UAUUUUUUCUUU....UAU..............AGAGAAAUAGUA..............AUG
#=GR NZ_KB233222.1/886109-885932 CODON                              ........................................................................................................................................................................................................................................................................................................................................................................................................................................................................................................AUG
#=GR NZ_KB233222.1/886109-885932 TT_RNIE_SLOW                       ...........................................................................................................................................................................................................................................................................................................................................................................................................................................................................................................
NC_012962.1/1888044-1887886                                         GAGCAGAUCAAUUAUAUUAAUAUGUCCAAAUGGACGUAUUCCAUUUGCUGUAACUACCAUUUUUCGCUAGAAUGCCGCCCGUU.....UAAC..................................................................................ACUAC....................................................................................................GUUAAGCCAAAUCUCGAA................................................................................CCUGCUGC.UGGGUC.GCCUGUAGCAGGAUUUAUUUUCUUAUUUUAUU...............................................................AUG
#=GR NC_012962.1/1888044-1887886 CODON                              .................STP.......................................................................................................................................................................................................................................................................................................................................................................................................................................................................................
#=GR NC_012962.1/1888044-1887886 TT_RNIE_SLOW                       ...........................................................................................................................................................................................................................................................................................................................................................................................................................................................................................................
NZ_CCAQ010000012.1/21692-21855                                      CCGCUUCCGCCGCGCCAAUGAGCUGCGCUAAGCGGCAGAAUCAUUUGCCCGCCUCGCCCAUUACCGCUAUACUGCCGCCCGCU.....UUUGC.................................................................................AUUC....................................................................................................GCAAUCGCCUUUGAACAACCUG.............................................................................CCUGCUGC.UGGGUC.GCCUGUAGCAGGAA......................UUAU............UGAAGAGAC................AUAACC............AUG
#=GR NZ_CCAQ010000012.1/21692-21855 CODON                           ............................STP.........................................................................................................................................................................................................................................................................................................................................................................................................................................................................AUG
#=GR NZ_CCAQ010000012.1/21692-21855 TT_RNIE_SLOW                    ...........................................................................................................................................................................................................................................................................................................................................................................................................................................................................................................
NZ_JPQA01000004.1/359024-359187                                     CCGCUUCCGCCGCGCCAAUGAGCUGCGCUAAGCGGCAGAAUCAUUUGCCCGCCCCGCCCAUUACCGCUAUACUGCCGCCCGCU.....UUUGC.................................................................................AUUC....................................................................................................GCAAUCGCCUUUGAACAACCUG.............................................................................CCUGCUGC.UGGGUC.GCCUGUAGCAGGAA......................UUAU............UGAAGAGAC................AUAACC............AUG
#=GR NZ_JPQA01000004.1/359024-359187 CODON                          ...........................................................................................................................................................................................................................................................................................................................................................................................................................................................................................................
#=GR NZ_JPQA01000004.1/359024-359187 TT_RNIE_SLOW                   ...........................................................................................................................................................................................................................................................................................................................................................................................................................................................................................................
NZ_JUQR01000067.1/27134-27297                                       CCGCUUCCGCCGCGCCAAUGAGCUGCGCUAAGCGGCGGAAUCAUUUGCCCGCCCCGCCCAUUACCGCUAUACUGCCGCCCGCU.....UUUGC.................................................................................AUUC....................................................................................................GCAAUCGCCUUUGAACAACCUG.............................................................................CCUGCUGC.UGGGUC.GCCUGUAGCAGGAA......................UUAU............UGAAGAGAC................AUAACC............AUG
#=GR NZ_JUQR01000067.1/27134-27297 CODON                            ............................STP.........................................................................................................................................................................................................................................................................................................................................................................................................................................................................AUG
#=GR NZ_JUQR01000067.1/27134-27297 TT_RNIE_SLOW                     ...........................................................................................................................................................................................................................................................................................................................................................................................................................................................................................................
NZ_JJMI01000033.1/25448-25289                                       GCAGCCCACCUGGUAAUAGUAAAGAAAGUGGCGCUAACGCUUUAUUGCCCGAUGGCAGAUUACCCGCUAUAAUGCCGCCCGCU.....UUUGC.................................................................................AUCC....................................................................................................GUAAAAGCUGAAUAUUUG.................................................................................CCUGCUAC.UGGGUC.GCCUGUUGCAGGAUUCA...................CUA.............UA........................GAGAGAUUGUG......AUG
#=GR NZ_JJMI01000033.1/25448-25289 CODON                            ........................................................................................................................................................................................................................................................................................................................................................................................................................................................................................................AUG
#=GR NZ_JJMI01000033.1/25448-25289 TT_RNIE_SLOW                     ...........................................................................................................................................................................................................................................................................................................................................................................................................................................................................................................
NZ_AMFN01000003.1/658272-658431                                     UCACCCCUAUUACCCUGUUAUCCAUGACGUCACCGCAGUUUCCGUUGCCGUUGCUGCGGGUUACGGCUAUAAUGCCGCCCGCU.....CUGC..................................................................................AUCC.....................................................................................................GCAGAGCAGAAUCUUUG.................................................................................CCUGCUGC.UGGGUC.GCCUGUUGCAGGCCG.....................UUU................AAUAAA.................GAGAGAAGUCC......AUG
#=GR NZ_AMFN01000003.1/658272-658431 CODON                          ........................................................................................................................................................................................................................................................................................................................................................................................................................................................................................................AUG
#=GR NZ_AMFN01000003.1/658272-658431 TT_RNIE_SLOW                   ...........................................................................................................................................................................................................................................................................................................................................................................................................................................................................................................
NZ_JIBO01000010.1/112925-112758                                     CGACGCGCCAAUGAGCUACGCGGCUGAGCGCGCGGCGGUUUUAUUUGCCCGGAGCGCCAGAUUCCGCUAGAAUUCCGCCCGCU.....UUUGC.................................................................................UUCG....................................................................................................GCAUAAGCAGAAUCAUCCAA...............................................................................CCUGUUGC.UGGGUC.GCCUGUAGCAGGA.......................UC.ACUU.........UUAUAU................AAGUAGAGAAAGCA.......AUG
#=GR NZ_JIBO01000010.1/112925-112758 CODON                          ........................STP.............................................................................................................................................................................................................................................................................................................................................................................................................................................................................AUG
#=GR NZ_JIBO01000010.1/112925-112758 TT_RNIE_SLOW                   ...........................................................................................................................................................................................................................................................................................................................................................................................................................................................................................................
HBC_ctgs_1038683/1109-942                                           CGACGCGCCAAUGAGCUACGCGGCUGAGUACGCGGCGGUUUUAUUUGCCCGCAGCGCCAGAUUCCGCUAGAAUUCCGCCCGCU.....UUUGC.................................................................................UUCG....................................................................................................GCAUGAGCAGAAUCAUCCAA...............................................................................CCUGUUGC.UGGGUC.GCCUGUAGCAGGAUCAC...................UUUUAUA.........UAAG..................UAGAGAAAGCA..........AUG
#=GR HBC_ctgs_1038683/1109-942 CODON                                ........................STP.............................................................................................................................................................................................................................................................................................................................................................................................................................................................................AUG
#=GR HBC_ctgs_1038683/1109-942 TT_RNIE_SLOW                         ...........................................................................................................................................................................................................................................................................................................................................................................................................................................................................................................
NZ_JIBP01000017.1/390847-390680                                     CGACGCGCCAAUGAGCUACGCGGCUGAGUACGCAGCGGUUUUAUUUGCCCGGAGCGCCAGAUUCCGCUAGAAUUCCGCCCGCU.....UUUGC.................................................................................UUCG....................................................................................................GCAUGAGCAGAAUCAUCCAA...............................................................................CCUGUUGC.UGGGUC.GCCUGUAGCAGGAUCAC...................UUUUAUA.........UAAG..................UAGAGAAAGCA..........AUG
#=GR NZ_JIBP01000017.1/390847-390680 CODON                          ........................STP................................................................................................................................................................................................................................................................................................................................................................................................................................................................................
#=GR NZ_JIBP01000017.1/390847-390680 TT_RNIE_SLOW                   ...........................................................................................................................................................................................................................................................................................................................................................................................................................................................................................................
HBC_scaff_10012742/7729-7896                                        NNNNNNNNNNNNNNNNNNNNNNNNNNNNNNNNNGGCGGUUUUAUUUGCCCGCAGCGCCAGAUUCCGCUAGAAUUCCGCCCGCU.....UUUGC.................................................................................UUCG....................................................................................................GCAUGAGCAGAAUCAUCCAA...............................................................................CCUGUUGC.UGGGUC.GCCUGUAGCAGGAUCAC...................UUUUAUA.........UAAG..................UAGAGAAAGCA..........AUG
#=GR HBC_scaff_10012742/7729-7896 CODON                             .................................AUG...........................................................................................................................................................................................................................................................................................................................................................................STP......................................................................................AUG
#=GR HBC_scaff_10012742/7729-7896 TT_RNIE_SLOW                      ...........................................................................................................................................................................................................................................................................................................................................................................................................................................................................................................
GO4KUYH02HAQA6/344-192                                              ............CUUGAAGUAUGACGAGUAAUGCUGAGAUUCAUUUGCCCGCAAGGGCAUAUUCCGCUAGAAUUCAGCCCGCU.....UUUG..................................................................................UUCG.....................................................................................................CAAAAGCUGAAUAACCCCG...............................................................................CCUGCUGC.UGGGUC.GCCUGUAGCAGGG.......................UUACUU..........UUAU...................AAGUAGAGAAUAAAA.....AUG
#=GR GO4KUYH02HAQA6/344-192 CODON                                   ........................................................................................................................................................................................................................................................................................................................................................................................................................................................................................................AUG
#=GR GO4KUYH02HAQA6/344-192 TT_RNIE_SLOW                            ...........................................................................................................................................................................................................................................................................................................................................................................................................................................................................................................
NC_012917.1/1884805-1884642                                         ACGCACAUGAAACUUGAAGUAUGACGAGUAAUGCUGAGAUUCAUUUGCCCGCAAGGGCAUAUUCCGCUAGAAUUCAGCCCGCU.....UUUG..................................................................................UUCG.....................................................................................................CAAAAGCUGAAUAACCCCG...............................................................................CCUGCUGC.UGGGUC.GCCUGUAGCAGGG.......................UUACUU..........UUAU...................AAGUAGAGAAUAAA......AUG
#=GR NC_012917.1/1884805-1884642 CODON                              ........................................................................................................................................................................................................................................................................................................................................................................................................................................................................................................AUG
#=GR NC_012917.1/1884805-1884642 TT_RNIE_SLOW                       ...........................................................................................................................................................................................................................................................................................................................................................................................................................................................................................................
NZ_JQHN01000013.1/48222-48386                                       ACGCACAUACAACUUGAAGUAUGACGAGUAAUUUUGGGAUUCAUUUGCCCGCAGAGCCAUAUUCCGCUAGAAUUCAGCCCGCU.....UUUG..................................................................................UUCG.....................................................................................................CAAAAGCUGAAUAGUCCCA...............................................................................CCUGUUGC.UGGGUC.GCCUGUAGCAGGAAUA....................CUUUAU..........AUAA...................GUAGAGAAGAAA........AUG
#=GR NZ_JQHN01000013.1/48222-48386 CODON                            ........................................................................................................................................................................................................................................................................................................................................................................................................................................................................................................AUG
#=GR NZ_JQHN01000013.1/48222-48386 TT_RNIE_SLOW                     ...........................................................................................................................................................................................................................................................................................................................................................................................................................................................................................................
NC_013421.1/2069302-2069138                                         ACGUACAUGAAACUUGAAGUAUGACGAGUAAUGUUGGGAUUCAUUUGCCCGCAGAGCCAUAUUCCGCUAGAAUUUAGCCCGCU.....UUUG..................................................................................UUCG.....................................................................................................CAGAAGCUGAAUAACCCAA...............................................................................CCUGCUGC.UGGGUC.GCCUGUAGCAGGAUUA....................CUUUAU..........AUAA...................GUAGAGAAGAAA........AUG
#=GR NC_013421.1/2069302-2069138 CODON                              ...........................................................................................................................................................................................................................................................................................................................................................................................................................................................................................................
#=GR NC_013421.1/2069302-2069138 TT_RNIE_SLOW                       ...........................................................................................................................................................................................................................................................................................................................................................................................................................................................................................................
NZ_AKVS01000004.1/41464-41300                                       ACGCACAUGAAACUUGAAGUAUGACGAGUAAUGUCCGGAUUCAUUUGCCCAUGAAGCCAUAUUCCGCUAGAAUUUAGCCCGCU.....UUUG..................................................................................UUCG.....................................................................................................CAGAAGCUGAAUAACCCAA...............................................................................CCUGCUGC.UGGGUC.GCCUGUAGCAGGAUUA....................CUUUAU..........AUAA...................GUAGAGAAGAAA........AUG
#=GR NZ_AKVS01000004.1/41464-41300 CODON                            ...........................................................................................................................................................................................................................................................................................................................................................................................................................................................................................................
#=GR NZ_AKVS01000004.1/41464-41300 TT_RNIE_SLOW                     ...........................................................................................................................................................................................................................................................................................................................................................................................................................................................................................................
NZ_JENG01000002.1/239612-239448                                     ACGCACAUGAAACUUGAAGUAUGACGAGUAAUGUUGGGAUUCAUUUGCCCGCAGAGCCAUAUUCCGCUAGAAUUUAGCCCGCU.....UUUG..................................................................................UUCG.....................................................................................................CAGAAGCUGAAUAACCCAA...............................................................................CCUGCUGC.UGGGUC.GCCUGUAGCAGGAUUA....................CUUUAU..........AUAA...................GUAGAGAAGAAA........AUG
#=GR NZ_JENG01000002.1/239612-239448 CODON                          ...........................................................................................................................................................................................................................................................................................................................................................................................................................................................................................................
#=GR NZ_JENG01000002.1/239612-239448 TT_RNIE_SLOW                   ...........................................................................................................................................................................................................................................................................................................................................................................................................................................................................................................
NZ_JQHL01000001.1/1196799-1196963                                   ACACACAUGAAACUUGAAGUAUGACGAGUAAUUUUGGGAUUCAUUUGCCCGCGGAGCCAUAUUCCGCUAGAAUUUAGCCCGCU.....UUUG..................................................................................UUCG.....................................................................................................CAAAAGCUGAAUAACCCAA...............................................................................CUUGCUGC.UGGGUC.GCCUGUAGCAGGAUUA....................CUUUAU..........AUAA...................GUAGAGAAGAAA........AUG
#=GR NZ_JQHL01000001.1/1196799-1196963 CODON                        ...........................................................................................................................................................................................................................................................................................................................................................................................................................................................................................................
#=GR NZ_JQHL01000001.1/1196799-1196963 TT_RNIE_SLOW                 ...........................................................................................................................................................................................................................................................................................................................................................................................................................................................................................................
NZ_JUJH01000008.1/33736-33572                                       CGUCGCGCCAACGAGCUCCGCGGCUAAGUAAUUUUGGGAUUCAUUUGCCCGCGGAGCCAUAUUCCGCUAGAAUUCAGCCCGCU.....UUUG..................................................................................UUCG.....................................................................................................CAAAAGCUGAAUAACCCAA...............................................................................CCUGCUGC.UGGGUC.GCCUGUAGCAGGAUUA....................CUUUAU..........AUAA...................GUAGAGAAGAAA........AUG
#=GR NZ_JUJH01000008.1/33736-33572 CODON                            ........................STP................................................................................................................................................................................................................................................................................................................................................................................................................................................................................
#=GR NZ_JUJH01000008.1/33736-33572 TT_RNIE_SLOW                     ...........................................................................................................................................................................................................................................................................................................................................................................................................................................................................................................
NZ_JUJJ01000001.1/282136-281972                                     CGCCGCGCCAACGAGAUCCGCGGCUAAGUAAUUUUGGGAUUCAUUUGCCCGCAGAGCCAUAUUCCGCUAGAAUUCAGCCCGCU.....UUUG..................................................................................UUCG.....................................................................................................CAAAAGCUGAAUAACCCAA...............................................................................CCUGCUGC.UGGGUC.GCCUGUAGCAGGAUUA....................CUUUAU..........AUAA...................GUAGAGAAGAAA........AUG
#=GR NZ_JUJJ01000001.1/282136-281972 CODON                          ...........................................................................................................................................................................................................................................................................................................................................................................................................................................................................................................
#=GR NZ_JUJJ01000001.1/282136-281972 TT_RNIE_SLOW                   ...........................................................................................................................................................................................................................................................................................................................................................................................................................................................................................................
NZ_JPSN01000039.1/448821-448657                                     CGCCGCGCCAACGAGAUCCGCGGCUAAGUAAUUUCGGGAUUCAUUUGCCCGCAGAGCCAUAUUCCGCUAGAAUUCAGCCCGCU.....UUUG..................................................................................UUCG.....................................................................................................CAAAAGCUGAAUAACCCAA...............................................................................CCUGCUGC.UGGGUC.GCCUGUAGCAGGAUUA....................CUUUAU..........AUAA...................GUAGAGAAGAAA........AUG
#=GR NZ_JPSN01000039.1/448821-448657 CODON                          ........................STP................................................................................................................................................................................................................................................................................................................................................................................................................................................................................
#=GR NZ_JPSN01000039.1/448821-448657 TT_RNIE_SLOW                   ...........................................................................................................................................................................................................................................................................................................................................................................................................................................................................................................
NZ_JUJP01000003.1/225863-225699                                     CGUCGUGCCAAUGAGCUCCGCGGCUAAGUAAUGCUGAGAUUCAUUUGCCCGCAGAGCCAUAUUCCGCUAGAAUUCAGCCCGCU.....UUUG..................................................................................UUCG.....................................................................................................CAAAAGCUGAAUAACCCAA...............................................................................CCUGCUGC.UGGGUC.GCCUGUAGCAGGAUUA....................CUUUAU..........AUAA...................GUAGAGAAGAAA........AUG
#=GR NZ_JUJP01000003.1/225863-225699 CODON                          ........................STP................................................................................................................................................................................................................................................................................................................................................................................................................................................................................
#=GR NZ_JUJP01000003.1/225863-225699 TT_RNIE_SLOW                   ...........................................................................................................................................................................................................................................................................................................................................................................................................................................................................................................
NZ_JUJR01000001.1/1319686-1319522                                   CGCCGCGCCAACGAGCUCCGCGGCUAAGUAAUUUUGGGAUUCAUUUGCCCGCAGAGCCAUAUUCCGCUAGAAUUCAGCCCGCU.....UUUG..................................................................................UUCG.....................................................................................................CAAAAGCUGAAUAACCCAA...............................................................................CCUGCUGC.UGGGUC.GCCUGUAGCAGGAUUA....................CUUUAU..........AUAA...................GUAGAGAAGAAA........AUG
#=GR NZ_JUJR01000001.1/1319686-1319522 CODON                        ........................STP................................................................................................................................................................................................................................................................................................................................................................................................................................................................................
#=GR NZ_JUJR01000001.1/1319686-1319522 TT_RNIE_SLOW                 ...........................................................................................................................................................................................................................................................................................................................................................................................................................................................................................................
NZ_JUJF01000001.1/81157-80993                                       CGCCGCGCCAACGAGAUCCGCGGCUAAGUAAUUUUGGGAUUCAUUUGCCCGCGGAGCCAUAUUCCGCUAGAAUUCAGCCCGCU.....UUUG..................................................................................UUCG.....................................................................................................CAAAAGCUGAAUAACCCAA...............................................................................CCUGCUGC.UGGGUC.GCCUGUAGCAGGAUUA....................CUUUAU..........AUAA...................GUAGAGAAGAAA........AUG
#=GR NZ_JUJF01000001.1/81157-80993 CODON                            ........................STP................................................................................................................................................................................................................................................................................................................................................................................................................................................................................
#=GR NZ_JUJF01000001.1/81157-80993 TT_RNIE_SLOW                     ...........................................................................................................................................................................................................................................................................................................................................................................................................................................................................................................
NZ_AODT01000012.1/65017-65181                                       CGCCGCGCCAACGAACUCCGCGGCUAAGUAAUUUGGGGAUUCAUUUGCCCAUGUCGCCAUAUUCCGCUAGAAUUCAGCCCGCU.....UUUG..................................................................................UUCG.....................................................................................................CAAAAGCUGAAUAACCCAA...............................................................................CCUGCUGC.UGGGUC.GCCUGUAGCAGGAUUA....................CUUUAU..........AUAA...................GUAGAGAAGAAA........AUG
#=GR NZ_AODT01000012.1/65017-65181 CODON                            ........................STP................................................................................................................................................................................................................................................................................................................................................................................................................................................................................
#=GR NZ_AODT01000012.1/65017-65181 TT_RNIE_SLOW                     ...........................................................................................................................................................................................................................................................................................................................................................................................................................................................................................................
NZ_JQHM01000001.1/580050-579886                                     ACACACAUGAAACUUGAAGUAUGACGAGUAAUUUUGGGAUUCAUUUGCCCGCGGAGCCAUAUUCCGCUAGAAUUUAGCCCGCU.....UUUG..................................................................................UUCG.....................................................................................................CAAAAGCUGAAUAACCCAA...............................................................................CCUGCUGC.UGGGUC.GCCUGUAGCAGGAUUA....................CUUUAU..........AUAA...................GUAGAGAAGAAA........AUG
#=GR NZ_JQHM01000001.1/580050-579886 CODON                          ...........................................................................................................................................................................................................................................................................................................................................................................................................................................................................................................
#=GR NZ_JQHM01000001.1/580050-579886 TT_RNIE_SLOW                   ...........................................................................................................................................................................................................................................................................................................................................................................................................................................................................................................
NZ_JUJG01000001.1/318958-318794                                     CGCCGCGCCAACGAACUCCGCGGCUAAGUAAUUUUGGGAUUCAUUUGCCCGCAGAGCCAUAUUCCGCUAGAAUUCAGCCCGCU.....UUUG..................................................................................UUCG.....................................................................................................CAAAAGCUGAAUAACCCAA...............................................................................CCUGCUGC.UGGGUC.GCCUGUAGCAGGAUUA....................CUUUAU..........AUAA...................GUAGAGAAGAAA........AUG
#=GR NZ_JUJG01000001.1/318958-318794 CODON                          ........................STP................................................................................................................................................................................................................................................................................................................................................................................................................................................................................
#=GR NZ_JUJG01000001.1/318958-318794 TT_RNIE_SLOW                   ...........................................................................................................................................................................................................................................................................................................................................................................................................................................................................................................
NZ_ABVX01000003.1/193500-193664                                     ACGCACAUGAAACUUGAAGUAUGACGAGUAAUUUUGGGAUUCAUUUGCCCGCGGAGCCAUAUUCCGCUAGAAUUCAGCCCGCU.....UUUG..................................................................................UUCG.....................................................................................................CAAAAGCUGAAUAACCCAA...............................................................................CCUGCUGC.UGGGUC.GCCUGUAGCAGGAUUA....................CUUUAU..........AUAA...................GUAGAGAAGAAA........AUG
#=GR NZ_ABVX01000003.1/193500-193664 CODON                          ........................................................................................................................................................................................................................................................................................................................................................................................................................................................................................................AUG
#=GR NZ_ABVX01000003.1/193500-193664 TT_RNIE_SLOW                   ...........................................................................................................................................................................................................................................................................................................................................................................................................................................................................................................
NZ_JQOF01000006.1/16592-16428                                       ACGUACAUGAAACUUGAAGUAUGACGAGUAAUUUUGGGAUUCAUUUGCCCGCAGAGCCAUAUUCCGCUAGAAUUCAGCCCGCU.....UUUG..................................................................................UUCG.....................................................................................................CAAAAGCUGAAUAACCCAA...............................................................................CCUGCUGC.UGGGUC.GCCUGUAGCAGGAUUA....................CUUUAU..........AUAA...................GUAGAGAAGAAA........AUG
#=GR NZ_JQOF01000006.1/16592-16428 CODON                            ...........................................................................................................................................................................................................................................................................................................................................................................................................................................................................................................
#=GR NZ_JQOF01000006.1/16592-16428 TT_RNIE_SLOW                     ...........................................................................................................................................................................................................................................................................................................................................................................................................................................................................................................
NZ_JUJT01000021.1/9759-9595                                         ACGCACAUGAAACUUGAAGUAUGACGAGUAAUUUUGGGAUUCAUUUGCCCGCAGAGCCAUAUUCCGCUAGAAUUCAGCCCGCU.....UUUG..................................................................................UUCG.....................................................................................................CAAAAGCUGAAUAACCCAA...............................................................................CCUGCUGC.UGGGUC.GCCUGUAGCAGGAUUA....................CUUUAU..........AUAA...................GUAGAGAAGAAA........AUG
#=GR NZ_JUJT01000021.1/9759-9595 CODON                              ...........................................................................................................................................................................................................................................................................................................................................................................................................................................................................................................
#=GR NZ_JUJT01000021.1/9759-9595 TT_RNIE_SLOW                       ...........................................................................................................................................................................................................................................................................................................................................................................................................................................................................................................
NZ_JUJB01000001.1/22074-21910                                       ACGCACAUGAAACUUGAAGUAUGACGAGUAAUUUUGGGAUUCAUUUGCCCGCGAAGCCAUAUUCCGCUAGAAUUCAGCCCGCU.....UUUG..................................................................................UUCG.....................................................................................................CAAAAGCUGAAUAACCCAA...............................................................................CCUGCUGC.UGGGUC.GCCUGUAGCAGGAUUA....................CUUUAU..........AUAA...................GUAGAGAAGAAA........AUG
#=GR NZ_JUJB01000001.1/22074-21910 CODON                            ...........................................................................................................................................................................................................................................................................................................................................................................................................................................................................................................
#=GR NZ_JUJB01000001.1/22074-21910 TT_RNIE_SLOW                     ...........................................................................................................................................................................................................................................................................................................................................................................................................................................................................................................
NZ_AODU01000012.1/103178-103342                                     CGCCGCGCCAAUGAGCUCCGCGGCUAAGUAAUGUUGGGAUUCAUUUGCCCACGAAGCCAUAUUCCGCUAGAAUUUAGCCCGCU.....UUUG..................................................................................UUCG.....................................................................................................CAAAAGCUGAAUAACCCAA...............................................................................CCUGCUGC.UGGGUC.GCCUGUAGCAGGAUUA....................CUUUAU..........AUAA...................GUAGAGAAGAAA........AUG
#=GR NZ_AODU01000012.1/103178-103342 CODON                          ........................STP.............................................................................................................................................................................................................................................................................................................................................................................................................................................................................AUG
#=GR NZ_AODU01000012.1/103178-103342 TT_RNIE_SLOW                   ...........................................................................................................................................................................................................................................................................................................................................................................................................................................................................................................
NZ_JSXC01000035.1/59778-59942                                       CGGCGCGCCAACGAGCUGCGCGGCUAAGUAAUUUGUGGAUUCAUUUGCCCAUGUCGCCAUAUUCCGCUAGAAUUCAGCCCGCU.....UUUG..................................................................................UUUA.....................................................................................................CAAAAGCUGAAUAACCCAA...............................................................................CCUGCUGC.UGGGUC.GCCUGUAGCAGGGUUA....................CUUUAU..........AUAA...................GUAGAGAAAAAA........AUG
#=GR NZ_JSXC01000035.1/59778-59942 CODON                            ........................STP.............................................................................................................................................................................................................................................................................................................................................................................................................................................................................AUG
#=GR NZ_JSXC01000035.1/59778-59942 TT_RNIE_SLOW                     ...........................................................................................................................................................................................................................................................................................................................................................................................................................................................................................................
NZ_JRMH01000001.1/1785741-1785577                                   CGCCGCGCCAACGAGCUCCGCGGCUAAGUAAUUUGGGGAUUCAUUUGCCCAUGUCGCCAUAUUCCGCUAGAAUUCAGCCCGCU.....UUU...................................................................................AUUCAC....................................................................................................AAAAGCUGAAUACCCCAA...............................................................................CCUGCUGC.UGGGUC.GCCUGUAGCAGGAUUA....................CUUUAU..........AUAA...................GUAGAGAAGAAA........AUG
#=GR NZ_JRMH01000001.1/1785741-1785577 CODON                        ........................STP.............................................................................................................................................................................................................................................................................................................................................................................................................................................................................AUG
#=GR NZ_JRMH01000001.1/1785741-1785577 TT_RNIE_SLOW                 ...........................................................................................................................................................................................................................................................................................................................................................................................................................................................................................................
NZ_ALIV01000030.1/508562-508726                                     ACGCACAUGAAACUUGAAGUAUGACGAGUAAUGUUGGGAUUCAUUUGCCCACGAAGCCAUAUUCCGCUAGAAUUUAGCCCGCU.....UUUG..................................................................................UCCG.....................................................................................................CAAAAGC............................UGG.....................AUAAC........................CCAA......CCUGCUGC.UGGGUC.GCCUGUAGCAGGAUUA....................CUUUAU..........AUAA...................GUAGAGAAGAAA........AUG
#=GR NZ_ALIV01000030.1/508562-508726 CODON                          ...........................................................................................................................................................................................................................................................................................................................................................................................................................................................................................................
#=GR NZ_ALIV01000030.1/508562-508726 TT_RNIE_SLOW                   ...........................................................................................................................................................................................................................................................................................................................................................................................................................................................................................................
NZ_AYSJ01000014.1/393817-393649                                     GGGCAGAUGAAUUGUAUUAAUAGGCCCCAAUUGACGUAUUCCAUUUGCUGUCACAACCAUUUUUCGCUAGAAUGCCGCCCGUU.....UAGCG.................................................................................CCCG....................................................................................................CGUUAAACCAAAUCCCGAA................................................................................CCUGCUGC.UGGGUC.GCCUGUAGCAGGAUUUA...................UUUUCUU.........CUUUA.................AAGAGAAAAAUA.........AUG
#=GR NZ_AYSJ01000014.1/393817-393649 CODON                          .................STP....................................................................................................................................................................................................................................................................................................................................................................................................................................................................................AUG
#=GR NZ_AYSJ01000014.1/393817-393649 TT_RNIE_SLOW                   ...........................................................................................................................................................................................................................................................................................................................................................................................................................................................................................................
NZ_HG427383.1/39722-39898                                           GAUCUGUACUGAGCCGAUUAAAUCAGCCCAAAAGUACUUUCUAUUUGCUGUCAUAUAGGUUUUUCGUUAAAAUGCCGCCCGCU.....UAGUCUAG..............................................................................UACA.................................................................................................UUAUAUUAAGCCAAGUCUCGAA................................................................................CCUGCUGC.UGGGUC.GCCUGUAGCAGGAUUUA...................UUUUCUU.........CUUUUACA..............GAGAAAAAAUA..........AUG
#=GR NZ_HG427383.1/39722-39898 CODON                                .........STP...............................................................................................................................................................................................................................................................................................................................................................................................................................................................................................
#=GR NZ_HG427383.1/39722-39898 TT_RNIE_SLOW                         ...........................................................................................................................................................................................................................................................................................................................................................................................................................................................................................................
NC_005126.1/3405405-3405585                                         GAGCAGACGAAUUGUACUAAUAGAUUCAGAUUGGCCUAUUCCAUUUGCUGUAACCGCCAUUUUUCGCUAGAAUGCCGCCCGCU.....UGACA.CUAGC...........................................................................UCUAU.............................................................................................GUUAAAUGUUAAGCCAAAUCUCGAA................................................................................CCUGCUGC.UGGGUC.GCCUGUAGCAGGAUUUA...................UUUUCUU.........CUUA..................AAGAGAAAAAAUA........AUG
#=GR NC_005126.1/3405405-3405585 CODON                              .................STP....................................................................................................................................................................................................................................................................................................................................................................................................................................................................................AUG
#=GR NC_005126.1/3405405-3405585 TT_RNIE_SLOW                       ...........................................................................................................................................................................................................................................................................................................................................................................................................................................................................................................
NZ_JFGV01000015.1/30167-30333                                       GAGCAGACGAAUUGUACUAAUAGAUUCAGAUUGGCCUAUUCCAUUUGCUGUAACCGCCAUUUUUCGCUAGAAUGCCGCCCGCU.....UAAC..................................................................................CUAC.....................................................................................................GUUAAGCCAAAUCUCGAA................................................................................CCUGCUGC.UGGGUC.GCCUGUAGCAGGAUUUA...................UUUUCUU.........CUUAAA................GAGAAAAAACA..........AUG
#=GR NZ_JFGV01000015.1/30167-30333 CODON                            .................STP.......................................................................................................................................................................................................................................................................................................................................................................................................................................................................................
#=GR NZ_JFGV01000015.1/30167-30333 TT_RNIE_SLOW                     ...........................................................................................................................................................................................................................................................................................................................................................................................................................................................................................................
NC_014228.1/3094580-3094404                                         UGUAUUGAGGCCACUUAAGAAACUGGCCGAAAAUAGAUUUAUAUUUGCUGUCAUAUCCGUUUUUCGUUAGAAUGCCGCCCGCU.....UAGCGUAA..............................................................................UACA.................................................................................................UAAUGUUAAGCCAAGUAUCGAA................................................................................CCAGCUGC.UGGGUC.GCCUGUAGCAGGAUUUA...................UUUUCUU.........CUUUUACA..............GAGAAAAAAUA..........AUG
#=GR NC_014228.1/3094580-3094404 CODON                              ...........................................................................................................................................................................................................................................................................................................................................................................................................................................................................................................
#=GR NC_014228.1/3094580-3094404 TT_RNIE_SLOW                       ...........................................................................................................................................................................................................................................................................................................................................................................................................................................................................................................
NZ_LFCV01000109.1/6280-6104                                         UGUACUAAGCUUGCCAAAUAACCUGCCAGAUAGUGCAUUUCUAUUUGCUGUCAUAACGGUUUUUCGUUAGAAUGCCGCCCGCU.....UAACGUAA..............................................................................UACA.................................................................................................UAAUGUUAAGCCAAGUAUCGAA................................................................................CCUGCUGC.UGGGUC.GCCUGUAGCAGGAUUUA...................UUUUCUU.........CUUUUACA..............GAGAAAAAAUA..........AUG
#=GR NZ_LFCV01000109.1/6280-6104 CODON                              .....STP................................................................................................................................................................................................................................................................................................................................................................................................................................................................................................AUG
#=GR NZ_LFCV01000109.1/6280-6104 TT_RNIE_SLOW                       ...........................................................................................................................................................................................................................................................................................................................................................................................................................................................................................................
NZ_CCWM01000059.1/5500-5324                                         UGUAUUGAGGCCACUUAAGAAACUGGCCGAAAAUAGAUUUAUAUUUGCUGUCAUAUCCGUUUUUCGUUAGAAUGCCGUCCGCU.....UAGCGUAA..............................................................................UACA.................................................................................................UAAUGUUAAGCCAAGUAUCGAA................................................................................CCUGCUGC.UGGGUC.GCCUGUAGCAGGAUUUA...................UUUUCUU.........CUUUUACA..............GAGAAAAAAUA..........AUG
#=GR NZ_CCWM01000059.1/5500-5324 CODON                              ...........................................................................................................................................................................................................................................................................................................................................................................................................................................................................................................
#=GR NZ_CCWM01000059.1/5500-5324 TT_RNIE_SLOW                       ...........................................................................................................................................................................................................................................................................................................................................................................................................................................................................................................
NZ_LDNM01000038.1/30952-31128                                       ACCAAACAGGCUAUCCACUAACCAACCGGAAAGCAUAUUUAUAUUUGCUGUCAUAUCGGUUUUUCGCUAGAAUGCCGCCCGCU.....UAACGUGA..............................................................................UAAC.................................................................................................UCAUGUUAAGCCAAGUAUCGAA................................................................................CCUGCUGC.UGGGUC.GCCUGUAGCAGGAUUUA...................UUUUCUU.........CUUUUACA..............GAGAAAAAAUA..........AUG
#=GR NZ_LDNM01000038.1/30952-31128 CODON                            ........................................................................................................................................................................................................................................................................................................................................................................................................................................................................................................AUG
#=GR NZ_LDNM01000038.1/30952-31128 TT_RNIE_SLOW                     ...........................................................................................................................................................................................................................................................................................................................................................................................................................................................................................................
NZ_FO704550.1/2685810-2685986                                       UCUGAAUAGACCAACCACGCACCAACCGGAAAGCAUAUUUAUAUUUGCUGUCAUAUCGGUUUUUCGUUAGAAUGCCGCCCGCU.....UAACGU................................................................................AAUAACCC...............................................................................................AUGUUAAGACAAAUAUCGAA................................................................................CCUGCUGC.UGGGUC.GCCUGUAGCAGGAUUUA...................UUUUCUU.........CUUUUACA..............GAGAAAAAAUA..........AUG
#=GR NZ_FO704550.1/2685810-2685986 CODON                            ........................................................................................................................................................................................................................................................................................................................................................................................................................................................................................................AUG
#=GR NZ_FO704550.1/2685810-2685986 TT_RNIE_SLOW                     ...........................................................................................................................................................................................................................................................................................................................................................................................................................................................................................................
NZ_HG428625.1/16013-16189                                           GAUCUGUACUGAGCCGAUUAAAUCAGCCCAAAAGUACUUUAUAUUUGCUGUCAUAUAGGUUUUUCGUUAAAAUGCCGCCCGCU.....U.....AGUGU...........................................................................AGU...............................................................................................ACAUUAUAUUAAGCCAAGUCUCGAA................................................................................CCUGCUGC.UGGGUC.GCCUGUAGCAGGAUUUA...................UUUUCUU.........CUUUUACA..............GAGAAAAAAUA..........AUG
#=GR NZ_HG428625.1/16013-16189 CODON                                .........STP...............................................................................................................................................................................................................................................................................................................................................................................................................................................................................................
#=GR NZ_HG428625.1/16013-16189 TT_RNIE_SLOW                         ...........................................................................................................................................................................................................................................................................................................................................................................................................................................................................................................
NC_013892.1/2847111-2847287                                         GAUCUGUACUGAGCCGAUUAAAUCAGCCCAAAAGUACUUUCUAUUUGCUGUCAUAUAGGUUUUUCGUUAAAAUGCCGCCCGCU.....U.....AGUGU...........................................................................AGU...............................................................................................ACAUUAUAUUAAGCCAAGUCUCGAA................................................................................CCUGCUGC.UGGGUC.GCCUGUAGCAGGAUUUA...................UUUUCUU.........CUUUUACA..............GAGAAAAAAUA..........AUG
#=GR NC_013892.1/2847111-2847287 CODON                              .........STP...............................................................................................................................................................................................................................................................................................................................................................................................................................................................................................
#=GR NC_013892.1/2847111-2847287 TT_RNIE_SLOW                       ...........................................................................................................................................................................................................................................................................................................................................................................................................................................................................................................
NZ_HG427662.1/69141-69317                                           AAUCUGUACUGAGCCGAUUAAAUCAGCCCAAAAGUACUUUCUAUUUGCUGUCAUAUAGGUUUUUCGUUAAAAUGCCGCCCGCU.....U.....AGUGU...........................................................................AGU...............................................................................................ACAUUAUAUUAAGCCAAGUCUCGAA................................................................................CCUGCUGC.UGGGUC.GCCUGUAGCAGGAUUUA...................UUUUCUU.........CUUUUACA..............GAGAAAAAAUA..........AUG
#=GR NZ_HG427662.1/69141-69317 CODON                                .........STP...............................................................................................................................................................................................................................................................................................................................................................................................................................................................................................
#=GR NZ_HG427662.1/69141-69317 TT_RNIE_SLOW                         ...........................................................................................................................................................................................................................................................................................................................................................................................................................................................................................................
NZ_JONO01000052.1/5987-5813                                         AGCAGAUGAAUUGUAUUAAUAUGUUCAAGAUCGACGUAUUCCAUUUGCUGUAACUGCCAUUUUUCGCUAGAAUGCCGCCCGUU.....UAACG.................................................................................CUA.....................................................................................................CGUUAAGCCAAAUCUCGAG................................................................................CCUGCUGC.UGGGUC.GCCUGAAGCAGG........................AUUUAUUUUC...CUCUUAAGU.......GAGAAAGAGAAAAAAUA.............AUG
#=GR NZ_JONO01000052.1/5987-5813 CODON                              ................STP.....................................................................................................................................................................................................................................................................................................................................................................................................................................................................................AUG
#=GR NZ_JONO01000052.1/5987-5813 TT_RNIE_SLOW                       ...........................................................................................................................................................................................................................................................................................................................................................................................................................................................................................................
NZ_FO704551.1/1264540-1264364                                       UGCCAGACAAAUUGCCUGUUAACAAUCUAAAAACAUAUUUAUAUUUGCUGUCAUAUCGGUUUUUCGUUAGAAUGCCGCCCGCU.....CAGUGUGA..............................................................................UAUA.................................................................................................UCACGUUAAGCCAAGUAUCGAA................................................................................CCUGCUGC.UGGGUC.GCCUGUAGCAGG........................AUUUAUUUUCUU....CUUUUC...........AAGAGAAAAAAUA.............AUG
#=GR NZ_FO704551.1/1264540-1264364 CODON                            ........................................................................................................................................................................................................................................................................................................................................................................................................................................................................................................AUG
#=GR NZ_FO704551.1/1264540-1264364 TT_RNIE_SLOW                     ...........................................................................................................................................................................................................................................................................................................................................................................................................................................................................................................
NZ_JQOC01000023.1/24211-24393                                       GGGCAGACGAAUUAUAUUAAUAGGUUCCGAUUGACCUAUUCUAUUUGCUGUAACCGCCAUUUUUCGCUAGAAUGCCGACCGCU.....UGACA.................................................................................CUAUGCUACUAUGUUAAA......................................................................................UGUUAAGCCAAAUCUCGAA................................................................................CCUGCUGC.UGGGUC.GCCUGUAGCAGG........................AUUUAUUUUCUU....CUUA.............AAGAGAAAAAAUA.............AUG
#=GR NZ_JQOC01000023.1/24211-24393 CODON                            .................STP.......................................................................................................................................................................................................................................................................................................................................................................................................................................................................................
#=GR NZ_JQOC01000023.1/24211-24393 TT_RNIE_SLOW                     ...........................................................................................................................................................................................................................................................................................................................................................................................................................................................................................................
NZ_JXSK01000008.1/71520-71686                                       AUUAAUAGGAAUCGUACUAAUAGAUUCAGAUUGACCUAUUCCAUUUGCUGUAACCGCCAUUUUUCGCUAGAAUGCCGCCCGCU.....UAAC..................................................................................CUAU.....................................................................................................GUUAAGCCAAAUCUCGAA................................................................................CCUGCUGC.UGGGUC.GCCUGUAGCAGG........................GUUUAUUUUCUU....CUUA.............AAGAGAAAAAAUA.............AUG
#=GR NZ_JXSK01000008.1/71520-71686 CODON                            ........................................................................................................................................................................................................................................................................................................................................................................................................................................................................................................AUG
#=GR NZ_JXSK01000008.1/71520-71686 TT_RNIE_SLOW                     ...........................................................................................................................................................................................................................................................................................................................................................................................................................................................................................................
NZ_AZAB02000028.1/30112-30294                                       GAGCAGACGAAUUAUAUUAAUAGGUUCCGAUUGACCUAUUCUAUUUGCUGUAACCGCCAUUUUUCGCUAGAAUGCCGCCCGCU.....UGACA.................................................................................CUAUGCUACUAUGUUAAA......................................................................................UGUUAAGCCAAAUCUCGAA................................................................................CCUGCUGC.UGGGUC.GCCUGUAGCAGG........................GUUUACUUUCUU....CUUA.............AAGAGAAAAAACA.............AUG
#=GR NZ_AZAB02000028.1/30112-30294 CODON                            .................STP....................................................................................................................................................................................................................................................................................................................................................................................................................................................................................AUG
#=GR NZ_AZAB02000028.1/30112-30294 TT_RNIE_SLOW                     ...........................................................................................................................................................................................................................................................................................................................................................................................................................................................................................................
NZ_JGVH01000030.1/29393-29224                                       GAGCAGAUGAAUUGUAUUAAUAGGCCCCAAUUGACGUAUUCCAUUUGCUGUCACAACUAUUUUUCGCUAGAAUGCCGCCCGUU.....UAACG.................................................................................CCCG....................................................................................................CGUUAAGCCAAAUCUCGAA................................................................................CCUGCUGC.UGGGUC.GCCUGUAGCAGG........................AUUUAUUUUCUU....CUUCA............AAGAGAAAAAAUA.............AUG
#=GR NZ_JGVH01000030.1/29393-29224 CODON                            .................STP....................................................................................................................................................................................................................................................................................................................................................................................................................................................................................AUG
#=GR NZ_JGVH01000030.1/29393-29224 TT_RNIE_SLOW                     ...........................................................................................................................................................................................................................................................................................................................................................................................................................................................................................................
NZ_CP011104.1/3921851-3921682                                       GAGCAGAUGAAUUGUAUUAAUAGGCCCCAAUUGACGUAUUCCAUUUGCUGUCACAACCAUUUUUCGCUAGAAUGCCGCCCGUU.....UAACG.................................................................................CCCG....................................................................................................CGUUAAGCCAAAUCUCGAA................................................................................CCUGCUGC.UGGGUC.GCCUGUAGCAGG........................AUUUAUUUUCUU....CUUUA............AAGAGAAAAAAUA.............AUG
#=GR NZ_CP011104.1/3921851-3921682 CODON                            .................STP....................................................................................................................................................................................................................................................................................................................................................................................................................................................................................AUG
#=GR NZ_CP011104.1/3921851-3921682 TT_RNIE_SLOW                     ...........................................................................................................................................................................................................................................................................................................................................................................................................................................................................................................
NZ_JTHK01000022.1/117137-117313                                     CCUGUAUUAAGCGGUGUAAUUACUCACAACAAAAUACUUUCUAUUUGCCGUUACAUAGGUUUUUCGUUAAAAUGCCGCCCGCU.....UAGCGU................................................................................AACCCAUA...............................................................................................AUGUUAAGCCAAGUAUCGAA................................................................................CCUGCUGC.UGGGUC.GCCUGUAGCAGG........................AUUUAUUUUCU.....UCUUUUAU..........AGAGAAAAAAUA.............AUG
#=GR NZ_JTHK01000022.1/117137-117313 CODON                          .......STP..............................................................................................................................................................................................................................................................................................................................................................................................................................................................................................AUG
#=GR NZ_JTHK01000022.1/117137-117313 TT_RNIE_SLOW                   ...........................................................................................................................................................................................................................................................................................................................................................................................................................................................................................................
NZ_CBXE010000028.1/46244-46420                                      CCUGUAUUAAGCUGUGUAAUUACUCACGACAAAGUACUUUCUAUUUGCUGUCAUAUAGGUUUUUCGUUAAAAUGCCGCCCGCU.....UAGCGUAA..............................................................................UCCA.................................................................................................UAAUAUUAAGCCAAGUAUCGAA................................................................................CCUGCUGC.UGGGUC.GCCUGUAGCAGG........................AUUUAUUUUCU.....UCUUUUAU..........AGAGAAAAAAUA.............AUG
#=GR NZ_CBXE010000028.1/46244-46420 CODON                           .......STP..............................................................................................................................................................................................................................................................................................................................................................................................................................................................................................AUG
#=GR NZ_CBXE010000028.1/46244-46420 TT_RNIE_SLOW                    ...........................................................................................................................................................................................................................................................................................................................................................................................................................................................................................................
NZ_CBXF010000075.1/4002-3823                                        UGUACUAAAUCCAGCAACUAAUCGAGCAGAACAUAUAUUUCUAUUUGCUGUUAUAUCGGUUUUUCGUUAGAAUGCCGCCCGCU.....UAGCGUAA..............................................................................UACA.................................................................................................UAAUGUUAAGCCAAGUAUCGAA................................................................................CCUGCUGC.UGGGUC.GCCUGUAGCAGGAUU.....................UAUUUUCUUCUUU...UCUUAU..........AGAGAA.AAAAUA..............AUG
#=GR NZ_CBXF010000075.1/4002-3823 CODON                             .....STP...................................................................................................................................................................................................................................................................................................................................................................................................................................................................................................
#=GR NZ_CBXF010000075.1/4002-3823 TT_RNIE_SLOW                      ...........................................................................................................................................................................................................................................................................................................................................................................................................................................................................................................
NC_021591.1/3549896-3550070                                         GAGCUGUAUUGAUGCCCGCAUCGCGCAGAUUCGGGAGGUUUCCAUUGCCCUGCCGACGGCUUUCCGUUAAAAUGCCGCCCGCU.....UUAGC..UGGG...........................................................................UUCG..............................................................................................CCCGGUGCUAAAGUGGUUUAUCGAA................................................................................CCUGUUAC.UGGGUC.GCCU.UAACAGGGUAAA...................UUUUCUU.........UUAA..................GAGAAAAACA...........AUG
#=GR NC_021591.1/3549896-3550070 CODON                              ...........................................................................................................................................................................................................................................................................................................................................................................................................................................................................................................
#=GR NC_021591.1/3549896-3550070 TT_RNIE_SLOW                       ...........................................................................................................................................................................................................................................................................................................................................................................................................................................................................................................
NZ_ASZA01000004.1/307138-307314                                     CGCCGUGCCAAUGAGCUGUAUUAGGCCCGAGCGGCAGGUUUUCAUUGCCCAGCGAGCGGCUUUCCGUUAAAAUGCCGCCCGCU.....U.UAC.CUGGG...........................................................................UUCG..............................................................................................CCCAGUGUGAAAGCAGGUUAUCGAG................................................................................CCUGUUAC.UGGGUC.GCCUGUAGCAGGGUAAA...................UUUUCUU.........UUAA..................GAGAAAAAACA..........AUG
#=GR NZ_ASZA01000004.1/307138-307314 CODON                          .....................STP................................................................................................................................................................................................................................................................................................................................................................................................................................................................................AUG
#=GR NZ_ASZA01000004.1/307138-307314 TT_RNIE_SLOW                   ...........................................................................................................................................................................................................................................................................................................................................................................................................................................................................................................
NZ_AUZV01000049.1/39046-38870                                       CGCCGUGCCAAUGAGCUGUAUUAGCCCCGUGCGGCAGGUUUUCAUUGCCCAGCGAGCGGCUUUCCGUUAAAAUGCCGCCCGCU.....U.UAC.CUGGG...........................................................................UUCG..............................................................................................CCCAGUGUGAAAGCAGGUUAUCGAG................................................................................CCUGUUAC.UGGGUC.GCCUGUAGCAGGGUAAA...................UUUUCUU.........UUAA..................GAGAAAAAACA..........AUG
#=GR NZ_AUZV01000049.1/39046-38870 CODON                            .....................STP...................................................................................................................................................................................................................................................................................................................................................................................................................................................................................
#=GR NZ_AUZV01000049.1/39046-38870 TT_RNIE_SLOW                     ...........................................................................................................................................................................................................................................................................................................................................................................................................................................................................................................
NZ_CP011254.1/5659693-5659869                                       CGCCGUGCCAAUGAGCUGUAUUAAGCCCGUGCGGCAGGUUUUCAUUGCCCAGAGAGCGGCUUUCCGUUAAAAUGCCGCCCGCU.....U.UAC.CUGGG...........................................................................UUCG..............................................................................................CCCAGUGUGAAAGCAGGUUAUCGAG................................................................................CCUGUUAC.UGGGUC.GCCUGUAGCAGGGUAAA...................UUUUCUU.........UUAA..................GAGAAAAAACA..........AUG
#=GR NZ_CP011254.1/5659693-5659869 CODON                            .....................STP................................................................................................................................................................................................................................................................................................................................................................................................................................................................................AUG
#=GR NZ_CP011254.1/5659693-5659869 TT_RNIE_SLOW                     ...........................................................................................................................................................................................................................................................................................................................................................................................................................................................................................................
SPBFG_contig15917/22861-22684                                       UCAAUUGACCUGAGCGAACGGUCCCCAAUCUGGACAGGUUUUCGUUGCCCUGCAGGCGGCUUUCCGUUAAAAUGCCGCGCGCU.....U..UACCUGGG...........................................................................CCUG..............................................................................................CCCAGCGUUAAAGCGGAUUCCCGAA................................................................................CUUGCUACUUGGGUC.GCCUGUAGCAGGGUAAA...................UUUUCUU.........UUAA..................GAGAAAAAACA..........AUG
#=GR SPBFG_contig15917/22861-22684 CODON                            ..........STP...........................................................................................................................................................................................................................................................................................................................................................................................................................................................................................AUG
#=GR SPBFG_contig15917/22861-22684 TT_RNIE_SLOW                     ...........................................................................................................................................................................................................................................................................................................................................................................................................................................................................................................
NZ_JVEJ01000316.1/15277-15454                                       UCAAUUGACCUGAGCGAACGGUCCUCAAUCUGGACAGGUUUUCGUUGCCCUGCGGGCGGCUUUCCGUUAAAAUGCCGCGCGCU.....U..UACCUGGG...........................................................................CCUG..............................................................................................CCCGGCGUUAAAGCGGAUUUCCGAA................................................................................CUUGCUACUUGGGUC.GCCUGUAGCAGGGUAAA...................UUUUCUU.........UUAA..................GAGAAAAAACA..........AUG
#=GR NZ_JVEJ01000316.1/15277-15454 CODON                            ...........................................................................................................................................................................................................................................................................................................................................................................................................................................................................................................
#=GR NZ_JVEJ01000316.1/15277-15454 TT_RNIE_SLOW                     ...........................................................................................................................................................................................................................................................................................................................................................................................................................................................................................................
NZ_JGVP01000014.1/10581-10801                                       GAACUGUACUGAUGUUGGCGGCAGGCACAUUGGGUAGGUUUCCAUUGCCCUGUGGCUGGCUUUCCGUUAAAAUGCCGCCCGCU.....U.UGC.CUGGG...........................................................................UUCG..............................................................................................CCCGGCGCUAAAGCA...........................GGUUAUACCUUAUGCAUUACAGGCUAGG....GUCUGGAAGGCAGCGGGUA.AAUCGAA....CUUGCUAC.UGGGUC.GCCUGUAGCAGGGUAAA...................UUUUCUU.........UUAA..................GAGAAAAAACA..........AUG
#=GR NZ_JGVP01000014.1/10581-10801 CODON                            .........STP............................................................................................................................................................................................................................................................................................................................................................................................................................................................................................AUG
#=GR NZ_JGVP01000014.1/10581-10801 TT_RNIE_SLOW                     ...........................................................................................................................................................................................................................................................................................................................................................................................................................................................................................................
NZ_JTBR01000001.1/4698088-4697911                                   UCAGUUGGCCUGAGCGAACGACCCUCAAUCUGGGCAGGUUUUCGUUGCCCUGCAGGCGGCUUUCCGUUAAAAUGCCGCGCGCU.....U.UAC.CUGGG...........................................................................CCUG..............................................................................................CCCAGCGUUAAAGCGGAAUUCCGAA................................................................................CUUGCUACUUGGGUC.GCCUGUAGCAGGGUAAA...................UUUUCUU.........UUAA..................GAGAAAAAACA..........AUG
#=GR NZ_JTBR01000001.1/4698088-4697911 CODON                        ..........STP..............................................................................................................................................................................................................................................................................................................................................................................................................................................................................................
#=GR NZ_JTBR01000001.1/4698088-4697911 TT_RNIE_SLOW                 ...........................................................................................................................................................................................................................................................................................................................................................................................................................................................................................................
NZ_JSFB01000001.1/2438314-2438491                                   UCAGUUGGCCUGAGCGAACGGCCCUCAAUCUGGGCAGGUUUUCGUUGCCCUGCGUGCGGCUUUCCGUUAAAAUGCCGCGCGCU.....U.UAC.CUGGG...........................................................................CCUG..............................................................................................CCCAGCGUUAAAGCGGAAUUCCGAA................................................................................CUUGCUACUUGGGUC.GCCUGUAGCAGGGUAAA...................UUUUCUU.........UUAA..................GAGAAAAAACA..........AUG
#=GR NZ_JSFB01000001.1/2438314-2438491 CODON                        ..........STP..............................................................................................................................................................................................................................................................................................................................................................................................................................................................................................
#=GR NZ_JSFB01000001.1/2438314-2438491 TT_RNIE_SLOW                 ...........................................................................................................................................................................................................................................................................................................................................................................................................................................................................................................
AEQT01000896.1/162230-162407                                        UCAGUUGGCCUGAGCGAACGGCCCUCAAUCUGGGCAGGUUUUCGUUGCCCUGCAGGCGGCUUUCCGUUAAAAUGCCGCGCGCU.....U.UAC.CUGGG...........................................................................CCUG..............................................................................................CCCAGCGUUAAAGCGGAAUUCCGAA................................................................................CUUGCUACUUGGGUC.GCCUGUAGCAGGGUAAA...................UUUUCUU.........UUAA..................GAGAAAAAACA..........AUG
#=GR AEQT01000896.1/162230-162407 CODON                             ..........STP...........................................................................................................................................................................................................................................................................................................................................................................................................................................................................................AUG
#=GR AEQT01000896.1/162230-162407 TT_RNIE_SLOW                      ...........................................................................................................................................................................................................................................................................................................................................................................................................................................................................................................
NZ_ATOH01000096.1/220092-219915                                     UCAGUUGGCCUGAGCGAACGGCCCUCAAUCUGGGCAGGUUUUCGUUGCCCUGCGGGCGGCUUUCCGUUAAAAUGCCGCGCGCU.....U.UAC.CUGGG...........................................................................CCUG..............................................................................................CCCAGCGUUAAAGCGGAAUUCCGAA................................................................................CUUGCUACUUGGGUC.GCCUGUAGCAGGGUAAA...................UUUUCUU.........UUAA..................GAGAAAAAACA..........AUG
#=GR NZ_ATOH01000096.1/220092-219915 CODON                          ...........................................................................................................................................................................................................................................................................................................................................................................................................................................................................................................
#=GR NZ_ATOH01000096.1/220092-219915 TT_RNIE_SLOW                   ...........................................................................................................................................................................................................................................................................................................................................................................................................................................................................................................
NZ_CP003424.1/3452531-3452708                                       UCAGUUGGCCUGAGCGAACGGCCCUCAAUCUGGGCAGGUUUUCGUUGCCCUGUGGGCGGCUUUCCGUUAAAAUGCCGCGCGCU.....U.UAC.CUGGG...........................................................................CCUG..............................................................................................CCCAGCGUUAAAGCGGAAUUCCGAA................................................................................CUUGCUACUUGGGUC.GCCUGUAGCAGGGUAAA...................UUUUCUU.........UUAA..................GAGAAAAAACA..........AUG
#=GR NZ_CP003424.1/3452531-3452708 CODON                            ..........STP..............................................................................................................................................................................................................................................................................................................................................................................................................................................................................................
#=GR NZ_CP003424.1/3452531-3452708 TT_RNIE_SLOW                     ...........................................................................................................................................................................................................................................................................................................................................................................................................................................................................................................
NZ_LDEG01000007.1/246977-246800                                     UCAGUUGGCCUGAGCGAACGGCCCCCAAUCUGGGCAGGUUUUCGUUGCCCUGCGGGCGGCUUUCCGUUAAAAUGCCGCGCGCU.....U.UAC.CUGGG...........................................................................CCUG..............................................................................................CCCAGCGUUAAAGCGGAAUUCCGAA................................................................................CUUGCUACUUGGGUC.GCCUGUAGCAGGGUAAA...................UUUUCUU.........UUAA..................GAGAAAAAACA..........AUG
#=GR NZ_LDEG01000007.1/246977-246800 CODON                          ..........STP..............................................................................................................................................................................................................................................................................................................................................................................................................................................................................................
#=GR NZ_LDEG01000007.1/246977-246800 TT_RNIE_SLOW                   ...........................................................................................................................................................................................................................................................................................................................................................................................................................................................................................................
NZ_JPUX01000001.1/2633904-2633727                                   UCAAUUGACCUGAGCGAACGGUCCCCAAUCUGGACAGGUUUUCGUUGCCCUACAGGCGGCUUUCCGUUAAAAUGCCGCGCGCU.....U.UAC.UUGGG...........................................................................CCUG..............................................................................................CCCAGCGUUAAAGCGGAUUUCCGAA................................................................................CUUGCUACUUGGGUC.GCCUGUAGCAGGGUAAA...................UUUUCUU.........UUAA..................GAGAAAAAACA..........AUG
#=GR NZ_JPUX01000001.1/2633904-2633727 CODON                        ...........................................................................................................................................................................................................................................................................................................................................................................................................................................................................................................
#=GR NZ_JPUX01000001.1/2633904-2633727 TT_RNIE_SLOW                 ...........................................................................................................................................................................................................................................................................................................................................................................................................................................................................................................
NZ_LFJS01000003.1/66468-66645                                       UCAGUUGGCCUGAGCGAACUGUCCCCAACCUGGGCAGGUUUUCGUUGCCCUGCGGGCGGCUUUCCGUUAAAAUGCCGCGCGCU.....U.UAC.CUGGG...........................................................................CCUG..............................................................................................CCCAGCGUUAAAGCGGGUUUCCGAA................................................................................CUUGCUACUUGGGUC.GCCUGUAGCAGGGUAAA...................UUUUCUU.........UUAA..................GAGAAAAAACA..........AUG
#=GR NZ_LFJS01000003.1/66468-66645 CODON                            ..........STP..............................................................................................................................................................................................................................................................................................................................................................................................................................................................................................
#=GR NZ_LFJS01000003.1/66468-66645 TT_RNIE_SLOW                     ...........................................................................................................................................................................................................................................................................................................................................................................................................................................................................................................
NZ_ALOV01000010.1/98667-98844                                       UCAAUUGGCCUGAGCGAACUGUCCCCAAUCUGGGCAGGUUUUCAUUGCCCUGCGGAUGGCUUUCCGUUAAAAUGCCGCGCGCU.....U.UAC.CUGGG...........................................................................CCUG..............................................................................................CCCAGCGUUAAAGCGGGUUUCCGAA................................................................................CUUGCUACUUGGGUC.GCCUGUAGCAGGGUAAA...................UUUUCUU.........UUAA..................GAGAAAAAACA..........AUG
#=GR NZ_ALOV01000010.1/98667-98844 CODON                            ...........................................................................................................................................................................................................................................................................................................................................................................................................................................................................................................
#=GR NZ_ALOV01000010.1/98667-98844 TT_RNIE_SLOW                     ...........................................................................................................................................................................................................................................................................................................................................................................................................................................................................................................
NZ_CP011642.1/4315597-4315420                                       UCAAUUGGCCUGAGCCAACUGUCCCCAACCUGGGCAGGUUUUCGUUGCCCUGCGGGCGGCUUUCCGUUAAAAUGCCGCGCGCU.....U.UAC.CUGGG...........................................................................CCUG..............................................................................................CCCAGCGUUAAAGCGGGUUUCCGAA................................................................................CUUGCUACUUGGGUC.GCCUGUAGCAGGGUAAA...................UUUUCUU.........UUAA..................GAGAAAAAACA..........AUG
#=GR NZ_CP011642.1/4315597-4315420 CODON                            ..........STP..............................................................................................................................................................................................................................................................................................................................................................................................................................................................................................
#=GR NZ_CP011642.1/4315597-4315420 TT_RNIE_SLOW                     ...........................................................................................................................................................................................................................................................................................................................................................................................................................................................................................................
APTF_contig34915/30811-30634                                        UCAAUUGGCCUGAGCGAACUGUCCCCAACCUGGGCAGGUUUUCGUUGCCCUGCGGGCGGCUUUCCGUUAAAAUGCCGCGCGCU.....U.UAC.CUGGG...........................................................................CCUG..............................................................................................CCCAGCGUUAAAGCGGGUUUCCGAA................................................................................CUUGCUACUUGGGUC.GCCUGUAGCAGGGUAAA...................UUUUCUU.........UUAA..................GAGAAAAAACA..........AUG
#=GR APTF_contig34915/30811-30634 CODON                             ..........STP...........................................................................................................................................................................................................................................................................................................................................................................................................................................................................................AUG
#=GR APTF_contig34915/30811-30634 TT_RNIE_SLOW                      ...........................................................................................................................................................................................................................................................................................................................................................................................................................................................................................................
CLOF_contig05398/574-397                                            UCAAUUGGCCUGAGCGAACUGCCGCCAACCCGGGCAGGUUUUCGUUGCCCUGCGGGCGGCUUUCCGUUAAAAUGCCGCGCGCU.....U.UAC.CUGGG...........................................................................CCUG..............................................................................................CCCAGCGUUAAAGCGGGUUUCCGAA................................................................................CUUGCUACUUGGGUC.GCCUGUAGCAGGGUAAA...................UUUUCUU.........UUAA..................GAGAAAAAACA..........AUG
#=GR CLOF_contig05398/574-397 CODON                                 ..........STP...........................................................................................................................................................................................................................................................................................................................................................................................................................................................................................AUG
#=GR CLOF_contig05398/574-397 TT_RNIE_SLOW                          ...........................................................................................................................................................................................................................................................................................................................................................................................................................................................................................................
NZ_DF820427.1/2770712-2770859                                       UACUCAUCUCCUGGCGCUUACUUAGGUAAGUAACUGGAGUGAGUCAGUGCAGGUAACAACACUGUGACUUGAAAGGCGAC..............................................................................................................................................................................................................GGGUAAAUCGAA...............................................................................CUUGCUAC.UGGGUC.GCCUGUAGCAGGGUAAA...................UUUUCUU.........UUAA..................GAGAAAAAACA..........AUG
#=GR NZ_DF820427.1/2770712-2770859 CODON                            ........................................................................................................................................................................................................................................................................................................................................................................................................................................................................................................AUG
#=GR NZ_DF820427.1/2770712-2770859 TT_RNIE_SLOW                     ...........................................................................................................................................................................................................................................................................................................................................................................................................................................................................................................
DPOF_F4O8LWT02ITYN7/197-367                                         AUGAGCUGUACUGAUCUUUGCCCCUUGCAAAUCAGGCAGGUUUCCAUUGCCCUGUGGGCGGCUUUCCGUUAAAAUGCGCCGCU.....UUGC.CUGGG............................................................................UUCG...............................................................................................CCCGGUGCUAAGCAGGUUAUCGAA................................................................................CUUGCUAC.UGGGUC.GCCUGUAGCAGGUAAU....................UUCUUUU...............................AAGAGAAAAAC..........AUG
#=GR DPOF_F4O8LWT02ITYN7/197-367 CODON                              ...........STP...........................................................................................................................................................................................................................................................................................A................................................................................UG...............................................................................................................
#=GR DPOF_F4O8LWT02ITYN7/197-367 TT_RNIE_SLOW                       ...........................................................................................................................................................................................................................................................................................................................................................................................................................................................................................................
NZ_AYMN01000028.1/15401-15225                                       CGCCGUGCCAAUGAGUUGUAUUAGGCCUGCGCGGCAGGUUUUGAUUGCCCACGGAGCGGCUUUCCGUUAAAAUGCCGCCCGCU.....U.UAC.CUGGG...........................................................................UUCG..............................................................................................CCCAGUGUGAAAGCAGGUUAUCGAG................................................................................CCUGUUAC.UGGGUC.GCCUGUAGCAGGGUAAA...................UUUUCUU.........UCAA..................GAGAAAAAACA..........AUG
#=GR NZ_AYMN01000028.1/15401-15225 CODON                            .....................STP................................................................................................................................................................................................................................................................................................................................................................................................................................................................................AUG
#=GR NZ_AYMN01000028.1/15401-15225 TT_RNIE_SLOW                     ...........................................................................................................................................................................................................................................................................................................................................................................................................................................................................................................
NZ_JQEI01000009.1/87180-87356                                       CAACUGUAUUAAAGGCAAUAGCACGCACUUGCGGCAGGUUUUCGUUGCCCGCAGAACGGCUUUCCGUUAGAAUGCCGCCCGCU.....U.UGC.CUGGG...........................................................................UUUA..............................................................................................CCCGGUGCAAAAGCAGGUUAUCGAG................................................................................CCUGUUAC.UGGGUC.GCCUGUAGCAGGGUAAA...................UUUUCUU.........UCGA..................GAGAAAAAACA..........AUG
#=GR NZ_JQEI01000009.1/87180-87356 CODON                            .........STP............................................................................................................................................................................................................................................................................................................................................................................................................................................................................................AUG
[truncated: 790,449 more chars]
