# Supplementary material for: Discovery of 20 novel ribosomal leader candidates in bacteria and archaea
Source: BMC Microbiol. 2020 May 24;20:130. doi: 10.1186/s12866-020-01823-6 (PMC7247131; doi:10.1186/s12866-020-01823-6)
Supplement: Supplementary file 3 — Additional file 3. Archive of machine-readable alignments for all r-leader motifs that include flanking sequences and metadata. The alignments are stored in Stockholm format, which are text files that can be opened in any text editor (using a fixed-width font) and interpreted by software packages such as Infernal [54]. [file 12866_2020_1823_MOESM3_ESM.zip › sto-with-annot/L2-Alphaproteobacteria.sto]

# STOCKHOLM 1.0
#=GF AnnotStoArgs -database refseq72env13-microbial -parentDir finalize/2019-03-29 -parallel mpicmdSLURM -pna 8,gb=1.8,wd=1 -queue dummyqueue -extend 0,0
#=GF ID L2-Alphaproteobacteria
#=GF DE L2-Alphaproteobacteria ribosomal protein leader
#=GF AU Eckert I, Weinberg Z
#=GF TP Cis-reg; leader;
#=GF WK http://en.wikipedia.org/wiki/Ribosomal_Protein_L2_Leader
#=GF FancifyStockholm -longtable -wrapGeneContext 6in -recycleGeneColors
#=GF FancifyStockholmGeneContext -leftNothing -rightOperonOrCount 1
#=GF after_pNtr 1
#=GF ORIGINAL_MOTIF_GROUP_SUBDIR 162234
#=GF ORIGINAL_MOTIF 550	808411	0	0	fake	0	r44e9-gene-then-jeremy-bestcdd	jeremy	s40_50_75_85S100O5Min3l300Zd300	cmfinder		ethresh=2&nr=0&EVD=null3&cmfv=0.3&disableMiniscan=1&pNtr=d1	end
#=GF TRUNCATED_SO_IGNORE JCVI_READ_1104230004824/1-174 JCVI_READ_1101733943453/1-153 ABMI01040337.1/111-1 SA_S2_NOR18_50m_1114572/1-129 SI34jun09_10m_1008396/1366-1517
#=GS PR_CR_10_Liq_1_inCR_1002975/4689-4538 TR_STAT near5,frag
SL_3KL_010_SED_10464608/183-331                         ACACCAUCGACGUGACCACGGGCCUCUGAUAUGCGCUGGCGAUCCGGCGUUCCCGCCGCGGUGGGGAGGCUGACACGGAUGCGG..UGU..GCG................................GCA....CCG.CGAGACAUCAAC...CGGGC.......................................CUGAG....................................................................................................G.CCCG......AAAGC.AGACGGA.AGACAGA.AAG.CAUG
#=GR SL_3KL_010_SED_10464608/183-331 CODON              ....................................................................................................................................................................................................................................................................................................................................................AUG
#=GR SL_3KL_010_SED_10464608/183-331 TT_RNIE_SLOW       .......................................................................................................................................................................................................................................................................................................................................................
NC_009952.1/285284-285411                               GCUUUGAUUUUGGUUUGGUGCCGGGCAGAGCCCCGGCCUGCGACCAAGCGAGAUGGGGACCUUCGGGGCCCUUCAAACCGAGAA.GC....CGG..................................G....UUC.U..........................................................ACCCGGCACGCAAC..............................................................................................................AACGGA.AGACAGA.AAG.CAUG
#=GR NC_009952.1/285284-285411 CODON                    ....................................................................................................................................................................................................................................................................................................................................................AUG
#=GR NC_009952.1/285284-285411 TT_RNIE_SLOW             .......................................................................................................................................................................................................................................................................................................................................................
NC_008686.1/746705-746862                               AAGAAGGCCUAUGUGACGCUGGAAGCUGGCAACAGCAUCGACGUCUCGACCGGCCUCUGAUAAGAAGCCGACGAAUCGACGGCC..CCG..GCAG...............................CGG....GGC.CG.............UCGCC.......................................UUUUGACUGAAACGGACCACCUCA.................................................................................G.GUCC......AAAGC..AACGGA.AGACAGA.AAG.CAUG
#=GR NC_008686.1/746705-746862 CODON                    .........................................................STP........................................................................................................................................................................................................................................................................................AUG
#=GR NC_008686.1/746705-746862 TT_RNIE_SLOW             ........................................................................::{{<<<<<<<<..<<<..___-...............................>>>....>>>.>>.............>>>}}:::::::::::...............................................................................................................................................................................
CEVH01071484.1/2579-2432                                UUGCUUAAUGCGGGUAAGGUCAGAUUUCCUUUACUCAGCCCUUGAUCUUUCUCAGAGCGUCUGUUAUCCGCCGCCAUCUGUUCC..UC...AAAA................................GA....GGG.AUAUCACAUU.....GGGCG...........G...........................GGGA.............................................................................C.......................C.GUCCG..U..U.UGC.UAACGGA.AGACAGA.AAG.CAUG
#=GR CEVH01071484.1/2579-2432 CODON                     ..........................................................................GUA.......................................................................................................................................................................................................................................................................AUG
#=GR CEVH01071484.1/2579-2432 TT_RNIE_SLOW              .......................................................................................................................................................................................................................................................................................................................................................
NZ_AQQZ01000010.1/2972-3120                             GCUGUUCUUGACCCGCCCGGUCCCAGUCUCUAACUACGCGCAUCAGAAACGCUCGGGAUUCGUCCAGGGCGCUUCUAUUGCGCGUGU....UGCA.................................G....CGC.GUCUAACAUA.....GGCAG...........G...........................GCAA.............................................................................C.......................C.UGCCG..U..U.UGCUAAACGGA.AGACAGA.AAG.CAUG
#=GR NZ_AQQZ01000010.1/2972-3120 CODON                  ....................................................................................................................................................................................................................................................................................................................................................AUG
#=GR NZ_AQQZ01000010.1/2972-3120 TT_RNIE_SLOW           ............................................::<<{<<<<<{<<{{___}>>}>>>>>}>>::::::::::::.................................................................................................................................................................................................................................................................
NZ_ACYY01000029.1/40358-40233                           AAGGCGACGAAUCUCGCGGCCCCGGUUUUCCGGGGCCGCAGGGUUUUUUCGAACUGGGGAUCUUCGGAGCCCUGCAAACCGGAU.CCCA..ACGA...............................UGG....AUC.CUUCAAC.............UGA..................................................................................................................................................................CGGA.AGACAGA.AAG.CAUG
#=GR NZ_ACYY01000029.1/40358-40233 CODON                ....................................................................................................................................................................................................................................................................................................................................................AUG
#=GR NZ_ACYY01000029.1/40358-40233 TT_RNIE_SLOW         .......................................................................................................................................................................................................................................................................................................................................................
JGI20154J14316_10014726/1250-1399                       AGAUUCGUCUGGGGCGUUGUUGUUUUGGGCGUAUGUUAUCUGCGCCUGCCUAAAUCGGGGACCUUCGGGGCCUUAUAAUUGCAG.ACCU..ACG................................GGG....CUG.CUUCACAU.......UGCGG...........ACC.........................UACG...........................................................................GGG.......................C.CGCCA..CA.U.....ACACGGA.AGACAGU.AAG.AAUG
#=GR JGI20154J14316_10014726/1250-1399 CODON            ....................................................................................................................................................................................................................................................................................................................................................AUG
#=GR JGI20154J14316_10014726/1250-1399 TT_RNIE_SLOW     .......................................................................................................................................................................................................................................................................................................................................................
NZ_JFKE01000006.1/219037-218891                         CUGCGCAAAUCUUGUGGCCUCGGAUUCGUUCCGGGGCCUUAGAUAUUUGGAAUUUGGGGACCUUCGGGGCCCUACACAUCGGCC.......GAAA......................................GGC.CCACACAUAG.....CGGGGC..........GC..........................AAA.............................................................................GC.......................C.CUCG...CA.C.AGCUAAACGGA.AGACAGA.AAG.CAUG
#=GR NZ_JFKE01000006.1/219037-218891 CODON              ....................................................................................................................................................................................................................................................................................................................................................AUG
#=GR NZ_JFKE01000006.1/219037-218891 TT_RNIE_SLOW       .......................................................................................................................................................................................................................................................................................................................................................
AglaG_F499EG101CWTC2/425-271                            CACCGGCCUCUGAUAGAAGCCGCGACGAAUCUUGCGGGCCCGCGCGUCGGGCCCGCUCGUUUUUAUGGGUGCGGGCAACCGGAU..CCA..CGAGCGGGA..........................UGGAAACAUC.CCAAACGAAAC....GGACCUUU.............................................................................................................................................G.GUCC......AAAGC..AACGGA.AGACAGA.GAG.CAUG
#=GR AglaG_F499EG101CWTC2/425-271 CODON                 ..........STP.......................................................................................................................................................................................................................................................................................................................................AUG
#=GR AglaG_F499EG101CWTC2/425-271 TT_RNIE_SLOW          .......................................................................................................................................................................................................................................................................................................................................................
AglaG_contig17173/448-294                               CCACCGGCCUCUGAUAGAAGCCGCGACGAAUCUUGCGGGCCCGCGCGUCGGGCCCGCUCGUUUUAUGGGUGCGGGCAACCGGAU..CCA..CGAGCGGGA..........................UGGAAACAUC.CCAAACGAAAC....GGACCUUU.............................................................................................................................................G.GUCC......AAAGC..AACGGA.AGACAGA.GAG.CAUG
#=GR AglaG_contig17173/448-294 CODON                    ...........STP.........................................................................................................................................................................................................................................................................................................................................
#=GR AglaG_contig17173/448-294 TT_RNIE_SLOW             .......................................................................................................................................................................................................................................................................................................................................................
NZ_AQQW01000010.1/2535-2697                             CCCGAUCGCGCGGCCCGGGAUUCGCUCCCGGGCCGCGCGACCAUUCUACCACCGGGGACCUUCGGGGCCCUACAUCCGACGACC.GGG...UUCGC...............................CC....GGU.CCGAACAUA......GGCGG...........GGC.........................GCCCAUCCGGGGCA.................................................................GCU.......................U.CGCCG.UC..U..GC.AAACGGA.AGACAGA.AAG.CAUG
#=GR NZ_AQQW01000010.1/2535-2697 CODON                  ....................................................................................................................................................................................................................................................................................................................................................AUG
#=GR NZ_AQQW01000010.1/2535-2697 TT_RNIE_SLOW           .......................................................................................................................................................................................................................................................................................................................................................
JGI24724J26744_10003266/8828-8654                       UCCCGCCAGUCGACUGGCCUCGGAUUCGUUCCGGGGCCUAUGACAUUUGGAAUUUGGGCACCUUCGGGGGCCUAUACUUCGGUC.ACCC..GUGAACCACG.........................GGG....GGC.UUAACAUCAA.....GGGCGAUGA.......UUGC........................GGGUAAACUCGCA.................................................................GCAA.......................C.GCUC......A.AGCUAAACGGA.AGACAGA.AAG.CAUG
#=GR JGI24724J26744_10003266/8828-8654 CODON            ....................................................................................................................................................................................................................................................................................................................................................AUG
#=GR JGI24724J26744_10003266/8828-8654 TT_RNIE_SLOW     .......................................................................................................................................................................................................................................................................................................................................................
JGI24025J20009_10035938/1850-1676                       UCCCGCCAGUCGACUGGCCUCGGAUUCGUUCCGGGGCCUAUGACAUUUGGAAUUCGGGCACCUUCGGGGGCCUAUACUUNGGUC.ACCC..GUGAACCACG.........................GGG....GGC.UUAACAUCAA.....GGGCGAUGA.......UUGC........................GGGUAAACUCGCA.................................................................GCAA.......................C.GCUC......A.AGCUAAACGGA.AGACAGA.AAG.CAUG
#=GR JGI24025J20009_10035938/1850-1676 CODON            ....................................................................................................................................................................................................................................................................................................................................................AUG
#=GR JGI24025J20009_10035938/1850-1676 TT_RNIE_SLOW     .......................................................................................................................................................................................................................................................................................................................................................
GX8B9KJ01CH3VN/414-266                                  CGCCAGCAGCCCCGGAUUCGUCCGGGGCUUUUGGUUCGUUCGUUUCCGAUGCAACAGCAGAGAGAACGGGCACCUGAACCGGGG.AGC...UUCGGC..............................GCCCUAUAC.C..............CGCGG...........GUG.........................GCAA...........................................................................CAC.......................C.CGUG...C..A.AGC.AAACGGA.AGACAGA.GAA.CAUG
#=GR GX8B9KJ01CH3VN/414-266 CODON                       ....................................................................................................................................................................................................................................................................................................................................................AUG
#=GR GX8B9KJ01CH3VN/414-266 TT_RNIE_SLOW                .....<{<<<<<<<<<{___>>>>>>>>>}>::::::::................................................................................................................................................................................................................................................................................................................
JGI12109J20283_12362431/1-107                           ............................................CGGGGCUGUGUGUUUGGUCGCAAGACCUUAUUCGCCGGCC.ACCU..ACG................................GGG....GGC.UUUACAUA.......GCGGG...........AGC.........................AACU...........................................................................GCU.......................C.UCGC...C..C.AGA.CAACGGA.AGACAGU.AAA.CAUG
#=GR JGI12109J20283_12362431/1-107 CODON                .......................................................................................................................................................................................................................................................................................................................................................
#=GR JGI12109J20283_12362431/1-107 TT_RNIE_SLOW         .......................................................................................................................................................................................................................................................................................................................................................
NZ_JGVS01000007.1/4172-4322                             UUGGUCGGACGGGUGUGUAACUGUGCACCAAUAUGACCCGGAACAAAGCGCCUUCAACAGUGCAAUGUUCCGCAUUCGCCGGCC.ACCU..CCG................................GGG....GGC.UUUACAUA.......GCGGG...........AGC.........................GCAG...........................................................................GCU.......................C.UCGC...C..C.AGA.CAACGGA.AGACAGU.AAA.CAUG
#=GR NZ_JGVS01000007.1/4172-4322 CODON                  .......................................................................................................................................................................................................................................................................................................................................................
#=GR NZ_JGVS01000007.1/4172-4322 TT_RNIE_SLOW           .......................................................................................................................................................................................................................................................................................................................................................
P_2C_Liq_1_UnCty_1004676/3480-3330                      UUGGUCGGACGGGUGUGUAACUGUGCACCAAAAUGACCCGGAACAAAGCGCCUUCAACAGUGCAAUGUUCCGCAUUCGCCGGCC.ACCU..CCG................................GGG....GGC.UUUACAUA.......GCGGG...........AGC.........................GCAG...........................................................................GCU.......................C.UCGC...C..C.AGA.CAACGGA.AGACAGU.AAA.CAUG
#=GR P_2C_Liq_1_UnCty_1004676/3480-3330 CODON           ....................................................................................................................................................................................................................................................................................................................................................AUG
#=GR P_2C_Liq_1_UnCty_1004676/3480-3330 TT_RNIE_SLOW    .......................................................................................................................................................................................................................................................................................................................................................
ATLU01000110.1/1205-1380                                CUAGGCCCCAGAUUCGUUCUGUGGCCUUUUGAUAUUUGGAAUUGGGGACCUGUUUGCGCUAGAUAACGGGGCCCUUUAUUGGUC.ACCU..GCUCACAUGCA........................GGG....GGC.UUUACUUUCCA....GGGGA...........UGAUAUCGGG..................UAAA....................................................................CUCGGUG.CAU......................C.ACCU......G.AGCUAAACGGA.AGACAGA.AAG.CAUG
#=GR ATLU01000110.1/1205-1380 CODON                     ....................................................................................................................................................................................................................................................................................................................................................AUG
#=GR ATLU01000110.1/1205-1380 TT_RNIE_SLOW              {{<<<<<{<<<<____->>>>}>>>>>}}::::::::..................................................................................................................................................................................................................................................................................................................
NZ_AYPZ01000027.1/120872-121018                         GAUAGAAGCCGCACGAAUCUCUCGGGCCGGGGCUUCCCGGCCCGCAGAGUUUUGCUUUUCAGGCGACUGAAAACGUGAGCGGGG..AGC..UACG...............................GCG....CCC.CAUACGAAAC.....GGACCUGAUA...........................................................................................................................................G.GUCCA.....A.AGC..AACGGA.AGACAGA.GAG.CAUG
#=GR NZ_AYPZ01000027.1/120872-121018 CODON              .......................................................................................................................................................................................................................................................................................................................................................
#=GR NZ_AYPZ01000027.1/120872-121018 TT_RNIE_SLOW       .......................................................................................................................................................................................................................................................................................................................................................
NC_014034.1/342662-342808                               AUAGAAGCCGCACGAAUCUCUCGGGCCGGGGACUUCCCGGCCCGCAGAGUUUUGCUUUUCAGGCGACUGAAAACGUGAGCGGGG..AGC..UACG...............................GCG....CCC.CAUACGAAAC.....GGACCUGAUA...........................................................................................................................................G.GUCCA.....A.AGC..AACGGA.AGACAGA.GAG.CAUG
#=GR NC_014034.1/342662-342808 CODON                    .......................................................................................................................................................................................................................................................................................................................................................
#=GR NC_014034.1/342662-342808 TT_RNIE_SLOW             .......................................................................................................................................................................................................................................................................................................................................................
NC_009428.1/2571567-2571443                             UAGAAGGCCUGCGAAUCUCGCGGCCCCGGGUUUCCGGGGCCGUGAUUUUUAUCAUCUGGGGAUCUUCGGAGCCCUGUACCGGCC..CCC..GCAA...............................GGG....GGU.CUCUAGCUGA...............................................................................................................................................................................CGGA.AGACAGG.AAG.CAUG
#=GR NC_009428.1/2571567-2571443 CODON                  ....................................................................................................................................................................................................................................................................................................................................................AUG
#=GR NC_009428.1/2571567-2571443 TT_RNIE_SLOW           .......................................................................................................................................................................................................................................................................................................................................................
NC_009049.1/387281-387405                               UAGAAGGCCUGCGAAUCUCGCGGCCCCGGGCUUCCGGGGCCGUGAUUUUUAUAAUCUGGGGAUCUUCGGAGCCCUGUACCGGCC..CCU..CCCG...............................AGG....GGU.CUCUAGCUGA...............................................................................................................................................................................CGGA.AGACAGG.AAG.CAUG
#=GR NC_009049.1/387281-387405 CODON                    ....................................................................................................................................................................................................................................................................................................................................................AUG
#=GR NC_009049.1/387281-387405 TT_RNIE_SLOW             .......................................................................................................................................................................................................................................................................................................................................................
NZ_CM001161.1/2879482-2879606                           UAGAAGGCCUGCGAAUCUCGCGGCCCCGGGCUUCCGGGGCCGUGAUUUUUAUAAACUGGGGAUCUUCGGAGCCCUGUACCGGCC..CCU..CCCG...............................AGG....GGU.CUCUAGCUGA...............................................................................................................................................................................CGGA.AGACAGG.AAG.CAUG
#=GR NZ_CM001161.1/2879482-2879606 CODON                .......................................................................................................................................................................................................................................................................................................................................................
#=GR NZ_CM001161.1/2879482-2879606 TT_RNIE_SLOW         .......................................................................................................................................................................................................................................................................................................................................................
JQGR01000094.1/4548-4730                                GGCCUUUUGAUAUUUGGAAUUCGGGGACCUCGCGGUGCGGCGCUAUUUCGGUAGAUGCCAAAGUGAAAGGGCCCUUCACUGGUC.ACCU..GUUCAGCCAAUGGCGCUCA................GGG....GGC.UUUACACCAA.....GGCGG...........UGAUCUCGGG..................CGAA....................................................................CUCGGGG.CA.......................U.CGCU......UAUGCUAAACGGA.AGACAGA.AAG.CAUG
#=GR JQGR01000094.1/4548-4730 CODON                     ....................................................................................................................................................................................................................................................................................................................................................AUG
#=GR JQGR01000094.1/4548-4730 TT_RNIE_SLOW              .......................................................................................................................................................................................................................................................................................................................................................
4455295.3.316264/1-135                                  ............UCCGGGGCCGUCGAUUUUCCGGAUAUCCUUGGGCAAUUGGCGCCCUCUGGACCAUCCGGAACCAAACCGGGG.AGC...UUCG................................GC...GCCC.UUAACC.........UCGGG...........UC..........................GCAA............................................................................GA.......................C.CUGGA.....U.AGC.AAGCGGA.AGACAGU.AAU.CAUG
#=GR 4455295.3.316264/1-135 CODON                       ............AUG........................................................................................................................................................................................................................................................................................................................................
#=GR 4455295.3.316264/1-135 TT_RNIE_SLOW                .......................................................................................................................................................................................................................................................................................................................................................
AYRF01032015.1/19-194                                   CUAGGCCCCAGAUUCGUUCUGUGGCCUUUUGAUAUUUGGAAUUGGGGACCUGUUUGCGCUAGAUAACGGGGCCCUUUAUUGGUC.ACCU..GCACAAAUGCA........................GGG....GGC.UUUACUUUCCAGG..GGAUGAU.........GCCGGG......................UAAA........................................................................CUCGGUGCAU...................C.ACCUG.......AGCUAAACGGA.AGACAGA.AAG.CAUG
#=GR AYRF01032015.1/19-194 CODON                        .......................................................................................................................................................................................................................................................................................................................................................
#=GR AYRF01032015.1/19-194 TT_RNIE_SLOW                 {{<<<<<{<<<<____->>>>}>>>>>}}::::::::..................................................................................................................................................................................................................................................................................................................
3300000052_005679/225-373                               GACUCAGGGCGGCCCCGGGAACUCCGGGGCCGUCGUGUUUCGCGAAAACGGUCGGGAACNNCGGUUCCGGGCCAUAAGUCGGGG.AUCU..UCG................................GAG....CCC.UUCACCG........CCGGG...........UG..........................GCGA............................................................................CA.......................C.CCGUG..C...AAGC.AAACGGA.AGACAGG.AAA.CAUG
#=GR 3300000052_005679/225-373 CODON                    ....................................................................................................................................................................................................................................................................................................................................................AUG
#=GR 3300000052_005679/225-373 TT_RNIE_SLOW             .......................................................................................................................................................................................................................................................................................................................................................
NZ_AUIJ01000004.1/73480-73332                           UAGCCGCGAAUCCAUCAUGGCCCCGGUGCUGCCGGGGCCAUGACUUUUCAGUCGGGGACCCGAAAGGGGCCCUAUAUCCCGGGC.ACCC..AAG................................GGG....GCC.UGAAAA.........UCGGG...........CGGC........................ACG...........................................................................GCCG.......................C.CUCA......U.AGC.AAACGGA.AGACAGA.AAG.CAUG
#=GR NZ_AUIJ01000004.1/73480-73332 CODON                ....................................................................................................................................................................................................................................................................................................................................................AUG
#=GR NZ_AUIJ01000004.1/73480-73332 TT_RNIE_SLOW         .......................................................................................................................................................................................................................................................................................................................................................
AYRH01014365.1/322-147                                  CUAGGCCCCAGAUUCGUUCUGUGGCCUUUUGAUAUUUGGAAUUGGGGACCUGUUUGCGCUAGAUAACGGGGCCCUUUAUUGGUC.ACCU..GCUCAUAUGCA........................GGG....GGC.UUUACUUUCCA....GGGGAUGAUGU.....CGGG........................AAAA..........................................................................CUCGG......................UGCAUCG..CCUG.AGCUAAACGGA.AGACAGA.AAG.CAUG
#=GR AYRH01014365.1/322-147 CODON                       .......................................................................................................................................................................................................................................................................................................................................................
#=GR AYRH01014365.1/322-147 TT_RNIE_SLOW                {{<<<<<{<<<<____->>>>}>>>>>}}::::::::..................................................................................................................................................................................................................................................................................................................
JCVI_READ_1105499881630/904-758                         UGAUAGAGACAGAGAAUCUAUAGACGUGCAGGUUAUCAACUGGACGUUGAAUCGAGAAAGGGGUCUAGACUUCUAUAAUUGACC..C....AUUAG................................G....GGU.UAGACCAUA......GCAAG...........G...........................AUCAG............................................................................C.......................G.UUGCA..U..U.AGA.AAACGGA.AGACAGA.AAG.CAUG
#=GR JCVI_READ_1105499881630/904-758 CODON              ....................................................................................................................................................................................................................................................................................................................................................AUG
#=GR JCVI_READ_1105499881630/904-758 TT_RNIE_SLOW       .......................................................................................................................................................................................................................................................................................................................................................
JCVI_SCAF_1101668060777/189-337                         UAGAUUCGCUAUGACGUUGCUGGUUUGGGUGAAUAUUAUUCGCUAACGCUACCCCAGGAACCUUCAGGGUCCUAAUUAUUUGGA.ACCU..UCG................................GGG....UCC.UCUAACAUA......GUGAG...........GC..........................GAU.............................................................................GC.......................C.UCGCA..CU....GA.AAACGAA.AGACAGU.AAG.AAUG
#=GR JCVI_SCAF_1101668060777/189-337 CODON              ....................................................................................................................................................................................................................................................................................................................................................AUG
#=GR JCVI_SCAF_1101668060777/189-337 TT_RNIE_SLOW       .......................................................................................................................................................................................................................................................................................................................................................
NZ_JWIE01000061.1/80583-80742                           CCCGCCAAUGGUUCUCGGCCUCAGAUUCGUUCUGGGGCUGUUUGCUGUUUUUAUCGGGGACCUUCGGGGCUCUAUAAUUUGGCC.ACCU..UCG................................GGG....GGC.UCACAC.........CGCGG...........AUC.........................ACGCCAGUAGGGCAG................................................................GGU.......................U.CGCU......U.AGCUAAACGGA.AGACAGA.AAG.CAUG
#=GR NZ_JWIE01000061.1/80583-80742 CODON                ....................................................................................................................................................................................................................................................................................................................................................AUG
#=GR NZ_JWIE01000061.1/80583-80742 TT_RNIE_SLOW         .......................................................................................................................................................................................................................................................................................................................................................
NZ_JWIF01000023.1/41907-41747                           UCGCGCAAGUCUAGCUGACCUCGGAUUCGUUCCGGGGUCUUUGACAUUUGAACUUGGGGACCUUCGGGGCCCUAUAUUUUGGCC.ACCU..UCG................................GGG....GGC.UUACAUA.........GCGG...........ACCG........................UGACCAUUCGGGUU................................................................GGGU.......................U.CGC.A..C....AGCUAAACGGA.AGACAGA.AAG.CAUG
#=GR NZ_JWIF01000023.1/41907-41747 CODON                ....................................................................................................................................................................................................................................................................................................................................................AUG
#=GR NZ_JWIF01000023.1/41907-41747 TT_RNIE_SLOW         .......................................................................................................................................................................................................................................................................................................................................................
NZ_CH902578.1/2097156-2096970                           GACACAUCCCCACAACACCGCUAUAGCGCAACGGUCCAUGGCCCCGGGAUUCGUUCCGGGGUCUUUGACUUAUUGAAUUCGGCC.ACCU..UCG................................GGG....GGC.UACACC.........CGGGC.......................................ACCGCUCAGCGAGCAAAGCCCACACACAGACAGGCGGGGCACGCACCC.........................................................C.GCUG...C..AAAGC..AACGGA.AGACAGA.AAG.CAUG
#=GR NZ_CH902578.1/2097156-2096970 CODON                ....................................................................................................................................................................................................................................................................................................................................................AUG
#=GR NZ_CH902578.1/2097156-2096970 TT_RNIE_SLOW         .....................................<{<<<<<<<<<<____>>>>>>>>>>}>::::::::..............................................................................................................................................................................................................................................................................
CENL01121776.1/1674-1830                                CGUGGCCUCGGAUUCGUUCUGAGGCCUCUUGGUAUUGUGAAUUCGGGCACCUCUCAUUUGGUUGAAGGGGCCUACAACAUGGCC.ACCU..UCG................................GGG....GGC.UAAACAUCA......GGCGG...........ACC.........................AGUUACAG.......................................................................GAU.......................C.CGCC...U..C.AGCUAGACGGA.AGACAGA.AAG.AAUG
#=GR CENL01121776.1/1674-1830 CODON                     ....................................................................................................................................................................................................................................................................................................................................................AUG
#=GR CENL01121776.1/1674-1830 TT_RNIE_SLOW              .......................................................................................................................................................................................................................................................................................................................................................
NZ_ANFS01000015.1/2046-2193                             UCGACGUCUCGACGGGCCUCUGAUAGAAGGCCUGCGAAUCUCGCGGCCCCGGGCUUCCGGGGCCGUGAUUUUUAUAAUCUGGGG.AUCU..UCG................................GAG....CCC.UGUACC.........GACCC...........CUC.........................CC.............................................................................GAG.......................G.GGUCU..C..U.AGC.UGACGGA.AGACAGG.AAG.CAUG
#=GR NZ_ANFS01000015.1/2046-2193 CODON                  .......................................................................................................................................................................................................................................................................................................................................................
#=GR NZ_ANFS01000015.1/2046-2193 TT_RNIE_SLOW           .......................................................................................................................................................................................................................................................................................................................................................
JGI24724J26744_10214823/44-194                          AUUCGUCUGGGGCGUUGUCGUUUUGGGUGAACGAAAUAUUUCACCUACAUAAUUCGGGCACCUGCGGGGGCCUAUACCUUUGGA.ACCU..UCG................................GGG....UCC.UUUAACCAUA.....GCAGG...........C...........................CAAUC............................................................................G.......................C.CUGCG..UUUAA....AAGCGGA.AGACAGU.AAG.AAUG
#=GR JGI24724J26744_10214823/44-194 CODON               ....................................................................................................................................................................................................................................................................................................................................................AUG
#=GR JGI24724J26744_10214823/44-194 TT_RNIE_SLOW        .......................................................................................................................................................................................................................................................................................................................................................
NCBI_READ_1112637934486/160-311                         UAGGUCCUAAUAUUUGAGCUGUCCCUUGAUUACCGGGGCUGAUCAAUCUUCUAGGUGGCGUAAUAAGCUACCUUAAUAUCGGGG.ACC...UUUG................................GG....GCC.CUAUACACCA.....GCGGU...........C...........................UUAAUC...........................................................................G.......................G.CCGCG..CU.A.AGC.AAACGGA.AGACAGA.AAG.CAUG
#=GR NCBI_READ_1112637934486/160-311 CODON              ...............................................................................................................................................................................................................................................................................................................................AUG.....................
#=GR NCBI_READ_1112637934486/160-311 TT_RNIE_SLOW       .......................................................................................................................................................................................................................................................................................................................................................
CESE01117110.1/1264-1113                                UAGGUCCUAAUAUUUGAGCUGUCCCCUGAUUACUGGGACUGAUAAACCUUCUAGGUGGCGUAAUAAGCUACCUUAAUAUCGGGG.ACC...UUUG................................GG....GCC.CUAUACACCA.....GCGGU...........C...........................UUAAUC...........................................................................G.......................G.CCGCG..CU.A.AGC.AAACGGA.AGACAGA.AAG.CAUG
#=GR CESE01117110.1/1264-1113 CODON                     ....................................................................................................................................................................................................................................................................................................................................................AUG
#=GR CESE01117110.1/1264-1113 TT_RNIE_SLOW              .......................................................................................................................................................................................................................................................................................................................................................
CEST01016851.1/2081-2232                                UAGGUCCUAAUAUUUGAGCUGUCCCCAGAUUACUGGGACUGAUAAAUUUUCUAGGUGGCGUAAUAAGCUACCUUAAUAUCGGGG.ACC...UUUG................................GG....GCC.CUAUACACCA.....GCGGU...........C...........................UUAAUC...........................................................................G.......................G.CCGCG..CU.A.AGC.AAACGGA.AGACAGA.AAG.CAUG
#=GR CEST01016851.1/2081-2232 CODON                     ....................................................................................................................................................................................................................................................................................................................................................AUG
#=GR CEST01016851.1/2081-2232 TT_RNIE_SLOW              .......................................................................................................................................................................................................................................................................................................................................................
2236876009_187088/124-275                               ACAAGUGGCGACAAAGAUUCGUCUAUAUAGCCUCUUUGUUCAUAAAUUAUGUUUCGACAUCAAACUGAAUAACUUAACUCGGGC.ACCU..AAG................................GGG....GCC.UAUAACCAA......AGAGAACUUUU..........................................................................................................................................U.CUCUU.AAUAU.AGC.AAACGGA.AGACAGC.AAU.CAUG
#=GR 2236876009_187088/124-275 CODON                    .......................................................................................................................................................................................................................................................................................................................................................
#=GR 2236876009_187088/124-275 TT_RNIE_SLOW             .......................................................................................................................................................................................................................................................................................................................................................
DelMOSum2010_c10002940/12409-12258                      ACAAGUGGCGACAAAGAUUCGUCUAUAUAGUCACUUUGUUCAUAAAUUAUGUUUCGACAUCAAACUGAAUAACUUAACUCGGGC.ACCU..AAG................................GGG....GCC.UAUAACCAA......AGAGAAGUUUU..........................................................................................................................................U.CUCUU.AAUAU.AGC.AAACGGA.AGACAGC.AAU.CAUG
#=GR DelMOSum2010_c10002940/12409-12258 CODON           ....................................................................................................................................................................................................................................................................................................................................................AUG
#=GR DelMOSum2010_c10002940/12409-12258 TT_RNIE_SLOW    .......................................................................................................................................................................................................................................................................................................................................................
CEUP01061385.1/549-372                                  ....CGCGCAUCUUGAGGCCUCGGAUUCGUUCCGGGGCCCAUGAUAUUUGGAACUUUGGGACCUUCGGGGCCCUAUGAUCGGCC.ACCCU.AGUAGGGCGUUUCCAGCGGGGAACAAACGGAC..GGGG....GGC.UAUAACCUAAG....GGUAG...........GC..........................AAUC............................................................................GC.......................C.UGCCU..CACA.....AAACGGA.AGACAGA..AG.CAUG
#=GR CEUP01061385.1/549-372 CODON                       ....................................................................................................................................................................................................................................................................................................................................................AUG
#=GR CEUP01061385.1/549-372 TT_RNIE_SLOW                .......................................................................................................................................................................................................................................................................................................................................................
NZ_AJKJ01000048.1/3187-3354                             AGAGGCCCCGGAUUCGUCCGGGGCCUUGCGUUUUGUCCGAAAGGGCAUCUAACCGGGCACCUUCGGGGGCCUACAAGACCGGCC.ACCU..GCGGCGCCGACAAGGGGCGA...............GGG....GGC.UAGCACAUA......GGUCG...........GGGC......................................................................................................GACC.......................C.GACCG.UCU....GU.AAACGGA.AGACAGA.AAG.CAUG
#=GR NZ_AJKJ01000048.1/3187-3354 CODON                  ....................................................................................................................................................................................................................................................................................................................................................AUG
#=GR NZ_AJKJ01000048.1/3187-3354 TT_RNIE_SLOW           .<<<<<<<<<<<{___>>>>>>>>>>>::::::::....................................................................................................................................................................................................................................................................................................................
NZ_AQQX01000010.1/63922-63769                           CCGCAAAGCCCCGGAUUCGUCCGGGGCUCUGCUUUUGGUCGUCAGACCAUACGAACCGGGGACCUUCGGGGCCCUCUAUUGGUC.ACCU..UCG................................GGG....GGC.CUCACACAUA.....GCCGG...........GCG.........................CUCA...........................................................................CGC.......................C.UGGCA..C..U..GCUAAACGGA.AGACAGA.AAG.CAUG
#=GR NZ_AQQX01000010.1/63922-63769 CODON                ....................................................................................................................................................................................................................................................................................................................................................AUG
#=GR NZ_AQQX01000010.1/63922-63769 TT_RNIE_SLOW         ...<<{<<<<<<<<<____>>>>>>>>>}>>::::::::................................................................................................................................................................................................................................................................................................................
NZ_KN714899.1/63396-63252                               CGGGGCUUCGCUUUUGUCUGCGGGCGAUCUAACCGUGUCUGCGGGCGAUCUAACCGGGCACCUUCGGGGGCCUAUACCCCGGGC..C....GCAU.................................G....GCC.CCACACACA......GGCGG...........G...........................GCAA.............................................................................C.......................C.CGCCG.....GAAGC.UUACGGA.AGACAGA.AAG.CAUG
#=GR NZ_KN714899.1/63396-63252 CODON                    ....................................................................................................................................................................................................................................................................................................................................................AUG
#=GR NZ_KN714899.1/63396-63252 TT_RNIE_SLOW             .......................................................................................................................................................................................................................................................................................................................................................
JGI24025J20009_10174089/259-408                         AAUCACGCAUCCUACGUCCAAAUUGUAGGGCGCGUGAUUUCACGCACCGUUCUUUGGGGACCUUCGGGGCCCUAUAUCCCGGGU..CAG..GAAA...............................CUG....ACC.CCAAACAUAA.....GGCGG...........G...........................GUAA.............................................................................C.......................C.CGUC......UAAGCUAAACGGA.AGACAGA.AAG.CAUG
#=GR JGI24025J20009_10174089/259-408 CODON              ....................................................................................................................................................................................................................................................................................................................................................AUG
#=GR JGI24025J20009_10174089/259-408 TT_RNIE_SLOW       .......................................................................................................................................................................................................................................................................................................................................................
CEQG01114380.1/169-24                                   GCACCCAUCCUACGGGCGGAUCGUAAGAUGGGUGGUUUCCACCCAUCCUCUAGCCGGGGACCUUCGGGGCCCUACACACCGGGU..C....CAGC.................................G....ACC.CCAAACACA......GGCGG...........G...........................ACCA.............................................................................C.......................C.CGCC...UUUU.AGC.UAACGGA.AGACAGA.AAG.CAUG
#=GR CEQG01114380.1/169-24 CODON                        .......................................................................................................................................................................................................................................................................................................................................................
#=GR CEQG01114380.1/169-24 TT_RNIE_SLOW                 .......................................................................................................................................................................................................................................................................................................................................................
NZ_AYPY01000003.1/129078-128932                         UAGACAGCGAAAACCCUAUUUGCUAUGCCCCGCCAGUCGCUCGGCCCCGGAUUCGUCCGGGGCCAGUGAUUUUUACACCCGGGG.AGC...UACGGC..............................GC....CCC.UUACGCAAC......GGACCUGCAA...........................................................................................................................................G.GUCCA......AAGC..AACGGA.AGACAGA.GAG.CAUG
#=GR NZ_AYPY01000003.1/129078-128932 CODON              .......................................................................................................................................................................................................................................................................................................................................................
#=GR NZ_AYPY01000003.1/129078-128932 TT_RNIE_SLOW       .......................................................................................................................................................................................................................................................................................................................................................
JGI24723J26617_10335773/292-142                         UAGCUGCGAAUCUACCGUGGCCCUGGGACUUUCCGGGGCCAUGGUCAUUUGAGCCGGGGACCUUCGGGGCCCUAAUCACAGGCC.ACCU..CCG................................GGG....GGC.UUACAUAUC......GCAGA...........GG..........................CACA............................................................................CC.......................U.CUGCA.....U.UGCUAAACGGA.AGACAGA.AAG.CAUG
#=GR JGI24723J26617_10335773/292-142 CODON              ....................................................................................................................................................................................................................................................................................................................................................AUG
#=GR JGI24723J26617_10335773/292-142 TT_RNIE_SLOW       .......................................................................................................................................................................................................................................................................................................................................................
JGI24724J26744_10397626/14-164                          UAGCCGCGAAUCUACCGUGGCCCUGGGACUUUCCGGGGCCAUGGUCAUUUGAGCCGGGGACCUUCGGGGCCCUAAUCACAGGCC.ACCU..CCG................................GGG....GGC.UUACAUAUC......GCAGA...........GG..........................CACA............................................................................CC.......................U.CUGCA.....U.UGCUAAACGGA.AGACAGA.AAG.CAUG
#=GR JGI24724J26744_10397626/14-164 CODON               ............................................................................GUA.....................................................................................................................................................................................................................................................................AUG
#=GR JGI24724J26744_10397626/14-164 TT_RNIE_SLOW        .......................................................................................................................................................................................................................................................................................................................................................
JGI24723J26617_10265371/104-254                         UAGCNGCGAAUCUACCGUGGCCCUGGGACUUUCCGGGGCCAUGGUCAUUUGAGCCGGGGACCUUCGGGGCCCUAAUCACAGGCC.ACCU..CCG................................GGG....GGC.UUACAUAUC......GCAGA...........GG..........................CACA............................................................................CC.......................U.CUGCA.....U.UGCUAAACGGA.AGACAGA.AAG.CAUG
#=GR JGI24723J26617_10265371/104-254 CODON              ....................................................................................................................................................................................................................................................................................................................................................AUG
#=GR JGI24723J26617_10265371/104-254 TT_RNIE_SLOW       .......................................................................................................................................................................................................................................................................................................................................................
NZ_CH724131.1/1639877-1639714                           GACCCUUCGCGCACGGCGCAGGCCGCAGGCUGGGUUUCGACCCGCCAUCGAACCGGGGACCUUCGGGGCCCUAUACAACCGGCC.ACCU..UCG................................GGG....GGC.UUAUCACAUA.....GGUCUUCGC.......GCCC........................GGAG..........................................................................GGGCAGG....................G.GAUCG..C..U.AGCUAAACGGA.AGACAGA.AAG.CAUG
#=GR NZ_CH724131.1/1639877-1639714 CODON                ....................................................................................................................................................................................................................................................................................................................................................AUG
#=GR NZ_CH724131.1/1639877-1639714 TT_RNIE_SLOW         .......................................................................................................................................................................................................................................................................................................................................................
JGI12210J13797_10911808/184-74                          ..................................................CUUUGUUGUUGUUCGCAAGAACACCAAAUCGGGC.ACCU..ACG................................GGG....GCC.UUUUUACAUCA....GGAUC...........GGGGC.......................CGC..........................................................................GCGCCUUC....................G.GUCCG..C..CAAGC.AAACGGA.AGA.AGC.UAA.CAUG
#=GR JGI12210J13797_10911808/184-74 CODON               ...................................................AUG.................................................................................................................................................................................................................................................................................................
#=GR JGI12210J13797_10911808/184-74 TT_RNIE_SLOW        .......................................................................................................................................................................................................................................................................................................................................................
SA_S1_NOR08_45m_c10088539/243-98                        GGGUAACACCAUCGACGUGAGCACUGGGCUUUAAGCCUUAACGAAAUUACGAACGGUCCCCUUGGGGGCCGUUUUUCCUCGCCG.ACCU..UCG................................GGG....CGG.UUUACUCAAU.....UCAGGCCUA............................................................................................................................................G.CCUGA.ACA.C......AACGGA.AGACAGA.UAA.AAUG
#=GR SA_S1_NOR08_45m_c10088539/243-98 CODON             ...............................STP..................................................................................................................................................................................................................................................................................................................AUG
#=GR SA_S1_NOR08_45m_c10088539/243-98 TT_RNIE_SLOW      ................................................::<<<<<<<<<<_}}}>>>>>>>>>>::::::::::.::................................................................................................................................................................................................................................................................
SA_S1_NOR05_45m_c10012273/725-870                       AGGGUAACACCAUCGACGUGAGCACUGGGCUUUAAGCCUAACGAAAUUACGAACGGUCCCCUUGGGGGCCGUUUUUCCUCGCCG.ACCU..UCG................................GGG....CGG.UUUACUCAAU.....UCAGGCCUA............................................................................................................................................G.CCUGA.ACA.C......AACGGA.AGACAGA.UAA.AAUG
#=GR SA_S1_NOR05_45m_c10012273/725-870 CODON            ................................STP.................................................................................................................................................................................................................................................................................................................AUG
#=GR SA_S1_NOR05_45m_c10012273/725-870 TT_RNIE_SLOW     ................................................::<<<<<<<<<<_}}}>>>>>>>>>>::::::::::.::................................................................................................................................................................................................................................................................
SA_S2_NOR13_50m_c1107468/326-235                        ......................................................GGUCCCCUUGGGGGCCGUUUUUCCUCGCCG.ACCU..UCG................................GGG....CGG.UUUACUCAAU.....UCAGGCCUA............................................................................................................................................G.CCUGA.ACA.C......AACGGA.AGACAGA.UAA.AAUG
#=GR SA_S2_NOR13_50m_c1107468/326-235 CODON             .......................................................................................................................................................................................................................................................................................................................................................
#=GR SA_S2_NOR13_50m_c1107468/326-235 TT_RNIE_SLOW      .......................................................................................................................................................................................................................................................................................................................................................
JGI24723J26617_10562187/295-151                         ....AACUCCAUCGACGUGAGCACAGGGCUUUAAUAAGCCUUAAAAGAAUUUCAACGGCCCUUCGGGGCCGUUACUCCUAGCCG.ACCU..UCG................................GGG....CGG.UUUACUCAAU.....UCAGGCCUUGUG.........................................................................................................................................C.CUGA...CA...UAC..AACGGA.AGACAGU.UAA.CAUG
#=GR JGI24723J26617_10562187/295-151 CODON              ....................................................................................................................................................................................................................................................................................................................................................AUG
#=GR JGI24723J26617_10562187/295-151 TT_RNIE_SLOW       .......................................................................................................................................................................................................................................................................................................................................................
JGI24724J26744_10017014/955-807                         AGGUAACUCCAUCGACGUGAGCACAGGGCUUUAACAAGCCUUAAAAGAAUUUCAACGGCCCUUCGGGGCCGUUACUCCUAGCCG.ACCU..UCG................................GGG....CGG.UUUACUCAAU.....UCAGGCCUUGUG.........................................................................................................................................C.CUGA...CA...UAC..AACGGA.AGACAGU.UAA.CAUG
#=GR JGI24724J26744_10017014/955-807 CODON              ...............................STP..................................................................................................................................................................................................................................................................................................................AUG
#=GR JGI24724J26744_10017014/955-807 TT_RNIE_SLOW       .......................................................................................................................................................................................................................................................................................................................................................
JGI24025J20009_10010867/4980-4832                       AGGUAACACUAUCGACGUGUCCACAGGCCUUUAAGCCUUAACGAUAUUACUAACGGUCCCUUCGGGGACCGUUUUUCCUCGCCG.ACCU..UCG................................GGG....CGG.UUUACUCAAU.....UCAGGCCUUGUG.........................................................................................................................................C.CUGA...CA...UAC..AACGGA.AGACAGU.AAA.CAUG
#=GR JGI24025J20009_10010867/4980-4832 CODON            ....................................................................................................................................................................................................................................................................................................................................................AUG
#=GR JGI24025J20009_10010867/4980-4832 TT_RNIE_SLOW     ................................................::{<<<<<<<<<_}}}>>>>>>>>>}::::::::::.::................................................................................................................................................................................................................................................................
KGI_S1_ANT01_95m_c10003918/2459-2606                    GGUAACACCAUCGACGUGUCCACAGGCCUUUAAGCCUUAACGAAAUUACUAAGCGGUCCCUUCGGGGGCCGUUUUUCCUCGCCG.ACCU..UCG................................GGG....CGG.UUUACUCAAU.....UCAGG...........C...........................GCAA.............................................................................G.......................U.CUGAA......AUAC..AACGGA.AGACAGA.UAA.AAUG
#=GR KGI_S1_ANT01_95m_c10003918/2459-2606 CODON         ..............................STP...................................................................................................................................................................................................................................................................................................................AUG
#=GR KGI_S1_ANT01_95m_c10003918/2459-2606 TT_RNIE_SLOW  .......................................................................................................................................................................................................................................................................................................................................................
AGBJ01004298.1/364-218                                  GGGUAACACCAUCGACGUGUCCACAGGCCUUUAAGCCUUAACGAUAUUACUAACGGUCCCUUCGGGGGCCGUUUUUCCUCGCCG.ACCU..UCG................................GGG....CGG.UUUACUCAAU.....UCAGG...........C...........................CUA..............................................................................G.......................C.CUGAA......AUAC..AACGGA.AGACAGA.GAA.CAUG
#=GR AGBJ01004298.1/364-218 CODON                       ...............................STP.....................................................................................................................................................................................................................................................................................................................
#=GR AGBJ01004298.1/364-218 TT_RNIE_SLOW                ................................................::{<<<<<<<<<_}}}>>>>>>>>>}::::::::::.::................................................................................................................................................................................................................................................................
JGI24025J20009_10035212/420-274                         AGGUAACACUAUCGACGUGUCCACAGGCCUUUAAGCCUUAACGAUAUUACUAACGGUCCCUUCGGGGGCCGUUUUUCCUCGCCG.ACCU..UCG................................GGG....CGG.UUUACUCAAU.....UCAGG...........C...........................CUA..............................................................................G.......................C.CUGAA......AUAC..AACGGA.AGACAGA.GAA.CAUG
#=GR JGI24025J20009_10035212/420-274 CODON              ...............................STP..................................................................................................................................................................................................................................................................................................................AUG
#=GR JGI24025J20009_10035212/420-274 TT_RNIE_SLOW       ................................................::{<<<<<<<<<_}}}>>>>>>>>>}::::::::::.::................................................................................................................................................................................................................................................................
LGVE01157751.1/1120-1266                                GGUAACACCAUCGACGUGUCCACAGGCCUUUAAGCCUUAACGAUAUUACUAGACGGUCCCUUCGGGGGCCGUUUUUCCUCGCCG.ACCU..UCG................................GGG....CGG.UAUACUCAAU.....UCAGG...........C...........................CUA..............................................................................G.......................C.CUGAA......AUAC..AACGGA.AGACAGA.GAA.CAUG
#=GR LGVE01157751.1/1120-1266 CODON                     ..............................STP...................................................................................................................................................................................................................................................................................................................AUG
#=GR LGVE01157751.1/1120-1266 TT_RNIE_SLOW              .......................................................................................................................................................................................................................................................................................................................................................
LGVD01030433.1/311-457                                  GGUAACACCAUCGACGUGUCCACAGGCCUUUAAGCCUUAACGAUAUUACUAGACGGUCCCUUCGGGGGCCGUUUUUCCUCGCCG.ACCU..UCG................................GGG....CGG.UUUACUCAAU.....UCAGG...........C...........................CUA..............................................................................G.......................C.CUGAA......AUAC..AACGGA.AGACAGA.UAA.AAUG
#=GR LGVD01030433.1/311-457 CODON                       ..............................STP...................................................................................................................................................................................................................................................................................................................AUG
#=GR LGVD01030433.1/311-457 TT_RNIE_SLOW                .......................................................................................................................................................................................................................................................................................................................................................
SA_S1_NOR08_45m_c10143553/477-623                       GGUAACACCAUCGACGUAAGCACGGGCCUUUAAGCCUAAAGAAUUACUGGCGGCUCCCUUAUUGGGGGCCGCUUUCCUUCGCCG.ACCU..UCG................................GGG....CGG.UAUACUCAAU.....UCAGG...........C...........................CUA..............................................................................G.......................C.CUGAA......AUAC..AACGGA.AGACAGA.UAA.AAUG
#=GR SA_S1_NOR08_45m_c10143553/477-623 CODON            ..............................STP...................................................................................................................................................................................................................................................................................................................AUG
#=GR SA_S1_NOR08_45m_c10143553/477-623 TT_RNIE_SLOW     ............................................:::{<<<<<<<<<<_____>>>>>>>>>>}::::::::::.:::...............................................................................................................................................................................................................................................................
LGOV01019582.1/577-723                                  GGUAACACCAUCGACGUGUCCACAGGCCUUUAAGCCUUAACGAUAUUACUAGACGGUCCCUUCGGGGGCCGUUUUUCCUCGCCG.ACCU..UCG................................GGG....CGG.UAUACUCAAU.....UCAGG...........C...........................CUA..............................................................................G.......................C.CUGAA......AUAC..AACGGA.AGACAGA.UAA.AAUG
#=GR LGOV01019582.1/577-723 CODON                       ..............................STP...................................................................................................................................................................................................................................................................................................................AUG
#=GR LGOV01019582.1/577-723 TT_RNIE_SLOW                .......................................................................................................................................................................................................................................................................................................................................................
NC_015730.1/3449506-3449354                             GCAACUUAUCAGUCGCAACACCAUCAGCCCCGGAUUCGUCCGGGGUUCGUGUUUUUGGUCGUCAGCGACCUUACUAACUUGGGC.ACCU..ACG................................GGG....GCC.UUCAUACCAUC....GCCGGGGAGAC..........................................................................................................................................C.CGGCG..CA.U.AGCAAAACGGA.AGACAGA.CAA.CAUG
#=GR NC_015730.1/3449506-3449354 CODON                  ....................................................................................................................................................................................................................................................................................................................................................AUG
#=GR NC_015730.1/3449506-3449354 TT_RNIE_SLOW           .......................................................................................................................................................................................................................................................................................................................................................
JGI12109J20283_10879218/240-130                         .........................................GUCCGGGGCUUCGUUGUUGUUCGAAAGAACACCUAAAUCGGGC.ACCU..ACG................................GGG....GCC.UUCAUACCAUA....GGCGGGGAGAC..........................................................................................................................................C.CGCUG..U..UAAGC.AAACGGA.AGACAGA.CAA.CAUG
#=GR JGI12109J20283_10879218/240-130 CODON              ..........................................AUG............................................................................................................................................................................................................................................................................STP........................AUG
#=GR JGI12109J20283_10879218/240-130 TT_RNIE_SLOW       .......................................................................................................................................................................................................................................................................................................................................................
NC_008209.1/1346740-1346892                             ACAACGGCAUAUCAGACCUCCAGCAAGGCAGCCCCGGAUUCGUCCGGGGCUUCGUUGUUGUUCGAAAGGACAUCUAAAUCGGGC.ACCU..ACG................................GGG....GCC.UUCAUACCAU.....CGCCG...........GG..........................GCAA............................................................................CC.......................C.GGCG...CA.U.AGCAAAACGGA.AGACAGA.CAA.CAUG
#=GR NC_008209.1/1346740-1346892 CODON                  .......................................................................................................................................................................................................................................................................................................................................................
#=GR NC_008209.1/1346740-1346892 TT_RNIE_SLOW           ...........................<{<<<<<<<<<{___>>>>>>>>>}>::::::::..........................................................................................................................................................................................................................................................................................
JGI11958J13698_1070723/200-47                           CAUCGGCAAGGCCCCGGAUUCGUCCGGGGCUUCGUUAUUGUUCUCUGCCCGAUUGAUCGGGCGCUCGGGAACUUUCAAUCGGGC.ACCU..ACG................................GGG....GCC.UUCAUACCAU.....GGUCG...........UC..........................AUCGC...........................................................................GA.......................C.GACCG.AC....AGCAAAACGGA.AGACAGA.CAA.CAUG
#=GR JGI11958J13698_1070723/200-47 CODON                .......................................................................................................................................................................................................................................................................................................................................................
#=GR JGI11958J13698_1070723/200-47 TT_RNIE_SLOW         ......<{<<<<<<<<<<____>>>>>>>>>>}>::::::::.............................................................................................................................................................................................................................................................................................................
CAM_READ_0234679589/444-291                             GCCCUAGUACCUUUUUAACAAAGGUAGUUAUACGUCCCUCGCUAAAGGCGGUCAAGAUUCGUUUUGACAAGCUUUAAAUUGGCC.ACCC..UCG................................GGG....GGC.UUUACCAU.......CGGCA...........AAGC........................AUU...........................................................................GCUU.......................U.GUCG...CU.UAAGC.AAACGGA.AGACAGA.AAG.CAUG
#=GR CAM_READ_0234679589/444-291 CODON                  ....................................................................................................................................................................................................................................................................................................................................................AUG
#=GR CAM_READ_0234679589/444-291 TT_RNIE_SLOW           .......................................................................................................................................................................................................................................................................................................................................................
CAM_READ_0234796905/444-291                             AGCCCUAGACCUUUUUAACAAAGGUAGUUAUACGUCCCUCGCUAAAGGCGGUCAAGAUUCGUUUUGACAAGCUUUAAAUUGGCC.ACCC..UCG................................GGG....GGC.UUUACCAU.......CGGCA...........AAGC........................AUU...........................................................................GCUU.......................U.GUCG...CU.UAAGC.AAACGGA.AGACAGA.AAG.CAUG
#=GR CAM_READ_0234796905/444-291 CODON                  .......................................................................................................................................................................................................................................................................................................................................................
#=GR CAM_READ_0234796905/444-291 TT_RNIE_SLOW           .......................................................................................................................................................................................................................................................................................................................................................
NZ_JQLS01000008.1/336322-336484                         CAAGACCCCGGAUUCGUCCGGGGUUUUGUUAUUGUUCGCAAGAGCAAUCCAAACCGAGGACCUACGGGGCCUCAUACCUUGGUC.ACCC..AUCAUG.............................GGG....GGC.UACAACUCA......GGCGG...........GGCC........................AUUUCGGU......................................................................GGUU.......................CACGUCA.A...U.AGC.AAACGGA.AGACAGA.AAG.CAUG
#=GR NZ_JQLS01000008.1/336322-336484 CODON              ....................................................................................................................................................................................................................................................................................................................................................AUG
#=GR NZ_JQLS01000008.1/336322-336484 TT_RNIE_SLOW       <<<<<<<<<<<<____>>>>>>>>>>>>::::::::...................................................................................................................................................................................................................................................................................................................
CESQ01192690.1/626-465                                  GAUUCGUCCGGGGCUUCGCGUUUUGUCCGGGGCGUCGUCCCGGGGCAUCGAACCGGGCACCUUCGGGGGCCUACACGACCGGCC.ACCU..GCGGACGCACAGUCGA...................GGG....GGC.UAACACAUA......GGGUG...........GA..........................UCC.............................................................................UC.......................C.ACCCG..U..C.UGC.AAACGGA.AGACAGA..AG.CAUG
#=GR CESQ01192690.1/626-465 CODON                       ....................................................................................................................................................................................................................................................................................................................................................AUG
#=GR CESQ01192690.1/626-465 TT_RNIE_SLOW                .......................................................................................................................................................................................................................................................................................................................................................
NZ_DS022276.1/423447-423279                             GCUUCGCGUUUUGCCCAAGCUGAUCCGUUCCACGUAUUCGCCGGGCAUCGAACCGGGCACCUUCGGGGGCCUACACCAUCGGCC.ACCU..GCGGAUCCAUCCGGGAUCGA...............GGG....GGC.UUUCACAUA......GGGUG...........GACC........................C.............................................................................GUUU.......................C.ACCCG..UUC..UGC.AAACGGA.AGACAGA..AG.CAUG
#=GR NZ_DS022276.1/423447-423279 CODON                  ....................................................................................................................................................................................................................................................................................................................................................AUG
#=GR NZ_DS022276.1/423447-423279 TT_RNIE_SLOW           .......................................................................................................................................................................................................................................................................................................................................................
CETR01181359.1/415-247                                  GCUUCGCGUUUUGCCCAAGCUGAUCCGUUCCACGUAUUCGCCGGGCAUCGAACCGGGCACCUUCGGGGGCCUACACCAUCGGCC.ACCU..GCGGAUCCAUCCGGGAUCGA...............GGG....GGC.UAACACAUA......GGGUG...........GACC........................C.............................................................................GUUU.......................C.ACCCG..UUC..UGC.AAACGGA.AGACAGA..AG.CAUG
#=GR CETR01181359.1/415-247 CODON                       .......................................................................................................................................................................................................................................................................................................................................................
#=GR CETR01181359.1/415-247 TT_RNIE_SLOW                .......................................................................................................................................................................................................................................................................................................................................................
JGI11800J13271_1007151/1078-1255                        GCAAGGCCCCGGAUUCGUCCGGGGCUUCGUGUUUGUUCGAGAGAACAUCUAACCGGGCACCUUCGGGGGCCUAUACUACCGGCC.ACCU..GCAGGCAGCCUGUCCCCGCGACAGCAGACCGA...GGG....GGC.UGUAACAUA......GGGUG...........GAG.........................U..............................................................................CUC.......................C.ACCCG..UC...UGC.AAACGGA.AGACAGA..AG.CAUG
#=GR JGI11800J13271_1007151/1078-1255 CODON             .......................................................................................................................................................................................................................................................................................................................................................
#=GR JGI11800J13271_1007151/1078-1255 TT_RNIE_SLOW      .<{<<<<<<<<<<____>>>>>>>>>>}>::::::::..................................................................................................................................................................................................................................................................................................................
NZ_GG704599.1/399610-399787                             GCAAGGCCCCGGAUUCGUCCGGGGCUUCGUGUUUGUUCGCGAGAACAUCUAACCGGGCACCUUCGGGGGCCUAUACUACCGGCC.ACCU..GCAGGCAGCCUGUCCCCGCGACAGCAGACCGA...GGG....GGC.UGUAACAUA......GGGUG...........G...........................AUUCU............................................................................C.......................C.ACCCG..U..C.UGC.AAACGGA.AGACAGA..AG.CAUG
#=GR NZ_GG704599.1/399610-399787 CODON                  ....................................................................................................................................................................................................................................................................................................................................................AUG
#=GR NZ_GG704599.1/399610-399787 TT_RNIE_SLOW           .<{<<<<<<<<<<____>>>>>>>>>>}>::::::::..................................................................................................................................................................................................................................................................................................................
P_2C_Liq_1_UnCty_1008935/2543-2381                      GUAAGCACCAUCGGCUCAGCCCCAGAUUCGUCUGGGGCUUUGUUGUUGUUUUGUGCAGCUUGCUGCGCAACGCAUUCUACGGGC.ACCU..UCG................................GGG....GCC.UAUAACUUCC.....GGUUC.......................................UGAUGGCGAAAGCCGAAU.......................................................................................G.AGCCG..C..AAAGC.AAAUGGA.AGACAGA.AAG.CAUG
#=GR P_2C_Liq_1_UnCty_1008935/2543-2381 CODON           ...................................................................................G.UA.............................................................................................................................................................................................................................................................AUG
#=GR P_2C_Liq_1_UnCty_1008935/2543-2381 TT_RNIE_SLOW    ...............{{<<<<<<<<<{___>>>>>>>>>}}::::::::......................................................................................................................................................................................................................................................................................................
JGI12273J12029_10524331/136-291                         UGACGUCUCCACGGGGCUGGCGUAAGCGGCCCGCCUGAUCGGCCCCGGGCAACCCCCGGGGCCUCGUCGUUGAAGACCCUUGGG.ACCU..UCG................................GGG....CCC.UCUACCAUCACAGACCGGGC...........G...........................GCAA.............................................................................C.......................G.CCUGG..C..GAAGC.AGACGGA.AGACAGG.AAG.CAUG
#=GR JGI12273J12029_10524331/136-291 CODON              ......................STP..............................................................................................................................................................................................................................................................................................................................
#=GR JGI12273J12029_10524331/136-291 TT_RNIE_SLOW       .......................................................................................................................................................................................................................................................................................................................................................
JGI24025J20009_10000374/31374-31177                     CUCGCUGCAAUCGUAUGGCCUCGGAUUCGUUCCGGGGCCUAUGAUAUUUGAACGCGGGGACCUUCGGGGCCCUAUACAUUGGGC.ACCUU.AGUAGCCGGUUUUGCACGAAAUCUGCGGAC....GGGG....GCC.UUAAACAUAGC....GCAGG.......................................AAAACCUGCGCGCGGCGGGGAGA..................................................................................C.CCGC...CG.G.AGCUAAACGGA.AGACAGA.AAG.CAUG
#=GR JGI24025J20009_10000374/31374-31177 CODON          ....................................................................................................................................................................................................................................................................................................................................................AUG
#=GR JGI24025J20009_10000374/31374-31177 TT_RNIE_SLOW   .......................................................................................................................................................................................................................................................................................................................................................
JGI24025J20009_10010033/1609-1761                       GCAAGACCCCGGAUUCGUCCGGGGUCUGUCUUUUGUUCGUAUGAACAUACCACCUAGGACCUUCGGGGCCUUAUAAACCUGGCC.ACCU..ACG................................GGG....GGC.UAUCACAUA......GGUGA...........ACUC........................AA............................................................................GGGU.......................U.CACCA..C..U..GCUAAACGGA.AGACAGA.AAG.CAUG
#=GR JGI24025J20009_10010033/1609-1761 CODON            ....................................................................................................................................................................................................................................................................................................................................................AUG
#=GR JGI24025J20009_10010033/1609-1761 TT_RNIE_SLOW     .{{<<<<<<<<<<____>>>>>>>>>>}}::::::::..................................................................................................................................................................................................................................................................................................................
NZ_JWLL01000009.1/233179-233020                         UGCACCGCCCCGGAUUCGUCCGGGGCUUUGCUGUUGUUCGUAAGGCGGAUGCGUCAUCCGCCGGACCGGACGCACUACUCGGGC.ACCU..UCG................................GGG....GCC.UUUAACCAUA.....GGCGG.......................................GGGUGAUCGCACCCA..........................................................................................U.CGUCG..UU.U.AGCAAAACGGA.AGACAGU.AA..CAUG
#=GR NZ_JWLL01000009.1/233179-233020 CODON              ....................................................................................................................................................................................................................................................................................................................................................AUG
#=GR NZ_JWLL01000009.1/233179-233020 TT_RNIE_SLOW       .......................................................................................................................................................................................................................................................................................................................................................
2236876003_101132/308-453                               ACGUUUCGACCGGUCUCUAAUACCUGACCCCAAUCGUUCGGCCCCGGAUUCGUCCGGGGCCGCGCGUUUUCUCGAAUCUUGGGG.ACCU..UCG................................GGG....CCC.UGACAACA.......GCCGG...........C...........................UAACC............................................................................G.......................C.CCGC......AAAGC..AACGGA.AGACAGA..AA.CAUG
#=GR 2236876003_101132/308-453 CODON                    .................STP................................................................................................................................................................................................................................................................................................................................AUG
#=GR 2236876003_101132/308-453 TT_RNIE_SLOW             .......................................................................................................................................................................................................................................................................................................................................................
PML_READ_00355505/63-215                                UCGGUACAGCCUCAGAUUCGUCUGGGGCUUUGCUGUUGUUCCGGUCGAAGCAAAGCUUCUGGCCAUAAGAACAUCAAUUCUGGG.ACCU..UCG................................GGG....CCC.UAUAACCAUGAC...GGUGCACACU...........................................................................................................................................G.CACC...CGAUAAGCAAAACGGA.AGACAUC..AA.CAUG
#=GR PML_READ_00355505/63-215 CODON                     .......................................................................................................................................................................................................................................................................................................................................................
#=GR PML_READ_00355505/63-215 TT_RNIE_SLOW              .....<{<<<<<<<<<{___>>>>>>>>>}>::::::::................................................................................................................................................................................................................................................................................................................
JGI20152J14361_10000074/12844-12996                     CUGUCUUUUAUAGGUGAGGCCAUCGGCUCAGCCCCAGAUUCGUCUGGGGCUUUGCUGUUGUUCGUAAAGAACAUCAAUUCUGGG.ACCU..UCG................................GGG....CCC.UAUAACCAUGAC...GGUGCACACU...........................................................................................................................................G.CACC...CGAUAAGCAAAACGGA.AGACAUC..AA.CAUG
#=GR JGI20152J14361_10000074/12844-12996 CODON          ....................................................................................................................................................................................................................................................................................................................................................AUG
#=GR JGI20152J14361_10000074/12844-12996 TT_RNIE_SLOW   ...........................{{<<<<<<<<<{___>>>>>>>>>}}::::::::..........................................................................................................................................................................................................................................................................................
NZ_CH672414.1/2669416-2669570                           CGGGGCCUUGUGUCUUAUGCGCAGGCCAGGGUUUACCCCGGCAAACGUAGGUCGGGGUUCACCCCGACAACCCUUCACUUGGGG.ACCU..UCG................................GGG....CCC.UGUAAACCAUA....GUCCC...........GGAC........................CU............................................................................GUCC.......................G.GGACG..C..CAAGC.AAACGGA.AGA.AGC.UAA.CAUG
#=GR NZ_CH672414.1/2669416-2669570 CODON                ....................................................................................................................................................................................................................................................................................................................................................AUG
#=GR NZ_CH672414.1/2669416-2669570 TT_RNIE_SLOW         .......................................................................................................................................................................................................................................................................................................................................................
NZ_KB907973.1/38116-38270                               CGGGGCCUUGUGUCUUAUGCGCAGGCCAGGGUUCGCCCCGGCAAUCGUAGGUCGGGGUUCACCCCGACAACCCUUCACUUGGGG.ACCU..UCG................................GGG....CCC.UGUAAACCAUA....GUCCC...........GGAC........................CU............................................................................GUCC.......................G.GGACG..C..CAAGC.AAACGGA.AGA.AGC.AAA.CAUG
#=GR NZ_KB907973.1/38116-38270 CODON                    ....................................................................................................................................................................................................................................................................................................................................................AUG
#=GR NZ_KB907973.1/38116-38270 TT_RNIE_SLOW             .......................................................................................................................................................................................................................................................................................................................................................
JGI12210J13797_10455319/94-249                          UGCCACCAGUAAACGACCCCAUCCGCAACGGCCCCGGAUUCGUCCGGGGCUUUGCGUUUGCCCGCAUCGGGCAUUUCUUCGGGC.ACCU..UCG................................GGG....GCC.UUCAUACCAUA....GCGUC...........GGG.........................AGGA...........................................................................CCC.......................G.ACGUG..UU.U.AGCUAAACGGA.AGACAGC.AA..CAUG
#=GR JGI12210J13797_10455319/94-249 CODON               ...GUA.................................................................................................................................................................................................................................................................................................................................................
#=GR JGI12210J13797_10455319/94-249 TT_RNIE_SLOW        ...........................<{<<<<<<<<<{___>>>>>>>>>}>::::::::..........................................................................................................................................................................................................................................................................................
JGI12210J13797_10023293/195-47                          .......AGUAAACGACCCCAUCCGCAACGGCCCCGGAUUCGUCCGGGGCUUUGCGUUUGCCCGCAUCGGGCAUUUCUUCGGGC.ACCU..UCG................................GGG....GCC.UUCAUACCAUA....GCGUC...........GGG.........................AGGA...........................................................................CCC.......................G.ACGUG..UU.U.AGCUAAACGGA.AGACAGC.AA..CAUG
#=GR JGI12210J13797_10023293/195-47 CODON               .........PTS...........................................................................................................................................................................................................................................................................................................................................
#=GR JGI12210J13797_10023293/195-47 TT_RNIE_SLOW        ...........................<{<<<<<<<<<{___>>>>>>>>>}>::::::::..........................................................................................................................................................................................................................................................................................
NZ_CH724107.1/1761177-1761012                           UGUGUUUUUCGGGAAUGGCGGGCUCGCGGGCCGGCCGCUUCCGGAGCCCGACGGCGGCCUCGCGCCGCCGCGCAUCGCCAGGGG.ACCU..UCG................................GGG....CCC.UUCAACU........GCCGGG..........UCGACCAGCGC.................CAC....................................................................GCGCCG..CGAGAU....................C.CG.C......AAAGC..AACGGAAAGACAGU.AAA.CAUG
#=GR NZ_CH724107.1/1761177-1761012 CODON                ....................................................................................................................................................................................................................................................................................................................................................AUG
#=GR NZ_CH724107.1/1761177-1761012 TT_RNIE_SLOW         .......................................................................................................................................................................................................................................................................................................................................................
JCVI_SCAF_1096627353865/360-509                         CAACGACCCGGAUUCGUCCGGGGCUUUGCUUUUGUUCGUGCAAGCGAACGCAACCGGGCACCUUCGGGGGCCUAUAUCCCGGGC..C....CAAG.................................G....GCC.UCAAACAUA......GCGGG...........GCGC........................CCA...........................................................................ACGC.......................C.UCGCA..C..U..GCUAAACGGA.AGACAGA.AAG.CAUG
#=GR JCVI_SCAF_1096627353865/360-509 CODON              ...........................................................................AUG.........................................................................................................................................................................................................................................................................
#=GR JCVI_SCAF_1096627353865/360-509 TT_RNIE_SLOW       .......................................................................................................................................................................................................................................................................................................................................................
PR_CR_10_Liq_1_inCR_1002101/640-789                     CAACGCCCCGGAUUCGUCCGGGGCUUUGCUUUUGUUCGUGCAAACGAACGCAACCGGGCACCUUCGGGGGCCUAUAUCCCGGGC..C....CAAG.................................G....GCC.UCAAACAUA......GCGGG...........GCGC........................CCA...........................................................................ACGC.......................C.UCGCA..C..U..GCUAAACGGA.AGACAGA.AAG.CAUG
#=GR PR_CR_10_Liq_1_inCR_1002101/640-789 CODON          ....................................................................................................................................................................................................................................................................................................................................................AUG
#=GR PR_CR_10_Liq_1_inCR_1002101/640-789 TT_RNIE_SLOW   <<<{<<<<<<<<____>>>>>>>>}>>>::::::::...................................................................................................................................................................................................................................................................................................................
NZ_JXYE01000005.1/18080-17930                           GCCAGCCAUUCUCAUCCCCCCUAUACACCGCCCAUCCAGACAACCCCGGAUUCGUUCCGGGGUCAUUUGGUUUUGACUACGGGG.ACCU..UCG................................GGG....CCC.UUUAACCACA.....GGUCC...........C...........................AUCU.............................................................................G.......................G.GACCG.ACA.G.AGC.AAACGGA.AGA.AGC.UAA.CAUG
#=GR NZ_JXYE01000005.1/18080-17930 CODON                ....................................................................................................................................................................................................................................................................................................................................................AUG
#=GR NZ_JXYE01000005.1/18080-17930 TT_RNIE_SLOW         .......................................<{{<<<<<<<<{____>>>>>>>>}}>::::::::.............................................................................................................................................................................................................................................................................
Antartic2_1216799/97-246                                GAUAGCAGAUUAAAAAAGCACUUCGAUUCUUUCGGGAUGUUGUUGGAUUUAAUCGGGGACCUUCGGGGCCCUACUAUAACGGGG.UCC...UUUG................................GG....CCC.UAUAAUA........UGCAA...........GACC........................CAAC..........................................................................UGUU.......................U.UGCA...CAUA.....AAACGGA.AGACAGA.AAG.CAAG
#=GR Antartic2_1216799/97-246 CODON                     .......................................................................................................................................................................................................................................................................................................................................................
#=GR Antartic2_1216799/97-246 TT_RNIE_SLOW              .......................................................................................................................................................................................................................................................................................................................................................
JGI25920J50251_10282450/342-205                         ............GGGUUUCCGGGGCCAUGAAUUUUACGACAGUUUGGGCCCCAAGAUGACCAUCUUGCCAAACUAAAUUCGGGG.AGC...UUCG................................GC...GCCC.UACACACCC......GGGUC...........UG..........................AAACCU..........................................................................CA.......................G.ACCC...C.....CC.UAACGGA.AGACAGA.GAG.CAUG
#=GR JGI25920J50251_10282450/342-205 CODON              .......................................................................................................................................................................................................................................................................................................................................................
#=GR JGI25920J50251_10282450/342-205 TT_RNIE_SLOW       .......................................................................................................................................................................................................................................................................................................................................................
NZ_AQQY01000002.1/4054-4216                             ACCCCGCCCAUCGCGUGGCCUCGGAUUCGUUCCGGGGCCCGUUGAUUUUGGAAAUUGGGACCUUUGGGGCCCUAUACAUCGGCC.ACCU..UCG................................GGG....GGC.UAACAUAG.......GCGGG.......................................GAACCGCCCUGCGGGUCA.......................................................................................C.CCCCG..CAGU.UGCUAAACGGA.AGACAGA.AAG.CAUG
#=GR NZ_AQQY01000002.1/4054-4216 CODON                  ....................................................................................................................................................................................................................................................................................................................................................AUG
#=GR NZ_AQQY01000002.1/4054-4216 TT_RNIE_SLOW           .......................................................................................................................................................................................................................................................................................................................................................
HLSNC_1002228/3134-2982                                 GGCCCAACCUUCCUACACACCCCCAUCGGUCAGGCCCCGGAUUCGUCCGGGGCCUCGCCGUUGGUCGCAAGGCCGACAACGGGC.ACCU..ACG................................GGG....GCC.UUCAUCUAACA....GCCGG...........GCG.........................CGAAC..........................................................................CGC.......................C.CG.C......AAAGC..AACGGA.AGACAGA.AAG.CAUG
#=GR HLSNC_1002228/3134-2982 CODON                      ....................................................................................................................................................................................................................................................................................................................................................AUG
#=GR HLSNC_1002228/3134-2982 TT_RNIE_SLOW               .......................................................................................................................................................................................................................................................................................................................................................
KVRMV2_106490902/1-139                                  ......................GCAAGGCCCCGGAUUCGUCCGGGGCUAUGCUUUUGGUCUGCUAUGACCAUCAACACCCGGGC.ACCU..ACG................................GGG....GCC.UACAACCACAUA...GGCGG...........GGCC........................AAAGA.........................................................................GGCC.......................UGCGUCG..UU...UGCUAAACGGA.AGACAGA.CAA.CAUG
#=GR KVRMV2_106490902/1-139 CODON                       ....................................................................................................................................................................................................................................................................................................................................................AUG
#=GR KVRMV2_106490902/1-139 TT_RNIE_SLOW                .......................<<{<<<<<<<<<____>>>>>>>>>}>>::::::::............................................................................................................................................................................................................................................................................................
GYQO9XB02HJOI1/165-16                                   CCACGCGAGAGGCCCCGGAUUCGUCCGGGGCUCUUGUUUUGUUCGUUUCGGUGAACCUCACCCAAGCGGGCAACGCCACCGGGG.AUCU..UCG................................GAG....CCCGUUCACC.........CGCAG...........GCC.........................GCAA...........................................................................GGU.......................C.UGUG...C..A.AGC.AAACGGA.AGACAGA.GAA.CAUG
#=GR GYQO9XB02HJOI1/165-16 CODON                        .......................................................................................................................................................................................................................................................................................................................................................
#=GR GYQO9XB02HJOI1/165-16 TT_RNIE_SLOW                 .......<<<<{<<<<<<<____>>>>>>>>>>>::::::::.............................................................................................................................................................................................................................................................................................................
4455295.3.416243/1-144                                  ....CCACCCCCCCUUUCCCCUAGAAGCCCCCUGUCGCGAGGCCCCGGGAUUCGUUCCGGGGCCAUGUGAUUUUUGUUUUGGGG.AUCU..UCG................................GAG....CCC.UUCACCCGA......GACCCGCAA............................................................................................................................................G.GGUCG..C..GAAGC.AAACGGA.AGACAGA.GAA.CAUG
#=GR 4455295.3.416243/1-144 CODON                       ....................................................................................................................................................................................................................................................................................................................................................AUG
#=GR 4455295.3.416243/1-144 TT_RNIE_SLOW                ......................................::<<<<<<<<<{{___}>>>>>>>>>}}----::::::::::::.....................................................................................................................................................................................................................................................................
JGI20152J14361_10000792/16211-16061                     UACGGAUUCGUUCUGUGGCCACUUUUGAUAUGAAUUCUUGGACCCAGAUGGAUUACAUCCAUCAUAGGGGCCAUAUACAAGCGG.ACCU..ACG................................GGG....CCG.CAUAACCA.......UCAGU...........CUC.........................CACAA..........................................................................GAG.......................G.CUGAG..CU.A.....AAACGGA.AGACAGA.AAG.AAAA
#=GR JGI20152J14361_10000792/16211-16061 CODON          ......................................................................................................................................................................................................................................................................................................................................................A
#=GR JGI20152J14361_10000792/16211-16061 TT_RNIE_SLOW   .......................................................................................................................................................................................................................................................................................................................................................
NZ_JHZF01000011.1/1853746-1853587                       GCGGCGACUCUCGAAUUACAAGUUCGUUCGGCGGGCCGCGGCCCGCCGUUUCGCUGGAACCUUCGGGGUCCUACAUCACCGGUC.ACCU..UCG................................GGG....GGC.CAUACAUAUA.....GGCGG...........G...........................CCGGCCUGGCCGCA...................................................................C.......................C.CGCCG..C..U.AGC.AAACGGA.AGACAGA.AAG.CAUG
#=GR NZ_JHZF01000011.1/1853746-1853587 CODON            ....................................................................................................................................................................................................................................................................................................................................................AUG
#=GR NZ_JHZF01000011.1/1853746-1853587 TT_RNIE_SLOW     .......................................................................................................................................................................................................................................................................................................................................................
C687J26610_1065482/340-257                              ......................................................................CCAACCAAUCGGGG.AUCU..ACG................................GAG....CCC.UAUAACCAUU.....GGGUC...........CAG.........................ACCAU..........................................................................C.G.......................G.ACCCA..U..C.AGC.UGACGGA.AGACAGA.AAG.CAUG
#=GR C687J26610_1065482/340-257 CODON                   ....................................................................................................................................................................................................................................................................................................................................................AUG
#=GR C687J26610_1065482/340-257 TT_RNIE_SLOW            .......................................................................................................................................................................................................................................................................................................................................................
NZ_KI421509.1/2029961-2029812                           ACGCCACGAAUCUGGUCCGGCCCCGGUUUUUCCGGGGCCAUGGCCUUUUUAGAACGGGGACCUUCGGGGCCCUAUACCAUGGGC.ACCU..GCG................................GGG....GCC.UGAACACAGA.....GGCGGAGAAAU..........................................................................................................................................C.CGCCG.....U.AGCUUAACGGA.AGACAGA.AAG.CAUG
#=GR NZ_KI421509.1/2029961-2029812 CODON                ....................................................................................................................................................................................................................................................................................................................................................AUG
#=GR NZ_KI421509.1/2029961-2029812 TT_RNIE_SLOW         .......................................................................................................................................................................................................................................................................................................................................................
GYQO9XB02GIUBI/1-128                                    ...........................GGACGAUAGCGCAACGAUGGGCACGAGUGCCCAUCCUACGCAGAUCAAGAACCGGGG.ACCU..GCG................................GGG....CCC.UAUAACCUGAAAA..GACGG...........GGC.........................GAAU...........................................................................GCC.......................C.CG.C......AAAGC.AAACGGA.AGACAGU.AAG.CAUG
#=GR GYQO9XB02GIUBI/1-128 CODON                         ...........................TS..........................................................................................................................................................................................................................................................................................................................
#=GR GYQO9XB02GIUBI/1-128 TT_RNIE_SLOW                  .......................................................................................................................................................................................................................................................................................................................................................
DCrCPGB_c116271/1-149                                   ......CUCCACCGGCCUCUCGUAAGGGGGACCGCCUGAUCGGCCCCGGGCACGAGCCCCGGGGCUGUUCGUUUCAAGCCGGGG.ACCU..UCG................................GGG....CCC.UCUCUCGAACC....GACGG...........GUCC........................CAA...........................................................................GGAC.......................C.CG.CG.....A.AGCACAACGGA.AGACAGG.AAG.CAUG
#=GR DCrCPGB_c116271/1-149 CODON                        ........AUG............................................................................................................................................................................................................................................................................................................................................
#=GR DCrCPGB_c116271/1-149 TT_RNIE_SLOW                 .......................................................................................................................................................................................................................................................................................................................................................
KGI_S2_ANT04_2345m_c1008211/1618-1460                   CCCCUGCUAAUCACCCCCAACUUCCCCACCUCGGAUUCGUCCGGGGUGGCGUAGUUUUGGGAGUAUCCCAAACAGAAUUCGGGG.ACCU..GUCACAG............................GGG....CCC.UAUAAACCA......CCGGC...........GGGC........................AAAU..........................................................................UCCC.........................GUCGG..C..CAAGC.AAACGGA.AGACAGA.AAG.CAUG
#=GR KGI_S2_ANT04_2345m_c1008211/1618-1460 CODON        ....................................................................................................................................................................................................................................................................................................................................................AUG
#=GR KGI_S2_ANT04_2345m_c1008211/1618-1460 TT_RNIE_SLOW .......................................................................................................................................................................................................................................................................................................................................................
KGI_S1_ANT01_95m_c10002670/4755-4913                    CCCCUGCUAAUCACCCCCAACUUCCCCACCUCGGAUUCGUCCGGGGUGGCGUAGUUUUGGGAGUAUCCCAACCAGAAUUCGGGG.ACCU..GUCACAG............................GGG....CCC.UAUAAACCA......CCGGC...........GGGC........................AAAU..........................................................................UCCC.........................GUCGG..C..CAAGC.AAACGGA.AGACAGA.AAG.CAUG
#=GR KGI_S1_ANT01_95m_c10002670/4755-4913 CODON         ....................................................................................................................................................................................................................................................................................................................................................AUG
#=GR KGI_S1_ANT01_95m_c10002670/4755-4913 TT_RNIE_SLOW  .......................................................................................................................................................................................................................................................................................................................................................
SR_TP_S13sol_1015872/273-115                            AUGCCACCAAUCGCGCGGCCUCGGAUUCGUUCCGGGGCCGGUGAUUUUUGCAGUCGGGGACCUUCGGGGCCCUAUACCAAGGCC.ACCU..UCG................................GGG....GGC.UAUCAACAUA.....GGAGA...........GCGCC.......................GCAAG........................................................................GGC.C.......................U.CUUCG..UU...UGCUAAACGGA.AGACAGA.AAG.CAUG
#=GR SR_TP_S13sol_1015872/273-115 CODON                 ....................................................................................................................................................................................................................................................................................................................................................AUG
#=GR SR_TP_S13sol_1015872/273-115 TT_RNIE_SLOW          .......................................................................................................................................................................................................................................................................................................................................................
HLSNC_1000102/4212-4370                                 AAGCCCCAUCCACGCGGCCUCGGAUUCGUUCCGGGGCCGGUGAUUUUUGCAGUCGGGGACCUUCGGGGCCCUAUACCAAGGGCC.ACCU..UCG................................GGG....GGC.UGUCAACAUA.....GGAGA...........GCGCC.......................GCAAG........................................................................GGC.C.......................U.CUUCG..UU...UGCUAAACGGA.AGACAGA.AAG.CAUG
#=GR HLSNC_1000102/4212-4370 CODON                      ....................................................................................................................................................................................................................................................................................................................................................AUG
#=GR HLSNC_1000102/4212-4370 TT_RNIE_SLOW               .......................................................................................................................................................................................................................................................................................................................................................
NC_007802.1/574367-574524                               CACCUCCUAAACGCAGCGCACAGACAUGGCCCCGGAUUCGUCCGGGGCUGUGUUUUUGGUCGUUUGGCCAAACCCAAGUCGGGC.ACCU..ACG................................GGG....GCC.UUUAACAUC......CGGUC...........GCGC........................GAAACAU.......................................................................GCGG.......................G.GCCG...UC.A.AGC.AAACGGA.AGACAGU.GAA.CAUG
#=GR NC_007802.1/574367-574524 CODON                    ....................................................................................................................................................................................................................................................................................................................................................AUG
#=GR NC_007802.1/574367-574524 TT_RNIE_SLOW             ........................<<<<<<<<<<<<____>>>>>>>>>>>>::::::::...........................................................................................................................................................................................................................................................................................
KVRMV2_101198589/2201-2354                              AGACACCCCCCACCAACCCCGCUAUACCGCGCGGGUCGCGUGGCCUCGGAUUCGUCCGGGGCCGCGUACUUUUGAACCUUGGGG.ACCU..UCG................................GGG....CCC.UUUACCAUCA.....GGGCC...........GC..........................GCAG............................................................................GC.......................G.GUCCG..CA.CAAGC.AAACGGA.AGACAGU.AAA.CAUG
#=GR KVRMV2_101198589/2201-2354 CODON                   ....................................................................................................................................................................................................................................................................................................................................................AUG
#=GR KVRMV2_101198589/2201-2354 TT_RNIE_SLOW            .......................................................................................................................................................................................................................................................................................................................................................
PR_CR_10_Liq_1_inCR_1005216/2988-2837                   GUAGCACCAUCCGUCAAGCCCCGGAUUCGUCCGGGGCUUGGCCUUUUCAUGUAACGGGCCUGUUUCGCCCAACUCGAACCGGGG.ACCU..UCG................................GGG....CCC.UUCACCACAUA....GGCCUUUGACC..........................................................................................................................................A.GGCCG..C..AAAGC..AACGGAAAGACAGU.AAA.CAUG
#=GR PR_CR_10_Liq_1_inCR_1005216/2988-2837 CODON        ....................................................................................................................................................................................................................................................................................................................................................AUG
#=GR PR_CR_10_Liq_1_inCR_1005216/2988-2837 TT_RNIE_SLOW ..............::<<<<<<<<<{{__>>>>>>>>>}}----::::::::::::...............................................................................................................................................................................................................................................................................................
GSLSAAI_contig03181/546-697                             GGGGGCAUCAUCCGCCGAGCCCCGGAUCCGUCCGGGGCUCGGCCUUUUCGCAAGGAGGCGCUGUAAGCCUCCAUCGAACCGGGG.ACCU..UCG................................GGG....CCC.UUGACACCAUA....GGCCCAUGACC..........................................................................................................................................G.GGCCG..C..AAAGC..AACGGAAAGUCAGU.AAA.CAUG
#=GR GSLSAAI_contig03181/546-697 CODON                  .......................................................................................................................................................................................................................................................................................................................................................
#=GR GSLSAAI_contig03181/546-697 TT_RNIE_SLOW           .......................................................................................................................................................................................................................................................................................................................................................
ElkS_mat_CD2A_1005801/1897-1747                         CUUGCCACCCGUCCUCCACCCCUCUAUACCCCGCGCAUCCCGCAGCCUCGGAUUCGUCCGGGGCUGUUGGUUUUCACGUCGGGC.ACCU..ACG................................GGG....GCC.UUUACCACAUA....GGCCU...........C...........................GCAA.............................................................................G.......................A.GGCCG..C..CAAGC.AAACGGA.AGA.AGC.UAA.CAUG
#=GR ElkS_mat_CD2A_1005801/1897-1747 CODON              ....................................................................................................................................................................................................................................................................................................................................................AUG
#=GR ElkS_mat_CD2A_1005801/1897-1747 TT_RNIE_SLOW       .......................................................................................................................................................................................................................................................................................................................................................
JGI12210J13797_11558909/1-103                           ......................................GCCCAGCCUCGGAUUCGUCCGGGGCUGUGUGUUUUAUCACUUGGGG.ACCU..UCG................................GGG....CCC.UUUACCACAUA....GGCCU...........C...........................GCAA.............................................................................G.......................A.GGCCG..C..CAAGC.AAACGGA.AGA.............
#=GR JGI12210J13797_11558909/1-103 CODON                .......................................PTS.............................................................................................................................................................................................................................................................................................................
#=GR JGI12210J13797_11558909/1-103 TT_RNIE_SLOW         .......................................................................................................................................................................................................................................................................................................................................................
JGI12210J13797_11938347/150-10                          UUGCCACCCACGCCAUCGCCCCCUAUAAGCCGCGCAAUGCCCAGCCUCGGAUUCGUCCGGGGCUGUGUGUUUUAUCACUUGGGG.ACCU..UCG................................GGG....CCC.UUUACCACAUA....GGCCU...........C...........................GCAA.............................................................................G.......................A.GGCCG..C..CAAGC.AAACGGA.AGA.............
#=GR JGI12210J13797_11938347/150-10 CODON               .......................................................................................................................................................................................................................................................................................................................................................
#=GR JGI12210J13797_11938347/150-10 TT_RNIE_SLOW        ........................................{<<<<<<<<<<{___>>>>>>>>>>}::::::::.............................................................................................................................................................................................................................................................................
CENR01018324.1/1022-1175                                UGGCCUCCCCUAAGAGACCCCAUCGGCAUGGCCCCGGAUUCGUCCGGGGCUCUGUUUUUGGUCGCAAGACCAUACCACCCGGGC.ACCU..ACG................................GGG....GCC.UAGAACAUCA.....GGGAA...........GC..........................GAAA............................................................................GC.......................U.UCCCG..CA.CAAGC.AAACGGA.AGACAGU.UAA.CAUG
#=GR CENR01018324.1/1022-1175 CODON                     ....................................................................................................................................................................................................................................................................................................................................................AUG
#=GR CENR01018324.1/1022-1175 TT_RNIE_SLOW              ..........................<<{<<<<<<<<<____>>>>>>>>>}>>::::::::.........................................................................................................................................................................................................................................................................................
CENV01010391.1/2314-2161                                CGACCUCCCCUAAGAGACCCCAUCGGCAUGGCCCCGGAUUCGUCCGGGGCUCUGUUUUUGGUCGCAAGACCAUACCACCCGGGC.ACCU..ACG................................GGG....GCC.UAGAACAUCA.....GGGGG...........GC..........................GCAG............................................................................GC.......................C.UCCCG..CA.CAAGC.AAACGGA.AGACAGU.UAA.CAUG
#=GR CENV01010391.1/2314-2161 CODON                     ....................................................................................................................................................................................................................................................................................................................................................AUG
#=GR CENV01010391.1/2314-2161 TT_RNIE_SLOW              ..........................<<{<<<<<<<<<____>>>>>>>>>}>>::::::::.........................................................................................................................................................................................................................................................................................
CERO01013343.1/215-368                                  UGGCCUCCCCUAAGAGACCCCAUCGGCAUGGCCCCGGAUUCGUCCGGGGCUCUGUUUUUGGUCGCAAGACCACAUUACCCGGGC.ACCU..ACG................................GGG....GCC.UAGAACAUCA.....GGGGG...........GCG.........................CA.............................................................................CGC.......................C.UCCCG..CA.CAAGC.AAACGGA.AGACAGU.UAA.CAUG
#=GR CERO01013343.1/215-368 CODON                       ....................................................................................................................................................................................................................................................................................................................................................AUG
#=GR CERO01013343.1/215-368 TT_RNIE_SLOW                ..........................<<{<<<<<<<<<____>>>>>>>>>}>>::::::::.........................................................................................................................................................................................................................................................................................
JGI24724J26744_10870797/1-104                           .................................................CAUGCCAACGGCUAACAAAGCGGAUGCAUGAGGGC.ACCU..ACG................................GGG....GCC.UAUAACAUCG.....GGGCA...........GC..........................GCAA............................................................................GC.......................C.GCCCA..CA.C.AGA.AAACGGA.AGACAGU.UAA.CAUG
#=GR JGI24724J26744_10870797/1-104 CODON                ....................................................................................................................................................................................................................................................................................................................................................AUG
#=GR JGI24724J26744_10870797/1-104 TT_RNIE_SLOW         .......................................................................................................................................................................................................................................................................................................................................................
JGI12210J13797_10838428/994-845                         GCCACCCCCACCCCUCCUCGCUAUACGCCUCCAAUCACCUGACCUCGGAUUCGUUCCGGGGUCUUUGUGGUAUAAUAAUCGGGC.ACCU..ACG................................GGG....GCC.UAUAACAUCA.....GGGUC...........C...........................GCAA.............................................................................G.......................G.GCCCG..C..CAAGC.AAACGGA.AGA.AGC.UAA.CAUG
#=GR JGI12210J13797_10838428/994-845 CODON              ....................................................................................................................................................................................................................................................................................................................................................AUG
#=GR JGI12210J13797_10838428/994-845 TT_RNIE_SLOW       ....................................::{{<<<<<<<<<{{___>>>>>>>>>}}::::::::::::..........................................................................................................................................................................................................................................................................
JGI20152J14361_10179686/189-344                         UGCCACCUCCCCCCCUCCCAGCUAUACGCCACCAAUCGCCCAGCCUCGGAUUCGUCCGGGGCUGUGUGGUUGUGACUAAAGGGC.ACCU..ACG................................GGG....GCC.UAUAACAUCA.....GGUUC...........CUGC........................ACG...........................................................................UCAG.......................G.GACCG..C..CAAGC.AAACGGA.AGA.AGCUAAU.CAUG
#=GR JGI20152J14361_10179686/189-344 CODON              .......................................................................................................................................................................................................................................................................................................................................................
#=GR JGI20152J14361_10179686/189-344 TT_RNIE_SLOW       .......................................................................................................................................................................................................................................................................................................................................................
SA_S1_NOR08_45m_c10004046/4120-4272                     GCCACCCAUCCCCCUCCCAGCUACAAGCCACCAACUGCCCAAGCCUCGGAUUCGUCCGGGGCUUUGCGGUUGUGACUAAAGGGC.ACCU..ACG................................GGG....GCC.UAUAACAUCA.....GGUUC...........CU..........................AUCU............................................................................AG.......................G.GACCG..C..CAAGC.AAACGGA.AGAAGCU.AAU.CAUG
#=GR SA_S1_NOR08_45m_c10004046/4120-4272 CODON          ....................................................................................................................................................................................................................................................................................................................................................AUG
#=GR SA_S1_NOR08_45m_c10004046/4120-4272 TT_RNIE_SLOW   ......................................<{<<<<<<<<<<____>>>>>>>>>>}>::::::::.............................................................................................................................................................................................................................................................................
SA_S1_NOR05_45m_c10315404/175-327                       GCCACCCAUCCCCCUCCCAGCUACAAGCCACCAACUGCCCAAGCCUCGGAUUCGUCCGGGGCUUUGCGGUUGUGACUAAAGGGC.ACCU..ACG................................GGG....GCC.UAUAACAUCA.....GGUUC...........CU..........................AAAU............................................................................AG.......................G.GACCG..C..CAAGC.AAACGGA.AGAAGCU.AAU.CAUG
#=GR SA_S1_NOR05_45m_c10315404/175-327 CODON            .......................................................................................................................................................................................................................................................................................................................................................
#=GR SA_S1_NOR05_45m_c10315404/175-327 TT_RNIE_SLOW     ......................................<{<<<<<<<<<<____>>>>>>>>>>}>::::::::.............................................................................................................................................................................................................................................................................
NZ_CP012160.1/252006-252158                             CCCAUCCCCCCUAUCAGACCCCAUCGGCACAGCCCCAGAUUCGUCUGGGGCUUUGUUGUUGUCUGCAGAGACAUAUCAUCGGGC.ACCU..ACG................................GGG....GCC.UAUAAACAUCA....GGGCC...........ACGC......................................................................................................GAGU.......................G.GUCCG..C..CAAGC.AAACGGA.AGU.AGC.AAA.CAUG
#=GR NZ_CP012160.1/252006-252158 CODON                  ....................................................................................................................................................................................................................................................................................................................................................AUG
#=GR NZ_CP012160.1/252006-252158 TT_RNIE_SLOW           ............................<{<<<<<<<<<{___>>>>>>>>>}>::::::::.........................................................................................................................................................................................................................................................................................
NC_020911.1/4346281-4346130                             CAUCCCCCCUAAACGACCUCAUCAACACAGCCCCAGAUUCGUCUGGGGCUAUGUUUUUUGUCUUUAUCGACAACUAAGUCGGGC.ACCU..ACG................................GGG....GCC.UAUAACAUCA.....GGGCC...........GCGC......................................................................................................GAGC.......................G.GUCCG..C..CAAGC.AAACGGA.AGU.AGC.AAA.CAUG
#=GR NC_020911.1/4346281-4346130 CODON                  ....................................................................................................................................................................................................................................................................................................................................................AUG
#=GR NC_020911.1/4346281-4346130 TT_RNIE_SLOW           .........................<<{<<<<<<<<<____>>>>>>>>>}>>::::::::..........................................................................................................................................................................................................................................................................................
NC_020908.1/3931262-3931411                             UCAUCUCAGCCCCAGAUUCGUCUGGGGCUUUGUUGUUGUGUUGGUCACUGCGCAGCUUUGAGCACUCCGACAACCAAGUCGGGC.ACCU..ACG................................GGG....GCC.UAUAACAUCA.....GGGCC...........C...........................AUAU.............................................................................G.......................G.GUCCG..C..CAAGC.AAACGGA.AGU.AGC.AAA.CAUG
#=GR NC_020908.1/3931262-3931411 CODON                  ....................................................................................................................................................................................................................................................................................................................................................AUG
#=GR NC_020908.1/3931262-3931411 TT_RNIE_SLOW           .....{{<<<<<<<<<{___>>>>>>>>>}}::::::::................................................................................................................................................................................................................................................................................................................
KGI_S1_ANT01_95m_c10350259/358-253                      ...............................................CGGAUUCGUCCGGGGCUGCGCUUUUAUUACGUCGGGC.ACCU..ACG................................GGG....GCC.UAUAACUUCA.....GGGUC...........UC..........................CUCGC...........................................................................GA.......................G.GCCCG..C..CAAGC.AAACGGA.AGA.AGC.AAA.CAUG
#=GR KGI_S1_ANT01_95m_c10350259/358-253 CODON           .......................................................................................................................................................................................................................................................................................................................................................
#=GR KGI_S1_ANT01_95m_c10350259/358-253 TT_RNIE_SLOW    .......................................................................................................................................................................................................................................................................................................................................................
SA_S1_NOR05_45m_c10100002/274-398                       ............................CCGCGCAAUCGCACAGCCUCGGAUUCGUCCGGGGCUGCGCUUUUAUUACGUCGGGC.ACCU..ACG................................GGG....GCC.UAUAACUUCA.....GGGUC...........UC..........................CUCGC...........................................................................GA.......................G.GCCCG..C..CAAGC.AAACGGA.AGA.AGC.AAA.CAUG
#=GR SA_S1_NOR05_45m_c10100002/274-398 CODON            ....................................................................................................................................................................................................................................................................................................................................................AUG
#=GR SA_S1_NOR05_45m_c10100002/274-398 TT_RNIE_SLOW     .......................................................................................................................................................................................................................................................................................................................................................
NZ_AAYB01000008.1/62273-62424                           GGGGUCUUUGUGGUAUUGCCAAAGCCCACGGUUACACGCGGGUCACGGUAGGUCGGGGUUCUCUCCGACACCUCUAAAUCGGGC.ACCU..ACG................................GGG....GCC.UUUAACAUCA.....GGGUC...........GC..........................GCAA............................................................................GU.......................G.GCCCG..CC.A.AGC.AAACGGA.AGAAGCU.AA..CAUG
#=GR NZ_AAYB01000008.1/62273-62424 CODON                ....................................................................................................................................................................................................................................................................................................................................................AUG
#=GR NZ_AAYB01000008.1/62273-62424 TT_RNIE_SLOW         .......................................................................................................................................................................................................................................................................................................................................................
JGI24724J26744_10208358/250-401                         UAAGCACCGAAUCUGCGCAGCCCCGGUUCGCCCGGGGCUGACGCUAUUUUAAGACGGGGACCUUUGGGGCCCUAUAACUUUGGU.ACCU..UCG................................GGG....ACC.UAAACACA.......GCCAG...........ACC.........................AAAU...........................................................................GGU.......................U.UGGCA.....U.AGCUAAACGGA.AGACAGA.AAG.CAUG
#=GR JGI24724J26744_10208358/250-401 CODON              ....................................................................................................................................................................................................................................................................................................................................................AUG
#=GR JGI24724J26744_10208358/250-401 TT_RNIE_SLOW       .......................................................................................................................................................................................................................................................................................................................................................
NZ_LGHU01000123.1/98036-98187                           UGGACAGCCCCAACCAUUCCUGUUACUUCCCCGUUAUUCCAAUGGCCCCGGAUUCGUUCCGGGGCUUUGGAAUUUAUGUUGGGG.ACCU..UCG................................GGG....CCC.UGUAACCUA......GGGCC...........GC..........................AAACU...........................................................................GC.......................G.GUCCU..C..A.AGC.UAGCGGA.AGACAGA.GAG.CAUG
#=GR NZ_LGHU01000123.1/98036-98187 CODON                ....................................................................................................................................................................................................................................................................................................................................................AUG
#=GR NZ_LGHU01000123.1/98036-98187 TT_RNIE_SLOW         .........................................<{<<<<<<<<<{____>>>>>>>>>}>::::::::...........................................................................................................................................................................................................................................................................
NZ_LGHV01000017.1/8195-8044                             UGGACAGCCCUAACCAUUCCUGCUACUCCCCCGCUAUUCCAAUGGCCCCGGAUUCGUUCCGGGGCUUUGGAAUUUAUGUUGGGG.ACCU..UCG................................GGG....CCC.UGUAACCUA......GGGCC...........GC..........................AAACU...........................................................................GC.......................G.GUCCU..C..A.AGC.UAGCGGA.AGACAGA.GAG.CAUG
#=GR NZ_LGHV01000017.1/8195-8044 CODON                  .......................................................................................................................................................................................................................................................................................................................................................
#=GR NZ_LGHV01000017.1/8195-8044 TT_RNIE_SLOW           .........................................<{<<<<<<<<<{____>>>>>>>>>}>::::::::...........................................................................................................................................................................................................................................................................
NZ_BATB01000009.1/87482-87326                           ACGUCUCGACCGGUCUCUAAUAGGUGACCCCAUCGGUGCGGCCCCGGAUUCGUCCGGGGCCGCUCCUUUUACGACAAGCCGGGG.ACCU..UCG................................GGG....CCC.UAAUCACAACC....GGGCC...........AUCC........................AUUCG.........................................................................GGAU.......................C.GCCCG..C..AAAGC..AACGGA.AGACACA..AG.CAUG
#=GR NZ_BATB01000009.1/87482-87326 CODON                .................STP................................................................................................................................................................................................................................................................................................................................AUG
#=GR NZ_BATB01000009.1/87482-87326 TT_RNIE_SLOW         .......................................................................................................................................................................................................................................................................................................................................................
JGI24724J26744_10487725/153-352                         CCUCGCUCCAAUCGUAUGGCCUCGGAUUCGUUCCGGGGCCUGUGAUUUUGUAAUCGGGGACCUUCGGGGCCCUAUAAUUCAGGC.ACCUU.AGUAGCCGGUUUCUUGCGAAACCUGCGGGC....GGGG....GCC.UUAAACAUAGC....GGCGG...........GU..........................AAACCUGCCGCCAGUCGGGGAA..........................................................AC.......................C.CGAC...U..U.AGCUAAACGGA.AGACAGA.AAG.CAUG
#=GR JGI24724J26744_10487725/153-352 CODON              .......................................................................................................................................................................................................................................................................................................................................................
#=GR JGI24724J26744_10487725/153-352 TT_RNIE_SLOW       .......................................................................................................................................................................................................................................................................................................................................................
NZ_JXYH01000044.1/31196-31021                           UCCCUUUAUACACGACCCCAUCCGCAAGGCCCCGGAUUCGUCCGGGGCUUUGUCGUCGUUCGCAAGAACACCCUGUAACCGGGC.ACCU..AAG................................GGG....GCC.UAUACCUU.......GGGCG...........G...........................CAUUGCCGUCCUCACAUAUUGGUUGAACU....................................................C.......................U.GUUCG.ACC.G.AGCUAAACGGA.AGACAGA.AAG.CAUG
#=GR NZ_JXYH01000044.1/31196-31021 CODON                ....................................................................................................................................................................................................................................................................................................................................................AUG
#=GR NZ_JXYH01000044.1/31196-31021 TT_RNIE_SLOW         ........................<<<<<<<<<<<<____>>>>>>>>>>>>::::::::...........................................................................................................................................................................................................................................................................................
NZ_JALZ01000013.1/2340-2533                             CGCGGGCCUGCCUCUGCGUUAGAAGCCCGCAGAUCACGCGGCUCCGGAUUCGCUCCGGGGCCGCGUGGUCAUUUACCACCGGGC.ACCU..ACG................................GGG....GCC.UACAUCCGAAG....GCCGG...........GCCU........................CGCGCCGCGGCCGACCACAUAGGCGGACGCCCCGACCGGGGGC...................................GGGU.......................CGCUGC........UGA.CAACGGA.AGACAGA.AAG.CAUG
#=GR NZ_JALZ01000013.1/2340-2533 CODON                  ....................................................................................................................................................................................................................................................................................................................................................AUG
#=GR NZ_JALZ01000013.1/2340-2533 TT_RNIE_SLOW           .......................................................................................................................................................................................................................................................................................................................................................
NZ_JSUQ01000002.1/319368-319203                         CAGCAGCCCCGGAUUCGUCCGGGGCUUUGCUAUUGUCUGCGGAUGUUGAGAUUCGGGCACCUUCGGGGGCCUAUACCACCGGGC.ACCU..GCGGACGCAUGUCGA....................GGG....GCC.UUUCACAUA......GCCCC...........GGAC........................ACU...........................................................................UUCC.......................G.GGGCG..C..U.AGC.UAACGGA.AGACAGA.AAG.CAUG
#=GR NZ_JSUQ01000002.1/319368-319203 CODON              ....................................................................................................................................................................................................................................................................................................................................................AUG
#=GR NZ_JSUQ01000002.1/319368-319203 TT_RNIE_SLOW       ..<{<<<<<<<<<{___>>>>>>>>>}>::::::::...................................................................................................................................................................................................................................................................................................................
JGI12075J13256_1001549/1602-1767                        CAGCAGCCCCGGAUUCGUCCGGGGCUUUGCUAUUGUCUGCGGAUGUUGAGAUUCGGGCACCUUCGGGGGCCUAUACCACCGGGC.ACCU..GCGGACGUAUGUCGA....................GGG....GCC.UUUCACAUA......GCCCC...........GGAC........................CCU...........................................................................UUCC.......................G.GGGCG..C..U.AGC.UAACGGA.AGACAGA.AAG.CAUG
#=GR JGI12075J13256_1001549/1602-1767 CODON             ....................................................................................................................................................................................................................................................................................................................................................AUG
#=GR JGI12075J13256_1001549/1602-1767 TT_RNIE_SLOW      ..<{<<<<<<<<<{___>>>>>>>>>}>::::::::...................................................................................................................................................................................................................................................................................................................
JGI24724J26744_10066135/1314-1161                       GCAAGGCCCCGGAUUCGUCCGGGGUCUGUCUUUUGUUCGUAUGAACAUACCACCUAGGACCUUCGGGGCCUUGUAAACUUGGCC.ACCU..ACG................................GGG....GGC.UAUCACAUA......GCCCC...........GGAU........................CAU...........................................................................GUCC.......................G.GGGCA..C..U..GCUAAACGGA.AGACAGA.AAG.CAUG
#=GR JGI24724J26744_10066135/1314-1161 CODON            ......................................................STP...........................................................................................................................................................................................................................................................................................AUG
#=GR JGI24724J26744_10066135/1314-1161 TT_RNIE_SLOW     .{{<<<<<<<<<<____>>>>>>>>>>}}::::::::..................................................................................................................................................................................................................................................................................................................
JCVI_SCAF_1101667320527/478-401                         ...........................................................................CAUUCGGGG.ACCU..UCG................................GGG....CCC.UUCAACUGGCC....GGGCG...........G...........................GACA.............................................................................C.......................C.GUCCG..C..AAAGC..AACGGAAAGACAGAGAAA.CAUG
#=GR JCVI_SCAF_1101667320527/478-401 CODON              ...........................................................................AUG.........................................................................................................................................................................................................................................................................
#=GR JCVI_SCAF_1101667320527/478-401 TT_RNIE_SLOW       .......................................................................................................................................................................................................................................................................................................................................................
APMI01028553.1/2564-2416                                GACCGAAUCGCACGGCCCCGGUUUUCCGGGGCCGUGGAUUUUUCGCGGAAUCCGUUAUCGAUACUGCGAAACCUGAACCUGGGG.ACCU..UCG................................GGG....CCC.UGUAACCUG......GGUCGCUUG............................................................................................................................................C.GACCC.ACC.U.AGC.UGACGGA.AGACAGA.GAA.CAUG
#=GR APMI01028553.1/2564-2416 CODON                     ....................................................................................................................................................................................................................................................................................................................................................AUG
#=GR APMI01028553.1/2564-2416 TT_RNIE_SLOW              .......................................................................................................................................................................................................................................................................................................................................................
JGI24724J26744_10205793/634-531                         ..............................................UUUUGAGACGGGGACCUUCGGGGCCCUACACAUCGGGC.ACCU..UCG................................GGG....GCC.UAUAACUUC......GCGGG...........GC..........................UUU.............................................................................GC.......................C.CUGCA.AC.....GCACAACGGA.AGACAGA.AAG.CAUG
#=GR JGI24724J26744_10205793/634-531 CODON              ....................................................................................................................................................................................................................................................................................................................................................AUG
#=GR JGI24724J26744_10205793/634-531 TT_RNIE_SLOW       .......................................................................................................................................................................................................................................................................................................................................................
JGI25321J39296_1078939/271-122                          UAGGGCGCGAAUCUUUCAUGGCCCCGGGUUUGCCGGGGCCAUGGAUUUUUGAGACGGGGACCUUCGGGGCCCUACACACUGGGC.ACCU..UCG................................GGG....GCC.UUCAACAUC......GCGGG...........GC..........................UCU.............................................................................GC.......................C.CUGC......UACGCACAACGGA.AGACAGA.AAG.CAUG
#=GR JGI25321J39296_1078939/271-122 CODON               ....................................................................................................................................................................................................................................................................................................................................................AUG
#=GR JGI25321J39296_1078939/271-122 TT_RNIE_SLOW        .......................................................................................................................................................................................................................................................................................................................................................
JGI24025J20009_10017180/362-549                         CACGCUGCCCUAAACGACCCCAUCGGCAUGGCCCCGGAUUCGCCCGGGGCUUGCCUUUUGUUCGCAAGGGCAAUCCAAUCAGGC.ACCU..ACG................................GGG....GCC.UAUACCAC.......CUGCC.........................................ACCUUCGGGGGGCUUACAUCGCGGGGGAUGGCCAUCGGGCCGAACUC........................................................GCACUG...C..U.AG..AAACGGA.AGACAGU.AAU.CAUG
#=GR JGI24025J20009_10017180/362-549 CODON              ....................................................................................................................................................................................................................................................................................................................................................AUG
#=GR JGI24025J20009_10017180/362-549 TT_RNIE_SLOW       .......................................................................................................................................................................................................................................................................................................................................................
ATLU01001954.1/1018-1224                                GACACUCCCCCCCAUCCCCGCUAUAUCGCGCAAGUCGUGUGGCCUCAGAUUCGUUCUGGGGCUGCUCACUUUUGAGAGUCGGGC.ACCU..ACG................................GGG....GCC.UAUAACCUU......GGCACCUUAGUA....GUU.........................GGCUUUGAGAUCAAAACCAGCGAGCAGGGGCCUUCAUCUACGCAGAGAGCACGC.........................UCU.........................UUGC.......AUGC.ACACGGA.AGACAGA.AAG.CAUG
#=GR ATLU01001954.1/1018-1224 CODON                     ....................................................................................................................................................................................................................................................................................................................................................AUG
#=GR ATLU01001954.1/1018-1224 TT_RNIE_SLOW              .......................................................................................................................................................................................................................................................................................................................................................
JGI12210J13797_10050283/1-142                           ...................................CCGCGCAGCCCCGGAUUCGUCCGGGGCUUCGUUGUUGCGAUCAUCGGGC.ACCU..CCG................................GGG....GCC.UACACCAAUG.....GCGGAUGCGUCC....GCCC........................AAACAUAGCCCCGGGCAAAAUCCG......................................................GGGC.......................A.CUGC......U......AACGGA.AGACAGA.AAG.CAUG
#=GR JGI12210J13797_10050283/1-142 CODON                ....................................................................................................................................................................................................................................................................................................................................................AUG
#=GR JGI12210J13797_10050283/1-142 TT_RNIE_SLOW         .......................................................................................................................................................................................................................................................................................................................................................
JGI12210J13797_10199298/184-8                           UGACCCGCACCCGGCACUUUCAUAGACACCCUCAACCGCGCAGCCCCGGAUUCGUCCGGGGCUUCGUUGUUGCGAUCAUCGGGC.ACCU..ACG................................GGG....GCC.UACACCAAUG.....GCGGAUGCGUCC....GCCC........................AAACAUAGCCCCGGGCAAAAUCCG......................................................GGGC.......................A.CUGC......U......AACGGA.AGACAGA.AAG.CAUG
#=GR JGI12210J13797_10199298/184-8 CODON                ...................................................................................G.UA................................................................................................................................................................................................................................................................
#=GR JGI12210J13797_10199298/184-8 TT_RNIE_SLOW         .......................................................................................................................................................................................................................................................................................................................................................
ElkS_mat_MD6A_1245876/1-113                             ................................................................CGUUGUUGCGAUCAUCGGGC.ACCU..ACG................................GGG....GCC.UACACCAAUG.....GCGGAUGCGUCC....GCCC........................AAACAUAGCCCCGGGCAAAAUCCG......................................................GGGC.......................A.CUGC......U......AACGGA.AGACAGA.AAG.CAUG
#=GR ElkS_mat_MD6A_1245876/1-113 CODON                  ....................................................................................................................................................................................................................................................................................................................................................AUG
#=GR ElkS_mat_MD6A_1245876/1-113 TT_RNIE_SLOW           .......................................................................................................................................................................................................................................................................................................................................................
3300001605_10196433/680-827                             CGACGUUUCCACCGGGCUUUGAUAAGCCGCAGCAAUCUUGCGGCCCCGGUUUCGUCCGGGGCCGCAGACUUUUACGAAUCGGGG.AUCU..UCG................................GAG....CCC.UUCAAAU........GGCCU...........G...........................CAACGU...........................................................................C.......................A.GGCC...CC.C.UAC..AACGGA.AGACAGA.AAG.CAUG
#=GR 3300001605_10196433/680-827 CODON                  ...................STP..............................................................................................................................................................................................................................................................................................................................AUG
#=GR 3300001605_10196433/680-827 TT_RNIE_SLOW           .......................................................................................................................................................................................................................................................................................................................................................
JGI24723J26617_10002649/2380-2232                       AACACUAUCGACGUCAGCACUGGCCUUUGAUAGAAGACACACGAAUCGCGGUCCCUUCGGGGGCCGUGUUUACUUUUGAAGCGG.ACCU..ACG................................GGG....CCG.UAUAACCAC......AACGA...........UCAG......................................................................................................CUGA.......................U.CGUU...UUUA.....AAACGGA.AGACAGA.AAG.AAUG
#=GR JGI24723J26617_10002649/2380-2232 CODON            ...........................STP......................................................................................................................................................................................................................................................................................................................AUG
#=GR JGI24723J26617_10002649/2380-2232 TT_RNIE_SLOW     .......................................................................................................................................................................................................................................................................................................................................................
SA_S1_NOR05_45m_c10038069/1171-1024                     CCCCUAAGCGGGCCGUGUUUACUUUUUAAGUUGGACCAAGAGGUUUUCCUGAAAACCUUUUUGGAACAUUGAACACUGAGGUGG.ACCU..ACG................................GGG....CCA.UAUAACCAC......AACGA...........UC..........................AAUU............................................................................GA.......................U.CGUU...UA.A.....AAACGGA.AGACAGA.AAG.AAUG
#=GR SA_S1_NOR05_45m_c10038069/1171-1024 CODON          ....................................................................................................................................................................................................................................................................................................................................................AUG
#=GR SA_S1_NOR05_45m_c10038069/1171-1024 TT_RNIE_SLOW   .......................................................................................................................................................................................................................................................................................................................................................
KGI_S1_ANT01_95m_c10509536/272-125                      CCCCUAAGCGGGCCGUGAUUACUUUUUAAGUUGGAUCAAGAGGUUUUCCUGAAAACCUUUUUGGAACAUUGAACACUGAGGUGG.ACCU..ACG................................GGG....CCA.UAUAACCAC......AACGA...........UC..........................AAUU............................................................................GA.......................U.CGUU...UA.A.....AAACGGA.AGACAGA.AAG.AAUG
#=GR KGI_S1_ANT01_95m_c10509536/272-125 CODON           ..................................................................GUA...............................................................................................................................................................................................................................................................................AUG
#=GR KGI_S1_ANT01_95m_c10509536/272-125 TT_RNIE_SLOW    .......................................................................................................................................................................................................................................................................................................................................................
NC_017384.1/2210505-2210358                             UUGACGUUUCCACCGGUCUCUAAUAGGGACUGCCCAUUCUGCGGCCGGGAUUCGUUCCCGGCCGCAGCUUUUACGCCUAACGGG.ACCU..UCG................................GGG....CCC.UUCACGU........GUCGG...........GCA.........................UGAC...........................................................................UGC.......................C.CG.C......AAAGC.AAACGGA.AGACAGA..AG.CAUG
#=GR NC_017384.1/2210505-2210358 CODON                  ....................STP.............................................................................................................................................................................................................................................................................................................................AUG
#=GR NC_017384.1/2210505-2210358 TT_RNIE_SLOW           .......................................................................................................................................................................................................................................................................................................................................................
JGI24723J26617_10010575/318-171                         CACUAUCGACGUCAGCACUGGCCUUUGAUAGAAGACACCGAAUCGCGGCCCUUUAUGGGGCCGUGUUUUACUUUUACCAGACGG.ACCU..ACG................................GGG....CCG.UAUAACCAAUA....CGA.............UC..........................AACU............................................................................GAU......................C.GUUUA.....A.....AAACGGA.AGACAGA.AAG.AAUG
#=GR JGI24723J26617_10010575/318-171 CODON              .........................STP...........................................................................................................................................................................................................................................................................................................................
#=GR JGI24723J26617_10010575/318-171 TT_RNIE_SLOW       ........................................<<{<<<<<<<<<____>>>>>>>>>}>>::::::::...........................................................................................................................................................................................................................................................................
NZ_KB822996.1/454071-454219                             GUGACCCCAUCGGCGCGGCCCCGGAUUCGUCCGGGGCCGCUCCUUUUGACCGCAGGGGACCUUCGGGGCCCUUUAUCACCGGGG.ACCU..UCG................................GGG....CCC.UUCAACU........GCCGG...........GUCG........................ACA...........................................................................CGAC.......................C.CG.C......AAAGC..AACGGA.AGACACA.AAG.CAUG
#=GR NZ_KB822996.1/454071-454219 CODON                  .......................................................................................................................................................................................................................................................................................................................................................
#=GR NZ_KB822996.1/454071-454219 TT_RNIE_SLOW           .......................................................................................................................................................................................................................................................................................................................................................
NZ_LFTY01000002.1/138215-138377                         AGACACCCCCACCCGACCCCGCUAUACCGCAUCCGUCUAGCCGCCCCGGAUUCGUCCGGGGCUGUUUGGUUUUCGAAUUUGGGG.ACCU..UCG................................GGG....CCC.UUUAACAUA......GGCGG...........GUCG........................GCUUUCUAACA...................................................................UGGC.......................C.CGCCG.UC..U.AGC.UAACGGA.AGAGAGC.AAG.CAUG
#=GR NZ_LFTY01000002.1/138215-138377 CODON              ....................................................................................................................................................................................................................................................................................................................................................AUG
#=GR NZ_LFTY01000002.1/138215-138377 TT_RNIE_SLOW       ......................................<<<{<<<<<<<<____>>>>>>>>}>>>::::::::.............................................................................................................................................................................................................................................................................
CETY01316910.1/215-364                                  AAGACAGCGAAUCUUUGAUGGCCUCGGAUUGUUUCGAGGCCAUCAAGUUUUAGAACUUGGGGUUUAAUUCCCAAAUACUUGGCC.ACCU..UCG................................GGG....GGC.UUUACCAUA......GCAAG...........GC..........................AUU.............................................................................GC.......................C.UUGCG.AU....AGC.AAACGGA.AGACAGA.AAG.CAUG
#=GR CETY01316910.1/215-364 CODON                       ....................................................................................................................................................................................................................................................................................................................................................AUG
#=GR CETY01316910.1/215-364 TT_RNIE_SLOW                .......................................................................................................................................................................................................................................................................................................................................................
SI34jun09_120m_1114364/239-388                          AAGGCAGCGAAUCUUUGAUGGCCUCGGAUUUUUUCGAGGCCAUCAAGUUUUAGAACUUGGGGUGUAAAUCCCAAACACUUGGCC.ACCU..UCG................................GGG....GGC.UUUACCAAA......GCAAG...........GC..........................AUU.............................................................................GC.......................C.UUGCG.AU....AGC.AAACGGA.AGACAGA.AAG.CAUG
#=GR SI34jun09_120m_1114364/239-388 CODON               .......................................................................................................................................................................................................................................................................................................................................................
#=GR SI34jun09_120m_1114364/239-388 TT_RNIE_SLOW        .......................................................................................................................................................................................................................................................................................................................................................
NZ_AMGO01000054.1/2224-2373                             AUUGACGUGACCACCGGUCUCUAAUAUCAGGCCGCACCGAUCCGGCCCCGGCGCGUUCCGGGGCCGGUCCUUUUUUCUUCGGGG.ACCU..GCG................................GGG....CCC.UUCACA.........UCCGG...........GCCG........................ACC...........................................................................UGGC.......................C.CGCA...C..A.AGC.AGACGGA.AGACAGA.AAG.CAUG
#=GR NZ_AMGO01000054.1/2224-2373 CODON                  ....................................................................................................................................................................................................................................................................................................................................................AUG
#=GR NZ_AMGO01000054.1/2224-2373 TT_RNIE_SLOW           .......................................................................................................................................................................................................................................................................................................................................................
_GX4IIKE02G7TTM/96-250                                  UUGACGUCUCCACCGGGCUCGCCUAAGAGCCUCGCCUGACCGGCCCCGGGCAAACCCCGGGGCCUCGUCUUUUCCACUUGGGGG.ACCU..UCG................................GGG....CCC.UUCACAUUAA.....GCCGG...........GCC.........................UCAGG..........................................................................GUC.......................G.CGGCA..C..A.AGC.AGACGGA.AGACAGA.AAG.CAUG
#=GR _GX4IIKE02G7TTM/96-250 CODON                       .......................STP..........................................................................................................................................................................................................................................................................................................................AUG
#=GR _GX4IIKE02G7TTM/96-250 TT_RNIE_SLOW                .......................................................................................................................................................................................................................................................................................................................................................
NZ_LGHS01000007.1/43527-43377                           GGCCUCGGGACUUCUCGGGGCCGUGGAUUUUUUCGCGAUGCAGGGUGUAGGCGACCGAUGCCUGACUUGCAAAGACCCCCGGGG.AUCU..ACG................................GAG....CCC.UAUAACCUU......GGCCA...........C...........................AUUUU............................................................................G.......................U.GGCC...CU.UAAGC.UGACGGA.AGACAGA.GAG.CAUG
#=GR NZ_LGHS01000007.1/43527-43377 CODON                ....................................................................................................................................................................................................................................................................................................................................................AUG
#=GR NZ_LGHS01000007.1/43527-43377 TT_RNIE_SLOW         .......................................................................................................................................................................................................................................................................................................................................................
CERE01101430.1/2444-2590                                UCCCGCGCAUCUUGAGGCCCCGGAUUCGUUCCGGGGCCCAUGAUUUUUGGAAUUUGGGGACCUUUGGGGCCCUAUACAUCGGCC.ACCU..UCG................................GGG....GGC.UAACCAUA.......GGCAG...........G...........................GUAA.............................................................................C.......................C.UGCCG..C....AGC.UAACGGA.AGACAGA.AAG.CAUG
#=GR CERE01101430.1/2444-2590 CODON                     ....................................................................................................................................................................................................................................................................................................................................................AUG
#=GR CERE01101430.1/2444-2590 TT_RNIE_SLOW              .......................................................................................................................................................................................................................................................................................................................................................
ATLU01000020.1/4032-4194                                AGAGCGCCAGUCCAAGGCCCCGGAUUCGUUCCGGGGCCUUGCGAUAUUGGAAUUCGGCCACCUUCGGGGGGCUACACACUGGGC.ACCU..GCGGACUUCGGUCGA....................GGG....GCC.UUACAACAUGA....GGCAG...........G...........................GCAA.............................................................................C.......................C.UGCCG..C..AAAGC..AACGGA.AGACAGA.AAG.CAUG
#=GR ATLU01000020.1/4032-4194 CODON                     ....................................................................................................................................................................................................................................................................................................................................................AUG
#=GR ATLU01000020.1/4032-4194 TT_RNIE_SLOW              .............<<<<<<<<<<<{____>>>>>>>>>>>::::::::.......................................................................................................................................................................................................................................................................................................
CERH01017500.1/385-235                                  GCAAAGCCCCGGAUUCGUCCGGGGCUGUGCGUUUGUUCGCAAGAGCAUCUAACCGGGCACCUACGGGGGCCUAUAGACCAGGCC.ACCU..UCG................................GGG....GGC.UGUAAACAUA.....GGCAG...........G...........................CAAGA............................................................................C.......................C.UGCCG..U..U.AGC.UAACGGA.AGACAGA.AAG.CAUG
#=GR CERH01017500.1/385-235 CODON                       ....................................................................................................................................................................................................................................................................................................................................................AUG
#=GR CERH01017500.1/385-235 TT_RNIE_SLOW                ..<{<<<<<<<<<{___>>>>>>>>>}>::::::::...................................................................................................................................................................................................................................................................................................................
CEQZ01016289.1/1816-1707                                .........................................AGAGCAUCUAACCGGGCACCUACGGGGGCCUAUAGACCAGGCC.ACCU..UCG................................GGG....GGC.UGUAAACAUA.....GGCAG...........G...........................CAAGA............................................................................C.......................C.UGCCG..U..U.AGC.UAACGGA.AGACAGA.AAG.CAUG
#=GR CEQZ01016289.1/1816-1707 CODON                     ....................................................................................................................................................................................................................................................................................................................................................AUG
#=GR CEQZ01016289.1/1816-1707 TT_RNIE_SLOW              .......................................................................................................................................................................................................................................................................................................................................................
KVRMV2_100592709/1-119                                  ...........................AUAGAAGCCAGUCGAAUCACGGCCCCAAUCGGGGCCGUGUUUGACUUUUAGACGCGG.ACCU..ACG................................GGG....CCG.UUCACCAUU......GGCCCCU..............................................................................................................................................G.GGUCAAAC..A.AGC.AAACGGA.AGACAGC.AAG..AUG
#=GR KVRMV2_100592709/1-119 CODON                       ....................................................................................................................................................................................................................................................................................................................................................AUG
#=GR KVRMV2_100592709/1-119 TT_RNIE_SLOW                .........................................<<{<<<<<<<<<____>>>>>>>>>}>>::::::::..........................................................................................................................................................................................................................................................................
2236876011_238237/176-333                               GUUUGGAAUAUUGGGCCAUCUGGCCCUUACACCGUGGACCUAGGGCGUUUUCAAAAACGCAUAAGGGGCCACAUAAAAUAGCGG.ACCU..ACG................................GGG....CCG.CGCACACUU......UCAGCC..........CUUGAA......................UUA.........................................................................UUCAAG.......................G.CUGAG..CA...UG..AAACGGA.AGACAGA.AAG.CAUG
#=GR 2236876011_238237/176-333 CODON                    .......................................................................................................................................................................................................................................................................................................................................................
#=GR 2236876011_238237/176-333 TT_RNIE_SLOW             .......................................................................................................................................................................................................................................................................................................................................................
NZ_AAXZ01000001.1/629615-629772                         GUUUGGAAUAUUGGGCCAUCUGGCCCUUACACCGUGGACCUAGGGCGUUUUCAAAAACGCAUAAGGGGCCACUUAAAAUAGCGG.ACCU..ACG................................GGG....CCG.CGCACACUU......UCAGAC..........CUUGAA......................AUA.........................................................................UUCAAG.......................G.CUGAG..CA...UG..AAACGGA.AGACAGA.AAG.CAUG
#=GR NZ_AAXZ01000001.1/629615-629772 CODON              ....................................................................................................................................................................................................................................................................................................................................................AUG
#=GR NZ_AAXZ01000001.1/629615-629772 TT_RNIE_SLOW       .......................................................................................................................................................................................................................................................................................................................................................
JCVI_SCAF_1096628174387/452-601                         AAAGGGGUGGACAGUUUUGUUUUACCCCUUUAUAGGAACAAAACUUGAGCUUGUUCGGUAAGACCUAGCAAGAUUAAAUCGGCC.ACCU..CCG................................GGG....GGC.UUUACCAAA......GGCGGUUAAA...........................................................................................................................................C.UGCCG....ACAUAGCAAACGGA.AGACAGA.AAG.CAUG
#=GR JCVI_SCAF_1096628174387/452-601 CODON              ........................................................................AUG............................................................................................................................................................................................................................................................................
#=GR JCVI_SCAF_1096628174387/452-601 TT_RNIE_SLOW       .......................................................................................................................................................................................................................................................................................................................................................
NZ_JAMD01000003.1/509324-509174                         GGCACCAGCCCCGGAUUCGUCCGGGGCUUUGCCUUUGUUCUUGGUCCAGACAUUAUUCUUGACCUCUGAGCACUCCAAACGGGG.ACCU..UCG................................GGG....CCC.UACAACCAC......GGCGA...........C...........................UUCG.............................................................................G.......................U.CGCUG.AC..A.AGCAAAACGGA.AGACAGC.AAA.CAUG
#=GR NZ_JAMD01000003.1/509324-509174 CODON              ....................................................................................................................................................................................................................................................................................................................................................AUG
#=GR NZ_JAMD01000003.1/509324-509174 TT_RNIE_SLOW       ....{{<<<<<<<<<{___>>>>>>>>>}}::::::::.................................................................................................................................................................................................................................................................................................................
NZ_JIBC01000009.1/270592-270742                         GGCACCAGCCCCGGAUUCGUCCGGGGCUUUGCCUUUGUUCCUGGUCCAGACAUUAUUCUUGACCUCAGAACACUCCAAACGGGG.ACCU..UCG................................GGG....CCC.UACAACCAC......GGCGA...........C...........................UUCG.............................................................................G.......................U.CGCUG.AC..A.AGCAAAACGGA.AGACAGC.AAA.CAUG
#=GR NZ_JIBC01000009.1/270592-270742 CODON              ....................................................................................................................................................................................................................................................................................................................................................AUG
#=GR NZ_JIBC01000009.1/270592-270742 TT_RNIE_SLOW       ....{{<<<<<<<<<{___>>>>>>>>>}}::::::::.................................................................................................................................................................................................................................................................................................................
JGI24723J26617_10018613/666-829                         CAAGGCCCCGGAUUCGUCCGGGGCUUCGCUGUUGUUCGCAAGAGCAACCCUAACCGGGGACCUUCGGGGCCCUAUAAACCGGCC.ACCUUUCAA..............................AAGGG....GGC.UUGAACAUA......GGCGGAGAU.......GCCC........................GAA...........................................................................GGGCCU.....................U.CGCCG..U..U.AGC.AAACGGA.AGACAGA.AAG.CAUG
#=GR JGI24723J26617_10018613/666-829 CODON              ....................................................................................................................................................................................................................................................................................................................................................AUG
#=GR JGI24723J26617_10018613/666-829 TT_RNIE_SLOW       <{<<<<<<<<<<____>>>>>>>>>>}>::::::::...................................................................................................................................................................................................................................................................................................................
NZ_JAFT01000005.1/653706-653558                         CUGAGCCCCGGAUUCGUCCGGGGCUUGCCUUUUGUUCGCAAGAACACACGAACCGGGCACCUGCGGGGGCCUAUACCAUCGGCC.ACCU..ACG................................GGG....GGC.UAUCACAUA......GGCAG...........G...........................AAUA.............................................................................C.......................C.UGCCG..UU...UGC.UAACGGA.AGACAGA.AAG.CAUG
#=GR NZ_JAFT01000005.1/653706-653558 CODON              ....................................................................................................................................................................................................................................................................................................................................................AUG
#=GR NZ_JAFT01000005.1/653706-653558 TT_RNIE_SLOW       .......................................................................................................................................................................................................................................................................................................................................................
NZ_AAYA01000001.1/200850-200998                         AACGGCCCCGGAUUCGUCCGGGGCUUCGCUUUUGCGCGGUGCGGACAGCGAAUCGGGCACCUUCGGGGGCCUAUACCUCUGGCC.ACCU..UCG................................GGG....GGC.UAUUACAUA......AGCCG...........G...........................GCAA.............................................................................C.......................C.GGCUG..C..U.AGC.UAACGGA.AGACAGA.AAG.CAUG
#=GR NZ_AAYA01000001.1/200850-200998 CODON              ....................................................................................................................................................................................................................................................................................................................................................AUG
#=GR NZ_AAYA01000001.1/200850-200998 TT_RNIE_SLOW       .......................................................................................................................................................................................................................................................................................................................................................
JCVI_READ_1103242074397/624-770                         AAAGGGGUGGACAGUUUUGAUUUACCCCUUUAUACGGUCGAAAUCUUGGGAUUGUUCGAUUAAACCUCGCAGAUUAAAUUGGCC.ACCU..CUGG...............................GGG....GGC.UUUACCAAAC.....GGUGAAU..............................................................................................................................................C.CGCCC.AUA.U.AGC.AAACGG..AGACAGA..AG.CAUG
#=GR JCVI_READ_1103242074397/624-770 CODON              .......................................................................................................................................................................................................................................................................................................................................................
#=GR JCVI_READ_1103242074397/624-770 TT_RNIE_SLOW       .......................................................................................................................................................................................................................................................................................................................................................
JGI24724J26744_10049941/408-557                         GCAAGGCCCCGGAUUCGUCCGGGGCUUCGCUAUUGUUCGCAAGAGCACUCCAACCGGGGACCUUCGGGGCCCUAAAUUCUGGCC.ACCU..UUG................................GGG....GGC.UACAACAUA......GGCGGGCAUGAU.........................................................................................................................................C.CGCUG..C..A.AGC.AAACGGA.AGACAGA.AAG.CAUG
#=GR JGI24724J26744_10049941/408-557 CODON              ....................................................................................................................................................................................................................................................................................................................................................AUG
#=GR JGI24724J26744_10049941/408-557 TT_RNIE_SLOW       ..{<<<<<<<<<<{___>>>>>>>>>>}::::::::...................................................................................................................................................................................................................................................................................................................
NZ_ABCL01000006.1/350149-350297                         CAAGGCCCCGGAUUCGUCCGGGGCUUCGCUGUUGUUCGCAAGGGCAACUCUAACCGGGGACCUACGGGGCCUCAUACCUUGGCC.ACCC..UCG................................GGG....GGC.UAUAACAUA......GGCGG...........GU..........................UU..............................................................................AC.......................C.UGCCG..U..A.AGC.AAACGGA.AGACAGA.AAG.CAUG
#=GR NZ_ABCL01000006.1/350149-350297 CODON              ....................................................................................................................................................................................................................................................................................................................................................AUG
#=GR NZ_ABCL01000006.1/350149-350297 TT_RNIE_SLOW       <{<<<<<<<<<<____>>>>>>>>>>}>::::::::...................................................................................................................................................................................................................................................................................................................
JGI24724J26744_10021376/10-160                          UAUCUCGCGCAGGUCGCGUGGCCUCGGAUUCGUUCCGGGGCCUGUGAUUUUGGGGUCGGGGUUACCUGAUUCCACUCUUGGGCC.ACCU..ACG................................GGG....GGC.UAUAACAGACA....GGCGG...........G...........................GUAA.............................................................................C.......................C.CGCCG..C..AAAGC..AACGGA.AGACAGA.AAG.CAUG
#=GR JGI24724J26744_10021376/10-160 CODON               ....................................................................................................................................................................................................................................................................................................................................................AUG
#=GR JGI24724J26744_10021376/10-160 TT_RNIE_SLOW        .......................................................................................................................................................................................................................................................................................................................................................
3300001592_10000630/2296-2446                           GACGGCCCGGGUCCACGGCCCCGGAUUCGCUCCGGGGCUGUCGAUUAUGGAAACGGGGUCCCCUCAGGGACCCGCGCUACGGCC.ACCU..UCG................................GGG....GGC.UACAACAGACA....GGCGG...........G...........................GCAA.............................................................................C.......................C.CGCCG..C..AAAGC..AACGGA.AGACAGA.AAG.CAUG
#=GR 3300001592_10000630/2296-2446 CODON                ....................................................................................................................................................................................................................................................................................................................................................AUG
#=GR 3300001592_10000630/2296-2446 TT_RNIE_SLOW         .......................................................................................................................................................................................................................................................................................................................................................
JGI25317J35169_1006515/736-884                          CAAGGCCCCGGAUUCGUCCGGGGCCUUGCAAUUGUUCGCAAGAGCAAUUCUAGCCGAGGACCUACGGGGCCUCAUACCUUGGCC.ACCC..UCG................................GGG....GGC.UACAACACA......GGCAG...........G...........................UUAU.............................................................................C.......................C.UGCCG.....UAAGC.AAACGGA.AGACAGA.AAG.CAUG
#=GR JGI25317J35169_1006515/736-884 CODON               .......................................................................................................................................................................................................................................................................................................................................................
#=GR JGI25317J35169_1006515/736-884 TT_RNIE_SLOW        <<<<<<<<<<<<____>>>>>>>>>>>>::::::::...................................................................................................................................................................................................................................................................................................................
JGI24724J26744_10053916/157-305                         CAAGGCCCCGGAUUCGUCCGGGGCCUUGCAAUUGUUCGCAAGAGCAAUUCUAGCCGAGGACCUACGGGGCCUCAUACCUUGGCC.ACCC..UAG................................GGG....GGC.UACAACACA......GGCAG...........G...........................UUAU.............................................................................C.......................C.UGCCG.....UAAGC.AAACGGA.AGACAGA.AAG.CAUG
#=GR JGI24724J26744_10053916/157-305 CODON              ....................................................................................................................................................................................................................................................................................................................................................AUG
#=GR JGI24724J26744_10053916/157-305 TT_RNIE_SLOW       <<<<<<<<<<<<____>>>>>>>>>>>>::::::::...................................................................................................................................................................................................................................................................................................................
NZ_CH902584.1/1991316-1991464                           CAAGGCCCCGGAUUCGUCCGGGGCCUUGCAAUUGUUCGCAAGAGCAAUUCUAGCCGAGGACCUACGGGGCCUCAUACCUUGGCC.ACCC..UCG................................GGG....GGC.UAUAACAUA......GGCGG...........G...........................GUAU.............................................................................C.......................C.CGCCG.....UAAGC.AAACGGA.AGACAGA.AAG.CAUG
#=GR NZ_CH902584.1/1991316-1991464 CODON                ....................................................................................................................................................................................................................................................................................................................................................AUG
#=GR NZ_CH902584.1/1991316-1991464 TT_RNIE_SLOW         <<<<<<<<<<<<____>>>>>>>>>>>>::::::::...................................................................................................................................................................................................................................................................................................................
CERE01077594.1/1-108                                    .........................................GGGCAACUCUAACCGGGGACCUACGGGGCCUCAUACCUUGGCC.ACCC..UCG................................GGG....GGC.UAUAACAUA......GGCGG...........G...........................GCAU.............................................................................C.......................C.CGCCG.....UAAGC.AAACGGA.AGACAGA.AAG.CAUG
#=GR CERE01077594.1/1-108 CODON                         ....................................................................................................................................................................................................................................................................................................................................................AUG
#=GR CERE01077594.1/1-108 TT_RNIE_SLOW                  .......................................................................................................................................................................................................................................................................................................................................................
NZ_KN293980.1/257938-258086                             CAAGGCCCCGGAUUCGUCCGGGGCUUCGCUGUUGUUCGCAAGGGCAACUCUAACCGGGGACCUACGGGGCCUCAUACCUUGGCC.ACCC..UCG................................GGG....GGC.UAUAACAUA......GGCGG...........G...........................GCAU.............................................................................C.......................C.CGCCG.....UAAGC.AAACGGA.AGACAGA.AAG.CAUG
#=GR NZ_KN293980.1/257938-258086 CODON                  ....................................................................................................................................................................................................................................................................................................................................................AUG
#=GR NZ_KN293980.1/257938-258086 TT_RNIE_SLOW           <{<<<<<<<<<<____>>>>>>>>>>}>::::::::...................................................................................................................................................................................................................................................................................................................
GSLSAS_GLMUJHB01ANH3P/191-31                            GAAGCCGCGAAUCUUCGUGGCCCCGGGUGCGCCCGGGGCCACGGCUUUUGAACCGGGGACCUUCGGGGCCCUGUACACCUGGCC.ACCU..UCG................................GGG....GGC.UUACACAUA......GGCGGGCCCCU.....GGC.........................AACCAG.........................................................................GCC.......................C.CGCCG..C..U.AGC.AAACGGA.AGACAGA.AAG.CAUG
#=GR GSLSAS_GLMUJHB01ANH3P/191-31 CODON                 .........................................................................................................................................PTS...........................................................................................................................................................................................................
#=GR GSLSAS_GLMUJHB01ANH3P/191-31 TT_RNIE_SLOW          .......................................................................................................................................................................................................................................................................................................................................................
PR_CR_10_Liq_1_inCR_1002975/4689-4538                   CCGUGCCCCGGAUUCGUCCGGGGCUCUGCUUUUGUUCGUAAGAACAGCAAGAACCGGGGACCUACGGGGCCUCAUACAUCGGCC.ACCU..UCG................................GGG....GGC.UAUUACAUA......GGCGG...........GGC.........................AGG............................................................................GCC.......................C.UGCCG..U..U.AGC.AAACGGA.AGACAGA.AAG.CAUG
#=GR PR_CR_10_Liq_1_inCR_1002975/4689-4538 CODON        ....................................................................................................................................................................................................................................................................................................................................................AUG
#=GR PR_CR_10_Liq_1_inCR_1002975/4689-4538 TT_RNIE_SLOW .......................................................................................................................................................................................................................................................................................................................................................
GSLSAS_contig20752/11-162                               CCGUGCCCCGGAUUCGUCCGGGGCUCUGCUUUUGUUCGUAAGAACAGCAAUAACCGGGGACCUACGGGGCCUCAUAAACCGGCC.ACCU..UCG................................GGG....GGC.UAUUACAUA......GGCGG...........GGC.........................AGG............................................................................GCC.......................C.UGCCG..U..U.AGC.AAACGGA.AGACAGA.AAG.CAUG
#=GR GSLSAS_contig20752/11-162 CODON                    ....................................................................................................................................................................................................................................................................................................................................................AUG
#=GR GSLSAS_contig20752/11-162 TT_RNIE_SLOW             .......................................................................................................................................................................................................................................................................................................................................................
GSLSAAI_GFP0ZZ301AT1AJ/38-189                           GUCGCGACUCAUCUUUGGCCCCGGCUUUGCCCGGGGCCACGGAUUUUGAACCGGGGGACCCACGGGGGCCUCAUACACUCGGCC.ACCU..UCG................................GGG....GGC.UAUUACAUA......GGCGG...........GGC.........................AGG............................................................................GCC.......................C.UGCCG..C..U.AGC.AGACGGA.AGACAGA.AAG.CAUG
#=GR GSLSAAI_GFP0ZZ301AT1AJ/38-189 CODON                ....................................................................................................................................................................................................................................................................................................................................................AUG
#=GR GSLSAAI_GFP0ZZ301AT1AJ/38-189 TT_RNIE_SLOW         .......................................................................................................................................................................................................................................................................................................................................................
P_2C_Liq_2_UnCty_1112442/122-273                        CUUGCCCCGGAUUCGUCCGGGGCUCUGCGUUUGUUCGAAAGAACACCAAAAACCGGGGACCUACGGGGCCUCAUACCAUCGGCC.ACCU..UCG................................GGG....GGC.UAUCACAUA......GGCAG...........GGC.........................AGG............................................................................GCC.......................U.UGCCG.....UAAGC.AAACGGA.AGACAGA.AAG.CAUG
#=GR P_2C_Liq_2_UnCty_1112442/122-273 CODON             ....................................................................................................................................................................................................................................................................................................................................................AUG
#=GR P_2C_Liq_2_UnCty_1112442/122-273 TT_RNIE_SLOW      .......................................................................................................................................................................................................................................................................................................................................................
JCVI_SCAF_1101668363300/873-720                         AAGCCCUAGACCUUUUUGACAAAGGUAGUUAUACGUCCGUCGCUGAAGCGGUCAAGAUUCGUUUUGACAAGCUUUAAAUUGGCC.ACCU..UCG................................GGG....GGC.UUUACCAUC......GGCAA...........GG..........................GAUCG...........................................................................CU.......................U.UGCCG..CA.UAAGC.AAACGGA.AGACAGA.AAG.CAUG
#=GR JCVI_SCAF_1101668363300/873-720 CODON              ...............................................................................................................................................AUG.....................................................................................................................................................................................................
#=GR JCVI_SCAF_1101668363300/873-720 TT_RNIE_SLOW       .......................................................................................................................................................................................................................................................................................................................................................
CESM01031007.1/3238-3391                                AAGCCCUAGACCUUUGUAUCAAAGGCGGUUAUACGUCCGUCGCUAGAGCGGUCAAGAUUCUUUUUGACUGGCUUUUAAUCGGCC.ACCU..UCG................................GGG....GGC.UUUACCAUA......GGCAA...........AGC.........................UGU............................................................................GCU.......................U.UGCCG..CA.UAAGC.AAACGGA.AGACACA.AAG.CAUG
#=GR CESM01031007.1/3238-3391 CODON                     .....................................................................................................................................................................................................AU............................................................................G...................................................................
#=GR CESM01031007.1/3238-3391 TT_RNIE_SLOW              .......................................................................................................................................................................................................................................................................................................................................................
LPaug09P1610m_c1075736/383-273                          ...........................................UAGAGUGGUCAGGAUUCUUUUUGACUGGCUUUAAAUCGGCC.ACCU..UCG................................GGG....GGC.UUUACCAUA......GGCAA...........AGC.........................GAU............................................................................GCU.......................U.UGCCG..CA.UAAGC.AAACGGA.AGACACA.AAG.CAUG
#=GR LPaug09P1610m_c1075736/383-273 CODON               ....................................................................................................................................................................................................................................................................................................................................................AUG
#=GR LPaug09P1610m_c1075736/383-273 TT_RNIE_SLOW        .......................................................................................................................................................................................................................................................................................................................................................
CENZ01075739.1/553-400                                  AAGCCCUAGACCUUUGUAUCAAAGGUGGUUAUACGUCCGUCGCUAGAGCAGUCAGGAUUCUUUUUGACUGGCUUUAAAUUGGCC.ACCU..UCG................................GGG....GGC.UUUACCAUA......GGCAA...........AGC.........................GAU............................................................................GCU.......................U.UGCCG..CA.CAAGC.AAACGGA.AGACACA.AAG.CAUG
#=GR CENZ01075739.1/553-400 CODON                       .....................................................................................................................................................................................................AU............................................................................G...................................................................
#=GR CENZ01075739.1/553-400 TT_RNIE_SLOW                .......................................................................................................................................................................................................................................................................................................................................................
JCVI_SCAF_1096627291439/256-409                         AAGCCCUAGACCUUUGUAUCAAAGGCGGUUAUACGUCCGUCGCUAGAGCGGUCAGGAUUCUUUUUGACUGGCUUUAAAUUGGCC.ACCU..UCG................................GGG....GGC.UUUACCAUA......GGCAA...........AGC.........................GAU............................................................................GCU.......................U.UGCCG..CA.CAAGC.AAACGGA.AGACACA.AAG.CAUG
#=GR JCVI_SCAF_1096627291439/256-409 CODON              ...................................................................AUG.................................................................................................................................................................................................................................................................................
#=GR JCVI_SCAF_1096627291439/256-409 TT_RNIE_SLOW       .......................................................................................................................................................................................................................................................................................................................................................
CEVX01073106.1/917-1070                                 AAGCCCUAGACCUUUGUAUCAAAGGUGGUUAUACGUCCGUCGCUAGAGCAGUCAGGAUUCUUUUUGACUGGCUUUAAAUCGGCC.ACCU..UCG................................GGG....GGC.UUUACCAUA......GGCAA...........AGC.........................GAU............................................................................GCU.......................U.UGCCG..CA.CAAGC.AAACGGA.AGACACA.AAG.CAUG
#=GR CEVX01073106.1/917-1070 CODON                      .....................................................................................................................................................................................................AU............................................................................G...................................................................
#=GR CEVX01073106.1/917-1070 TT_RNIE_SLOW               .......................................................................................................................................................................................................................................................................................................................................................
CEUB01117696.1/16-169                                   AAGCCCUAGACCUUUUUUAUAAAGGUAGUUAUAUGUCCUUCGCUGAAGCGGUCAAGAUUCGUUUUGACAAGCUUUAAAUCGGCC.ACCU..UCG................................GGG....GGC.UUUACCAUC......GGCAA...........AGU.........................AUC............................................................................GCU.......................U.UGCCA..CA.UAAGC.AAACGGA.AGACAGA.AAG.CAUG
#=GR CEUB01117696.1/16-169 CODON                        ..........................................................................STP.......................................................................................................................................................................................................................................................................AUG
#=GR CEUB01117696.1/16-169 TT_RNIE_SLOW                 .......................................................................................................................................................................................................................................................................................................................................................
CEUG01069584.1/418-265                                  AAGCUCUAGACCUUUUUAAUAAAGGUCGUUAUAUGUCCGUCGCUGAAACGGUCAAGAUUCGUUUUGACAAGAUAUAAACUGGCC.ACCU..UCG................................GGG....GGC.UUUACCAUC......GGCAA...........GGU.........................AUC............................................................................GCU.......................U.UGCCG..CA.UAAGC.AAACGGA.AGACAGA.AAG.CAUG
#=GR CEUG01069584.1/418-265 CODON                       ....................................................................................................................................................................................................................................................................................................................................................AUG
#=GR CEUG01069584.1/418-265 TT_RNIE_SLOW                .......................................................................................................................................................................................................................................................................................................................................................
CEVF01073172.1/1017-864                                 AAGCUCUAGACCUUUUUAAUAAAGGUCGUUAUAUGUCCGUCGCUGAAGCGGUCAAGAUUCGUUUUGACAAGAUAUAAACUGGCC.ACCU..UCG................................GGG....GGC.UUUACCAUC......GGCAA...........GGU.........................AUC............................................................................GCU.......................U.UGCCG..CA.UAAGC.AAACGGA.AGACAGA.AAG.CAUG
#=GR CEVF01073172.1/1017-864 CODON                      ....................................................................................................................................................................................................................................................................................................................................................AUG
#=GR CEVF01073172.1/1017-864 TT_RNIE_SLOW               .......................................................................................................................................................................................................................................................................................................................................................
CEQW01075709.1/37-190                                   AAGCCCUAGACCUUUUUAAUAAAGGUCGUUAUAUGUCCGUCGCUGAAGCGGUCAAGAUUCGUUCUGACAAGCUUUAAAUCGGCC.ACCU..CCG................................GGG....GGC.UUUACCAUA......GGCAA...........AGU.........................AUC............................................................................GCU.......................U.UGCCG..CA.UAAGC.AAACGGA.AGACAGA.AAG.CAUG
#=GR CEQW01075709.1/37-190 CODON                        ....................................................................................................................................................................................................................................................................................................................................................AUG
#=GR CEQW01075709.1/37-190 TT_RNIE_SLOW                 .......................................................................................................................................................................................................................................................................................................................................................
CESW01144144.1/3852-3699                                AAGCCCUAGACCUUUUUAGUAAAGGUAGUUAUACGUCCGUCGCUGGAGCGGUCAAGAUUCGUUUUGACAAGCUUUAAAUUGGCC.ACCU..UAG................................GGG....GGC.UUUACCAUA......GGCAA...........AGC.........................AUC............................................................................GCU.......................U.UGCCG..CU.UAAGC.AAACGGA.AGACAGA.AAG.CAUG
#=GR CESW01144144.1/3852-3699 CODON                     ....................................................................................................................................................................................................................................................................................................................................................AUG
#=GR CESW01144144.1/3852-3699 TT_RNIE_SLOW              .......................................................................................................................................................................................................................................................................................................................................................
CERG01046692.1/1787-1634                                AAGCCCUAGACCUUUUUAACAAAGGUAGUUAUACGUCCGUCGCUGAAGCGGUCAAGAUUCGUUUUGACAAGCUUUAAAUCGGCC.ACCU..UCG................................GGG....GGC.UUUACCAUA......GGCAA...........AGC.........................AUC............................................................................GCU.......................U.UGCCG..CU.UAAGC.AAACGGA.AGACAGA.AAG.CAUG
#=GR CERG01046692.1/1787-1634 CODON                     ....................................................................................................................................................................................................................................................................................................................................................AUG
#=GR CERG01046692.1/1787-1634 TT_RNIE_SLOW              .......................................................................................................................................................................................................................................................................................................................................................
CENJ01096940.1/1727-1880                                AAGCCCUAGACCUUUUUAACAAAGGUAGUUAUACGUCCGUCGCUGAAGCGGUCAAGAUUCGUUUUGACAAGCUUUAAAUUGGCC.ACCU..UCG................................GGG....GGC.UUUACCAUA......GGCAA...........AGC.........................AUC............................................................................GCU.......................U.UGCCG..CU.UAAGC.AAACGGA.AGACAGA.AAG.CAUG
#=GR CENJ01096940.1/1727-1880 CODON                     ....................................................................................................................................................................................................................................................................................................................................................AUG
#=GR CENJ01096940.1/1727-1880 TT_RNIE_SLOW              .......................................................................................................................................................................................................................................................................................................................................................
CENP01218092.1/270-117                                  AAGCCCUAGACCUUUUUAACAAAGGUAGUUAUACGUCCUUCGCUGAAGCGGUCAAGAUUCGUUUUGACAGGCUUUAAAUCGGCC.ACCU..UCG................................GGG....GGC.UUUACCAUA......GGCAA...........AGC.........................AUC............................................................................GCU.......................U.UGCCG..CU.UAAGC.AAACGGA.AGACAGA.AAG.CAUG
#=GR CENP01218092.1/270-117 CODON                       ...................................................PTS.................................................................................................................................................................................................................................................................................................
#=GR CENP01218092.1/270-117 TT_RNIE_SLOW                .......................................................................................................................................................................................................................................................................................................................................................
CEVP01021979.1/927-1080                                 AAGCCCUAGACCUUUUUAACAAAGGUAGUUAUACGUCCUUCGCUGAAGCGGUCAAGAUUCGUUUUGACAGGCUUUAAAUCGGCC.ACCU..UCG................................GGG....GGC.UUUACCAUC......GGCAA...........AGC.........................AUC............................................................................GCU.......................U.UGCCG..CU.UAAGC.AAACGGA.AGACAGA.AAG.CAUG
#=GR CEVP01021979.1/927-1080 CODON                      ...................................................PTS................................................................................................................................................................................................................................................................................................G
#=GR CEVP01021979.1/927-1080 TT_RNIE_SLOW               .......................................................................................................................................................................................................................................................................................................................................................
JCVI_READ_1103242821391/391-544                         AAGCCCUAGACCUUUUUAAGAAAGGUAGUUAUACGUCCUUCGCUGAAGCGGUCAAGAUUCGUUUUGACAAGCUUUAAAUCGGCC.ACCU..UCG................................GGG....GGC.UUUACCAUC......GGCAA...........AGC.........................AUC............................................................................GCU.......................U.UGCCG..CU.UAAGC.AAACGGA.AGACAGA.AAG.CAUG
#=GR JCVI_READ_1103242821391/391-544 CODON              ....................................................................................................................................................................................................................................................................................................................................................AUG
#=GR JCVI_READ_1103242821391/391-544 TT_RNIE_SLOW       .......................................................................................................................................................................................................................................................................................................................................................
JCVI_SCAF_1101668667046/870-1023                        UAGCCCUAGACCUUUGUAACAAAGGUAGUUAUACGUCCUUCGCUAAAGCGGUCAAGAUUCGCUUUGACUAGUUUUAAAUCGGCC.ACCC..UCG................................GGG....GGC.UUUACCAUC......GGCAA...........AGC.........................UUU............................................................................GCU.......................U.UGUCG..CU.UAAGC.AAACGGA.AGACAGA.AAG.CAUG
#=GR JCVI_SCAF_1101668667046/870-1023 CODON             ...............................................................................................................................................AUG.....................................................................................................................................................................................................
#=GR JCVI_SCAF_1101668667046/870-1023 TT_RNIE_SLOW      .......................................................................................................................................................................................................................................................................................................................................................
CETT01105554.1/199-352                                  AAGCCCUAGACCUUUUUAACAAAGGUAGUUAUACGUCCUUCGCUGAAGCGGUCAAGAUUCGUUUUGACUAGCUUUAAUUCGGCC.ACCC..UCG................................GGG....GGC.UUUACCACA......GGCAA...........AGC.........................AUU............................................................................GCU.......................U.UGUCG..UU.UAAGC.AAACGGA.AGACAGA.AAG.CAUG
#=GR CETT01105554.1/199-352 CODON                       ....................................................................................................................................................................................................................................................................................................................................................AUG
#=GR CETT01105554.1/199-352 TT_RNIE_SLOW                .......................................................................................................................................................................................................................................................................................................................................................
CEUU01047001.1/1090-1243                                AAGCCCUAGACCUUUUUAACAAAGGUGGUUAUACGUCCUACGCUGAAGCGGUCAAGAUUCGUUUUGACUAGCUUUAAAUUGGCC.ACCC..UCG................................GGG....GGC.UUUACCACA......GGCGG...........AGC.........................AUU............................................................................GCU.......................U.UGUCG..CU.UAAGC.AAACGGA.AGACAGA.AAG.CAUG
#=GR CEUU01047001.1/1090-1243 CODON                     ...................................................PTS.................................................................................................................................................................................................................................................................................................
#=GR CEUU01047001.1/1090-1243 TT_RNIE_SLOW              .......................................................................................................................................................................................................................................................................................................................................................
CEPA01032629.1/568-415                                  AAGCCCUAGACCUUUUUAACAAAGGUAGUUAUACGUCCUUCGCUGAAGCGGUCAAGAUUCGUUUUGACUAGCUUUAAUUCGGCC.ACCC..UCG................................GGG....GGC.UUUACCACC......GGCAG...........AGC.........................AUU............................................................................GCU.......................U.UGUCG..CU.UAAGC.AAACGGA.AGACAGA.AAG.CAUG
#=GR CEPA01032629.1/568-415 CODON                       ....................................................................................................................................................................................................................................................................................................................................................AUG
#=GR CEPA01032629.1/568-415 TT_RNIE_SLOW                .......................................................................................................................................................................................................................................................................................................................................................
JGI24820J26691_1001055/6035-5882                        GAGCCCUAGACCUUUUUAACAAAGGUAGUUAUACGUCCUUCGCUGAAGCGGUCAAGAUUCGUUUUGACUAGCUUUAAUUCGGCC.ACCC..UCG................................GGG....GGC.UUUACCACC......GGCAG...........AGC.........................AUU............................................................................GCU.......................U.UGUCG..CU.UAAGC.AAACGGA.AGACAGA.AAG.CAUG
#=GR JGI24820J26691_1001055/6035-5882 CODON             ....................................................................................................................................................................................................................................................................................................................................................AUG
#=GR JGI24820J26691_1001055/6035-5882 TT_RNIE_SLOW      .......................................................................................................................................................................................................................................................................................................................................................
CEVE01064005.1/69-222                                   AAGCCCUAGACCUUUUUAACAAAGGUAGUUAUACGUCCUUCGCUGAGGCGGUCAAGAUUCGUUUUGACUAGCUUUAAAUCGGCC.ACCC..UCG................................GGG....GGC.UUUACCACC......GGCAA...........AGC.........................AUU............................................................................GCU.......................U.UGUCG..CU.UAAGC.AAACGGA.AGACAGA.AAG.CAUG
#=GR CEVE01064005.1/69-222 CODON                        ....................................................................................................................................................................................................................................................................................................................................................AUG
#=GR CEVE01064005.1/69-222 TT_RNIE_SLOW                 .......................................................................................................................................................................................................................................................................................................................................................
JCVI_SCAF_1096627794593/1428-1275                       AAGCCCUAGACCUUUUUAACAAAGGUAGUUAUACGUCCGUCUCUGAAGCGGUCAAGAUUCGUUUUGGCUAGCUUUAAAUCGGCC.ACCC..UCG................................GGG....GGC.UUUACCACC......GGCAA...........AGC.........................AUU............................................................................GCU.......................U.UGUCG..CU.UAAGC.AAACGGA.AGACAGA.AAG.CAUG
#=GR JCVI_SCAF_1096627794593/1428-1275 CODON            .....................................................................................................................................................................................................AU............................................................................G...................................................................
#=GR JCVI_SCAF_1096627794593/1428-1275 TT_RNIE_SLOW     .......................................................................................................................................................................................................................................................................................................................................................
JCVI_SCAF_1096627334841/615-768                         AAGCCCUAGACCUUUUUAACAAAGGUAGUUAUACGUCCUUCGCUGAAGCGGUCAAGAUUCGUUUUGACUAGCUUUAAUUCGGCC.ACCC..UCG................................GGG....GGC.UUUACCACC......GGCAA...........AGC.........................AUU............................................................................GCU.......................U.UGUCG..CU.UAAGC.AAACGGA.AGACAGA.AAG.CAUG
#=GR JCVI_SCAF_1096627334841/615-768 CODON              ............................................................................AUG........................................................................................................................................................................................................................................................................
#=GR JCVI_SCAF_1096627334841/615-768 TT_RNIE_SLOW       .......................................................................................................................................................................................................................................................................................................................................................
JCVI_SCAF_1101668673697/919-1072                        AAGCCCUAGACCUUUUUAACAAAGGAAGUUAUACGUCCCUCGCUGAAGCGGUCAAGAUUCGUUUUGACUAGCUUUAAAUCGGCC.ACCC..UCG................................GGG....GGC.UUUACCACC......GGCAA...........AGC.........................AUU............................................................................GCU.......................U.UGUCG..CU.UAAGC.AAACGGA.AGACAGA.AAG.CAUG
#=GR JCVI_SCAF_1101668673697/919-1072 CODON             .....................................................................................................................................................................................................AU............................................................................G...................................................................
#=GR JCVI_SCAF_1101668673697/919-1072 TT_RNIE_SLOW      .......................................................................................................................................................................................................................................................................................................................................................
CEUQ01027845.1/497-344                                  GAGCCCUAGACCUUUUUAACAAAGGUAGUUAUACGUCCUUCGCUGAAGCGGUCAAGAUUCGUUUUGACUAGCUUUAAUUCGGCC.ACCC..UCG................................GGG....GGC.UUUACCACC......GGCAA...........AGC.........................AUU............................................................................GCU.......................U.UGUCG..CU.UAAGC.AAACGGA.AGACAGA.AAG.CAUG
#=GR CEUQ01027845.1/497-344 CODON                       ....................................................................................................................................................................................................................................................................................................................................................AUG
#=GR CEUQ01027845.1/497-344 TT_RNIE_SLOW                .......................................................................................................................................................................................................................................................................................................................................................
CEUK01022496.1/114-267                                  GAGCCCUAGACCUUUUUAACAAAGGUAGUUAUACGUCCUUCGCUGAAGCGGUUAAGAUUCGUUUUGACUAGCUUUAAAUCGGCC.ACCC..UCG................................GGG....GGC.UUUACCACC......GGCAA...........AGC.........................AUU............................................................................GCU.......................U.UGUCG..CU.UAAGC.AAACGGA.AGACAGA.AAG.CAUG
#=GR CEUK01022496.1/114-267 CODON                       ....................................................................................................................................................................................................................................................................................................................................................AUG
#=GR CEUK01022496.1/114-267 TT_RNIE_SLOW                .......................................................................................................................................................................................................................................................................................................................................................
JCVI_SCAF_1101668339934/293-140                         AAGCCCUAGACCUUUUUAACAAAGGUAGUUAUACGUCCUUCGCUGAAGCGGUUAAGAUUCGUUUUGACUAGCUUUAAAUCGGCC.ACCC..UCG................................GGG....GGC.UUUACCUCC......GGCAA...........AGC.........................AUU............................................................................GCU.......................U.UGUCG..CU.UAAGC.AAACGGA.AGACAGA.AAG.CAUG
#=GR JCVI_SCAF_1101668339934/293-140 CODON              .......................................................................................................................................................................................................................................................................................................................................................
#=GR JCVI_SCAF_1101668339934/293-140 TT_RNIE_SLOW       .......................................................................................................................................................................................................................................................................................................................................................
2236876001_088379/283-439                               AAGCCCUAGACCUUUGUAUCAAAGGCGGUUAUACGUCCGUCGCUAGAGCGGUCAGGAUUCUUUUUGACUGGCUUUAAAUUGGCC.ACCUU.UCG...............................GGGG....GGC.UUUUACCAUA.....GGCAA...........AGC.........................GUU............................................................................GCU.......................U.UGCCG..CA.UAAGC.AAACGGA.AGACACA.AAG.CAUG
#=GR 2236876001_088379/283-439 CODON                    .............................................................................................................................................................................................................................................................................................................A.UG......................................
#=GR 2236876001_088379/283-439 TT_RNIE_SLOW             .......................................................................................................................................................................................................................................................................................................................................................
JCVI_READ_1103769037343/131-284                         AAGCCCUAGACCUUUUUUAUAAAGGUAGCUAUACGUCCUUCGCUAAAGCAAUCAAGAUUCGUUUUGAUUUGCAUCAAAUUGGCC.ACCU..CAG................................GGG....GGC.UUUACCAUU......GGCAG...........AGUA........................U.............................................................................UACU.......................U.UGCCG..UACA.AGC.AAACGGA.AGACAGA.AAG.CAUG
#=GR JCVI_READ_1103769037343/131-284 CODON              ....................................................................................................................................................................................................................................................................................................................................................AUG
#=GR JCVI_READ_1103769037343/131-284 TT_RNIE_SLOW       .......................................................................................................................................................................................................................................................................................................................................................
JCVI_READ_1103769614257/876-1026                        AAGCCCUAGACCUUUUUUAUAAAGGUAGCUAUACGUCCUUCGCUAAAGCAAUCAAGAUUCGUUUUGAUUUGCUUCAAAUUGGCC.ACC...UCAG................................GG....GGC.UUUACCAUU......GGCAG...........AGU.........................AUU............................................................................ACU.......................U.UGCCG..UA.CAAGC..AACGG..AGACAGA.AAG.CAUG
#=GR JCVI_READ_1103769614257/876-1026 CODON             .....PTS...............................................................................................................................................................................................................................................................................................................................................
#=GR JCVI_READ_1103769614257/876-1026 TT_RNIE_SLOW      .......................................................................................................................................................................................................................................................................................................................................................
CEWK01092565.1/341-494                                  AAGCCCUAGACCUUUUUUAUAAAGAUAGCUAUACGUCCUUCGCUAAAGCAAUCAAGAUUCGUUUUGAUUUGCUUUAAAUCGGCC.ACCU..UAG................................GGG....GGC.UUUACCAUA......GGCAA...........AGU.........................AAU............................................................................ACU.......................U.UGCCA..UA.CAAGC.AAACGGA.AGACAGA.AAG.CAUG
#=GR CEWK01092565.1/341-494 CODON                       .......................................................................................................................................................................................................................................................................................................................................................
#=GR CEWK01092565.1/341-494 TT_RNIE_SLOW                .......................................................................................................................................................................................................................................................................................................................................................
CENQ01040580.1/1-152                                    ..GCCCUAGACCUUUUUUAUAAAGGUAGCUAUACGUCCUUCGCUAAAGCGAUCAAGAUUCGUUUUGAUUUGCUUAAAAUCGGCC.ACCU..UAG................................GGG....GGC.UUCACCAUA......GGCAG...........AGU.........................AAA............................................................................ACU.......................U.UGCCG..UA.CAAGC.AAACGGA.AGACAGA.AAG.CAUG
#=GR CENQ01040580.1/1-152 CODON                         ....................................................................................................................................................................................................................................................................................................................................................AUG
#=GR CENQ01040580.1/1-152 TT_RNIE_SLOW                  .......................................................................................................................................................................................................................................................................................................................................................
CEVN01064966.1/453-300                                  AAGCCCUAGACCUUUUUUAUAAAGGUGGCUAUAUGUCCUUCGCUACAGCAAUCAAGAUUCGUUUUGAGUUGCUUCAAAUUGGCC.ACCU..UCG................................GGG....GGC.UUCACCAUA......GGCAG...........AGU.........................AAU............................................................................ACU.......................U.UGUCG..UA.CAAGC.AAACGGA.AGACAGA.AAG.CAUG
#=GR CEVN01064966.1/453-300 CODON                       .......................................................................................................................................................................................................................................................................................................................................................
#=GR CEVN01064966.1/453-300 TT_RNIE_SLOW                .......................................................................................................................................................................................................................................................................................................................................................
CEPL01019978.1/1-134                                    ....................AAAGGUAGCUAUACGUCCUUCGCUAAAGCAAUCAAGAUUCGUUUUGAGUUGCUUAAAAUUGGCC.ACCU..UCG................................GGG....GGC.UUUACCAUA......GGCAG...........AGU.........................AAU............................................................................ACU.......................U.UGUCG..UA.CAAGC.AAACGGA.AGACAGA.AAG.CAUG
#=GR CEPL01019978.1/1-134 CODON                         .....................AUG............................................................................................................................................................................................................................................................................................................................AUG
#=GR CEPL01019978.1/1-134 TT_RNIE_SLOW                  .......................................................................................................................................................................................................................................................................................................................................................
CEPU01001285.1/44-197                                   AAGCUCUAGACCUUUUUUAUAAAGGUAGCUAUACGUCCCUCGCUAAGGCAAUCAAGAUUCGUUUUGAUUUGCUUUAAAUCGGCC.ACCU..UCG................................GGG....GGC.UUUACCAUA......GGCAG...........AGU.........................AAU............................................................................ACU.......................U.UGCCG..UA.CAAGC.AAACGGA.AGACAGA.AAG.CAUG
#=GR CEPU01001285.1/44-197 CODON                        ....................................................................................................................................................................................................................................................................................................................................................AUG
#=GR CEPU01001285.1/44-197 TT_RNIE_SLOW                 .......................................................................................................................................................................................................................................................................................................................................................
JCVI_READ_1103769096640/704-551                         AAGCCCUAGACCUUUUUAAUAAAGGUAGCUAUACGUCCUUCGCUAAAGCAAUCAAGAUUCGUUUUGAUCUGCUUUAAAUCGGCC.ACCU..UAG................................GGG....GGC.UUUACCAUA......GGCAG...........AGU.........................AAU............................................................................ACU.......................U.UGCCG..UA.CAAGC.AAACGGA.AGACAGA.AAG.CAUG
#=GR JCVI_READ_1103769096640/704-551 CODON              ....................................................................................................................................................................................................................................................................................................................................................AUG
#=GR JCVI_READ_1103769096640/704-551 TT_RNIE_SLOW       .......................................................................................................................................................................................................................................................................................................................................................
CENO01039587.1/4417-4264                                AAGCCCUAGACCUUUUUAAUAAAGGUAGCUAUACGUCCUUCGCUAAAGCAAUCAAGAUUCGUUUUGAUUUGCUUUAAAUCGGCC.ACCU..UAG................................GGG....GGC.UUUACCAUA......GGCAG...........AGU.........................AAU............................................................................ACU.......................U.UGCCG..UA.CAAGC.AAACGGA.AGACAGA.AAG.CAUG
#=GR CENO01039587.1/4417-4264 CODON                     ....................................................................................................................................................................................................................................................................................................................................................AUG
#=GR CENO01039587.1/4417-4264 TT_RNIE_SLOW              .......................................................................................................................................................................................................................................................................................................................................................
CEQD01048550.1/1182-1029                                AAGCCCUAGACCUUUUUUAUAAAGAUAGCUAUACGUCCUUCGCUAAAGCAAUCAAGAUUCGUUUUGAUUUGCUUUAAAUCGGCC.ACCU..UAG................................GGG....GGC.UUUACCAUA......GGCAG...........AGU.........................AAU............................................................................ACU.......................U.UGCCG..UA.CAAGC.AAACGGA.AGACAGA.AAG.CAUG
#=GR CEQD01048550.1/1182-1029 CODON                     ....................................................................................................................................................................................................................................................................................................................................................AUG
#=GR CEQD01048550.1/1182-1029 TT_RNIE_SLOW              .......................................................................................................................................................................................................................................................................................................................................................
CEOC01035558.1/298-451                                  AAGCCCUAGACCUUUUUUAUAAAGGUAGCUAUACGUCCUUCGCUAAAGCAAUCAAGAUUCGUUUUGAUUUGCUUCAAAUUGGCC.ACCC..CAG................................GGG....GGC.UUUACCAUU......GGCAG...........AGU.........................AUU............................................................................ACU.......................U.UGCCG..UA.CAAGC.AAACGGA.AGACAGA.AAG.CAUG
#=GR CEOC01035558.1/298-451 CODON                       ....................................................................................................................................................................................................................................................................................................................................................AUG
#=GR CEOC01035558.1/298-451 TT_RNIE_SLOW                .......................................................................................................................................................................................................................................................................................................................................................
CENG01071547.1/1222-1069                                AAGCCCUAGACCUUUUUUAUAAAGGUAGCUAUACGUCCUUCGCUAAAGCAAUCAAGAUUCGUUUUGAUUUGCUUCAAAUUGGCC.ACCU..CAG................................GGG....GGC.UUUACCAUA......GGCAG...........AGU.........................AUU............................................................................ACU.......................U.UGUC...UUACAAGC.AAACGGA.AGACAGA.AAG.CAUG
#=GR CENG01071547.1/1222-1069 CODON                     ....................................................................................................................................................................................................................................................................................................................................................AUG
#=GR CENG01071547.1/1222-1069 TT_RNIE_SLOW              .......................................................................................................................................................................................................................................................................................................................................................
CENU01109952.1/348-501                                  AAGCCCUAGACCUUUUUUAUAAAGGUAGCUAUACGUCCUUCGCUAAAGCAAUCAAGAUUCGUUUUGAUUUGCUUCAAAUUGGCC.ACCU..CAG................................GGG....GGC.UUUACCAUA......GGCAG...........AGU.........................AUU............................................................................ACU.......................U.UGUCG..UA.AAAGC.AAACGGA.AGACAGA.AAG.CAUG
#=GR CENU01109952.1/348-501 CODON                       ....................................................................................................................................................................................................................................................................................................................................................AUG
#=GR CENU01109952.1/348-501 TT_RNIE_SLOW                .......................................................................................................................................................................................................................................................................................................................................................
CEVW01291667.1/177-24                                   AAGCCCUAGACCUUUUUUAUAAAGGUAGCUAUACGUCCUUCGCUAAAGCAAUCAAGAUUCGUUUUGAUUUGCUUCAAAUUGGCC.ACCU..CAG................................GGG....GGC.UUUACCAUA......GGCAG...........AGU.........................ACU............................................................................ACU.......................U.UGUCG..UA.CAAGC.AAACGGA.AGACAGA.AAG.CAUG
#=GR CEVW01291667.1/177-24 CODON                        .......................................................................................................................................................................................................................................................................................................................................................
#=GR CEVW01291667.1/177-24 TT_RNIE_SLOW                 .......................................................................................................................................................................................................................................................................................................................................................
CAM_READ_0234711973/309-464                             AGCCCUAGACCUUUUUUAUUAAAGGUAGCUAUACGUCCGUCGCUGAAGCAAUCAAGAUUCGUUUUGGUUUGCUUCAAAUUGGCC.ACCU..CAGG...............................GGG....GGCGUUUACCAUA......GGCAG...........AGU.........................AUU............................................................................ACU.......................U.UGCCG..UA.CAAGC.AAACGGA.AGACAGA.AAG.CAUG
#=GR CAM_READ_0234711973/309-464 CODON                  .......................................................................................................................................................................................................................................................................................................................................................
#=GR CAM_READ_0234711973/309-464 TT_RNIE_SLOW           .......................................................................................................................................................................................................................................................................................................................................................
JCVI_SCAF_1096626302357/526-373                         AAGCCCUAGACCUUUUUUAUAAAGGUAGCUAUACGUCCCUCGCUACAGCAAUCAAGAUUCGUUUUGAUUUGCUUCAAAUUGGCC.ACCU..CAG................................GGG....GGC.UUUACCAUA......GGCAG...........AGU.........................AUU............................................................................ACU.......................U.UGUCG..UA.CAAGC.AAACGGA.AGACAGA.AAG.CAUG
#=GR JCVI_SCAF_1096626302357/526-373 CODON              ...............................................................................................................................................AUG.....................................................................................................................................................................................................
#=GR JCVI_SCAF_1096626302357/526-373 TT_RNIE_SLOW       .......................................................................................................................................................................................................................................................................................................................................................
CESA01208526.1/35-188                                   AAGCCCUAGACCUUUUUUAUAAAGGUAGCUAUACGUCCUUCGCUAAAGCAAUCAAGAUUCGUUUUGAUUUGCUUCAAAUUGGCC.ACCU..CAG................................GGG....GGC.UUUACCAUA......GGCAG...........AGU.........................AUU............................................................................ACU.......................U.UGUCG..UA.CAAGC.AAACGGA.AGACAGA.AAG.CAUG
#=GR CESA01208526.1/35-188 CODON                        ....................................................................................................................................................................................................................................................................................................................................................AUG
#=GR CESA01208526.1/35-188 TT_RNIE_SLOW                 .......................................................................................................................................................................................................................................................................................................................................................
JGI24723J26617_10000490/34548-34399                     GCAAGGCCCCGGAUUCGUCCGGGGCUUCGCUAUUGUUCGCAAGAGCACUCCAACCGGGGACCUUCGGGGCCCUAAAUUCUGGCC.ACCU..UCG................................GGG....GGC.UACAACAUA......GGCGG...........G...........................CAUGA............................................................................C.......................C.CGCUG..C..A.AGC.AAACGGA.AGACAGA.AAG.CAUG
#=GR JGI24723J26617_10000490/34548-34399 CODON          ....................................................................................................................................................................................................................................................................................................................................................AUG
#=GR JGI24723J26617_10000490/34548-34399 TT_RNIE_SLOW   ..{<<<<<<<<<<{___>>>>>>>>>>}::::::::...................................................................................................................................................................................................................................................................................................................
NZ_ABCR01000011.1/18865-19024                           GAAGCCGCGACUCGCGUGGCCCCGGGCAGUUCCCGGGGCCACGGUUUUUGAACCGGGGACCUUCGGGGCCCUAUGAUACCGGCC.ACCU..UCG................................GGG....GGC.UUAACCAUA......GGCGGAUU........UGCC........................UCAACG........................................................................GGCG.......................C.CGCCG..U..U.AGC.AAACGGA.AGACAGA.AAG.CAUG
#=GR NZ_ABCR01000011.1/18865-19024 CODON                ....................................................................................................................................................................................................................................................................................................................................................AUG
#=GR NZ_ABCR01000011.1/18865-19024 TT_RNIE_SLOW         .......................................................................................................................................................................................................................................................................................................................................................
CENP01298067.1/576-429                                  .AAGGCAACGAAUCGCAGCAGCUCCAAGCCUCGCUUGGGGCUGCGUCGUUUUAAGAACGGGAUCUUUUUGAUCCAAAUUUGGCC.ACCU..UCG................................GGG....GGC.UUCACCAUA......GGCAGAGUUU...........................................................................................................................................C.UGCCG..C..UAAGC.AAACGGA.AGACAGA.AAG.CAUG
#=GR CENP01298067.1/576-429 CODON                       ....................................................................................................................................................................................................................................................................................................................................................AUG
#=GR CENP01298067.1/576-429 TT_RNIE_SLOW                .......................................................................................................................................................................................................................................................................................................................................................
SI34jun09_10m_1176238/275-135                           ........AGAAUCGUAGCAGCUCCAAGCCUCGCUUGGGGCUGCGUCGUUUUAAGAACGGGAUCUCUUUGGUCCAAAUUUGGCC.ACCU..UUG................................GGG....GGC.UUCACCAUA......GGCAGAGUAU...........................................................................................................................................C.UGCCG..C..UAAGC.AAACGGA.AGACAGA.AAG.CAUG
#=GR SI34jun09_10m_1176238/275-135 CODON                .........PTS..................................................................................................................................GUA...................................................................................................................................................................................................AUG
#=GR SI34jun09_10m_1176238/275-135 TT_RNIE_SLOW         .......................................................................................................................................................................................................................................................................................................................................................
CESO01033516.1/971-823                                  GAAGGCAACGAAUCGUAGCAGCUCCAAGCCUCGCUUGGGGCUGCGUCGUUUUAAGAACGGGAUCUCUUUGGUCCAACUUUGGCC.ACCU..UUG................................GGG....GGC.UUCACCAUA......GGCAGAGUAU...........................................................................................................................................C.UGCCG..C..UAAGC.AAACGGA.AGACAGA.AAG.CAUG
#=GR CESO01033516.1/971-823 CODON                       ....................................................................................................................................................................................................................................................................................................................................................AUG
#=GR CESO01033516.1/971-823 TT_RNIE_SLOW                .......................................................................................................................................................................................................................................................................................................................................................
2236876002_126045/269-121                               AAAGGCAACGAAUCGUAGCAGCUCCAAGCCUCGCUUGGGGCUGCGUCGUUUUAAGAACGGGAUCUCUUUGGUCCAACUUUGGCC.ACCU..UUG................................GGG....GGC.UUCACCAUA......GGCAGAGUAU...........................................................................................................................................C.UGCCG..C..UAAGC.AAACGGA.AGACAGA.AAG.CAUG
#=GR 2236876002_126045/269-121 CODON                    ....................................................................................................................................................................................................................................................................................................................................................AUG
#=GR 2236876002_126045/269-121 TT_RNIE_SLOW             .......................................................................................................................................................................................................................................................................................................................................................
JGI20151J14362_10250213/442-294                         AGGCAACGAAUCGUAGCAGCUCCAAGCCUCGCUUGGGGCUGCAUCGUUUUAAGAACGGGAUCUUUUUUUGGUCCAAAUUUGGCN.ACCU..UCG................................GGG....GGC.UUCACCAUA......GGCAGAGUAU...........................................................................................................................................C.UGCCG..C..UAAGC.AAACGGA.AGACAGA.AAG.CAUG
#=GR JGI20151J14362_10250213/442-294 CODON              ....................................................................................................................................................................................................................................................................................................................................................AUG
#=GR JGI20151J14362_10250213/442-294 TT_RNIE_SLOW       .......................................................................................................................................................................................................................................................................................................................................................
CENZ01260479.1/264-412                                  GAAGGCAAUGAAUCGUAGCAGCUCCAAGCCUCGCUUGGGGCUGCGUCGUUUUAAGAACGGGAUCUUUUUGGUCCAAAUUUGGCC.ACCU..UCG................................GGG....GGC.UUCACCAUA......GGCAGAGUAU...........................................................................................................................................C.UGCCG..C..UAAGC.AAACGGA.AGACAGA.AAG.CAUG
#=GR CENZ01260479.1/264-412 CODON                       ....................................................................................................................................................................................................................................................................................................................................................AUG
#=GR CENZ01260479.1/264-412 TT_RNIE_SLOW                .......................................................................................................................................................................................................................................................................................................................................................
2236876002_106467/247-99                                AGGCAACGAAUCGUAGCAGCUCCAAGCCUCGCUUGGGGCUGCGUCGUUUUAAGAACGGGAUCUUUUUUUGGUCCAAAUUUGGCC.ACCU..UCG................................GGG....GGC.UUCACCAUA......GGCAGAGUAU...........................................................................................................................................C.UGCCG..C..UAAGC.AAACGGA.AGACAGA.AAG.CAUG
#=GR 2236876002_106467/247-99 CODON                     ....................................................................................................................................................................................................................................................................................................................................................AUG
#=GR 2236876002_106467/247-99 TT_RNIE_SLOW              .......................................................................................................................................................................................................................................................................................................................................................
CENN01049021.1/1120-1268                                GAAGGCAACGAAUCGCAGCAGCUCCAAGCCUCGCUUGGGGCUGCGUCGUUUUAAGAACGGGAUCUUUUUGAUCCAAAUUUGGCC.ACCU..UCG................................GGG....GGC.UUCACCAUA......GGCAGAGUAU...........................................................................................................................................C.UGCCG..C..UAAGC.AAACGGA.AGACAGA.AAG.CAUG
#=GR CENN01049021.1/1120-1268 CODON                     ....................................................................................................................................................................................................................................................................................................................................................AUG
#=GR CENN01049021.1/1120-1268 TT_RNIE_SLOW              .......................................................................................................................................................................................................................................................................................................................................................
JGI20158J14315_10236147/422-274                         GAAGGCAACGAAUCGUAGCAGCUCCAAGCCUCGCUUGGGGCUGCGUCGUUUUAAGAACGGGAUCUUUUUGGUCCAAAUUUGGCC.ACCU..UCG................................GGG....GGC.UUCACCAUA......GGCAGAGUAU...........................................................................................................................................C.UGCCG..C..UAAGC.AAACGGA.AGACAGA.AAG.CAUG
#=GR JGI20158J14315_10236147/422-274 CODON              .......................................................................................................................................................................................................................................................................................................................................................
#=GR JGI20158J14315_10236147/422-274 TT_RNIE_SLOW       .......................................................................................................................................................................................................................................................................................................................................................
DelMOWin2010_c10431137/1-122                            ...........................CUCGCUUGGGGCUGCCUCGUUUUAAGAACGGGAUCUUUUUUUGGUCCAAAUUUGGCC.ACCU..UCG................................GGG....GGC.UUCACCAUA......GGCAGAGUAU...........................................................................................................................................C.UGCCG..C..UAAGC.AAACGGA.AGACAGA.AAG.CAUG
#=GR DelMOWin2010_c10431137/1-122 CODON                 ....................................................................................................................................................................................................................................................................................................................................................AUG
#=GR DelMOWin2010_c10431137/1-122 TT_RNIE_SLOW          .......................................................................................................................................................................................................................................................................................................................................................
JCVI_SCAF_1096628356459/1153-1005                       AAAGGCAACGAAUCGCAGCAGCUCCAAGCCUCGCUUGGGGCUGCGUCGUUUUAAGAACGGGAUCUUUUUGAUCCAAAUUUGGCC.ACCU..UCG................................GGG....GGC.UUCACCAUA......GGCAGAGUUU...........................................................................................................................................C.UGCCG..CU.C.AGC.AAACGGA.AGACAGA.AAG.CAUG
#=GR JCVI_SCAF_1096628356459/1153-1005 CODON            .......................................................................................................................................................................................................................................................................................................................................................
#=GR JCVI_SCAF_1096628356459/1153-1005 TT_RNIE_SLOW     .......................................................................................................................................................................................................................................................................................................................................................
JCVI_READ_1103769101289/1005-861                        UGCACUACAAAAAUUAGGGGUGGACAGUUUGGUUACCCUUAUACGACGAAUCUGGGUGUAAAGAAUAUCGCCUAACAACCGGCC..CC...UUCG................................GG....GGC.UUACCAAA.......GGCGGUAGU............................................................................................................................................C.CGCCG.ACA.U.AGC.AAACGG..AGACAGA.AAG.CAUG
#=GR JCVI_READ_1103769101289/1005-861 CODON             ....................................................................................................................................................................................................................................................................................................................................................AUG
#=GR JCVI_READ_1103769101289/1005-861 TT_RNIE_SLOW      .......................................................................................................................................................................................................................................................................................................................................................
JCVI_SCAF_1096627271074/1145-1294                       AAGGGGUGGACAGUUGUGAUUUACCCCUUUAUAGGAACCAAAUCUUGCUGCUUCUCUAAAAAGUAUCGCAAGAUUAAAUUGGCC.ACCU..CCG................................GGG....GGC.UUUACCAAA......GGUGGUUAAA...........................................................................................................................................C.CACCG.GCA.U.AGC.AAACGGA.AGACAGA.AAG.CAUG
#=GR JCVI_SCAF_1096627271074/1145-1294 CODON            .......................................................................................................................................................................................................................................................................................................................................................
#=GR JCVI_SCAF_1096627271074/1145-1294 TT_RNIE_SLOW     .......................................................................................................................................................................................................................................................................................................................................................
JCVI_READ_1108799738541/730-581                         UUAAGGGGUGGACACUUUCGCUUUACCCCUUUAUACGACCGAAAUCUUGGGUGGUAAAAGUUUUAUCGCCUAAACAAACCGGCC.ACCU..UCG................................GGG....GGC.UUUACCAAA......GGCGG...........UU..........................A...............................................................................GA.......................C.CGCCG.ACA.U.AGC.AAACGGA.AGACAGA.AAG.CAUG
#=GR JCVI_READ_1108799738541/730-581 CODON              ....................................................................................................................................................................................................................................................................................................................................................AUG
#=GR JCVI_READ_1108799738541/730-581 TT_RNIE_SLOW       .......................................................................................................................................................................................................................................................................................................................................................
JCVI_SCAF_1096627976978/1-135                           ..............UUCUGAUUUACCCCUUUAUACGAUCGAAAUCUUGAGAUCGUCGAUAAGAUCUCUCAAGAGUAAAUCGGCC.ACCU..UCG................................GGG....GGC.UUUACCAAA......GGCAGUAAUA.............................................................................................................................................CGCCA.ACA.U.AGC.AGACGGA.AGACAGA.AAG.CAUG
#=GR JCVI_SCAF_1096627976978/1-135 CODON                .............................................................................AUG.......................................................................................................................................................................................................................................................................
#=GR JCVI_SCAF_1096627976978/1-135 TT_RNIE_SLOW         .......................................................................................................................................................................................................................................................................................................................................................
CEWK01197169.1/200-52                                   AAGGGGUGGACAGUUCUGAUUUACCCCUUUAUACGAUCGAAAUCUUGGGAUACCUCGAUAAGAGCUUCUAAGGUUAAAAUGGCC.ACCU..UCG................................GGG....GGC.UUUACCAAA......GGCGUUAAA............................................................................................................................................A.UGCCG.ACA.U.AGC.AAACGGA.AGACAGA.AAG.CAUG
#=GR CEWK01197169.1/200-52 CODON                        .......................................................................................................................................................................................................................................................................................................................................................
#=GR CEWK01197169.1/200-52 TT_RNIE_SLOW                 .......................................................................................................................................................................................................................................................................................................................................................
CESM01101386.1/357-208                                  AAGGGGUGGACAGUUCUGAAUUACCCCUUUAUACGAUCGCAAUCUUAGGAACUUUGAAUAAAAGAUUGCAAGAUUAAAUUGGCC.ACCU..UCG................................GGG....GGC.UUUACCGAA......GGCGAUAAAA...........................................................................................................................................C.CGCCG.ACA.C.AGC.AAACGGA.AGACAGA.AAG.CAUG
#=GR CESM01101386.1/357-208 CODON                       .......................................................................................................................................................................................................................................................................................................................................................
#=GR CESM01101386.1/357-208 TT_RNIE_SLOW                .......................................................................................................................................................................................................................................................................................................................................................
CEUH01138205.1/757-906                                  AAGGGGUGGACAGUUCUGAAUUACCCCUUUAUACGAUCGCAAUCUUAGGAACUUUGAAUAAAAGAUUGCAAGAUUAAAUUGGCC.ACCU..UCG................................GGG....GGC.UUUACCGAA......GGCGAUAAAU...........................................................................................................................................U.CGCCG.ACA.U.AGC.AAACGGA.AGACAGA.AAG.CAUG
#=GR CEUH01138205.1/757-906 CODON                       .......................................................................................................................................................................................................................................................................................................................................................
#=GR CEUH01138205.1/757-906 TT_RNIE_SLOW                .......................................................................................................................................................................................................................................................................................................................................................
CENF01097607.1/506-655                                  AAGGGGUGGACAGUUCUGAAUUACCCCUUUAUACGAUCGCAAUCUUAGGAACUUUGGAUAAAAGAUUGCAAGAUUAAAUUGGCC.ACCU..UCG................................GGG....GGC.UUUACCGAA......GGCGAUAAAA...........................................................................................................................................U.CGCCG.ACA.U.AGC.AAACGGA.AGACAGA.AAG.CAUG
#=GR CENF01097607.1/506-655 CODON                       .......................................................................................................................................................................................................................................................................................................................................................
#=GR CENF01097607.1/506-655 TT_RNIE_SLOW                .......................................................................................................................................................................................................................................................................................................................................................
CEQW01039727.1/162-13                                   AAGGGGUGGACAGUUCUGAAUUACCCCUUUAUACGAUCGCAAUCUUAGGAAAUUUGGAUAAAAGAUUGCAAGAUUAAAUUGGCC.ACCU..UCG................................GGG....GGC.UUUACCGAA......GGCGAUAAAA...........................................................................................................................................U.CGCCG.ACA.U.AGC.AAACGGA.AGACAGA.AAG.CAUG
#=GR CEQW01039727.1/162-13 CODON                        .......................................................................................................................................................................................................................................................................................................................................................
#=GR CEQW01039727.1/162-13 TT_RNIE_SLOW                 .......................................................................................................................................................................................................................................................................................................................................................
JGI24820J26691_1324391/1-106                            ............................................UUAGGAACUUUGGAUAAAAGAUUUCAAGAUUAAAUUGGCC.ACCU..UCG................................GGG....GGC.UUUACCGAA......GGCGAUAAAA...........................................................................................................................................U.CGCCG.ACA.U.AGC.AAACGGA.AGACAGA.AAG.CAUG
#=GR JGI24820J26691_1324391/1-106 CODON                 .............................................PTS.......................................................................................................................................................................................................................................................................................................
#=GR JGI24820J26691_1324391/1-106 TT_RNIE_SLOW          .......................................................................................................................................................................................................................................................................................................................................................
CESM01340684.1/177-28                                   AAGGGGUGGACAGUUUUAGUUUGCCCCAUUAUAUGAUCGCAAUCUUGAGUAGCUUUAGUAAUGGCUAACUAGAUUAACUUGGCC.ACCU..CCG................................GGG....GGC.UUUACCACA......GGCGCUAACA...........................................................................................................................................C.CGCCG.ACA.U.AGC.AAACGGA.AGACAGA.AAG.CAUG
#=GR CESM01340684.1/177-28 CODON                        .......................................................................................................................................................................................................................................................................................................................................................
#=GR CESM01340684.1/177-28 TT_RNIE_SLOW                 .......................................................................................................................................................................................................................................................................................................................................................
JCVI_SCAF_1096627811062/1052-903                        AAAGGGGUGGACAGUUCUGAUUUACCCCUUUAUACGAUCGAAAUCUUGAGAACUUCGAUAAAAGUUCGAAAGAAUAAACUGGCC.ACCU..GUG................................GGG....GGC.UUUACCAUA......GGCGGUGAAU...........................................................................................................................................C.CGCCG.ACA.C.AGC.AAACGGA.AGACAGA.AAG.CAUG
#=GR JCVI_SCAF_1096627811062/1052-903 CODON             .......................................................................................................................................................................................................................................................................................................................................................
#=GR JCVI_SCAF_1096627811062/1052-903 TT_RNIE_SLOW      .......................................................................................................................................................................................................................................................................................................................................................
JGI24820J26691_1087074/430-579                          AUGGGGUGGACAGUUCUGAUUUACCACAUUAUACGAUCCAAAACCUGCAGAAUCUAGAAAUUUGGCUGCAAGUUUAAAAUGGCC.ACCU..UCG................................GGG....GGC.UUUACCGAA......GGCGGUAUUA...........................................................................................................................................C.CGCCG.ACA.U.AGC.AAACGGA.AGACAGA.AAG.CAUG
#=GR JGI24820J26691_1087074/430-579 CODON               AUG....................................................................................................................................................................................................................................................................................................................................................
#=GR JGI24820J26691_1087074/430-579 TT_RNIE_SLOW        .......................................................................................................................................................................................................................................................................................................................................................
JCVI_SCAF_1096627081604/1855-1706                       AAAGGGGUGGACAGUUCUGAUUUACCCCUUUAUAUGAUCGAAAUCUUGAGAACUUAGAUACACGUUCGCAAGAAUAAACUGGCC.ACCU..GCG................................GGG....GGC.UUUACCAUA......GGCAUUGAAA...........................................................................................................................................C.UGCCG.AUA.U.AGC.AAACGGA.AGACAGA.AAG.CAUG
#=GR JCVI_SCAF_1096627081604/1855-1706 CODON            ....................................................................................................................................................................................................................................................................................................................................................AUG
#=GR JCVI_SCAF_1096627081604/1855-1706 TT_RNIE_SLOW     .......................................................................................................................................................................................................................................................................................................................................................
JCVI_SCAF_1096627977260/263-412                         AGGGGCUGGACAGUUUUGGUUUACACCUUUAUAUGAACGCAAUCUUGUGAUUGUUCGAUAGAACCUUGCAAAAUUAAAUUGGCC.ACCU..CUG................................GGG....GGC.UUUACCAAA......GGCGGUAAAU...........................................................................................................................................C.CGCCG.ACA.U.AGC.AAACGGA.AGACAGA.AAG.CAUG
#=GR JCVI_SCAF_1096627977260/263-412 CODON              ................................................................................................................................................................AU...........................................................................................................................................G.........................................
#=GR JCVI_SCAF_1096627977260/263-412 TT_RNIE_SLOW       .......................................................................................................................................................................................................................................................................................................................................................
CEPJ01112005.1/640-789                                  AAGGGGCUGGACAGUUUUGAUUUACCCCUUUAUACGAAUGCAAUCUUGGAUAUGUUCGAUGGAACCUUCAAGAUUAAAUUGGCC.ACCU..CAG................................GGG....GGC.UUUACCAAA......GGCGGUAAAU...........................................................................................................................................C.CGCCG.ACA.U.AGC.AAACGGA.AGACAGA.AAG.CAUG
#=GR CEPJ01112005.1/640-789 CODON                       ....................................................................................................................................................................................................................................................................................................................................................AUG
#=GR CEPJ01112005.1/640-789 TT_RNIE_SLOW                .......................................................................................................................................................................................................................................................................................................................................................
CAM_READ_0232288387/328-179                             AAGGGGCUGGACAGUUUUGAUUUACCCCUUUAUACGAAUGCAAUCUUGGAUAUGUUCGAUGGAACCUUCAAGAUUAAAUUGGCC.ACCU..AAG................................GGG....GGC.UUUACCAAA......GGCGGUAAAU...........................................................................................................................................C.CGCCG.ACA.U.AGC.AAACGGA.AGACAGA.AAG.CAUG
#=GR CAM_READ_0232288387/328-179 CODON                  .......................................................................................................................................................................................................................................................................................................................................................
#=GR CAM_READ_0232288387/328-179 TT_RNIE_SLOW           .......................................................................................................................................................................................................................................................................................................................................................
JCVI_SCAF_1096627092934/496-645                         AAGGGGGUGGACAGUUCUGAUUUACCCCUUUAUACGAUCGAAAUCUUGAGAACGUCGAUAAGAGUUCGCAAGAAUAAACUGGCC.ACCU..GCG................................GGG....GGC.UUUACCAUA......GGCGGUAAGA...........................................................................................................................................C.CGCCG.ACA.U.AGC.AAACGGA.AGACAGA.AAG.CAUG
#=GR JCVI_SCAF_1096627092934/496-645 CODON              ....................................................................................................................................................................................................................................................................................................................................................AUG
#=GR JCVI_SCAF_1096627092934/496-645 TT_RNIE_SLOW       .......................................................................................................................................................................................................................................................................................................................................................
JCVI_SCAF_1096627099260/272-421                         AAGGGGGUGGACAGUUCUGAUUUACCCCUUUAUACGAUCGAAAUCUUGUGAGCUUGGAUAAAAGCGCGCAAGAAUAAACUGGCC.ACCU..GCG................................GGG....GGC.UUUACCAUA......GGCGGUAAGA...........................................................................................................................................C.CGCCG.ACA.U.AGC.AAACGGA.AGACAGA.AAG.CAUG
#=GR JCVI_SCAF_1096627099260/272-421 CODON              ....................................................................................................................................................................................................................................................................................................................................................AUG
#=GR JCVI_SCAF_1096627099260/272-421 TT_RNIE_SLOW       .......................................................................................................................................................................................................................................................................................................................................................
JGI24820J26691_1028973/975-1124                         AUGGGGUGGACAGUUUUUAUUUACCACUUUAUAUGAUCCAAAUCUUGUAGAUUCUAGGUAAGAGUUUGCAAGUGUAAAAUGGCC.ACCU..UCG................................GGG....GGC.UUUACCAUA......GGCGGCUAAU...........................................................................................................................................C.CGUCG.ACA.U.AGC.AAACGGA.AGACAGA.AAG.CAUG
#=GR JGI24820J26691_1028973/975-1124 CODON              .......................................................................................................................................................................................................................................................................................................................................................
#=GR JGI24820J26691_1028973/975-1124 TT_RNIE_SLOW       .......................................................................................................................................................................................................................................................................................................................................................
CEUV01003215.1/688-837                                  AUGGGGUGGACAGUUUUUAUUUACCACUUUAUAUGAUCCAAAUCUUGUAGAUUCUAGGUAAGAGUUUGCAAGUGUAAAAUGGCC.ACCU..UCG................................GGG....GGC.UUUACCAAA......GGCGGCAAAU...........................................................................................................................................C.CGUCG.ACA.U.AGC.AAACGGA.AGACAGA.AAG.CAUG
#=GR CEUV01003215.1/688-837 CODON                       .......................................................................................................................................................................................................................................................................................................................................................
#=GR CEUV01003215.1/688-837 TT_RNIE_SLOW                .......................................................................................................................................................................................................................................................................................................................................................
CEUQ01156669.1/165-16                                   AUGGGGUGGACAGUUUUUAUUUACCACUUUAUAUGAUCCAAAUCUUGUAGAUUCUAGGUAAGAGUUCGCAAGUGUAAAUUGGCU.ACCU..UCG................................GGG....GGC.UUUACCAAA......GGCGGCAAAU...........................................................................................................................................C.CGCCG.ACA.U.AGC.AAACGGA.AGACAGA.AAG.CAUG
#=GR CEUQ01156669.1/165-16 CODON                        .......................................................................................................................................................................................................................................................................................................................................................
#=GR CEUQ01156669.1/165-16 TT_RNIE_SLOW                 .......................................................................................................................................................................................................................................................................................................................................................
JCVI_SCAF_1101667251435/246-97                          GGGGUGGACAGUUCUCUGAUUUACCCCCUUUAUACGGUCGAAAUCCUGAGAACUUGGAUAAAAGUUCGCAAGAAUAAACUGGCC.ACCU..GCG................................GGG....GGC.UUUACCAUA......GGCAGUAAAA...........................................................................................................................................C.UGCCG.ACA.U.AGC.AAACGGA.AGACAGA.AAG.CAUG
#=GR JCVI_SCAF_1101667251435/246-97 CODON               .......................................................................................................................................................................................................................................................................................................................................................
#=GR JCVI_SCAF_1101667251435/246-97 TT_RNIE_SLOW        .......................................................................................................................................................................................................................................................................................................................................................
CENF01068770.1/168-19                                   AAGGGGUGGACAGUUUUAAUUUACCCCUUUAUACGAUCGCAAUCUUGGGUUCUCUAAAAAAGAGAUCACAAGGUCAACCUGGCC.ACCU..UCG................................GGG....GGC.UUUACCAAA......AGCGGUAAAA...........................................................................................................................................C.CGCUG.ACA.U.AGC.AAACGGA.AGACAGA.AAG.CAUG
#=GR CENF01068770.1/168-19 CODON                        .......................................................................................................................................................................................................................................................................................................................................................
#=GR CENF01068770.1/168-19 TT_RNIE_SLOW                 .......................................................................................................................................................................................................................................................................................................................................................
JCVI_SCAF_1096627863534/797-648                         AAAGGGGUGGACAGUUCUGAUUUACCCCUUUAUACGAUCGAAAUCUUGAGAUCUUUGAUAAAAGGUCUCAAGAAGAAACCGGCC.ACCU..UCG................................GGG....GGC.UUUACCAUA......GGCGGUAAAA...........................................................................................................................................C.UGCCG.ACG.U.AGC.AAACGGA.AGACAGA.AAG.CAUG
#=GR JCVI_SCAF_1096627863534/797-648 CODON              ....................................................................................................................................................................................................................................................................................................................................................AUG
#=GR JCVI_SCAF_1096627863534/797-648 TT_RNIE_SLOW       .......................................................................................................................................................................................................................................................................................................................................................
JCVI_SCAF_1101668429250/327-476                         AAAGGGGUGGACAGUUCUGAUUUACCCCUUUAUACGAUCGCAAUCUUAAGAACUUCGAUAAAAGUUCGCAAGAAUAAACUGGCC.ACCU..UCG................................GGG....GGC.UUUACCAUA......GGCGGUAAAA...........................................................................................................................................C.UGCCG.ACA.U.AGC.AAACGGA.AGACAGA.AAG.CAUG
#=GR JCVI_SCAF_1101668429250/327-476 CODON              ....................................................................................................................................................................................................................................................................................................................................................AUG
#=GR JCVI_SCAF_1101668429250/327-476 TT_RNIE_SLOW       .......................................................................................................................................................................................................................................................................................................................................................
JCVI_SCAF_1101668671537/1542-1408                       ...............UUUGAUUUACCCCUUUAUACGAUCCAAAUCUCGAGAACUUCGAUAAAAGUUCGAAAGAAUAAACUGGCC.ACCU..UCG................................GGG....GGC.UUUACCAUA......GGCGGUAAAA...........................................................................................................................................C.UGCCG.ACA.U.AGC.AAACGGA.AGACAGA.AAG.CAUG
#=GR JCVI_SCAF_1101668671537/1542-1408 CODON            ....................................................................................................................................................................................................................................................................................................................................................AUG
#=GR JCVI_SCAF_1101668671537/1542-1408 TT_RNIE_SLOW     .......................................................................................................................................................................................................................................................................................................................................................
CETT01040907.1/3558-3461                                ....................................................CUUCGAUAAAAGUUCGCAAGAAUAAACCGGCC.ACCU..UCG................................GGG....GGC.UUUACCAUA......GGCGGUAAAA...........................................................................................................................................C.UGCCG.ACA.U.AGC.AAACGGA.AGACAGA.AAG.CAUG
#=GR CETT01040907.1/3558-3461 CODON                     ....................................................................................................................................................................................................................................................................................................................................................AUG
#=GR CETT01040907.1/3558-3461 TT_RNIE_SLOW              .......................................................................................................................................................................................................................................................................................................................................................
JCVI_READ_1103242680220/409-260                         AAAGGGGUGGACAGUUCUGAUUUACCCCUUUAUACGAUCGAAAUCUUGUGAACUCCGUUAAAAGUUCGCAAGAAUAAACCGGCC.ACCU..UCG................................GGG....GGC.UUUACCAUA......GGCGGUAAAA...........................................................................................................................................C.UGCCG.ACA.U.AGC.AAACGGA.AGACAGA.AAG.CAUG
#=GR JCVI_READ_1103242680220/409-260 CODON              ....................................................................................................................................................................................................................................................................................................................................................AUG
#=GR JCVI_READ_1103242680220/409-260 TT_RNIE_SLOW       .......................................................................................................................................................................................................................................................................................................................................................
JCVI_SCAF_1101668723498/410-559                         AAAGGGGUGGACAGUUCUGAUUUACCCCUUUAUACGAUCCAAAUCUUGAGAUCUUCGAUAAAAGUUCGCAAGAAUAAACUGGCC.ACCU..UCG................................GGG....GGC.UUUACCAUA......GGCGGUAAAA...........................................................................................................................................C.UGCCG.ACA.U.AGC.AAACGGA.AGACAGA.AAG.CAUG
#=GR JCVI_SCAF_1101668723498/410-559 CODON              ....................................................................................................................................................................................................................................................................................................................................................AUG
#=GR JCVI_SCAF_1101668723498/410-559 TT_RNIE_SLOW       .......................................................................................................................................................................................................................................................................................................................................................
JCVI_READ_1108800250675/893-744                         AAAUUUAAGGGGUGGACAGUUUGCUUUACCCUUUAUACGACGAAAUCUUGGGUGGUAAAUGGUUUAUCGCUAAACGCAUCGGCC.ACUU..UCG................................GGG....GGC.UUUACCAAA......GGCGGUUAGU...........................................................................................................................................C.CGCCG.ACA.U.AGC.AAACGGA.AGACAGA.AAG.CAUG
#=GR JCVI_READ_1108800250675/893-744 CODON              ....................................................................................................................................................................................................................................................................................................................................................AUG
#=GR JCVI_READ_1108800250675/893-744 TT_RNIE_SLOW       .......................................................................................................................................................................................................................................................................................................................................................
JCVI_SCAF_1101667072466/312-163                         UUAAGGGGUGGACAGUUUUGCUUUACCCCUUUAUAUGACCGAAAUCUUGGGUGGUAAAAGUUUUAUCAGCCAAACAAACCGGCC.ACCC..UCG................................GGG....GGC.UUUACCAAA......GGCGGUUAGU...........................................................................................................................................C.CGCCG.ACA.U.AGC.AAACGGA.AGACAGA.AAG.CAUG
#=GR JCVI_SCAF_1101667072466/312-163 CODON              .......................................................................................................................................................................................................................................................................................................................................................
#=GR JCVI_SCAF_1101667072466/312-163 TT_RNIE_SLOW       .......................................................................................................................................................................................................................................................................................................................................................
JCVI_READ_1104230004824/1-138                           ............UAUAGGCGGAGAUACCCUUUAUACGACCAAAAUCUUGGGUGUUAAAAGAAUUAUCGCCUAAACAAACCGGCC.ACCU..UCG................................GGG....GGC.UUUACCAAA......GGCGGUUAGU...........................................................................................................................................C.CGCCG.ACA.U.AGC.AAACGGA.AGACAGA.AAG.CAUG
#=GR JCVI_READ_1104230004824/1-138 CODON                ....................................................................................................................................................................................................................................................................................................................................................AUG
#=GR JCVI_READ_1104230004824/1-138 TT_RNIE_SLOW         .......................................................................................................................................................................................................................................................................................................................................................
CEPU01102359.1/395-246                                  UUAAGGGGUGGACACUUUAGGUUUACCCCUUUAUACGACCGAAAUCUUGGGUGGUAAAAGUUUUAUCAGCCAAACAAACCGGCC.ACCU..UCG................................GGG....GGC.UUUACCAAA......GGCGGUUAGU...........................................................................................................................................C.CGCCG.ACA.U.AGC.AAACGGA.AGACAGA.AAG.CAUG
#=GR CEPU01102359.1/395-246 CODON                       ....................................................................................................................................................................................................................................................................................................................................................AUG
#=GR CEPU01102359.1/395-246 TT_RNIE_SLOW                .......................................................................................................................................................................................................................................................................................................................................................
JCVI_SCAF_1096626924486/937-788                         UUAAGGGGUGGACAGUUUUGCUUUACCCCUUUAUAUGACCGAAAUCUUGGGUGGUAAACGGUUUAUCGCCUAAACACAUCGGCC.ACCU..UCG................................GGG....GGC.UUUACCAAA......GGCGGUUAGU...........................................................................................................................................C.CGCCG.ACA.U.AGC.AAACGGA.AGACAGA.AAG.CAUG
#=GR JCVI_SCAF_1096626924486/937-788 CODON              ....................................................................................................................................................................................................................................................................................................................................................AUG
#=GR JCVI_SCAF_1096626924486/937-788 TT_RNIE_SLOW       .......................................................................................................................................................................................................................................................................................................................................................
CEQD01002240.1/127-276                                  UUAAGGGGUGGACAGUUUUGCUUUACCCCUUUAUACGACCGAAAUCUUGGGUGGUAAAAGAUUUAUCGCCUAAACAAUCUGGCC.ACCU..UCG................................GGG....GGC.UUUACCAAA......GGCGGUUAGU...........................................................................................................................................C.CGCCG.ACA.U.AGC.AAACGGA.AGACAGA.AAG.CAUG
#=GR CEQD01002240.1/127-276 CODON                       ....................................................................................................................................................................................................................................................................................................................................................AUG
#=GR CEQD01002240.1/127-276 TT_RNIE_SLOW                .......................................................................................................................................................................................................................................................................................................................................................
JCVI_SCAF_1101668260309/1235-1086                       UUAAGGGGUGGACAGUUUCGCUUUACCCCUUUAUACGACCGAAAUCUUGGGCGGUAAAAUAUUUAUCGCUUAAAUAAACCGGCC.ACCU..UCG................................GGG....GGC.UUUACCAAA......GGCGGUUAGU...........................................................................................................................................C.CGCCG.ACA.U.AGC.AAACGGA.AGACAGA.AAG.CAUG
#=GR JCVI_SCAF_1101668260309/1235-1086 CODON            ............................................................AUG........................................................................................................................................................................................................................................................................................
#=GR JCVI_SCAF_1101668260309/1235-1086 TT_RNIE_SLOW     .......................................................................................................................................................................................................................................................................................................................................................
CEWK01132454.1/1022-1171                                UUAAGGGGUGGACAGUUUUGCUUUACCCCUUUAUACGACCGAGAUCUUGGGCGGUAAAAGAUUUAUCGCCUAAACAAACCGGCC.ACCU..UCG................................GGG....GGC.UUUACCAAA......GGCGGUUAGU...........................................................................................................................................C.CGCCG.ACA.U.AGC.AAACGGA.AGACAGA.AAG.CAUG
#=GR CEWK01132454.1/1022-1171 CODON                     ....................................................................................................................................................................................................................................................................................................................................................AUG
#=GR CEWK01132454.1/1022-1171 TT_RNIE_SLOW              .......................................................................................................................................................................................................................................................................................................................................................
CETB01173647.1/25-174                                   AAGGGGUGGACAGUUUUGAUUUACCCCUUUAUACGGUCGAAAUCUUGGGAUUGUUCGAUCAAACCUCGCAAGAUUAAAUUGGCC.ACCU..GCG................................GGG....GGC.UUUACCAAA......GGCGGUAAGU...........................................................................................................................................C.CGCCG.ACA.U.AGC.AAACGGA.AGACAGA.AAG.CAUG
#=GR CETB01173647.1/25-174 CODON                        ....................................................................................................................................................................................................................................................................................................................................................AUG
#=GR CETB01173647.1/25-174 TT_RNIE_SLOW                 .......................................................................................................................................................................................................................................................................................................................................................
CENY01053602.1/313-462                                  UUAAGGGGUGGACAGUUUUGCUUUACCCCUUUAUACGACCGAAAUCUUGGGUGGUAAAAGAUUUAUCGCUUAAACAAUCUGGCC.ACCU..UCG................................GGG....GGC.UUUACCAAA......GGCGGUAAGU...........................................................................................................................................C.CGCCG.ACA.U.AGC.AAACGGA.AGACAGA.AAG.CAUG
#=GR CENY01053602.1/313-462 CODON                       ....................................................................................................................................................................................................................................................................................................................................................AUG
#=GR CENY01053602.1/313-462 TT_RNIE_SLOW                .......................................................................................................................................................................................................................................................................................................................................................
JCVI_READ_1108799747928/60-209                          UUAAGGGGUGGACAGUUUUGCUUUACCCCAUUAUACGACCGAAAUCUUGGGUGGUAAAAGAUUUAUCGCCUAAACAAUCCGGCC.ACCU..UCG................................GGG....GGC.UUUACCAAA......GGCGGUAAGU...........................................................................................................................................C.CGCCG.ACA.U.AGC.AAACGGA.AGACAGA.AAG.CAUG
#=GR JCVI_READ_1108799747928/60-209 CODON               ....................................................................................................................................................................................................................................................................................................................................................AUG
#=GR JCVI_READ_1108799747928/60-209 TT_RNIE_SLOW        .......................................................................................................................................................................................................................................................................................................................................................
JCVI_SCAF_1096627704005/1405-1256                       UUAGGGGGUGGACAGUUUUGCUUUACCCCUUUAUAUGACCGAAAUCUUGGGUGGUAAAAGAUUUAUUGCCUAAAAAAUCUGGCC.ACCU..UCG................................GGG....GGC.UUUACCAAA......GGCGGUAAGU...........................................................................................................................................C.CGCCG.ACA.U.AGC.AAACGGA.AGACAGA.AAG.CAUG
#=GR JCVI_SCAF_1096627704005/1405-1256 CODON            ....................................................................................................................................................................................................................................................................................................................................................AUG
#=GR JCVI_SCAF_1096627704005/1405-1256 TT_RNIE_SLOW     .......................................................................................................................................................................................................................................................................................................................................................
JCVI_SCAF_1101668170846/790-641                         UUAAGGGGUGGACAGUUUUGCUUUACCCCUUUAUACGACCGAAAUCUUGGGUGGUAAAAGAUUUAUCGCCUAAACAAUCUGGCC.ACCU..UCG................................GGG....GGC.UUUACCAAA......GGCGGUAAGU...........................................................................................................................................C.CGCCG.ACA.U.AGC.AAACGGA.AGACAGA.AAG.CAUG
#=GR JCVI_SCAF_1101668170846/790-641 CODON              ....................................................................................................................................................................................................................................................................................................................................................AUG
#=GR JCVI_SCAF_1101668170846/790-641 TT_RNIE_SLOW       .......................................................................................................................................................................................................................................................................................................................................................
CAM_READ_0072915149/285-434                             UUAAGGGGUGGACAGUUUUGCUUUACCCCUUUAUACGACCAAAAUCUUGGGUGGUAAAAAAUUUAUCGCCUAAACAAACCGGCC.ACCU..UCG................................GGG....GGC.UUUACCAAA......GGCGGUAAGU...........................................................................................................................................C.CGCCG.ACA.U.AGC.AAACGGA.AGACAGA.AAG.CAUG
#=GR CAM_READ_0072915149/285-434 CODON                  .......................................................................................................................................................................................................................................................................................................................................................
#=GR CAM_READ_0072915149/285-434 TT_RNIE_SLOW           .......................................................................................................................................................................................................................................................................................................................................................
JCVI_READ_1103180852614/214-65                          UUAAGGGGUGGACAGUUUUGCUUUACCCCUUUAUACGACCAAAAUCUUGGGUGGUAAAAAAUUUAUCGCCUAAAUAAACUGGCC.ACCU..UCG................................GGG....GGC.UUUACCAAA......GGCGGUAAGU...........................................................................................................................................C.CGCCG.ACA.U.AGC.AAACGGA.AGACAGA.AAG.CAUG
#=GR JCVI_READ_1103180852614/214-65 CODON               .......................................................................................................................................................................................................................................................................................................................................................
#=GR JCVI_READ_1103180852614/214-65 TT_RNIE_SLOW        .......................................................................................................................................................................................................................................................................................................................................................
CETS01117025.1/261-410                                  AUGGGGUGGACAGUUUUUAUUUACCACUUUAUAUGAUCCAAAACUUGUAGAUUCUAAUUAAGACUUUGCAAGUGUAAAAUGGCC.ACCU..UCG................................GGG....GGC.UUUACCAAA......GGCGGUAAAU...........................................................................................................................................C.CGCCG.ACA.U.AGC.AAACGGA.AGACAGA.AAG.CAUG
#=GR CETS01117025.1/261-410 CODON                       .......................................................................................................................................................................................................................................................................................................................................................
#=GR CETS01117025.1/261-410 TT_RNIE_SLOW                .......................................................................................................................................................................................................................................................................................................................................................
CEUJ01061937.1/363-214                                  AUGGGGUGGACAGUUUUUAUUUACCACUUUAUAUGAUCCAAAUCUUGUAGAUUCUAGGUAAGAGUUUGCAAGUGUAAAAUGGCC.ACCU..UCG................................GGG....GGC.UUUACCAAA......GGCGGUAAAU...........................................................................................................................................C.CGCCG.ACA.U.AGC.AAACGGA.AGACAGA.AAG.CAUG
#=GR CEUJ01061937.1/363-214 CODON                       ....................................................................................................................................................................................................................................................................................................................................................AUG
#=GR CEUJ01061937.1/363-214 TT_RNIE_SLOW                .......................................................................................................................................................................................................................................................................................................................................................
CEWH01205319.1/464-613                                  AUGGGGUGGACAGUUUUUAUUUACCACUUUAUAUGAUCCAAAUCUUGCAGAUUCUAGAUAAGAGUUUGCAGGUGUAAAAUGGCC.ACCU..UCG................................GGG....GGC.UUUACCAAA......GGCGGUAAAU...........................................................................................................................................C.CGCCG.ACA.U.AGC.AAACGGA.AGACAGA.AAG.CAUG
#=GR CEWH01205319.1/464-613 CODON                       .......................................................................................................................................................................................................................................................................................................................................................
#=GR CEWH01205319.1/464-613 TT_RNIE_SLOW                .......................................................................................................................................................................................................................................................................................................................................................
JCVI_SCAF_1096627835679/1535-1386                       AAAGGGGUGGACAGUUCUGAUUUACCCCUUUAUACGAUCGCAAUCUUAAGAACUUCGAUAAAAGUUCGCAAGAAUAAACUGGCC.ACCU..UCG................................GGG....GGC.UUUACCAUA......GGCGGUAAAA...........................................................................................................................................C.CGCCG.ACA.U.AGC.AAACGGA.AGACAGA.AAG.CAUG
#=GR JCVI_SCAF_1096627835679/1535-1386 CODON            ....................................................................................................................................................................................................................................................................................................................................................AUG
#=GR JCVI_SCAF_1096627835679/1535-1386 TT_RNIE_SLOW     .......................................................................................................................................................................................................................................................................................................................................................
JCVI_SCAF_1096627978139/793-644                         AAAGGGGUGGACAGUUCUGAUUUACCCCUUUAUACGAUCGAGAUCUUGAAGACUUUUAUCAAAGUUCGCAAGAGUAAACCGGCC.ACCU..UCG................................GGG....GGC.UUUACCAAA......GGCGGUAAAA...........................................................................................................................................C.CGCCG.ACA.U.AGC.AAACGGA.AGACAGA.AAG.CAUG
#=GR JCVI_SCAF_1096627978139/793-644 CODON              .......................................................................................................................................................................................................................................................................................................................................................
#=GR JCVI_SCAF_1096627978139/793-644 TT_RNIE_SLOW       .......................................................................................................................................................................................................................................................................................................................................................
JCVI_SCAF_1096628267383/640-789                         AAGGGGUGGACAGUUCUGGAUUACCCCUUUAUACGAGCGCAAUCUUGGGAAUUUUGGAAAAGAGUUCGAAAGAUAAAAACGGCC.ACCU..UCG................................GGG....GGC.UUUACCAAA......GGCGGUAAAA...........................................................................................................................................C.CGCCG.ACA.U.AGC.AAACGGA.AGACAGA.AAG.CAUG
#=GR JCVI_SCAF_1096628267383/640-789 CODON              .......................................................................................................................................................................................................................................................................................................................................................
#=GR JCVI_SCAF_1096628267383/640-789 TT_RNIE_SLOW       .......................................................................................................................................................................................................................................................................................................................................................
JCVI_SCAF_1096627226171/436-287                         AAGGGGUGGACAGUUCUGGAUUACCCCUCUAUAUGAGCGAAAUCUUGGGACUUUUGGAAAAGAGUUUAAAAGAUAAAAACGGCC.ACCU..UCG................................GGG....GGC.UUUACCAAA......GGCGGUAAAA...........................................................................................................................................C.CGCCG.ACA.U.AGC.AAACGGA.AGACAGA.AAG.CAUG
#=GR JCVI_SCAF_1096627226171/436-287 CODON              ....................................................................................................................................................................................................................................................................................................................................................AUG
#=GR JCVI_SCAF_1096627226171/436-287 TT_RNIE_SLOW       .......................................................................................................................................................................................................................................................................................................................................................
CESB01055415.1/1168-1317                                AAAGGGGUGGACAGUUCUGAUUUACCCCUUUAUACGAUCGAAAUCUUGAGAACUUCGAUAAAAGUUCGCAAGAAUAAACUGGCC.ACCU..UCG................................GGG....GGC.UUUACCAAA......GGCGGUAAAA...........................................................................................................................................C.CGCCG.ACA.U.AGC.AAACGGA.AGACAGA.AAG.CAUG
#=GR CESB01055415.1/1168-1317 CODON                     ....................................................................................................................................................................................................................................................................................................................................................AUG
#=GR CESB01055415.1/1168-1317 TT_RNIE_SLOW              .......................................................................................................................................................................................................................................................................................................................................................
JCVI_SCAF_1101668333168/52-201                          AAAGGGGUGGACAGUUCUGAUUUAGCCCUUUAUACGAUCGAAAUCUUGAAAGCUUUAAUCAAAGUUCGCAAGAGUAAACUGGCC.ACCU..UCG................................GGG....GGC.UUUACCAAA......GGCGGUAAAA...........................................................................................................................................C.CGCCG.ACA.U.AGC.AAACGGA.AGACAGA.AAG.CAUG
#=GR JCVI_SCAF_1101668333168/52-201 CODON               ....................................................................................................................................................................................................................................................................................................................................................AUG
#=GR JCVI_SCAF_1101668333168/52-201 TT_RNIE_SLOW        .......................................................................................................................................................................................................................................................................................................................................................
CEVZ01074731.1/526-675                                  AGGGGGUGGACAGUUCUGAGUUACCCCUUUAUACGAUCGAAAUCUUGGGGACUCUCUAUAUGGGUUUGUAAGAUUAAACUGGCC.ACCU..UCG................................GGG....GGC.UUUACCAAA......GGCGGUAAAA...........................................................................................................................................C.CGCCG.ACA.U.AGC.AAACGGA.AGACAGA.AAG.CAUG
#=GR CEVZ01074731.1/526-675 CODON                       .......................................................................................................................................................................................................................................................................................................................................................
#=GR CEVZ01074731.1/526-675 TT_RNIE_SLOW                .......................................................................................................................................................................................................................................................................................................................................................
JCVI_READ_1108829670529/905-757                         UUUAAGGGGUGGACAGUUUUGCUUUACCCCUUUAUACGACCGAAAUCUUGGGUGGUAAAAGAUUAUCGCCUAAACAACCUGGCC.ACU...UCGG................................GG....GGC.UUUACCAAA......GGCGGUAAGU...........................................................................................................................................C.CGCCG.ACA.U.AGC.AAACGGA.AGACAGA.AAG.CAUG
#=GR JCVI_READ_1108829670529/905-757 CODON              ....................................................................................................................................................................................................................................................................................................................................................AUG
#=GR JCVI_READ_1108829670529/905-757 TT_RNIE_SLOW       .......................................................................................................................................................................................................................................................................................................................................................
JCVI_SCAF_1101668663947/175-26                          UAAGGGGUGGACAGUCUUGCUUUACCCCUUUAUACGACCAAAAAACUUGGGUGGUAAAGAAUUUAUCGCCUAAACAAACCGGCC.ACCU..UCG................................GGG....GGC.UUUACCAAA......GGCGGCAAGU...........................................................................................................................................C.CGCCG.ACA.C.AGC.AAACGGA.AGACAGA.AAG.CAUG
#=GR JCVI_SCAF_1101668663947/175-26 CODON               .......................................................................................................................................................................................................................................................................................................................................................
#=GR JCVI_SCAF_1101668663947/175-26 TT_RNIE_SLOW        .......................................................................................................................................................................................................................................................................................................................................................
JCVI_READ_1103242633429/659-808                         AAGGGGUGGACAGUUUUGAUUUACCCCUUUAUAUGAUCAAAAUCUUAGGAUCGUUAGACAAGACAUCCAAAGAUUAAAUCGGCC.ACCU..CCG................................GGG....GGC.UUUACCAGA......GGCGGUAAAA...........................................................................................................................................C.CGCCG.ACA.U.AGC.AAACGGA.AGACAGA.AAG.CAUG
#=GR JCVI_READ_1103242633429/659-808 CODON              .......................................................................................................................................................................................................................................................................................................................................................
#=GR JCVI_READ_1103242633429/659-808 TT_RNIE_SLOW       .......................................................................................................................................................................................................................................................................................................................................................
JCVI_SCAF_1101668342543/673-524                         AAAGGGGUGGACAGUUCUGAUUUACCCCUUUAUACGAUCGAAAUCUUGAGAACUUCGAUAAAAGUUCGCAAGAAUAAACUGGCC.ACCU..GCG................................GGG....GGC.UUUACCAGA......GGCGGUAAAA...........................................................................................................................................C.CGCCG.ACA.C.AGC.AAACGGA.AGACAGA.AAG.CAUG
#=GR JCVI_SCAF_1101668342543/673-524 CODON              ....................................................................................................................................................................................................................................................................................................................................................AUG
#=GR JCVI_SCAF_1101668342543/673-524 TT_RNIE_SLOW       .......................................................................................................................................................................................................................................................................................................................................................
CENF01127799.1/596-745                                  AAAGGGGUGGACAGUUCUGAUUUACCCCUUUAUACGAUCGAAAUCUUGAGAACUUCGAUAAAAGUUCGCAAGAAUAAACUGGCC.ACCU..GCG................................GGG....GGC.UUUACCAUA......GGCGGUAAAA...........................................................................................................................................C.CGCCG.ACA.C.AGC.AAACGGA.AGACAGA.AAG.CAUG
#=GR CENF01127799.1/596-745 CODON                       .......................................................................................................................................................................................................................................................................................................................................................
#=GR CENF01127799.1/596-745 TT_RNIE_SLOW                .......................................................................................................................................................................................................................................................................................................................................................
JCVI_SCAF_1096627339121/1817-1668                       AAAGGGGUGGACAGUUCUGAUUUACCCCUUUAUAUGAUCGAAAUCUUGAGAACUUCGAUAAAAGUUCGCAAGAAUAAACUGGCC.ACCU..GCG................................GGG....GGC.UUUACCAUA......GGCGGUAAAA...........................................................................................................................................C.CGCCG.ACA.C.AGC.AAACGGA.AGACAGA.AAG.CAUG
#=GR JCVI_SCAF_1096627339121/1817-1668 CODON            .......................................................................................................................................................................................................................................................................................................................................................
#=GR JCVI_SCAF_1096627339121/1817-1668 TT_RNIE_SLOW     .......................................................................................................................................................................................................................................................................................................................................................
JCVI_SCAF_1101667362029/1-85                            .................................................................UCGCCUAAACAACCUGGCC.ACCC..UCG................................GGG....GGC.UUUACCAAA......GGCGGAAAGU...........................................................................................................................................C.CGCCG.ACA.U.AGC.AAACGGA.AGACAGA.AAG.CAUG
#=GR JCVI_SCAF_1101667362029/1-85 CODON                 ..................................................................AUG..................................................................................................................................................................................................................................................................................
#=GR JCVI_SCAF_1101667362029/1-85 TT_RNIE_SLOW          .......................................................................................................................................................................................................................................................................................................................................................
CETP01093824.1/1-146                                    ....GGUGGACAGUUCUGAUUUACCACUUUAUAUGAUCCCAACCUUGUAGAAUCUAUAACUUAGGCUGCAAGUUUAAAACGGCC.ACCU..UCG................................GGG....GGC.UUUACCAUA......GGCGGUUAUA...........................................................................................................................................C.CGCCA.ACA.U.AGC.AAACGGA.AGACAGA.AAG.CAUG
#=GR CETP01093824.1/1-146 CODON                         ....................................................................................................................................................................................................................................................................................................................................................AUG
#=GR CETP01093824.1/1-146 TT_RNIE_SLOW                  .......................................................................................................................................................................................................................................................................................................................................................
CEUU01096110.1/175-26                                   AUGGGGUGGACAGUUCUGAUUUACCACUUUAUAUGAUCCCAACCUUGUAGAAUCUAUAACUUAGGCUGCAAGUUUAAAACGGCC.ACCU..UCG................................GGG....GGC.UUUACCAUA......GGCGGUUAUA...........................................................................................................................................C.CGCCA.ACA.U.AGC.AAACGGA.AGACAGA.AAG.CAUG
#=GR CEUU01096110.1/175-26 CODON                        .......................................................................................................................................................................................................................................................................................................................................................
#=GR CEUU01096110.1/175-26 TT_RNIE_SLOW                 .......................................................................................................................................................................................................................................................................................................................................................
JCVI_SCAF_1101668661533/698-550                         AAAGGGGUGGACAGUUGUGAAUUACCCCUUUAUACGAGCGAAACCUUGAGAUCUUUUAUAAAAUUUCUCAAGAGUAAACUGGCC.ACCU..UCG................................GGG....GGC.UUUACCAAA......GGCGGUAAA............................................................................................................................................A.CGCCA.AAA.U.AGC.AGACGGA.AGACAGA.AAG.CAUG
#=GR JCVI_SCAF_1101668661533/698-550 CODON              ....................................................................................................................................................................................................................................................................................................................................................AUG
#=GR JCVI_SCAF_1101668661533/698-550 TT_RNIE_SLOW       .......................................................................................................................................................................................................................................................................................................................................................
JCVI_SCAF_1101668691223/309-161                         AAAGGGGUGGACAGUUCUGAUUUACCCCUUUAUACGAUCGAAAUCUUGAGAGCUUCGAUAAGAUUUCUCAAGAUUUAACUGGCC.ACCU..UCG................................GGG....GGC.UUUACCAGA......GGCGAUAAA............................................................................................................................................A.CGCCA.ACA.U.AGC.AGACGGA.AGACAGA.AAG.CAUG
#=GR JCVI_SCAF_1101668691223/309-161 CODON              .......................................................................................................................................................................................................................................................................................................................................................
#=GR JCVI_SCAF_1101668691223/309-161 TT_RNIE_SLOW       .......................................................................................................................................................................................................................................................................................................................................................
NZ_LDPY01000001.1/1628023-1628176                       GGCUUGCCUUUUUUGUUCGGCGCGGGUUUGCCCGCACUUCAGGACAGCGAAAAUCGGGCACCUUCGGGGGCCUAUACUCAGGCC.ACCU..UCG................................GGG....GGC.UUUAACAUA......GGCGG...........GGGC........................CUG...........................................................................UUCC.......................C.UGCCG.UC..U..GC.UAACGGA.AGACAGA.AAG.CAUG
#=GR NZ_LDPY01000001.1/1628023-1628176 CODON            ....................................................................................................................................................................................................................................................................................................................................................AUG
#=GR NZ_LDPY01000001.1/1628023-1628176 TT_RNIE_SLOW     .......................................................................................................................................................................................................................................................................................................................................................
NZ_JFGS01000025.1/34335-34179                           GAAUCUCGUGGCCCCGGACUCUUCCGGGGCCACGCGCUUUCAGCAGAAGCGUAGCUUUCAUUGCCGAAAGUGCACUCAGCGGGG.AUCU..UCG................................GAG....CCC.UAUAACCCCC.....GGGCGAC.........GC..........................AUUCG...........................................................................GCCG.....................C.GCCCG..C..A.AGC.AGACGGA.AGACAGA.AAG.CAUG
#=GR NZ_JFGS01000025.1/34335-34179 CODON                .......................................................................................................................................................................................................................................................................................................................................................
#=GR NZ_JFGS01000025.1/34335-34179 TT_RNIE_SLOW         .......................................................................................................................................................................................................................................................................................................................................................
NZ_JGYG01000018.1/57530-57373                           GAAUCUCGUGGCCCCGGAUUCUUCCGGGGCCACGCGCUUUCAGCAGAGACGUUGCUUUCUUUGCCGGAAGUGCACUCAGCGGGG.AUCU..UCG................................GAG....CCC.UAUAACCUCC.....GGGCCAC.........GGC.........................AUUCG..........................................................................GCC.......................GCGCCCG..C...AAGC.AGACGGA.AGACAGA.AAG.CAUG
#=GR NZ_JGYG01000018.1/57530-57373 CODON                ....................................................................................................................................................................................................................................................................................................................................................AUG
#=GR NZ_JGYG01000018.1/57530-57373 TT_RNIE_SLOW         .......................................................................................................................................................................................................................................................................................................................................................
NZ_KI421504.1/1151553-1151746                           UGCAGACCCCGGAUUCGUUCCGGGGUUGUUACGUUUGUCAGGAUGUUUGAACUUUGGGACCUUCGGGGCCCUAUAUCUCAGGCA.ACCCU.AGUAGGGCGUCUCAUCGUGGGACAACCGGGC...GGGG....GGC.UUACACAUA......GCGGGU..........CCAAAG......................ACAAAAAC....................................................................CUAAGGG......................C.CUGCA.......CGCUAAACGGA.AGACAGA.AAG.CAUG
#=GR NZ_KI421504.1/1151553-1151746 CODON                ....................................................................................................................................................................................................................................................................................................................................................AUG
#=GR NZ_KI421504.1/1151553-1151746 TT_RNIE_SLOW         ..{{<<<<<<<<<{____>>>>>>>>>}}::::::::..................................................................................................................................................................................................................................................................................................................
JGI24723J26617_10003411/8062-7883                       CAUCCCCCCUAAACGAGCCUAUCUGUGUGGCCCCGGAUUCGUCCGGGGCUUCGCAUUCGUUCGUAAGAACACCCUAAGCCGGGC.ACCU..ACG................................GGG....GCC.UAUAAACAU......GGUGG...........G...........................AUCAAAUCCCACCCUACAUAGGUGGGGCGAAAUC...............................................C.......................C.UGCCG..UU...UGCUAAACGGA.AGACAGA.AAG.CAUG
#=GR JGI24723J26617_10003411/8062-7883 CODON            ....................................................................................................................................................................................................................................................................................................................................................AUG
#=GR JGI24723J26617_10003411/8062-7883 TT_RNIE_SLOW     .......................................................................................................................................................................................................................................................................................................................................................
NC_003911.12/487421-487570                              ACGCCACCAAUCUUGCGCCCUGGGAUUCGUCCCGGGGCUCGUGAUUUUUGCAGCCGGGGACCUUCGGGGCCCUAUACCAUGGGC.ACCU..ACG................................GGG....GCC.UCAAUACAUA.....GGCGG...........G...........................GGAA.............................................................................C.......................C.CGCCG..U....UGCUAAACGGA.AGACAGA.AAG.CAUG
#=GR NC_003911.12/487421-487570 CODON                   ....................................................................................................................................................................................................................................................................................................................................................AUG
#=GR NC_003911.12/487421-487570 TT_RNIE_SLOW            .......................................................................................................................................................................................................................................................................................................................................................
CETY01001211.1/2287-2150                                ..............UUCUUUUAUUUACCCAUAUAUUUUGGGAUAAGUGUUAUUGGUAGCUAUUUAAGCUACUUUAAUUCAGGGG.ACCU..CUG................................GGG....CCC.UAUAAACCA.......GCGG...........UCU.........................UAAU...........................................................................GGG.......................U.CGC.G..C..UAAGC.AAACGGA.AGACAGA.AAG.CAUG
#=GR CETY01001211.1/2287-2150 CODON                     ....................................................................................................................................................................................................................................................................................................................................................AUG
#=GR CETY01001211.1/2287-2150 TT_RNIE_SLOW              .......................................................................................................................................................................................................................................................................................................................................................
JGI24023J19991_10525132/275-100                         AUGUCUCAACGGGACUCUGAUAGUUAGCCAGGACUCUGGUCUGGCCCUGAUAUCAAAUCAGGGCCUAGGCCGUUUAAGCUGGGG.ACCU..UUG................................GGG....CCC.UAAUUCAGA......AGCGAGCUAA......UCGUU.UCGC..................AACAUA..................................................................GCGAUGGGGAAAC....................U.CAUC...C..U.UUCUAAACGGA.AGACAGA.AAG.CAUG
#=GR JGI24023J19991_10525132/275-100 CODON              .......................................................................................................................................................................................................................................................................................................................................................
#=GR JGI24023J19991_10525132/275-100 TT_RNIE_SLOW       .......................................................................................................................................................................................................................................................................................................................................................
NZ_GG704596.1/1508353-1508504                           ACGCUCCCAAUCUUGCGGCCUCGGAUUCGUUCCGGGGCUUCUGAUAUUUGCAGCCGGGGACCUUCGGGGCCCUAUAACCUGGGC.ACCU..ACG................................GGG....GCC.UCUCACAUA......GCGGG...........GAUU......................................................................................................GAUC.......................C.UCGCG..CU...UGCUAAACGGA.AGACAGA.AAG.CAUG
#=GR NZ_GG704596.1/1508353-1508504 CODON                ....................................................................................................................................................................................................................................................................................................................................................AUG
#=GR NZ_GG704596.1/1508353-1508504 TT_RNIE_SLOW         .......................................................................................................................................................................................................................................................................................................................................................
NZ_JQEZ01000002.1/890711-890562                         AUGCACCCAAUCUUGCGGCCUCGGAUUCGUUCCGGGGCCUCUGAUAUUUGAAACCGGGGACCUUCGGGGCCCUAUACCUUUGGC.ACCU..ACG................................GGG....GCC.UAUCACAUA......GCGGG...........G...........................AUGA.............................................................................C.......................C.CCGCA..CU...UGCUAAACGGA.AGACAGA.AAG.CAUG
#=GR NZ_JQEZ01000002.1/890711-890562 CODON              ....................................................................................................................................................................................................................................................................................................................................................AUG
#=GR NZ_JQEZ01000002.1/890711-890562 TT_RNIE_SLOW       .......................................................................................................................................................................................................................................................................................................................................................
NZ_LGXZ01000018.1/15604-15455                           AUGCACCCAAUCUUGCGGCCUCGGAUUCGUUCCGGGGCCUAAGAUAUUUGAAACCGGGGACCUUCGGGGCCCUAUACCUUUGGC.ACCU..ACG................................GGG....GCC.UAUCACAUA......GCGGG...........G...........................AAAU.............................................................................C.......................C.CCGCA..CU...UGCUAAACGGA.AGACAGA.AAG.CAUG
#=GR NZ_LGXZ01000018.1/15604-15455 CODON                ....................................................................................................................................................................................................................................................................................................................................................AUG
#=GR NZ_LGXZ01000018.1/15604-15455 TT_RNIE_SLOW         .......................................................................................................................................................................................................................................................................................................................................................
NZ_JWLJ01000003.1/9018-9168                             AUGCUCCCAAUCUUGCGGCCUCGGAUUCGUUCCGGGGCCUCUGAUAUUUGUAACCGGGGACCUUCGGGGCCCUAUACCCUUGGC.ACCU..ACG................................GGG....GCC.UAUCACAUA......GCGGG...........G...........................AAAUC............................................................................C.......................C.CUGCA..CU...UGCUAAACGGA.AGACAGA.AAG.CAUG
#=GR NZ_JWLJ01000003.1/9018-9168 CODON                  ....................................................................................................................................................................................................................................................................................................................................................AUG
#=GR NZ_JWLJ01000003.1/9018-9168 TT_RNIE_SLOW           .......................................................................................................................................................................................................................................................................................................................................................
NZ_JWLK01000001.1/450539-450689                         ACGCUCCCAAUCUUGCGGCCUCGGAUUCGUUCCGGGGCUUCUGAUAUUUGUAACCGGGGACCUUCGGGGCCCUAUACCCUUGGC.ACCU..ACG................................GGG....GCC.UAUCACAUA......GCAGG...........G...........................AAACC............................................................................C.......................C.CUGCA..CU...UGCUAAACGGA.AGACAGA.AAG.CAUG
#=GR NZ_JWLK01000001.1/450539-450689 CODON              ....................................................................................................................................................................................................................................................................................................................................................AUG
#=GR NZ_JWLK01000001.1/450539-450689 TT_RNIE_SLOW       .......................................................................................................................................................................................................................................................................................................................................................
NZ_AEYW01000001.1/6092-6242                             ACGCUCCCAAUCUUGCGGCCUCGGAUUCGUUCCGGGGCCUCUGAUAUUUGUAACUGGGGACCUUCGGGGCCCUAUACCCUUGGC.ACCU..ACG................................GGG....GCC.UAUCACAUA......GCGGG...........G...........................AAACC............................................................................C.......................C.CUGCA..CU...UGCUAAACGGA.AGACAGA.AAG.CAUG
#=GR NZ_AEYW01000001.1/6092-6242 CODON                  ....................................................................................................................................................................................................................................................................................................................................................AUG
#=GR NZ_AEYW01000001.1/6092-6242 TT_RNIE_SLOW           .......................................................................................................................................................................................................................................................................................................................................................
NZ_DS999531.1/702805-702955                             AUGCACCCAAUCUUGCGGCCUCGGAUUCGUUCCGGGGCCUCUGAUAUUUGUAACCGGGGACCUUCGGGGCCCUUCACCUCGGGC.ACCU..ACG................................GGG....GCC.UAUCACAUA......GCGGG...........GC..........................AGC.............................................................................GC.......................C.UCGCA..CU...UGCUAAACGGA.AGACAGA.AAG.CAUG
[truncated: 277,005 more chars]
