# Supplementary material for: Discovery of 20 novel ribosomal leader candidates in bacteria and archaea
Source: BMC Microbiol. 2020 May 24;20:130. doi: 10.1186/s12866-020-01823-6 (PMC7247131; doi:10.1186/s12866-020-01823-6)
Supplement: Supplementary file 3 — Additional file 3. Archive of machine-readable alignments for all r-leader motifs that include flanking sequences and metadata. The alignments are stored in Stockholm format, which are text files that can be opened in any text editor (using a fixed-width font) and interpreted by software packages such as Infernal [54]. [file 12866_2020_1823_MOESM3_ESM.zip › sto-with-annot/L31-Actinobacteria.sto]

# STOCKHOLM 1.0
#=GF AnnotStoArgs -database refseq72env13-microbial -parentDir finalize/2019-03-29 -parallel mpicmdSLURM -pna 8,gb=1.8,wd=1 -queue dummyqueue -extend 0,0
#=GF ID L31-Actinobacteria
#=GF DE L31-Actinobacteria ribosomal protein leader
#=GF AU Eckert I, Weinberg Z
#=GF TP Cis-reg; leader;
#=GF WK http://en.wikipedia.org/wiki/Ribosomal_Protein_L31_Leader
#=GF FancifyStockholm -longtable -wrapGeneContext 6in -recycleGeneColors
#=GF FancifyStockholmGeneContext -leftNothing -rightOperonOrCount 1
#=GF ORIGINAL_MOTIF 477	10427	1	0	refseq	44	actinomycete	jeremy	s40_45_60_75S100O5Min3	cmfinder		ethresh=2&nr=0&EVD=null3&cmfv=0.3	end
3300001239_10346507/943-790                               CAUGCAGAUCCAGAAGACCACCGUUGGACCGUCCAACGGGGCGGGCAACGAGGGCUAGCCGCCCCGCUAGACUUGCCCCAUCGG.GUCCGGUUCCCGACC.UUCGA......................GCCAU.................................................................UCGAAGGGUCGAUCCGGCG.CCC...................ACGACGAGAAGGAGAACCCC.........GUG
#=GR 3300001239_10346507/943-790 CODON                    .......................................................STP...................................................................................................................................................................................................................AUG
#=GR 3300001239_10346507/943-790 TT_RNIE_SLOW             ................................................................................................................................................................................................................................................................................
topACOD_FV90NF401DDBWP/181-40                             CGUCCCGGUGAUCCGCGCAUGGGGCAACCCUGAGUGGGAAGAAGCACCCUCACGAUGCCGUUAGACUCGAUGCACACCACCCGG.CUCUGGUUCACAGG.............................CAUG.........................................................................CCUGACCCAGCG.GCC....................AUCAACAAAGGGAUCCAUAAAC......AUG
#=GR topACOD_FV90NF401DDBWP/181-40 CODON                  ................................................................................................................................................................................................................................................................................
#=GR topACOD_FV90NF401DDBWP/181-40 TT_RNIE_SLOW           ................................................................................................................................................................................................................................................................................
NZ_ATUF01000002.1/402502-402353                           GUAGAAGAAAUAAAAGGUCACCCCCACCACAUUUUGCCUGAGAACUGGCGUUAGUAACGUGCAAAGUGGCAUAAUCAAAUCCGG.UUCCGGUUCACCUUAUGUA........................ACC.....................................................................UGCAUUUGGACCCGGC..GCC................CUGAGAACCUCAAGGAGAAACC..........AUG
#=GR NZ_ATUF01000002.1/402502-402353 CODON                .............................................................................................................................................................................................................................................................................AUG
#=GR NZ_ATUF01000002.1/402502-402353 TT_RNIE_SLOW         ................................................................................................................................................................................................................................................................................
JGI12397J12024_1050070/1-136                              ..............CGUCAGGUCACGUCAGGUCAGGUCAGGUCACGUCUGGUCAGGUCCGGUCUGGCAGACUCGAGCGUGCGAC.A.CCGGUUCACGGCGGCAUCC......................AUCCG.................................................................GGGUGCCGACGACCCGGCG.UC.....................AUCCGAACAGGAGAGCC...........AUG
#=GR JGI12397J12024_1050070/1-136 CODON                   ...............................PTS.......................................................................G......................UA...........................................................................................................................................AUG
#=GR JGI12397J12024_1050070/1-136 TT_RNIE_SLOW            ................................................................................................................................................................................................................................................................................
JGI24736J21556_1099768/144-298                            GAUGGGCGCCGAGGACUGAGCGUCCGACGAGGGAACAUCGCGAUUCGCGGCGGCGUUCGAGCAGGUGGCACAAUCGCCCCUUGG.UUCCGGUUCACCUCAACCCGCUGGUC.................AGCAG............................................................GAUCGGCGGC..GAGGACCCGGCG.GCC........................UGAAAGGAAACC............AUG
#=GR JGI24736J21556_1099768/144-298 CODON                 ................STP..........................................................................................................................................................................................................................................................AUG
#=GR JGI24736J21556_1099768/144-298 TT_RNIE_SLOW          ................................................................................................................................................................................................................................................................................
NC_013131.1/1360178-1360324                               GGUCCGCGGUGCCGCGCGCCUGCGCCGCACCUCGGACGGGCGUGGAAUAACCACCCCCCGCGGCCCGUUAAGAUGGUUCGUCGG.UCCCGGUUCACCCCAC...........................AGCA.......................................................................GUGGAGACCCGGCG.GCC.................ACUCGACCUCAAGGAGCCGAAAC........AUG
#=GR NC_013131.1/1360178-1360324 CODON                    .............................................................................................................................................................................................................................................................................AUG
#=GR NC_013131.1/1360178-1360324 TT_RNIE_SLOW             ................................................................................................................................................................................................................................................................................
JGI12397J12024_1339528/1-136                              .........................GCCCGAACGGGCACGGAAUUGGCGCUGGGAGCACCGCCCCUGGCAGACUGGACGGCUGGUUCCCGGUUCACGUCG.AGGUGUGC...................GGCUCA.............................................................GCGCACCACCGACGACCCGGUG.ACC.................GAGACCUCGAGAGGACACC............AUG
#=GR JGI12397J12024_1339528/1-136 CODON                   ................................................................................................................................................................................................................................................................................
#=GR JGI12397J12024_1339528/1-136 TT_RNIE_SLOW            ................................................................................................................................................................................................................................................................................
LWAnNNiSIP_GDN60OX01COTOZ/184-329                         GUCCAGCGACGACGACUGACCCCUGAGGAAUCCGUCCACAGGGGCCUUUUGGCUCAGCCGCCUCGUGGUGGCAUACUUAUGUGG.CUCCGGUUCACGGCC..AGC.......................ACCCC..................................................................GCUGAGGCCGACCCGGA..GCC......................UCGCAGAGGAGAGAUC..........AUG
#=GR LWAnNNiSIP_GDN60OX01COTOZ/184-329 CODON              ................STP.............................................................................................................................................................................................................................................................
#=GR LWAnNNiSIP_GDN60OX01COTOZ/184-329 TT_RNIE_SLOW       ................................................................................................................................................................................................................................................................................
JGI12396J12026_1108615/1-68                               ...............................................................................CUUGG.CUCCGGUUCACGAC.............................GCGUGACCA....................................................................GUCGACCCGGCG.GCC................GUCCAUCUCGCGAGGAGACCCG..........AUG
#=GR JGI12396J12026_1108615/1-68 CODON                    .............................................................................................................................................................................................................................................................................AUG
#=GR JGI12396J12026_1108615/1-68 TT_RNIE_SLOW             ................................................................................................................................................................................................................................................................................
JGI12467J12023_1043457/297-443                            CGUCCGUACGCGCCGGCGGGAAGGUUGGGGGCGUCGCCGACGUUUGGUCCGUACGGUGCGCCCUCUGGCACACUGUCCUCUUGG.CUCCGGUUCACGAC.............................GCGUGACCA....................................................................GUCGACCCGGCG.GCC................GUCCAUCUCGCGAGGAGACCCG..........AUG
#=GR JGI12467J12023_1043457/297-443 CODON                 .............................................................................................................................................................................................................................................................................AUG
#=GR JGI12467J12023_1043457/297-443 TT_RNIE_SLOW          ................................................................................................................................................................................................................................................................................
JGI12396J12026_1011438/1-109                              .........................................................GCUCUGGCACACUGGUCCACGACCGAG.CUCCGGUUCACGCUGCACCACCGCCCGCC..............GCAC..........................................................GGCGGGCA......CGGCGACCCGGCG.GCU................CCCCCGACCGAGAGGCACCCGC..........AUG
#=GR JGI12396J12026_1011438/1-109 CODON                   ............................................................................................PTS.................................................................................................................................................................................
#=GR JGI12396J12026_1011438/1-109 TT_RNIE_SLOW            ................................................................................................................................................................................................................................................................................
JGI2065J20421_1025414/1-160                               ...UCGCCCUCGGACGGGUAGCGCGGCGCCGGAGGGUCGGACGGUUUGGUUCGGCGGGGCUGAUCGGGCACAAUAGUCCCUUGG.UUCCGGUUCACGCCA.....A...GGAGC..............AGAUCCA.......................................................GCUCCGCAUCGAAAUGGCGACCCGGU..GCC...................CUCGAAACCAGGAGAAACC..........AUG
#=GR JGI2065J20421_1025414/1-160 CODON                    .............................................................................................................................................................................................................................................................................AUG
#=GR JGI2065J20421_1025414/1-160 TT_RNIE_SLOW             ................................................................................................................................................................................................................................................................................
JGI24770J26754_10678085/42-198                            AGGCCCGAGCCGCUGUUGAGUCGGUCGGAUCACCCCGCUGCCGCGGUAGCUCCACGACAUGGCAGACUGGGUGACUGGCCACGG.UACCGGUUCCCGUUGGUGCGC......................AAACUCC...............................................................GCGC.CCAUCGACCCGGCG.ACC....................ACGAUGAAAGGAACUGCCGGC.......AUG
#=GR JGI24770J26754_10678085/42-198 CODON                 ..........................................................AUG...................................................................................................................................................................................................................
#=GR JGI24770J26754_10678085/42-198 TT_RNIE_SLOW          ................................................................................................................................................................................................................................................................................
NZ_CCXH01000177.1/1310-1473                               CGUGGGUCGUGUCGGCCAGUUCACUGCGCCGGGGGCGUACCCGCAUGGACCCGGGGGCCGGCGGGGUGGCACAAUGCCACUCGG.UCCCGGUUCACCCCCGAG.........................CUCCGGCGUGGGCACCUGC......................................................CCCGGGGGACCCGGC..AUC................CUCGAAUCCUUAAGGAGACACC..........AUG
#=GR NZ_CCXH01000177.1/1310-1473 CODON                    .............................................................................................................................................................................................................................................................................AUG
#=GR NZ_CCXH01000177.1/1310-1473 TT_RNIE_SLOW             ................................................................................................................................................................................................................................................................................
botACOD_GAKN62C01CC25B/92-241                             CAUCGGGAUCUUCGUCUAGCAGCGCCCGGGAGCCGCCCAGGGAAUUGGCCGGCGACCCGGCUUGUUCGUACCAUUGCCAGUCGG.UUCCGGUUCACGUC..GCGC.......................AAGCCC.................................................................GCGCUGGACGACCCGGG..ACU.................CUUGAGAGAUGAGGACAUC............AUG
#=GR botACOD_GAKN62C01CC25B/92-241 CODON                  ................STP..........................................................................................................................................................................................................................................................AUG
#=GR botACOD_GAKN62C01CC25B/92-241 TT_RNIE_SLOW           ................................................................................................................................................................................................................................................................................
AglaG_GDN60OX02G4DXO/381-217                              CGGAGCGGGUGUCGGACAGGUCACUGCGCCCAGGGCGAAGUCGCAUGGACCGGGGGCCCGUCGAGGUGGCACAAUGCCAGACGG.UCCCGGUUCACCCCCGAG.........................CACCACGCGUGGGCACCUGC.....................................................CCCGGGGGACCCGGC..AUC................CUCGAAUCCAUAAGGAGACACC..........AUG
#=GR AglaG_GDN60OX02G4DXO/381-217 CODON                   .............................................................................................................................................................................................................................................................................AUG
#=GR AglaG_GDN60OX02G4DXO/381-217 TT_RNIE_SLOW            ................................................................................................................................................................................................................................................................................
JGI12396J12026_1002764/1-89                               .............................................................................GCCCGAG.CUCCGGUUCACGGC.GCCGC.UGUGCA................GAUGG...........................................................UGUGCAGGCGGCAGCCGACCCGGCG.GCU................CUCCCGACCGAGAGGCAGCAC...........AUG
#=GR JGI12396J12026_1002764/1-89 CODON                    ................................................................................................................................................................................................................................................................................
#=GR JGI12396J12026_1002764/1-89 TT_RNIE_SLOW             ................................................................................................................................................................................................................................................................................
JGI12396J12026_1094345/1-110                              ........................................................................GACUGUCCCAGG.CUCCGGUUCACGACGCGG.........................UUCCGAUGCAUUCCAGCUUCGUGCUCGCCCUGCGCGAGC..................................CCGC.UCGACCCGGCG.GCC..................ACGACCCUCGAGGAGAUCCC..........GUG
#=GR JGI12396J12026_1094345/1-110 CODON                   .............................................................................................................................................................................................................................................................................AUG
#=GR JGI12396J12026_1094345/1-110 TT_RNIE_SLOW            ................................................................................................................................................................................................................................................................................
NZ_CM001024.1/677395-677539                               CCUGAUCGGACCCGCGCCGGGCCCGGGAACACCCGGUCGGCGAUUUGUGUUGACCCCGUCGACACUGGCACCAUCACUCCUUGG.CUCUGGUUCACGG.UGCGC........................AGCC....................................................................GCGCAGCCGACCCAGCG.GCC.....................CCACGAGAGGACCACC...........AUG
#=GR NZ_CM001024.1/677395-677539 CODON                    ..STP........................................................................................................................................................................................................................................................................AUG
#=GR NZ_CM001024.1/677395-677539 TT_RNIE_SLOW             ................................................................................................................................................................................................................................................................................
NZ_KE383929.1/680379-680235                               GGUGCGCGCCCCACGCCGAGGUCGCGCACACCGGCCGGGAAUUGGUGUGCCCCCGAGGGUGUUGACUACUCUUGGUUCGUUCGG.UUCCGGUUCACGGUCGUGC........................GCUC....................................................................GCAC.ACCGACCCGGC..ACC...................CCUGAUGAGAGGACACC............AUG
#=GR NZ_KE383929.1/680379-680235 CODON                    .............................................................................................................................................................................................................................................................................AUG
#=GR NZ_KE383929.1/680379-680235 TT_RNIE_SLOW             ................................................................................................................................................................................................................................................................................
JGI11800J13271_1023285/333-165                            GCGUGCGCGUUUAGGCUACUGGCGGCUGACCUGGCAUAAUCGCACCAGGCAUCCGGCCCCAGGGCCGGAACGUCANGACCUCGG.UCCCGGUUCACGCCGCACACUCCUUUCCGGUC...........CAUUC......................................................GGCCGG...GGGGAG...GGCGACCCGG.G.GCC.................CCCGAUGGAAGAGGAAGCC............AUG
#=GR JGI11800J13271_1023285/333-165 CODON                 ................................................................................................................................................................................................................................................................................
#=GR JGI11800J13271_1023285/333-165 TT_RNIE_SLOW          ................................................................................................................................................................................................................................................................................
CEUF01060573.1/485-317                                    GCGUGCGCGUUUAGGCUACUGGCGGCUGACCUGGCAUAAUCGCACCAGGCAUCCGGCCCCAGGGCCGGAACGUCAUGACCUCGG.UCCCGGUUCACGCCGCACACUCCUUUCCGGUC...........CAUUC......................................................GGCCGG...GGGGAG...GGCGACCCGG.G.GCC.................CCCGAUGGAAGAGGAAGCC............AUG
#=GR CEUF01060573.1/485-317 CODON                         .............................................................................................................................................................................................................................................................................AUG
#=GR CEUF01060573.1/485-317 TT_RNIE_SLOW                  ................................................................................................................................................................................................................................................................................
NZ_KI911782.1/1566946-1567097                             UCCGCUGAUCGUGUUCCCUGGCGGUCGCUGAGCGUCCGCCAGGGAACACGAUCACGGUUCCGGGCGUUUAUACUCACCUGUUGG.UUCCGGUUCACGGUUCGGCA.......................CCC....................................................................UGCCGCACCGACCCGGCG.GCC.................CUUGAAAUCCCAGGAGUACGC..........AUG
#=GR NZ_KI911782.1/1566946-1567097 CODON                  .............................................................................................................................................................................................................................................................................AUG
#=GR NZ_KI911782.1/1566946-1567097 TT_RNIE_SLOW           ................................................................................................................................................................................................................................................................................
NZ_JODQ01000002.1/16169-16010                             GCAUCGUUCAGGCACGACCCCGGGAAUGCGCGAUGGCCUGGGACGGUUCUCCGAUCUGGCACACUGGUAGCCGAACCGUUGUGG.UUCCGGUUCCCGCC.C......CCUGG................UCU.............................................................CCAGGCUGACAGAGGCGAUCCGGCG.ACC.................GCGCCCCGGAGAGGAAAAAGGU.........AUG
#=GR NZ_JODQ01000002.1/16169-16010 CODON                  .............................................................................................................................................................................................................................................................................AUG
#=GR NZ_JODQ01000002.1/16169-16010 TT_RNIE_SLOW           ................................................................................................................................................................................................................................................................................
JGI24735J21928_10338363/407-264                           CUCCUCGACCAGCGGCGGGUCUCGGGACCAGGGAAUCUGCGGAUUACGACGCGCGUUGCACCGAGUGGCACAAUCGCCCCUUGG.UUCCGGUUCACCUCAGCCGC.......................ACCGC..................................................................GCGUCUGGGGACCCGGCG.ACU.........................GGAAGGACACC............AUG
#=GR JGI24735J21928_10338363/407-264 CODON                .............................................................................................................................................................................................................................................................................AUG
#=GR JGI24735J21928_10338363/407-264 TT_RNIE_SLOW         ................................................................................................................................................................................................................................................................................
NZ_KE386848.1/66934-67087                                 GGCUAGCAUGUCACCGGUUUCACCCAGCGGUGACGCGCCUGAUAUAGACCGUAAAGGGCGAAGCAUGGCAGAAUAGACGACUGG.UUCCGGUUCACCGCGCGGC........................AUGG....................................................................GCCCCGUGGACCCGGC..ACU..............CCUCGAAUCCCUUAAGGAGAACACC.........AUG
#=GR NZ_KE386848.1/66934-67087 CODON                      .......................................................................................................G........................UA...........................................................................................................................................AUG
#=GR NZ_KE386848.1/66934-67087 TT_RNIE_SLOW               ................................................................................................................................................................................................................................................................................
NZ_JTJI01000005.1/27376-27526                             UUCACGGGGUGGGAAUGCCUGGUGGGGGUGGUGCGUUGAAGUGCGUGUCGGGCCGUCUGGCAGAAUUAGCCCGCUGACGUCCGG.CUCCGGUUCACCUUCGCCCG.......................CAGGAACGA..............................................................CGCG.GGAGGACCCGGA..GCC....................ACAGAGAGAGGACACC............AUG
#=GR NZ_JTJI01000005.1/27376-27526 CODON                  .............................................................................................................................................................................................................................................................................AUG
#=GR NZ_JTJI01000005.1/27376-27526 TT_RNIE_SLOW           ................................................................................................................................................................................................................................................................................
JGI25321J39296_1051856/209-57                             GGGCGUUUAGGCGACUGGCGGUUGACCUGGCAUAAUGCGUGUCAGUCUGCCGGCCUACGGCCGGGUGGACCGCCGACACCUCGG.UUCCGGUUCACGCCGCUGCC.......................UCCCAGGAC..............................................................GGGAGG.GCGACCCGGG..GCC..................ACGAUCGAAGAGGAAACC............AUG
#=GR JGI25321J39296_1051856/209-57 CODON                  ..................................AUG...........................................................................................................................................................................................................................................
#=GR JGI25321J39296_1051856/209-57 TT_RNIE_SLOW           ................................................................................................................................................................................................................................................................................
JGI25317J35169_1083333/1-77                               ............................................................................CACCUCGG.UUCCGGUUCACGCCGCUGCC.......................UCCCAGGAC..............................................................GGGAGG.GCGACCCGGG..GCC..................ACGAUCGAAGAGGAAACC............AUG
#=GR JGI25317J35169_1083333/1-77 CODON                    .............................................................................................................................................................................................................................................................................AUG
#=GR JGI25317J35169_1083333/1-77 TT_RNIE_SLOW             ................................................................................................................................................................................................................................................................................
C688J13580_1096905/1-120                                  .......................AUCAUGGAAUGCGGGGCCGCAUCCUCGCGUUGCAUGUCUGGCACACUGGACAACGGCAUGG.UUCCGGUUCACCCGCC...........................GUCC.......................................................................GGCGGGACCCGGCG.ACC....................GACAGACGAGGAGCAGCCG.........UGA
#=GR C688J13580_1096905/1-120 CODON                       .......................AUG.........................................................................................................................................................................................................................................A.........UGP
#=GR C688J13580_1096905/1-120 TT_RNIE_SLOW                ................................................................................................................................................................................................................................................................................
NZ_JNZO01000018.1/362343-362494                           CGCCGUCCGAGGCAGCUCAGGAAUACUUUCGCCGCCACCCCGGUUUGGGGAGAUGCGGCCAGUCCUGGCAGACUGGUACGUCGG.CCCCGGUUCACGUUUGCCGCG......................CCC...................................................................CGCGG.AAGCGACCCGGA..GCC.................CUCCCGAAACUAGGAGACACC..........UUG
#=GR NZ_JNZO01000018.1/362343-362494 CODON                ................................................................................................................................................................................................................................................................................
#=GR NZ_JNZO01000018.1/362343-362494 TT_RNIE_SLOW         ................................................................................................................................................................................................................................................................................
NZ_KQ434753.1/68009-67855                                 GGCGCACAGCAGCACAGCGGCGAACGCGGCGGCCACGUGGCGGUUUGGCUGCGGCGGCCCGCACCUGGAAUACUGAUCUGCUGG.CUCCGGUUCACGGUGCGACG.......................CCC....................................................................CGUCGUGCUGACCCGGCG.GCC.................CACGACACGCCAGGAGUGCGCAGC.......AUG
#=GR NZ_KQ434753.1/68009-67855 CODON                      .............................................................................................................................................................................................................................................................................AUG
#=GR NZ_KQ434753.1/68009-67855 TT_RNIE_SLOW               ................................................................................................................................................................................................................................................................................
JGI12397J12024_1025645/1-92                               ..........................................................GCUCUGGCACACUGGUCCCCUUCGAG.CACCGGUUCCCGCCCACCGC.......................GCAC...................................................................GC...GGGCGACCCGGCG.GCU.................CCCCGACCGAGAGGCACAGCC..........GUG
#=GR JGI12397J12024_1025645/1-92 CODON                    ................................................................................................................................................................................................................................................................................
#=GR JGI12397J12024_1025645/1-92 TT_RNIE_SLOW             ................................................................................................................................................................................................................................................................................
NZ_KB911723.1/80623-80472                                 CGGCCUUCGCGGACCCCGGGGAAUAGAUCCCCCCGCCCCCCGGUUUUGGGGGAUGCGGCCAGUCCUGGCAGACUGGUACGUCGG.CUCCGGUUCACGUUGGUCGU.......................AUCCC..................................................................GCGA.CAACGACCCGGC..GCC.................CUCCCGAAACUAGGAGACACC..........UUG
#=GR NZ_KB911723.1/80623-80472 CODON                      .............................................................................................................................................................................................................................................................................AUG
#=GR NZ_KB911723.1/80623-80472 TT_RNIE_SLOW               ................................................................................................................................................................................................................................................................................
FWIROz_GKA24FP02JUPYD/1-111                               ..........................................AUUACCUGCAGCGUUGCAGCAGGUGGCACAAUCGCCCCUUGG.UUCCGGUUCACCCCAUGACGCCCUCGC................GCC.............................................................GCGACGGCA....GGGGACCCGGCG.GCC........................CGAAAGGAAACC............AUG
#=GR FWIROz_GKA24FP02JUPYD/1-111 CODON                    .............................................................................................................................................................................................................................................................................AUG
#=GR FWIROz_GKA24FP02JUPYD/1-111 TT_RNIE_SLOW             ................................................................................................................................................................................................................................................................................
3300001592_10007801/2986-2821                             GCGUCCUCAGUGGCGUCACGGCGCUGAUGGACGCGUCGGGACGGUUUGGUAACUGGCGAGUGAUCAGGCACAAUGGUGGGUCGG.UUCCGGUUCACGCCAGGG.........................GGUUCAUCCAGCCCCAUCAGUUUUGC...............................................CAUCGGCGACCCGGA..GCC.....................CGAGAACAGGAGAAACC..........AUG
#=GR 3300001592_10007801/2986-2821 CODON                  .............................................................................................................................................................................................................................................................................AUG
#=GR 3300001592_10007801/2986-2821 TT_RNIE_SLOW           ................................................................................................................................................................................................................................................................................
NZ_AXCZ01000025.1/21617-21469                             GCGCGCCCGGGCAGCACGAGGACUGAUCCGGACGGUCGGUCCGGUUAUGGCCCGGACCGACCGUCUGGCAGACUGUCCCUUCGGUCUGCGGUUCACGCCUGCG.........................AUCAG....................................................................CGCAGGCGACCCGGAG.GCC.....................CGUCGAUAGGAGAACCACU........GUG
#=GR NZ_AXCZ01000025.1/21617-21469 CODON                  .......................STP...................................................................................................................................................................................................................................................AUG
#=GR NZ_AXCZ01000025.1/21617-21469 TT_RNIE_SLOW           ................................................................................................................................................................................................................................................................................
NZ_KI301992.1/1665728-1665589                             CCCGCGGGGCUCCGCCCCGGCCAAGGAAUAGACGGACCCUCGAUUUCCUUGUACCGAGUGCCGAAUGGCACAAUCAAUCCUUGG.UCCUGGUUCACGACGCGC.........................GCC......................................................................GCGCGACGACCCAGC..GCC......................UCAGAGAGGACACC............AUG
#=GR NZ_KI301992.1/1665728-1665589 CODON                  .............................................................................................................................................................................................................................................................................AUG
#=GR NZ_KI301992.1/1665728-1665589 TT_RNIE_SLOW           ................................................................................................................................................................................................................................................................................
NZ_KE384490.1/243783-243926                               AACAGACCGGCACCUGCGAGCGUUGAGCAGGCGUCAAGGUCGAUUCGCCCCCAUGCGGUAGGCGAUGGCACACUUGGACGCUGG.CUCCGGUUCACGUACCC..........................ACAC......................................................................GGGUGCGACCCGGCG.GCU..................GUAACCCGAGAGGAAACC............AUG
#=GR NZ_KE384490.1/243783-243926 CODON                    .............................................................................................................................................................................................................................................................................AUG
#=GR NZ_KE384490.1/243783-243926 TT_RNIE_SLOW             ................................................................................................................................................................................................................................................................................
NZ_JYNX01000034.1/42439-42286                             GUCGGCGCGCAGGAAUAGGGGCCGCCGGGUGCGUGUUUAGGCUGUUGGCGGUUGACCUGGCAUAAUGGGCCGCCGACACCUCGG.UUCCGGUUCACGCCGCAGCAUCC....................CGACUU..............................................................GGGU....UGGCGACCCGGG..GCC.................CACGAUCGAAGAGGAAACC............AUG
#=GR NZ_JYNX01000034.1/42439-42286 CODON                  ...............STP..............................................................................................................................................................................................................................................................
#=GR NZ_JYNX01000034.1/42439-42286 TT_RNIE_SLOW           ................................................................................................................................................................................................................................................................................
NZ_JUZA01000019.1/44817-44960                             GAUGAGCACGUCGGCCGAUUAGUAGCGCCUGCAGUGAACACUCUCACGUAUGAAUACGUGGAAGAGUAUGGCAUAAUCUUUCUG.UUCCGGUUCACCGC.............................UCUG.........................................................................GCGGACCCGGCG.ACC................UCGAAUUCCUUAAGGAGAUAAAUU........AUG
#=GR NZ_JUZA01000019.1/44817-44960 CODON                  ...................STP.......................................................................................................................................................................................................................................................AUG
#=GR NZ_JUZA01000019.1/44817-44960 TT_RNIE_SLOW           ................................................................................................................................................................................................................................................................................
PRSSGFe2_Sequence0000001542/7832-7669                     AGUAGUGAACCGGGCCGGUCCAGGGGGAGGUCCGGCCGUCGAAGUUUGGAUCAGGGGUGCCGAUCGGGCACAAUAGGUCCUCGG.UUCCGGUUCACGCC......GC...GGGGC.............GCAUCCA......................................................GCCCCUCAGCAAAGAUGGCGACCCGGU..GCC...................CACGAAACCAGGAGAAAAC..........AUG
#=GR PRSSGFe2_Sequence0000001542/7832-7669 CODON          .............................................................................................................................................................................................................................................................................AUG
#=GR PRSSGFe2_Sequence0000001542/7832-7669 TT_RNIE_SLOW   ................................................................................................................................................................................................................................................................................
NZ_AQXZ01000013.1/17142-16999                             UCGAUGGCUGGCGGUGUUCCACCACAGCCAUCGAUUAACAGCUCAGUGGUCAAAACUGGCAUACUGAGCCGUCGACAAGUCCGG.UUCCGGUUCACGUGAACG.........................AAAGAG...................................................................CG.UCACGACCCGGCG.ACC......................AUUGAAAGGGACACC...........AUG
#=GR NZ_AQXZ01000013.1/17142-16999 CODON                  .............................................................................................................................................................................................................................................................................AUG
#=GR NZ_AQXZ01000013.1/17142-16999 TT_RNIE_SLOW           ................................................................................................................................................................................................................................................................................
JGI24770J26754_10040473/563-705                           CUGUUAACCCGGUAGGCGGUCGGAGGCCAUGAUUUCGGGACAUCGUGCCCCGCGUGGCAUACUGGAUCGUCGAAUCCAGUCCGG.UUCCGGUUCACACUCGG..........................CAAUCCA...................................................................CCGGGUGACCCGGCG.ACC.......................AUGAAAGGGACACC...........AUG
#=GR JGI24770J26754_10040473/563-705 CODON                .............................................................................................................................................................................................................................................................................AUG
#=GR JGI24770J26754_10040473/563-705 TT_RNIE_SLOW         ................................................................................................................................................................................................................................................................................
NC_017803.1/8256011-8255855                               GUUAUGGCUUGCGAAACCAGUUGCACCUCCUGAUUUCCGGCCGGUACGGGAGGCAUGGCAGACUGGUACAUCGGCCAGUAAGGG.UUCCGGUUCCCGCUCU...........................CACUCAUCAC.................................................................AGAGCGACCCGGCG.GCC..................CGCAUCAUCGAGAGGGACCGAGAAGAC...AUG
#=GR NC_017803.1/8256011-8255855 CODON                    .............................................................................................................................................................................................................................................................................AUG
#=GR NC_017803.1/8256011-8255855 TT_RNIE_SLOW             ................................................................................................................................................................................................................................................................................
DCrCPGB_c279856/194-18                                    CGUUAUCGACCACGGACCGUCGAACGCCUCCUGAUUUCUGAUCAGGUCUUGUGACAUGGCAGACUGGUCCAUCGGCCAGCACGG.UUCCGGUUCCCGC..CCGAG.CCUGCCGCUCC...........ACCG.......................................................GGAGCGGCAGGUCAUGACAGCGACCCGGCG.ACC..................AGACGAUGAGAGGGACCGACCGAC......AUG
#=GR DCrCPGB_c279856/194-18 CODON                         ................................................................................................................................................................................................................................................................................
#=GR DCrCPGB_c279856/194-18 TT_RNIE_SLOW                  ................................................................................................................................................................................................................................................................................
NZ_AZUQ01000001.1/2107269-2107426                         ACGAUCACCGGUUACACUAGUUAGUUGGCGUCAAGAAAGGAUUGACGACCACUGUCCAAGCGCUUCCUCGGAAGCACGAUCCGG.UACCGGUUCACGGUUGGCGUCGCG...................CUCUGUU............................................................CGUGCCGUCGAUCGACCCGGCG.ACC......................GAAGAAAGGCCCACA...........AUG
#=GR NZ_AZUQ01000001.1/2107269-2107426 CODON              .............................................................................................................................................................................................................................................................................AUG
#=GR NZ_AZUQ01000001.1/2107269-2107426 TT_RNIE_SLOW       ................................................................................................................................................................................................................................................................................
4491734.3.12108778/249-391                                GGGCGGCCACUGGCGGGAACACGCAGCGGCCAGCCGGGCGCUGAGCUAGUCGUGCGCGCAUCUGGCACACUUAACCAACUCCGG.CACCGGUUCCCGUG.............................CACCCA.......................................................................CACGACCCGGCG.GCC.................ACUGAACCGAGAGGCACCACC..........GUG
#=GR 4491734.3.12108778/249-391 CODON                     .............................................................................................................................................................................................................................................................................AUG
#=GR 4491734.3.12108778/249-391 TT_RNIE_SLOW              ................................................................................................................................................................................................................................................................................
NZ_AUKR01000002.1/319891-319742                           CCUUCCGGCGGGAGCGCGGGGAAUACCACGACCCGCACCCCGGUUUGGGGAGGUGGAGCCAGAAGUGGCAGACUGGUCCGUCGG.UCCCGGUUCACGUCGCACC........................AGCA....................................................................GGUGGGACGACCCGGC..ACC.................CUCCCGAACCUAGGAGACACC..........GUG
#=GR NZ_AUKR01000002.1/319891-319742 CODON                .............................................................................................................................................................................................................................................................................AUG
#=GR NZ_AUKR01000002.1/319891-319742 TT_RNIE_SLOW         ................................................................................................................................................................................................................................................................................
NZ_AQYY01000001.1/1361275-1361431                         UGGCUGGCGCCGGACAUCGCUCCCGACGGCACGGAUCACCCCGGUUUGGUUACCGCGGUGUGAUCGGGCAAAAUGGUGGGUCGG.UUCCGGUUCACGCC......ACGGGGU................CAAUCCA.........................................................GCCCCACCAUCCCGGCGACCCGGC..CCC.......................CGUUAAGGAGAAACC..........AUG
#=GR NZ_AQYY01000001.1/1361275-1361431 CODON              ............................................................STP..............................................................................................................................................................................................................AUG
#=GR NZ_AQYY01000001.1/1361275-1361431 TT_RNIE_SLOW       ................................................................................................................................................................................................................................................................................
NZ_LBNO01000049.1/15248-15089                             UCCGUACCCUGCGGAAUAACGUCGCCGGGGCAGGUGUUUAGGCUGCUGGCGGUCCAACUGGCAUAAUGGACCGUCGACCCUCGG.UUCCGGUUCACGCCUCACACCUUCACUG...............AAAU...........................................................CGCUGAAGG.....GGCGACCCGGG..UCC..................ACGAUCGAAGAGGAAACC............AUG
#=GR NZ_LBNO01000049.1/15248-15089 CODON                  ................STP..........................................................................................................................................................................................................................................................AUG
#=GR NZ_LBNO01000049.1/15248-15089 TT_RNIE_SLOW           ................................................................................................................................................................................................................................................................................
FNTS067_GJ87FRN01EXCYZ/196-96                             .........................................................GCCGUCCUCUGGCACACUGUUACGAGG.UUCCGGUUCACGG...CGCGCGCC...................CUCC...............................................................GGCGCGCGGGUCCGACCCGGCG.ACC.................GCCCCCUCACGAGGAGAUCCC..........AUG
#=GR FNTS067_GJ87FRN01EXCYZ/196-96 CODON                  ................................................................................................................................................................................................................................................................................
#=GR FNTS067_GJ87FRN01EXCYZ/196-96 TT_RNIE_SLOW           ................................................................................................................................................................................................................................................................................
NZ_KK073874.1/7435101-7434952                             GUCCCUGACCUGUGCGGGAAUGCCGGACCGGUGCGGGCGCGUUUUUCGAUGCGGCAAUACGUCUGACACACUGGACCUCAUCGG.UUCCGGUUCACGCUGCGCUCC......................GCCU..................................................................GGAG.GCCGCGACCCGGCG.ACC..................ACGAGAGAAGAGGAACC.............AUG
#=GR NZ_KK073874.1/7435101-7434952 CODON                  .............................................................................................................................................................................................................................................................................AUG
#=GR NZ_KK073874.1/7435101-7434952 TT_RNIE_SLOW           ................................................................................................................................................................................................................................................................................
ATED_F4WRAXD01CHLUA/305-157                               UCGGCUUGCGGGCUGGCGCCAGUCCGUUCGCAUCUGAGCCGGGAAUUGGCAACGCGGGGCUUGUUCUGCAUAAUUGAGUGUUGG.CUCCGGUUCACGUCCGUCCC.......................AGGUCC.................................................................GGGA.GGGCGACCCGGCG.GCC....................CCUAUGAGAGGAACCC............AUG
#=GR ATED_F4WRAXD01CHLUA/305-157 CODON                    .............................................................................................................................................................................................................................................................................AUG
#=GR ATED_F4WRAXD01CHLUA/305-157 TT_RNIE_SLOW             ................................................................................................................................................................................................................................................................................
NZ_AGVX02000017.1/618-445                                 CCGGAAACAGAUGACGGCCCUCCCGCGUUGUGGAGGGUGGCGGCGACGCGGUGGGCAUCUGGCACACUGGUUCGCCGAACACGG.CUCCGGUUCACC.CCCUCGCCCGGCC...CCGGU.........AGC......................................................ACCGGGCUGGCCAGGC.AGGGCGGACCCGGCG.GCC....................ACGGACGAAGGGACACACCU........GUG
#=GR NZ_AGVX02000017.1/618-445 CODON                      .............................................................................................................................................................................................................................................................................AUG
#=GR NZ_AGVX02000017.1/618-445 TT_RNIE_SLOW               ................................................................................................................................................................................................................................................................................
FNTS_GKKEVUV01AVOLL/210-69                                CGGUGCCGGCCCGAGCGGCCGGGACCACCUGGUCGCCACAGCCGGAUGGGACUACUCGGUCUGGCACACUGGUUGACGUACGAG.CACCGGUUCACGUC.............................AUGUCC.......................................................................GACGACCCGGCG.GCU..................CCCCAACGAGAGGCACAGCC..........AUG
#=GR FNTS_GKKEVUV01AVOLL/210-69 CODON                     .............................................................................................................................................................................................................................................................................AUG
#=GR FNTS_GKKEVUV01AVOLL/210-69 TT_RNIE_SLOW              ................................................................................................................................................................................................................................................................................
FNTS_GKKEVUV01BHC90/67-208                                CGCCGGCGACCGUCAGAGAUCACCGGCAGUCGCCGAGCCAGGCCGCCGGGACUACACCGUCUGGCACACUGGUUGACGUACGAG.CACCGGUUCACGUC.............................CCUAC........................................................................GACGACCCGGCG.GCU.................CCCCUGACGAGAGGCACAGCC..........AUG
#=GR FNTS_GKKEVUV01BHC90/67-208 CODON                     ................................................................................................................................................................................................................................................................................
#=GR FNTS_GKKEVUV01BHC90/67-208 TT_RNIE_SLOW              ................................................................................................................................................................................................................................................................................
NZ_AGVE01000042.1/531939-531778                           UCCCAGCGGGGAAUAGUCGCCGGUCAUGUGCUGUUUUUCAGGGUCGGCGGUCGAACUGGCAUAAUGGACCGUCGGACACCUCGG.UUCCGGUUCACGUCUCACCGCAGGC.GC...............GCGA...........................................................GCGGCCUGAACU..GGCGACCCGGC..ACC..................ACGAUCGAAGAGGACAUC............AUG
#=GR NZ_AGVE01000042.1/531939-531778 CODON                .............................................................................................................................................................................................................................................................................AUG
#=GR NZ_AGVE01000042.1/531939-531778 TT_RNIE_SLOW         ................................................................................................................................................................................................................................................................................
JGI24740J21852_10021611/261-412                           GGUGGACAGGACUCGAUCGACGGUGGGAGGCGGAAUGCCCGGAUUACCUGCGGCGUUGGAGCAGGUGGCACAAUCGCCCC.UUGGUUCCGGUUCNCCCCGCCGACGUCG...................UGC................................................................CGACG.CGUCGGGGACCCGGCG.ACA........................GAUAAGGAAAUUCC..........AUG
#=GR JGI24740J21852_10021611/261-412 CODON                .............................................................................................................................................................................................................................................................................AUG
#=GR JGI24740J21852_10021611/261-412 TT_RNIE_SLOW         ................................................................................................................................................................................................................................................................................
JGI24735J21928_10010623/977-1128                          GGUGGACAGGACUCGAUCGACGGUGGGAGGCGGAAUGCCCGGAUUACCUGCGGCGUUGGAGCAGGUGGCACAAUCGCCCCUUGG.UUCCGGUUCACCCCGCCGACGUCG...................UGC................................................................CGACG.CGUCGGGGACCCGGCG.ACA........................GAUAAGGAAAUUCC..........AUG
#=GR JGI24735J21928_10010623/977-1128 CODON               .............................................................................................................................................................................................................................................................................AUG
#=GR JGI24735J21928_10010623/977-1128 TT_RNIE_SLOW        ................................................................................................................................................................................................................................................................................
APMI01059580.1/1684-1529                                  GGUGCCGCCGCCUGACCCGAUCGGCCACCGUCGGCAGGCGCUGUUUUCGUGGGGUCGCCGCGGUCUGGCACACUGGUGAGUCGG.CUCCGGUUCACGCU..CGCCCGU....................CCGAU...............................................................GCGGGUGCUGGCGACCCGGCG.GCC.....................CUGAACGAGGAGAUGAGUC........GUG
#=GR APMI01059580.1/1684-1529 CODON                       ............STP..............................................................................................................................................................................................................................................................AUG
#=GR APMI01059580.1/1684-1529 TT_RNIE_SLOW                ................................................................................................................................................................................................................................................................................
JGI12397J12024_1172898/1-142                              .............CACCCACCGGCGUCCGCGAGGCACCCCGGAGUGGCGCUGGGAGCACCGCCCCUGGCAGACUGGACGGCUGG.UUCCGGUUCACGUCACGAGCGCC....................AUC.................................................................GGCGCAAC.GACGACCCGGCG.ACC.................GAGACCCCGAGAGGACACC............AUG
#=GR JGI12397J12024_1172898/1-142 CODON                   .............................................................................................................................................................................................................................................................................AUG
#=GR JGI12397J12024_1172898/1-142 TT_RNIE_SLOW            ................................................................................................................................................................................................................................................................................
JGI12396J12026_1047907/1-92                               ...........................................................UGCUCUGGCAGACUCGAGCGCACGA.CACCGGUUCACGGCGGCACCC......................ACCCG.................................................................GGGUGCCGGCGACCCGGC..GUC....................AUCCGAAGAGGAGAGAC...........AUG
#=GR JGI12396J12026_1047907/1-92 CODON                    ................................................................................................................................................................................................................................................................................
#=GR JGI12396J12026_1047907/1-92 TT_RNIE_SLOW             ................................................................................................................................................................................................................................................................................
JGI12397J12024_1022031/1-92                               ...........................................................UGCUCUGGCAGACUCGAGCGCACGA.CACCGGUUCACGGCGGCACCC......................AUCCG.................................................................GGGUGCCGUCGACCCGGC..GUC....................AUCCGAAGAGGAGAGAC...........AUG
#=GR JGI12397J12024_1022031/1-92 CODON                    .............................................................................................................................................................................................................................................................................AUG
#=GR JGI12397J12024_1022031/1-92 TT_RNIE_SLOW             ................................................................................................................................................................................................................................................................................
NZ_JYJI01000122.1/1961-1809                               GAAUAGACGGGGACCCCUUCCCGUUGAAGCAGGCGUCCUCAGAAUUUUGACAGGCGGCCCGGUCCUGGCAGACUGGUCUGUCGG.CCCCGGUUCACGCACGUAGC.......................AAUUCG.................................................................GCU.CCUGCGACCCGGC..GCC.................CUCCCGAAUCUAGGAGACACC..........UUG
#=GR NZ_JYJI01000122.1/1961-1809 CODON                    .............................................................................................................................................................................................................................................................................AUG
#=GR NZ_JYJI01000122.1/1961-1809 TT_RNIE_SLOW             ................................................................................................................................................................................................................................................................................
NZ_LBMK01000002.1/777802-777954                           GAAUAGACCGGGACCCCUUCCCGUUGAAGCAGGCGUCCUCAGAAUUUUGACAGGCGGCCCGGUCCUGGCAGACUGGUCUGUCGG.CCCCGGUUCACGCACGUAGC.......................AAUUCG.................................................................GCU.CCUGCGACCCGGC..GCC.................CUCCCGAAUCUAGGAGACACC..........UUG
#=GR NZ_LBMK01000002.1/777802-777954 CODON                ................................................................................................................................................................................................................................................................................
#=GR NZ_LBMK01000002.1/777802-777954 TT_RNIE_SLOW         ................................................................................................................................................................................................................................................................................
NZ_JOFX01000020.1/50612-50764                             GAAUAGAUGCCGACCCCCUCCCGUUGAGGGAGAUGUCCUCAGAAUUUUGACAGGCAGCCCGGUCCUGGCAGACUGGUCUGUCGG.CCCCGGUUCACGCAAGCAGC.......................AAUUCG.................................................................GCU.CCUGCGACCCGGC..GCC.................CUCCCGAAUCUAGGAGACACC..........UUG
#=GR NZ_JOFX01000020.1/50612-50764 CODON                  ................................................................................................................................................................................................................................................................................
#=GR NZ_JOFX01000020.1/50612-50764 TT_RNIE_SLOW           ................................................................................................................................................................................................................................................................................
NZ_JZWW01000282.1/1811-1659                               GAAUAGAAGCGGACCCCUUCCCGUUGAGGGAGACGUCCUCAGAAUUUUGACAGGCAGCCCGGUCCUGGCAGACUGGUCUGUCGG.CCCCGGUUCACGCAAGUAGC.......................AAUUCG.................................................................GCU.CCUGCGACCCGGC..GCC.................CUCCCGAAUCUAGGAGACACC..........UUG
#=GR NZ_JZWW01000282.1/1811-1659 CODON                    ................................................................................................................................................................................................................................................................................
#=GR NZ_JZWW01000282.1/1811-1659 TT_RNIE_SLOW             ................................................................................................................................................................................................................................................................................
NZ_JOIB01000042.1/22370-22522                             GAAUAGACCGGGACCCCCUCCCGUUGAGGGUGAUGUCCUCAGAAUUUUGACAGGCAGCCCGGUCCUGGCAGACUGGUCUGUCGG.CCCCGGUUCACGCAAGUAGC.......................AAUUCG.................................................................GCU.CCUGCGACCCGGC..GCC.................CUCCCGAAUCUAGGAGACACC..........UUG
#=GR NZ_JOIB01000042.1/22370-22522 CODON                  ................................................................................................................................................................................................................................................................................
#=GR NZ_JOIB01000042.1/22370-22522 TT_RNIE_SLOW           ................................................................................................................................................................................................................................................................................
NZ_JOGB01000028.1/45170-45017                             AGGAAUAGACCCGGCCCCGUCCCUGUUGAGCAGCACGUCCCGAAUUUUGUAAGGCGGCCCGGUCCUGGCAGACUGGUACGUCGG.CUCCGGUUCACGCCGUGGGC.......................AAUUCC.................................................................GCCCCCUGCGACCCGGC..GCC.................CUCCCGAUACUAGGAGACACC..........UUG
#=GR NZ_JOGB01000028.1/45170-45017 CODON                  .............................................................................................................................................................................................................................................................................AUG
#=GR NZ_JOGB01000028.1/45170-45017 TT_RNIE_SLOW           ................................................................................................................................................................................................................................................................................
NZ_JOIS01000002.1/34265-34417                             GAAUAGAUGCCGGACCCCCCUCGUUGAGGGAGGCGUCCUCAGAAUUUUGACAGGCAGCCCGGUCCUGGCAGACUGGUCUGUCGG.CCCCGGUUCACGCAGUGCGC.......................AAUUCG.................................................................GCCC.CUGCGACCCGGC..GCC.................CUCCCGAAUCUAGGAGACACC..........UUG
#=GR NZ_JOIS01000002.1/34265-34417 CODON                  ................................................................................................................................................................................................................................................................................
#=GR NZ_JOIS01000002.1/34265-34417 TT_RNIE_SLOW           ................................................................................................................................................................................................................................................................................
NZ_JDUZ01000009.1/57263-57415                             GAAUAGACCCGGCCCCCCUCCCGUUGAGGGUGGUGUCCUCAGAAUUUUGACAGGCGGCCCGGUCCUGGCAGACUGGUCUGUCGG.CCCCGGUUCACGCAGUGCGC.......................AAUUCG.................................................................GCUC.CUGCGACCCGGC..GCC.................CUCCCGAAUCUAGGAGACACC..........UUG
#=GR NZ_JDUZ01000009.1/57263-57415 CODON                  ................................................................................................................................................................................................................................................................................
#=GR NZ_JDUZ01000009.1/57263-57415 TT_RNIE_SLOW           ................................................................................................................................................................................................................................................................................
NZ_LGUV01000348.1/15389-15541                             GAAUAGAUGGCGACCCCUCCCCGUUGAGGAAGGCGUCCUCAGAAUUUUGACAGGCAGCCCGGUCCUGGCAGACUGGUCUGUCGG.CCCCGGUUCACGCAGUGCGC.......................AAUUCG.................................................................GCUC.CUGCGACCCGGC..GCC.................CUCCCGAAUCUAGGAGACACC..........UUG
#=GR NZ_LGUV01000348.1/15389-15541 CODON                  ................................................................................................................................................................................................................................................................................
#=GR NZ_LGUV01000348.1/15389-15541 TT_RNIE_SLOW           ................................................................................................................................................................................................................................................................................
NZ_DS570390.1/37355-37507                                 GAAUAGAUGCCGUCCCCGUCCCGUUGAGGGAGGCGUCCUCAGAAUUUUGACAGGCGGCCCGGUCCUGGCAGACUGGUCUGUCGG.CCCCGGUUCACGCAGUGCGC.......................AAUUCG.................................................................GCUC.CUGCGACCCGGC..GCC.................CUCCCGAAUCUAGGAGACACC..........UUG
#=GR NZ_DS570390.1/37355-37507 CODON                      .............................................................................................................................................................................................................................................................................AUG
#=GR NZ_DS570390.1/37355-37507 TT_RNIE_SLOW               ................................................................................................................................................................................................................................................................................
NZ_GG657750.1/5365097-5365249                             GAAUAGAUGCCGGCCCCCUCCUGUUGAAGGCAGCGUUCCCGGAAUUUUGACAGGCGGCCCGGUCCUGGCAGACUGGUCUGUCGG.CCCCGGUUCACGCAGUGCGC.......................AAUUCG.................................................................GCUC.CUGCGACCCGGC..GCC.................CUCCCGAAUCUAGGAGACACC..........UUG
#=GR NZ_GG657750.1/5365097-5365249 CODON                  .............................................................................................................................................................................................................................................................................AUG
#=GR NZ_GG657750.1/5365097-5365249 TT_RNIE_SLOW           ................................................................................................................................................................................................................................................................................
NZ_JODE01000026.1/95092-94940                             GAAUAGAUGGCGACCCCCUGCCGUUGAGGGAGGCGUCCUCAGAAUUUUGACAGGCAGCCCGGUCCUGGCAGACUGGUCUGUCGG.CCCCGGUUCACGCAGUGCGC.......................AAUUCG.................................................................GCUC.CUGCGACCCGGC..GCC.................CUCCCGAAUCUAGGAGACACC..........UUG
#=GR NZ_JODE01000026.1/95092-94940 CODON                  ................................................................................................................................................................................................................................................................................
#=GR NZ_JODE01000026.1/95092-94940 TT_RNIE_SLOW           ................................................................................................................................................................................................................................................................................
NZ_JOEW01000030.1/23678-23830                             GAAUAGAUGCCCGCUCCUCCCCGUUGAGGGGAGCGUCCUCAGAAUUUUGACAGGCGGCCCGGUCCUGGCAGACUGGUCUGUCGG.CCCCGGUUCACGCAGUGCGC.......................AAUUCG.................................................................GCUC.CUGCGACCCGGC..GCC.................CUCCCGAAUCUAGGAGACACC..........UUG
#=GR NZ_JOEW01000030.1/23678-23830 CODON                  ................................................................................................................................................................................................................................................................................
#=GR NZ_JOEW01000030.1/23678-23830 TT_RNIE_SLOW           ................................................................................................................................................................................................................................................................................
NZ_JZWV01000546.1/4494-4646                               GAAUAGAUGCCGGCCCCACCCCGUUGAGGGGAGCGUUCCGAGAAUUUUGACAGGCGGCCCGGUCCUGGCAGACUGGUCUGUCGG.CCCCGGUUCACGCAGUGCGC.......................AAUUCG.................................................................GCUC.CUGCGACCCGGC..GCC.................CUCCCGAAUCUAGGAGACACC..........UUG
#=GR NZ_JZWV01000546.1/4494-4646 CODON                    .............................................................................................................................................................................................................................................................................AUG
#=GR NZ_JZWV01000546.1/4494-4646 TT_RNIE_SLOW             ................................................................................................................................................................................................................................................................................
NZ_LFML01000043.1/44866-44714                             GAAUAGAUGGCGGACCCCCCUCGUUGAGGGAGGCGUCCUCAGAAUUUUGACAGGCAGCCCGGUCCUGGCAGACUGGUCUGUCGG.CCCCGGUUCACGCAGUGCGC.......................AAUUCG.................................................................GCUC.CUGCGACCCGGC..GCC.................CUCCCGAAUCUAGGAGACACC..........UUG
#=GR NZ_LFML01000043.1/44866-44714 CODON                  ................................................................................................................................................................................................................................................................................
#=GR NZ_LFML01000043.1/44866-44714 TT_RNIE_SLOW           ................................................................................................................................................................................................................................................................................
NZ_JOCX01000002.1/316324-316476                           GAAUAGAUGUCGGACCCCCCUCGUUGAGGGAGGCGUCCUCAGAAUUUUGACAGGCAGCCCGGUCCUGGCAGACUGGUCUGUCGG.CCCCGGUUCACGCAGUGCGC.......................AAUUCG.................................................................GCUC.CUGCGACCCGGC..GCC.................CUCCCGAAUCUAGGAGACACC..........UUG
#=GR NZ_JOCX01000002.1/316324-316476 CODON                .............................................................................................................................................................................................................................................................................AUG
#=GR NZ_JOCX01000002.1/316324-316476 TT_RNIE_SLOW         ................................................................................................................................................................................................................................................................................
NZ_KL647135.1/194745-194593                               GAAUAGAUGCCGGCCCCGUCCCGUUGAGGGAGGCGUCCUCAGAAUUUUGACAGGCAGCCCGGUCCUGGCAGACUGGUCUGUCGG.CCCCGGUUCACGCAGUGCGC.......................AAUUCG.................................................................GCUC.CUGCGACCCGGC..GCC.................CUCCCGAAUCUAGGAGACACC..........UUG
#=GR NZ_KL647135.1/194745-194593 CODON                    .............................................................................................................................................................................................................................................................................AUG
#=GR NZ_KL647135.1/194745-194593 TT_RNIE_SLOW             ................................................................................................................................................................................................................................................................................
NZ_JNZY01000009.1/192183-192031                           GAAUAGAUGCCGCCCCCGCCCCGUUGAGGGAGGCGUCCUCAGAAUUUUGACAGGCAGCCCGGUCCUGGCAGACUGGUCUGUCGG.CCCCGGUUCACGCAGUGCGC.......................AAUUCG.................................................................GCUC.CUGCGACCCGGC..GCC.................CUCCCGAAUCUAGGAGACACC..........UUG
#=GR NZ_JNZY01000009.1/192183-192031 CODON                ................................................................................................................................................................................................................................................................................
#=GR NZ_JNZY01000009.1/192183-192031 TT_RNIE_SLOW         ................................................................................................................................................................................................................................................................................
NZ_JOBX01000049.1/61093-60941                             GAAUAGACCGGGACCCCUUCCCGUUGAAGCAGGCGUCCUCAGAAUUUUGACAGGCGGCCCGGUCCUGGCAGACUGGUCUGUCGG.CCCCGGUUCACGCAGUGCGC.......................AAUUCG.................................................................GCUC.CUGCGACCCGGC..GCC.................CUCCCGAAUCUAGGAGACACC..........UUG
#=GR NZ_JOBX01000049.1/61093-60941 CODON                  ................................................................................................................................................................................................................................................................................
#=GR NZ_JOBX01000049.1/61093-60941 TT_RNIE_SLOW           ................................................................................................................................................................................................................................................................................
NZ_JNZG01000011.1/30055-30207                             GAAUAGACCGGCGCCCCCUCCCGUUGAGGGUGAUGUCCUCAGAAUUUUGACAGGCAGCCCGGUCCUGGCAGACUGGUCUGUCGG.CCCCGGUUCACGCAGUGCGC.......................AAUUCG.................................................................GCUC.CUGCGACCCGGC..GCC.................CUCCCGAAUCUAGGAGACACC..........UUG
#=GR NZ_JNZG01000011.1/30055-30207 CODON                  ................................................................................................................................................................................................................................................................................
#=GR NZ_JNZG01000011.1/30055-30207 TT_RNIE_SLOW           ................................................................................................................................................................................................................................................................................
NZ_JOBU01000032.1/31007-31159                             GAAUAGACGCGGCCCCCCUCCCGUUGAGGGAGACGUCCUCAGAAUUUUGACAGGCAGCCCGGUCCUGGCAGACUGGUCUGUCGG.CCCCGGUUCACGCAGUGCGC.......................AAUUCG.................................................................GCUC.CUGCGACCCGGC..GCC.................CUCCCGAAUCUAGGAGACACC..........UUG
#=GR NZ_JOBU01000032.1/31007-31159 CODON                  ................................................................................................................................................................................................................................................................................
#=GR NZ_JOBU01000032.1/31007-31159 TT_RNIE_SLOW           ................................................................................................................................................................................................................................................................................
NZ_JODA01000013.1/129139-128987                           GAAUAGAUGGGGACCCCUUGCCGUUGAGUCAGGCGUCCUCAGAAUUUUGACAGGCAGCCCGGUCCUGGCAGACUGGUCUGUCGG.CCCCGGUUCACGCAGUGCGC.......................AAUUCG.................................................................GCUC.CUGCGACCCGGC..GCC.................CUCCCGAAUCUAGGAGACACC..........UUG
#=GR NZ_JODA01000013.1/129139-128987 CODON                ................................................................................................................................................................................................................................................................................
#=GR NZ_JODA01000013.1/129139-128987 TT_RNIE_SLOW         ................................................................................................................................................................................................................................................................................
NZ_JOIR01000005.1/53059-53211                             GAAUAGAUGGCGGCCCCCCUCCGUUGAGGGAGGCGUCCUCAGAAUUUUGACAGGCAGCCCGGUCCUGGCAGACUGGUCUGUCGG.CCCCGGUUCACGCAGUGCGC.......................AAUUCG.................................................................GCUC.CUGCGACCCGGC..GCC.................CUCCCGAAUCUAGGAGACACC..........UUG
#=GR NZ_JOIR01000005.1/53059-53211 CODON                  .............................................................................................................................................................................................................................................................................AUG
#=GR NZ_JOIR01000005.1/53059-53211 TT_RNIE_SLOW           ................................................................................................................................................................................................................................................................................
NZ_JNXL01000021.1/3132-3284                               GAAUAGAUGGCGACCCCCUGCCGUUGAGGGAGGCGUCCUCAGAAUUUUGACAGGCGGCCCGGUCCUGGCAGACUGGUCUGUCGG.CCCCGGUUCACGCAGUACGC.......................AAUUCG.................................................................GCUC.CUGCGACCCGGC..GCC.................CUCCCGAAUCUAGGAGACACC..........UUG
#=GR NZ_JNXL01000021.1/3132-3284 CODON                    ................................................................................................................................................................................................................................................................................
#=GR NZ_JNXL01000021.1/3132-3284 TT_RNIE_SLOW             ................................................................................................................................................................................................................................................................................
NZ_JWZS01001028.1/3868-3716                               GAAUAGAUGCCGGCCCCACCCCGUUGAGGGGAGCGUUCCGAGAAUUUUGACAGGCGGCCCGGUCCUGGCAGACUGGUCUGUCGG.CCCCGGUUCACGCAGUACGC.......................AAUUCG.................................................................GCUC.CUGCGACCCGGC..GCC.................CUCCCGAAUCUAGGAGACACC..........UUG
#=GR NZ_JWZS01001028.1/3868-3716 CODON                    ................................................................................................................................................................................................................................................................................
#=GR NZ_JWZS01001028.1/3868-3716 TT_RNIE_SLOW             ................................................................................................................................................................................................................................................................................
NZ_JNYC01000007.1/377147-377299                           GAAUAGACGGGGACCCCUUGCCGUUGAGGGAGGCGUCCUCAGAAUUUUGACAGGCAGCCCGGUCCUGGCAGACUGGUCUGUCGG.CCCCGGUUCACGCAGUACGC.......................AAUUCG.................................................................GCUC.CUGCGACCCGGC..GCC.................CUCCCGAAUCUAGGAGACACC..........UUG
#=GR NZ_JNYC01000007.1/377147-377299 CODON                .............................................................................................................................................................................................................................................................................AUG
#=GR NZ_JNYC01000007.1/377147-377299 TT_RNIE_SLOW         ................................................................................................................................................................................................................................................................................
NZ_KE340308.1/2146966-2146817                             CGCCGCUCCGAGCAGGGUCUGUAAGCAGAGUUACAGGCAGCGCACUGGAGCUCGCACGCCCAUUCGUGGGAAACUAAACGACGG.UUCUGGUUCACGGC.CCG.........................CACCU....................................................................CGGCGCCGACCCAGCG.GCC..................AUGAUCGAAAAGGAGACAUCAC........AUG
#=GR NZ_KE340308.1/2146966-2146817 CODON                  .............................................................................................................................................................................................................................................................................AUG
#=GR NZ_KE340308.1/2146966-2146817 TT_RNIE_SLOW           ................................................................................................................................................................................................................................................................................
NZ_KN323183.1/2148188-2148039                             CACACUCCGAGCCGCUGCCUGUAAGCAGAGUUACAGGCAGCGCACUGGAGCCAGCAUGCCCAUUCGUGGGAAACUGGACGACGG.UUCUGGUUCACGGC.CCGC........................ACC.....................................................................GCGGCGCCGACCCAGCG.GCC..................AUGAUCGAAAAGGAGACAUCAC........AUG
#=GR NZ_KN323183.1/2148188-2148039 CODON                  ................................................................................................................................................................................................................................................................................
#=GR NZ_KN323183.1/2148188-2148039 TT_RNIE_SLOW           ................................................................................................................................................................................................................................................................................
NZ_AGSO01000002.1/39886-39748                             CGCCGUCGGCUGCUGCGAUGUUGCGCACGCCGCACCGCGAGCCCUCGCCCCGCCCCGCCCCGGCGUGGCAGACUGUGACGUCGG.UUCUGGUUCACGGCGC...........................CCG........................................................................GCACCGACCCAGCG.ACC.....................CCGAGCAAGGAGAGAC...........AUG
#=GR NZ_AGSO01000002.1/39886-39748 CODON                  .............................................................................................................................................................................................................................................................................AUG
#=GR NZ_AGSO01000002.1/39886-39748 TT_RNIE_SLOW           ................................................................................................................................................................................................................................................................................
NZ_KK069988.1/25667-25810                                 CCGCCUGAGCGGGGAAGGAUCUUCGUCACCCCCGUGCCGUCGGCGUUCCCGCGGCGGCCGCGCUCGUGGCACACUGAACGACGG.UUCUGGUUCACGGCGCCC.........................GCC......................................................................GGGCGUCGACCCAGCG.ACC.....................CGUGAGAAGGAGACGAG..........AUG
#=GR NZ_KK069988.1/25667-25810 CODON                      .....STP.....................................................................................................................................................................................................................................................................AUG
#=GR NZ_KK069988.1/25667-25810 TT_RNIE_SLOW               ................................................................................................................................................................................................................................................................................
NC_013172.1/2160023-2159881                               UCGGCCUGAGCGGCGCGAUGUUGCGCACGCCGCAUCCCGAUCCCUCGCCCGCAGGGACCGGGGCGUGGCAGACUAUGACGUCGG.UUCUGGUUCACGGUGCCC.........................GCC......................................................................GGGCGCCGACCCAGCG.ACC.....................CCGAGCAAGGAGAGAC...........AUG
#=GR NC_013172.1/2160023-2159881 CODON                    ......STP....................................................................................................................................................................................................................................................................AUG
#=GR NC_013172.1/2160023-2159881 TT_RNIE_SLOW             ................................................................................................................................................................................................................................................................................
2204806299/17-159                                         ACGGCGCAGGCCCUGCGAUGUUGCGCACGCCGCAUCCGCGGCCCUCGCCCCGCAGGGCUCCGCCGUGGCAGACUGUGACGUCGG.UUCUGGUUCACGGCGCCC.........................GUC......................................................................GGGCGCCGACCCAGCG.ACC.....................CCGAGCAAGGAGAGAC...........AUG
#=GR 2204806299/17-159 CODON                              ................................................................................................................................................................................................................................................................................
#=GR 2204806299/17-159 TT_RNIE_SLOW                       ................................................................................................................................................................................................................................................................................
2157611060/231-150                                        .............................................................GGCGUGGCAGACUGUGACGUCGG.UUCUGGUUCACGGCGCCC.........................GCC......................................................................GGGCGCCGACCCAGCG.ACC.....................CCGAGCAAGGAGAGAC...........AUG
#=GR 2157611060/231-150 CODON                             ................................................................................................................................................................................................................................................................................
#=GR 2157611060/231-150 TT_RNIE_SLOW                      ................................................................................................................................................................................................................................................................................
2204808654/292-150                                        CCCCCGGCUGCUGCGANGUUGCGCACGCCGCACCGCGAGCCCUCGCCCCGCCCCGCCCCGGCGUGGGCAGGACUGUGACGUCGG.UUCUGGUUCACGGCGCCC.........................GCC......................................................................GGGCGCCGACCCAGCG.ACC.....................CCGAGCAAGGAGAGAC...........AUG
#=GR 2204808654/292-150 CODON                             .............................................................................................................................................................................................................................................................................AUG
#=GR 2204808654/292-150 TT_RNIE_SLOW                      ................................................................................................................................................................................................................................................................................
NZ_AORC01000017.1/14907-15050                             ACGGAGGUGGGCCACGAGUAUGGCGAACGCCGCACUGCGCUGCCCUGUCCCUUCGGCCCACGACGUGGCACACUGGUGCGUCGG.UUCUGGUUCACGGCGCCC.........................GCC......................................................................GGGUGCCGACCCAGCG.ACC.......................CGAGAAGGAGAGAAGCG........AUG
#=GR NZ_AORC01000017.1/14907-15050 CODON                  .............................................................................................................................................................................................................................................................................AUG
#=GR NZ_AORC01000017.1/14907-15050 TT_RNIE_SLOW           ................................................................................................................................................................................................................................................................................
NZ_AGBX01000007.1/600958-600813                           CCCUGACGGGUGACCAAGCAGACACCGCGCCGGGCCCGUUCCCCCUUCCCACCUGCGUCGCCGCAUGGCACAAUCGUCCCUCGG.UUCUGGUUCACGGCACCC.........................GCC......................................................................GGGUGCCGACCCAGCG.ACC.....................CGGACGAAGGAGAGAUUCG........AUG
#=GR NZ_AGBX01000007.1/600958-600813 CODON                .............................................................................................................................................................................................................................................................................AUG
#=GR NZ_AGBX01000007.1/600958-600813 TT_RNIE_SLOW         ................................................................................................................................................................................................................................................................................
NZ_KI547049.1/42741-42890                                 CUCCGGAGGGGCCGUGCGGGAAUACCGGGCGCCGUCACCCCGUUUUGUUCAGGUGCGGCCAGUAGUGGCAGACUGGUACGUCGG.CCCCGGUUCACGUGACGC.........................AACUCC...................................................................GUGUCCCGACCCGGC..GCC.................CUCCCGAACCUAGGAGCGACC..........UUG
#=GR NZ_KI547049.1/42741-42890 CODON                      .............................................................................................................................................................................................................................................................................AUG
#=GR NZ_KI547049.1/42741-42890 TT_RNIE_SLOW               ................................................................................................................................................................................................................................................................................
P3_CLC_Cons55403/378-227                                  UAGCUCCGCCACCGCCUGACCCGGGGGAACAGACGACCCGGGAUUGGCGUUGAGGAGCUGUCAGAUGGCAGAAUCACCCGCUGG.UUCCGGUUCACGUC.CGU.........................CUUCAGA..................................................................GCGCGACGACCCGGCG.ACC..................UGGAGCCUCGAGGAGAUAGACC........GUG
#=GR P3_CLC_Cons55403/378-227 CODON                       STP..........................................................................................................................................................................................................................................................................AUG
#=GR P3_CLC_Cons55403/378-227 TT_RNIE_SLOW                ................................................................................................................................................................................................................................................................................
JGI24770J26754_10015274/2024-2174                         CGGGAACACCACGAUUGGCCCCGGCGUUGGGGGUGGUGGCAGACUUGUCUGUCGGCCCGCGCCCCGUCGGGGUGGGCCAUCUGG.UUCCGGUUCACCCGGCUC.........................GCGA.....................................................................GAGCAGGGACCCGGCG.ACC.............CCCAGCGAGAGACUGAGGACACC............AUG
#=GR JGI24770J26754_10015274/2024-2174 CODON              .............................................................................................................................................................................................................................................................................AUG
#=GR JGI24770J26754_10015274/2024-2174 TT_RNIE_SLOW       ................................................................................................................................................................................................................................................................................
JGI12467J12023_1082663/1-110                              ................................................................CUCUGGCAGACUGACCCCGG.CUCCGGUUCACGAUGCGGUACCGAUGCAUCCCCGCUCGC....CCUGC...............................................GCGAGC...............CCGC.UCGACCCGGCG.GCC...................ACGACCUCGAGGAGAUCCC..........GUG
#=GR JGI12467J12023_1082663/1-110 CODON                   ................................................................AUG..........................................................................................................................................................................................................AUG
#=GR JGI12467J12023_1082663/1-110 TT_RNIE_SLOW            ................................................................................................................................................................................................................................................................................
3300001592_10976328/1-124                                 ....................CCCGGUGGGGUCCGUGGCGCCGGAUUGUGACGAAGGUGGGACCGGUGGCAUGAUAGUCCGUCGGCCCCCGGUUCACGUGAAC..........................GCCC......................................................................GUUCGCGACCCGGCG.GCC......................CCGAAGAGGAGAUUCCC.........GUG
#=GR 3300001592_10976328/1-124 CODON                      .....................AUG........................................................................................................................................................................................................................................................
#=GR 3300001592_10976328/1-124 TT_RNIE_SLOW               ................................................................................................................................................................................................................................................................................
3300001592_10499386/1-112                                 ................................CGUGGCGCCGGAUUGUGACGAAGGUGGGACCGGUGGCAUGAUAGUCCGUCGGUCCCCGGUUCACGUGAAC..........................GCCC......................................................................GUUCGCGACCCGGCG.GCC......................CCGAAGAGGAGAUCGCC.........GUG
#=GR 3300001592_10499386/1-112 CODON                      .....................................................................AUG........................................................................................................................................................................................................
#=GR 3300001592_10499386/1-112 TT_RNIE_SLOW               ................................................................................................................................................................................................................................................................................
JGI12273J12029_10089888/1-108                             ..........................................................................CUGACCCCGG.CUCCGGUUCACGAUGCG..........................GUACCGAUGCGUUCCAGCUUCGUGCUCGCCCUGCGCGAGCC.................................CGC.UCGACCCGGCG.GCC..................ACGACCCUCGAGGAGAUCCC..........GUG
#=GR JGI12273J12029_10089888/1-108 CODON                  .............................................................................................................................................................................................................................................................................AUG
#=GR JGI12273J12029_10089888/1-108 TT_RNIE_SLOW           ................................................................................................................................................................................................................................................................................
JGI12712J15308_10920105/204-30                            GCCGACUGCCAUCGGCCAGCGGGAAUGCAGUCUUGUCACAUGUGGUUUACGCGUGUGGCAAACUGAAAGCCGCUUAGUUCGCGG.UUCCGGUUCACGUCAUCAAGCGCCAGCGCCU............CAGUGA......................................................GGGCGUCCGCGC.....GACGACCCGGCG.GCC.................GCUUGAAGGCAAGGAGCCAGCAAG.......AUG
#=GR JGI12712J15308_10920105/204-30 CODON                 ...................................PTS..........................................................................................................................................................................................................................................
#=GR JGI12712J15308_10920105/204-30 TT_RNIE_SLOW          ................................................................................................................................................................................................................................................................................
JGI20163J15578_10158293/966-1114                          UGCCCGGCCCGCUGCCGGAUUCCGGGGAAUUGACAGUGCGAUGCGCGUGUUCCAUAUCUGGCACACUGGGUAACCCAAUUGCGG.UACCGGUUCCCGGCGGGC.........................GUCAG....................................................................GCUCGCCGACCCGGCG.GCC...................GCCAGAACCAGGAGUUAGUC.........GUG
#=GR JGI20163J15578_10158293/966-1114 CODON               ................................................................................................................................................................................................................................................................................
#=GR JGI20163J15578_10158293/966-1114 TT_RNIE_SLOW        ................................................................................................................................................................................................................................................................................
JGI12396J12026_1117834/1-86                               .............................................................GCACACUGACAGGUCGAGUCCGG.CUCCGGUUCACGCUCCGCCC.......................ACAU...................................................................GGG.GGAACGACCCGGCG.GCC.....................AUCAGAGAGGAUCACC...........AUG
#=GR JGI12396J12026_1117834/1-86 CODON                    ................................................................................................................................................................................................................................................................................
#=GR JGI12396J12026_1117834/1-86 TT_RNIE_SLOW             ................................................................................................................................................................................................................................................................................
JGI12630J15595_10565893/1-137                             ........................................CGUGGUUUAGGCGUGUGGCAAACUUAAAGCCGCUUAGUUCGCAG.CUCCGGUUCACGUCACAAAGUGCCC..GC...CCC........GUCA....................................................GGGUGAGCGAGGGUAC.....GACGACCCGGCG.GCC..................GCUUGAGGCAAGGAGCCAGAGAGUA.....AUG
#=GR JGI12630J15595_10565893/1-137 CODON                  .............................................................................................................................................................................................................................................................................AUG
#=GR JGI12630J15595_10565893/1-137 TT_RNIE_SLOW           ................................................................................................................................................................................................................................................................................
JGI12396J12026_1055065/9-111                              ...............................................GCGCGAGGUCCGGGAUGUUGGCACACUAGGCGGCUGG.UUCCGGUUCACGUCGCUGCG.......................CCCG...................................................................CGCAGC.ACGACCCGGCG.ACC.................GAGGCCCCGAGAGGACACC............AUG
#=GR JGI12396J12026_1055065/9-111 CODON                   .............................................................................................................................................................................................................................................................................AUG
#=GR JGI12396J12026_1055065/9-111 TT_RNIE_SLOW            ................................................................................................................................................................................................................................................................................
JGI12397J12024_1064796/1-113                              .....................................CUCGCAAUUGGCGCGAGGUCCGGGAUGUUGGCACACUAGGCGGCUGG.UUCCGGUUCACGUCGCUGCG.......................CCCG...................................................................CGCAGC.ACGACCCGGCG.ACC.................GAGGCCCCGAGAGGACACC............AUG
#=GR JGI12397J12024_1064796/1-113 CODON                   .............................................................................................................................................................................................................................................................................AUG
#=GR JGI12397J12024_1064796/1-113 TT_RNIE_SLOW            ................................................................................................................................................................................................................................................................................
NZ_KB913029.1/3641019-3641167                             CCCGAGACCCCCGAAAUCGCCCGGAAUGUUCGGAGGCGCACCUGCGUUUGGGCAGGUGCGCCAGGACCUGGCAGACUGACCCGG.UUCCGGUUCACGCC.CCGU........................GACCA...................................................................GCGGUGGCGACCCGGA..GCC...................AUGAGAAUCAGGAGCGCGUC.........GUG
#=GR NZ_KB913029.1/3641019-3641167 CODON                  .............................................................................................................................................................................................................................................................................AUG
#=GR NZ_KB913029.1/3641019-3641167 TT_RNIE_SLOW           ................................................................................................................................................................................................................................................................................
JGI24739J22299_10966797/15-161                            GGUCCAGCAGACCGGCCUGAAGUAGCCGGGGAACACCGCGAUUGGCUCCGGCGUUACGACGAGUGGCAAACUCUGCCUGUUCGG.UACCGGUUCACGUC.CCGCCC......................ACGG..................................................................GGGCGGCGACGACCCGGCG..CC......................UCUGAAAGGACAACC...........AUG
#=GR JGI24739J22299_10966797/15-161 CODON                 ................................................................................................................................................................................................................................................................................
#=GR JGI24739J22299_10966797/15-161 TT_RNIE_SLOW          ................................................................................................................................................................................................................................................................................
JGI26538J50259_1004293/1306-1154                          GGUGCGGCACGCGCGCGGGAACAUCGCGAGCCCGCGGCGUGUUUUGGUGUGCAUGUCAGGGCUCUGGCACACUGAACGGUCGAG.CUCCGGUUCACGUCUGCGC........................AGUC....................................................................GCGCCGACGACCCGGCG.GCC.................GCAGCACCGAGAGGAAUCCAAGA........AUG
#=GR JGI26538J50259_1004293/1306-1154 CODON               .............................................................................................................................................................................................................................................................................AUG
#=GR JGI26538J50259_1004293/1306-1154 TT_RNIE_SLOW        ................................................................................................................................................................................................................................................................................
NZ_AUKQ01000005.1/616277-616429                           CCCGCGGCCGCCCCGGGAGGGAAUACCGGCGCCCGCCCCCCGGUUUUGGGGGGUACGGCCAGAAGUGGCAGACUGGUACGUCGG.UUCCGGUUCACGUGGGGC.........................AAAUCC...................................................................GCCCCGCGACCCGGC..GCC.................CUCCCGAACCUAGGAGACACCUUG.......AAG
#=GR NZ_AUKQ01000005.1/616277-616429 CODON                ...................................................................................................................................................................................................................................................................AUG..........
#=GR NZ_AUKQ01000005.1/616277-616429 TT_RNIE_SLOW         ................................................................................................................................................................................................................................................................................
NZ_BBPN01000044.1/2834-2986                               GCGCCCACCCGCACAGGGUGGAAUACCUGCGAGGGCAAUGCCGUUUUGGAGCACGGCGACAGUCCUGGCAGACUGGUACGUCGG.UCCCGGUUCACGGA.CGGC........................AGUCC...................................................................GCCCUUCCGACCCGGA..ACC...............CUCCCGCAAACCUAGGAGCAUCCC.........UUG
#=GR NZ_BBPN01000044.1/2834-2986 CODON                    .............................................................................................................................................................................................................................................................................AUG
#=GR NZ_BBPN01000044.1/2834-2986 TT_RNIE_SLOW             ................................................................................................................................................................................................................................................................................
NZ_JRTT01000013.1/144334-144489                           GUUAACCAGCAUGAAUCCAGUUGCGCCUCCUGAUUUCCGGCCGGUACGGGCGGCAUGGCAGACUGGUACAUCGGCCAAGAAGGG.UUCCGGUUCACGCCGCUCC........................AGCA....................................................................GGA.CGGCGACCCGGCG.GCC................CGACCAUUCGAGAGGGACCGAGAAGAC.....AUG
#=GR NZ_JRTT01000013.1/144334-144489 CODON                .............................................................................................................................................................................................................................................................................AUG
#=GR NZ_JRTT01000013.1/144334-144489 TT_RNIE_SLOW         ................................................................................................................................................................................................................................................................................
NZ_KI912270.1/156081-155917                               CCAGGCAGUGCAGGAAUAGCCAGCGCGUUGUGGGCGUUUAGGCGGUUGGCGGUUGACCUGGCAUAAUGGCGCCGACACCCUCGG.UUCCGGUUCACGCCGACACCUCC.UGGUCC.............CAAGU........................................................GGUCCUCGGAGG....GGCGACCCGG...GCC.................CACGAUUGAAGAGGAAACC............AUG
#=GR NZ_KI912270.1/156081-155917 CODON                    .............................................................................................................................................................................................................................................................................AUG
#=GR NZ_KI912270.1/156081-155917 TT_RNIE_SLOW             ................................................................................................................................................................................................................................................................................
NZ_KB903272.1/26004-26150                                 GCUGAUCGAGGGGAAACACGGGUAGCAGGGUCGCAUGGAAUAACUUGCGAGUCGAUCCGUUAUAGUUACCGAUCGGCCACCUGG.UACUGGUUCACGCC.............................GCGACAA......................................................................GGCGACCCAGCG.ACC..................GCUUUCUGAGAGGACCCAAGGGCG......AUG
#=GR NZ_KB903272.1/26004-26150 CODON                      ................GUA..........................................................................................................................................................................................................................................................AUG
#=GR NZ_KB903272.1/26004-26150 TT_RNIE_SLOW               ................................................................................................................................................................................................................................................................................
NZ_AUFT01000001.1/90452-90273                             GCGACCGGCGGAAUACCCGCCGCCGGUCGCCGGUUGGGAAUGCAGGCGCCGGUCAUGGCACACUUGACCGGCCAUACACCCAGG.CUCCGGUUCACGGUGCCCGCUUCGAGAGUCGGCCGA.......UCCG...................................................UCGG.CGGCUCA.GCGGCGAGCAGCGACCCGGCG.GCC.....................AUCAGAGAGGAACCAGCU.........AUG
#=GR NZ_AUFT01000001.1/90452-90273 CODON                  .............................................................................................................................................................................................................................................................................AUG
#=GR NZ_AUFT01000001.1/90452-90273 TT_RNIE_SLOW           ................................................................................................................................................................................................................................................................................
NZ_JIAR01000025.1/305831-305685                           CCGCGCCCGCUCCGUAGGGGUGCCGGCGCUGGGAAUGUUGUCGAUUACCCAAGCGUUUGGACCCAUGACAGAAUCAUCUGUCGG.CUCCGGUUCACGCCUC.CUC.......................GCAGG..................................................................GAGCGAGGCGACCCGGC..GCA.......................UCGAGAGGACACGCAC.........AUG
#=GR NZ_JIAR01000025.1/305831-305685 CODON                ..............STP............................................................................................................................................................................................................................................................AUG
#=GR NZ_JIAR01000025.1/305831-305685 TT_RNIE_SLOW         ................................................................................................................................................................................................................................................................................
JGI24738J21930_10349179/286-142                           GGCGACUGAGCGUCGUACGGCGCUCGCACCGGGAAUCCGCAGAUUGGUUCCGGUGUUGCAGCAGAUGGCACAAUCGCCCCUUGG.CACCGGUUCACGUCACCCGC.......................ACUCA..................................................................GCGGA.GGCGACCCGGCG.GCC.......................GUGAAAGGAAACC............AUG
#=GR JGI24738J21930_10349179/286-142 CODON                ......STP.......................................................................................................................................................................................................................................................................
#=GR JGI24738J21930_10349179/286-142 TT_RNIE_SLOW         ................................................................................................................................................................................................................................................................................
NC_022657.1/8170102-8169924                               GUUAUCGACCAAGGACACAGGAACGCCUCCUGAUUUCUGAUCAGGGCAUGUGACAUGGCAGACUGGUCCAUCGGCCAGCAAAGG.UUCCGGUUCACGCU.CGAGU..CG.UCCGCCCU..........AGC.......................................................GGGGCGGUUCGGUGCUGACGGCGACCCGGCG.ACC.................ACAUCAUCGAGAGGGACCGAGAAACC.....AUG
#=GR NC_022657.1/8170102-8169924 CODON                    .............................................................................................................................................................................................................................................................................AUG
#=GR NC_022657.1/8170102-8169924 TT_RNIE_SLOW             ................................................................................................................................................................................................................................................................................
JGI12397J12024_1210963/1-152                              ..........................UCCUGAUUUCGGAUCAGGGCAGGUGUCGUGGCAGACUGGUCCAUCGGCCAGCAAAAGG.UUCCGGUUCACGCU.CGAGU..CG.UCCGCCCU..........AGC.......................................................GGGGCGGUUCGGUGCUGACGGCGACCCGGCG.ACC..................CAUCAUCGAGAGGGACCGAGCAACC.....AUG
#=GR JGI12397J12024_1210963/1-152 CODON                   ............................................................................................PTS.................................................................................................................................................................................
#=GR JGI12397J12024_1210963/1-152 TT_RNIE_SLOW            ................................................................................................................................................................................................................................................................................
JGI12397J12024_1099088/1-153                              ..........................CGCCGAUUUCGCACCGGAGUUACCGGCAUGGCAGACUGGUCCAUCGGCCAGUAAAAGG.UUCCGGUUCACGC..CCG.AGCC.CACCGCCCU..........GGC.......................................................GGGGCGGCGCGGCGCUGACAGCGACCCGGCG.ACC................AGAUCAUCGAGA.GGGACCGAGAAGAC.....AUG
#=GR JGI12397J12024_1099088/1-153 CODON                   ..........................PTS...................................................................................................................................................................................................................................................
#=GR JGI12397J12024_1099088/1-153 TT_RNIE_SLOW            ................................................................................................................................................................................................................................................................................
NZ_JOJL01000007.1/354175-354000                           UUAUCGACCUUGGAUCAGGAAAGUGGCCUCGAUUUCUUGUCGGGCCGUGUCACAUGGCAGACUGGUCCAUCGGCCAGUAAAAGG.UUCCGGUUCACGC.CCGAGC.CC..ACCGCCCU..........GGC.......................................................GGGGCGGCGCGGUGCUGACAGCGACCCGGCG.ACC.................AGAUCAUCGAGAGGGACCGAGAGAUA........
#=GR NZ_JOJL01000007.1/354175-354000 CODON                ................................................................................................................................................................................................................................................................................
#=GR NZ_JOJL01000007.1/354175-354000 TT_RNIE_SLOW         ................................................................................................................................................................................................................................................................................
JGI12397J12024_1237113/1-102                              .............................................GGCUCCUGCGAGGGAGUCGGUGGCACACUUGGACGCUGG.CUCCGGUUCACGCACCUC.........................CGCU.....................................................................GAGGUGCGACCCGGCG.GCC.................GAGAACCCGAGAGGAACCC............AUG
#=GR JGI12397J12024_1237113/1-102 CODON                   .............................................PTS................................................................................................................................................................................................................................
#=GR JGI12397J12024_1237113/1-102 TT_RNIE_SLOW            ................................................................................................................................................................................................................................................................................
JGI12397J12024_1148967/1-102                              ......................................................................GACUGGGCUGCUGG.UUCCGGUUCACGUCCUAGCCU...GCG.GGCCG..........CCC.......................................................CGGCCACGCGCGAGGCGACGACGACCCGGCG.ACC.................CAAGCCCCGAGAGGAAGCC............AUG
#=GR JGI12397J12024_1148967/1-102 CODON                   ............................................................................................PTS.................................................................................................................................................................................
#=GR JGI12397J12024_1148967/1-102 TT_RNIE_SLOW            ................................................................................................................................................................................................................................................................................
JGI12273J12029_10092990/1-118                             ........................GGUCCUGCGGGGCGCGCGGAUUAGCGACGCAGGAACUCCCGCUGGCACACUGAUCUCAGG.UUCCGGUUCACGUCAUC..........................GCC.......................................................................GAUGACGACCCGGC..GCC...................GCGUCGGAGAGGACCAUC...........AUG
#=GR JGI12273J12029_10092990/1-118 CODON                  .........................PTS..................................................................................................................................................................................................................................GUA............AUG
#=GR JGI12273J12029_10092990/1-118 TT_RNIE_SLOW           ................................................................................................................................................................................................................................................................................
JGI12272J11983_1168523/1-119                              .......................GGGUCCUGCGGGGCGCGCGGAUUAGCGACGCAGGAACUCCCGCUGGCACACUGAUCUCAGG.UUCCGGUUCACGUCAUC..........................GCC.......................................................................GAUGACGACCCGGC..GCC...................GCUUCGGAGAGGACCAUC...........AUG
#=GR JGI12272J11983_1168523/1-119 CODON                   .............................................................................................................................................................................................................................................................................AUG
#=GR JGI12272J11983_1168523/1-119 TT_RNIE_SLOW            ................................................................................................................................................................................................................................................................................
JGI12271J12027_1090360/1-117                              .........................GUCCUGCGGGGCGCGCGGAUUAGCGACGCAGGAACUCCCGCUGGCACACUGAUCUCAGG.UUCCGGUUCACGUCAUC..........................GCC.......................................................................GAUGACGACCCGGC..GCC...................GCGUCGGAGAGGACCAUC...........AUG
#=GR JGI12271J12027_1090360/1-117 CODON                   .........................PTS..................................................................................................................................................................................................................................GUA............AUG
#=GR JGI12271J12027_1090360/1-117 TT_RNIE_SLOW            ................................................................................................................................................................................................................................................................................
JGI12396J12026_1102605/1-104                              ......................................UGAGGAUUCGCGACGCAGCAAGUCCCGCUGGCACACUUCCUUCUGG.CCCCGGUUCACGUCAUC..........................GCC.......................................................................GAUGACGACCCGGCG.ACC...................GCUCCGGAGAGGACACC............AUG
#=GR JGI12396J12026_1102605/1-104 CODON                   .............................................................................................................................................................................................................................................................................AUG
#=GR JGI12396J12026_1102605/1-104 TT_RNIE_SLOW            ................................................................................................................................................................................................................................................................................
JGI12397J12024_1046578/1-105                              .....................................GUGAGGAUUCGCGACGCAGCAAGUCCCGCUGGCACACUUCCUUCUGG.CCCCGGUUCACGUCAUC..........................GCC.......................................................................GAUGACGACCCGGCG.ACC...................GCUCCGGAGAGGACACC............AUG
#=GR JGI12397J12024_1046578/1-105 CODON                   ............................................................................................PTS.................................................................................................................................................................................
#=GR JGI12397J12024_1046578/1-105 TT_RNIE_SLOW            ................................................................................................................................................................................................................................................................................
JGI12273J12029_10030651/339-479                           CACCGCCAGGCGCACCUGUUGUGUCAGCACAGGGUGCGGAGCGAUUCGCAACGCAGCGAGUCCCGCUGGCACACUGCCUUCAGG.CCCCGGUUCACGUCAUC..........................GCC.......................................................................GAUGACGACCCGGCG.ACC....................GCUCAGAGAGGACACC............AUG
#=GR JGI12273J12029_10030651/339-479 CODON                .............................................................................................................................................................................................................................................................................AUG
#=GR JGI12273J12029_10030651/339-479 TT_RNIE_SLOW         ................................................................................................................................................................................................................................................................................
JGI12272J11983_1113393/70-147                             ...............................................................CGCUGGCACACUGCCUUCAGG.CCCCGGUUCACGUCAUC..........................GCC.......................................................................GAUGACGACCCGGCG.ACC....................GCUCAGAGAGGACACC............AUG
#=GR JGI12272J11983_1113393/70-147 CODON                  .............................................................................................................................................................................................................................................................................AUG
#=GR JGI12272J11983_1113393/70-147 TT_RNIE_SLOW           ................................................................................................................................................................................................................................................................................
JGI12396J12026_1083332/1-115                              ...........................CGUCGAUGCAGCGGCCGUUCUCGGCCGCCGCGCCAGGGCUGGCACACUGCCUUCAGG.CCCCGGUUCACGUCAUC..........................GCC.......................................................................GAUGACGACCCGGCG.ACC...................GCUUCGGAGAGGACAUC............AUG
#=GR JGI12396J12026_1083332/1-115 CODON                   .............................................................................................................................................................................................................................................................................AUG
#=GR JGI12396J12026_1083332/1-115 TT_RNIE_SLOW            ................................................................................................................................................................................................................................................................................
JGI12397J12024_1016153/1-111                              ...............................GGCGGAAUUGGCGACGCAGCAAGCCCCGCUGGCACACUGCCUUCAGGUUCAGG.UCCCGGUUCACGUCAUC..........................GCC.......................................................................GAUGACGACCCGGCG.ACC...................AGCUCAGAGAGGACAUC............AUG
#=GR JGI12397J12024_1016153/1-111 CODON                   ...............................AUG...........................................................................................................................................................................................................................................AUG
#=GR JGI12397J12024_1016153/1-111 TT_RNIE_SLOW            ................................................................................................................................................................................................................................................................................
NC_016887.1/1254732-1254880                               GGGGCGUUCGUACACGUGUCGGUGCAUCUGGCAUACUGGAUCGCCGUGCGUCCGCGCUGUUCGCGGACAAUCCCGCCUAGUCGG.CUCCGGUUCACGUUCGACGC.......................UGUCC..................................................................GCG.CGAGCGACCCGGC..GCC...................AUUUUCGAGAGGACACCC...........AUG
#=GR NC_016887.1/1254732-1254880 CODON                    .............................................................................................................................................................................................................................................................................AUG
#=GR NC_016887.1/1254732-1254880 TT_RNIE_SLOW             ................................................................................................................................................................................................................................................................................
NZ_BAFY01000056.1/16601-16749                             GGGCGUUCGAUAGACGUGUCGGUGAAUCUGGCAUACUGGAUCGCCGUGCGUCCGCGCUGCUCGCGGACAAUCCCGCCUAGUCGG.CUCCGGUUCACGUUCGAUGC.......................CAUCC..................................................................GCG.CGAGCGACCCGGC..GCC...................AUUUUCGAGAGGACACCC...........AUG
#=GR NZ_BAFY01000056.1/16601-16749 CODON                  .............................................................................................................................................................................................................................................................................AUG
#=GR NZ_BAFY01000056.1/16601-16749 TT_RNIE_SLOW           ................................................................................................................................................................................................................................................................................
NZ_BAGF01000020.1/89162-89313                             GGCGUUUUGGGAGCGUAACGGCAGUUCUGGCAUACUGAACGGUCGUUGCGUCUGCUCAUGUGAGCAGACCUCCCGCCUAGUCGG.UUCCGGUUCACGCUCGUCGCG......................AGUU..................................................................CGCG.UGGGCGACCCGGCG.GCC..................AUAUCUCGAGAGGACAUCC...........AUG
#=GR NZ_BAGF01000020.1/89162-89313 CODON                  ................................................................................................................................................................................................................................................................................
#=GR NZ_BAGF01000020.1/89162-89313 TT_RNIE_SLOW           ................................................................................................................................................................................................................................................................................
JGI12271J12027_1026620/22-166                             GGCCUGGCGGCCUGAGCCGCGAGUCGGGAACAAGGCUGCCAGCAGUUGGCGUUGAGCCCAGUGUCGAUGGGACACUGGUCGACG.GUCCGGUUCACGCCGUC..........................AGCA......................................................................GACGGCGACCCGGCG.CCC..................CCGUAUCGAGAGGACCCGC...........AAU
#=GR JGI12271J12027_1026620/22-166 CODON                  ................................................................................................................................................................................................................................................................................
#=GR JGI12271J12027_1026620/22-166 TT_RNIE_SLOW           ................................................................................................................................................................................................................................................................................
JGI12273J12029_10010121/1-67                              .............................................................................GUCGACG.GUCCGGUUCACGCCGUC..........................AGCA......................................................................GACGGCGACCCGGCG.CCC...................CGUAUCGAGAGGACCCGC...........AUG
#=GR JGI12273J12029_10010121/1-67 CODON                   .............................................................................................................................................................................................................................................................................AUG
#=GR JGI12273J12029_10010121/1-67 TT_RNIE_SLOW            ................................................................................................................................................................................................................................................................................
JGI12397J12024_1000989/1-75                               ......................................................................GACACUUGUCGACG.GUCCGGUUCACGCCGUC..........................AGCA......................................................................GACGGCGACCCGGCG.CCC..................CCGUAUCGAGAGGACCCGC...........AUG
#=GR JGI12397J12024_1000989/1-75 CODON                    ............................................................................................PTS.................................................................................................................................................................................
#=GR JGI12397J12024_1000989/1-75 TT_RNIE_SLOW             ................................................................................................................................................................................................................................................................................
DCrCPGB_c187296/440-296                                   AGGCCCUUGCGGCCUGAGGCGAGGCGGGGAACAGGCCGCCAGCAGUUGGCGUUGAGCCUGGUGUCGAUGGGACACUGGUCGACG.GUCCGGUUCACGCCGUC..........................AGCA......................................................................GACGGCGACCCGGCG.CCC..................ACGUAUCGAGAGGACCCGC...........AUG
#=GR DCrCPGB_c187296/440-296 CODON                        ..............STP............................................................................................................................................................................................................................................................AUG
#=GR DCrCPGB_c187296/440-296 TT_RNIE_SLOW                 ................................................................................................................................................................................................................................................................................
JGI12467J12023_1052535/1-73                               ........................................................................CACUUGUCGACG.GUCCGGUUCACGCCGUC..........................AGCA......................................................................GACGGCGACCCGGCG.CCC..................CCGUAUGGAGAGGACCCGC...........AUG
#=GR JGI12467J12023_1052535/1-73 CODON                    ............................................................................................PTS.................................................................................................................................................................................
#=GR JGI12467J12023_1052535/1-73 TT_RNIE_SLOW             ................................................................................................................................................................................................................................................................................
FNTS_GKKEVUV02H38F2/240-96                                GAAGGCUCUGGCUGCCUGAGGCGUCGGGGACAAGGCUGCCAGCAGUUGGCGUUGCGCCCAGUGUCGAUGGGACAAUGGUCGACG.GUCCGGUUCACGCCGUC..........................AGCA......................................................................GACGGCGACCCGGCG.CCC..................CCGUAUCGAGAGGAUCCGC...........AUG
#=GR FNTS_GKKEVUV02H38F2/240-96 CODON                     ....................................................................................................PT..........................S...............................................................................................................................................
#=GR FNTS_GKKEVUV02H38F2/240-96 TT_RNIE_SLOW              ................................................................................................................................................................................................................................................................................
JGI12397J12024_1145631/1-85                               ..................................................................GGCAGACUGGACGGCUGG.CUCCGGUUCACGUC.C.CGC.......................ACCC...................................................................GCGAGUGACGACCCGGC..GCC.................GUACGGAGCGAAGGAGCUCGAC.........AUG
#=GR JGI12397J12024_1145631/1-85 CODON                    .............................................................................................................................................................................................................................................................................AUG
#=GR JGI12397J12024_1145631/1-85 TT_RNIE_SLOW             ................................................................................................................................................................................................................................................................................
JGI24737J22298_10298947/275-131                           CCCGGGACCGGCGUUCUGAGGAGGUCCGGCGUACGGGGGCGGAUUUCCCCGGUCGGACCACCCAGUGGCACAAUCGUUGGUCGG.CUCCGGUUCACGCUCGC..........................AGCA......................................................................GCGGGCGACCCGGCG.GCU.................GAGGACCCGAGAGGAAACC............AUG
#=GR JGI24737J22298_10298947/275-131 CODON                ................STP.............................................................................................................................................................................................................................................................
#=GR JGI24737J22298_10298947/275-131 TT_RNIE_SLOW         ................................................................................................................................................................................................................................................................................
NZ_AYJW01000043.1/1271-1120                               CGGAGCUGCCUGGAAUAGCCGGGCGCGUUCCCCGCGUUGAGGUCGAGCAGCCCUGGUCUGGCAAAAUGCCAGAUUGGGUGCUGG.CACCGGUUCACCCGUCGGC........................GGCAAUG.................................................................GCUGGCGGGACCCGGCG.GCC....................GAGUAGAGAGGACAAGGCG.........UUG
#=GR NZ_AYJW01000043.1/1271-1120 CODON                    ................................................................................................................................................................................................................................................................................
#=GR NZ_AYJW01000043.1/1271-1120 TT_RNIE_SLOW             ................................................................................................................................................................................................................................................................................
NZ_KL573951.1/442014-441839                               UCGGAAACAGACGGCGACCCCCACGCGUUGUGGAGGGUGGCGGCGACGCGGUGGCCAUCUGGCACACUGGUUCGCCGAACCCGG.CUCCGGUUCACC.CCCUCACCCGG.CCCCUGGC..........GAGU......................................................GCCAGGCGACCAGGC.AGGGCGGACCCGGCG.GCC...................CAAGAAGGAAGGGACACACCU........GUG
#=GR NZ_KL573951.1/442014-441839 CODON                    ................................................................................................................................................................................................................................................................................
#=GR NZ_KL573951.1/442014-441839 TT_RNIE_SLOW             ................................................................................................................................................................................................................................................................................
NC_016604.1/3820103-3820258                               UCGCGAUGAGCAGGAAUAGUCGGGCGCUGGCCUGCGUUUAGGCGGUUGGCGGUUGACCUGGCAUAAUGGCGCCGACACCCUCGG.UCCCGGUUCACGCCGAAACCUCC....................UGGUCAAC............................................................GGAGG....GGCGACCCGGG..GCC.................AACGAUUGAAGAGGAAACC............AUG
#=GR NC_016604.1/3820103-3820258 CODON                    .............................................................................................................................................................................................................................................................................AUG
#=GR NC_016604.1/3820103-3820258 TT_RNIE_SLOW             ................................................................................................................................................................................................................................................................................
JGI11758J13082_115022/23-168                              CAGGAGUCGGUGGAGGCGAGCGUGGGCGAGCAGCCCCGGAAUUAGCACCGGGGUGCCGGUGUUGGGCACAAUGUCCUGGCUCGG.CCCCGGUUCACGCUGCCG.........................CCUC.....................................................................CGACGGCGACCCGGG..UCC...................AUCGACGAGAGGAACACCC..........AUG
#=GR JGI11758J13082_115022/23-168 CODON                   .............................................................................................................................................................................................................................................................................AUG
#=GR JGI11758J13082_115022/23-168 TT_RNIE_SLOW            ................................................................................................................................................................................................................................................................................
JGI12060J13090_109431/461-337                             .....................GUGGGCGAGCAGCCCCGGAAUUAGCACCGGGGUGCCGGUGUUGGGCACAAUGUCCUGGCUCGG.CCCCGGUUCACGCUGCCG.........................CCUC.....................................................................CGACGGCGACCCGGG..UCC...................AUCGACGAGAGGAACACCC..........AUG
#=GR JGI12060J13090_109431/461-337 CODON                  .....................PTS......................................................................................................................................................................................................................................GUA............AUG
#=GR JGI12060J13090_109431/461-337 TT_RNIE_SLOW           ................................................................................................................................................................................................................................................................................
CEQG01140696.1/667-812                                    CAGGAGUCGGUGGAGGCCGGCGUGGGCGAGCAGCCCCGGAAUUAGCACCGGGGUGCCGGUGUUGGGCACAAUGUCCUGGCUCGG.CCCCGGUUCACGCUGCCG.........................CCUC.....................................................................CGACGGCGACCCGGG..UCC...................AUCGACGAGAGGAACACCC..........AUG
#=GR CEQG01140696.1/667-812 CODON                         ..........................................STP................................................................................................................................................................................................................................AUG
#=GR CEQG01140696.1/667-812 TT_RNIE_SLOW                  ................................................................................................................................................................................................................................................................................
JGI12075J13256_1000493/3079-2934                          CAGGAGUCGGUGGAUGCCGGCGUGGGUGAGCAGCCCCGGAAUUAGCACCGGGGUGCCGGUGUUGGGCACAAUGUCCUGGCUCGG.CCCCGGUUCACGCUGCCG.........................CCUC.....................................................................CGACGGCGACCCGGG..UCC...................AUCGACGAGAGGAACACCC..........AUG
#=GR JGI12075J13256_1000493/3079-2934 CODON               ..........................................STP................................................................................................................................................................................................................................AUG
#=GR JGI12075J13256_1000493/3079-2934 TT_RNIE_SLOW        ................................................................................................................................................................................................................................................................................
JGI11800J13271_1002272/438-293                            GGCCAGCAAGCGGCGGACGCGACGGGGGAGCGGGCCCGGAAUUAGCGGUCGGGUGCCGGUGUUGGGCAUGAUGUCCUGGCUCGG.CCCCGGUUCACGCUGCCG.........................CCUC.....................................................................CGACGGCGACCCGGG..UCC...................AUCGACGAGAGGAACACCC..........AUG
#=GR JGI11800J13271_1002272/438-293 CODON                 ..........................................STP................................................................................................................................................................................................................................AUG
#=GR JGI11800J13271_1002272/438-293 TT_RNIE_SLOW          ................................................................................................................................................................................................................................................................................
CETS01058554.1/273-418                                    GGCCAGCAGGCGGCGGACGCGACGGGGGAGCGGGCCCGGAAUUAGCGGUCGGGUGCCGGUGUUGGGCAUGAUGUCCUGGCUCGG.CCCCGGUUCACGCUGCCG.........................CCUC.....................................................................CGACGGCGACCCGGG..UCC...................AUCGACGAGAGGAACACCC..........AUG
#=GR CETS01058554.1/273-418 CODON                         ..........................................STP................................................................................................................................................................................................................................AUG
#=GR CETS01058554.1/273-418 TT_RNIE_SLOW                  ................................................................................................................................................................................................................................................................................
SRS016575_C3611077/229-380                                GAUGACGUUGCGGAGCGAGGUGUGCGGUCUCACCGACGGCGUCGUUGUGAGUCGUCGAUUCGCCGUGGCAUAAUCGCCGACCGGUUUCCGGUUCACCUGCGC..........................GGCACCG...................................................................GCGCGGGACCCGGG..GCC...............CUCUGAUGGCUUAAGGAGACACC..........AUG
#=GR SRS016575_C3611077/229-380 CODON                     ................................................................................................................................................................................................................................................................................
#=GR SRS016575_C3611077/229-380 TT_RNIE_SLOW              ................................................................................................................................................................................................................................................................................
SRS022536_C4437610/284-161                                ............................CUCACCGACGGCGUCGUUGUGAGUCGUUGAUCCGCCGUGGCAUAAUCGCCGACCGGUUUCCGGUUCACCUGCGC..........................GGCACCG...................................................................GCGCGGGACCCGGG..GCC...............CUCUGAUGGCUUAAGGAGACACC..........AUG
#=GR SRS022536_C4437610/284-161 CODON                     .............................................................................................................................................................................................................................................................................AUG
#=GR SRS022536_C4437610/284-161 TT_RNIE_SLOW              ................................................................................................................................................................................................................................................................................
SRS017139_Baylor_scaffold_27719/130-281                   NNNNNNNNNNCUGAGCGAGGUGUGCGGUCUCACCGACGGUGUCGUUGUGAGUCGUCGAUUCGCCGUGGCAUAAUCGCCGACCGGUUUCCGGUUCACCUGCGC..........................GGCACCG...................................................................GCGCGGGACCCGGG..GCC...............CUCUGAUGGCUUAAGGAGACACC..........AUG
#=GR SRS017139_Baylor_scaffold_27719/130-281 CODON        .............................................................................................................................................................................................................................................................................AUG
#=GR SRS017139_Baylor_scaffold_27719/130-281 TT_RNIE_SLOW ................................................................................................................................................................................................................................................................................
SRS024355_LANL_scaffold_54831/292-141                     AAUGACGUUCCUGAGCGAGGUGUGCGGUCUCACCGACGGUGUCGUUGUGAGUCGUUGAUCCGCCGUGGCAUAAUCGCCGACCGGUUUCCGGUUCACCUGCGC..........................GGCACCG...................................................................GCGCGGGACCCGGG..GCC...............CUCUGAUGGCUUAAGGAGACACC..........AUG
#=GR SRS024355_LANL_scaffold_54831/292-141 CODON          .............................................................................................................................................................................................................................................................................AUG
#=GR SRS024355_LANL_scaffold_54831/292-141 TT_RNIE_SLOW   ................................................................................................................................................................................................................................................................................
SRS018443_Baylor_scaffold_61370/196-347                   GAUGGCGUUGCGGAGCGAGGUGUGCGGUCUCACCGACGGCGUCGUUGUGAGUCGUCGAUUCGCCGUGGCAUAAUCGCCGACCGGUUUCCGGUUCACCUGCGC..........................GGCACCG...................................................................GCGCGGGACCCGGG..GCC...............CUCUGAUGGCUUAAGGAGACACC..........AUG
#=GR SRS018443_Baylor_scaffold_61370/196-347 CODON        .............................................................................................................................................................................................................................................................................AUG
#=GR SRS018443_Baylor_scaffold_61370/196-347 TT_RNIE_SLOW ................................................................................................................................................................................................................................................................................
SRS019128_C4186243/54-205                                 GAUGGCGUUGCGGAGCGAGGUGUGCGGUCUCACCGACGGCGUCGUUGUGAGUCGUUGAUUCGCCGUGGCAUAAUCGCCGACCGGUUUCCGGUUCACCUGCGC..........................GGCACCG...................................................................GCGCGGGACCCGGG..GCC...............CUCUGAUGGCUUAAGGAGACACC..........AUG
#=GR SRS019128_C4186243/54-205 CODON                      .............................................................................................................................................................................................................................................................................AUG
#=GR SRS019128_C4186243/54-205 TT_RNIE_SLOW               ................................................................................................................................................................................................................................................................................
NZ_CP006018.1/1292737-1292588                             GGAGUACUGGAAUCUCGGGGAAACCGUUCGGCGUGUGGCGCAAUAGGUUCGGUUCUCCUGAAGGUGCGCUACAAUUGUCUCCGG.UUCCGGUUCACGUUGACC.........................AUAGG....................................................................GGUCGGCGACCCGGU..GCC.................CUUUGUCUCCUAGGAGUCCAAU.........AUG
#=GR NZ_CP006018.1/1292737-1292588 CODON                  ................................................................................................................................................................................................................................................................................
#=GR NZ_CP006018.1/1292737-1292588 TT_RNIE_SLOW           ................................................................................................................................................................................................................................................................................
HBC_scaff_10011399/4024-3875                              GGGGUACUGGAAUCUCGGGGAAACCGUUCGGCGUGUGGCGCAAUAGGUUCGGUUCUCCUGAAGGUGCGCUACAAUUGUCUCCGG.UUCCGGUUCACGUUGACC.........................AUAGG....................................................................GGUCGGCGACCCGGU..GCC.................CUUUGUCUCCUAGGAGUCCAUU.........AUG
#=GR HBC_scaff_10011399/4024-3875 CODON                   .............................................................................................................................................................................................................................................................................AUG
#=GR HBC_scaff_10011399/4024-3875 TT_RNIE_SLOW            ................................................................................................................................................................................................................................................................................
NZ_CP007287.1/1328281-1328132                             GGGGUACUGGAAUCUCGGGGAAGCCGUUCGGCGUGUGGCGCAAUAGGUUCGGUUCUCCUGAAGGUGCGCUACAAUUGUCUCCGG.UUCCGGUUCACGUUGACC.........................AUAGG....................................................................GGUCGGCGACCCGGU..GCC.................CUUUGUCUCCUAGGAGUCCAAU.........AUG
#=GR NZ_CP007287.1/1328281-1328132 CODON                  ................................................................................................................................................................................................................................................................................
#=GR NZ_CP007287.1/1328281-1328132 TT_RNIE_SLOW           ................................................................................................................................................................................................................................................................................
AF_2010_repII_A01_1248365/288-144                         ......CCACGGUCAGCACCUAGGGAAUCUAUGGGGGCCACCGCACGUUGUUGGCUCUGGCACACUACGUAAGGCUGAAAACGG.UUCCGGUUCACGC.CCGUCGG......................AUCCC.................................................................CCGGCGCAGCGACCCGGCG.ACC........................AGGCAGGAGUAUUCACA.......GUG
#=GR AF_2010_repII_A01_1248365/288-144 CODON              ................................................................................................................................................................................................................................................................................
#=GR AF_2010_repII_A01_1248365/288-144 TT_RNIE_SLOW       ................................................................................................................................................................................................................................................................................
AF_2010_repII_A1_10264337/218-68                          AGCGGACCACGGUCAGUACCUAGGGAAUCUAUGGGGGCCACCGCACGUUGUUGGCUCUGGCACACUACGUAAGGCUGAAAACGG.UUCCGGUUCACGC.CCGUCGG......................AUCCC.................................................................CCGGCGCAGCGACCCGGCG.ACC........................AGGCAGGAGUAUUCACA.......GUG
#=GR AF_2010_repII_A1_10264337/218-68 CODON               ....................STP......................................................................................................................................................................................................................................................AUG
#=GR AF_2010_repII_A1_10264337/218-68 TT_RNIE_SLOW        ................................................................................................................................................................................................................................................................................
_GX4IIKE02HM9I2/388-229                                   GCAGAUCCAGAAGACCACGGUGGCCGAGGCCGAGCACAACAACGGCUCCGCCUGACGUUCUGGCAGAAUGGACCGACACACCGG.CUCCGGUUCACGCCCACUGCC......................CUGA..................................................................GGCA..GGGCGACCCGGCG.GCU..........CCCGCACCAUGGAUCAAGAGGAUCUGAC..........AUG
#=GR _GX4IIKE02HM9I2/388-229 CODON                        ....................................................STP......................................................................................................................................................................................................................AUG
#=GR _GX4IIKE02HM9I2/388-229 TT_RNIE_SLOW                 ................................................................................................................................................................................................................................................................................
NZ_ABYX02000001.1/5513706-5513857                         GGUGCCCGGACGGGCGGCGGGAAUACCAGCGCCCCGCCCCCGGUUUUGGGAGAUACGGCCGGUCCUGGCAGACUGGUACGUCGG.CCCCGGUUCACGGCCCC..........................GCAAAUCCGC................................................................GCGGACGACCCGGC..GCC.................CUCCCGAAACUAGGAGACACC..........UUG
#=GR NZ_ABYX02000001.1/5513706-5513857 CODON              ................................................................................................................................................................................................................................................................................
#=GR NZ_ABYX02000001.1/5513706-5513857 TT_RNIE_SLOW       ................................................................................................................................................................................................................................................................................
NZ_JNZK01000005.1/91852-92003                             GGUGCCCGGCCGGGGGCCGGGAAUACCAGCGCUCCGCCCCCGGUUUUGGGAGAUACGGCCGGUCCUGGCAGACUGGUACGUCGG.CCCCGGUUCACGGCCCC..........................GCAAAUCCGC................................................................GCGGACGACCCGGC..GCC.................CUCCCGAAACUAGGAGACACC..........UUG
#=GR NZ_JNZK01000005.1/91852-92003 CODON                  ................................................................................................................................................................................................................................................................................
#=GR NZ_JNZK01000005.1/91852-92003 TT_RNIE_SLOW           ................................................................................................................................................................................................................................................................................
NZ_JNWW01000013.1/257532-257683                           GGUGCACGGCCGGGUGGCGGGAAUACCCGCGCCCCGCCCCCGGUUUUGGGAGAUACGGCCGGUCCUGGCAGACUGGUACGUCGG.CCCCGGUUCACGGCCCC..........................GCAAAUCCGC................................................................GCGGACGACCCGGC..GCC.................CUCCCGAAACUAGGAGACACC..........UUG
#=GR NZ_JNWW01000013.1/257532-257683 CODON                ................................................................................................................................................................................................................................................................................
#=GR NZ_JNWW01000013.1/257532-257683 TT_RNIE_SLOW         ................................................................................................................................................................................................................................................................................
NZ_JOGA01000014.1/269893-269742                           GGUACACGGCCGGGUGGCGGGAAUACCCGCGCCCCGCCCCCGGUUUUGGGAGAUACGGCCGGUCCUGGCAGACUGGUACGUCGG.CCCCGGUUCACGGCCCC..........................GCAAAUCCGC................................................................GCGGACGACCCGGC..GCC.................CUCCCGAAACUAGGAGACACC..........UUG
#=GR NZ_JOGA01000014.1/269893-269742 CODON                ................................................................................................................................................................................................................................................................................
#=GR NZ_JOGA01000014.1/269893-269742 TT_RNIE_SLOW         ................................................................................................................................................................................................................................................................................
NZ_JNLT01000003.1/25888-25737                             GGUGCCCGGCCGGGCGGCGGGAAUACCCGCGCCCCGCCCCCGGUUUUGGGAGAUACGGCCGGUCCUGGCAGACUGGUACGUCGG.CCCCGGUUCACGGCCCC..........................GCAAAUCCGC................................................................GCGGACGACCCGGC..GCC.................CUCCCGAAACUAGGAGACACC..........UUG
#=GR NZ_JNLT01000003.1/25888-25737 CODON                  ................................................................................................................................................................................................................................................................................
#=GR NZ_JNLT01000003.1/25888-25737 TT_RNIE_SLOW           ................................................................................................................................................................................................................................................................................
NZ_JPWW01000002.1/1728656-1728807                         GGUGCACGGCCGGGCGGCGGGAAUAGCUGGGCCCCGCCCCCGGUUUUGGGAGAUACGGCCGGUCCUGGCAGACUGGUACGUCGG.CCCCGGUUCACGGCCCC..........................GCAAAUCCGC................................................................GCGGACGACCCGGC..GCC.................CUCCCGAAACUAGGAGACACC..........UUG
#=GR NZ_JPWW01000002.1/1728656-1728807 CODON              ................................................................................................................................................................................................................................................................................
#=GR NZ_JPWW01000002.1/1728656-1728807 TT_RNIE_SLOW       ................................................................................................................................................................................................................................................................................
NZ_LAVK01000634.1/500-352                                 GCCGAGCGCGGCACCUCCCGGAAUACCGGGGUGCCCGCCCUCGUUUUGGUGGGCACGCCCAGUGCUGGCAGACUGGACCGUCGG.CCCCGGUUCACGGCGCGC.........................AUCCC....................................................................GCGUGCCGACCCGGC..GCC.................CUCCCGAAACGAGGAGAGACC..........GUG
#=GR NZ_LAVK01000634.1/500-352 CODON                      .............................................................................................................................................................................................................................................................................AUG
#=GR NZ_LAVK01000634.1/500-352 TT_RNIE_SLOW               ................................................................................................................................................................................................................................................................................
NZ_JOEK01000002.1/249514-249366                           GGGCCCCGGCGCGGGCCGCGGAAUAACGGGGUCCGCGACCCCGUUUUGGCUGCCGCGACCAGUCCUGGCAGACUGGAGCGUCGG.CCCCGGUUCACGGCACGC.........................GCCC.....................................................................GCGUGCCGACCCGGC..GCC.................CUCCCGAUCCGAGGAGAGACCC.........GUG
#=GR NZ_JOEK01000002.1/249514-249366 CODON                .......................STP...................................................................................................................................................................................................................................................AUG
#=GR NZ_JOEK01000002.1/249514-249366 TT_RNIE_SLOW         ................................................................................................................................................................................................................................................................................
NZ_ALNP01000028.1/19145-19294                             CCCGGCCCCGGACAGCGGGGAAUAACGGCCCAGGGCCCCCUCGUUUUGGACGGAGCGGACAGUGCUGGCAGACUGAGCCGCCGG.UUCCGGUUCACGGCACGC.........................AUCGG....................................................................GCGUGCCGACCCGGC..GCC................CUCCGAUCAGCAAGGAGAAACC..........AUG
#=GR NZ_ALNP01000028.1/19145-19294 CODON                  ......................STP....................................................................................................................................................................................................................................................AUG
#=GR NZ_ALNP01000028.1/19145-19294 TT_RNIE_SLOW           ................................................................................................................................................................................................................................................................................
NZ_CP009922.2/4411346-4411495                             CGGGGACGCCUGAGGGCGGGGAAUAACGGUCUGGGCACCCUCGUUUUGGACGGAGCGGACAGUGCUGGCAGACUGAACCGCUGG.CUCCGGUUCACGGCACGC.........................AUCGG....................................................................GUGUGCCGACCCGGC..GCC................CUCCAGAACGCAAGGAGAGACC..........AUG
#=GR NZ_CP009922.2/4411346-4411495 CODON                  ................................................................................................................................................................................................................................................................................
#=GR NZ_CP009922.2/4411346-4411495 TT_RNIE_SLOW           ................................................................................................................................................................................................................................................................................
NZ_JOIG01000006.1/162200-162349                           CGGGGACGCCGGAGGGCGGGGAAUAACGGUCUGGGCACCCUCGUUUUGGACGGAGCGGACAGUGCUGGCAGACUGAACCGCUGG.CUCCGGUUCACGGCACGC.........................AUCGG....................................................................GCGUGCCGACCCGGC..GCC................CUCCAGAACGCAAGGAGAGACC..........AUG
#=GR NZ_JOIG01000006.1/162200-162349 CODON                .......................STP...................................................................................................................................................................................................................................................AUG
#=GR NZ_JOIG01000006.1/162200-162349 TT_RNIE_SLOW         ................................................................................................................................................................................................................................................................................
NZ_LBMC01000041.1/84007-84161                             CAACGUUGCAAACCCCCGGCCAACGGUACGAAUCCCGGUCACGGUUUGGCCGGGGCGGCGCGGCCUGGAAUACUGAUCUGCUGG.CUCCGGUUCACGUCACGAC........................AUCCC...................................................................GUCGUGCCGACCCGGCG.GCC.................CAUGAGACGCCAGGAGUACAGAGC.......AUG
#=GR NZ_LBMC01000041.1/84007-84161 CODON                  .............................................................................................................................................................................................................................................................................AUG
#=GR NZ_LBMC01000041.1/84007-84161 TT_RNIE_SLOW           ................................................................................................................................................................................................................................................................................
JGI20183J14883_110497/198-348                             CAGCUACCGCGGGAAUAUCUGCUGCGCUGUUCGGCGUUUCGCCAAUGUCAGGGUGCCUCUGGCACACUGGUCGAUCGAGCCCGG.CUCCGGUUCACGUC.CCCAGC......................ACCU..................................................................GGUGGGAGACGACCCGGCG.GCC..........CGAAAAUCCACGGCUCAG....................AUG
#=GR JGI20183J14883_110497/198-348 CODON                  ................................................................................................................................................................................................................................................................................
#=GR JGI20183J14883_110497/198-348 TT_RNIE_SLOW           ................................................................................................................................................................................................................................................................................
R_ear_crease_WUGI_scaffold_53252/202-52                   CACGAUCUCGAAGACGACUCCCAGCCAGGACUGACGUCGUCAGGUGGACUGGUGCCGGCCGUUCGGUGUAUCGUCGAACGCCGG.UUCCGGUUCACGUCCGCAU........................GAUCA...................................................................GU.CGGGCGACCCGGG..GCA..................CGUUUGAUUAAGGAGAUCACAU........AUG
#=GR R_ear_crease_WUGI_scaffold_53252/202-52 CODON        ...............................STP..............................................................................................................................................................................................................................................
#=GR R_ear_crease_WUGI_scaffold_53252/202-52 TT_RNIE_SLOW ................................................................................................................................................................................................................................................................................
NZ_KE340299.1/2592432-2592282                             CACGAUCUCCAAGACGACUCCCAGCCAGGACUGACGUCGCCAGGUGGACCGGUGCCGGCCGUUCGGUGUAUCGUCGAACGCCGG.UUCCGGUUCACGUCCGCAU........................GAUCA...................................................................GU.CGGGCGACCCGGG..GCA..................CGUUUGAUUAAGGAGAUCACGU........AUG
#=GR NZ_KE340299.1/2592432-2592282 CODON                  ...............................STP..............................................................................................................................................................................................................................................
#=GR NZ_KE340299.1/2592432-2592282 TT_RNIE_SLOW           ................................................................................................................................................................................................................................................................................
JGI12397J12024_1115564/1-73                               .......................................................................CACUGAUCGGCGG.UCCCGGUUCACGGCGCC..........................UCCC......................................................................GGCGGCGACCCGGCG.GCC..................ACGUACCGAGAGGAACCC............AUG
#=GR JGI12397J12024_1115564/1-73 CODON                    .............................................................................................................................................................................................................................................................................AUG
#=GR JGI12397J12024_1115564/1-73 TT_RNIE_SLOW             ................................................................................................................................................................................................................................................................................
NZ_JIAI01000013.1/168631-168483                           CGUCGACGAGUAGGCGCGCCGGGAACACCGACGCGCCGCCCGGCGUUCAAGGCGACGAUGCGACACUGGUCGCGUCAGAUUCGG.UUCCGGUUCACCCCCGCC.........................CGCCGA...................................................................GGCGGGGGACCCGGCG.ACC....................ACGAUGAGAGGACCCGUAA.........GUG
#=GR NZ_JIAI01000013.1/168631-168483 CODON                ..........STP................................................................................................................................................................................................................................................................AUG
#=GR NZ_JIAI01000013.1/168631-168483 TT_RNIE_SLOW         ................................................................................................................................................................................................................................................................................
JGI24736J21556_1166172/86-229                             GCUGGGGGCGGACCGUGGCGUUCCUGGAGCGCGUGCUGGCCGUGGAAUAAGCACCCCCCGACUCCCGUUAAGAUGGUUCGUCGG.UCCCGGUUCACCCCA............................GUGCA.......................................................................UGGAGACCCGGCG.GCC.................ACUCGACCUCAAGGAGCCGAA..........AUG
#=GR JGI24736J21556_1166172/86-229 CODON                  ...............................................STP...........................................................................................................................................................................................................................AUG
#=GR JGI24736J21556_1166172/86-229 TT_RNIE_SLOW           ................................................................................................................................................................................................................................................................................
JGI12467J12023_1013674/485-556                            ................................................................................GCGG.UUCCGGUUCACGUGCG.CG........................ACCCG...................................................................CGCCGCACGACCCGGCG.ACC..................CGACACCCUGAGGAGCACAUCG........GUG
#=GR JGI12467J12023_1013674/485-556 CODON                 .............................................................................................................................................................................................................................................................................AUG
#=GR JGI12467J12023_1013674/485-556 TT_RNIE_SLOW          ................................................................................................................................................................................................................................................................................
JGI12397J12024_1040638/1-151                              ....CGCGCCGACGACCUGCUCGCAACCGCGCCGGAAUGCCGGCGCGCACCGGCCUGUUGUCGGUCUGGCACACUGGAGAGCGG.UUCCGGUUCACGAGC.CCGC.......................AGCCC..................................................................GCGGCGCACGACCCGGCG.ACC...................CAGAACCCGAGGAGCACACACCC......GUG
#=GR JGI12397J12024_1040638/1-151 CODON                   .............................................................................................................................................................................................................................................................................AUG
#=GR JGI12397J12024_1040638/1-151 TT_RNIE_SLOW            ................................................................................................................................................................................................................................................................................
JGI12273J12029_10103667/437-591                           CUGAGGCGCCGACGACCUGCUCGCAACCGCGCCGGAAUGCCGGCGCGCACCGGCCUGUUGUCGGUCUGGCACACUGGAGAGCGG.UUCCGGUUCACGAGC.CCGC.......................AGCCC..................................................................GCGGCGCACGACCCGGCG.ACC...................CAGAACCCGAGGAGCACACACCC......GUG
#=GR JGI12273J12029_10103667/437-591 CODON                .STP............................................................................................................................................................................................................................................................................
#=GR JGI12273J12029_10103667/437-591 TT_RNIE_SLOW         ................................................................................................................................................................................................................................................................................
JGI24770J26754_10130366/250-111                           GCUCAAGCCUGCGGCGUUUGGUCGGCGCAAGCCCCGGAUGGCAGAAUGGGCCCUCGGCCCUGGCCCUCCGGUCGGAGCCC.CCG.GUCCGGUUCACGUGC............................CCCG........................................................................GCACGACCCGGCG.CC.....................ACGACAUGAGGAGCACCAUC........AUG
#=GR JGI24770J26754_10130366/250-111 CODON                ................................................................................................................................................................................................................................................................................
#=GR JGI24770J26754_10130366/250-111 TT_RNIE_SLOW         ................................................................................................................................................................................................................................................................................
JGI20200J14955_1003644/1410-1548                          CCGCGGCCCGUCCUCGGUUUGGAGGGCAUCCCCUCCGGAUGGCAGAAUCGGUCCUUGCCCUGGCCCUCCGGUCGGAGCCA.CCG.GUCCGGUUCACGUGCC...........................UCGC.......................................................................GGCACGACCCGGCG.CC.....................ACGACAUGAGGAGCACC...........AUG
#=GR JGI20200J14955_1003644/1410-1548 CODON               .............................................................................................................................................................................................................................................................................AUG
#=GR JGI20200J14955_1003644/1410-1548 TT_RNIE_SLOW        ................................................................................................................................................................................................................................................................................
NZ_JGZS01000003.1/337925-338077                           UUGAUUGGCUGGUGUCGGCUGCGUUGCUGCUACGCCUUGGGCUCAUUCGCGUGUCGUCCGUAAUGGCGCGUACAAUACUGACGG.UUCCGGUUCACGCCCGCC.........................AUAGG....................................................................GGUUGGCGACCCGG...GCC..............CCCCCGAAUUCCAUAGGAGACACACC........AUG
#=GR NZ_JGZS01000003.1/337925-338077 CODON                .............................................................................................................................................................................................................................................................................AUG
#=GR NZ_JGZS01000003.1/337925-338077 TT_RNIE_SLOW         ................................................................................................................................................................................................................................................................................
NZ_JULC01000081.1/2900-3051                               GGUUCAAGCCCCUGCGGCCCCACUUUCCGCAUGCGCGCCGGGCGCGGCGCAUGUCGUCCUUACCCCGGCGUACAAUCCCAUAGG.UUCCGGUUCACGCCCGCC.........................AUAGG....................................................................GGCUGGCGACCCGGG..UCC................CCCGAAUUCCAUAGGAGACAUACC........AUG
#=GR NZ_JULC01000081.1/2900-3051 CODON                    ................................................................................................................................................................................................................................................................................
#=GR NZ_JULC01000081.1/2900-3051 TT_RNIE_SLOW             ................................................................................................................................................................................................................................................................................
NZ_JDUB01000001.1/171748-171899                           UGUAUCAAUCUGCCGGUUCGCGGCGUCGCAUACGCUGUGGGCUCACCAGCGUGUCGUCCGCGACCGCGCGUACAAUACUGACGG.UUCCGGUUCACGCCCGCC.........................AUAGG....................................................................GGUUGGCGACCCGGG..UCC................CCCGAAUUCCAUAGGAGACACACC........AUG
#=GR NZ_JDUB01000001.1/171748-171899 CODON                ................................................................................................................................................................................................................................................................................
#=GR NZ_JDUB01000001.1/171748-171899 TT_RNIE_SLOW         ................................................................................................................................................................................................................................................................................
NZ_JHWM01000001.1/74259-74108                             UGUAUCAAUCUGCCGGUUCGCGGCGUCGCAUACGCUGUGGGCUCACCAGCGUGUCGUCCGCGACCGCGCGUACAAUACUGACGG.UUCCGGUUCACGCCCGCC.........................AUAGG....................................................................GGCUGGCGACCCGGGUCACC..................UGAAUUCCAUAGGAGACACACC........AUG
#=GR NZ_JHWM01000001.1/74259-74108 CODON                  ................................................................................................................................................................................................................................................................................
#=GR NZ_JHWM01000001.1/74259-74108 TT_RNIE_SLOW           ................................................................................................................................................................................................................................................................................
NZ_AUFI01000006.1/346303-346454                           CGCGUUGACGCUGGUGUGUUCCCUUCGGUAUACGCCGUGGGCUCAUCAGCGUGUCGUCCGUAAUGGCGCGUACAAUACUGACGG.UUCCGGUUCACGCCCGCC.........................AUAGG....................................................................GGCUGGCGACCCGGG..UCC................CCCGAAUUCCAUAGGAGACACACC........AUG
#=GR NZ_AUFI01000006.1/346303-346454 CODON                ................................................................................................................................................................................................................................................................................
#=GR NZ_AUFI01000006.1/346303-346454 TT_RNIE_SLOW         ................................................................................................................................................................................................................................................................................
NZ_JDTQ01000009.1/57942-58093                             UUGAUUGGCUGGUGUCGGCUGCGUUGCUGCUACGCCUUGGGCUCAUUCGCGUGUCGUCCGUAAUGGCGCGUACAAUACUGACGG.UUCCGGUUCACGCCCGCC.........................AUAGG....................................................................GGCUGGCGACCCGGG..UCC................CCCGAAUUCCAUAGGAGACACACC........AUG
#=GR NZ_JDTQ01000009.1/57942-58093 CODON                  ................................................................................................................................................................................................................................................................................
#=GR NZ_JDTQ01000009.1/57942-58093 TT_RNIE_SLOW           ................................................................................................................................................................................................................................................................................
NZ_JGZV01000001.1/350332-350181                           GGCCCCACUUUUCUUGUGGUUUCGGCGGUUAAGCCGACGGCAUGUUUGGCGUGUCGUCGCCUGUGGCGCGUACAAUACUCAAGG.UUCCGGUUCACGCCCGCC.........................AUAGG....................................................................GGCUGGCGACCCGGG..UCC................CCCGAAUUCCAUAGGAGACAUACC........AUG
#=GR NZ_JGZV01000001.1/350332-350181 CODON                ................................................................................................................................................................................................................................................................................
#=GR NZ_JGZV01000001.1/350332-350181 TT_RNIE_SLOW         ................................................................................................................................................................................................................................................................................
NZ_JHWO01000001.1/219991-219840                           GGCCCCACUUUUCUUGUGGUUUCGACGGUUAAGCUGACGGCAUGUUUGGCGUGUCGUCGCCUGUGGCGCGUACAAUACUCGAGG.UUCCGGUUCACGCCCGCC.........................AUAGG....................................................................GGCUGGCGACCCGGG..UCC................CCCGAAUUCCAUAGGAGACAUACC........AUG
#=GR NZ_JHWO01000001.1/219991-219840 CODON                ................................................................................................................................................................................................................................................................................
#=GR NZ_JHWO01000001.1/219991-219840 TT_RNIE_SLOW         ................................................................................................................................................................................................................................................................................
3300001592_10065837/1943-1801                             AGGACCGGCCGGACCGGGGAGGGGCCGCUCGGGAACAUCGCGGAUUACCGCGGUGUUCGGGCCCGUGACACAAUCGUGUGCUGG.CUCCGGUUCACGCCUCUC.........................GCAGG....................................................................GAGGGGCGACCCGGCG.GCC......................GAGGAGAGGACACC............AUG
#=GR 3300001592_10065837/1943-1801 CODON                  .............................................................................................................................................................................................................................................................................AUG
#=GR 3300001592_10065837/1943-1801 TT_RNIE_SLOW           ................................................................................................................................................................................................................................................................................
NC_008699.1/1861980-1862122                               GAGCCGCGCCAACGGUUCCGGUCCCGGCAGGGGAACAACGCGGAUUACCGCGGCGUUGGGACCCGUGACACAAUCGUGUGCUGG.CUCCGGUUCACGGCUCUC.........................GCAGG....................................................................GAGAGGCGACCCGGCG.GCC......................GAUGAGAGGACACC............AUG
#=GR NC_008699.1/1861980-1862122 CODON                    .............................................................................................................................................................................................................................................................................AUG
#=GR NC_008699.1/1861980-1862122 TT_RNIE_SLOW             ................................................................................................................................................................................................................................................................................
AP72_2010_repI_A10_1095182/412-289                        ..................................CCUUGCGGAUUAUCACCGGGACGCCGUUCCCUGGCACACUAGAUGGCUGG.UUCCGGUUCACGUCC..CACGCGC...................ACCA...............................................................GCGCGGUACGGGCGACCCGGCG.ACU................GAAACCCUCGAGAGGACACC............AUG
#=GR AP72_2010_repI_A10_1095182/412-289 CODON             .............................................................................................................................................................................................................................................................................AUG
#=GR AP72_2010_repI_A10_1095182/412-289 TT_RNIE_SLOW      ................................................................................................................................................................................................................................................................................
JGI12075J13256_1008725/221-54                             GCGUGCGCGUUUAGGCUACUGGCGGCUGACCUGGCAUAAUCGCACCAGGCAUCCGGCCCCAGGGCCGGAACGUCACGACCUCGG.UCCCGGUUCACGCC.GCACACUCCUUUCCGGUC...........CAUUC....................................................GGCCGG..GGGAG......GGCGACCCGGG..GCC.................CCCGAUGGAAGAGGAAGCC............AUG
#=GR JGI12075J13256_1008725/221-54 CODON                  ................................................................................................................................................................................................................................................................................
#=GR JGI12075J13256_1008725/221-54 TT_RNIE_SLOW           ................................................................................................................................................................................................................................................................................
CEOS01170558.1/274-107                                    GCGUGCGCGUUUAGGCUACUGGCGGCUGACCUGGCAUAAUCGCACCAGGCAUCCGGCCCCAGGGCCGGAACGUCAUGACCUCGG.UCCCGGUUCACGCC.GCACACUCCUUUCCGGUC...........CAUUC....................................................GGCCGG..GGGAG......GGCGACCCGGG..GCC.................CCCGAUGGAAGAGGAAGCC............AUG
#=GR CEOS01170558.1/274-107 CODON                         .............................................................................................................................................................................................................................................................................AUG
#=GR CEOS01170558.1/274-107 TT_RNIE_SLOW                  ................................................................................................................................................................................................................................................................................
JGI12064J13199_110746/403-265                             .............................CCUGGCAUAAUCGCACCAGGCAUCCGGCCCCAGGGCCGGAACGUCACGACCUCGG.UCCCGGUUCACGCC.GCACACUCCUUUCCGGUC...........CAUUC....................................................GGCCGG..GGGAG......GGCGACCCGGG..GCC.................CCCGAUGGAAGAGGAAGCC............AUG
#=GR JGI12064J13199_110746/403-265 CODON                  .............................................................................................................................................................................................................................................................................AUG
#=GR JGI12064J13199_110746/403-265 TT_RNIE_SLOW           ................................................................................................................................................................................................................................................................................
P3_CLC_Cons13751/1230-1051                                GGCCCGUGCUCCCUUGCCAGGUCGUCGUCCAGCCGCCGGACUGACGGCCGAUGUCGUUCGCGGCCGGCCCGGAUAGCAGAACGG.UUCCGGUUGACGGCG............................CGAUCGGCAGCACGCCCGCGCCCGUCUUGAGGAGCAC.......................................CGCCGACCCGGCG.ACCGCCGUUCGCGCCAGAUCGCGGUCCGCAC.......................
#=GR P3_CLC_Cons13751/1230-1051 CODON                     ................................................................................................................................................................................................................................................................................
#=GR P3_CLC_Cons13751/1230-1051 TT_RNIE_SLOW              ................................................................................................................................................................................................................................................................................
Cons65214/1-121                                           ...........................................................GCGGCCGGCCCGGAUAGCAGAACGG.UUCCGGUUGACGGCG............................CGAUCGGCAGCACGCCCGCGCCCGUCUUGAGGAGCAC.......................................CGCCGACCCGGCG.ACCGCCGUCGCGCCAGAUCGCGGUCCGCACU.......................
#=GR Cons65214/1-121 CODON                                ............................................................PTS.................................................................................................................................................................................................................
#=GR Cons65214/1-121 TT_RNIE_SLOW                         ................................................................................................................................................................................................................................................................................
NZ_ATXA01000002.1/22254-22400                             CCAUCGGCGAGGGAAUGUGGGAGCUACGCCAAGCGUUUUGAUCAAUGUGCCCUCAGCUGGCACACUGUCUGGUUGACGACCCGG.UUCCGGUUCACGCUUGUG.........................CAUCAUUAA................................................................CGCAGGCGACCCGGCG.GCC..............AUAAUCGGCACAUA....................AUG
#=GR NZ_ATXA01000002.1/22254-22400 CODON                  ................................................................................................................................................................................................................................................................................
#=GR NZ_ATXA01000002.1/22254-22400 TT_RNIE_SLOW           ................................................................................................................................................................................................................................................................................
JGI12635J15846_10174018/1-76                              .........................................................................ACCGAGGUCGGCUUCCUGUUCACGGCG............................ACCGC.......................................................................CGCCGACCAGGCG.ACCGCGACCCAGAUCGCCAAGUACGCCAACC.......................
#=GR JGI12635J15846_10174018/1-76 CODON                   ................................................................................................................................................................................................................................................................................
#=GR JGI12635J15846_10174018/1-76 TT_RNIE_SLOW            ................................................................................................................................................................................................................................................................................
NZ_JIAV01000021.1/30361-30504                             CCCCGGAGCGCACCCCACCGUCCGGGCCCGAGGAACAACGCCGAUUACCCCGGCGUUCUGACCCAUGACACAAUCGUGUGCUGG.CUCCGGUUCACGCCACCUC........................GUAGG...................................................................GAGG.GGCGACCCGGCG.GCC......................GAGGAGAGGACAGC............AUG
#=GR NZ_JIAV01000021.1/30361-30504 CODON                  .............................................................................................................................................................................................................................................................................AUG
#=GR NZ_JIAV01000021.1/30361-30504 TT_RNIE_SLOW           ................................................................................................................................................................................................................................................................................
JGI12273J12029_10078345/1-104                             ......................................................................CAGACUGUCCCCGG.CUCCGGUUCACGAUGCGGUUUCCGUUGCGCUG...........GCUCGAUG...................................................CAGUGC.GCG....CCGC.UCGACCCGGCG.GCC..................ACGACCCUCGAGGAGACCCC..........GUG
#=GR JGI12273J12029_10078345/1-104 CODON                  .............................................................................................................................................................................................................................................................................AUG
#=GR JGI12273J12029_10078345/1-104 TT_RNIE_SLOW           ................................................................................................................................................................................................................................................................................
NZ_JNXY01000008.1/8524-8677                               GUGGUUACACCACCCGGAACGGUCACCGUCUCCCGGUGCGCGACCCGCGCCGCGGACAUGGCAGACUGGACCAUCGGCCAGCGG.UUCCGGUUCCCGCCUCGACG.......................AGCC...................................................................CGUCGAGACGACCCGGCG.ACC...................ACCCACGAGAGGACCGAGGCAC.......AUG
#=GR NZ_JNXY01000008.1/8524-8677 CODON                    .............................................................................................................................................................................................................................................................................AUG
#=GR NZ_JNXY01000008.1/8524-8677 TT_RNIE_SLOW             ................................................................................................................................................................................................................................................................................
NC_015656.1/4523208-4523059                               GUCCAGGGUUCCCGCGACACCCCCCGCGGGAUGCCCGCCCCGAGGGCGCGCCCGGCUCUGGCAGACUGGAGCGUCGACACCCGG.CACCGGUUCACGCCCUCGUUC......................AGG...................................................................GGAC.AGGGCGACCCGGCG.GCC................AUUUCGGGAAGAAGGAUC..............AUG
#=GR NC_015656.1/4523208-4523059 CODON                    ................................................................................................................................................................................................................................................................................
#=GR NC_015656.1/4523208-4523059 TT_RNIE_SLOW             ................................................................................................................................................................................................................................................................................
NZ_JWIO01000003.1/248098-248247                           CGCCCAGGGUCCCCGCGACACCCCCGCGGGAUGCCCGCCCCGAGGGCGCGCCCGGCUCUGGCAGACUGGAGCGUCGACACCCGG.CACCGGUUCACGCCCUCGUUC......................AGG...................................................................GGAC.AGGGCGACCCGGCG.GCC................AUUUCGGGAAGAAGGAUC..............AUG
#=GR NZ_JWIO01000003.1/248098-248247 CODON                .............................................................................................................................................................................................................................................................................AUG
#=GR NZ_JWIO01000003.1/248098-248247 TT_RNIE_SLOW         ................................................................................................................................................................................................................................................................................
JGI24770J26754_10245837/1-144                             ........GGGUCGCGGCAGGCGAUACCGGCCGUUUGGGCCAGGGACAUCCGACCUGGCAUAAUCGGUUUCGAUAAACCUCAGG.UACCGGUUCACGCCCCCGGGA......................AAUCCA................................................................UCCAGUCGGCGACCCGGCG.ACA....................CAACGCAGAGGACACC............AUG
#=GR JGI24770J26754_10245837/1-144 CODON                  .............................................................................................................................................................................................................................................................................AUG
#=GR JGI24770J26754_10245837/1-144 TT_RNIE_SLOW           ................................................................................................................................................................................................................................................................................
NZ_KE150269.1/1488689-1488547                             GACUACCGCUAAUAACGAUUAAGAAAUUCGAUUGCGCCGGUAAUUCGCGUAAGCGUAAAUACUUGCGAUAGCAUUAACCCUCGG.UUCCGGUUCACGCC.............................UUUAUUCGUUU..................................................................GGCGACCCGGCG.ACU........................AGACAGGAGAAAUAAA........AUG
#=GR NZ_KE150269.1/1488689-1488547 CODON                  ...................STP..........................................................................................................................................................................................................................................................
#=GR NZ_KE150269.1/1488689-1488547 TT_RNIE_SLOW           ................................................................................................................................................................................................................................................................................
NZ_KE384026.1/390544-390402                               GACUACCGCUAAUAACGAUUAAGAAAUUCGAUUGCGACGGUAAUUCGCGUAAGCGUAAAUACUUGCGAUAGCAUUAACCUUCGG.UUCCGGUUCACGCC.............................UUUAUUCGUUU..................................................................GGCGACCCGGCG.ACU........................AGACAGGAGAAAUAAA........AUG
#=GR NZ_KE384026.1/390544-390402 CODON                    ...................STP..........................................................................................................................................................................................................................................................
#=GR NZ_KE384026.1/390544-390402 TT_RNIE_SLOW             ................................................................................................................................................................................................................................................................................
NZ_KB889571.1/140-292                                     GAAUGCCACGACCCCGGUCGUGGUUGGGCGGUACAGACCCGGAUUUGGGUCCGGUCGCCCCCUCCUGGCAGACUGCUCUGUCGG.CCCCGGUUCACGUGACGCCC.......................ACUC...................................................................GGGUG.UACGACCCGGC..GCC................CUCCCGAACCCAAGGAGACUCCU.........GUG
#=GR NZ_KB889571.1/140-292 CODON                          .............................................................................................................................................................................................................................................................................AUG
#=GR NZ_KB889571.1/140-292 TT_RNIE_SLOW                   ................................................................................................................................................................................................................................................................................
NZ_JNWX01000074.1/10548-10697                             CGCCCUCCGCAAACCCCCGGGAAUACUUCCCGGACCACCCCGGUUUUGGGAGAUGCGGCCCGUCCUGGCAGACUGGACCGUCGG.UCCCGGUUCACGUGACGC.........................AAUCA....................................................................GCGCCACGACCCGGA..GCC.................CUCCCGAACCUAGGAGAUUCCC.........UUG
#=GR NZ_JNWX01000074.1/10548-10697 CODON                  ................................................................................................................................................................................................................................................................................
#=GR NZ_JNWX01000074.1/10548-10697 TT_RNIE_SLOW           ................................................................................................................................................................................................................................................................................
NZ_JMGX01000008.1/10487-10636                             CACCCCCCGCAAACCCCCGGGAAUACUUCCCGGACCACCCCGGUUUUGGGAGAUGCGGCCCGUCCUGGCAGACUGGACCGUCGG.UCCCGGUUCACGUGACGC.........................AAUCA....................................................................GCGCCACGACCCGGA..GCC.................CUCCCGAACCUAGGAGAUUCCC.........UUG
#=GR NZ_JMGX01000008.1/10487-10636 CODON                  ................................................................................................................................................................................................................................................................................
#=GR NZ_JMGX01000008.1/10487-10636 TT_RNIE_SLOW           ................................................................................................................................................................................................................................................................................
NZ_LGUW01000086.1/4073-3924                               ACCUCCCGGAAACCCCCGGGGAAUACUUCCCGGCCCACCCCGGUUUUGGGAGAUGCGGCCCGUCCUGGCAGACUGGACCGUCGG.UCCCGGUUCACGUGACGC.........................AAUCA....................................................................GCGCCACGACCCGGA..GCC.................CUCCCGAACCUAGGAGAUUCCC.........UUG
#=GR NZ_LGUW01000086.1/4073-3924 CODON                    ................................................................................................................................................................................................................................................................................
#=GR NZ_LGUW01000086.1/4073-3924 TT_RNIE_SLOW             ................................................................................................................................................................................................................................................................................
NZ_JOBP01000025.1/87465-87316                             CACCCCCAGGAAACCCCCGGGAAUACUUCCCGGACCACCCCGGUUUUGGGAGAUGCGGCCCGUCCUGGCAGACUGGACCGUCGG.CCCCGGUUCACGUGACGC.........................AAUCA....................................................................GCGCCACGACCCGGA..GCC.................CUCCCGAACCUAGGAGAUUCCC.........UUG
#=GR NZ_JOBP01000025.1/87465-87316 CODON                  .............................................................................................................................................................................................................................................................................AUG
#=GR NZ_JOBP01000025.1/87465-87316 TT_RNIE_SLOW           ................................................................................................................................................................................................................................................................................
NZ_JNWN01000030.1/10503-10652                             CACCCCCCGGAAACCCCCGGGAAUACUUCCCGGGCCACCCCGGUUUUGGGAGAUGCGGCCCGUCCUGGCAGACUGGACCGUCGG.CCCCGGUUCACGUGACGC.........................AAUCA....................................................................GCGCCACGACCCGGA..GCC.................CUCCCGAACCUAGGAGAUUCCC.........UUG
#=GR NZ_JNWN01000030.1/10503-10652 CODON                  ................................................................................................................................................................................................................................................................................
#=GR NZ_JNWN01000030.1/10503-10652 TT_RNIE_SLOW           ................................................................................................................................................................................................................................................................................
NZ_JOCQ01000154.1/4186-4037                               CGGCCUUCGUUAGGCACCGGGAAUACAUUCCGGACCACCCCGGUUUUGGGAGAUGCGGCCCGUCCUGGCAGACUGGACCGUCGG.CCCCGGUUCACGUGACGC.........................AAUCA....................................................................GCGCCACGACCCGGA..GCC.................CUCCCGAACCUAGGAGAUUCCC.........UUG
#=GR NZ_JOCQ01000154.1/4186-4037 CODON                    ................................................................................................................................................................................................................................................................................
#=GR NZ_JOCQ01000154.1/4186-4037 TT_RNIE_SLOW             ................................................................................................................................................................................................................................................................................
NZ_JOBW01000113.1/10496-10645                             CACCCCCCGGAAACCCCCGGGAAUACUUCCCGGACCACCCCGGUUUUGGGAGAUGCGGCCCGUCCUGGCAGACUGGACCGUCGG.CCCCGGUUCACGUGACGC.........................AAUCA....................................................................GCGCCACGACCCGGA..GCC.................CUCCCGAACCUAGGAGAUUCCC.........UUG
#=GR NZ_JOBW01000113.1/10496-10645 CODON                  ................................................................................................................................................................................................................................................................................
#=GR NZ_JOBW01000113.1/10496-10645 TT_RNIE_SLOW           ................................................................................................................................................................................................................................................................................
NZ_JOBO01000026.1/10525-10674                             CACCCCACGCAAACCCCCGGGAAUACUUCCCGGACCACCCCGGUUUUGGGAGAUGCGGCCCGUCCUGGCAGACUGGACCGUCGG.CCCCGGUUCACGUGACGC.........................AAUCA....................................................................GCGCCACGACCCGGA..GCC.................CUCCCGAACCUAGGAGAUUCCC.........UUG
#=GR NZ_JOBO01000026.1/10525-10674 CODON                  ................................................................................................................................................................................................................................................................................
#=GR NZ_JOBO01000026.1/10525-10674 TT_RNIE_SLOW           ................................................................................................................................................................................................................................................................................
JGI24739J22299_10113857/407-555                           CGCGAAGGCCCGGCGUUGGACCGUCUGCUGGCCGCCACACCGAUUCGCCACCGAGUCGGUCAGGGUGGCAGAAUCACUCGCUGG.UUCCGGUUCACGUGGGCGUC.......................GUAC...................................................................GACGUCGACGACCCGGCG.ACC...................GUCAUCGAGAGGACACC............AUG
#=GR JGI24739J22299_10113857/407-555 CODON                .............................................................................................................................................................................................................................................................................AUG
#=GR JGI24739J22299_10113857/407-555 TT_RNIE_SLOW         ................................................................................................................................................................................................................................................................................
JGI24738J21930_10012013/536-388                           CGCGAAGGCCCGGCGUUGGACCGUCUGCUGGCCGCCACACCGAUUCGCCUCCGAGUCGGUCAGGGUGGCAGAAUCACUCGCUGG.UUCCGGUUCACGUGGGCGUC.......................GUAC...................................................................GACGCCGACGACCCGGCG.ACC...................GUCAUCGAGAGGACACC............AUG
#=GR JGI24738J21930_10012013/536-388 CODON                .............................................................................................................................................................................................................................................................................AUG
#=GR JGI24738J21930_10012013/536-388 TT_RNIE_SLOW         ................................................................................................................................................................................................................................................................................
JGI24737J22298_10573430/203-344                           CGCGAAGGCCCGGCGUUGGACCGUCUGCUGGCCGCCACACCGAUUCGCCUCCGAGUCGGUCAGGGUGGCAGAAUCACUCGCUGG.UUCCGGUUCACGUGGGCGUC.......................GUAC...................................................................GACGCCGACGACCCGGCG.ACC...................GUCAUCGAGAGGA...................
#=GR JGI24737J22298_10573430/203-344 CODON                ................................................................................................................................................................................................................................................................................
#=GR JGI24737J22298_10573430/203-344 TT_RNIE_SLOW         ................................................................................................................................................................................................................................................................................
NZ_AUFN01000010.1/437527-437380                           CGAGGGCCGUACGGCCCGCCGCCGGGCUCGGGAAUGCGCGGAUUCGCAUCCGCGUUGAGCCCGGUGGCACAAUUCGUGCGCUGG.UUCCGGUUCACGUGC.GCCC.......................AUCCG..................................................................GGGCGGCACGACCCGGCG.ACC.......................GUAGAAGGAGAGCACC.........AUG
#=GR NZ_AUFN01000010.1/437527-437380 CODON                .............................................................................................................................................................................................................................................................................AUG
#=GR NZ_AUFN01000010.1/437527-437380 TT_RNIE_SLOW         ................................................................................................................................................................................................................................................................................
JGI25160J50197_1029009/1245-1093                          AGGAUGUCGGACGGGGUCGGGAAUAUCCCGGCCCCACCCCCGGUUUUGGGUGAUGCGGCCAGUGCUGGCAAACUGGAUCGUCGG.CCCCGGUUCACGACGUGC.........................AAACCC...................................................................GCUCGUCGACCCGGC..GCC...............CUCCCGAGAAACCAGGAGAAUCCC.........UUG
#=GR JGI25160J50197_1029009/1245-1093 CODON               .............................................................................................................................................................................................................................................................................AUG
#=GR JGI25160J50197_1029009/1245-1093 TT_RNIE_SLOW        ................................................................................................................................................................................................................................................................................
NZ_GG770539.1/1908429-1908278                             GCGGGCGACCCUCCGUACGGGAAUACGAGUGCCCCCACCCCGGUUUUGGGGGAUGCGGCCAGUGCUGGCAAACUGGUACGUCGG.UCCCGGUUCACGCGGCGCC........................AUCCCC..................................................................GGCUCCGCGACCCGGC..ACC.................CUCCAGAACCUAGGAGACACC..........UUG
#=GR NZ_GG770539.1/1908429-1908278 CODON                  .............................................................................................................................................................................................................................................................................AUG
#=GR NZ_GG770539.1/1908429-1908278 TT_RNIE_SLOW           ................................................................................................................................................................................................................................................................................
NZ_JOGO01000006.1/20345-20194                             GGCGGGCGCCCCCCGGACGGGAAUACGAGCGCCCCCACCCCGGUUUUGGGGGAUGCGGCCAGUGCUGGCAAACUGGUACGUCGG.UCCCGGUUCACGUGGCGCC........................AUUCCC..................................................................GGCUCCGCGACCCGGC..ACC.................CUCCAGAACCUAGGAGACACC..........UUG
#=GR NZ_JOGO01000006.1/20345-20194 CODON                  .......................................................................................................G........................UA...........................................................................................................................................AUG
#=GR NZ_JOGO01000006.1/20345-20194 TT_RNIE_SLOW           ................................................................................................................................................................................................................................................................................
NZ_ADXA01000073.1/20888-20737                             GCGGGCGACCCUCCGUACGGGAAUACGAGCGCCCCCACCCCGGUUUUGGGGGAUGCGGCCAGUGCUGGCAAACUGGUCCGUCGG.UCCCGGUUCACGUGGCGCC........................AUUCCC..................................................................GGCUCCGCGACCCGGC..ACC.................CUCCAGAACCUAGGAGACACC..........UUG
#=GR NZ_ADXA01000073.1/20888-20737 CODON                  .............................................................................................................................................................................................................................................................................AUG
#=GR NZ_ADXA01000073.1/20888-20737 TT_RNIE_SLOW           ................................................................................................................................................................................................................................................................................
NZ_ADXB01000013.1/18595-18444                             GGCGGGCGACCCUCCGUACGGGAAUACGAGCGCCCCCACCCGGUUUUGGGGGAUGCGGCCAGUGCUGGCAAACUGGUCCGUCGG.UCCCGGUUCACGUGGCGCC........................AUUCCC..................................................................GGCUCCGCGACCCGGC..ACC.................CUCCAGAACCUAGGAGACACC..........UUG
#=GR NZ_ADXB01000013.1/18595-18444 CODON                  .............................................................................................................................................................................................................................................................................AUG
#=GR NZ_ADXB01000013.1/18595-18444 TT_RNIE_SLOW           ................................................................................................................................................................................................................................................................................
NZ_CM001165.1/2277999-2277848                             GCGGGCGACCCUCCGUACGGGAAUACGAGCGCCCCCACCCCGGUUUUGGGGGAUGCAGCCAGUGCUGGCAAACUGGUCCGUCGG.UCCCGGUUCACGUGGCGCC........................AUUCCC..................................................................GGCUCCGCGACCCGGC..ACC.................CUCCAGAACCUAGGAGACACC..........UUG
#=GR NZ_CM001165.1/2277999-2277848 CODON                  .............................................................................................................................................................................................................................................................................AUG
#=GR NZ_CM001165.1/2277999-2277848 TT_RNIE_SLOW           ................................................................................................................................................................................................................................................................................
FWIRElOz_GKZ9IRQ02HYXXR/55-204                            GGCGAGCGGUUAAGCCAGUCGUCCGAAUGAAUGGGCGGCGCGAGGCCCCAGUGGCCGGCAUGGCACACUGGUUGCGCAGCCCGG.UUCCGGUUCACGUCGCGU.........................GAGA.....................................................................GCGUGACGACCCGGCG.ACC...................ACCGACGAAAGGACCAGACGGC.......AUG
#=GR FWIRElOz_GKZ9IRQ02HYXXR/55-204 CODON                 .............................................................................................................................................................................................................................................................................AUG
#=GR FWIRElOz_GKZ9IRQ02HYXXR/55-204 TT_RNIE_SLOW          ................................................................................................................................................................................................................................................................................
NZ_CVQQ01000029.1/46011-46164                             GGGCGUUUAGGCUACUGGUGGUUGACCUGGCAUAAUGCAUGUCAGUCUGCCGGCCUCGGCCGGGUGGACCGCCCAACACCUCGG.UUCCGGUUCACGCCGUAACUCCCCG..................AGA...............................................................CGGGGAG....GGCGACCCGGA..GCC..................ACGAUCGAAGAGGACACC............AUG
#=GR NZ_CVQQ01000029.1/46011-46164 CODON                  .............................................................................................................................................................................................................................................................................AUG
#=GR NZ_CVQQ01000029.1/46011-46164 TT_RNIE_SLOW           ................................................................................................................................................................................................................................................................................
JGI26341J46601_10001885/1802-1649                         GUCUCCGUACGGAAUACCUCCGGAGGUGACGGCGUUUGGGCAGGUGGCGGUUGACCUGGCAUAAUUGUCCGCCAGACACCUUGG.UUCCGGUUCACGCCCCAUCC.......................CAGGUCAU...............................................................GGA..GGGCGACCCGGCG.GCC.................AGCGAUUGAAGAGGAAACCA...........AUG
#=GR JGI26341J46601_10001885/1802-1649 CODON              .............................................................................................................................................................................................................................................................................AUG
#=GR JGI26341J46601_10001885/1802-1649 TT_RNIE_SLOW       ................................................................................................................................................................................................................................................................................
JGI12397J12024_1078638/1-84                               .............................................................................CUCCAGG.CUCCGGUUCACGCCAGCACGACCGCC.................ACGACA...........................................................GGCAC.......GGCGACCCGGCG.GCC..................AUGUCUCCCCAGGGAAGGAACC........AUG
#=GR JGI12397J12024_1078638/1-84 CODON                    .............................................................................PTS................................................................................................................................................................................................
#=GR JGI12397J12024_1078638/1-84 TT_RNIE_SLOW             ................................................................................................................................................................................................................................................................................
NZ_KE386835.1/170093-169951                               CCGGAAUAGCGGGCCGGCACCGGGUGUUCUACGCGGUGUCGGCCCGUUGCACGCUCAAUGGCAGAAUAUGGGCAGACAUUUCGG.CUCCGGUUCACCCGCG...........................AAUCC......................................................................CACGGGACCCGGCG.GCC....................AUGACGAGAGGAACGCAC..........GUG
#=GR NZ_KE386835.1/170093-169951 CODON                    .............................................................................................................................................................................................................................................................................AUG
#=GR NZ_KE386835.1/170093-169951 TT_RNIE_SLOW             ................................................................................................................................................................................................................................................................................
JGI24739J22299_10349184/378-239                           ....GGCCUGGUCGUCUGACCGCCCGCGCCGGGGCGGGAAUUACGCGGUCAGGACCGGCGUUGUCUAACAUUGAUCCGUUCCGG.CACCGGUUCACCUCGUGC.........................GUC......................................................................GCGUGAGGACCCGG...GCC..................CUGAGUGAUGAGGACAUCC...........AUG
#=GR JGI24739J22299_10349184/378-239 CODON                .............................................................................................................................................................................................................................................................................AUG
#=GR JGI24739J22299_10349184/378-239 TT_RNIE_SLOW         ................................................................................................................................................................................................................................................................................
FIHLEPW02SY4CH/377-234                                    CGGGCUCGUCGUCUGACCCGAGCUGGCCUCCGGGCGGGAAUUCGCUGGCGCGGACCCGUGUUGACUAGCAUUGAUCCGUUCCGG.CACCGGUUCACCUCGUGC.........................GUC......................................................................GCGCGAGGACCCGG...GCC..................CUGAGUGAUGAGGACAUCC...........AUG
#=GR FIHLEPW02SY4CH/377-234 CODON                         .............STP.............................................................................................................................................................................................................................................................AUG
#=GR FIHLEPW02SY4CH/377-234 TT_RNIE_SLOW                  ................................................................................................................................................................................................................................................................................
JGI20208J14878_1015464/834-676                            GGGCGCCGGGAAUCGGGGGUCCCUCACCAGCGUUUAGCCAAGUGUCAAGCCGGUCUGUCACACUCAAGGGCCGGUCAUAUGCGG.UUCCGGUUCCCGUCGAU.GCCUC....................AUAA................................................................GAGGAAGUUGGCGACCCGGCG.GCC.................GCGACAGCCCAAGGAGAAAACA.........GUG
#=GR JGI20208J14878_1015464/834-676 CODON                 ..............................................................................AUG...............................................................................................................................................................................................
#=GR JGI20208J14878_1015464/834-676 TT_RNIE_SLOW          ................................................................................................................................................................................................................................................................................
JGI20207J14881_1024728/573-414                            GGGCGCCGGGAAUCGGGGGUCCGUCAUCGGCGUUUACCACUCCGUCAAGCCGGUCUGUCACACUGAAGGGCCGGUCAUAUGCGG.UUCCGGUUCCCGUCGAUGCCCUC....................AUAA................................................................GAGGAAGUUGACGACCCGGCG.GCC.................GCGACAGCCCAAGGAGAAAACA.........GUG
#=GR JGI20207J14881_1024728/573-414 CODON                 .............................................................................................................................................................................................................................................................................AUG
#=GR JGI20207J14881_1024728/573-414 TT_RNIE_SLOW          ................................................................................................................................................................................................................................................................................
JGI20206J14855_1162051/172-13                             GGCGCCGGGAAUCGGGGGGUCCCUCACCGGCGUUUACCACUCCGUCAAGCCGGUCUGUCACACUGAAGGGCCGGUCAUAUGCGG.UUCCGGUUCCCGUCGAUGCCCUC....................AUAA................................................................GAGGAAAUUGACGACCCGGCG.GCC.................GCGACAGCCCAAGGAGGAAACA.........GUG
#=GR JGI20206J14855_1162051/172-13 CODON                  ................................................................................................................................................................................................................................................................................
#=GR JGI20206J14855_1162051/172-13 TT_RNIE_SLOW           ................................................................................................................................................................................................................................................................................
JGI20208J14878_1000138/14161-14320                        CCCGAGCGGGAAUCGGGGGUGGGCCAGCGGCGUUUGGCUAUCUGUCAAGCCGGUCUGGCACACUGAAGGGCCGGUCAUAUGCGG.UUCCGGUUCCCGUCGAUGCCCUC....................ACUC................................................................GAGGAAGUUGGCGACCCGGCG.GCC.................GCGACAGCCCAAGGAGAAGACA.........GUG
#=GR JGI20208J14878_1000138/14161-14320 CODON             .............................................................................................................................................................................................................................................................................AUG
#=GR JGI20208J14878_1000138/14161-14320 TT_RNIE_SLOW      ................................................................................................................................................................................................................................................................................
NZ_KB903880.1/18916-18757                                 GGGGGAUUCCGGCGCACGCGUACCCGUCGUGCGGCCCGCGGCGCGCCGGAAUCGCGGCCUGGCAUAAUUGAUCCACACCCUCGG.UUCCGGUUCACGCCGUCAACUGCCCGA................ACGAC...........................................................UC.GGCAG....CGGCGACCCGGG..GCC.................CACGAUCGAAGAGGAAACC............AUG
#=GR NZ_KB903880.1/18916-18757 CODON                      ................................................................................................................................................................................................................................................................................
#=GR NZ_KB903880.1/18916-18757 TT_RNIE_SLOW               ................................................................................................................................................................................................................................................................................
JGI12635J15846_10811506/78-230                            CGGUCGAGGCGGGAAUGCGCACCCUCACGCAGGCGUUUAGGGACGUAGCGGCUGACCUGGCAUAAUCGACAGCCGAAGAUACGG.UUCCGGUUCACGUCCGAUCAU......................CAGCAC................................................................AUGAA..GGCGACCCGGCG.ACC.................GACGAUUGAAGAGGACACC............AUG
#=GR JGI12635J15846_10811506/78-230 CODON                 .......................................................................................................GUA...................................................................................................................................................................AUG
#=GR JGI12635J15846_10811506/78-230 TT_RNIE_SLOW          ................................................................................................................................................................................................................................................................................
JGI12712J15308_10934693/241-68                            UGACCGCCCGCGUUGCGGGCGGGAAUGCGCACCGGUCACAAGUGGUUAACACGUGUGGCAAACUAAAAGCCGCUUAGUUCGCGG.UUCCGGUUCACGUCAGGCCCUCUAUGA................GGGCAGCGC.......................................................UCCAGGCGGGCGCGACGACCCGGCG.GCC..................GCUUGAGGCAAGGAGCCAGCAAG.......AUG
#=GR JGI12712J15308_10934693/241-68 CODON                 ................................................................................................................................................................................................................................................................................
#=GR JGI12712J15308_10934693/241-68 TT_RNIE_SLOW          ................................................................................................................................................................................................................................................................................
JGI12271J12027_1083783/1-92                               .............................................................CCAGUGGCACACUUGCGUGCUGG.CUCCGGUUCACGCCUUCCGC.......................ACCCAC.................................................................GCGU.GGGCGACCCGGC..GCA...................UCGUUUGAGAGGACGACACCC........AUG
#=GR JGI12271J12027_1083783/1-92 CODON                    .............................................................AUG.....................................................................................................................................................................................STP.....................AUG
#=GR JGI12271J12027_1083783/1-92 TT_RNIE_SLOW             ................................................................................................................................................................................................................................................................................
JGI12397J12024_1053925/1-95                               ........................................................CCUGGAAGGAUGGACCCGCACCGAUCGG.UUCCGGUUCACCCCG............................AGCAGCACACC.................................................................CGGGGACCCGGCG.ACC....................ACCACGAGAGGACCCGAGAGAC......AUG
#=GR JGI12397J12024_1053925/1-95 CODON                    .............................................................................................................................................................................................................................................................................AUG
#=GR JGI12397J12024_1053925/1-95 TT_RNIE_SLOW             ................................................................................................................................................................................................................................................................................
NZ_AYXG01000169.1/21706-21845                             GGUCGGCGCCCUGCUGGGCUGCUUCGCGGCGGUCGCCGCCGGGGUCGUCGGGUGGACCUGGCACAAUGGUCGGUCGAACACCGG.UUUCGGUUCACCCCG............................UGA.........................................................................CGGGGACCCGACG.ACC....................ACCUGACGAGGAGAGAACC.........AUG
#=GR NZ_AYXG01000169.1/21706-21845 CODON                  ....................................................................................................................................................................................................................................................STP......................AUG
#=GR NZ_AYXG01000169.1/21706-21845 TT_RNIE_SLOW           ................................................................................................................................................................................................................................................................................
JGI24740J21852_10368802/20-193                            GGCGCGGAGCGCCCGAGGCGGGGAAUGUGGACAUGUCACAAGUGGUUAACGCGUGUGGCAGACUGAAAGCCGCUUAGUUCGCGG.UUCCGGUUCACGUC.............................AAGCCUCCCUUUUGCAGGCACGCUCCCAUGCGAGCG.........................................GACGACCCGGCG.GCC..................GCUUGAGGCAAGGAGCCAGAGU........AAU
#=GR JGI24740J21852_10368802/20-193 CODON                 ..........................................................................STP.................................................................................................................................................................................................AU
#=GR JGI24740J21852_10368802/20-193 TT_RNIE_SLOW          ................................................................................................................................................................................................................................................................................
NZ_JZDQ01000313.1/1149-1298                               CGCCAAGAGCUGAGGUCUGUGUGCGCCCUGGGGCCGUCGGGAAUUAUUCGCGGCCCCAGGCGUUCACAUACACUGAAUCCUCGG.UGCCGGUUCACGUC.CCGCA.......................ACC....................................................................UGCGGCGGCGACCCGGA..ACC................CACUGUCUUGAGAGGAACCUC...........AUG
#=GR NZ_JZDQ01000313.1/1149-1298 CODON                    ..........STP...................................................................................................................................................................................................................................................................
#=GR NZ_JZDQ01000313.1/1149-1298 TT_RNIE_SLOW             ................................................................................................................................................................................................................................................................................
NZ_GL873266.1/198447-198595                               UGAGACGACCGGAGUGCGACGAACGUUCUGGGGCCGCCGGGAAUUAUUCGUGGCCCCAGGCGUUCACAUACACUGAAUCCUCGG.UGCCGGUUCACGUC.CCGCA.......................ACC....................................................................UGCGGCGGCGACCCGGA..ACC.................CAUGUCUUGAGAGGAACCUC...........AUG
#=GR NZ_GL873266.1/198447-198595 CODON                    STP..........................................................................................................................................................................................................................................................................AUG
#=GR NZ_GL873266.1/198447-198595 TT_RNIE_SLOW             ................................................................................................................................................................................................................................................................................
NZ_LAND01000002.1/44501-44352                             CGGAUCGCGGGGGUAUCGCGGAAUAACGGCCGCCCGCCCCCGGUUUUGGGAGGCACGGCCAGUGAUGGCAGACUGGACCGUCGG.CUCCGGUUCACGGAAGG.C........................AAUCC...................................................................GCCCUUCCGACCCGGC..GCC.................CUCCCGGAACUAGGAGACACC..........UUG
#=GR NZ_LAND01000002.1/44501-44352 CODON                  .............................................................................................................................................................................................................................................................................AUG
#=GR NZ_LAND01000002.1/44501-44352 TT_RNIE_SLOW           ................................................................................................................................................................................................................................................................................
NZ_KB903833.1/501634-501482                               GAACCCGGGUGACCGGCCAGCCGGCCCGGUGGCCCCGAUGCGGCGGGAAUAGCCGCCCCGUGGCAGACUGUUACGUCGGCCAGG.UACCGGUUCACGUC.CCGCG.......................AACGG..................................................................CGCGGUGGCGACCCGGCG.ACC..................CCCGUGUGAGAGGACCGCGAG.........AUG
#=GR NZ_KB903833.1/501634-501482 CODON                    .............................................................................................................................................................................................................................................................................AUG
#=GR NZ_KB903833.1/501634-501482 TT_RNIE_SLOW             ................................................................................................................................................................................................................................................................................
NZ_BAOP01000039.1/24030-23882                             AGGUUAGGCCACCCCAAGACGCUCGCGUCGAGGAGGAUUGGCAGCCGCCCGUGACCUUGUGGAAUAAUCGUUCGGUCAGUCCGG.UUCCGGUUCACACCGAUGGCA......................UUC...................................................................UGCC..CGGUGACCCGGCG.ACC...................ACCUUCGAAAGGGACGUA...........AUG
#=GR NZ_BAOP01000039.1/24030-23882 CODON                  .............................................................................................................................................................................................................................................................................AUG
#=GR NZ_BAOP01000039.1/24030-23882 TT_RNIE_SLOW           ................................................................................................................................................................................................................................................................................
NZ_JGZC01000003.1/96353-96503                             CGUUCCCGUACCGCUGCGCGUGCCGUCCCGCGGCAUCCCUUCCACGGGCUGCGGUGUCCCAGCCAUCGUCUACCCUUGCUGAGG.UUCCGGUUCACGCC.CGCC........................AACGG...................................................................GGCGAGGCGACCCGGGUCACC..................UGAAUUCCCUAGGAGACACU..........AUG
#=GR NZ_JGZC01000003.1/96353-96503 CODON                  .............................................................................................................................................................................................................................................................................AUG
#=GR NZ_JGZC01000003.1/96353-96503 TT_RNIE_SLOW           ................................................................................................................................................................................................................................................................................
NZ_AUFH01000003.1/180652-180501                           CUCGACGAGGCCAUGCGGAACUACGCCAAGGGCGUCAUGCCGCAGCUAUGCAAGCGUCCGCACAGGUGGCUAUAAUCUGUGAGG.UUCCGGUUCACGCC.CGCC........................AUUGG...................................................................GGCGCGGCGACCCGG.G.UCC...............CCGUUGAAUCCAUAGGAGACAUU..........AUG
#=GR NZ_AUFH01000003.1/180652-180501 CODON                ................................................................................................................................................................................................................................................................................
#=GR NZ_AUFH01000003.1/180652-180501 TT_RNIE_SLOW         ................................................................................................................................................................................................................................................................................
NZ_JGZK01000017.1/179380-179531                           CUGCUCUUUCAAAUGAUGCGAAGGAACGAUUAGCGUGUCUGCAAGACGUAUUCACGUCCAUAUGCACGAGUAUCAUCCCUUAGG.UUCCGGUUCACGCUAUGCC........................AUUGG...................................................................GGCAUGGCGACCCGG.G.UCC.................CCCGAAUCCAUAGGAGACGCAA.........AUG
#=GR NZ_JGZK01000017.1/179380-179531 CODON                ................................................................................................................................................................................................................................................................................
#=GR NZ_JGZK01000017.1/179380-179531 TT_RNIE_SLOW         ................................................................................................................................................................................................................................................................................
NZ_JGZA01000001.1/95396-95548                             CCCUGCGGCCCCACUCUUUUGCGUCGCCUCCUGCGGCGGCACAGCGCGUCUUCACGUCCAGAUAGGCGCGUACAAUCCCUUAGG.UUCCGGUUCACGUCCUGCC........................AUAGG...................................................................GGCAUGACGACCCGG.G.UCC.................CCCGAAUCCAUAGGAGACGUAAA........AUG
#=GR NZ_JGZA01000001.1/95396-95548 CODON                  ................................................................................................................................................................................................................................................................................
#=GR NZ_JGZA01000001.1/95396-95548 TT_RNIE_SLOW           ................................................................................................................................................................................................................................................................................
SRS020869_C3365636/295-143                                CCCUGCGGCCCCACUCUUUUGCGUCGCCUCCUGCGGCGGCACAGCGCGUCUUCACGUCCAGAUAGGCGUGUACAAUCCCUUAGG.UUCCGGUUCACGUCCUGCC........................AUAGG...................................................................GGCAUGACGACCCGG.G.UCC.................CCCGAAUCCAUAGGAGACGUAAA........AUG
#=GR SRS020869_C3365636/295-143 CODON                     .............................................................................................................................................................................................................................................................................AUG
#=GR SRS020869_C3365636/295-143 TT_RNIE_SLOW              ................................................................................................................................................................................................................................................................................
NZ_CCWR01000010.1/9916-10068                              CCCUGCGGCCCCACUCUUUUGCGUCGCCUCCUGCGGCGGCACAGCGCGUCUUCACGUCCAGACAGGCGCGUACAAUCCCUUAGG.UUCCGGUUCACGUCCUGCC........................AUAGG...................................................................GGCAUGACGACCCGG.G.UCC.................CCCGAAUCCAUAGGAGACGUAAA........AUG
#=GR NZ_CCWR01000010.1/9916-10068 CODON                   ................................................................................................................................................................................................................................................................................
#=GR NZ_CCWR01000010.1/9916-10068 TT_RNIE_SLOW            ................................................................................................................................................................................................................................................................................
BABF01008774.1/1029-902                                   .........................GUCUCCUGCGGCGGCGUAGCGCGUCUUCACGUCCAGAUAGGCGCGUACAAUCCCUUAGG.UUCCGGUUCACGUCUUGCC........................AUAGG...................................................................GGCAUGACGACCCGG.G.UCC.................CCCGAAUCCAUAGGAGACGUAAA........AUG
#=GR BABF01008774.1/1029-902 CODON                        .............................................................................................................................................................................................................................................................................AUG
#=GR BABF01008774.1/1029-902 TT_RNIE_SLOW                 ................................................................................................................................................................................................................................................................................
scaffold19704_2_O2.UC-23/9353-9201                        CCCUGCGGCCCCACUCUUUUGCGUCGUCUCCUGCGGCGGCGCAGCGCGUCUUCACGUCCAGAUAGGCGCGUACAAUCCCUUAGG.UUCCGGUUCACGUCUUGCC........................AUAGG...................................................................GGCAUGACGACCCGG.G.UCC.................CCCGAAUCCAUAGGAGACGUAAA........AUG
#=GR scaffold19704_2_O2.UC-23/9353-9201 CODON             .............................................................................................................................................................................................................................................................................AUG
#=GR scaffold19704_2_O2.UC-23/9353-9201 TT_RNIE_SLOW      ................................................................................................................................................................................................................................................................................
BABC01009804.1/930-778                                    CCCUGCGGCCCCACUCUUNUGCGUCGUCUCCUGCGGCGGCGCAGCGCGUCUUCACGUCCAGAUAGGCGUGUACAAUCCCUUAGG.UUCCGGUUCACGUCUUGCC........................AUAGG...................................................................GGCAUGACGACCCGG.G.UCC.................CCCGAAUCCAUAGGAGACGUAAA........AUG
#=GR BABC01009804.1/930-778 CODON                         .............................................................................................................................................................................................................................................................................AUG
#=GR BABC01009804.1/930-778 TT_RNIE_SLOW                  ................................................................................................................................................................................................................................................................................
NC_017221.1/433107-433259                                 CCCUGCGGCCCCACUCUUUUGUGUCGUCUCCUGCGGCGGCGUAGCGCGUCUUCACGUCCAGAUAGGCGCGUACAAUCCCUUAGG.UUCCGGUUCACGUCUUGCC........................AUAGG...................................................................GGCAUGACGACCCGG.G.UCC.................CCCGAAUCCAUAGGAGACGUAAA........AUG
#=GR NC_017221.1/433107-433259 CODON                      ................................................................................................................................................................................................................................................................................
#=GR NC_017221.1/433107-433259 TT_RNIE_SLOW               ................................................................................................................................................................................................................................................................................
hgutS8_s8_172738/842-690                                  CCCUGCGGCCCCACUCUUUUGCGUCGUCUCCUGCGGCGGCGCAGCGCGUCUUCACGUCCAGAUAGGCGUGUACAAUCCCUUAGG.UUCCGGUUCACGUCUUGCC........................AUAGG...................................................................GGCAUGACGACCCGG.G.UCC.................CCCGAAUCCAUAGGAGACGUAAA........AUG
#=GR hgutS8_s8_172738/842-690 CODON                       .............................................................................................................................................................................................................................................................................AUG
#=GR hgutS8_s8_172738/842-690 TT_RNIE_SLOW                ................................................................................................................................................................................................................................................................................
BABF01010041.1/372-524                                    CCCUGCGGCCCCACUCUUUUGCGUCGUCUCCUGCGGCGGCGCAGCGCGUCUUCACGUCCAGAUAGGCGCGUAUAAUCCCUUAGG.UUCCGGUUCACGUCUUGCC........................AUAGG...................................................................GGCAUGACGACCCGG.G.UCC.................CCCGAAUCCAUAGGAGACGUAAA........AUG
#=GR BABF01010041.1/372-524 CODON                         .............................................................................................................................................................................................................................................................................AUG
#=GR BABF01010041.1/372-524 TT_RNIE_SLOW                  ................................................................................................................................................................................................................................................................................
SRS016517_C20400143/443-291                               CCCUGCGGCCCCACUCUUUUGCGUCGUCUCCUGCGGCGGCGUAGCGCGUCUUCACGUCCAGAUAGGCGUGUAUAAUCCCUUAGG.UUCCGGUUCACGUCUUGCC........................AUAGG...................................................................GGCAUGACGACCCGG.G.UCC.................CCCGAAUCCAUAGGAGACGUAAA........AUG
#=GR SRS016517_C20400143/443-291 CODON                    .............................................................................................................................................................................................................................................................................AUG
#=GR SRS016517_C20400143/443-291 TT_RNIE_SLOW             ................................................................................................................................................................................................................................................................................
JGI24738J21930_10111851/261-414                           CGUGCCGCCCUCCGCCGGCCCGCCUCGGUGAGGAAUGCACGGAUUACCCGCGGCGUUGCACCGGGUGGCAGAAUCGCCCCUUGG.UUCCGGUUCACCCCGCUGACGUCGUGC................CGAC............................................................GCGCGAC.....CGGGGACCCGGCG.GCC........................CGAAAGGAAUCCC...........AUG
#=GR JGI24738J21930_10111851/261-414 CODON                .............................................................................................................................................................................................................................................................................AUG
#=GR JGI24738J21930_10111851/261-414 TT_RNIE_SLOW         ................................................................................................................................................................................................................................................................................
NZ_JALM01000005.1/11293-11434                             CCGACUGUCGGGAAUGCCUGUUCAUGCAGGUGCGUUGAAAUACCUGCCAACCGGUCUGGCAAACUAUAGGGCUGGACCAUCAGG.UUCCGGUUCACCCCG............................CCAU........................................................................CGGGGACCCGGCG.ACC..................GUCGAUCGAAAGGCGAUGCA..........GUG
#=GR NZ_JALM01000005.1/11293-11434 CODON                  .............................................................................................................................................................................................................................................................................AUG
#=GR NZ_JALM01000005.1/11293-11434 TT_RNIE_SLOW           ................................................................................................................................................................................................................................................................................
NZ_KB905458.1/174735-174594                               CCGACUGUCGGGAAUGCCUGUUCAUGCAGGUGCGUUGAAAUACCUGCCAACCGGUCUGGCAAACUAUAGGGCUGGACCAUCAGG.UUCCGGUUCACCCCG............................CUAU........................................................................CGGGGACCCGGCG.ACC..................GUCUAUCGAAAGGCGAUGCA..........GUG
#=GR NZ_KB905458.1/174735-174594 CODON                    .............................................................................................................................................................................................................................................................................AUG
#=GR NZ_KB905458.1/174735-174594 TT_RNIE_SLOW             ................................................................................................................................................................................................................................................................................
NZ_JOAJ01000005.1/675524-675672                           GGCGUUGCAGCAGGCAUCGGUGGUUCUGGCAUACUUGACCGCCGUGCGUCUGCGAUUCGCGCAGACAAUCCCGCCUGAAGUCGG.UUCCGGUUCACGUUCGAGGU.......................AGAU...................................................................GCC.CGAGCGACCCGGCG.ACC...................AAUAUCGAGAGGACACCC...........AUG
#=GR NZ_JOAJ01000005.1/675524-675672 CODON                ................................................................................................................................................................................................................................................................................
#=GR NZ_JOAJ01000005.1/675524-675672 TT_RNIE_SLOW         ................................................................................................................................................................................................................................................................................
NZ_BAGJ01000039.1/21179-21327                             GGCGUUGCAGCGGGCAUCGGUGGUUCUGGCAUACUGGAUCGCCGUGCGUCUGCGAUUCGCGCAGACAAUCCCGCCUGAAGUCGG.UUCCGGUUCACGUUCGGCGC.......................AAAG...................................................................GC.CCGAGCGACCCGGCG.ACC...................AAUAUCGAGAGGACACCC...........AUG
#=GR NZ_BAGJ01000039.1/21179-21327 CODON                  .............................................................................................................................................................................................................................................................................AUG
#=GR NZ_BAGJ01000039.1/21179-21327 TT_RNIE_SLOW           ................................................................................................................................................................................................................................................................................
NZ_KB907310.1/750420-750568                               CAGAAGCGUGGGAAGCGCUCUGGCAUACUGGUCCGCUGGUGCGGGCCCAGUCCCCGCGCACCACAACAUCCCCGCCUGAGUCGG.CUCCGGUUCACGUCCUCGAU.......................CGU....................................................................GUCGAGGGCGACCCGGCG.GCC...................AUUUUCGAAAGGACACCC...........AUG
#=GR NZ_KB907310.1/750420-750568 CODON                    .............................................................................................................................................................................................................................................................................AUG
#=GR NZ_KB907310.1/750420-750568 TT_RNIE_SLOW             ................................................................................................................................................................................................................................................................................
JGI12635J15846_10443042/246-402                           AUGGCCGUUGCCUGGCCUCUCAUAUGCUGAGACGGGAUGGCGUGUCCGCCAGGCGUGACAAGGAAUAGCGGCCGCUGCCCUCGG.UUCCGGUUCACGCCCG.AU...ACC..................CACA..............................................................GGUCAUGUACGGGCGACCCGGCG.GCC.................AACGAUUGAAGAGGACACC............AUG
#=GR JGI12635J15846_10443042/246-402 CODON                ............................................................................................PTS.................................................................................................................................................................................
#=GR JGI12635J15846_10443042/246-402 TT_RNIE_SLOW         ................................................................................................................................................................................................................................................................................
JGI12467J12023_1172356/1-74                               ........................................................................CUGGACGGCUGG.CUCCGGUUCACGUCCCGC.........................AUCC.....................................................................GC.GGACGACCCGGC..GCU...............UCGAGAGCCUUGGAGAAGAC.............AUG
#=GR JGI12467J12023_1172356/1-74 CODON                    .............................................................................................................................................................................................................................................................................AUG
#=GR JGI12467J12023_1172356/1-74 TT_RNIE_SLOW             ................................................................................................................................................................................................................................................................................
JGI12397J12024_1008566/1-86                               ............................................................CGUACUGGCACACUGGACGGCUGG.CUCCGGUUCACGUCCCGC.........................AUCC.....................................................................GC.GGACGACCCGGC..GCU...............UCGAGAGCCUUGGAGAAGAC.............AUG
#=GR JGI12397J12024_1008566/1-86 CODON                    .............................................................................................................................................................................................................................................................................AUG
#=GR JGI12397J12024_1008566/1-86 TT_RNIE_SLOW             ................................................................................................................................................................................................................................................................................
JGI24741J21665_1049030/1-202                              GCCCGGUGGGCUGUGGGAAUGCCCGCAGGCCGACGGGCGUUCGGAAGGUUGUGUGCCGGUCUGGCACACUGGUCACGACCUCGG.CUCCGGUUCACGCACCAACGGGGGGCCAGCCCC..........CCGUUAACCCCCAAGGCAACACGUACCAAC............................GGGGCAAGCUCCAGG..GGUGCGACCCGGCG.GCC...................GCCAACGAGAGGACCCAUUC.........GUG
#=GR JGI24741J21665_1049030/1-202 CODON                   AUG.................................................................................................................................STP......................................................................................................................................AUG
#=GR JGI24741J21665_1049030/1-202 TT_RNIE_SLOW            ................................................................................................................................................................................................................................................................................
JGI24740J21852_10229407/7-208                             GCCCGGUGGGCUAUGGGAAUGCCCGCAGGCCGACGGGCGUUCGGAAGGUUGUGUGCCGGUCUGGCACACUGGUCACGACCUCGG.CUCCGGUUCACGCACCAACGGGGGGCCAGCCCC..........CCGUUAACCCCCAAGGCAACACGUACCAAC............................GGGGCAAGCUCCAGG..GGUGCGACCCGGCG.GCC...................GCCAACGAGAGGACCCAUUC.........GUG
#=GR JGI24740J21852_10229407/7-208 CODON                  .............................................................................................................................................................................................................................................................................AUG
#=GR JGI24740J21852_10229407/7-208 TT_RNIE_SLOW           ................................................................................................................................................................................................................................................................................
JGI12397J12024_1078760/1-81                               ....................................................................CACACUCGUACACCGG.UUCCGGUUCACGUGCCC.CC.......................ACACG..................................................................GGUGGGCACGACCCGGC..GCC......................AUCACAAGGGAGCCCGAA........GUG
#=GR JGI12397J12024_1078760/1-81 CODON                    ................................................................................................................................................................................................................................................................................
#=GR JGI12397J12024_1078760/1-81 TT_RNIE_SLOW             ................................................................................................................................................................................................................................................................................
JGI12396J12026_1036873/1-82                               ......................................................................CACUGACAGGCCGG.CUCCGGUUCACGUGC.CACCC......................ACCAG.................................................................GGGUGCGCACGACCCGGCG.GCC.....................ACGGACAAGGAGCCCCUC.........GUG
#=GR JGI12396J12026_1036873/1-82 CODON                    .......................................................................AUG......................................................................................................................................................................................................
#=GR JGI12396J12026_1036873/1-82 TT_RNIE_SLOW             ................................................................................................................................................................................................................................................................................
FNTS_GKKEVUV01A6HR7/179-309                               GCGACGAGGACUGACCUGCGGAAUCCCGGUCGCCAGGGCGGCGUUCACCUGCGUGCGCGCCGCUCUGGCAGACUGGCGCGUCGG.CUCCGGUUCACGUGC............................GCGA........................................................................GCACGACCCGGCG.GCC...................CCACCCCCA....................GUG
#=GR FNTS_GKKEVUV01A6HR7/179-309 CODON                    ...........STP...............................................................................................................................................................................................................................................................AUG
#=GR FNTS_GKKEVUV01A6HR7/179-309 TT_RNIE_SLOW             ................................................................................................................................................................................................................................................................................
JGI12396J12026_1167238/1-79                               ..................................................................GGCAGACUGGCGCGUCGG.CUCCGGUUCACGUGC............................GCGA........................................................................GCACGACCCGGCG.GCC................CCACCCCCAGUGAGGAGAUCCCC.........GUG
#=GR JGI12396J12026_1167238/1-79 CODON                    ...................................................................AUG..........................................................................................................................................................................................................
#=GR JGI12396J12026_1167238/1-79 TT_RNIE_SLOW             ................................................................................................................................................................................................................................................................................
JGI12396J12026_1310149/1-83                               ..............................................................CUCUGGCAGACUGGCGCGCCGG.CUCCGGUUCACGUGC............................GCGA........................................................................GCACGACCCGGCG.GCC................CGACCCCCAGUGAGGAGACACCU.........GUG
#=GR JGI12396J12026_1310149/1-83 CODON                    .............................................................................................................................................................................................................................................................................AUG
#=GR JGI12396J12026_1310149/1-83 TT_RNIE_SLOW             ................................................................................................................................................................................................................................................................................
Incfw_1020660/124-272                                     UGCGCAUGGCCGCCAUCGUAGGGAGCCCCGCGGCACGGGGAAGAUUUCGUCCGGGCCCGCUGUUCUGGCAGACUGUUCCGUCGGUCUGCGGUUCACGUGCGCG.........................GCUCG....................................................................CGCGCACGACCCGGAG.GCC.....................CAACCCGAGGAGAACACCU........GUG
#=GR Incfw_1020660/124-272 CODON                          .............GUA.............................................................................................................................................................................................................................................................AUG
#=GR Incfw_1020660/124-272 TT_RNIE_SLOW                   ................................................................................................................................................................................................................................................................................
JGI12273J12029_10368297/1-64                              .............................................................................GGAGCGG.UUCCGGUUCACGGGC............................GCGAGA......................................................................GCCCGACCCGGCG.ACC....................CGACAUCGAGGAGAACC...........AUG
#=GR JGI12273J12029_10368297/1-64 CODON                   .............................................................................................................................................................................................................................................................................AUG
#=GR JGI12273J12029_10368297/1-64 TT_RNIE_SLOW            ................................................................................................................................................................................................................................................................................
JGI24735J21928_10783078/85-234                            UGUGCGGGUGUCCGGGUGCUGGAGGGCUCGCGCUGCUCAGCGGUUUUCGAGCAGACGCCCUGGUCUGGCACACUGGUUCGCUGG.CUCCGGUUCACGUCGUCGCA.......................CCA....................................................................UGCACCGACGACCCGGCG.GCC..................GACUACCGCGAGGAGCAUC...........GUG
#=GR JGI24735J21928_10783078/85-234 CODON                 ................................................................................................................................................................................................................................................................................
#=GR JGI24735J21928_10783078/85-234 TT_RNIE_SLOW          ................................................................................................................................................................................................................................................................................
JGI12272J11983_1065882/27-113                             ................................................................CUGGCACACUGGACGGCUGG.CUCCGGUUCACGUCG.UGC........................ACUCA...................................................................GCACCGACGACCCGGC..GCC...............UCGAGAGCCUUGGAGACAUCAC...........AUG
#=GR JGI12272J11983_1065882/27-113 CODON                  ............................................................................................PTS.................................................................................................................................................................................
#=GR JGI12272J11983_1065882/27-113 TT_RNIE_SLOW           ................................................................................................................................................................................................................................................................................
NC_007777.1/4454197-4454052                               CGGGGGGCUUCGCCGCAGUGUGGGGACCCUUGCAUCGGCUGGCGGUCGGUGCAUCCGGCCUCUGGCAGACUGGCAGCAGACCGG.CUCCGGUUCACGUCGUC.C........................ACGC....................................................................GAGACGACGACCCGGCG.GCC..................ACUUUGAAAGAGGGAUC.............AUG
#=GR NC_007777.1/4454197-4454052 CODON                    ................................................................................................................................................................................................................................................................................
#=GR NC_007777.1/4454197-4454052 TT_RNIE_SLOW             ................................................................................................................................................................................................................................................................................
NZ_JNYO01000029.1/45009-44865                             GACGACCGCCACGGGAACAACCCGGUGCCGGCACGCGUUGCACCGCACGUCAGCCGAUCUGGCACACUGUCGGGUCGAGUCCGG.CUCCGGUUCACCUC.............................GUGCAGAA.....................................................................GAGGACCCGGCG.GCC...................ACCGAGGAAAGGGACGAGACG........UUG
#=GR NZ_JNYO01000029.1/45009-44865 CODON                  .............................................................................................................................................................................................................................................................................AUG
#=GR NZ_JNYO01000029.1/45009-44865 TT_RNIE_SLOW           ................................................................................................................................................................................................................................................................................
NZ_KE384522.1/215579-215431                               GCUGCCCCGGUCCGGGCCGGAAUACCGGACGCCUCCACCCCGUUUUGUUCGUGUGCGGCCGGUAGUGGCAGACUGGUACGUCGG.CCCCGGUUCACGCGGCGC.........................AAUCC....................................................................GCGACGCGACCCGGC..GCC.................CUCCCGAACCUAGGAGACACC..........UUG
#=GR NZ_KE384522.1/215579-215431 CODON                    .............................................................................................................................................................................................................................................................................AUG
#=GR NZ_KE384522.1/215579-215431 TT_RNIE_SLOW             ................................................................................................................................................................................................................................................................................
NZ_JNIH01000045.1/12723-12872                             CGCGGAAUCGUACGGGUGGGGAAUUAUCCCGUUCCCGACCUGGUUUUGGGAGAUGCGGCCUGUGCUGGCAGACUGGUCCGCUGG.CCCCGGUUCACGUGACGC.........................AAACCC...................................................................GCGGAGCGACCCGGC..GCC.................CUCCCGAACCUAGGAGCACCC..........UUG
#=GR NZ_JNIH01000045.1/12723-12872 CODON                  .............................................................................................................................................................................................................................................................................AUG
#=GR NZ_JNIH01000045.1/12723-12872 TT_RNIE_SLOW           ................................................................................................................................................................................................................................................................................
NZ_BARG01000069.1/93221-93072                             AGCCACAACGCACCCGCAGGGAAUAGACGACAGUGACCCCCCGUUUUGGGGGAUGGCCCCAGUCCUGGCAGACUGGUACGUCGG.CCCCGGUUCACGCCCCGC.........................AAACCC...................................................................GCGGAGCGACCCGGC..GCC.................CUCCCGAACCUAGGAGACACC..........UUG
#=GR NZ_BARG01000069.1/93221-93072 CODON                  .............................................................................................................................................................................................................................................................................AUG
#=GR NZ_BARG01000069.1/93221-93072 TT_RNIE_SLOW           ................................................................................................................................................................................................................................................................................
NZ_JNWO01000024.1/100612-100463                           AGCCCCCACGCACCCGCAGGGAAUAGAUCACCUGGGCCCCCCGUUUUGGGAGAUGGCUCCAGUCCUGGCAGACUGGUACGUCGG.CCCCGGUUCACGCCCCGC.........................AAACCC...................................................................GCGGAGCGACCCGGC..GCC.................CUCCCGAACCUAGGAGACACC..........UUG
#=GR NZ_JNWO01000024.1/100612-100463 CODON                .............................................................................................................................................................................................................................................................................AUG
#=GR NZ_JNWO01000024.1/100612-100463 TT_RNIE_SLOW         ................................................................................................................................................................................................................................................................................
JGI12396J12026_1094817/1-99                               ..................................................................GGCACACUGUCCUCUUGG.CUCCGGUUCACGACGGUGCCUGCGC..................CUGC..............................................................GCGCAGGCCGGGUCGACCCGGCG.GCC................GCCAAGACCCCGAGGAGACCGCG.........AUG
#=GR JGI12396J12026_1094817/1-99 CODON                    .............................................................................................................................................................................................................................................................................AUG
#=GR JGI12396J12026_1094817/1-99 TT_RNIE_SLOW             ................................................................................................................................................................................................................................................................................
JGI12467J12023_1044130/1-103                              ..............................................................CUCUGGCACACUGUCCUCUUGG.CUCCGGUUCACGACGGUGCCUGCGC..................CUGC..............................................................GCGCGGGCCGGGUCGACCCGGCG.GCC................GCCAAGACCCCGAGGAGACCGCG.........AUG
#=GR JGI12467J12023_1044130/1-103 CODON                   .............................................................................................................................................................................................................................................................................AUG
#=GR JGI12467J12023_1044130/1-103 TT_RNIE_SLOW            ................................................................................................................................................................................................................................................................................
JGI12273J12029_10045587/279-441                           UGAGGCCGGCUCCCGCCGGGAAGAUCGAGGGCACCUGCGGCGUUUGGUCCGUACGGUGCGCCCUCUGGCACACUGUCCUCUUGG.CUCCGGUUCACGACGGUGCCUGCG...................CGCG...............................................................CGCAGGCCGGGUCGACCCGGCG.GCC................GCCAAGACCCCGAGGAGACCGCG.........AUG
#=GR JGI12273J12029_10045587/279-441 CODON                STP..........................................................................................................................................................................................................................................................................AUG
#=GR JGI12273J12029_10045587/279-441 TT_RNIE_SLOW         ................................................................................................................................................................................................................................................................................
JGI24740J21852_10734288/217-69                            CUGGCAUACUGGGCCGCUGGUGCGUCCAGCGCAUCCGCGCAGACCAUCCGGCCUCGCCCAGGAGCGGGCCAACGCCUACAGCGG.UUCCGGUUCACGCACGUGG........................UCAA....................................................................CCACGGGCGACCCGGCG.GCC..................GAUUAUCGAGAGGACAUCC...........AUG
#=GR JGI24740J21852_10734288/217-69 CODON                 ................................................................................................................................PTS.............................................................................................................................................
#=GR JGI24740J21852_10734288/217-69 TT_RNIE_SLOW          ................................................................................................................................................................................................................................................................................
NZ_JOFZ01000002.1/291062-291214                           AGGCCCGGUCGGAAUGCCGGGAACAAGGAGUGCAGGACUCCGGUUUUGGGAGAUGCGGACAGUGCUGGCAGACUGGGCCGCCGG.UCCCGGUUCACGUACGCGC........................AGUCA...................................................................GCGCGUGCGACCCGGC..ACC................CUCCCCAGAACUAGGAGAAACCC.........UUG
#=GR NZ_JOFZ01000002.1/291062-291214 CODON                .............................................................................................................................................................................................................................................................................AUG
#=GR NZ_JOFZ01000002.1/291062-291214 TT_RNIE_SLOW         ................................................................................................................................................................................................................................................................................
NZ_LFXA01000015.1/32799-32949                             AGCGGCCCCCGGGGCCCCGGGAAUACCGGGCCCCCACCCCCGGUUUUGGGGGAUACGGCCAGGACUGGCAGACUGGUACGUCGG.CCCCGGUUCACGGGGGGGC........................AAUCCC..................................................................GCCCC.UCGACCCGGU..GCC.................CUCCCGAAACUAGGAGAACCC..........UUG
#=GR NZ_LFXA01000015.1/32799-32949 CODON                  TP...........................................................................................................................................................................................................................................................................AUG
#=GR NZ_LFXA01000015.1/32799-32949 TT_RNIE_SLOW           ................................................................................................................................................................................................................................................................................
NZ_ATVK01000007.1/35232-35383                             CGAUCUGCAGGUUUCAGAAUAGUCUCGCCGCCGGCGAUUUAGCGGCUGGGGUCGGGCUGUGGAAUAAUUGACCGGUCAGUCCGG.UUCCGGUUCACAUCGAGGC........................CCUCC...................................................................GCC.CGAUGACCCGGCG.ACC..................ACAGAGAUUAAGGACCCCCGAU........AUG
#=GR NZ_ATVK01000007.1/35232-35383 CODON                  .............................................................................................................................................................................................................................................................................AUG
#=GR NZ_ATVK01000007.1/35232-35383 TT_RNIE_SLOW           ................................................................................................................................................................................................................................................................................
NZ_JOEI01000009.1/442162-442013                           UAGGUGUGGGGCGGAAUCCGGAAUACUUUCCGCCGCACCCCCGUUUUGGGAGAUACGGCCGGUCCUGGCAGACUGGUACGUCGG.UCCCGGUUCACGCACGCGC........................ACUCC...................................................................GUACGUGCGACCCGGU..GCC........CUCCCCGCCCCCGCGCGGGG....................AUG
#=GR NZ_JOEI01000009.1/442162-442013 CODON                ................................................................................................................................................................................................................................................................................
#=GR NZ_JOEI01000009.1/442162-442013 TT_RNIE_SLOW         ................................................................................................................................................................................................................................................................................
NZ_JOFL01000017.1/10468-10619                             CCAGGCCCGGAAACCCCCGGGAAUAACCGGCCGCGACCUCCCGUUUUGGGGGAUGCGGCCAGUACUGGCAAACUGGUCCGUCGG.CCCCGGUUCACGUA.AGGC........................AAUCCC..................................................................GCCUCUACGACCCGGA..GCC.................CUCCCGAACCUAGGAGAACCCC.........UUG
#=GR NZ_JOFL01000017.1/10468-10619 CODON                  .............................................................................................................................................................................................................................................................................AUG
#=GR NZ_JOFL01000017.1/10468-10619 TT_RNIE_SLOW           ................................................................................................................................................................................................................................................................................
NZ_JOBF01000022.1/129437-129589                           GCCGCCCCGCCGGGCCCCGGGAAUAUCCGGCACCGCCCCCCGGUUUUGGGGUAUGCGGGCAGUACUGGCAAACUGGUCCGCUGG.CCCCGGUUCACGUA.AGGC........................AAUCCC..................................................................GCCUCUACGACCCGGC..GCC................CUCCCGAACCUUAGGAGUUCCCC.........UUG
#=GR NZ_JOBF01000022.1/129437-129589 CODON                .............................................................................................................................................................................................................................................................................AUG
#=GR NZ_JOBF01000022.1/129437-129589 TT_RNIE_SLOW         ................................................................................................................................................................................................................................................................................
NZ_JQNR01000005.1/2828801-2828952                         ACCUGCGACGAUGUCCACGGGAAUGUUCCGGUCCCGGACCUGGUUUUGUCCCAAAGGGCCGGUCCUGGCAGACUGGUCCGCUGG.CCCCGGUUCACGCAUCGGC........................AACCCC..................................................................GCCUGUGCGACCCGGC..GCC.................CUCCGGAACCUAGGAGCACCC..........UUG
#=GR NZ_JQNR01000005.1/2828801-2828952 CODON              .............................................................................................................................................................................................................................................................................AUG
#=GR NZ_JQNR01000005.1/2828801-2828952 TT_RNIE_SLOW       ................................................................................................................................................................................................................................................................................
JGI12397J12024_1054783/1-127                              ...........................AGCCCGGGUCGCGGCGAUUGGCGCGACGUUCGGGAUGUUGGCACACUAGGCGGCUGG.UUCCGGUUCACGUC...GCUGCG....................CCCG................................................................CGCAGCCCUGACGACCCGGCG.ACC.................GAGGCCCCGAGAGGAAACC............AUG
#=GR JGI12397J12024_1054783/1-127 CODON                   .............................................................................................................................................................................................................................................................................AUG
#=GR JGI12397J12024_1054783/1-127 TT_RNIE_SLOW            ................................................................................................................................................................................................................................................................................
JGI12272J11983_1231162/1-116                              ......................................CGGCGAUUGGCGCGACGUUCGGGAUGUUGGCACACUAGGCGGCUGG.UUCCGGUUCACGUC...GCUGCG....................CCCG................................................................CGCAGCCCUGACGACCCGGCG.ACC.................GAGGCCCCGAGAGGAAACC............AUG
#=GR JGI12272J11983_1231162/1-116 CODON                   .............................................................................................................................................................................................................................................................................AUG
#=GR JGI12272J11983_1231162/1-116 TT_RNIE_SLOW            ................................................................................................................................................................................................................................................................................
NZ_BAFZ01000027.1/22678-22828                             GGCGUUUUGGGAGCGUAACGGCAGUUCUGGCAUACUGAACCGUCGUUGCGUCUGCUCAGGUGAGCAGAGCUCCCGCCUAGUCGG.UUCCGGUUCACGCUCAGCGC.......................UUGCAC.................................................................GCGC.GGGCGACCCGGCG.ACC...................ACAAUCGAGAGGACAUCC...........AUG
#=GR NZ_BAFZ01000027.1/22678-22828 CODON                  ................................................................................................................................................................................................................................................................................
#=GR NZ_BAFZ01000027.1/22678-22828 TT_RNIE_SLOW           ................................................................................................................................................................................................................................................................................
NZ_BAFR01000040.1/1878-2026                               GGCGUUUUGGGAGCGUAACGGCAGUUCUGGCAUACUGAACGGUCGUUGCGUCUGCUCAGGUGAGCAGAGCUCCCGCCUAGUCGG.UUCCGGUUCACGCUUCGCGC.......................GUUC...................................................................GCGCG.GGCGACCCGGCG.ACC...................ACAAUCGAGAGGACAUCC...........AUG
#=GR NZ_BAFR01000040.1/1878-2026 CODON                    ................................................................................................................................................................................................................................................................................
#=GR NZ_BAFR01000040.1/1878-2026 TT_RNIE_SLOW             ................................................................................................................................................................................................................................................................................
NZ_BAFP01000034.1/43101-43251                             GGCGUUUUGGGAGCGUAACGGCAGUUCUGGCAUACUGAACGGUCGUUGCGUCUGCUCAGGUGAGCAGAGCUCCCGCCUAGUCGG.UUCCGGUUCACGCUUCGCGCG......................AAUU..................................................................CGCGUG.GGCGACCCGGCG.ACC...................AAACUCGAGAGGACACCC...........AUG
#=GR NZ_BAFP01000034.1/43101-43251 CODON                  .............................................................................................................................................................................................................................................................................AUG
#=GR NZ_BAFP01000034.1/43101-43251 TT_RNIE_SLOW           ................................................................................................................................................................................................................................................................................
NZ_JALN02000001.1/4095827-4095983                         AUCGGCUGAGGAAUAGGCCGAGGCGACCGCGCGUUUGGGCUGGUGACGGUCUACCUGGCAUACUGGAUCGUCGACCACCUCAGG.UACCGGUUCACGCUCGA..........................AUUGCCAGGAAAACAC..........................................................UCGGGCGACCCGGCG.ACC.................AUCGAAUGCAGAGGACACC............AUG
#=GR NZ_JALN02000001.1/4095827-4095983 CODON              ......STP....................................................................................................................................................................................................................................................................AUG
#=GR NZ_JALN02000001.1/4095827-4095983 TT_RNIE_SLOW       ................................................................................................................................................................................................................................................................................
JGI24770J26754_10202382/281-425                           CCCGGUCCGCGCUCAAACCUCCGUUCGGCCGGUUUGGGCAGGUCGACGCCGAACUGGCAUACUGAAAGCCGACCAAACCUCAGG.UACCGGUUCACGUCAGC..........................AUUC......................................................................GCUGGCGACCCGGCG.ACC..................AGACCAGAAGAGGACACCA...........AUG
#=GR JGI24770J26754_10202382/281-425 CODON                ..............................................................STP............................................................................................................................................................................................................AUG
#=GR JGI24770J26754_10202382/281-425 TT_RNIE_SLOW         ................................................................................................................................................................................................................................................................................
FWIRElOz_GKZ9IRQ02H6XIE/348-194                           CCGGCCGGGGAAUGUGCGGCGACCAUCGCGCGUUUUGGGAGUACGGCGGCUGACCUGGCAUAAUGGACCGCCGACCACCUCAGG.UUCCGGUUCACGUCCAAUACAGC....................AGGUCAG.............................................................GC.....UGGGCGACCCGGCG.GCC.................GACGAUUGAAGAGGACACC............AUG
#=GR FWIRElOz_GKZ9IRQ02H6XIE/348-194 CODON                .............................................................................................................................................................................................................................................................................AUG
#=GR FWIRElOz_GKZ9IRQ02H6XIE/348-194 TT_RNIE_SLOW         ................................................................................................................................................................................................................................................................................
JGI26342J46808_1002686/1350-1198                          GGUUAGCGCGGGGAAUGCUCAGCUGCUUGCGCGCGUUUAGGGGGAGAGCGGCUGACCUGGCAUAAUCGACAGCCGAAGCUGAGG.UUCCGGUUCACGUCC............................GAUUGCGAGCUUCUCA............................................................GGGCGACCCGGCG.ACC.................GACGAACGAAGAGGACACC............AUG
#=GR JGI26342J46808_1002686/1350-1198 CODON               .............................................................................................................................................................................................................................................................................AUG
#=GR JGI26342J46808_1002686/1350-1198 TT_RNIE_SLOW        ................................................................................................................................................................................................................................................................................
NZ_KB903307.1/53535-53359                                 GUUAACCAGACAGGAUCAGGAAAGUCGCCUCGAUUUCUCGCGAGGCCAUGUCACAUGGCAGACUGGUCCAUCGGCCACUAAAGG.UUCCGGUUCACGCCCGAGCCCACUGCCCUG.............GCGGGG.......................................................CGGCGCGGUGCAGACA.GCGACCCGGCG.ACC...................AGACCAGCGAGGAGACCGAGAAAC.....AUG
#=GR NZ_KB903307.1/53535-53359 CODON                      ..STP........................................................................................................................................................................................................................................................................AUG
#=GR NZ_KB903307.1/53535-53359 TT_RNIE_SLOW               ................................................................................................................................................................................................................................................................................
NZ_LBEW01000064.1/15195-15037                             CCGCUCGGCGGGGGAAUACCGGCCCGUCCCGGGACGUUUUCGCGGUUGGCGGUUGACCUGGCAUAAUGGACCGCUGACCCUCGG.UUCCGGUUCACGUCCGUACAUCCCC..................AGGUCA............................................................GGGG.....CGGGCGACCCGGCG.ACC.................AACGAUUGCAGAGGAAAACC...........AUG
#=GR NZ_LBEW01000064.1/15195-15037 CODON                  .............................................................................................................................................................................................................................................................................AUG
#=GR NZ_LBEW01000064.1/15195-15037 TT_RNIE_SLOW           ................................................................................................................................................................................................................................................................................
NZ_CCBB010000001.1/249367-249209                          CCGCACGGCGGGGGAAUACCGGCCCGUCCCGGGACGUUUUCGCGGUUGGCGGCUGACCUGGCAUAAUGGACCGCUGACCCUCGG.UUCCGGUUCACGUCCGUACAUCCCC..................AGGUCA............................................................GGGG.....CGGACGACCCGGCG.ACC.................AACGAUUGCAGAGGAAAACC...........AUG
#=GR NZ_CCBB010000001.1/249367-249209 CODON               ................................................................................................................................................................................................................................................................................
#=GR NZ_CCBB010000001.1/249367-249209 TT_RNIE_SLOW        ................................................................................................................................................................................................................................................................................
JGI12688J13320_109532/218-67                              GGCUAGCUCGGGGAAUGUCCGGCCGCACAUGUGCGUUUAGGGACAUAGCGGCUGAGCUGGCAUAAUGAUCAGCCGAAGUCAGGG.UUCCGGUUCACGUCAGAU.........................AUUCAGCAC................................................................GUUUGGCGACCCGGCG.GCC.................CGCGAAUGAAGAGGACACC............AUG
#=GR JGI12688J13320_109532/218-67 CODON                   ................................................................AUG.............................................................................................................................................................................................................
#=GR JGI12688J13320_109532/218-67 TT_RNIE_SLOW            ................................................................................................................................................................................................................................................................................
JGI24735J21928_10093269/304-464                           UGUGGAAGCGGGACGGAAUAGCCGCCGGUACCCGCGCGUUUAGGAGGUUGGCGGUUGACCUGGCAUAAUGAACCGUCACCUCGG.UUCCGGUUCACGCUCGA....AGACCU................UUU.............................................................GGGUCAGGGCUCGGGCGACCCGGCG.ACC.................AACUAUCGAAGAGGACCAAA...........AUG
#=GR JGI24735J21928_10093269/304-464 CODON                .................................................................STP.........................................................................................................................................................................................................AUG
#=GR JGI24735J21928_10093269/304-464 TT_RNIE_SLOW         ................................................................................................................................................................................................................................................................................
NC_013235.1/2318869-2319034                               CGCAGCCGCCCCGGAAUAGGCCGCGCGGUCGCGGCGUUUGGCAUAACGACCGUCCGAUCUGGCACACUGGUCGGUCGAGCCCGG.CUCCGGUUCACGCCCGCG.CG......................CAA...................................................................CGACGCGGGCGACCCGGCG.GCC.....CCCUGCAAGGCUCUCCCAGGAAGAGGAACGCACG.........AUG
#=GR NC_013235.1/2318869-2319034 CODON                    ................STP..........................................................................................................................................................................................................................................................AUG
#=GR NC_013235.1/2318869-2319034 TT_RNIE_SLOW             ................................................................................................................................................................................................................................................................................
JGI12635J15846_13193507/238-72                            GACCGAGACCGGUAAGCGCGCAGGAAAUAUUGACCAGGCGCAAGUGGUUUCAGCGUCUGGCAGACUAGACCGCUAGUGAUGUGG.UUCCGGUUCACGCCGCGCCCGCCUCGU................UACC............................................................ACGAGGCAGGCG.GGCGACCCGGCG.GCC..................GCUUGAGGCAAGGAGCCAACCG........AUG
#=GR JGI12635J15846_13193507/238-72 CODON                 ................................................................................................................................................................................................................................................................................
#=GR JGI12635J15846_13193507/238-72 TT_RNIE_SLOW          ................................................................................................................................................................................................................................................................................
JGI20235J16296_1030653/355-246                            .........................................................GGCAGACUAGACCCGCUAGUGAUGUGG.UUCCGGUUCACGCCGCGCCCGCCUCGU................UACC............................................................ACGAGGCAGGCG.GGCGACCCGGCG.GCC..................GCUUGAGGCAAGGAGCCAACCG........AUG
#=GR JGI20235J16296_1030653/355-246 CODON                 .............................................................................................................................................................................................................................................................................AUG
#=GR JGI20235J16296_1030653/355-246 TT_RNIE_SLOW          ................................................................................................................................................................................................................................................................................
C688J13580_1073401/217-376                                AAACCAACCCGCGCCAUCGUUGGAAUGCACGCAGGGACAUCGAUUGGCGCGCGGUGGAUGCUCCCUGGCAAACUAGAUGGCUGG.UUCCGGUUCACGCUCUCGCG.......................ACAACACAGGAC...........................................................UGCGGGAACGACCCGGCG.ACC................GAACCCCUCGAGAGGACACC............AUG
#=GR C688J13580_1073401/217-376 CODON                     .............................................................................................................................................................................................................................................................................AUG
#=GR C688J13580_1073401/217-376 TT_RNIE_SLOW              ................................................................................................................................................................................................................................................................................
JGI12397J12024_1051954/1-149                              ........................................CGAGUGGCACUCGGAUGCCGCCCCCUGGCAGACUGGACGGCUGG.UUCCGGUUCACGUUCCC..........................ACCCGGCAAGGGUGUGACACACACAUCCUGCUGCAGUGCGCCGCACAG..........................GGGGACGACCCGGCG.ACC.................GAGACCCCGAGAGGAAACC............AUG
#=GR JGI12397J12024_1051954/1-149 CODON                   .............................................................................................................................................................................................................................................................................AUG
#=GR JGI12397J12024_1051954/1-149 TT_RNIE_SLOW            ................................................................................................................................................................................................................................................................................
C688J13580_1242542/219-64                                 AAAACACCCCCACGCCACGUUGAGACCGGUGCAGGGACACCGAUUGGCGCCCGGUGGAUGGUCCCUGGCACACUAGUUGGCUGG.UUCCGGUUCACGACCCC.....GCUG.................AAGA.............................................................CAGCACCGAGGGGACGACCCGGCG.ACC...................GAACCCGAGAGGACACC............AUG
#=GR C688J13580_1242542/219-64 CODON                      ....................STP.........................................................................................................................................................................................................................................................
#=GR C688J13580_1242542/219-64 TT_RNIE_SLOW               ................................................................................................................................................................................................................................................................................
JGI12397J12024_1036663/1-104                              .........................................CGAGUGGCACUCGAAUGCCGCCCCUGGCACACUGGACGGCUGG.UUCCGGUUCACGUCCCC..........................ACGA......................................................................GGGGACGACCCGGCG.ACC.................GACACCCCGAGAGGAAACC............AUG
#=GR JGI12397J12024_1036663/1-104 CODON                   .............................................................................................................................................................................................................................................................................AUG
#=GR JGI12397J12024_1036663/1-104 TT_RNIE_SLOW            ................................................................................................................................................................................................................................................................................
JGI12396J12026_1028942/1-147                              ..........................................GAGUGGCACUCGGAUGCCGCCCCUGGCAGACUGGACGGCUGG.UUCCGGUUCACGUUCCCG.........................AUCAGCAAGGGUGUGACACACACGACCUGCUGCAGUGCGCCGCACA...........................CGGGAACGACCCGGCG.ACC.................GAGACCCCGAGAGGAAACC............AUG
#=GR JGI12396J12026_1028942/1-147 CODON                   .............................................................................................................................................................................................................................................................................AUG
#=GR JGI12396J12026_1028942/1-147 TT_RNIE_SLOW            ................................................................................................................................................................................................................................................................................
JGI12397J12024_1014281/1-153                              .................................CAGGGGCCCGAGUGGCACUCGGAUGCCGCCCCUGGCAGACUGGACGGCUGG.UUCCGGUUCACGUUCCCG.........................AUCAGCAGGGUGUGACCACACGACUGCUGCAGUGCGCCGCACA..............................CGGGAACGACCCGGCG.ACC.................GAGACCCCGAGAGGAAACC............AUG
#=GR JGI12397J12024_1014281/1-153 CODON                   .................................AUG........................................................................................................STP.................................................................................................................................
#=GR JGI12397J12024_1014281/1-153 TT_RNIE_SLOW            ................................................................................................................................................................................................................................................................................
JGI24735J21928_10543660/282-131                           GGAACCGUGACACGCGCGGGAACAUGAGCGGGCCGGCCGGCGUUUCGACGCACGAGUCCGGUCUCUGGCAGACUGGUCCGUUGG.UUCCGGUUCACGUGCCCGC........................ACCC....................................................................GCCCGCACGACCCGGCG.ACC..................AUGAGCCCUGAGGAGUAACAGC........GUG
#=GR JGI24735J21928_10543660/282-131 CODON                ................................................................................................................................................................................................................................................................................
#=GR JGI24735J21928_10543660/282-131 TT_RNIE_SLOW         ................................................................................................................................................................................................................................................................................
_GVICOHK01AHWYS/302-156                                   CCCGGGGCACGGCAACGACUGAGUGCUGCCGGACGCCGGGAAGGUCGAGGACCUCCCCGACGUUCUGGCAGACUGUCCCCCUGG.UUCCGGUUCACGUGCCCG.........................AUCC.....................................................................CGUGCACGACCCGGCG.ACC....................GUCUGAUGAGGAGAACCCC.........GUG
#=GR _GVICOHK01AHWYS/302-156 CODON                        ...................STP.......................................................................................................................................................................................................................................................AUG
#=GR _GVICOHK01AHWYS/302-156 TT_RNIE_SLOW                 ................................................................................................................................................................................................................................................................................
CTBMPR_c14314/104-251                                     CCUCGGCCACUUCGCUCCACCGCACACCGCGAGCCUAGGCUCGAUUUCGGGCUGCGCGCGCGGUCUGGCAGACUGUCCCCUUGG.CUCCGGUUCACGUGCGCG.........................AACC.....................................................................CGUGCACGACCCGGCG.GCC....................CGAGAUCGAGGGAGAGAUCU........GUG
#=GR CTBMPR_c14314/104-251 CODON                          .......GUA...................................................................................................................................................................................................................................................................AUG
#=GR CTBMPR_c14314/104-251 TT_RNIE_SLOW                   ................................................................................................................................................................................................................................................................................
JGI12420J12819_1024840/226-373                            GGUGCGCCGGACGAGCACGCCCGGUGCGGGGCGGGGGCGGAAGAUUUCGAGCCAGCCCGGUGUUCUGGCAGACUGUCCCCUUGG.CUCCGGUUCACGUGCGCA.........................AGCC.....................................................................UGUCCACGACCCGGCG.GCC...................UCCCAGACGAGGAGAUCCCU.........GUG
#=GR JGI12420J12819_1024840/226-373 CODON                 ...............GUA...........................................................................................................................................................................................................................................................AUG
#=GR JGI12420J12819_1024840/226-373 TT_RNIE_SLOW          ................................................................................................................................................................................................................................................................................
JGI12397J12024_1056172/1-111                              .............................................GGUGGCAGCGGCGCAGUCCCUGGCACACUGGACGGCUGG.UUCCGGUUCACGUCCCC..........................GAUC......................................................................GGUGGCGACCCGGCG.ACC................UCAUCCCUCGAGAGGACGGAACACCCCAUC..AUG
#=GR JGI12397J12024_1056172/1-111 CODON                   .............................................AUG................................................................................................................................................................................................................................
#=GR JGI12397J12024_1056172/1-111 TT_RNIE_SLOW            ................................................................................................................................................................................................................................................................................
JGI24739J22299_10632192/322-202                           ...................................GCCCGCGGUUGUGACCGGCGGGUCCGCCUCUGGCACAAUGACCCGCUGG.UUCCGGUUCACGUC.CCGCC.......................GUCCGA.................................................................GGCGGCGACGACCCGGCG.ACC.................GUCCCACCGUGAGGAGCACCACC........GUG
#=GR JGI24739J22299_10632192/322-202 CODON                .............................................................................................................................................................................................................................................................................AUG
#=GR JGI24739J22299_10632192/322-202 TT_RNIE_SLOW         ................................................................................................................................................................................................................................................................................
topACOD_FV90NF401CWY9R/305-451                            GAGCGGGUCCGAGGCCGCCGAGGAAGGUGGGCGCUGACCCGGAUUUCCGCCCGAUCACGGGGUCGUGGCACACUAGAUGGCUGG.UUCCGGUUCACGUUCACA.........................CCG......................................................................UGUGGGCGACCCGGGG.GCA..................CCUGAUUCCUAGGAGACCUG..........UUG
#=GR topACOD_FV90NF401CWY9R/305-451 CODON                 ..................................STP...........................................................................................................................................................................................................................................
#=GR topACOD_FV90NF401CWY9R/305-451 TT_RNIE_SLOW          ................................................................................................................................................................................................................................................................................
JGI24735J21928_10186907/16-163                            UACCGGGGCGGAGGCGGCCGAGGAAGGUGGGCGCUGACCCGGAUUUCCGCCGGAUCGGCGGGUCGUGGCACACUAGAUGGUCGG.UUCCGGUUCACGUUCACA.........................CCG......................................................................UGUGGACGACCCGGGGCACC....................UGAUUCCUAGGAGACCUGUU........GUG
#=GR JGI24735J21928_10186907/16-163 CODON                 .............................................................................................................................................................................................................................................................................AUG
#=GR JGI24735J21928_10186907/16-163 TT_RNIE_SLOW          ................................................................................................................................................................................................................................................................................
NZ_BAGK01000052.1/1661-1812                               GGGGGCGUUUUCGCUCGAUGCGAGGGACCUGGCAUACUGGACCAUCGUGCGUCUGCGCAUCCGCAGACGAUCCCGCCUAGUCGG.UUCCGGUUCACGCAUUCCGC.......................GCCCCA.................................................................GCGGCGUGCGACCCGGCG.ACC...................ACGAUCGAGAGGACGCCC...........AUG
#=GR NZ_BAGK01000052.1/1661-1812 CODON                    .............................................................................................................................................................................................................................................................................AUG
#=GR NZ_BAGK01000052.1/1661-1812 TT_RNIE_SLOW             ................................................................................................................................................................................................................................................................................
NZ_JOFP01000001.1/15194-15043                             GGGGUGUUUUUCGGAGGGUGCGGCCAUAUCUGGCAGAAUGGACCGCUGUGUGUCUGCGGCUUCGCAGACAUCCCGCCUAGUCGG.UUCCGGUUCACGUAUCCCGC.......................GCUCCA.................................................................GCGGUGUGCGACCCGGCG.ACC...................AUGAUCGAGAGGACGCCC...........AUG
#=GR NZ_JOFP01000001.1/15194-15043 CODON                  .............................................................................................................................................................................................................................................................................AUG
#=GR NZ_JOFP01000001.1/15194-15043 TT_RNIE_SLOW           ................................................................................................................................................................................................................................................................................
NZ_JH636049.1/3421560-3421704                             AUUAUCCUUGGGAAUAUCGGCCCAUCAGGGUGCGUUUGAACGGGCAGUCUGAGUCUCUGGCAGACUUGUUCCGCUGACGUCCGG.CUCCGGUUCACCUCGCGA.........................CCGU.....................................................................UCGCGGGGAUCCGGCG.GCC...................AGUUGAGAGAGGACACC............AUG
#=GR NZ_JH636049.1/3421560-3421704 CODON                  .............................................................................................................................................................................................................................................................................AUG
#=GR NZ_JH636049.1/3421560-3421704 TT_RNIE_SLOW           ................................................................................................................................................................................................................................................................................
NZ_KB912602.1/65545-65399                                 GCGGCGCGCCCCGCCGGUGCCGGGAAUACGGGCCCCGGCGGGGGCGUUCGCACGGUCUGGCAGACUUGUUCCGCUGACGUCCGG.CUCCGGUUCACCUCGUGAC........................ACGGC...................................................................GUCACGGGGAUCCGGCG.GCC....................AUCGAGAGAGGACACC............AUG
#=GR NZ_KB912602.1/65545-65399 CODON                      .............................................................................................................................................................................................................................................................................AUG
#=GR NZ_KB912602.1/65545-65399 TT_RNIE_SLOW               ................................................................................................................................................................................................................................................................................
NC_018027.1/3984456-3984304                               ACGCGUUUAGGCUGCUGGCGGUUGCCCUGGCAUAAUAAGUGCCAGUCUGCCGGCCUCCGGCCGGGUGGACCGCCGACACCUCGG.UUCCGGUUCACGCCGCGACUUCCCG..................GCU...............................................................CGGGAA.....GGCGACCCGGA..GCC..................ACGAUCGAAGAGGAAACC............AUG
#=GR NC_018027.1/3984456-3984304 CODON                    .............................................................................................................................................................................................................................................................................AUG
#=GR NC_018027.1/3984456-3984304 TT_RNIE_SLOW             ................................................................................................................................................................................................................................................................................
SRS015947_C1328584/283-132                                CGCGCGAGGUGUCGCGCACGUCUCGGAACCCGAGCAGCGUCGACCAUUGUGCGCCUCACGGGCCGGCGGCAUAAUCACCUCCGGCCUCCGGUUCACCCGCAUCGC.......................AUUC...................................................................GCG.UGCGGGACCCGGC..GCC.................CUCUGAAUGCUAGGAGAUACC..........AUG
#=GR SRS015947_C1328584/283-132 CODON                     ................................................................................................................................................................................................................................................................................
#=GR SRS015947_C1328584/283-132 TT_RNIE_SLOW              ................................................................................................................................................................................................................................................................................
SRS013170_Baylor_scaffold_89712/35-186                    CGCGCGAGGUGUCGCGCACGUCUCGGAACCCGAGCAGCGUCGACCAUUGUGCGCCUCACGGGCCGGCGGCAUAAUCGCCUCCGGCCUCCGGUUCACCCGCAUCGC.......................AUUC...................................................................GCG.UGCGGGACCCGGC..GCC.................CUCUGAAUGCUAGGAGACACC..........AUG
#=GR SRS013170_Baylor_scaffold_89712/35-186 CODON         .............................................................................................................................................................................................................................................................................AUG
#=GR SRS013170_Baylor_scaffold_89712/35-186 TT_RNIE_SLOW  ................................................................................................................................................................................................................................................................................
SRS044366_WUGC_scaffold_3585/25-176                       CGCGCGAGGUGUCGCGCACGUCUCGGAACCCGAGCAGCGUCGACCAUUGUGCGCCUCACGGGCCGGCGGCAUAAUCACCUCCGGCCUCCGGUUCACCCGCAUCGC.......................AUUC...................................................................GCG.UGCGGGACCCGGC..GCC.................CUCUGAAUGCUAGGAGACACC..........AUG
#=GR SRS044366_WUGC_scaffold_3585/25-176 CODON            .............................................................................................................................................................................................................................................................................AUG
#=GR SRS044366_WUGC_scaffold_3585/25-176 TT_RNIE_SLOW     ................................................................................................................................................................................................................................................................................
NZ_AUII01000018.1/64718-64561                             CCGGGAGCCGAUAACGACUGAGGACGGCUCGGCCGCCGGGAACAGCGCGACGUACCGGAUGGUUCAAUAUGCCGUCAACCCCGG.UUCCGGUUCACCCUCGGUGCCGCGCUC................GUC.............................................................GAGC.C.GCACC.AGGGACCCGGCG.ACC....................ACGCGGAGAGGAAGAA............AUG
#=GR NZ_AUII01000018.1/64718-64561 CODON                  ..................STP........................................................................................................................................................................................................................................................AUG
#=GR NZ_AUII01000018.1/64718-64561 TT_RNIE_SLOW           ................................................................................................................................................................................................................................................................................
NC_015312.1/1759237-1759397                               CUGACCUCCCGCACGGGAGUCCGCCACGGGGCCACCGGGAACAGCCGGUGGCCCGUGGUGGUUCAAUUGAGCGUCACGCAGUGG.CUCCGGUUCACCCCUGU.....CGGCG................AUCC............................................................CGUCGGCACAGCAGGGGACCCGGCG.GCC..................CUCCCUGGAGAGGAACUUCC..........AUG
#=GR NC_015312.1/1759237-1759397 CODON                    .STP.........................................................................................................................................................................................................................................................................AUG
#=GR NC_015312.1/1759237-1759397 TT_RNIE_SLOW             ................................................................................................................................................................................................................................................................................
FNTS067_GKA24FP01DWQJ8/189-50                             UCGUGGACCCGGGGCCGAAGCUCGCGGGGGUAGACGGCCGGGAAUGUGUCAAGGCCGCGGGGGUUGACUAUCCUGACCCGUCGG.CUCCGGUUCACGGUCCCC.........................AUCG.....................................................................GGGGAGCGACCCGGC..GCC.......................AUGAGAGGACACC............AUG
#=GR FNTS067_GKA24FP01DWQJ8/189-50 CODON                  ................................................................................................................................................................................................................................................................................
#=GR FNTS067_GKA24FP01DWQJ8/189-50 TT_RNIE_SLOW           ................................................................................................................................................................................................................................................................................
_GX4IIKE01BKU07/1-96                                      ...................................................GCCCGGAUGGUUGAAUGGGCUGUCACGCUCCGG.UUCCGGUUCACCCCGCG..........................CACAUCAC..................................................................CACGGGGACCCGGC..GCC....................ACUUCGAGAGGAACCCAC..........GUG
#=GR _GX4IIKE01BKU07/1-96 CODON                           ...................................................AUG..........................................................................................................................................................................................................................
#=GR _GX4IIKE01BKU07/1-96 TT_RNIE_SLOW                    ................................................................................................................................................................................................................................................................................
NZ_CP009110.1/1382203-1382353                             GUCCAGUACCCGGAAUAUGCGCCGUCCGGGGGGCGUUGACCUGCACGUCAGCGCGUCUGGCAGAAUCAAUCCGCUAACGUCCGG.CUCCGGUUCACCCCACGUGUCG.....................AAGAA................................................................CGCCGCG..GGGACCCGGCG.GCC....................ACCGAGAGAGGACUCC............AUG
#=GR NZ_CP009110.1/1382203-1382353 CODON                  ................................................................................................................................................................................................................................................................................
#=GR NZ_CP009110.1/1382203-1382353 TT_RNIE_SLOW           ................................................................................................................................................................................................................................................................................
NZ_AFWY03000007.1/215786-215936                           GUCCCGUACCCGGAAUAUGCGCCGCCCGGGGGGCGUUGACCUGCAUGUCAGCGCGUCUGGCAGAAUCAAUCCGCUAACGUCCGG.CUCCGGUUCACCCCACGUGUCG.....................AAGAA................................................................CGCCGCG..GGGACCCGGCG.GCC....................ACCGAGAGAGGACUCC............AUG
#=GR NZ_AFWY03000007.1/215786-215936 CODON                ................................................................................................................................................................................................................................................................................
#=GR NZ_AFWY03000007.1/215786-215936 TT_RNIE_SLOW         ................................................................................................................................................................................................................................................................................
NZ_KI421511.1/4345697-4345547                             GUCCCGUACCCGGAAUAUGCGCCGCCCGGGGGGCGUUGACCUGCACGUCAGCGCGUCUGGCAGAAUCAAUCCGCUAACGUCCGG.CUCCGGUUCACCCCACGUGUCG.....................AAGAA................................................................CGCCGCG..GGGACCCGGCG.GCC....................ACCGAGAGAGGACUCC............AUG
#=GR NZ_KI421511.1/4345697-4345547 CODON                  ................................................................................................................................................................................................................................................................................
#=GR NZ_KI421511.1/4345697-4345547 TT_RNIE_SLOW           ................................................................................................................................................................................................................................................................................
NC_016582.1/4870794-4870645                               GACCCUCGUCCGAGCCCUGGGAAUAUCUGGGCCCUACCCCCGGUUUUGGGGGAUGCGGCCAGUCCUGGCAGACUGGUUCGUCGG.CCCCGGUUCACGUCAGGC.........................AACCC....................................................................GCCUGUCGACCCGGU..GCC.................CUCCCGAACCUAGGAGAAUCCC.........UUG
#=GR NC_016582.1/4870794-4870645 CODON                    .............................................................................................................................................................................................................................................................................AUG
#=GR NC_016582.1/4870794-4870645 TT_RNIE_SLOW             ................................................................................................................................................................................................................................................................................
NZ_JOIK01000001.1/665807-665956                           AGCGUUCGGGGGAGGGCCGGGAAUAUCCCGGUGCGACCCCCGGUUUUGGGGGAUGCGGCCAGUACUGGCAGACUGGAUCGUCGG.UCCCGGUUCACGACAGGC.........................AACCC....................................................................GCCCGUCGACCCGGU..GCC.................CUCCCGAACCUAGGAGAUUCCC.........UUG
#=GR NZ_JOIK01000001.1/665807-665956 CODON                TP..............................................................................................................................................................................................................................................................................
#=GR NZ_JOIK01000001.1/665807-665956 TT_RNIE_SLOW         ................................................................................................................................................................................................................................................................................
NZ_LAKD01000061.1/86604-86753                             CAGCCUCUUGGGCGGGCCGGGAAUAUCCUGGCCCGCCCCCCGGUUUUGGGAGAUGCGGCCAGUACUGGCAAACUGGAUCGUCGG.UCCCGGUUCACGACAGGC.........................AACCC....................................................................GCCCGUCGACCCGGU..GCC.................CUCCCGAACCUAGGAGAAUCCC.........UUG
#=GR NZ_LAKD01000061.1/86604-86753 CODON                  .............................................................................................................................................................................................................................................................................AUG
#=GR NZ_LAKD01000061.1/86604-86753 TT_RNIE_SLOW           ................................................................................................................................................................................................................................................................................
NZ_LK022848.1/4236203-4236054                             CAGCCUCCGGGGCGGGCCGGGAAUAUCCGGGCCCGCCCCCCGGUUUUGGGGGAUGCGGCCAGUACUGGCAAACUGGAUCGUCGG.UCCCGGUUCACGACAGGC.........................AACCC....................................................................GCCCGUCGACCCGGU..GCC.................CUCCCGAACCUAGGAGAUUCCC.........UUG
#=GR NZ_LK022848.1/4236203-4236054 CODON                  .............................................................................................................................................................................................................................................................................AUG
#=GR NZ_LK022848.1/4236203-4236054 TT_RNIE_SLOW           ................................................................................................................................................................................................................................................................................
NZ_JABQ01000013.1/32768-32619                             CAGCCUCCGGGGCGGGCCGGGAAUAACCGGGCCCGCCCCCCGGUUUUGGGAGAUGCGGCCAGUACUGGCAAACUGGAUCGUCGG.UCCCGGUUCACGACAGGC.........................AAUCC....................................................................GCCCGUCGACCCGGU..GCC.................CUCCCGAACCUAGGAGAUUCCC.........UUG
#=GR NZ_JABQ01000013.1/32768-32619 CODON                  .............................................................................................................................................................................................................................................................................AUG
#=GR NZ_JABQ01000013.1/32768-32619 TT_RNIE_SLOW           ................................................................................................................................................................................................................................................................................
NC_015957.1/1549011-1549161                               AGCCUCCCGGGAGGGGUCGGGAAUAUCCCGGCCCGACCCCCGGUUUUGGGAGAUGCGGCCAGUACUGGCAAACUGGAUCGUCGG.UCCCGGUUCACGACAGGGC........................AUUCC...................................................................GCCC.GUCGACCCGGU..GCC.................CUCCCGAACCUAGGAGAUUCCC.........UUG
#=GR NC_015957.1/1549011-1549161 CODON                    TP...........................................................................................................................................................................................................................................................................AUG
#=GR NC_015957.1/1549011-1549161 TT_RNIE_SLOW             ................................................................................................................................................................................................................................................................................
FNTS_GKKEVUV01CU0U2/287-133                               CGAUCCGGCCGCCCCGCGUCGGAUCGCGGUCCGGGCCCCGGGGAACAACCCCGGGACCGGGUGGUUCACUGAUGCGUCAACGGG.CUCCGGUUCACCCCGG.UCGGU.....................GUUCG................................................................ACCGAUCCGAGGACCCGGC..GCC...................ACAUCGGAAAGGACAUCCCC.........GUG
#=GR FNTS_GKKEVUV01CU0U2/287-133 CODON                    ................................................................................................................................................................................................................................................................................
#=GR FNTS_GKKEVUV01CU0U2/287-133 TT_RNIE_SLOW             ................................................................................................................................................................................................................................................................................
JGI24736J21556_1245205/1-93                               ..............................................................CCGCGCCAUCGACGCAACCCGG.CUCCGGUUCACGCCGCUCGACAUG...................GCGA...............................................................CAUGUCGA..GGCGACCCGGCG.GCC......................AUCGGAAGGGACCCAGC.........AUG
#=GR JGI24736J21556_1245205/1-93 CODON                    ..............................................................AUG............................................................................................................................................................................................................AUG
#=GR JGI24736J21556_1245205/1-93 TT_RNIE_SLOW             ................................................................................................................................................................................................................................................................................
JGI20205J14842_1000519/3837-4002                          GGCCGCCGGAGGUAGCCAGCCGGGAAUCUCCCAGUGCCCGCCGGCGUUACCGCGUCUGGCAGACUGGAAGCCACACCUAUGCGG.UACCGGUUCACGCUCGCUCUGAGGGAC................CACG............................................................GUCCUGAGCCGCGAGCGACCCGGCG.ACU....................GCGGAACCAGGAGUCAGGAA........AUG
#=GR JGI20205J14842_1000519/3837-4002 CODON               .............................................................................................................................................................................................................................................................................AUG
#=GR JGI20205J14842_1000519/3837-4002 TT_RNIE_SLOW        ................................................................................................................................................................................................................................................................................
JGI12396J12026_1106282/1-96                               ..............................................GGCCGGUCGACCGCGAGGUCGCCCCGCUGGAUCCCAGG.CUCCGGUUCACGCCG............................ACAUCCGA....................................................................CGGCGACCCGGCG.GCC....................GACACGAGAGGACACC............AUG
#=GR JGI12396J12026_1106282/1-96 CODON                    .............................................................................................................................................................................................................................................................................AUG
#=GR JGI12396J12026_1106282/1-96 TT_RNIE_SLOW             ................................................................................................................................................................................................................................................................................
4491734.3.10488814/191-102                                .........................................................CUCUGGCAGACUGUCAACGGAGAACGG.UUCCGGUUCACGGCCUUG.........................ACACA....................................................................CGAGGUCGACCCGGCG.GCC....................ACGACGAAAGGUUCACCC..........AUG
#=GR 4491734.3.10488814/191-102 CODON                     .........................................................AUG....................................................................................................................................................................................................................
#=GR 4491734.3.10488814/191-102 TT_RNIE_SLOW              ................................................................................................................................................................................................................................................................................
JGI20163J15578_11401153/14-179                            UGGGCCAGGAGCGCUAGCCGCGGGAAUGCGGGACGGUCAGAUCUGGUUGAGGGGUCUGGCACACUAGAACCUGCGAUUACGCGG.UACCGGUUCACGCUCGCGCC.CGCGCCC...............CCG............................................................GGGCGGAAGGCGCU.GCGACCCGGCG.ACC..................GCUGGAGGCAAGGAGCCAUUC.........AUG
#=GR JGI20163J15578_11401153/14-179 CODON                 .............................................................................................................................................................................................................................................................................AUG
#=GR JGI20163J15578_11401153/14-179 TT_RNIE_SLOW          ................................................................................................................................................................................................................................................................................
NZ_BAEE01000076.1/38119-38266                             GGUUGACGCCGGUGGACGGGCAGCGGUCACGAUUUUCCGGCGACGGGACGCGCGUGGCAUACUGGAUCGUCGAAUCAAGUCCGG.UUCCGGUUCACACCCCAAGGC......................AAAUUC................................................................GCCC..GGGUGACCCGGCG.ACC.......................AUGAAAGGGACACC...........AUG
#=GR NZ_BAEE01000076.1/38119-38266 CODON                  .............................................................................................................................................................................................................................................................................AUG
#=GR NZ_BAEE01000076.1/38119-38266 TT_RNIE_SLOW           ................................................................................................................................................................................................................................................................................
NZ_JNZQ01000027.1/31500-31316                             GUCACCACGGUGGCCUGCCCAGGAAUAGCCCAUGGCCUGGGAUGGUUGCAGGAUCUGGCACACUGGUAAACCGAACCGCAGCGG.UACCGGUUCCCGCAGCCGC........................GCAUCACAGGUGUGCCGAUGCGCGCAGGCCGUGACAG...................................GCGAA.GCGACCCGGCG.ACC................GCGCCUAGCGUUAGGACUAUGAC.........AUG
#=GR NZ_JNZQ01000027.1/31500-31316 CODON                  .............................................................................................................................................................................................................................................................................AUG
#=GR NZ_JNZQ01000027.1/31500-31316 TT_RNIE_SLOW           ................................................................................................................................................................................................................................................................................
JGI12271J12027_1030093/1-76                               .......................................................................CACUGACUCGCGG.UUCCGGUUCACGUCGCGGC........................UUCCC...................................................................GCC.CGGCGACCCGGCG.GCC...................AUCUUCGAGAGGACAUC............AUG
#=GR JGI12271J12027_1030093/1-76 CODON                    ........................................................................PTS.....................................................................................................................................................................................................
#=GR JGI12271J12027_1030093/1-76 TT_RNIE_SLOW             ................................................................................................................................................................................................................................................................................
JGI12273J12029_10015673/295-442                           ACGUGCUCCCGGAGCCCUCAGGCCCGGGAACACGGUCGCAGCGAUUGGCGUUGAGGCGAACGUCGGUGACACACUGUCCCGCGG.UUCCGGUUCACGUCGAGGCU.......................CCCC...................................................................GGCC.CGACGACCCGGCG.GCC...................AUCUUCGAGAGGACAUC............AUG
#=GR JGI12273J12029_10015673/295-442 CODON                .............................................................................................................................................................................................................................................................................AUG
#=GR JGI12273J12029_10015673/295-442 TT_RNIE_SLOW         ................................................................................................................................................................................................................................................................................
NZ_KE384020.1/789596-789446                               GUUCCUCAUGGUGAUCUCGCGGACCACGCCCUGAUCCGGGGAAGUUUUGCGCGGCGGCGCGCGUUUGGCAGAAUGGUCGGUCGG.UGCCGGUUCACGCC......GCCC...................UUCG...............................................................GGGCUUCGAUGGCGACCCGGC..GCC.....................UGAGAUGAGGAGAGACGA.........AUG
#=GR NZ_KE384020.1/789596-789446 CODON                    ...............................STP...........................................................................................................................................................................................................................................AUG
#=GR NZ_KE384020.1/789596-789446 TT_RNIE_SLOW             ................................................................................................................................................................................................................................................................................
NZ_AEUD01000002.1/368246-368392                           CGUGGUCGACCUGCCCGCAAGCCCGGCACCUGCACGAUUGGUCGACCGGAGGGGCCCUGUGGAAUAAUUCUCCGGUCAGUCCGG.UUCCGGUUCACACCACUGA........................AAA.....................................................................UCAGCGGUGACCCGGCG.GCC.....................AUGAUGAAGGGACAUCAC.........AUG
#=GR NZ_AEUD01000002.1/368246-368392 CODON                .............................................................................................................................................................................................................................................................................AUG
#=GR NZ_AEUD01000002.1/368246-368392 TT_RNIE_SLOW         ................................................................................................................................................................................................................................................................................
NZ_BANU01000014.1/24529-24383                             UCGCGCUGGAGGACCGCCAGGCCUCGCACCUGCGCGAUUGGCCGGGGUGACCGGGGUUGUGGAAUAAUUCUUCGGUCAGUCCGG.UUCCGGUUCACACCACUGA........................AAAA....................................................................UCAGAGGUGACCCGGCG.ACC.....................AUGAUGAAGGGACAUCA..........AUG
#=GR NZ_BANU01000014.1/24529-24383 CODON                  .............................................................................................................................................................................................................................................................................AUG
#=GR NZ_BANU01000014.1/24529-24383 TT_RNIE_SLOW           ................................................................................................................................................................................................................................................................................
NZ_JZDP01000041.1/24726-24580                             GUCGCGCUGGAGGACGGCCAGGUCUCGCACCUGCGCGAUUGGCGGGGUGACCGGGGUUGUGGAAUAAUUCUCCGGUCAGUCCGG.UUCCGGUUCACACCACUGA........................AAAA....................................................................UCAGAGGUGACCCGGCG.ACC.....................AUGAUGAAGGGACAUCA..........AUG
#=GR NZ_JZDP01000041.1/24726-24580 CODON                  ................................................................................................................................................................................................................................................................................
#=GR NZ_JZDP01000041.1/24726-24580 TT_RNIE_SLOW           ................................................................................................................................................................................................................................................................................
NZ_BAGG01000023.1/33077-33233                             CAGGGGCGUUUCGGAAGGUGUCGGCGGAUCUGGCAUACUGGUUCGCCGUGCGUCUGCGCCCCGCAGACAAUCCCGCCUAGUCGG.UUCCGGUUCACGCUCACGGCUCUGC..................UGAC..............................................................GCGGAGC...GGGCGACCCGGCG.ACC...................AUUCUCGAGAGGACACCC...........AUG
#=GR NZ_BAGG01000023.1/33077-33233 CODON                  ................................................................................................................................................................................................................................................................................
#=GR NZ_BAGG01000023.1/33077-33233 TT_RNIE_SLOW           ................................................................................................................................................................................................................................................................................
JGI24737J22298_11161458/11-162                            AAAACACCCCCGCCCACCGUUGGGAUCCACGCAGGGGCACCGAUUGGCGUGCGGCGCGCUCUCCCUGGCAGACUAGAUGGCUGG.UUCCGGUUCACGUCCCGCU........................UCACGC..................................................................GGCGGGACGACCCGGCG.ACC.................GAGACCUCGAGAGGAAACCC...........AUG
#=GR JGI24737J22298_11161458/11-162 CODON                 ................................................................................................................................................................................................................................................................................
#=GR JGI24737J22298_11161458/11-162 TT_RNIE_SLOW          ................................................................................................................................................................................................................................................................................
JGI12419J13241_1001214/1783-1642                          UAGGGGUUGUUGCAAAGCGGGGCUAGGGCGCGGGAUGGCACUCAGCGCCGUGGCAAACUAUGUGGGUACGCGAGACGACGAUGG.UUCCGGUUCACGCCCAGU.........................GAAC.....................................................................GC.GGGCGACCCGGCG.ACC...................AGAAAGAAGAGGAAC..............AUG
#=GR JGI12419J13241_1001214/1783-1642 CODON               ..................................AUG...........................................................................................................................................................................................................................................
#=GR JGI12419J13241_1001214/1783-1642 TT_RNIE_SLOW        ................................................................................................................................................................................................................................................................................
JGI24739J22299_10027406/1591-1744                         CCGCGGCCGCAGGAAUAGCCGCCCCCUGGCACGCGUUUAGGCUGCUGGCGGUUGAGCUGGCAUAAUGGACCGUCGACCCCUCGG.CUCCGGUUCACGCCGACACCUCC....................ACUUCG..............................................................GGAGG....GGCGACCCGG.G.GCC.................CACGAUUGAAGAGGAAACC............AUG
#=GR JGI24739J22299_10027406/1591-1744 CODON              .............................................................................................................................................................................................................................................................................AUG
#=GR JGI24739J22299_10027406/1591-1744 TT_RNIE_SLOW       ................................................................................................................................................................................................................................................................................
2044439917/139-1                                          GGGCCAGCGAUGGAAUAUCGGCUGCUGCCCGCACGUUUAGGAAGCUGGCGGUUGACCUGGCAUAAUGGACCGCCGACCCCUCGG.UUCCGGUUCACGCCGAUACCUCC....................ACUUCG..............................................................GGAG.....GGCGACCCGG.G.GCC....................CACGACUG.......................
#=GR 2044439917/139-1 CODON                               ................................................................................................................................................................................................................................................................................
#=GR 2044439917/139-1 TT_RNIE_SLOW                        ................................................................................................................................................................................................................................................................................
NZ_LAUZ02000011.1/54251-54405                             CGGGCGCACGUUUAGGCUGUUGGCGGUUGGCCUGGCAUAAUCCAGGGCAGCCUUCCGGCCUCCGGCCGGGUGCCUACACCUCGG.UUCCGGUUCACGCCGAAACCUCCCG..................ACA...............................................................CGGGAGG....GGCGACCCGG.G.GCC.................AACGAAUGAAGAGGAAACC............AUG
#=GR NZ_LAUZ02000011.1/54251-54405 CODON                  ................................................................................................................................................................................................................................................................................
#=GR NZ_LAUZ02000011.1/54251-54405 TT_RNIE_SLOW           ................................................................................................................................................................................................................................................................................
NZ_JYNU01000003.1/194503-194657                           CGGGCGCGCGUUUAGGCUGUUGGCGGUUGGCCUGGCAUAAUCCAGGGCAGCCUUCCGGCCUCCGGCCGGGUGCCUACACCUCGG.UUCCGGUUCACGCCGAAACCUCCCG..................ACA...............................................................CGGGAGG....GGCGACCCGGG..GCC.................AACGAAUGAAGAGGAAACC............AUG
#=GR NZ_JYNU01000003.1/194503-194657 CODON                .............................................................................................................................................................................................................................................................................AUG
#=GR NZ_JYNU01000003.1/194503-194657 TT_RNIE_SLOW         ................................................................................................................................................................................................................................................................................
DCrCPGB_c366807/62-235                                    UGCCGUUGUGCCUGCCGGACCGGUCAUGUCCGCCCGCCGUCCAGUGCAGCGGAGCCGCAUGGCAAACUGGUCCAUCGGCCACGG.UUCCGGUUCACGUCCCGACGGUCGCCCGC..............AGCG..........................................................GCGCCCGGCGCACGGGGCGACCCGGCG.ACC...................ACCAACGAAAGGACCGAGCCUUCC.....AUG
#=GR DCrCPGB_c366807/62-235 CODON                         .............................................................................................................................................................................................................................................................................AUG
#=GR DCrCPGB_c366807/62-235 TT_RNIE_SLOW                  ................................................................................................................................................................................................................................................................................
NC_021191.1/8063646-8063496                               UUAUCGACCAAGGACCGGCUGCCGCCUCCUGAUUUCUCCUGGGGGCAAGGCACGUGGCAGACUGGUUCAUCGGCCAGUCAAAGG.UUCCGGUUCACGCC.............................AGCGGGCAG....................................................................GGCGACCCGGCG.ACC.................UGAUCAUCGAGAGGGACCGAGCACAC.....AUG
#=GR NC_021191.1/8063646-8063496 CODON                    .............................................................................................................................................................................................................................................................................AUG
#=GR NC_021191.1/8063646-8063496 TT_RNIE_SLOW             ................................................................................................................................................................................................................................................................................
JGI12397J12024_1258028/1-114                              .............................................GGUGGAAUGCGCACCGCUCCUGGCACACUGGUCGGCUGG.UUCCGGUUCACGUC.CCCGA.......................CGAGC..................................................................UCGGGUGGCGACCCGGCG.ACC................GCAUCCCUCGAGAGGACGGUUCCACCC.....AUG
#=GR JGI12397J12024_1258028/1-114 CODON                   .............................................................................................................................................................................................................................................................................AUG
#=GR JGI12397J12024_1258028/1-114 TT_RNIE_SLOW            ................................................................................................................................................................................................................................................................................
JGI12396J12026_1152696/1-111                              ................................................GGAAUGCGCACCGCUCCUGGCACACUGGUCGGCUGG.UUCCGGUUCACGUC.CCCGA.......................CGAGC..................................................................UCGGGUGGCGACCCGGCG.ACC................GCAUCCCUCGAGAGGACGGUUCCACCC.....AUG
#=GR JGI12396J12026_1152696/1-111 CODON                   .............................................................................................................................................................................................................................................................................AUG
#=GR JGI12396J12026_1152696/1-111 TT_RNIE_SLOW            ................................................................................................................................................................................................................................................................................
JGI12397J12024_1022450/1-71                               ............................................................................CGUUCCGG.UUCCGGUUCACGCUGUCCGC.......................AUGA...................................................................GAUGACGGCGACCCGGCG.ACC.....................ACGAGAGAGGACACC............AUG
#=GR JGI12397J12024_1022450/1-71 CODON                    .............................................................................................................................................................................................................................................................................AUG
#=GR JGI12397J12024_1022450/1-71 TT_RNIE_SLOW             ................................................................................................................................................................................................................................................................................
JGI12396J12026_1048802/1-70                               .............................................................................GUUCCGG.UUCCGGUUCACGCUGUCCGC.......................AUGA...................................................................GAUGACGGCGACCCGGCG.ACC.....................ACGAGAGAGGACACC............AUG
#=GR JGI12396J12026_1048802/1-70 CODON                    .............................................................................................................................................................................................................................................................................AUG
#=GR JGI12396J12026_1048802/1-70 TT_RNIE_SLOW             ................................................................................................................................................................................................................................................................................
NZ_KI519393.1/15400-15251                                 GAUGUUUUGAGGGGGUAAUGACGGUUCUGGCAUACUCGAACGUCGUUGCGUCUGCUCGGCCGAGCAGACUUCCCGCCUAGUCGG.UUCCGGUUCACGCUCUGCGC.......................GCAU...................................................................GUGUUGGGCGACCCGGCG.ACC...................AUAUUCGAGAGGACACCC...........AUG
#=GR NZ_KI519393.1/15400-15251 CODON                      .............................................................................................................................................................................................................................................................................AUG
#=GR NZ_KI519393.1/15400-15251 TT_RNIE_SLOW               ................................................................................................................................................................................................................................................................................
JGI12662J13196_1036374/1-134                              ......................ACCCCUGGCACGCGUUUAGGCAGCUGGCGGUUGAGCUGGCAUAAUGGACCGCCGACCCUCGG.UUCCGGUUCACGCCGAUACCUCCAC..................UUCG..............................................................G.GGAGG....GGCGACCCGG.G.GCC................CACGAGUGAUAGAGGAAACC............AUG
#=GR JGI12662J13196_1036374/1-134 CODON                   .............................................................................................................................................................................................................................................................................AUG
#=GR JGI12662J13196_1036374/1-134 TT_RNIE_SLOW            ................................................................................................................................................................................................................................................................................
JGI12701J14581_1053699/284-129                            CAGGCCGGCGGAGGAAUAGCUGACCCCUGGCACGCGUUUAGGCAGCUGGCGGUUGAGCUGGCAUAAUGGACCGCCGACCCUCGG.UUCCGGUUCACGCCGAUACCUCCAC..................UUCG..............................................................G.GGAGG....GGCGACCCGG.G.GCC................CACGAGUGAUAGAGGAAACC............AUG
#=GR JGI12701J14581_1053699/284-129 CODON                 ................................................................................................................................................................................................................................................................................
#=GR JGI12701J14581_1053699/284-129 TT_RNIE_SLOW          ................................................................................................................................................................................................................................................................................
JGI12635J15846_10023607/2512-2666                         CAGGCCGGCGGAGGAAUAGCUGACCCCUGGCACGCGUUUAGGCUGCUGGCGGUUGAGCUGGCAUAAUGGACCGCCGACCCUCGG.UUCCGGUUCACGCCGAUACCUCCAC..................UUCG..............................................................G.GGAGG....GGCGACCCGG.G.GCC.................ACGAGUGAUAGAGGAAACC............AUG
#=GR JGI12635J15846_10023607/2512-2666 CODON              .............................................................................................................................................................................................................................................................................AUG
#=GR JGI12635J15846_10023607/2512-2666 TT_RNIE_SLOW       ................................................................................................................................................................................................................................................................................
JGI24739J22299_10989154/1-145                             ..........GGAAUACCCACCCUCUGGCACGCGUUUAGGCUGCUGGCGGUUGAGCUGGCAUAAUGGACCGCCGACCCCCUCGG.UUCCGGUUCACGCCGAUACCUCCAC..................UUCG..............................................................G.GGAGG....GGCGACCCGG.G.GCC.................CACGAUUGAAGAGGAAACC............AUG
#=GR JGI24739J22299_10989154/1-145 CODON                  .............................................................................................................................................................................................................................................................................AUG
#=GR JGI24739J22299_10989154/1-145 TT_RNIE_SLOW           ................................................................................................................................................................................................................................................................................
JGI24737J22298_10504981/344-190                           UGGUACAGGAGGAAUACCCACACUCUGGCACGCGUUUAGGCUGCUGGCGGUUGAGCUGGCAUAAUGGACCGCCGACCCCCUCGG.UUCCGGUUCACGCCGAUACCUCCAC..................UUCG..............................................................G.GGAGG....GGCGACCCGG.G.GCC.................CACGAUUGAAGAGGAAACC............AUG
#=GR JGI24737J22298_10504981/344-190 CODON                .............................................................................................................................................................................................................................................................................AUG
#=GR JGI24737J22298_10504981/344-190 TT_RNIE_SLOW         ................................................................................................................................................................................................................................................................................
JGI24735J21928_10176247/362-511                           GAAGACGAUGCCGAUGCCGCAGGACUGACCGGCCCCGUCCAGGCCGGAAUGUCCUACCUGCGCAUCGCGUUACCAUCGACACGG.CUCCGGUUCACGCCCGA..........................UCACCGAU..................................................................UCCGGCGACCCGGCG.GCC.................AUCCACCCGAGAGGACACCC...........AUG
#=GR JGI24735J21928_10176247/362-511 CODON                .........................STP.................................................................................................................................................................................................................................................AUG
#=GR JGI24735J21928_10176247/362-511 TT_RNIE_SLOW         ................................................................................................................................................................................................................................................................................
JGI24738J21930_10548350/42-198                            CGGAUUGCCCGUGGAAUAGCCGUCCCCGUCGGCGCGUUUAGGCUACUAGCGGUUGACCUGGCAUAAUGGGCCGCUGACCUUCGG.UUCCGGUUCACGCUCCAAAGCU.....................CCAGGUAA.............................................................GGCAA..GGGCGACCCGGCG.GCC.................AACGAAUGAAGAGGACACC............AUG
#=GR JGI24738J21930_10548350/42-198 CODON                 ................................................................................................................................................................................................................................................................................
#=GR JGI24738J21930_10548350/42-198 TT_RNIE_SLOW          ................................................................................................................................................................................................................................................................................
JGI12654J13325_1015162/247-130                            ..................................GUUUAGGGGCAUAGCGGCUGACCUGGCAUAAUCAACAGCCGAAGUUCCGG.UUCCGGUUCACGUCC............................GCUUCGUGCUCAUUA.............................................................GGGCGACCCGGCG.ACC.................GACGAUAGAAGAGGACAUC............AUG
#=GR JGI12654J13325_1015162/247-130 CODON                 ...........................................GUA...............................................................................................................................................................................................................................AUG
#=GR JGI12654J13325_1015162/247-130 TT_RNIE_SLOW          ................................................................................................................................................................................................................................................................................
JGI20163J15578_11533527/1-154                             ..UUAGCGGGCAACCCCCCCGGGGGAAUUUCCGGUGUGCCAGGCACGUUGUCGCGUCUGGCACACUAGAUACUCGACUACACGG.UUCCGGUUCACGUCACUUAUGCGC...................CGAG...............................................................GCGCG.....GACGACCCGGCG.ACC...................GCUGAGGCAAGGAGCCAUCAC........AUG
#=GR JGI20163J15578_11533527/1-154 CODON                  .............................................................................................................................................................................................................................................................................AUG
#=GR JGI20163J15578_11533527/1-154 TT_RNIE_SLOW           ................................................................................................................................................................................................................................................................................
NC_017093.1/7818886-7818729                               GUUAACCAGGGCGAAUCCGGUUGCGCCUCCUGAUUUCCGGUUGGUACGGCAGGCAUGGCAGACUGGUACAUCGGCCAGUAGGGG.UUCCGGUUCACGCCACGUUCC......................AGCA..................................................................GGAA..UGGCGACCCGGCG.ACC.................CGAUCAUCGAGAGGGACCGAGUAAAC.....AUG
#=GR NC_017093.1/7818886-7818729 CODON                    .............................................................................................................................................................................................................................................................................AUG
#=GR NC_017093.1/7818886-7818729 TT_RNIE_SLOW             ................................................................................................................................................................................................................................................................................
[truncated: 717,919 more chars]
