# Supplementary material for: Discovery of 20 novel ribosomal leader candidates in bacteria and archaea
Source: BMC Microbiol. 2020 May 24;20:130. doi: 10.1186/s12866-020-01823-6 (PMC7247131; doi:10.1186/s12866-020-01823-6)
Supplement: Supplementary file 3 — Additional file 3. Archive of machine-readable alignments for all r-leader motifs that include flanking sequences and metadata. The alignments are stored in Stockholm format, which are text files that can be opened in any text editor (using a fixed-width font) and interpreted by software packages such as Infernal [54]. [file 12866_2020_1823_MOESM3_ESM.zip › sto-with-annot/L31-Coriobacteria.sto]

# STOCKHOLM 1.0
#=GF AnnotStoArgs -database refseq72env13-microbial -parentDir finalize/2019-03-29 -parallel mpicmdSLURM -pna 8,gb=1.8,wd=1 -queue dummyqueue -extend 0,0
#=GF ID L31-Coriobacteria
#=GF DE L31-Coriobacteria ribosomal protein leader
#=GF AU Eckert I, Weinberg Z
#=GF TP Cis-reg; leader;
#=GF WK http://en.wikipedia.org/wiki/Ribosomal_Protein_L31_Leader
#=GF FancifyStockholm -longtable -wrapGeneContext 6in -recycleGeneColors
#=GF FancifyStockholmGeneContext -leftNothing -rightOperonOrCount 1
#=GF ORIGINAL_MOTIF 422	209	0	0	refseq	44	coriobact	jeremy	s35_47S100O5Min3	cmfinder		ethresh=2&nr=0&EVD=null3&cmfv=0.3	end
#=GF DECIDED_FALSE_POSITIVE_OR_PSEUDO NC_014363.1/304859-304720 NZ_AAVN02000003.1/238114-238247
JGI24735J21928_10303163/78-121                                CC.GCUGGUCGGAAACC.AGCGG....CUAACCCAAGGAA..AACACACAUG
#=GR JGI24735J21928_10303163/78-121 CODON                     .................................................AUG
#=GR JGI24735J21928_10303163/78-121 TT_RNIE_SLOW              ....................................................
AUXO017004512.1/117-75                                        GU.UCUGGUCGGUAACC.AGAAC....ACUUGCGAAGGAG...ACCAACAUG
#=GR AUXO017004512.1/117-75 CODON                             .................................................AUG
#=GR AUXO017004512.1/117-75 TT_RNIE_SLOW                      ....................................................
AUXO016339607.1/94-52                                         AC.GAUGGUCGGAAACC.AUCGC....CCGAAGAGAGGAG...AUUAACAUG
#=GR AUXO016339607.1/94-52 CODON                              ....................................................
#=GR AUXO016339607.1/94-52 TT_RNIE_SLOW                       ....................................................
SRS011111_Baylor_scaffold_9512/2842-2882                      GG.CUUGGUCGGAAACC.AAGCC.....UCGAUAAAGGAG....ACUAUAUG
#=GR SRS011111_Baylor_scaffold_9512/2842-2882 CODON           .................................................AUG
#=GR SRS011111_Baylor_scaffold_9512/2842-2882 TT_RNIE_SLOW    ....................................................
LWSO2_GGWJX9X02HB8PF/220-262                                  GG.CCUGGUCGGAAACC.AGGCC.......ACCUAUGGAGGUAUGAACAAUG
#=GR LWSO2_GGWJX9X02HB8PF/220-262 CODON                       .................................................AUG
#=GR LWSO2_GGWJX9X02HB8PF/220-262 TT_RNIE_SLOW                ....................................................
4448818.3_Contig28460/132-84                                  GU.UCUGGUCGGUAACCUAGAACGCGAGUAAUAAGAGGAG..CCCUGCCAUG
#=GR 4448818.3_Contig28460/132-84 CODON                       ....................................................
#=GR 4448818.3_Contig28460/132-84 TT_RNIE_SLOW                ....................................................
4448807.3_Contig19481/164-117                                 GU.UCUGGUCGGUAACC.AGAACGCGAGUAAUAAGAGGAG..CCCUGCCAUG
#=GR 4448807.3_Contig19481/164-117 CODON                      ....................................................
#=GR 4448807.3_Contig19481/164-117 TT_RNIE_SLOW               ....................................................
HCF12C_23335/238-283                                          GC.UCUGGUCGGAAACC.AGGGC...GCGACAAGAAGGAG.UGUUACACAUG
#=GR HCF12C_23335/238-283 CODON                               .................................................AUG
#=GR HCF12C_23335/238-283 TT_RNIE_SLOW                        ....................................................
AUXO018093914.1/291-338                                       GC.ACUGGUCGGAAACC.AGUGCGCGUUCUUAUGAAGGAG..UCUUGCCAUG
#=GR AUXO018093914.1/291-338 CODON                            .................................................AUG
#=GR AUXO018093914.1/291-338 TT_RNIE_SLOW                     ....................................................
4448811.3_Contig11262/140-186                                 GC.GCUGAUCGGUAACC.AGCGC.CUGACUAAAUAAGGAG..UCCUACCAUG
#=GR 4448811.3_Contig11262/140-186 CODON                      ............................PTS.....................
#=GR 4448811.3_Contig11262/140-186 TT_RNIE_SLOW               ....................................................
hgutS7_s7_164738/1067-1022                                    GC.GCUGAUCGGUAACC.AGCGC..CUGACCAAUAAGGAG..UCCUACCAUG
#=GR hgutS7_s7_164738/1067-1022 CODON                         .................................................AUG
#=GR hgutS7_s7_164738/1067-1022 TT_RNIE_SLOW                  ....................................................
BABA01020564.1/774-729                                        GC.GCUGAUCGGUAACC.AGCGC..CUGACUAAUAAGGAG..UCCUACCAUG
#=GR BABA01020564.1/774-729 CODON                             .................................................AUG
#=GR BABA01020564.1/774-729 TT_RNIE_SLOW                      ....................................................
NZ_AWEZ01000030.1/64182-64139                                 CG.CCUGGUCGGAAACC.AGGCC......CAAUGAAGGAGCCCUGAACCAUG
#=GR NZ_AWEZ01000030.1/64182-64139 CODON                      .................................................AUG
#=GR NZ_AWEZ01000030.1/64182-64139 TT_RNIE_SLOW               ....................................................
NZ_HE978575.1/590068-590112                                   GC.CCUGGUCGGUAACC.AGGAC...GAGAUCGUAAGGAG..UCCCUGCAUG
#=GR NZ_HE978575.1/590068-590112 CODON                        .................................................AUG
#=GR NZ_HE978575.1/590068-590112 TT_RNIE_SLOW                 ....................................................
NZ_CAPF01000059.1/2507-2463                                   GU.CCUGGUCGGUAACC.AGGAC...GCGAUGGUAAGGAG..UCCCUGCAUG
#=GR NZ_CAPF01000059.1/2507-2463 CODON                        ....................................................
#=GR NZ_CAPF01000059.1/2507-2463 TT_RNIE_SLOW                 ....................................................
NC_014363.1/119036-119077                                     GG.UCUGGUCGGAAACC.AGA.C.....AGGCAGAAGGAG..UCCCGACAUG
#=GR NC_014363.1/119036-119077 CODON                          .................................................AUG
#=GR NC_014363.1/119036-119077 TT_RNIE_SLOW                   ....................................................
AUXO010118135.1/576-621                                       GC.CUUGAUCGGAAACC.AAGGC....ACAGAAGAAGGAGAAGUUCAGCAUG
#=GR AUXO010118135.1/576-621 CODON                            .................................................AUG
#=GR AUXO010118135.1/576-621 TT_RNIE_SLOW                     ....................................................
2204694758/334-375                                            GC.CUGGGUCGGAAACC..AGGC.....CAAACGAAGGAG..UCCUGAAAUG
#=GR 2204694758/334-375 CODON                                 ....................................................
#=GR 2204694758/334-375 TT_RNIE_SLOW                          ....................................................
NC_015389.1/824421-824465                                     GC.UCUGGUCGGAAACC.AGAGC...ACGAUCACAAGGAG..CCCUUGUAUG
#=GR NC_015389.1/824421-824465 CODON                          .................................................AUG
#=GR NC_015389.1/824421-824465 TT_RNIE_SLOW                   ....................................................
SRS049268_C4052608/112-71                                     GC.UCUGGUCGGAAACC.AGAGC.....CGAUGUAAGGAG...UCCUGUAUG
#=GR SRS049268_C4052608/112-71 CODON                          ....................................................
#=GR SRS049268_C4052608/112-71 TT_RNIE_SLOW                   ....................................................
SRS011086_C2736760/326-285                                    GC.UCUGGUCGGAAACC.AGAGC.....CGAUGUAAGGAG...UCCUGCAUG
#=GR SRS011086_C2736760/326-285 CODON                         .................................................AUG
#=GR SRS011086_C2736760/326-285 TT_RNIE_SLOW                  ....................................................
SRS021496_Baylor_scaffold_7910/3781-3740                      GC.UCUGGUCGGAAACC.AGGGC.....CGAUGUAAGGAG...UUCUGCAUG
#=GR SRS021496_Baylor_scaffold_7910/3781-3740 CODON           ....................................................
#=GR SRS021496_Baylor_scaffold_7910/3781-3740 TT_RNIE_SLOW    ....................................................
SRS011140_C4988252/126-167                                    GC.UCUGGUCGGAAACC.AGGGC.....CGAUGUAAGGAG...UCCCGCAUG
#=GR SRS011140_C4988252/126-167 CODON                         .................................................AUG
#=GR SRS011140_C4988252/126-167 TT_RNIE_SLOW                  ....................................................
Buccal_mucosa_LANL_C65146548/471-430                          GC.UCUGGUCGGAAACC.AGGGC.....CGAUGUAAGGAG...UCCUGCAUG
#=GR Buccal_mucosa_LANL_C65146548/471-430 CODON               .................................................AUG
#=GR Buccal_mucosa_LANL_C65146548/471-430 TT_RNIE_SLOW        ....................................................
NZ_KB822533.1/353125-353166                                   GC.UCUGGUCGGAAACC.AGAGC.....CGUUAGAAGGAG...UUUUAUAUG
#=GR NZ_KB822533.1/353125-353166 CODON                        .................................................AUG
#=GR NZ_KB822533.1/353125-353166 TT_RNIE_SLOW                 ....................................................
NZ_AXXR01000003.1/295118-295078                               GC.UCUGGUCGGAAACC.AGAGU.....CGUUAGAAGGAG....UCCUUAUG
#=GR NZ_AXXR01000003.1/295118-295078 CODON                    .................................................AUG
#=GR NZ_AXXR01000003.1/295118-295078 TT_RNIE_SLOW             ....................................................
SRS023468_C1197102/689-731                                    AG.CCUGAUCGGAAACC.AGGCA.....AACAAGAAGGAG..UCCUGUCAUG
#=GR SRS023468_C1197102/689-731 CODON                         .................................................AUG
#=GR SRS023468_C1197102/689-731 TT_RNIE_SLOW                  ....................................................
AUXO010832507.1/84-42                                         GC.UCUGGUCGGAAACC.AGGGC.....ACGAAGAAGGAG..UCCUGCUAUG
#=GR AUXO010832507.1/84-42 CODON                              ....................................................
#=GR AUXO010832507.1/84-42 TT_RNIE_SLOW                       ....................................................
AUXO013415356.1/198-240                                       GU.CCUGGUCGGAAACC.AGGAC.....ACGAAGAAGGAG..ACCAGAAAUG
#=GR AUXO013415356.1/198-240 CODON                            ....................................................
#=GR AUXO013415356.1/198-240 TT_RNIE_SLOW                     ....................................................
NZ_CDJG01000012.1/162765-162720                               GU.CCUGGUCGGAAACC.AGGAC..GCGAUUCCAGAGGAG..CCCUGCCAUG
#=GR NZ_CDJG01000012.1/162765-162720 CODON                    .................................................AUG
#=GR NZ_CDJG01000012.1/162765-162720 TT_RNIE_SLOW             ....................................................
4448817.3_Contig32874/129-82                                  GC.ACUGGUCGGAAACC.AGUGCGCGUACGAGAAGAGGAG..CCCUGCCAUG
#=GR 4448817.3_Contig32874/129-82 CODON                       .................................................AUG
#=GR 4448817.3_Contig32874/129-82 TT_RNIE_SLOW                ....................................................
UnmappedStool_Broad_C253114623/177-136                        GCACUUGGUCGGAAACC.AAGGC......ACUAGAAGGAG...ACCAACAUG
#=GR UnmappedStool_Broad_C253114623/177-136 CODON             .................................................AUG
#=GR UnmappedStool_Broad_C253114623/177-136 TT_RNIE_SLOW      ....................................................
NZ_CP009302.1/539611-539653                                   GA.CUUGGUCGGAAACC.AAGUC.....CUCGAAAAGGAG..AACCCAUAUG
#=GR NZ_CP009302.1/539611-539653 CODON                        .................................................AUG
#=GR NZ_CP009302.1/539611-539653 TT_RNIE_SLOW                 ....................................................
longitudinal_131_11/94369-94415                               GU.CCUGGUCGGUAACC.AGGAC.GCGACCAGAAGAGGAG..CCCUGCCAUG
#=GR longitudinal_131_11/94369-94415 CODON                    .................................................AUG
#=GR longitudinal_131_11/94369-94415 TT_RNIE_SLOW             ....................................................
C5333626_1_V1.UC-13/179-133                                   GU.CCUGGUCGGUAACC.AGGAC.GUGACCAGAAGAGGAG..CCCUGCCAUG
#=GR C5333626_1_V1.UC-13/179-133 CODON                        .................................................AUG
#=GR C5333626_1_V1.UC-13/179-133 TT_RNIE_SLOW                 ....................................................
4448815.3_Contig8776/771-818                                  GU.CCUGGUCGGUAACC.AGGAC.GUGACCAGAAGAGGAG.CCCCUGCCAUG
#=GR 4448815.3_Contig8776/771-818 CODON                       .................................................AUG
#=GR 4448815.3_Contig8776/771-818 TT_RNIE_SLOW                ....................................................
hgutS7_s7_160723/1179-1221                                    GC.CCUGGUCGG.AACC.AGGGC....CGACGAACAGGAG..UCCUGCUAUG
#=GR hgutS7_s7_160723/1179-1221 CODON                         .................................................AUG
#=GR hgutS7_s7_160723/1179-1221 TT_RNIE_SLOW                  ....................................................
scaffold16601_1_MH0086/702-740                                CC.CUUGGUCGGAAACC.AAGGA........AGUUAGGAG...AACCCAAUG
#=GR scaffold16601_1_MH0086/702-740 CODON                     .................................................AUG
#=GR scaffold16601_1_MH0086/702-740 TT_RNIE_SLOW              ....................................................
NZ_KE159646.1/1050872-1050834                                 UC.CUUGGUCGGAAACC.AAGGG.......AAGAUAGGAG....AACCCAUG
#=GR NZ_KE159646.1/1050872-1050834 CODON                      .................................................AUG
#=GR NZ_KE159646.1/1050872-1050834 TT_RNIE_SLOW               ....................................................
NZ_AUGK01000020.1/30651-30689                                 CC.CUUGGUCGGAAACC.AAGGG.......AAGUUAGGAG....AACCCAUG
#=GR NZ_AUGK01000020.1/30651-30689 CODON                      .................................................AUG
#=GR NZ_AUGK01000020.1/30651-30689 TT_RNIE_SLOW               ....................................................
scaffold28919_2_O2.UC-11/258-218                              AU.CUUGGUCGGAAACC.AAGGU.....AUUAGUGAGGAG....AAUCAAUG
#=GR scaffold28919_2_O2.UC-11/258-218 CODON                   .................................................AUG
#=GR scaffold28919_2_O2.UC-11/258-218 TT_RNIE_SLOW            ....................................................
NC_015738.1/1175139-1175183                                   GC.CUUGGUCGGAAACC.AAGGC.....AUGUCAAAGGAGAACCAGGAAAUG
#=GR NC_015738.1/1175139-1175183 CODON                        .................................................AUG
#=GR NC_015738.1/1175139-1175183 TT_RNIE_SLOW                 ....................................................
UnmappedStool_Broad_C251071986/178-133                        GC.CUUGGUCGGAAACC.AAGGC..ACUCUGUCAAAGGAG..AAUACCAAUG
#=GR UnmappedStool_Broad_C251071986/178-133 CODON             ....................................................
#=GR UnmappedStool_Broad_C251071986/178-133 TT_RNIE_SLOW      ....................................................
NC_021021.1/3191605-3191564                                   GC.CUUGGUCGGAAACC.AAGGC.....CUGUCUAAGGAG...AACCAAAUG
#=GR NC_021021.1/3191605-3191564 CODON                        .................................................AUG
#=GR NC_021021.1/3191605-3191564 TT_RNIE_SLOW                 ....................................................
HCF14C_9070/2040-2083                                         GC.CCUGGUCGGAAACC.AGGGC....CCGAUAAAAGGAG..UCCUGCAAUG
#=GR HCF14C_9070/2040-2083 CODON                              .................................................AUG
#=GR HCF14C_9070/2040-2083 TT_RNIE_SLOW                       ....................................................
DLF014_scaffold10759_1/16339-16381                            GU.CCUGGUCGGAAACC.AGGAC.....CGACAAAAGGAG..UCCUGCAAUG
#=GR DLF014_scaffold10759_1/16339-16381 CODON                 .................................................AUG
#=GR DLF014_scaffold10759_1/16339-16381 TT_RNIE_SLOW          ....................................................
SRS014923_C3176260/293-333                                    GC.CUUGGUCGGAAACU.AAGGC.....AUACCAAAGGAG....CAAGAAUG
#=GR SRS014923_C3176260/293-333 CODON                         .................................................AUG
#=GR SRS014923_C3176260/293-333 TT_RNIE_SLOW                  ....................................................
scaffold261738_2_MH0006/448-409                               GU.CUUGGUCGGAAACC.AAGGC......AUAGUAAGGAG....AACCAAUG
#=GR scaffold261738_2_MH0006/448-409 CODON                    .................................................AUG
#=GR scaffold261738_2_MH0006/448-409 TT_RNIE_SLOW             ....................................................
scaffold603_48_V1.UC-9/384-345                                GC.CUUGGUCGGAAACC.AAGGC......AUAGUAAGGAG....AACCAAUG
#=GR scaffold603_48_V1.UC-9/384-345 CODON                     .................................................AUG
#=GR scaffold603_48_V1.UC-9/384-345 TT_RNIE_SLOW              ....................................................
scaffold77902_2_O2.UC-20/409-370                              GC.CUUGGUCGGGACCC.AAGGC......AUACGAAGGAG....AACCAAUG
#=GR scaffold77902_2_O2.UC-20/409-370 CODON                   ....................................................
#=GR scaffold77902_2_O2.UC-20/409-370 TT_RNIE_SLOW            ....................................................
4491421.3_NODE_60554/777-738                                  GC.CUUGGUCGGAAACC.AAGGC......AUACGAAGGAG....AACCAAUG
#=GR 4491421.3_NODE_60554/777-738 CODON                       .................................................AUG
#=GR 4491421.3_NODE_60554/777-738 TT_RNIE_SLOW                ....................................................
scaffold30007_3_V1.UC-13/2845-2884                            GC.CUUGGUCGGAAACC.AAGGC......AUUAGAAGGAG....AACCAAUG
#=GR scaffold30007_3_V1.UC-13/2845-2884 CODON                 ....................................................
#=GR scaffold30007_3_V1.UC-13/2845-2884 TT_RNIE_SLOW          ....................................................
4491482.3_NODE_97544/175288-175248                            GU.CUUGGUCGGAAACC.AAGAC.....AAUAAAAAGGAG....AACCAAUG
#=GR 4491482.3_NODE_97544/175288-175248 CODON                 .................................................AUG
#=GR 4491482.3_NODE_97544/175288-175248 TT_RNIE_SLOW          ....................................................
4448814.3_Contig25164/206-165                                 GU.CUUGGUCGGAAACC.AAGAC.......CGCAAAGGAG.AAACCAUAAUG
#=GR 4448814.3_Contig25164/206-165 CODON                      ....................................................
#=GR 4448814.3_Contig25164/206-165 TT_RNIE_SLOW               ....................................................
NZ_GG700631.1/393259-393217                                   GC.CUUGGUCGGAAACC.AAGGC......AUGAAAAGGAG.AACCCAUCAUG
#=GR NZ_GG700631.1/393259-393217 CODON                        ..............................STP................AUG
#=GR NZ_GG700631.1/393259-393217 TT_RNIE_SLOW                 ....................................................
NZ_JH815198.1/276110-276154                                   GU.CUUGGUCGGAAACC.AAGGC....GCCUGAAAAGGAG.AAACCAACAUG
#=GR NZ_JH815198.1/276110-276154 CODON                        .................................................AUG
#=GR NZ_JH815198.1/276110-276154 TT_RNIE_SLOW                 ....................................................
AUXO012801284.1/272-232                                       GU.CUUGGUCGGAAACC.AAGGC.......AGAAUAGGAG..AACCAACAUG
#=GR AUXO012801284.1/272-232 CODON                            .................................................AUG
#=GR AUXO012801284.1/272-232 TT_RNIE_SLOW                     ....................................................
NC_013165.1/551648-551690                                     GU.CUUGGUCGGAAACC.AAGAC......AUGAAAAGGAG.AAACCAUCAUG
#=GR NC_013165.1/551648-551690 CODON                          .................................................AUG
#=GR NC_013165.1/551648-551690 TT_RNIE_SLOW                   ....................................................
AUXO013603529.1/63-24                                         GC.CUUGGUCGGAAACC.AAGGC.......GGAAAAGGAG...AAAACCAUG
#=GR AUXO013603529.1/63-24 CODON                              G...................................................
#=GR AUXO013603529.1/63-24 TT_RNIE_SLOW                       ....................................................
AUXO015651590.1/285-244                                       GC.CUUGGUCGGAAACC.AAGGC.......GGAAAAGGAG.AACCAACCAUG
#=GR AUXO015651590.1/285-244 CODON                            .................................................AUG
#=GR AUXO015651590.1/285-244 TT_RNIE_SLOW                     ....................................................
UnmappedStool_Broad_scaffold_663971/151-110                   GC.CUUGGUCGGAAACC.AAGGC......CCGUAAAGGAG..AACCAUAAUG
#=GR UnmappedStool_Broad_scaffold_663971/151-110 CODON        .................................................AUG
#=GR UnmappedStool_Broad_scaffold_663971/151-110 TT_RNIE_SLOW ....................................................
DLF009_scaffold20110_2/444-485                                GC.CUUGGUCGGAAACC.AAGGC......CCGUGAAGGAG..AACCAUAAUG
#=GR DLF009_scaffold20110_2/444-485 CODON                     .................................................AUG
#=GR DLF009_scaffold20110_2/444-485 TT_RNIE_SLOW              ....................................................
AUXO017671678.1/38-4                                          GC.CUUGGUCGGAAACC.AAGGC.......AGAAGAGGAG........AAUG
#=GR AUXO017671678.1/38-4 CODON                               ....................................................
#=GR AUXO017671678.1/38-4 TT_RNIE_SLOW                        ....................................................
AUXO015549318.1/182-223                                       GC.CUUGGUCGGAAACC.AAGGC.......AGAAAGGGAG.AACCAGAAAUG
#=GR AUXO015549318.1/182-223 CODON                            .................................................AUG
#=GR AUXO015549318.1/182-223 TT_RNIE_SLOW                     ....................................................
AUXO011881503.1/224-188                                       AC.CUUGGUCGGAAACC.AAGGC.......GGAAUAGGAG......AAAAUG
#=GR AUXO011881503.1/224-188 CODON                            ....................................................
#=GR AUXO011881503.1/224-188 TT_RNIE_SLOW                     ....................................................
NZ_HE611014.1/742774-742819                                   GC.CUUGGUCGGAAACC.AAGGC....ACGGUAAAAGGAGUACCAGACUAUG
#=GR NZ_HE611014.1/742774-742819 CODON                        .................................................AUG
#=GR NZ_HE611014.1/742774-742819 TT_RNIE_SLOW                 ....................................................
AUXO018607472.1/131-88                                        GC.CCUGGUCGGAAACC.AGGGC....ACGAAAGAAGGAG..UCCCAACAUG
#=GR AUXO018607472.1/131-88 CODON                             .................................................AUG
#=GR AUXO018607472.1/131-88 TT_RNIE_SLOW                      ....................................................
4448808.3_Contig1066/3701-3742                                CG.UCUGGUCGGAAACC.AGACC......UACCAAAGGAG..UCCUGCCAUG
#=GR 4448808.3_Contig1066/3701-3742 CODON                     .................................................AUG
#=GR 4448808.3_Contig1066/3701-3742 TT_RNIE_SLOW              ....................................................
NZ_AWUP01000003.1/66691-66730                                 UG.CCUGGUCGGAAACC.AGGCC......UACGUUAGGAG....UUGUCAUG
#=GR NZ_AWUP01000003.1/66691-66730 CODON                      .................................................AUG
#=GR NZ_AWUP01000003.1/66691-66730 TT_RNIE_SLOW               ....................................................
NZ_KE952956.1/5823-5862                                       CG.CCUGGUCGGAAACC.AGGCC......UACGUUAGGAG....UUGUCAUG
#=GR NZ_KE952956.1/5823-5862 CODON                            .................................................AUG
#=GR NZ_KE952956.1/5823-5862 TT_RNIE_SLOW                     ....................................................
2158020257/333-374                                            CG.CCUGGUCGGAAACC.AGGCC......AAACGAAGGAG..UCCUGAAAUG
#=GR 2158020257/333-374 CODON                                 ....................................................
#=GR 2158020257/333-374 TT_RNIE_SLOW                          ....................................................
NZ_JH376563.1/464047-464006                                   UG.UCUGGUCGGAAACC.AGGCC......GAAAGAAGGAG..UCCUGAAAUG
#=GR NZ_JH376563.1/464047-464006 CODON                        .................................................AUG
#=GR NZ_JH376563.1/464047-464006 TT_RNIE_SLOW                 ....................................................
AUXO013076199.1/598-639                                       CG.CCUGGUCGGAAACC.AGGCC......UACCAAAGGAG..UCCCAGUAUG
#=GR AUXO013076199.1/598-639 CODON                            .................................................AUG
#=GR AUXO013076199.1/598-639 TT_RNIE_SLOW                     ....................................................
JGI20225J20221_1001165/34179-34220                            CG.CCUGGUCGGAAACC.AGGCA......AACCAAAGGAG..UCCCGACAUG
#=GR JGI20225J20221_1001165/34179-34220 CODON                 .................................................AUG
#=GR JGI20225J20221_1001165/34179-34220 TT_RNIE_SLOW          ....................................................
SRS024561_C2821916/707-748                                    CG.CCUGGUCGGAAACC.AGGCC......AAUCAAGGGAG..UUCCAACAUG
#=GR SRS024561_C2821916/707-748 CODON                         ....................................................
#=GR SRS024561_C2821916/707-748 TT_RNIE_SLOW                  ....................................................
SRS018443_Baylor_scaffold_60373/2651-2609                     CG.CCUGGUCGGAAACC.AGGCC......AACCAAGGGAG.UUCCAAACAUG
#=GR SRS018443_Baylor_scaffold_60373/2651-2609 CODON          .................................................AUG
#=GR SRS018443_Baylor_scaffold_60373/2651-2609 TT_RNIE_SLOW   ....................................................
HCF12C_292540/428-389                                         CG.CCUGGUCGGAAACC.AGGCC......AACAGAAGGAG....CCAAGAUG
#=GR HCF12C_292540/428-389 CODON                              .................................................AUG
#=GR HCF12C_292540/428-389 TT_RNIE_SLOW                       ....................................................
HCF14C_2_1_1_newblercontig36662/561-600                       UG.CCUGGUCGGAAACC.AGGCC......AACAGAAGGAG....UCAAGAUG
#=GR HCF14C_2_1_1_newblercontig36662/561-600 CODON            .................................................AUG
#=GR HCF14C_2_1_1_newblercontig36662/561-600 TT_RNIE_SLOW     ....................................................
HCF12C_263188/719-680                                         CG.CCUGGUCGGAAACC.AGGCC......AACGUAAGGAG....UCAGCAUG
#=GR HCF12C_263188/719-680 CODON                              .................................................AUG
#=GR HCF12C_263188/719-680 TT_RNIE_SLOW                       ....................................................
NZ_KN214097.1/94244-94287                                     GG.CGGCGCCGGAAGCG.CUGCC......GGAGAAAGGAGACCAGCUAUAUG
#=GR NZ_KN214097.1/94244-94287 CODON                          ....................................................
#=GR NZ_KN214097.1/94244-94287 TT_RNIE_SLOW                   ....................................................
#=GC SS_cons                                                  <<.<<<<<<_____>>>.>>>>>---.-.--.--..................
#=GC cons                                                     Rn-YYUGGUCGGAAACC-ARRnC-----nnnnnnAAGGAG--nnYYnnnAUG
#=GC ACTUAL_MOTIF                                             <......................................>............
#=GC HYPHENATION                                              ....................................................
#=GC R2R_LABEL                                                ............................1....2cssBss..3.....4sSs
#=GF R2R SetDrawingParam nucTickLabel_tickColor rgb:92,92,92
#=GF R2R SetDrawingParam varHairpinNumFakePairs 2
#=GF R2R SetDrawingParam varTerminalLoopRadius 0.14
#=GF R2R var_backbone_range 1 2
#=GF R2R var_backbone_range 3 4
#=GF R2R tick_label S Start codon
#=GF R2R tick_label B SD
#=GF R2R inline_nuc B
#=GF R2R inline_nuc S
#=GF R2R inline_nuc s
#=GF R2R inline_nuc c
#=GF R2R place_explicit c c-- -45 1 0 0 0 -90
#=GF DUPLICATES HCF14C_9070/2040-2083=HCF12C_364780/265-308 BABA01020564.1/774-729=4491422.3_NODE_1607/337-292=longitudinal_286_70/8161-8116=longitudinal_287_87/11143-11098=longitudinal_288_88/3650-3605=longitudinal_289_88/8161-8116=longitudinal_290_101/12604-12649=longitudinal_338_112/8161-8116=longitudinal_339_157/12969-13014=longitudinal_340_81/3439-3394=longitudinal_341_75/12952-12997=longitudinal_342_144/12957-13002=SRS014235_WUGC_scaffold_14702/1430-1475=SRS014979_C3174944/413-368=SRS017521_Baylor_scaffold_30477/4003-4048=SRS065504_C3275369/421-376 NC_014363.1/119036-119077=NZ_JANC01000012.1/45561-45520 UnmappedStool_Broad_C253114623/177-136=SRS012273_C3491547/170-129=SRS014923_WUGC_scaffold_45412/37736-37777=SRS015782_C3338422/62-21 JGI20225J20221_1001165/34179-34220=JGI2065J20421_1004925/1069-1110 C5333626_1_V1.UC-13/179-133=4448808.3_Contig27735/205-251=NZ_DS995474.1/655651-655697 4448807.3_Contig19481/164-117=4448811.3_Contig15515/234-187=4448816.3_Contig24142/467-420=4448820.3_Contig_6849/894-847=DLM013_scaffold31757_3/262-215=NZ_JH126470.1/134255-134302 AUXO018607472.1/131-88=AUXO012093637.1/87-130 NZ_KB822533.1/353125-353166=NZ_AWUQ01000004.1/226500-226459 UnmappedStool_Broad_C251071986/178-133=SRS013687_C2417546/245-290 scaffold603_48_V1.UC-9/384-345=4491403.3_NODE_18899/21-60 NZ_GG700631.1/393259-393217=NZ_ALNO01000001.1/333235-333193 hgutS7_s7_164738/1067-1022=hgutS7_s7_179880_2/652-607=scaffold83292_1_MH0041/442-397=scaffold8232_5_MH0062/1352-1307=C6781021_1_MH0069/404-359=scaffold58836_1_MH0085/477-522=scaffold18205_4_MH0086/1313-1268=scaffold27957_2_O2.UC-11/244-199=scaffold61969_3_V1.CD-8/314-269=scaffold3383_12_V1.UC-15/531-486=scaffold9272_17_V1.UC-19/1817-1772=SRS049164_WUGC_scaffold_57754/167-122=DLF009_scaffold14997_4/7628-7673=DLM001_scaffold25088_28/399-444=DLM013_scaffold384_15/9046-9091=DLM019_scaffold37572_5/1768-1723=longitudinal_63_388/48143-48188=longitudinal_64_137/48145-48190=longitudinal_65_38/57705-57660=longitudinal_280_54/6079-6124=longitudinal_281_174/8873-8828=longitudinal_282_53/9862-9907=longitudinal_283_45/6079-6124=longitudinal_284_41/6076-6121=longitudinal_285_12/8873-8828=longitudinal_343_62/6079-6124=longitudinal_381_116/99840-99795=longitudinal_420_41/61707-61662=AUXO018332126.1/54-99=ADJT01003987.1/3155-3200=SRS012273_C3752464/1348-1393=SRS013687_Baylor_scaffold_51084/2102-2147=SRS013951_C2593644/285-240=SRS014683_C1571330/245-290=SRS015217_C2166290/152-197=SRS015782_C3168068/130-175=SRS017103_C2711990/528-483=SRS018351_C2783037/825-870=SRS019030_C1583151/162-117=SRS020233_C3826123/273-228=SRS020328_Baylor_scaffold_38533/5089-5134=SRS020869_C3184531/109-154=SRS022071_C3051314/1344-1389=SRS023526_C3010627/178-133=SRS023914_C2026054/315-360=SRS047014_C3267765/281-236=SRS050422_LANL_scaffold_39298/288-243=NZ_AAVN02000005.1/56643-56688=NZ_KN214135.1/212670-212625 scaffold16601_1_MH0086/702-740=scaffold88090_1_V1.UC-8/230-192=scaffold14720_2_V1.UC-9/1271-1309=UnmappedStool_Broad_C252282338/322-360=NC_022567.1/1728457-1728419 4448808.3_Contig1066/3701-3742=4448811.3_Contig16884/73-32=4448813.3_Contig3373/962-1003=4448814.3_Contig31153/302-261=4448816.3_Contig28865/364-323=AUXO017402315.1/978-937 Buccal_mucosa_LANL_C65146548/471-430=SRS016740_Baylor_scaffold_9629/219-260=SRS017076_C2662728/253-294=SRS064329_C2589301/141-182=Tongue_dor_WUGI_scaffold_55993/447-406=SRS012279_Baylor_scaffold_57650/899-858=SRS013234_C2966946/305-264=SRS013705_C3713865/413-372=SRS014124_WUGC_scaffold_11711/938-897=SRS014470_WUGC_scaffold_24370/840-799=SRS014573_C3542830/341-300=SRS014689_C1283327/400-359=SRS015038_C1928591/27-68=SRS015055_C1676308/723-682=SRS015057_WUGC_scaffold_9742/825-784=SRS015434_C5898733/82-123=SRS015537_WUGC_scaffold_19165/44-3=SRS015644_WUGC_scaffold_49316/942-901=SRS015762_C3578704/639-598=SRS015941_WUGC_scaffold_59228/663-622=SRS016002_C2556868/244-285=SRS016086_C2442888/67-108=SRS016319_WUGC_scaffold_11364/212-253=SRS016342_Baylor_scaffold_20579/525-566=SRS017120_C2921280/413-372=SRS017439_C3698549/202-243=SRS017713_C3305279/126-167=SRS017808_Baylor_scaffold_44287/230-271=SRS018591_WUGC_scaffold_42629/65-106=SRS018791_WUGC_scaffold_2836/1590-1549=SRS018969_WUGC_scaffold_53133/372-413=SRS019022_WUGC_scaffold_39687/232-273=SRS019045_WUGC_scaffold_40812/851-810=SRS019071_C5034475/400-359=SRS019122_C5873801/732-691=SRS019126_C2212554/968-927=SRS019389_C2194616/65-24=SRS019607_WUGC_scaffold_12800/225-266=SRS019894_WUGC_scaffold_47801/658-617=SRS020220_Baylor_scaffold_50196/6-47=SRS020334_Baylor_scaffold_19799/232-273=SRS021954_Baylor_scaffold_39267/219-260=SRS022077_Baylor_scaffold_32981/527-486=SRS022621_C4071744/67-108=SRS023352_LANL_scaffold_13686/219-260=SRS023557_C1683448/223-182=SRS023926_Baylor_scaffold_72447/407-366=SRS024015_C2963407/44-3=SRS024081_C2590902/126-167=SRS024138_C2654625/123-164=SRS024318_C3676033/65-106=SRS024375_C2434347/486-445=SRS024580_C3075706/295-254=SRS042910_C5601812/747-706=SRS044373_WUGC_scaffold_65551/486-527=SRS045715_C4791115/108-149=SRS048791_C3164330/64-105=SRS050244_LANL_scaffold_45098/963-922=SRS051791_C1722574/65-106=SRS053854_C1994549/108-149=SRS055426_C3209603/265-306=SRS057205_C3503245/65-106=SRS057355_C2264004/154-195=SRS057539_LANL_scaffold_40891/200-241=SRS058336_C2156394/459-500=SRS062761_C4283446/402-443=SRS063193_C2860763/152-193=SRS064423_LANL_scaffold_34929/253-294=SRS064774_LANL_scaffold_58893/1834-1793=SRS065278_LANL_scaffold_41028/438-479=NZ_JRND01000030.1/5302-5343 scaffold30007_3_V1.UC-13/2845-2884=DLM013_scaffold15861_2/869-908 SRS011086_C2736760/326-285=SRS017076_Baylor_scaffold_23156/449-490=SRS075404_C3618531/64-105=SRS013818_C2768522/223-264=SRS014271_C2867060/517-476=SRS015209_WUGC_scaffold_51435/5240-5281=SRS015272_C3481572/65-106=SRS015395_C2406090/1317-1358=SRS015537_C1264717/921-962=SRS016501_C1505461/140-99=SRS016569_Baylor_scaffold_22226/109-68=SRS016569_C2401739/329-370=SRS018739_C3648710/753-712=SRS020856_C2570764/315-356=SRS022143_WUGC_scaffold_36034/110-151=SRS023835_Baylor_scaffold_50858/904-863=SRS024015_Baylor_scaffold_31148/637-678=SRS024277_C2768622/400-359=SRS042131_WUGC_scaffold_2856/6-47=SRS042643_WUGC_scaffold_10098/423-464=SRS047210_WUGC_scaffold_60400/673-714=SRS047219_WUGC_scaffold_9164/1127-1168=SRS047824_WUGC_scaffold_52711/887-846=SRS049147_C4119585/6-47=SRS049389_C4562091/221-180=SRS056323_LANL_scaffold_14744/220-261=SRS056622_LANL_scaffold_16043/1899-1858=SRS057791_C3637891/69-110=SRS062540_C2336651/952-911=SRS062544_LANL_scaffold_33267/527-568=SRS077736_C1828913/488-447=NC_013203.1/128868-128909=NZ_JDFG01000048.1/63761-63802=NZ_JDFH01000035.1/5736-5777 SRS011111_Baylor_scaffold_9512/2842-2882=SRS023468_LANL_scaffold_7759/6315-6355=SRS023604_Baylor_scaffold_10029/18845-18805 SRS049268_C4052608/112-71=NZ_ACFE01000002.1/328239-328280=NZ_KE150486.1/1050194-1050153 HCF14C_2_1_1_newblercontig36662/561-600=HCF12C_352730/46-85 SRS018443_Baylor_scaffold_60373/2651-2609=Supragingival_plaque_LANL_scaffold_407597/335-293=SRS013836_C4767505/351-393=SRS047634_C4113595/242-284=SRS058808_LANL_scaffold_72397/425-383 longitudinal_131_11/94369-94415=longitudinal_132_108/94370-94416=NZ_GG692710.1/781470-781424 SRS023468_C1197102/689-731=SRS013542_C162841/662-620=SRS017497_Baylor_scaffold_221/4581-4539=NZ_LFWE01000006.1/17065-17023=NZ_ADNA01000024.1/342-300=NZ_ACGK02000004.1/17226-17184 NZ_CAPF01000059.1/2507-2463=NZ_CAPI01000012.1/2962-3006 UnmappedStool_Broad_scaffold_663971/151-110=longitudinal_468_349/53949-53990=longitudinal_469_265/204513-204554=longitudinal_470_162/204460-204501=longitudinal_471_135/204422-204463=longitudinal_472_50/103193-103234=longitudinal_473_767/27039-27080=longitudinal_474_318/36846-36805=longitudinal_475_209/8208-8167=NC_013204.1/1346970-1347011=NZ_AEXR01000022.1/17235-17194=NZ_GL622579.1/777790-777749=NZ_KN214095.1/32073-32032
#=GF SORT_STATS 85 52 0
#=GF TT_RNIE_CMD perl /home/zweinber/software/RNie-0.01/RNIE-master/rnie.pl -thresh 9 -f finalize/2019-03-29/dest/t/422-209-0-0.sort.fasta -modeldir /home/zweinber/software/RNie-0.01/RNIE-master/models/ -model slow.cm -gff -prefix finalize/2019-03-29/dest/t/422-209-0-0.sort
//
