# Supplementary material for: Discovery of 20 novel ribosomal leader candidates in bacteria and archaea
Source: BMC Microbiol. 2020 May 24;20:130. doi: 10.1186/s12866-020-01823-6 (PMC7247131; doi:10.1186/s12866-020-01823-6)
Supplement: Supplementary file 3 — Additional file 3. Archive of machine-readable alignments for all r-leader motifs that include flanking sequences and metadata. The alignments are stored in Stockholm format, which are text files that can be opened in any text editor (using a fixed-width font) and interpreted by software packages such as Infernal [54]. [file 12866_2020_1823_MOESM3_ESM.zip › sto-with-annot/L31-Corynebacteriaceae.sto]

# STOCKHOLM 1.0
#=GF AnnotStoArgs -database refseq72env13-microbial -parentDir finalize/2019-03-29 -parallel mpicmdSLURM -pna 8,gb=1.8,wd=1 -queue dummyqueue -extend 0,0
#=GF ID L31-Corynebacteriaceae
#=GF DE L31-Corynebacteriaceae ribosomal protein leader
#=GF AU Eckert I, Weinberg Z
#=GF TP Cis-reg; leader;
#=GF WK http://en.wikipedia.org/wiki/Ribosomal_Protein_L31_Leader
#=GF FancifyStockholm -longtable -wrapGeneContext 6in -recycleGeneColors
#=GF FancifyStockholmGeneContext -leftNothing -rightOperonOrCount 1
#=GF ORIGINAL_MOTIF_GROUP_SUBDIR 144697
#=GF ORIGINAL_MOTIF 550	330037	0	0	fake	0	r44e9-gene-then-jeremy-bestcdd	jeremy	s40_50_75_85S100O5Min3l300Zd300	cmfinder		ethresh=2&nr=0&EVD=null3&cmfv=0.3&disableMiniscan=1&pNtr=d1	end
#=GF TRUNCATED_SO_IGNORE SRS017814_Baylor_scaffold_9282/176-216 SRS054776_LANL_scaffold_20111/1-108 AglaG_F499EG101CPPA7/69-1
NZ_CP011546.1/713155-713327                                   GGCUUCUGUAUGCUUACCCGAGUUGUCUGCCGCCGCCGCAUAGCGGUCGGGUGGCAGGCCCGAAUAAGAGUAGCAACCCAACUCGAGCGCGAUCGCCCG..............GCC.C..GCCGGC......................CUCUU.....................................GCCGGCUAGUGGUG..........................CGGGGGAGACGACUCGUAGU..UCAAUCCUGAGGGACGCAGUUC.....AUG
#=GR NZ_CP011546.1/713155-713327 CODON                        .......................................................................................................................................................................................................................................................................................AUG
#=GR NZ_CP011546.1/713155-713327 TT_RNIE_SLOW                 ..........................................................................................................................................................................................................................................................................................
NZ_JVKJ01000005.1/667650-667487                               CGUAUUGCCGUAGCCAGCUAGUACUAUCACUACGUUGUGCAUUGUCCUGCGCAAGGACUGUGCUUAGCAAUCGCAACCCAACUCGGGCACGACCU................UAGGGGUGCGG..........................CACUCGUA......................................CCGCGUCCC...............................GGGACCGACCCGUAGU.AACCAACCUGAGGGAAACGAAU......AUG
#=GR NZ_JVKJ01000005.1/667650-667487 CODON                    .......................................................................................................................................................................................................................................................................................AUG
#=GR NZ_JVKJ01000005.1/667650-667487 TT_RNIE_SLOW             ..........................................................................................................................................................................................................................................................................................
NZ_JRVJ01000003.1/120509-120662                               AAUUGGGGGCAGGAAGAACUAAGAUUCAUCGAUUGUACGAAUCCUCGGUAACACCCGGGGAGAGUUGUAAUUCUAACCCGACUCGGGCACGACCA..............CGCUGUCA...............................GAAA...............................................UGAUUCA............................UGGACCGACCCGAUGU.AGAAAACCUGAGGGAUUAAUU.......AUG
#=GR NZ_JRVJ01000003.1/120509-120662 CODON                    .......................................................................................................................................................................................................................................................................................AUG
#=GR NZ_JRVJ01000003.1/120509-120662 TT_RNIE_SLOW             ..........................................................................................................................................................................................................................................................................................
NZ_LBNF01000055.1/8870-8688                                   GGGAGCCGCCGGGAUGGCGGCGGCGGCCGGGCCCCUGACCCUAGGGAAUCGGCCACCUUAACGACCUGUCCAUCGACCCGACUCGGGCACGAUCCCGCC..............CGGGGC.GCGCACAGU...................UAACU..................................ACGGUGCGGGGCCUCGUAG........................GGCGGGAACCGACCCGCAGU...AGUACCUGAGGGAAGAGAAGAG....AUG
#=GR NZ_LBNF01000055.1/8870-8688 CODON                        ..........................................................................................................................................................................................................................................................................................
#=GR NZ_LBNF01000055.1/8870-8688 TT_RNIE_SLOW                 ..........................................................................................................................................................................................................................................................................................
NZ_AFIZ01000013.1/97877-97727                                 GUCCAGGGGAGGAGGGGUUACGAUAUGCGGUUGUGUCUGCCCGCGCGAGGCGCUGUGGCGGAUCCACUACUCCAAACCCGACCCAGGUACGACCCGGCACC...............................................CGCAU...........................................................................GGUGCGGGGACCGGCCUG..GUGCACAACCCUGAGGGA.UUGAGA......AUG
#=GR NZ_AFIZ01000013.1/97877-97727 CODON                      .......................................................................................................................................................................................................................................................................................AUG
#=GR NZ_AFIZ01000013.1/97877-97727 TT_RNIE_SLOW               ..........................................................................................................................................................................................................................................................................................
NZ_CP006842.1/1056961-1057131                                 GGAUAGACUGGCCGAUCGUGUUGCGACCUGUCGUCUGUGUUGGUUACGGACGACCCGGUAGCGCCCGCACUCCAAACCCGACCCAGGCACGACUCGC.C..............GUCCCGGUCGCCG......................ACUA......................................CGGCGGUCAGGAU...........................GAGGGGGACCGACCUG..GCGCACAACCCUGAGGGA.UUGAGA......AUG
#=GR NZ_CP006842.1/1056961-1057131 CODON                      .......................................................................................................................................................................................................................................................................................AUG
#=GR NZ_CP006842.1/1056961-1057131 TT_RNIE_SLOW               ..........................................................................................................................................................................................................................................................................................
NC_021663.1/1923832-1923644                                   CCGCGCGCGGGGUCGCGGGUUAUGGUGGUUCGCUGUGUUACUGCCCCGCGAAGACGUGGCAGGCCCACACUCCAAACCCGACCCAGGCACGACCUACGG.........CCUCACCGGUG.CCCGGUCC....................UCAUC...................................GGACCAGUCUACCGGCGUCACGC...................CCGCGGGACCGACCUG..GUGCCCGACCCUGAGGGA.UUGAGA......AUG
#=GR NC_021663.1/1923832-1923644 CODON                        ..........................................................................................................................................................................................................................................................................................
#=GR NC_021663.1/1923832-1923644 TT_RNIE_SLOW                 ..........................................................................................................................................................................................................................................................................................
NC_015859.1/2360794-2360631                                   CGGAUCGGGGUGGUGCGGGUUAUGGUGGAUCGCUGUGUCACUGCCGCGUUCGGUCGCGGUGUGCCCACACUCCAAACCCGACCCAGGCACGACCUACGG...........UACGGACGG.............................AUCA.............................................CCGUCCCGC........................CUGCGGGACCGACCUG..GUGCCCGACCCUGAGGGA.UUGAGA......AUG
#=GR NC_015859.1/2360794-2360631 CODON                        .......................................................................................................................................................................................................................................................................................AUG
#=GR NC_015859.1/2360794-2360631 TT_RNIE_SLOW                 ..........................................................................................................................................................................................................................................................................................
NZ_JIAH01000006.1/56806-57014                                 GAAAAACCAAGUGUAGUGGAUAGUUUUUCAUAAUUCGCUUAUGGCUGUAAGAUGUUCAGAGUUGUCCGUAAUCGAACCCAACCUGGGUGCGAUCUUCGG.......UGUUUUGCACUGC.GUGGUGUGAC.UGACCU.CUGU......CAU.......................GCAGUGGGGAACGUCGC.CGUAAGCAGUGGC.........................CCGAAGAACCGGCCCA..GU.UACAAACCUUAGGGAAUCGACAG.....AUG
#=GR NZ_JIAH01000006.1/56806-57014 CODON                      ..........................................................................................................................................................................................................................................................................................
#=GR NZ_JIAH01000006.1/56806-57014 TT_RNIE_SLOW               ..........................................................................................................................................................................................................................................................................................
NZ_KI515715.1/2247713-2247505                                 AAAAACCAAGUGUAGUGGAUAGUUUUUUUAUAAUUCGCUUAUGGCUGUAAGAUGUUCAGAGUUGUCCGUAAUCGAACCCAACCUGGGUGCGAUCUUCGG.......UGUUUUGCACUGC.GUGGUGUGACUGACCUC...........UGUCAUGUAGU....................GGGGAACGUCGC.CGUAAGCAGUGGC.........................CCGAAGAACCGGCCCA..GU.UACAAACCUUAGGGAAUCGACAG.....AUG
#=GR NZ_KI515715.1/2247713-2247505 CODON                      ..........................................................................................................................................................................................................................................................................................
#=GR NZ_KI515715.1/2247713-2247505 TT_RNIE_SLOW               ..........................................................................................................................................................................................................................................................................................
SRS053437_C431471/1652-1480                                   ....................................GCUUAUGGCUGUAAGAUGUUCAGAGUUGUCCGUAAUCGAACCCAACCUGGGUGCGAUCUUCGG.......UGUUUUGCACUGC.GUGGUGUGACUGACCUC...........UGUCAUGUAGU....................GGGGAACGUCGC.CGUAAGCAGUGGC.........................CCGAAGAACCGGCCCA..GU.UACAAACCUUAGGGAAUCGACAG.....AUG
#=GR SRS053437_C431471/1652-1480 CODON                        .......................................................................................................................................................................................................................................................................................AUG
#=GR SRS053437_C431471/1652-1480 TT_RNIE_SLOW                 ..........................................................................................................................................................................................................................................................................................
SRS013876_WUGC_scaffold_993/41979-41771                       GAAAAACCAAGUGUAGUGGAUAGUUUUUUAUAAUUCGCUUAUGGCUGUAAGAUGUUCAGAGUUGUCCGUAAUCGAACCCAACCUGGGUGCGAUCUUCGG.......UGUUUUGCACUGCGUGGUGUGACUGAUCUCUGU.........CAUGUA.......................GUGGGGAACG.UCGCCGUAAGCAGUGGC.........................CCGAAGAACCGGCCCA..GU.UACAAACCUUAGGGAAUCGACAG.....AUG
#=GR SRS013876_WUGC_scaffold_993/41979-41771 CODON            .......................................................................................................................................................................................................................................................................................AUG
#=GR SRS013876_WUGC_scaffold_993/41979-41771 TT_RNIE_SLOW     ..........................................................................................................................................................................................................................................................................................
SRS017044_C179127/217-414                                     GAAAAACCAAGUGUAGCGGGCGGUUUUCUAAAACUAGCCUUGAUCUGUAGGAUAACUAGAGUUGUCCAUUGUCGAACCCAACCUGGGUGCGAUCUUCGA.............AAGAUUUACU..GCGCAA.AACACG...........AGAGUA.........................CGUGCAGUUGCGCGUGGUAGGUCUGAA........................UUGAAGAACCGGCCCA..GU.UACAAACCUUAGGGAAUCGAGAG.....AUG
#=GR SRS017044_C179127/217-414 CODON                          .......................................................................................................................................................................................................................................................................................AUG
#=GR SRS017044_C179127/217-414 TT_RNIE_SLOW                   ..........................................................................................................................................................................................................................................................................................
SRS047254_WUGC_scaffold_9884/128-325                          CCAAGUGUAGCGGGCGGUUUUNNNNNNNNNNNNNNNNNNNNNNNNNNUAGGAUAACUAGAGUUGUCCAUUGUCGAACCCAACCUGGGUGCGAUCUUCGA.............AAGAUUUACU..GCGCAA.AACACG...........AGAGUA.........................CGUGCAGUUGCGCGUGGUAGGUCUGAA........................UUGAAGAACCGGCCCA..GU.UACAAACCUUAGGGAAUCGAGAG.....AUG
#=GR SRS047254_WUGC_scaffold_9884/128-325 CODON               ..........................................................................................................................................................................................................................................................................................
#=GR SRS047254_WUGC_scaffold_9884/128-325 TT_RNIE_SLOW        ..........................................................................................................................................................................................................................................................................................
SRS015752_C119743/196-393                                     GAAAAACCAAGUGUAGCGGGCGGUUUUCUAAAAUUAGCUUUGAUCUGUAGGAUAACUAGAGUUGUCCAUUGUCGAACCCAACCUGGGUGCGAUCUUCGA.............AAGAUUUACU..GCGCAA.GACACG...........AGAGUA.........................CGUGCAGUUGCGCGGGGUAGGUCUGGA........................UUGAAGAACCGGCCCA..GU.UACAAACCUUAGGGAAUCGAGAG.....AUG
#=GR SRS015752_C119743/196-393 CODON                          ..........................................................................................................................................................................................................................................................................................
#=GR SRS015752_C119743/196-393 TT_RNIE_SLOW                   ..........................................................................................................................................................................................................................................................................................
NZ_JVSI01000039.1/39295-39098                                 GAAAAACCAAGUGUAGCGGGCGGUUUUCUAAAAUUAGCCUUGGUCUGUAGGAUAACUAGAGUUGUCCAUUGUCGAACCCAACCUGGGUGCGAUCUUCGA.............AAGAUUUACU..GCGCAA.GACACG...........AGAGUA.........................CGUGCGGUUGCGCGGGGUAGGUCUGAA........................UUGAAGAACCGGCCCA..GU.UACAAACCUUAGGGAAUCGAGAG.....AUG
#=GR NZ_JVSI01000039.1/39295-39098 CODON                      .......................................................................................................................................................................................................................................................................................AUG
#=GR NZ_JVSI01000039.1/39295-39098 TT_RNIE_SLOW               ..........................................................................................................................................................................................................................................................................................
NZ_CP007156.1/2014709-2014549                                 UUCGGAAGGUGGGGCACUUUCCGCUAAGGUAUUCAGACUGUACGUAUUUGGCCCACCGGGUCAGUGCGAAUUCUUGCCCGACUCAGGCACGACCACC...............UGCG................................CAA.................................................CGCUAGCC......................GCUGUGGACCGACCUGAUGU.ACACAACCUAAGGGAAUGAAGGAAGC..AUG
#=GR NZ_CP007156.1/2014709-2014549 CODON                      .......................................................................................................................................................................................................................................................................................AUG
#=GR NZ_CP007156.1/2014709-2014549 TT_RNIE_SLOW               ..........................................................................................................................................................................................................................................................................................
NC_015673.1/1991017-1990865                                   AAUUGGGAGGCUAAGGAAGUAUGAUUCUUCGAUUGUACGAAUCCUCGGCCACCGUCGAGGAGUGCUGUAAUUCUAACCCGACUCGGGCACGACCG.....................................................CAUUUCACAUUCGAUUUA....................................................................CGGACCGACCCGAUGU.GAUCAACCUGAGGGAUUAAUU.......AUG
#=GR NC_015673.1/1991017-1990865 CODON                        .......................................................................................................................................................................................................................................................................................AUG
#=GR NC_015673.1/1991017-1990865 TT_RNIE_SLOW                 ..........................................................................................................................................................................................................................................................................................
NC_007164.1/1807556-1807399                                   GGCGCGCCCAAAAACCACUCGCUUAGCGAGCUGGCCUAAGGGGCGUCAAUAGAAGAAGGCGCGCUGCUUUUUAUGACCCGACUCAGGCACGACCCGCGC.................................................ACGUAAC...........................................................................GCGCGAGACCGACCUGAUGUACACGUACCUAAGGGAAUAAGAGGAAACCAUG
#=GR NC_007164.1/1807556-1807399 CODON                        ..........................................................................................................................................................................................................................................................................................
#=GR NC_007164.1/1807556-1807399 TT_RNIE_SLOW                 ..........................................................................................................................................................................................................................................................................................
NZ_JFCR01000012.1/86647-86490                                 UCGCGCCCAAAAUCCACCCGCUUAGCGGAGUGGCCUAAAGGGCGUCGGUAAAAAGAAGGCGCGCUGCUUUUUAUGACCCGACUCAGGCACGACCCGCGC.................................................AGGUAAC...........................................................................GCACGGGACCGACCUGAUGUACACGUACCUAAGGGAAUAAGAGGAAACCAUG
#=GR NZ_JFCR01000012.1/86647-86490 CODON                      ..........................................................................................................................................................................................................................................................................................
#=GR NZ_JFCR01000012.1/86647-86490 TT_RNIE_SLOW               ..........................................................................................................................................................................................................................................................................................
NZ_JUNC01000013.1/142763-142606                               UCGCGCCCAAAACCCACCCGCUUAGCGGAGUGGCCUAAAGGGCGUCGGUAAAAAGAAGGCGCGCUGCUUUUUAUGACCCGACUCAGGCACGACCCGCGC.................................................AGGUAAC...........................................................................GCACGGGACCGACCUGAUGUACACGUACCUAAGGGAAUAAGAGGAAACCAUG
#=GR NZ_JUNC01000013.1/142763-142606 CODON                    ..........................................................................................................................................................................................................................................................................................
#=GR NZ_JUNC01000013.1/142763-142606 TT_RNIE_SLOW             ..........................................................................................................................................................................................................................................................................................
NZ_GG700814.1/360031-359874                                   UCACGCCCAAAAUCCACCUGCUUAGCGGGCUGGCCUAAAGGGCGUCAAUAAAAAGAAGGCGCGCUGCUUUUUAUGACCCGACUCAGGCACGACCCGCGC.................................................AAGUAAC...........................................................................GCACGGGACCGACCUGAUGUACACGUACCUAAGGGAAUAAGAGGAAACCAUG
#=GR NZ_GG700814.1/360031-359874 CODON                        ..........................................................................................................................................................................................................................................................................................
#=GR NZ_GG700814.1/360031-359874 TT_RNIE_SLOW                 ..........................................................................................................................................................................................................................................................................................
NZ_JFCH01000061.1/40934-41091                                 UCACGCCCAAAAUCCACCUGCUUAGCGGGCUGGCCUAAAGGGCGUCAGUAAAAAGAAGGCGCGCUGCUUUUUAUGACCCGACUCAGGCACGACCCGCGC.................................................AAGUAAC...........................................................................GCACGGGACCGACCUGAUGUACACGUACCUAAGGGAAUAAGAGGAAACCAUG
#=GR NZ_JFCH01000061.1/40934-41091 CODON                      ..........................................................................................................................................................................................................................................................................................
#=GR NZ_JFCH01000061.1/40934-41091 TT_RNIE_SLOW               ..........................................................................................................................................................................................................................................................................................
NZ_JFCQ01000001.1/319575-319419                               UUGUCGCGCCCUCGUGGGGCUCGGUAGACGAGUGGCCUAAGGGGCGUCAAUGAAGAAGGCGCGCUGCUUUUUAUGACCCGACUCAGGCACGACCCGCGC.................................................AAGGGAU...........................................................................GCGCAGGACCGACCUGUUGUACACACUCCU.AGGGAAUAGAAGGAAACCAUG
#=GR NZ_JFCQ01000001.1/319575-319419 CODON                    ..........................................................................................................................................................................................................................................................................................
#=GR NZ_JFCQ01000001.1/319575-319419 TT_RNIE_SLOW             ..........................................................................................................................................................................................................................................................................................
NZ_JFCF01000035.1/36786-36942                                 UUGUCGCGCCCUCGUGGGGCUCGGUUGACGAGUGGCCUAAGGGGCGUCAAUAAAGAAGGCGCGCUGCUUUUUAUGACCCGACUCAGGCACGACCCGCGC.................................................AAGAGAU...........................................................................GCGCUGGACCGACCUGUUGUACACACUCCU.AGGGAAUAGAAGGAAACCAUG
#=GR NZ_JFCF01000035.1/36786-36942 CODON                      ..........................................................................................................................................................................................................................................................................................
#=GR NZ_JFCF01000035.1/36786-36942 TT_RNIE_SLOW               ..........................................................................................................................................................................................................................................................................................
NZ_JFCJ01000077.1/132930-132774                               UUGUCGCGCCCUUGUGGGGCUCGGUAGACGAGUGGCCUAAGGGGCGUCAAUAAAGAAGGCGCGCUGCUUUUUAUGACCCGACUCAGGCACGACCCGCGC.................................................AAGAGAU...........................................................................GCGCAGGACCGACCUGUUGUACACACUCCU.AGGGAAUAGAAGGAAACCAUG
#=GR NZ_JFCJ01000077.1/132930-132774 CODON                    ..........................................................................................................................................................................................................................................................................................
#=GR NZ_JFCJ01000077.1/132930-132774 TT_RNIE_SLOW             ..........................................................................................................................................................................................................................................................................................
NZ_JFCK01000168.1/59750-59594                                 UUGUCGCGCCCUUGUGGGGCUCGGUAGACGAGUGGCCUAAGGGGCGUCAAUAAAGAAGGCGCGCUGCUUUUUAUGACCCGACUCAGGCACGACCCGCGC.................................................AAGAGAU...........................................................................GCGCAGGACCGACCUGCUGUACACACUCCU.AGGGAAUAGAAGGAAACCAUG
#=GR NZ_JFCK01000168.1/59750-59594 CODON                      ..........................................................................................................................................................................................................................................................................................
#=GR NZ_JFCK01000168.1/59750-59594 TT_RNIE_SLOW               ..........................................................................................................................................................................................................................................................................................
NC_020230.1/634282-634430                                     CGGUCGACAUGCGAUAGACUUUUGCGGUCGUACGUGCUGCCAUCGUGGCAUCUCGAACGUGAAGACAAUGUUUCGCCCCGACUCGGGCACGACCCGCGC.................................................UGUCAU............................................................................GUGUGGGACCGACCCGAUGU.GAUCAACCUAAGGGAAGAAGU.......AUG
#=GR NC_020230.1/634282-634430 CODON                          ..........................................................................................................................................................................................................................................................................................
#=GR NC_020230.1/634282-634430 TT_RNIE_SLOW                   ..........................................................................................................................................................................................................................................................................................
NC_010545.1/654718-654866                                     CGGUCGACAUGCGAUAGACUUUUGCGGUCGUACGUGCUGCCAUCGUGGCAUCUCGAACGUGAAGACAAUGUUUCGCCCCGACUCGGGCACGACCCGCGC.................................................UCAUGC............................................................................GCUCGGGACCGACCCGAUGU.GAUCAACCUAAGGGAAGAAGU.......AUG
#=GR NC_010545.1/654718-654866 CODON                          .......................................................................................................................................................................................................................................................................................AUG
#=GR NC_010545.1/654718-654866 TT_RNIE_SLOW                   ..........................................................................................................................................................................................................................................................................................
NZ_JRUZ01000001.1/346978-346824                               UUUUCUCAAAGGAGUAGUUGGGUGUACACUUUGGCAGGUUGCUUACACUUGUAUAGUGUCGGCGAGCAUCGCGAAACCCAACUCGAGCACGAUCUUCAC.................................................CGUGAU............................................................................GUGGAGAACCGACUCGAAGU.AUCAAUCCUGAGGGAAAUCGAGAGAAU.AUG
#=GR NZ_JRUZ01000001.1/346978-346824 CODON                    ..........................................................................................................................................................................................................................................................................................
#=GR NZ_JRUZ01000001.1/346978-346824 TT_RNIE_SLOW             ..........................................................................................................................................................................................................................................................................................
NZ_AJVH01000012.1/61453-61607                                 UUUUCUCAAAGGAGUAGUCGGGUGUACACUUUGUCAGGUUGCUUACACUUGUAUAGUGUCGGCGAGCAUCGCGAAACCCAACUCGAGCACGAUCUUCAC.................................................CGUGAU............................................................................GUGGAGAACCGACUCGAAGU.AUCAAUCCUGAGGGAAAUCGAGAGAAU.AUG
#=GR NZ_AJVH01000012.1/61453-61607 CODON                      ..........................................................................................................................................................................................................................................................................................
#=GR NZ_AJVH01000012.1/61453-61607 TT_RNIE_SLOW               ..........................................................................................................................................................................................................................................................................................
NZ_JAQP01000015.1/32099-32253                                 UUUUCUCAAAGGAGUAGUUGGGUGUACACUUUGGCAGGUUGCUUACACUUGUAUAGUGUCGGCGAGCAUCGCGAAACCCAACUCGAGCACGAUCUUCAU.................................................CGUGAU............................................................................GUGGAGAACCGACUCGAAGU.AUCAAUCCUGAGGGAAAUCGAGAGAAU.AUG
#=GR NZ_JAQP01000015.1/32099-32253 CODON                      ..........................................................................................................................................................................................................................................................................................
#=GR NZ_JAQP01000015.1/32099-32253 TT_RNIE_SLOW               ..........................................................................................................................................................................................................................................................................................
NZ_KB903376.1/440582-440755                                   UUCCGUGCUAGCUGCUGAUGGUGUACCCUCGUUAAAGUUCACUUUCUAUUGAAGUGAGAAGUCCAUUUUUUAGAAACCCAACUCAGGCACGAUCUGCU...UUCCUUAAUAUAUUUAGA.............................AUUU.............................................UUUAAAGC..........................GGCAGAAGCGACCUGAAGU.CUCAAACCUGAGGGAAUCAAAUAU....AUG
#=GR NZ_KB903376.1/440582-440755 CODON                        .......................................................................................................................................................................................................................................................................................AUG
#=GR NZ_KB903376.1/440582-440755 TT_RNIE_SLOW                 ..........................................................................................................................................................................................................................................................................................
NZ_GG667130.1/67893-68055                                     CCUCCGGCGUGUACUAUGCCAAAGGUUGCUCGAUGUGCUCCUCAGUGGGCGCUGAGAACACUGUAAGAAAUAGGUACCCAACUCAGGCACGACCCGUU..............UCGCUC..............................AUGGC.............................................GAGUGCAC.........................GACGGGGACGACCUGAAGU.CUCAAUCCUGAGGGAACUAAUUUU....AUG
#=GR NZ_GG667130.1/67893-68055 CODON                          .......................................................................................................................................................................................................................................................................................AUG
#=GR NZ_GG667130.1/67893-68055 TT_RNIE_SLOW                   ..........................................................................................................................................................................................................................................................................................
NZ_GG667038.1/72400-72562                                     UCUCUGGCGUGUACUAUGCCAAAGGUUGCUCGAUGUGCUCCCCUGCGGGCGCUGAGAACACUGUAAGAAAUAAGUACCCAACUCAGGCACGACCCGUU..............UCGCUC..............................AUGGC.............................................GAGUGCAC.........................GACGGGGACGACCUGAAGU.CUCAAUCCUGAGGGAACUAAUUUU....AUG
#=GR NZ_GG667038.1/72400-72562 CODON                          .......................................................................................................................................................................................................................................................................................AUG
#=GR NZ_GG667038.1/72400-72562 TT_RNIE_SLOW                   ..........................................................................................................................................................................................................................................................................................
NZ_KE150446.1/69281-69431                                     CCCAGGGGUUGCUCGAUGUGCUGCUGAGAAACAUAUUCCUUUUCUGGUUGCACGAAGCACAGGUAAGAAAUAAGUACCCAACUCAGGCACGACCUACGC.................................................CGGGA.............................................................................GCGUAGGGACGACCUGAAGU.CUCAAUCCUGAGGGAACUAAUUUU....AUG
#=GR NZ_KE150446.1/69281-69431 CODON                          .......................................................................................................................................................................................................................................................................................AUG
#=GR NZ_KE150446.1/69281-69431 TT_RNIE_SLOW                   ..........................................................................................................................................................................................................................................................................................
NZ_LDYE01000007.1/45761-45917                                 GUGGGGAGGUGGUCUAUAGCCGUAUUGCUUUUAGGGGCUGGGUCCUGUACUAUCGAUCGGGUUAUUGUCCAAGAAACCCAACUCAGGCACGAUUCACGC..............GGU................................GUA.................................................ACC...........................GCGUGGAAGCGACCUGAAGU.AUCAAACCUGAGGGAAUUGAGUUUUU..AUG
#=GR NZ_LDYE01000007.1/45761-45917 CODON                      .......................................................................................................................................................................................................................................................................................AUG
#=GR NZ_LDYE01000007.1/45761-45917 TT_RNIE_SLOW               ..........................................................................................................................................................................................................................................................................................
NZ_CP006764.1/832035-832189                                   GCCGAGGACAUGUAGGCUGUCUGAGGUUCAUCGUUUGUACCGCAGGGCACGUGCGAUGCUGAAUGUUUACACCGACCCCAACUCAGGCACGAUCGCCG..................................................CACAUACCGC.........................................................................CGGCGAACCGACCUGAAGU.AUCAAUCCUGAAGGGUUUCGAAUUA...AUG
#=GR NZ_CP006764.1/832035-832189 CODON                        ............STP........................................................................................................................................................................................................................................................................AUG
#=GR NZ_CP006764.1/832035-832189 TT_RNIE_SLOW                 ..........................................................................................................................................................................................................................................................................................
NZ_CP011311.1/791245-791394                                   ACCAGACCUGCAUCUGUAUGAUUUAUCGAGUUGUUGACUCGCCUUACGCGCGGUUCAGCUUAAAUGUAAGUGUAAUCCCAACUCGGGCACGAUCUUCG..................................................ACAGUAUUCGAG.......................................................................CGAAGAACCGACCC...GU.UACAAACCUGAGGGAAGAUAU.......AUG
#=GR NZ_CP011311.1/791245-791394 CODON                        .......................................................................................................................................................................................................................................................................................AUG
#=GR NZ_CP011311.1/791245-791394 TT_RNIE_SLOW                 ..........................................................................................................................................................................................................................................................................................
NZ_AQXB01000007.1/161831-161690                               GCGGCGGUGAUCCUGCGCAGGCGGGGAUUUUCGCAACGCAAGCCCCAUAUAGUAGGGUGCUAAAGGAUUUGACCGAGCCAACCUAGGCACGAUCCC....................................................CCUG.................................................................................GGGAACCGACCUA..GU.GUACAACCUUAG.GAAUCGAGAAAU...AUG
#=GR NZ_AQXB01000007.1/161831-161690 CODON                    ............................................................STP........................................................................................................................................................................................................................AUG
#=GR NZ_AQXB01000007.1/161831-161690 TT_RNIE_SLOW             ..........................................................................................................................................................................................................................................................................................
NZ_JSEF01000008.1/14244-14465                                 UUUAGGUUUUCGGGCCGGUGGCCUGUAGGAUAUUCCGAGUUGUCGGCGCGAGCCGCACAGUUUGUAAGAAUUGAGACCCAACUCGGGCACGAUCCUU.............ACGCGCACAGU.UAAUCUUUGCCAGUGCAGCACUACGCAGCGAUAC............GCAUAGUG.UGCG..GGCGAAUUUCAUAUUGUGCGGAGAG........................AGGGAACCGACCCGUAGU..UCAACCCUGAGGGAAUCGACAU.....AUG
#=GR NZ_JSEF01000008.1/14244-14465 CODON                      ..........................................................................................................................................................................................................................................................................................
#=GR NZ_JSEF01000008.1/14244-14465 TT_RNIE_SLOW               ..........................................................................................................................................................................................................................................................................................
NC_012590.1/901877-902088                                     UUCGAUUUUAAUGCCGCUGGCCUGUAGGAUAUUUCGAGUUGUCGGCGCGAGCCGCACAAUUUUGUAAGUAUAGAGACCCAACUCGGGCACGAUCCUUUC..............ACGCU.CCC.AGUUGU..CAUCGGGCGCCGUC...AUAGC..................GACGGCGCGCGAUAGUGCGAAUAGGGAAGCGUUGC........................GGAAGGAACCGACCCGUAGU..UCAACCCUGAGGGAAUCGACAU.....AUG
#=GR NC_012590.1/901877-902088 CODON                          ..........................................................................................................................................................................................................................................................................................
#=GR NC_012590.1/901877-902088 TT_RNIE_SLOW                   ..........................................................................................................................................................................................................................................................................................
NZ_LAYQ01000001.1/68717-68544                                 UUUCGGUUUUAAUGCUGGUGGCCUGUAGGAUAUGUCAAGUUGUCGGCACGAGCCGCACAGUUUGUAAGUAUAGAGACCCAACUCGGGCACGAUCCUUUC..............ACACUUCCUUCC.......................ACGCC......................................GGA..GAAGUGUUGC........................GGAAGGAACCGACCCGUAGU..UCAACCCUGAGGGAAUCGACAU.....AUG
#=GR NZ_LAYQ01000001.1/68717-68544 CODON                      ..........................................................................................................................................................................................................................................................................................
#=GR NZ_LAYQ01000001.1/68717-68544 TT_RNIE_SLOW               ..........................................................................................................................................................................................................................................................................................
NZ_JUMN01000003.1/19528-19701                                 UUUCGGUUUUAAUGCUGGUGGCCUGUAGGAUAUGUCAAGUUGUCGGCACGAGCCGCACAGUUUGUAAGUAUAGAGACCCAACUCGGGCACGAUCCUUUC..............ACACUUCCUUCC.......................ACGCC......................................GGA..GAUGUGUUGC........................GGAAGGAACCGACCCGUAGU..UCAACCCUGAGGGAAUCGACAU.....AUG
#=GR NZ_JUMN01000003.1/19528-19701 CODON                      ..........................................................................................................................................................................................................................................................................................
#=GR NZ_JUMN01000003.1/19528-19701 TT_RNIE_SLOW               ..........................................................................................................................................................................................................................................................................................
NZ_CP010827.1/955652-955846                                   UUUAGGUUUUGGUACCUCGGCCCUGUAGGAUAUUCCGAGUUGUCGGCGAGAGCCGCACAGUUUGUAAGCAUUGAGACCCAACUCGGGCACGAUCCUU.............ACGCACGCUGUGGCGUUGCGACGUGUA...........GUGA...........................UGCAC....CCACG.CACGGUGUGGAGAG........................AGGGAACCGACCCGUAGU..UCAACCCUGAGGGAAUCGACAU.....AUG
#=GR NZ_CP010827.1/955652-955846 CODON                        ..........................................................................................................................................................................................................................................................................................
#=GR NZ_CP010827.1/955652-955846 TT_RNIE_SLOW                 ..........................................................................................................................................................................................................................................................................................
NZ_AQUW01000002.1/253987-253771                               CGCUCUCUUCUAUAGGUGCUCACCCCGCUUGCUGUGGGGAUGGGUGCUGAGGCGCAGAACUGCACACCUAAAGAAACCCAACUCAGGCACGACGCGCGC.......CAUAAGGGUGGU...AACCGUUUUUCG.AGCUG.........AUCGGAAGGUGCCACCUG...........CGGCCUCGA......GUGGCCGCCACGUU........................GCGCGCGACCGACCUGAAGU..UCAACCCUGAGGGAAUCGAAAGUAU..AUG
#=GR NZ_AQUW01000002.1/253987-253771 CODON                    .......................................................................................................................................................................................................................................................................................AUG
#=GR NZ_AQUW01000002.1/253987-253771 TT_RNIE_SLOW             ..........................................................................................................................................................................................................................................................................................
NZ_CP008944.1/701795-702011                                   CUGGCGUUUCCCCCGAGUAGGCCGCCGAUUUCGGCUCGGCGAUCUUACCGUGUACAGUGUCUAAAGUUCGUCGAAGCCCAACUCAGGCACGAUCCUGCC....CGGCGUGGUGCGUGU...GCG....CACGCGCC............AGGGCGUGGUCCUAAGAAUA............UGAGGGAUUGCACGCCCGCCACGUGG........................GGCGGGAACCGACCUGAAGU.GUCAACCCUGAGGGAAUCGUUUA.....AUG
#=GR NZ_CP008944.1/701795-702011 CODON                        .......................................................................................................................................................................................................................................................................................AUG
#=GR NZ_CP008944.1/701795-702011 TT_RNIE_SLOW                 ..........................................................................................................................................................................................................................................................................................
NZ_JUSD01000006.1/58338-58494                                 UAAUAUUCCAUCGAGUGUCACAUGCCGGUUUGUAGAAAUAUUGACCUGGUGCGUGUCAUUGUAAGUCGUGUUCGUACCCAACUCAGGCACGAUUCUCCC.................................................GCUGUUAGCU........................................................................GGGUGAAAGCGACCUGAAGU..UCAAUCCUGAGGGAAACGAGAAUUA..AUG
#=GR NZ_JUSD01000006.1/58338-58494 CODON                      ..........................................................................................................................................................................................................................................................................................
#=GR NZ_JUSD01000006.1/58338-58494 TT_RNIE_SLOW               ..........................................................................................................................................................................................................................................................................................
NZ_JVOW01000015.1/33020-32864                                 UAAUAUUCCAUCGAGUGUCACAUGCCGGUUUAUAGAAAUAUUGACCCGGUACGUGUCAUUGUAAGUCGUGUUCGUACCCAACUCAGGCACGAUUCUCUC.................................................ACUCUUAGCU........................................................................GGGGGAAAGCGACCUGAAGU..UCAAUCCUGAGGGAAACGAGAAUUA..AUG
#=GR NZ_JVOW01000015.1/33020-32864 CODON                      ..........................................................................................................................................................................................................................................................................................
#=GR NZ_JVOW01000015.1/33020-32864 TT_RNIE_SLOW               ..........................................................................................................................................................................................................................................................................................
NZ_ABZU01000013.1/40896-40740                                 UAAUAUUCCAUCGAGUGUCACAUGCCGGUUUGUAGAAGUAUUGAGCUGGUGCGUGUCAUUGUAAGUCGUGUUCGUACCCAACUCAGGCACGAUUCUCUC.................................................ACUCUUAGCU........................................................................GGGGGAAAGCGACCUGAAGU..UCAAUCCUGAGGGAAACGAGAAUUA..AUG
#=GR NZ_ABZU01000013.1/40896-40740 CODON                      .......................................................................................................................................................................................................................................................................................AUG
#=GR NZ_ABZU01000013.1/40896-40740 TT_RNIE_SLOW               ..........................................................................................................................................................................................................................................................................................
NZ_JWEP01000048.1/32107-31951                                 UAAUAUUCCAUCGAGUGUCACAUGCCGGUUUAUAGAAAUAUUGACCCGGUGCGUGUCAUUGUAAGUCGUGUUCGUACCCAACUCAGGCACGAUUCUCUC.................................................ACUCUUAGCU........................................................................GGGGGAAAGCGACCUGAAGU..UCAAUCCUGAGGGAAACGAGAAUUA..AUG
#=GR NZ_JWEP01000048.1/32107-31951 CODON                      ..........................................................................................................................................................................................................................................................................................
#=GR NZ_JWEP01000048.1/32107-31951 TT_RNIE_SLOW               ..........................................................................................................................................................................................................................................................................................
NZ_JVVM01000020.1/305855-305699                               UAACAUUCCAUCGAGUGUCACAUGCCGGUUUAUAGAGAUAUUGACCUGGUGCGUGUCAUUGUAAGUCGUAUUCGUACCCAACUCAGGCACGAUUCAUCC..............GC.................................AGUCA................................................GCU..........................GGGUGAAAGCGACCUGAAGU..UCAAUCCUGAGGGAAACGAGAAUUA..AUG
#=GR NZ_JVVM01000020.1/305855-305699 CODON                    ..........................................................................................................................................................................................................................................................................................
#=GR NZ_JVVM01000020.1/305855-305699 TT_RNIE_SLOW             ..........................................................................................................................................................................................................................................................................................
NZ_CP006841.1/2126017-2125799                                 UCAAUUUCAGGUACUUAGCCUGUAAUAUUCCCACGAGUGUCACCUCUAAGUAUUUAGGUGCCAUAUUUUGUUCGUACCCAACUCAGGCACGAUUCGCCC........GUAUUCCUA...UG.....UUUUAUAGGA.GAAGUAAG...UAGU...................CUCGCUCAGUCCUAUUUAGAUAGGCAUUGUGGAGGGGCG....................GCGCGAAAGCGACCUGAAGU..UCAAUCCUGAGGGAAACGAGAUUUC..AUG
#=GR NZ_CP006841.1/2126017-2125799 CODON                      .......................................................................................................................................................................................................................................................................................AUG
#=GR NZ_CP006841.1/2126017-2125799 TT_RNIE_SLOW               ..........................................................................................................................................................................................................................................................................................
NZ_ATYV01000011.1/77016-77172                                 UUAGGAUUCGGCAUAUCACGUGUACAGUAUUGAAGGUUCAUCGUCGGUCCGCUGGCGGUGCAAACUCAUAAACGAACCCAACUCAGGCACGGUCCCGUU..............GAG................................CAUG................................................CUCG..........................GUGGGGUAUCGACCUGAAGU..UCAAUCCUGAGGGAAUCGAGAGUA...AUG
#=GR NZ_ATYV01000011.1/77016-77172 CODON                      .......................................................................................................................................................................................................................................................................................AUG
#=GR NZ_ATYV01000011.1/77016-77172 TT_RNIE_SLOW               ..........................................................................................................................................................................................................................................................................................
SRS016292_C136299/354-512                                     AUGGCGGUGGAAUGUAGGAUAAUUCAGGUUAUCGGUCGGCGCGCUUAGUGGCGCCGGGCGAGCUGUAACUGUACAUCCCAACUCGGGCACGAUCCGUAC.................................................CGUCAUAGUUGUUCAGU.................................................................GUGCGGAACCGACCCGUAGU..CCAACCCUGAGGGAAUAUAU.......AUG
#=GR SRS016292_C136299/354-512 CODON                          .......................................................................................................................................................................................................................................................................................AUG
#=GR SRS016292_C136299/354-512 TT_RNIE_SLOW                   ..........................................................................................................................................................................................................................................................................................
SRS017451_C217497/793-948                                     AUGACGGUGGAAUGUAGGAUAAUUCAGGUUAUCGGUCGGCGCGCUUAGUGCCGCCGGGCGAGCUGUAACUGUACAUCCCAACUCGGGCACGAUCCGUAC.................................................CGUCAUUAUUCAGU....................................................................GUGCGGAACCGACCCGUAGU..CCAACCCUGAGGGAAUAUCU.......AUG
#=GR SRS017451_C217497/793-948 CODON                          .......................................................................................................................................................................................................................................................................................AUG
#=GR SRS017451_C217497/793-948 TT_RNIE_SLOW                   ..........................................................................................................................................................................................................................................................................................
SRS015937_WUGC_scaffold_1576/2284-2135                        ......GUGGAAUGUAGGAUAAUUCAGGUUAUCGGUCGGCGCGCUUAGUGGCGCCGGGCGAGCUGUAACUGUACAUCCCAACUCGGGCACGAUCCGUAC.................................................CGUCAUUAUUCAGU....................................................................GUGCGGAACCGACCCGUAGU..CCAACCCUGAGGGAAUAUCU.......AUG
#=GR SRS015937_WUGC_scaffold_1576/2284-2135 CODON             .......................................................................................................................................................................................................................................................................................AUG
#=GR SRS015937_WUGC_scaffold_1576/2284-2135 TT_RNIE_SLOW      ..........................................................................................................................................................................................................................................................................................
SRS013876_WUGC_scaffold_1100/458-303                          AUGGCGGUGGAAUGUAGGAUAAUUCAGGUUAUCGGUCGGCGCGCUUAGUGGCGCCGGGCGAGCUGUAACUGUUCAUCCCAACUCGGGCACGAUCCGUAC.................................................CGUCAUUAUUCAGU....................................................................GUGCGGAACCGACCCGUAGU..CCAACCCUGAGGGAAUAUCU.......AUG
#=GR SRS013876_WUGC_scaffold_1100/458-303 CODON               .......................................................................................................................................................................................................................................................................................AUG
#=GR SRS013876_WUGC_scaffold_1100/458-303 TT_RNIE_SLOW        ..........................................................................................................................................................................................................................................................................................
SRS014682_WUGC_scaffold_5134/9752-9597                        AUGGCCGUGGAAUGUAGGAUAAUUCAGGUUAUCGGUCGGCGCGCUGUGUGGCGCCGGGCGAGCUGUAACUGUACAUCCCAACUCGGGCACGAUCCGUAC.................................................CGUCAUUAUUCAGU....................................................................GUGCGGAACCGACCCGUAGU..CCAACCCUGAGGGAAUAUCU.......AUG
#=GR SRS014682_WUGC_scaffold_5134/9752-9597 CODON             .......................................................................................................................................................................................................................................................................................AUG
#=GR SRS014682_WUGC_scaffold_5134/9752-9597 TT_RNIE_SLOW      ..........................................................................................................................................................................................................................................................................................
SRS014901_C267752/1-150                                       ......GUGGAAUGUAGGAUAAUUCAGGUUAUCGGUCGGCGCGCUUAGUGCCGCCGGGCGAGCUGUAACUGUACAUCCCAACUCGGGCACGAUCCGUAC.................................................CGUCAUUAUUCAGU....................................................................GUGCGGAACCGACCCGUAGU..CCAACCCUGAGGGAAUAUCU.......AUG
#=GR SRS014901_C267752/1-150 CODON                            ..........................................................................................................................................................................................................................................................................................
#=GR SRS014901_C267752/1-150 TT_RNIE_SLOW                     ..........................................................................................................................................................................................................................................................................................
SRS047254_WUGC_scaffold_8049/554-440                          .........................................GGCUUAGUGGCGCCGGGCGAGCUGUAACUGUACAUCCCAACUCGGGCACGAUCCGUAC.................................................CGUCAUUAUUCAGU....................................................................GUGCGGAACCGACCCGUAGU..CCAACCCUGAGGGAAUAUCU.......AUG
#=GR SRS047254_WUGC_scaffold_8049/554-440 CODON               .......................................................................................................................................................................................................................................................................................AUG
#=GR SRS047254_WUGC_scaffold_8049/554-440 TT_RNIE_SLOW        ..........................................................................................................................................................................................................................................................................................
NZ_KI515749.1/937821-937976                                   AUGGCGGUGGAAUGUAGGAUAAUUCAGGUUAUCGGUCGGCGCGCUUUGUGGCGCCGGGCGAGCUGUAACUGUACAUCCCAACUCGGGCACGAUCCGUAC.................................................CGUCAUUAUUCAGU....................................................................GUGCGGAACCGACCCGUAGU..CCAACCCUGAGGGAAUAUCU.......AUG
#=GR NZ_KI515749.1/937821-937976 CODON                        ..........................................................................................................................................................................................................................................................................................
#=GR NZ_KI515749.1/937821-937976 TT_RNIE_SLOW                 ..........................................................................................................................................................................................................................................................................................
SRS044474_LANL_scaffold_86/468-623                            AUGACGGUGGAAUGUAGGAUAAUUCAGGUUAUCGGUCGGCGCGCUUAGUGCCGCCGGGCGAGCUGUAACUGUACAUCCCAACUCGGGCACGAUCCGUAC.................................................CGUCAUUAUUCAGU....................................................................GUGCGGAACCGACCCGUAGU..GCAACCCUGAGGGAAUAUCU.......AUG
#=GR SRS044474_LANL_scaffold_86/468-623 CODON                 .......................................................................................................................................................................................................................................................................................AUG
#=GR SRS044474_LANL_scaffold_86/468-623 TT_RNIE_SLOW          ..........................................................................................................................................................................................................................................................................................
NZ_KI515742.1/405919-405764                                   AAGGCAGUGGAAUGUAGGAUAAUUCAGGUUAUCGGUCGGCGCAUUGUGUGGCGUCGGGCGAGCUGUAACUGUACAUCCCAACUCGGGCACGAUCCGUAC.................................................CGGCAUAAUUCAGU....................................................................GUGCGGAACCGACCCGUAGU..CCAACCCUGAGGGAAUAUCU.......AUG
#=GR NZ_KI515742.1/405919-405764 CODON                        ..........................................................................................................................................................................................................................................................................................
#=GR NZ_KI515742.1/405919-405764 TT_RNIE_SLOW                 ..........................................................................................................................................................................................................................................................................................
NZ_JVXO01000017.1/731-583                                     GUAGUUGACUGUAGGAUAAUUCAGGUUGUUGACCCGUGCCGCACGGCACUCGGUUAGCAGAGUGAAAUUUGUACGUCCCAACUCGGGCACGAUCCGCUC.................................................CAUAAGU...........................................................................GAGUGGAACCGACCCGUAGU..CCAACCCUGAGGGAAUAUAU.......AUG
#=GR NZ_JVXO01000017.1/731-583 CODON                          ..........................................................................................................................................................................................................................................................................................
#=GR NZ_JVXO01000017.1/731-583 TT_RNIE_SLOW                   ..........................................................................................................................................................................................................................................................................................
L_ear_crease_WUGI_scaffold_15403/273-421                      GUAGUUGACUGUAGGAUAAUUCAGGUUGUUGACCCGUGCCGCACGGCACGCGGUUAGCAGAGUGAAAUUUGUACGUCCCAACUCGGGCACGAUCCGCUC.................................................CAUAAGU...........................................................................GGGUGGAACCGACCUGUAGU..CCAACCCUGAGGGAAUAUAU.......AUG
#=GR L_ear_crease_WUGI_scaffold_15403/273-421 CODON           .......................................................................................................................................................................................................................................................................................AUG
#=GR L_ear_crease_WUGI_scaffold_15403/273-421 TT_RNIE_SLOW    ..........................................................................................................................................................................................................................................................................................
NZ_KI515735.1/1155647-1155795                                 GUAGUUGACUGUAGGAUAAUUCGGGUUGUUGACCCGUGCCGCACGGCACGCGGUUAGCAGAGUGAAAUUUGUACGUCCCAACUCGGGCACGAUCCGCUC.................................................CAUAAGU...........................................................................GGGUGGAACCGACCUGUAGU..CCAACCCUGAGGGAAUAUAU.......AUG
#=GR NZ_KI515735.1/1155647-1155795 CODON                      ..........................................................................................................................................................................................................................................................................................
#=GR NZ_KI515735.1/1155647-1155795 TT_RNIE_SLOW               ..........................................................................................................................................................................................................................................................................................
SRS054061_C156877/348-496                                     GUAGUUGACUGUAGGAUAAUUCAGGUUGUUGACCCAUACCGCUCGGUACGGGGUCGACAGAGCAAGAACUAUACGUCCCAACUCGGGCACGAUCCAUGC.................................................CGAAUGA...........................................................................GUGUGGAACCGACCCGAAGU..CCAACCCUGAGGGAAUAUAU.......AUG
#=GR SRS054061_C156877/348-496 CODON                          ..........................................................................................................................................................................................................................................................................................
#=GR SRS054061_C156877/348-496 TT_RNIE_SLOW                   ..........................................................................................................................................................................................................................................................................................
SRS056906_LANL_scaffold_9004/11427-11269                      AUGGCCGUGGAAUGUAGGAUAAUUCAGGUUAUCGGUCGGCGCGCAUUGUGGCGCCGGGCGAGCUGUAACUGUACAUCCCAACUCGGGCACGAUCCGUAC.............CGGC................................AUAGCA..............................................GCCCAGU.......................GUGCGGAACCGACCCGUAGU..CCAACCCUGAGGGAAUAUAU.......AUG
#=GR SRS056906_LANL_scaffold_9004/11427-11269 CODON           .......................................................................................................................................................................................................................................................................................AUG
#=GR SRS056906_LANL_scaffold_9004/11427-11269 TT_RNIE_SLOW    ..........................................................................................................................................................................................................................................................................................
NZ_JUZU01000034.1/26148-26294                                 UUAGUUGACUGUAGGAUAAUUCAGGUUGUUGACCCGUGCCACGCGGCGCGCGGUUAACAGAGUGAAAUUUGUACGUCCCAACUCGGGCACGAUCCUCAC.................................................CCAGC.............................................................................GUGUGGAACCGACCCGUAGU..CCAACCCUGAGGGAAUAUAU.......AUG
#=GR NZ_JUZU01000034.1/26148-26294 CODON                      .......................................................................................................................................................................................................................................................................................AUG
#=GR NZ_JUZU01000034.1/26148-26294 TT_RNIE_SLOW               ..........................................................................................................................................................................................................................................................................................
NZ_ACVP01000016.1/27261-27407                                 UUAGUUGACUGUAGGAUAAUUCAGGUUGUUGACCCGUGCCACGCGGCGCGCGGUUAACAGAGUGAAAUUUGUACGUCCCAACUCGGGCACGAUCCUCAC.................................................UAAGC.............................................................................GUGUGGAACCGACCCGUAGU..CCAACCCUGAGGGAAUAUAU.......AUG
#=GR NZ_ACVP01000016.1/27261-27407 CODON                      .......................................................................................................................................................................................................................................................................................AUG
#=GR NZ_ACVP01000016.1/27261-27407 TT_RNIE_SLOW               ..........................................................................................................................................................................................................................................................................................
NZ_LAYR01000011.1/31267-31461                                 UGUAAUAUGUUCCGAGUUGUCGACGUCUGCGCCCAGCAGGGGCGGAGGAGUUGACGCCGUUUAUUAAUCUGCACAUCCCAACUCGGGCACGAUCUGCGC....CGCCGAUUACUGUAA..............................GUAAG.............................................UUGCAAGUUUUAGGGCUUUGCCAGGCAAAAGAGCGUAGAACCGACCCGUAGU.UUCAACCCUGAGGGAAUAAAU.......AUG
#=GR NZ_LAYR01000011.1/31267-31461 CODON                      ..........................................................................................................................................................................................................................................................................................
#=GR NZ_LAYR01000011.1/31267-31461 TT_RNIE_SLOW               ..........................................................................................................................................................................................................................................................................................
NZ_JUSN01000092.1/1030-836                                    UGUAGUAUGUUCCGAGUUGUCGACGUCUGCGCCCAGCAGGGGCGGAGGAGUUGACGCCGUUUAUUAAUCUGCACAUCCCAACUCGGGCACGAUCUGCGC....CGCCGAUUACUGUAA..............................GUAAG.............................................UUGCAAGUUUUAGGGCUUUGCCAGGCAAAAGAGCGUAGAACCGACCCGUAGU.UUCAACCCUGAGGGAAUAAAU.......AUG
#=GR NZ_JUSN01000092.1/1030-836 CODON                         ..........................................................................................................................................................................................................................................................................................
#=GR NZ_JUSN01000092.1/1030-836 TT_RNIE_SLOW                  ..........................................................................................................................................................................................................................................................................................
AglaG_GBVDVLI01BUUUY/186-37                                   GUUUUCCAUUUGCUGAGUGCGCCGUGUAAGGUAUUGGAGGUUCAUCGCCCGUCGUGGGUGGUGCAAACUUAACGAGCCCAACUCAGGCACGAUCCAU...................................................CACU................................................................................GCGGAACCGACCUGAAGUUUUCAAUCCUGAGGGAAAUCGAGAGUAC.AUG
#=GR AglaG_GBVDVLI01BUUUY/186-37 CODON                        ..........................................................................................................................................................................................................................................................................................
#=GR AglaG_GBVDVLI01BUUUY/186-37 TT_RNIE_SLOW                 ..........................................................................................................................................................................................................................................................................................
AglaG_GDN60OX02HVGVM/78-227                                   GUUUUCCAUUUGCUGAAUGCGCCGUGUAAGGUAUUGGAGGUUCAUCGCCCGUCGUGGGUGGUGCAAACUUAACGAGCCCAACUCAGGCACGAUCCAU...................................................CACU................................................................................GCGGAACCGACCUGAAGUUUUCAAUCCUGAGGGAAAUCGAGAGUAC.AUG
#=GR AglaG_GDN60OX02HVGVM/78-227 CODON                        ..........................................................................................................................................................................................................................................................................................
#=GR AglaG_GDN60OX02HVGVM/78-227 TT_RNIE_SLOW                 ..........................................................................................................................................................................................................................................................................................
AglaG_GDN60OX02HYEDF/432-283                                  GUUUUCCAUUUGCUGAGUGCGCCGUGUAAGGUGUUGGAGGUUCAUCGCCCGUCGUGGGUGGUGCAAACUUAACGAGCCCAACUUAGGCACGAUCC.....................................................AUCACUGC..............................................................................GGAACCGACCUGAAGUUUUCAAUCCUGAGGGAAAUCGAGAGUAC.AUG
#=GR AglaG_GDN60OX02HYEDF/432-283 CODON                       .......................................................................................................................................................................................................................................................................................AUG
#=GR AglaG_GDN60OX02HYEDF/432-283 TT_RNIE_SLOW                ..........................................................................................................................................................................................................................................................................................
NZ_CP009215.1/707068-707241                                   AUUAGGUCAACGCGCAAGUGAACUGUAAGAUACUGCAGGUUAUUCGGCGACCGCCGGAUGAAACGACCAUUUCGCACCCAACUCGGGCACGAUCUCCG..............CGCUUUGCUUCGCG......................UCG.......................................CGCGACG.AGAGCA...........................CGGAGAACCGACCCGUAGU..UCAAUCCUGAGGGAGACGAAUCAU...AUG
#=GR NZ_CP009215.1/707068-707241 CODON                        .......................................................................................................................................................................................................................................................................................AUG
#=GR NZ_CP009215.1/707068-707241 TT_RNIE_SLOW                 ..........................................................................................................................................................................................................................................................................................
NZ_HG001322.1/57217-57385                                     AUUCGGAAAAGGCGAACUAAGCAAGUAUAAUUCUGCGGGUUAUCCGGCGACCGCCGGAUGCGUAGACCAUUUCGCACCCAACUCGGGCACGAUCUUCGC..........GCUCGCUUCUCG...........................UCG............................................CGAGAGGC...........................GCGGAGAACCGACCCGUAGU..UCAAUCCUGAGGGAGACGAAUCAA...AUG
#=GR NZ_HG001322.1/57217-57385 CODON                          .................STP......................................................................................................................................................................................................................................................................
#=GR NZ_HG001322.1/57217-57385 TT_RNIE_SLOW                   ..........................................................................................................................................................................................................................................................................................
NZ_JVMD01000015.1/131233-131438                               UUCCUUAUGGGCGGCCGCGGGUGUAGGGUGCUAGAGGUUCAUCGCCGAUUCAGCGGCGAUGUUGCACGCAUACGAACCCAACUCGGGCACGAUCCGGGC...........UCCGGCGCGAUCCACGUUCCGCGGCG............AAUCAUA.........................CGUCGUGAAGCGAAAAUC.CGCCCACGCC.....................GCCCGGAAGCGACCCGUAGU..UCAAUCCUGAGGGAAUCGAAAGC....AUG
#=GR NZ_JVMD01000015.1/131233-131438 CODON                    ..........................................................................................................................................................................................................................................................................................
#=GR NZ_JVMD01000015.1/131233-131438 TT_RNIE_SLOW             ..........................................................................................................................................................................................................................................................................................
NZ_JRNE01000004.1/33568-33364                                 UCCUUAUCGGCGCCCCUGCGUGUAGGGUGCUAGGGGUUCAUCGCCGACAGCAGCGGCGAUGGUGCACGCAUACGAACCCAACUCGGGCACGAUCCGGGC...........CCCGGCGUGACUCACGCUCCACGGCG............AAUGAUA.........................CGUCGUAAAGCAGAAGUC.CGCCCGCGCC.....................GCCCGGAAGCGACCCGAAGU..UCAAUCCUGAGGGAAUCGAAGC.....AUG
#=GR NZ_JRNE01000004.1/33568-33364 CODON                      .......................................................................................................................................................................................................................................................................................AUG
#=GR NZ_JRNE01000004.1/33568-33364 TT_RNIE_SLOW               ..........................................................................................................................................................................................................................................................................................
JGI24707J26582_10105430/512-717                               CCUUAUCUGACCCGCAGCGUGUAGGGUGCUAGAGGUUCAUCGCCCGACCGUAGCGGCGAUGUUGCACGCAAACGAACCCAACUCGGGCACGAUCCGGGC...........UCCGGUGGCUCUCGCGUUUCACGGCG............AAUCAUA.........................CGUCGUCAAGCAA.AGGUCCGCCCAUGCC.....................GCCCGGAAGCGACCCGUAGU..UCAAUCCUGAGGGAAUCGAAAGC....AUG
#=GR JGI24707J26582_10105430/512-717 CODON                    .......................................................................................................................................................................................................................................................................................AUG
#=GR JGI24707J26582_10105430/512-717 TT_RNIE_SLOW             ..........................................................................................................................................................................................................................................................................................
NZ_CBYN010000125.1/3040-2888                                  AUUAGGCGAGUGUGCAGGUGAACUGUAUGCUAUUGCGAGUUGUCCGGCGCCCGCCGGGCGAAACAUCCAUUUCGCACCCAACUCGGGCACGAUCCGCAGG................................................UUCG.............................................................................CC.GCGGAACCGACCCGUAGU..UCAAUCCUGAGGGAGACGAAGAUACU.AUG
#=GR NZ_CBYN010000125.1/3040-2888 CODON                       .......................................................................................................................................................................................................................................................................................AUG
#=GR NZ_CBYN010000125.1/3040-2888 TT_RNIE_SLOW                ..........................................................................................................................................................................................................................................................................................
NZ_CP011095.1/738508-738707                                   UUCCUAUUUUUUGGUGGUAGCGGGUACAGUGUUUCAAGUUGUCCUACUCCUUUGUGGAGAUGGCCGAUAUCGCGAACCCAACUCAGGCACGAUCCCUGC..............CUGGC...GGGC..UGUCAUUGC............AAUGG...........................GCAAUGAUGAUGCCUUUGGUCAGUGAAGAU....................GUAGGGAACCGACCUGAAGU.UUCAAUCCUGAGGGAAUCGAGAGCU...AUG
#=GR NZ_CP011095.1/738508-738707 CODON                        ..........................................................................................................................................................................................................................................................................................
#=GR NZ_CP011095.1/738508-738707 TT_RNIE_SLOW                 ..........................................................................................................................................................................................................................................................................................
NZ_JRNG01000018.1/53312-53160                                 AUCCAUCACCUGUACUAUGUAUCAAGUUGUCUGAUCAGGCGUAUUUGCCCUGCUCGGAUGAAGGACCAUUUUCGAACCCAACUCAGGCACGAUCCGGUG.................................................AAAGCAU...........................................................................UCCCGGAACCGACCUGAAGU.AUCAAUCCUGAGGGAAACGAAGAG....AUG
#=GR NZ_JRNG01000018.1/53312-53160 CODON                      ...GUA.................................................................................................................................................................................................................................................................................AUG
#=GR NZ_JRNG01000018.1/53312-53160 TT_RNIE_SLOW               ..........................................................................................................................................................................................................................................................................................
NZ_CP009211.1/753935-754083                                   AUUAGGAAAAAGAGCCUCGGGGAAGUAUAAUUCUGCAGGUUGUUCAGCAAUCGCUGUGCACUUGACCAUUUUCGCACCCAACUCAGGCACGAUCCCUU..................................................GAGAA..............................................................................AAGGGAACCGACCUGAAGU..UCAAUCCUGAGGGAGACGAAGCAU...AUG
#=GR NZ_CP009211.1/753935-754083 CODON                        ..STP..................................................................................................................................................................................................................................................................................AUG
#=GR NZ_CP009211.1/753935-754083 TT_RNIE_SLOW                 ..........................................................................................................................................................................................................................................................................................
NZ_CP012342.1/1228425-1228276                                 UAGGAAACGGGGCGCCCGGGCUGUAAGAUACUGCAGGUUGCUCGGCUAUCGCCGGGCGAAGUUGACCAAUUUCGCACCCAACUCAGGCACGAUCGCCG..................................................AAAAA..............................................................................UGGCGAACCGACCUGAAGU..UCAAUCCUGAGGGAGACGAAUCCAC..AUG
#=GR NZ_CP012342.1/1228425-1228276 CODON                      .......................................................................................................................................................................................................................................................................................AUG
#=GR NZ_CP012342.1/1228425-1228276 TT_RNIE_SLOW               ..........................................................................................................................................................................................................................................................................................
NZ_CM000961.1/2236004-2235836                                 ACGGGCCCGGAACCGGCAGGGGCGUGAUUUUCCUUUUCAACGUGCUGCCGGUAACAUCCCUGCAGUCCAUUUCGCACCCAACUCAGGCACGAUCCGUUU..............CUGGCGC............................AGAUAGCA........................................GCG.CAGAG.........................AAGUGGAACCGACCUGAAGU.AUCAAUCCUGAGGGAAACGAAGAG....AUG
#=GR NZ_CM000961.1/2236004-2235836 CODON                      ........................STP............................................................................................................................................................................................................................................................AUG
#=GR NZ_CM000961.1/2236004-2235836 TT_RNIE_SLOW               ..........................................................................................................................................................................................................................................................................................
NZ_AQUY01000002.1/105684-105861                               UCGGUGCUUUGCGGUCCGUGGCGCCCCGGCGUCCGCGACGUGCUACUCCGAUGCAGUAAAUAGCAAUCAUCGUCCACCCAACUCAGGCACGAUCUGCGC.....CUUAUAUAUACGC...............................ACCAAUCAA..........................................GCGUUAUCUGC....................GCGCCGAACCGACCUGAAGU..UCAAUCCUGAGGGAAUCGAUUUA....AUG
#=GR NZ_AQUY01000002.1/105684-105861 CODON                    .......................................................................................................................................................................................................................................................................................AUG
#=GR NZ_AQUY01000002.1/105684-105861 TT_RNIE_SLOW             ..........................................................................................................................................................................................................................................................................................
NZ_AQUV01000003.1/337544-337399                               AUUAGGCGAGCGGGGCGCUGGGCUGUAGGAUGUUGCAGGUUGUCUAGCUAUCGCUGGGCGAAGGACCAUUUUCGCACCCAACUCAGGCACGGUCC.....................................................GAACGG................................................................................GGAACCGACCUGAAGU..UCAAUCCUGAGGGAGACGAAUUACAC.AUG
#=GR NZ_AQUV01000003.1/337544-337399 CODON                    .......................................................................................................................................................................................................................................................................................AUG
#=GR NZ_AQUV01000003.1/337544-337399 TT_RNIE_SLOW             ..........................................................................................................................................................................................................................................................................................
NZ_HE998586.1/222374-222224                                   AUUAGGUGUAUAGGGCUCUGAGCUGUAAGAUGUUGCAGGUUGCCCGGCGAAAGUCGGGUGAAGGACCAUUUUCGCACCCAACUCGGGCACGAUCCGGCU.................................................AGC...............................................................................GGCCGGAACCGACCCGAAGU..UCAAUCCUGAGGGAGACGAAUCCGCU.AUG
#=GR NZ_HE998586.1/222374-222224 CODON                        ..STP..................................................................................................................................................................................................................................................................................AUG
#=GR NZ_HE998586.1/222374-222224 TT_RNIE_SLOW                 ..........................................................................................................................................................................................................................................................................................
NZ_GG667196.1/108678-108519                                   CUCGCUCGUGACAUGUAGGAUAUUUCGAGUUGUCCAGCGCCUGUUGGACCUUUGUUGGACCACGACCAUUUUCGCACCCAACUCAGGCACGAUCCGCCU.................................................AACGAAUAGCC.......................................................................GCGCGGAACCGACCUGUAGU..UCAAUCCUGAGGGAGACGAAUCCGAACAUG
#=GR NZ_GG667196.1/108678-108519 CODON                        ........STP............................................................................................................................................................................................................................................................................AUG
#=GR NZ_GG667196.1/108678-108519 TT_RNIE_SLOW                 ..........................................................................................................................................................................................................................................................................................
NZ_CP012022.1/703086-703287                                   UUUCCUAUUUUUGGGGGUGCAUAGUAGAGUGUUUCAAGUUGUCCUACUCCCUUGUGGAGAUGGCCGAUAUCGCGAACCCAACUCAGGCACGAUCUCUGC............CAAGGU...AAGUUGUCGUUGUUAU............UAA.............................GUGAUAGUGAC.GCUUUUGGCCUGUGAAGAU...................GCGGAGAACCGACCUGAAGU.UUCAAUCCUGAGGGAAUCGAGAGCU...AUG
#=GR NZ_CP012022.1/703086-703287 CODON                        ..........................................................................................................................................................................................................................................................................................
#=GR NZ_CP012022.1/703086-703287 TT_RNIE_SLOW                 ..........................................................................................................................................................................................................................................................................................
NC_014329.1/696696-696897                                     UUCCUAUUUUUUGGGGGUGCAUAGUAGAGUGUUUCAAGUUGUCCUACUCCCUUGUGGAGAUGGUCGAUAUCGCGAACCCAACUCAGGCACGAUCUCUGC............CAAGGU...AAGUUGUCGUUGUUAU............UAA.............................GUGAUAAUGAC.GCUUUUGGCCUGUGAAGAU...................GCGGAGAACCGACCUGAAGU.UUCAAUCCUGAGGGAAUCGAGAGCU...AUG
#=GR NC_014329.1/696696-696897 CODON                          ..........................................................................................................................................................................................................................................................................................
#=GR NC_014329.1/696696-696897 TT_RNIE_SLOW                   ..........................................................................................................................................................................................................................................................................................
NZ_CP011312.1/1807147-1806993                                 UGGGUUGCAAUGAAUCUAUCGGGCAUUUCUAUGUUUGAAGUGAGAAAUUGCAUGAUGUAAAGAUCGUAAUCACGAGCCCAACUCAGGCACGAUCGUUAGCA...............................................AUAG............................................................................UGCUAAAGAAGCGACCUGAAGU..UCAAUCCUGAGGGAAUCGAGAAUAU..AUG
#=GR NZ_CP011312.1/1807147-1806993 CODON                      .......................................................................................................................................................................................................................................................................................AUG
#=GR NZ_CP011312.1/1807147-1806993 TT_RNIE_SLOW               ..........................................................................................................................................................................................................................................................................................
NZ_GG771288.1/137881-137726                                   UCCGAGUUGAUCACCGCGCGCUUUCGCACUUGCGAAUGUUGCUGUGUUAGUGACCUUCUUGUCAGUUUGUAAGAUACCCAACUCAGGCACGAUCUUCGC..............CC.................................GCUGUA...............................................GGA..........................GUGAAGAACCGACCUGAAGU.UUCAACCCUGAGGGAAUCGUAUU.....AUG
#=GR NZ_GG771288.1/137881-137726 CODON                        .......................................................................................................................................................................................................................................................................................AUG
#=GR NZ_GG771288.1/137881-137726 TT_RNIE_SLOW                 ..........................................................................................................................................................................................................................................................................................
NZ_CP004353.1/973961-974140                                   GUAACGUAUUUCAAGUUGUCAUCGCUGUCUCGUGCAGAUCUGCCCGCUGACGUGCGAUGUCUUCAGUUCAUCCGAGCCCAACUCAGGCACGAUCUUUGC..............CGUGGGUUUCC........................UUAUGU......................................GGGGACCC.CGUGAGGAU....................GCGAAGAACCGACCUGAAGU.UUCAAUCCUGAGGGAAUCGAAUUU....AUG
#=GR NZ_CP004353.1/973961-974140 CODON                        ..........................................................................................................................................................................................................................................................................................
#=GR NZ_CP004353.1/973961-974140 TT_RNIE_SLOW                 ..........................................................................................................................................................................................................................................................................................
JGI24707J26582_10216171/492-407                               ......................................................................UAGAUACCCAACUCAGGCACGAUCUUUAC..............CCU................................UUC.................................................AGGAU.........................GUAAAGAACCGACCUGAAGU.UUCAACCCUGAGGGAAUCGAAUU.....AUG
#=GR JGI24707J26582_10216171/492-407 CODON                    .......................................................................................................................................................................................................................................................................................AUG
#=GR JGI24707J26582_10216171/492-407 TT_RNIE_SLOW             ..........................................................................................................................................................................................................................................................................................
NZ_CP011542.1/1034196-1034343                                 CCGCAAGGGCGCUAAACUCUAUCAAGUUGUCUCGACGGCUUAGUUGAGUCAUAUCCACUGUACGUAUAAAACGAAACCCAACUCAGGCACGAUCAAU...................................................AUUU................................................................................AUUGAAGCGACCUGAAGU.UUCAAUCCUGAGGGAAUCGGAGAAAA..AUG
#=GR NZ_CP011542.1/1034196-1034343 CODON                      .......................................................................................................................................................................................................................................................................................AUG
#=GR NZ_CP011542.1/1034196-1034343 TT_RNIE_SLOW               ..........................................................................................................................................................................................................................................................................................
NZ_CAFW01000081.1/66918-67073                                 UCCGAGUUGAUCACCGCGCACGCUCGCGAAAGUGAAUGUGGGCGCGUUAGUGAACUUCUUGUCAAUUUGUCAGAUACCCAACUCAGGCACGAUCUUUGC.................................................CCUUUAUAGCA.......................................................................GUGAAGAACCGACCUGAAGU.UUCAACCCUGAGGGAAUCGAAUU.....AUG
#=GR NZ_CAFW01000081.1/66918-67073 CODON                      .......................................................................................................................................................................................................................................................................................AUG
#=GR NZ_CAFW01000081.1/66918-67073 TT_RNIE_SLOW               ..........................................................................................................................................................................................................................................................................................
NZ_CP004350.1/2180332-2180177                                 ACCGAGUUGAUCACCGCGCACGCUCGCGAAAGUGAAUGUGGGCGCGUUAGUGAACUUCUUGUCAAUUUGUCAGAUACCCAACUCAGGCACGAUCUUUGC.................................................CCUUUAUAGCA.......................................................................GUGAAGAACCGACCUGAAGU.UUCAACCCUGAGGGAAUCGAAUU.....AUG
#=GR NZ_CP004350.1/2180332-2180177 CODON                      .......................................................................................................................................................................................................................................................................................AUG
#=GR NZ_CP004350.1/2180332-2180177 TT_RNIE_SLOW               ..........................................................................................................................................................................................................................................................................................
2205737659/75-230                                             UUCGAGUUGAUCACCGCAUGUCAUCGCGAAUGCGAAUGAUGCUGCGUUAGUGACCUUCUUGUCAGUUUGUCAGAUACCCAACUCAGGCACGAUCUUUAC.................................................CCUUUUACAAU.......................................................................GUAAAGAACCGACCUGAAGU.UUCAACCCUGAGGGAAUCGAAUU.....AUG
#=GR 2205737659/75-230 CODON                                  .......................................................................................................................................................................................................................................................................................AUG
#=GR 2205737659/75-230 TT_RNIE_SLOW                           ..........................................................................................................................................................................................................................................................................................
Buccal_mucosa_LANL_scaffold_147023/964-1121                   CGAUCCCACCAGGUGAAUUUCGCUUUUAUCAGGGAGCACUGGUAGUCUUUUGCACGCCCAUGUACAUAUGACGAAACCCAACUCAGGCACGAUCGUCAG.................................................AUCCGUUUUG........................................................................CUGGCGAAGCGACCUGAAGU.UUCAAUCCUGAGGGAAUCGGAGAAUA..AUG
#=GR Buccal_mucosa_LANL_scaffold_147023/964-1121 CODON        .......................................................................................................................................................................................................................................................................................AUG
#=GR Buccal_mucosa_LANL_scaffold_147023/964-1121 TT_RNIE_SLOW ..........................................................................................................................................................................................................................................................................................
SRS017139_Baylor_scaffold_46230/1024-1181                     CGAUCCCACCAGGUAAAUUUCGCUUUUAUCAGGGAGCACUGGUAGUCUUUUGCACGCCCAUGUACAUAUGACGAAACCCAACUCAGGCACGAUCGUCAG.................................................AUCCGUUUUG........................................................................CUGGCGAAGCGACCUGAAGU.UUCAAUCCUGAGGGAAUCGGAGAAUA..AUG
#=GR SRS017139_Baylor_scaffold_46230/1024-1181 CODON          .......................................................................................................................................................................................................................................................................................AUG
#=GR SRS017139_Baylor_scaffold_46230/1024-1181 TT_RNIE_SLOW   ..........................................................................................................................................................................................................................................................................................
SRS015803_WUGC_scaffold_47328/8275-8118                       CGAUCCCACCAGGUGAAUUUCGCUUUUAUCAGGGAGCGCUGGUAGUCUUUUGCACGCCCAUGUACAUAUGACGAAACCCAACUCAGGCACGAUCGUCAG.................................................AUCCGUUUUG........................................................................CUGGCGAAGCGACCUGAAGU.UUCAAUCCUGAGGGAAUCGGAGAAUA..AUG
#=GR SRS015803_WUGC_scaffold_47328/8275-8118 CODON            .......................................................................................................................................................................................................................................................................................AUG
#=GR SRS015803_WUGC_scaffold_47328/8275-8118 TT_RNIE_SLOW     ..........................................................................................................................................................................................................................................................................................
SRS017304_Baylor_scaffold_4558/6076-5919                      UGAUCCCACCAGGUGAAUUUCGCUUUUAUCAGGGAGCACUGGUAGUCUUUUGCACGCCCAUGUACAUAUGACGAAACCCAACUCAGGCACGAUCGUCAG.................................................AUCCGUUUUG........................................................................CUGGCGAAGCGACCUGAAGU.UUCAAUCCUGAGGGAAUCGGAGAAUA..AUG
#=GR SRS017304_Baylor_scaffold_4558/6076-5919 CODON           .......................................................................................................................................................................................................................................................................................AUG
#=GR SRS017304_Baylor_scaffold_4558/6076-5919 TT_RNIE_SLOW    ..........................................................................................................................................................................................................................................................................................
SRS053917_LANL_scaffold_4723/53072-52925                      UUCGCUUCUAGCCGGUAUGCUCUAUCAAGUUGUCUCGGCGAUCGACGUUGAGCAAAUUAGUAUCAGUUGAACGAAACCCAACUCAGGCACGAUCUU....................................................UGCAGU...............................................................................AAGAAGCGACCUGAAGU.UUCAAUCCUGAGGGAAUCGGAGAAUU..AUG
#=GR SRS053917_LANL_scaffold_4723/53072-52925 CODON           .......................................................................................................................................................................................................................................................................................AUG
#=GR SRS053917_LANL_scaffold_4723/53072-52925 TT_RNIE_SLOW    ..........................................................................................................................................................................................................................................................................................
NC_021915.1/861477-861631                                     CCCCUCUGUAUGAUUGUCUGAGCUGUCGCCGACGCGCGUCUUGCGUGCGUCCGGCGCUGAUGACCAUCUAUCGAAACCCAACUCAGGCACGAUCCUCG...............GCG................................AGCU................................................CGC...........................GCGGGGAACCGACCUGAAGU..UCAAUCCUGAGGGACACGAUUUUC...AUG
#=GR NC_021915.1/861477-861631 CODON                          .......................................................................................................................................................................................................................................................................................AUG
#=GR NC_021915.1/861477-861631 TT_RNIE_SLOW                   ..........................................................................................................................................................................................................................................................................................
NZ_LAYS01000015.1/48036-47828                                 UUCCUUAUGGGCGCCGCUGCGUGUAGGGUGCUAGAGGUUCAUCGCCCUUGUCGUGGCGAUGUUGCACGCAUACGAACCCAACUCGGGCACGAUCCGGGC............CCGGU.GCGAUCCCAUGAUGCACGCCGC.........UCAAC........................GCGUCGUAAAGCAAGGGGCCGCAACCCAUGAC.....................GCCCGGAAGCGACCCGUAGU..UCAAUCCUGAGGGAAUCGAAAGC....AUG
#=GR NZ_LAYS01000015.1/48036-47828 CODON                      .......................................................................................................................................................................................................................................................................................AUG
#=GR NZ_LAYS01000015.1/48036-47828 TT_RNIE_SLOW               ..........................................................................................................................................................................................................................................................................................
NZ_CP005286.1/766108-766285                                   CCGACGGUGACCCAUAGCACGGAAUUUCAGAAUCCGGCAUCCGGGGAGUACCAUGGUCCGAGUUGUCAAUCUCCAACCCAACUCAGGCACGAUCCGGGC.......CUCUGGAACACCU.............................CAUGUAGC.........................................AGGUGUGUAC.......................GCGCGGAACCGACCUGAUGU..UCAAUCCUGAGGGAAUCGAGACUUC..AUG
#=GR NZ_CP005286.1/766108-766285 CODON                        .......................................................................................................................................................................................................................................................................................AUG
#=GR NZ_CP005286.1/766108-766285 TT_RNIE_SLOW                 ..........................................................................................................................................................................................................................................................................................
JGI24707J26582_10124387/674-514                               CUCAUGGCGCCCCAUAGCACGGAAUUUCAGAAUCCGGCACCCGGGGAGUAGGAUGGUCCGAGUUGUCAAUCUCCAACCCAACUCAGGCACGAUCCGGG..................................................CCUCUGCGAGCCAUGC...................................................................CCUGGAACCGACCUGAUGU..UCAAUCCUGAGGGAAUCGAGACUUC..AUG
#=GR JGI24707J26582_10124387/674-514 CODON                    ..............STP......................................................................................................................................................................................................................................................................AUG
#=GR JGI24707J26582_10124387/674-514 TT_RNIE_SLOW             ..........................................................................................................................................................................................................................................................................................
NZ_CP011545.1/759220-759379                                   UGGUCGAGGAGUCAUAGCAGGUAAUUUCAGAAAUCGCUCGCUCAGGGGUAUCAUGUUCCGAGUUGUCAAUCUCCAACCCAACUCAGGCACGAUCGUGGC.................................................CUCUGUUCACCAC.....................................................................GCCGCGAACCGACCUGAUGU..UCCAUCCUGAGGGAAUCGAGAAUUU..AUG
#=GR NZ_CP011545.1/759220-759379 CODON                        .....................STP...............................................................................................................................................................................................................................................................AUG
#=GR NZ_CP011545.1/759220-759379 TT_RNIE_SLOW                 ..........................................................................................................................................................................................................................................................................................
NZ_ATVG01000004.1/123065-122902                               GCCGCGGGAUGUAGGAUCAUCCGAGUCGCUGGUACGGGACUUUUCUGUCCAUGCCGGCCUUUGUACUUGCAAGAGACCCAACUCGGGCACGAUCCGCCU..............UAGCG..............................UUUAC.............................................CGCUGUGAGC......................AGGUGGAACCGACCCGAAGU.UUCAACCCUGAGGGAAUCGAUA......AUG
#=GR NZ_ATVG01000004.1/123065-122902 CODON                    ..........................................................................................................................................................................................................AUG..........................................................................AUG
#=GR NZ_ATVG01000004.1/123065-122902 TT_RNIE_SLOW             ..........................................................................................................................................................................................................................................................................................
NZ_CP007790.1/691793-691954                                   UAAUCGCGUGCUAUACGGCAUGAUUUCAGAAAUCGGUCGGUGGAGGACUAGGAUUGUCCGAGUUGUCAAUCUCCAACCCAACUCAGGCACGAUCCACGC............CUUAUG...............................UAUU...............................................CAUGC..........................GCGCGGAACCGACCUGAUGU..UCUAUCCUGAGGGAAUCGAGAGUAA..AUG
#=GR NZ_CP007790.1/691793-691954 CODON                        .......................................................................................................................................................................................................................................................................................AUG
#=GR NZ_CP007790.1/691793-691954 TT_RNIE_SLOW                 ..........................................................................................................................................................................................................................................................................................
JGI24499J29688_1051025/1-88                                   .............................................................GCAUACUUCACCGAACCCAACUCGGGCACGAUCCGCG..................................................UCC................................................................................UGUGGAACCGACCCGUAGU.UUCAAUCCUGAGGGAAUCGAGAGUAA..AUG
#=GR JGI24499J29688_1051025/1-88 CODON                        .......................................................................................................................................................................................................................................................................................AUG
#=GR JGI24499J29688_1051025/1-88 TT_RNIE_SLOW                 ..........................................................................................................................................................................................................................................................................................
NC_004369.1/1007761-1007909                                   GGAUUUCUGGUUAGCCCGCACCCCGUGUAAGGUAUUACAGGUUCAUUGCCACUUGGGCAGUGCAUACUUCACCGAACCCAACUCGGGCACGAUCCAUG..................................................AUG................................................................................UGUGGAACCGACCCGUAGU.UUCAAUCCUGAGGGAAUCGAGAGUAA..AUG
#=GR NC_004369.1/1007761-1007909 CODON                        ..........................................................................................................................................................................................................................................................................................
#=GR NC_004369.1/1007761-1007909 TT_RNIE_SLOW                 ..........................................................................................................................................................................................................................................................................................
NC_015683.1/772729-772928                                     UUCCUAUUUCAUGGUGGUAGCGGGUACAGUGUUUCAAGUUGUCCUACUCCUUUGUGGAGAUGGCCGAUAUCGCGAACCCAACUCAGGCACGAUCCCUGC............CGGGC...GGGC..UGUCAUUGC..............AACAG.............................GCGAUGAUGAUGCCUCUGGCCAGUGAAGAC..................GUAGGGAACCGACCUGAAGU.UUCAAUCCUGAGGGAAUCGAGAGCU...AUG
#=GR NC_015683.1/772729-772928 CODON                          ..........................................................................................................................................................................................................................................................................................
#=GR NC_015683.1/772729-772928 TT_RNIE_SLOW                   ..........................................................................................................................................................................................................................................................................................
NC_017317.1/769972-770171                                     UUCCUAUUUCAUGGUGGUAGCGGGUACAGUGUUUCAAGUUGUCCUACUCCUUUGCGGAGAUGGCCGAUAUCGCGAACCCAACUCAGGCACGAUCCCUGC............CGGGC...GGGC..UGUCAUUGC..............AACAG.............................GCGAUGAUGAUGCCUCUGGCCAGUGAAGAU..................GUAGGGAACCGACCUGAAGU.UUCAAUCCUGAGGGAAUCGAGAGCU...AUG
#=GR NC_017317.1/769972-770171 CODON                          ..........................................................................................................................................................................................................................................................................................
#=GR NC_017317.1/769972-770171 TT_RNIE_SLOW                   ..........................................................................................................................................................................................................................................................................................
NZ_CP009583.1/759217-759416                                   UUCCUAUUUCAUGGUGGUAGCGGGUACAGUGUUUCAAGUUGUCCUACUCCUUUGUGGAGAUGGCCGAUAUCGCGAACCCAACUCAGGCACGAUCCCUGC............CGGGC...GGGC..UGUCAUUGC..............AACAG.............................GCGAUGAUGAUGCCUCUGGCCAGUGAAGAU..................GUAGGGAACCGACCUGAAGU.UUCAAUCCUGAGGGAAUCGAGAGCU...AUG
#=GR NZ_CP009583.1/759217-759416 CODON                        ..........................................................................................................................................................................................................................................................................................
#=GR NZ_CP009583.1/759217-759416 TT_RNIE_SLOW                 ..........................................................................................................................................................................................................................................................................................
NZ_CP009716.1/764115-764314                                   UUCCUAUUUCAUGGUGGUAGCGGGUACAGUGUUUCAAGUUGUCCUACUCCUUUGUGGAGAUGGUCGAUAUCGCGAACCCAACUCAGGCACGAUCCCUGC............CGGGC...GGGC..UGUCAUUGC..............AACAG.............................GCGAUGAUGAUGCCUCUGGCCAGUGAAGAU..................GUAGGGAACCGACCUGAAGU.UUCAAUCCUGAGGGAAUCGAGAGCU...AUG
#=GR NZ_CP009716.1/764115-764314 CODON                        ..........................................................................................................................................................................................................................................................................................
#=GR NZ_CP009716.1/764115-764314 TT_RNIE_SLOW                 ..........................................................................................................................................................................................................................................................................................
NZ_CP009622.1/751093-751292                                   UUCCUAUUUUUUGGUGGUAACGGGUACAGUGUUUCAAGUUGUCCUACUCCUUUGUGGAGAUGGCCGAUAUCGCGAACCCAACUCAGGCACGAUCCCUGC............CGGGC...GGGC..UGUCAUUGC..............AAUGG.............................GCAAUGAUGAUGCCUUUGGCCAGUGAAGAU..................GUAGGGAACCGACCUGAAGU.UUCAAUCCUGAGGGAAUCGAGAGCU...AUG
#=GR NZ_CP009622.1/751093-751292 CODON                        ..........................................................................................................................................................................................................................................................................................
#=GR NZ_CP009622.1/751093-751292 TT_RNIE_SLOW                 ..........................................................................................................................................................................................................................................................................................
NC_020506.1/891641-891791                                     AUUUUUAGUUCUCUCGCAACAGGUGUAAGGUAUUGGAGGUUCAUUGCCAAAUUCUCGGCAGUGCAUACUUACCGAACCCAACUCGGGCACGAUCC..................GCA................................AAAA................................................UGC..............................UGGAACCGACCUGAAGU.UUCUAUCCUGAGGGAAUCGAGAGUAA..AUG
#=GR NC_020506.1/891641-891791 CODON                          .......................................................................................................................................................................................................................................................................................AUG
#=GR NC_020506.1/891641-891791 TT_RNIE_SLOW                   ..........................................................................................................................................................................................................................................................................................
NC_020302.1/926312-926499                                     UCGGAAUCUGCCCUGGCGCCUGUAGAAUGGUCCGGGUUGUCACCACCUUCACGGGUGGUGCAGUCAUCAUCGCGAACCCAACUCAGGCACGAUCCGCGC..............CAAAGGGGG....CCGGC.................UCCG.................................GCCGGUGCUCCCCCUCUGAACGG......................GUGCGGAACCGACCUGAAGU..GCAAUCCUGAGGGAAUCGAGACUUA..AUG
#=GR NC_020302.1/926312-926499 CODON                          ..........................................................................................................................................................................................................................................................................................
#=GR NC_020302.1/926312-926499 TT_RNIE_SLOW                   ..........................................................................................................................................................................................................................................................................................
NZ_LDYD01000009.1/112070-112229                               UGUAAGAUGGGUCGAGUUGUCCGCAAGGAAUCGUCGUGAAGCGUCGAUCCAUGCAGGAUAAGAGUACAUUUUCGCACCCAACUCGGGCACGAUCCCCGGC................................................CACUAUACGU.......................................................................GCCGGAGAACCGACCCGUAGU.CUCAAACCUGAGGGAAACGAAUCAAG..AUG
#=GR NZ_LDYD01000009.1/112070-112229 CODON                    .......................................................................................................................................................................................................................................................................................AUG
#=GR NZ_LDYD01000009.1/112070-112229 TT_RNIE_SLOW             ..........................................................................................................................................................................................................................................................................................
NZ_KB902226.1/119338-119179                                   GCCUCGAUCGGGCUUUCACUCGGAUCACUCCGUGCGAUUGCUUCGCGUCGCUGCUGGAUAAGAGUACAUUUUCGCACCCAACUCGGGCACGAUCCCUGG.................................................ACGUUAUACAAGG.....................................................................CCUUGGAACCGACCCGAUGU..UCAAUCCUGAGGGAAACGAAUAUUU..AUG
#=GR NZ_KB902226.1/119338-119179 CODON                        .......................................................................................................................................................................................................................................................................................AUG
#=GR NZ_KB902226.1/119338-119179 TT_RNIE_SLOW                 ..........................................................................................................................................................................................................................................................................................
NZ_CP011541.1/815411-815568                                   GAUAAGCAAUUUCGUGCUGAAACCGCCAGCGUGUAUAGUACUUGCGGUGCCGUUCGUACGGCUCUAAAUUGUCAAUCCCAACUCAGGCACGAUCGGUAG.................................................UCCCAUUAAGUGCU....................................................................ACGCAGAAGCGACCUGAAGU..UCAAUCCUGAGGGAAUAAACAU.....AUG
#=GR NZ_CP011541.1/815411-815568 CODON                        .......................................................................................................................................................................................................................................................................................AUG
#=GR NZ_CP011541.1/815411-815568 TT_RNIE_SLOW                 ..........................................................................................................................................................................................................................................................................................
NC_017307.1/688124-688325                                     UUCCUAUUUUUUGGGGGUGCAUAGUAGAGUGUUUCAAGUUGUCCUACUCCCUUGUGGAGAUGGCCGAUAUCGCGAACCCAACUCAGGCACGAUCUCUGC............CAAGGU...AAGUUGUCGUUGUUAU............UAA.............................GUGAUAAUGAC.GCUUUUGGCCUGUGAAGAU...................GCGGAGAACCGACCUGAAGU.UUCAAUCCUGAGGGAAUCGAGAGCU...AUG
#=GR NC_017307.1/688124-688325 CODON                          ..........................................................................................................................................................................................................................................................................................
#=GR NC_017307.1/688124-688325 TT_RNIE_SLOW                   ..........................................................................................................................................................................................................................................................................................
NC_003450.3/927327-927476                                     AAUUUUUAGUUACAGCGCAACAGGUGUAAGGUAUUGGAGGUUCAUUGCCAAAUCAUGGUGAUGCAUACUUACCGAACCCAACUCGGGCACGAUCUGGC..................................................AUCC...............................................................................GCUGGAACCGACCUGAAGU.UUCAAUCCUGAGGGAAUCGAGAGUAA..AUG
#=GR NC_003450.3/927327-927476 CODON                          ..........................................................................................................................................................................................................................................................................................
#=GR NC_003450.3/927327-927476 TT_RNIE_SLOW                   ..........................................................................................................................................................................................................................................................................................
#=GC SS_cons                                                  ................................................................................<<<<<<<-----<<<<<<<<<............<<<<<<<<<<<<<<<<<<<<<<<<<<<<<<<<<<<....................>>>>>>>>>>>>>>>>>>>>>>>>>>>>>>>>>>>.........................>>>>>>>>>----->>>>.>>>................................
#=GC cons                                                     nnnnnnnnnnnnnnnnnnnnnnnnnnnnnnnnnnnnnnnnnnnnnnnnnnnnnnnnnnnnnnnnnnnnnnnnnnRACCCAACUCRGGCACGAUCYnnnn--------------nnn--------------------------------nnnnn-----------------------------------------------nnn---------------------------nnnnRGAACCGACCYGnnGU-nYCAAYCCUGAGGGAAnYRAnnnn----AUG
#=GC ACTUAL_MOTIF                                             ................................................................................<........................................................................................................................................................................................>................
#=GC HYPHENATION                                              ********************************************************************************..........................................................................................................................................................................................................
#=GC R2R_LABEL                                                --------------------------------------------------------------------------------............<...............................................................................................................................................>..............1....2c..ssBsss3.......4....sSs
#=GF R2R SetDrawingParam varHairpinNumFakePairs 2
#=GF R2R SetDrawingParam varTerminalLoopRadius 0.14
#=GF R2R SetDrawingParam nucTickLabel_fontSize 8
#=GF R2R var_hairpin < >
#=GF R2R var_backbone_range 1 2
#=GF R2R var_backbone_range 3 4
#=GF R2R SetDrawingParam nucTickLabel_tickColor rgb:92,92,92
#=GF R2R tick_label S Start
#=GF R2R tick_label B SD
#=GF R2R inline_nuc B
#=GF R2R inline_nuc S
#=GF R2R inline_nuc s
#=GF R2R place_explicit c c-- -45 1 0 0 0 -90
#=GF DUPLICATES NZ_KI515742.1/405919-405764=NZ_KI515730.1/76246-76401=NZ_KI515775.1/77639-77794 L_ear_crease_WUGI_scaffold_15403/273-421=SRS019015_C240949/267-415=SRS019063_C605280/344-196=SRS019867_C148862/268-120=SRS058213_LANL_scaffold_8330/1876-1728=NZ_KI515722.1/400210-400062=NZ_KI515731.1/2393750-2393602=NZ_KI515752.1/62515-62663 NZ_LAYR01000011.1/31267-31461=NZ_JVTN01000092.1/89563-89369=NZ_JVTL01000033.1/36287-36093=NZ_JVBA01000054.1/47672-47866=NZ_JULW01000062.1/47726-47920=NZ_JULV01000025.1/47723-47917=NZ_JVCW01000084.1/75285-75479=NZ_GG667522.1/145611-145417 SRS014901_C267752/1-150=SRS017820_C151105/199-50=SRS022006_Baylor_scaffold_3374/2416-2267 SRS013876_WUGC_scaffold_1100/458-303=NZ_GL397138.1/875491-875646 NZ_JFCJ01000077.1/132930-132774=NZ_JFCN01000025.1/2734-2890 2205737659/75-230=2158166148/75-230 NC_017307.1/688124-688325=NC_017308.1/674976-675177=NC_016932.1/685199-685400=NZ_CP012136.1/720398-720599=NC_018019.1/680039-680240=NC_017945.2/720481-720682=NC_017730.2/745327-745528 JGI24707J26582_10124387/674-514=JGI24708J26588_10046528/1464-1304 NC_003450.3/927327-927476=NZ_AFYA01000024.1/65876-66025=NC_009342.1/1091877-1092026=NC_020519.1/927326-927475=NC_021352.1/1128808-1128957=NC_021351.1/1128809-1128958=NC_022040.1/930222-930371=NZ_CP010451.1/991071-991220=NZ_CP007722.1/1016595-1016744=NZ_CP007724.1/985778-985927=NC_006958.1/928797-928946=NZ_CP011309.1/982987-983136=NZ_AKXP01000016.1/65904-66053=NZ_AGQQ02000002.1/1168320-1168469=NZ_JPDH01000040.1/9097-8948=NZ_AQPS01000045.1/65904-66053 NZ_KI515715.1/2247713-2247505=NZ_KI515718.1/60603-60811 NZ_CP004353.1/973961-974140=NZ_JNKV01000010.1/35244-35423 NC_014329.1/696696-696897=NC_017303.1/696508-696709=NC_017305.1/696564-696765=NC_017306.1/696691-696892=NC_016781.1/696688-696889=NC_017031.1/696616-696817=NC_017462.1/696511-696712=NZ_CP009927.1/696656-696857=NC_017301.1/696362-696563=NC_017300.1/696609-696810=NZ_CP008924.1/1234025-1234226=NZ_CP008922.1/1250607-1250808=NZ_CP008923.1/345725-345524=NZ_CP010889.1/696603-696804=NZ_CP011474.1/696678-696879=NZ_CP010795.1/2156801-2156600 SRS015803_WUGC_scaffold_47328/8275-8118=SRS018394_Baylor_scaffold_43567/1046-1203=SRS019077_C2525265/345-188=SRS022719_LANL_scaffold_10847/320-163=SRS045049_C1493001/13-170=SRS045197_C3343939/101-258=SRS047634_LANL_scaffold_108263/2154-2311=SRS051941_LANL_scaffold_38428/2488-2645=SRS053584_LANL_scaffold_32609/441-598=SRS064449_LANL_scaffold_23248/2104-2261 NZ_LBNF01000055.1/8870-8688=NZ_JH815193.1/531979-531797 SRS016292_C136299/354-512=SRS047225_C235885/2864-2706=NZ_KI515760.1/78244-78402 NZ_JFCF01000035.1/36786-36942=NZ_JFCG01000013.1/140286-140130=NZ_JFCI01000035.1/37305-37461 NZ_JWEP01000048.1/32107-31951=NZ_JVPT01000044.1/37261-37105 NZ_CP009622.1/751093-751292=NZ_AYUJ01000003.1/75173-75372 SRS056906_LANL_scaffold_9004/11427-11269=SRS014682_C298104/185-343 SRS017044_C179127/217-414=NZ_JVVY01000068.1/69903-70100=NZ_AQXC01000010.1/64314-64511 SRS013876_WUGC_scaffold_993/41979-41771=NZ_AVFF01000012.1/4497-4289 NZ_JFCQ01000001.1/319575-319419=NZ_JFCL01000010.1/81848-81692 NC_020302.1/926312-926499=NZ_JIAJ01000009.1/52089-51902 Buccal_mucosa_LANL_scaffold_147023/964-1121=SRS015064_C1740324/3555-3398=SRS017076_C2591228/290-133=SRS022602_Baylor_scaffold_15996/4481-4638=SRS023841_C1528757/296-139=SRS044366_C952506/1924-2081=SRS053630_LANL_scaffold_21375/55553-55396=Subgingival_plaque_LANL_C11219698/469-312=SRS011098_Baylor_scaffold_21411/9389-9232=SRS011152_Baylor_scaffold_27991/965-1122=SRS011343_C2262393/13955-14112=SRS012285_Baylor_scaffold_4751/7860-8017=SRS013170_Baylor_scaffold_53613/556-399=SRS013533_C5500247/277-434=SRS013723_Baylor_scaffold_39673/2324-2481=SRS013836_C4755765/101-258=SRS013949_WUGC_scaffold_27456/279-122=SRS013950_C2187510/1125-1282=SRS014107_C1342401/315-158=SRS014473_C1089635/215-372=SRS014476_WUGC_scaffold_41168/1455-1298=SRS014477_C1645642/1947-1790=SRS014578_WUGC_scaffold_44820/471-628=SRS014690_C1892883/481-324=SRS014691_WUGC_scaffold_10572/195-352=SRS014894_WUGC_scaffold_28738/22706-22863=SRS015044_C2942561/277-434=SRS015060_C1560553/118-275=SRS015063_WUGC_scaffold_11905/3859-4016=SRS015158_WUGC_scaffold_58214/780-937=SRS015215_WUGC_scaffold_18972/1784-1941=SRS015278_WUGC_scaffold_11862/58104-57947=SRS015378_WUGC_scaffold_7793/1195-1352=SRS015440_WUGC_scaffold_49340/2300-2143=SRS015470_WUGC_scaffold_45392/1560-1403=SRS015574_WUGC_scaffold_2816/74873-75030=SRS015755_WUGC_scaffold_44984/1116-1273=SRS015989_WUGC_scaffold_32775/5182-5025=SRS016043_WUGC_scaffold_12513/56847-56690=SRS016200_WUGC_scaffold_38664/4075-3918=SRS016360_Baylor_scaffold_23915/11048-10891=SRS016575_Baylor_scaffold_1786/7276-7119=SRS016746_Baylor_scaffold_72724/7728-7885=SRS017025_Baylor_scaffold_19305/762-605=SRS017227_C5283816/771-928=SRS017445_Baylor_scaffold_45380/6624-6467=SRS017511_Baylor_scaffold_42338/1096-1253=SRS017687_C884952/46-203=SRS018337_C2391064/783-940=SRS018573_WUGC_scaffold_24099/318-161=SRS018665_WUGC_scaffold_21586/2381-2224=SRS019025_WUGC_scaffold_5953/390-233=SRS019028_WUGC_scaffold_36029/603-446=SRS019029_C3309553/2343-2500=SRS019128_WUGC_scaffold_42508/1125-1282=SRS019129_WUGC_scaffold_20241/3736-3579=SRS019225_WUGC_scaffold_23108/4781-4938=SRS019333_C1208867/139-296=SRS019387_WUGC_scaffold_16046/3859-4016=SRS019591_WUGC_scaffold_40585/1096-1253=SRS019906_WUGC_scaffold_28644/3967-3810=SRS019980_Baylor_scaffold_30280/2642-2485=SRS020220_C3511826/191-348=SRS020226_Baylor_scaffold_55927/3691-3534=SRS020334_C2557741/169-326=SRS020862_Baylor_scaffold_27689/8935-8778=SRS021477_Baylor_scaffold_22850/15995-15838=SRS021960_Baylor_scaffold_7131/2431-2274=SRS022083_Baylor_scaffold_11512/55935-55778=SRS022149_LANL_scaffold_20816/983-1140=SRS022536_LANL_scaffold_114388/1401-1244=SRS022725_LANL_scaffold_19220/1811-1968=SRS023358_C3452087/441-284=SRS023538_C1310182/1451-1294=SRS023595_Baylor_scaffold_84979/839-996=SRS023938_Baylor_scaffold_15844/12557-12400=SRS023964_Baylor_scaffold_34977/1096-1253=SRS024021_Baylor_scaffold_16881/10979-11136=SRS024087_LANL_scaffold_41039/318-161=SRS024289_LANL_scaffold_12931/91297-91140=SRS024381_C2286130/214-371=SRS024447_LANL_scaffold_37014/3976-3819=SRS024561_LANL_scaffold_31049/1376-1533=SRS024649_LANL_scaffold_19762/2346-2189=SRS042984_LANL_scaffold_1303/1570-1413=SRS043018_WUGC_scaffold_35426/911-1068=SRS043772_WUGC_scaffold_25647/1473-1630=SRS047100_WUGC_scaffold_20208/1096-1253=SRS049268_LANL_scaffold_56284/970-1127=SRS049318_LANL_scaffold_74226/1195-1352=SRS051244_LANL_scaffold_15573/9296-9139=SRS051378_LANL_scaffold_28522/3714-3557=SRS051930_LANL_scaffold_9996/8023-7866=SRS052604_LANL_scaffold_15789/3542-3385=SRS052876_LANL_scaffold_11131/4640-4483=SRS054430_LANL_scaffold_8962/262-105=SRS054653_LANL_scaffold_17280/2253-2096=SRS055378_LANL_scaffold_71521/1435-1592=SRS055401_LANL_scaffold_40435/188-345=SRS055450_LANL_scaffold_48342/826-669=SRS058053_LANL_scaffold_20722/3351-3194=SRS058808_LANL_scaffold_76023/988-831=SRS063215_C2240857/101-258=SRS063932_C3715652/190-33=SRS063999_C3497605/54-211=SRS065099_LANL_scaffold_2670/5278-5435=SRS065310_LANL_scaffold_16984/1156-999=NZ_ACSH02000008.1/471270-471113=NZ_EQ973332.1/470409-470252 NZ_JFCK01000168.1/59750-59594=NZ_JFCP01000015.1/88080-87924 SRS015937_WUGC_scaffold_1576/2284-2135=SRS019986_C257788/1-150=SRS058213_LANL_scaffold_5004/2079-1930=NZ_GG666998.1/69390-69539=NZ_KI515712.1/921720-921869=NZ_KI515704.1/80418-80567=NZ_KI515710.1/418689-418540=NZ_KI515719.1/80418-80567 SRS017304_Baylor_scaffold_4558/6076-5919=SRS024144_C1817014/5035-4878 NZ_CP009583.1/759217-759416=NZ_CP009500.1/756152-756351=NZ_CP011913.1/800477-800676 NZ_JUZU01000034.1/26148-26294=NZ_JUOH01000050.1/728-582 NZ_JVSI01000039.1/39295-39098=NZ_JVSN01000024.1/56789-56592 NZ_LDYD01000009.1/112070-112229=NZ_KB892441.1/29209-29368 SRS017139_Baylor_scaffold_46230/1024-1181=SRS024318_LANL_scaffold_64348/175-18 AglaG_GBVDVLI01BUUUY/186-37=AglaG_contig04927/248-99 NZ_KI515735.1/1155647-1155795=NZ_KI515767.1/58432-58580 NZ_JRUZ01000001.1/346978-346824=NZ_JZUJ01000002.1/4450-4604=NZ_JAQN01000016.1/59428-59582=NZ_JAQO01000007.1/59761-59915=NC_016785.1/776338-776492=NZ_AJGI01000001.1/267223-267069=NC_016782.1/774435-774589=NC_016787.1/789696-789850=NC_016799.1/853957-854111=NC_016783.1/770823-770977=NC_016786.1/774406-774560=NC_016789.1/835124-835278=NC_016801.1/781845-781999=NC_002935.2/826846-827000=NC_016800.1/805939-806093=NC_016802.1/794955-795109=NZ_AUZN01000046.1/17890-18044 NC_007164.1/1807556-1807399=NZ_JFCM01000017.1/3608-3451=NZ_JFCO01000025.1/54132-54289 NC_015683.1/772729-772928=NC_018101.1/843953-844152 NC_020506.1/891641-891791=NZ_ATVF01000011.1/57131-57281 NZ_CP006764.1/832035-832189=NZ_AQUX01000004.1/131908-131754 NZ_JAQP01000015.1/32099-32253=NZ_JAQQ01000010.1/32112-32266=NC_016788.1/799706-799860=NC_016790.1/767104-767258=NZ_AUZO01000012.1/32123-32277 NZ_JVOW01000015.1/33020-32864=NZ_JVIP01000011.1/49945-50101=NZ_KE150404.1/2427153-2426997 NZ_JUSD01000006.1/58338-58494=NZ_CP008913.1/697604-697448 NZ_ACVP01000016.1/27261-27407=NZ_GL542875.1/416704-416558
#=GF SORT_STATS 127 205 0
#=GF TT_RNIE_CMD perl /home/zweinber/software/RNie-0.01/RNIE-master/rnie.pl -thresh 9 -f finalize/2019-03-29/dest/t/550-330037-0-0.sort.fasta -modeldir /home/zweinber/software/RNie-0.01/RNIE-master/models/ -model slow.cm -gff -prefix finalize/2019-03-29/dest/t/550-330037-0-0.sort
//
