# Supplementary material for: Discovery of 20 novel ribosomal leader candidates in bacteria and archaea
Source: BMC Microbiol. 2020 May 24;20:130. doi: 10.1186/s12866-020-01823-6 (PMC7247131; doi:10.1186/s12866-020-01823-6)
Supplement: Supplementary file 3 — Additional file 3. Archive of machine-readable alignments for all r-leader motifs that include flanking sequences and metadata. The alignments are stored in Stockholm format, which are text files that can be opened in any text editor (using a fixed-width font) and interpreted by software packages such as Infernal [54]. [file 12866_2020_1823_MOESM3_ESM.zip › sto-with-annot/L31-Firmicutes.sto]

# STOCKHOLM 1.0
#=GF AnnotStoArgs -database refseq72env13-microbial -parentDir finalize/2019-04-03 -parallel mpicmdSLURM -pna 8,gb=1.8,wd=1 -queue dummyqueue -extend 0,0
#=GF ID L31-Firmicutes
#=GF DE L31-Firmicutes ribosomal protein leader
#=GF AU Eckert I, Weinberg Z
#=GF TP Cis-reg; leader;
#=GF WK http://en.wikipedia.org/wiki/Ribosomal_Protein_L31_Leader
#=GF FancifyStockholm -longtable -wrapGeneContext 6in -recycleGeneColors
#=GF FancifyStockholmGeneContext -leftNothing -rightOperonOrCount 1
#=GF ORIGINAL_MOTIF 186	3196	0	1	refseq	32	bacillales	jeremy	s40_45_55_65S100O5Min3	cmfinder		end
#=GF TRUNCATED_SO_IGNORE JGI12273J12029_10125874/1-95 JGI12467J12023_1096166/1-98 NZ_JWEC01000030.1/2858-2771 JGI26054J46599_1025146/92-1 JGI26050J44790_1048526/243-334
#=GS 3300001422_104017/1758-1627 ANNOT A different alignment would have a somewhat stronger hairpin, but would somewhat lose conserved nucleotides.  It's unclear which alignment of this sequence is better.
SL_5KL_010_SED_10059915/601-470                                     ....UUCCAUUUAUGUAAAAGUGAUUAAUGUUUGAUUUCAUUAUAUAAACAAUAAUAAAUUUGUCAAAAAUGAACAAUCAUUGACUUUG.......UCGUA........GGUU..................UGUGA.UAUAAACAAGG.C..AAAAGGAGGUGUGAAAAU..AUG
#=GR SL_5KL_010_SED_10059915/601-470 CODON                          .......GUA..................................................................................................................................................................AUG
#=GR SL_5KL_010_SED_10059915/601-470 TT_RNIE_SLOW                   ...............................................................................................................................................................................
2200881906/21401-21278                                              ....CGACAGCUUCCGCGAGGUACUCGUGCAGCUUCUCACCAAUGAAAGCAUUCUGAUUCGAAAACGAUAAUCCACUUCCUUGGCUCUG.......CGU..........GAAA....................ACG.......CAGGG.CCUAUAAAGAGAGAAAAGAUC..AUG
#=GR 2200881906/21401-21278 CODON                                   ....................................................................STP.....................................................................................................AUG
#=GR 2200881906/21401-21278 TT_RNIE_SLOW                            ...............................................................................................................................................................................
BISONR_C7447/725-851                                                ....GAUACUGUACCUGACAGGUGGUCAGAUUUUGCCCCCACUCCCCUUGACAUUCCCCCGAAAAUGUGCUAUAAUUGAGGCAGCUCUG.......CGCCG........CACACU................CUGCG.......CAGGG.C..GAAAGGAGGAUAGAACG...AUG
#=GR BISONR_C7447/725-851 CODON                                     ............................................................................................................................................................................AUG
#=GR BISONR_C7447/725-851 TT_RNIE_SLOW                              ...............................................................................................................................................................................
JGI24025J20009_10001343/4339-4464                                   ....UUUUGCAAUUCGGGCCAGUUCAGCCCGAGCUUGCUUUUCGUCUAAUUGAUCAACCGGUGUUAUUGCCAUCGGCCUACUCCCUCUA.......UCUC.........UAAA...................GAGA.....GUUAGGG.C..GAAAUGAGCUAAACGGCA..AUG
#=GR JGI24025J20009_10001343/4339-4464 CODON                        ......................................................................GUA.......................................................................................PTS............
#=GR JGI24025J20009_10001343/4339-4464 TT_RNIE_SLOW                 ...............................................................................................................................................................................
JGI24724J26744_10982735/37-162                                      ....UUUUGCAACUCGGGCCAGUUCAGCCCGAGCUUGCUUUUCGUCUAAUUGAUCAACCGGUGUUAUUGCCAUCGGCCUACUCCCUCUA.......UCUC.........UAAA...................GAGA.....GUUAGGG.C..GAAAUGAGCUAAACGGCA..AUG
#=GR JGI24724J26744_10982735/37-162 CODON                           ......................................................................GUA.......................................................................................PTS............
#=GR JGI24724J26744_10982735/37-162 TT_RNIE_SLOW                    ...............................................................................................................................................................................
JGI994J12354_10174172/522-645                                       ....AAUUCUUCGUCACAAAUCUAUUGAGAUGACACUCCGUUACGCACAUCUGGCUCCGGAGCACAAGCAAGCUGCCGUUGCCGCUCUG.......GAG..........GGAG....................CUC.....UUCAGGG.C...AAAGGAAGUAAAGAAAAG.AUG
#=GR JGI994J12354_10174172/522-645 CODON                            .............................AUG...............................................................................................................................................
#=GR JGI994J12354_10174172/522-645 TT_RNIE_SLOW                     ...............................................................................................................................................................................
NZ_JQMR01000001.1/1464159-1464035                                   ....CACUAACAAAGUAGUAAGAUUUGUUUGCAUUAUGGCAAGAAACAUGUUAGUAUGCUAAUGUUGUCUAAAAAUAAUAAAAACUCUG.......GUUCAGC......AGAU................GC...AU.......CAGGG.C...AAAGGAGCGAGAACAU...AUG
#=GR NZ_JQMR01000001.1/1464159-1464035 CODON                        ............................................................................................................................................................................AUG
#=GR NZ_JQMR01000001.1/1464159-1464035 TT_RNIE_SLOW                 ...............................................................................................................................................................................
ASHM260b_GM9OZ8V02GSY54/174-304                                     ....UUCACGGAUAGUCUUUGAUCUCAGAAGGAAGGCCGAUUAUCGUUUGGUAGCUGCUCCUGGGGAAAAUGUGAUUACCAUCUCUUUGCC.....GAACU........GUACCUUG..............AGUCC.......CAAGG.C..GAAAGGAGGUAAAUAUA...AUG
#=GR ASHM260b_GM9OZ8V02GSY54/174-304 CODON                          ...............................................................................................................................................................................
#=GR ASHM260b_GM9OZ8V02GSY54/174-304 TT_RNIE_SLOW                   ...............................................................................................................................................................................
08_19_CONTROL_DNA_scaffold7482_7/8315-8190                          ....UGGGCAGAAUCUGGCAAAAAUAAGGUGCUUUUUGAAGUUGCAUCUUGAAUGGGGAAGUUGCUAUAAUGCUUAGGCACUUACUUUA.......AACCA........GCUCA.................UGGUU.......UAAGG.C..GGAAGGAGGAUAUGGCA...AUG
#=GR 08_19_CONTROL_DNA_scaffold7482_7/8315-8190 CODON               ............................................................................................................................................................................AUG
#=GR 08_19_CONTROL_DNA_scaffold7482_7/8315-8190 TT_RNIE_SLOW        ...............................................................................................................................................................................
NZ_KB913034.1/1959783-1959657                                       ....CAGGAAAGGAAAUUUACGAAAUAUAACGCUAUUUUGGUUGCAUUUGUUAAGACGAGGUUGUUAUAAUCUUUACGCACUUACUUUA.......AAUCA........GCAAA.................UGAUU.......UAAGG.C..GGAAGGAGGUUAUGGCAC..AUG
#=GR NZ_KB913034.1/1959783-1959657 CODON                            ............................................................................................................................................................................AUG
#=GR NZ_KB913034.1/1959783-1959657 TT_RNIE_SLOW                     ...............................................................................................................................................................................
JGI24713J26584_10168935/32-158                                      ....AAGACCGUGGAGGGAAGCGGCUGUGAUUUUUGCCUGGGCUGUUUCAGUGGCCAAUACCCCGUUGAGAUAGAAUGAUGUACCUAUG.......GGG..........CGGCGGAUU...............UCC.......CAUGG.C.GGAAAGGAGUGAAAGGAU...AUG
#=GR JGI24713J26584_10168935/32-158 CODON                           ............................................................................................................................................................................AUG
#=GR JGI24713J26584_10168935/32-158 TT_RNIE_SLOW                    ...............................................................................................................................................................................
SL_1KL_011_SED_10415685/210-86                                      ....GGAGAAUCUUUCGCAAUAUUCUGUCGCCUGAAACUUGCGGAUGCCCGAAGGACCGGGCCACGCGCCAAGAGGGAGGCGCUCUCUG.......UGC..........GAAG....................GCA....CGGCAGGG.C..AGAAGGAGGAGAGGACGC..AUG
#=GR SL_1KL_011_SED_10415685/210-86 CODON                           ...............................................................................................................................................................................
#=GR SL_1KL_011_SED_10415685/210-86 TT_RNIE_SLOW                    ...............................................................................................................................................................................
HCF14C_2_1_1_newblercontig17407/729-854                             ....UUUGUCCGGAACUCAUGAUAUGAUAGCUAAGCAACGGCAGGAAUGCCGUGGUUAUUUCAUGCGUAAUAACGUACAACUUACUUUG.......AGGCA........GGCAA.................UGCCU.......CAAGG.C..GGAAGGAGACUCUUAUU...AUG
#=GR HCF14C_2_1_1_newblercontig17407/729-854 CODON                  ............................................................................................................................................................................AUG
#=GR HCF14C_2_1_1_newblercontig17407/729-854 TT_RNIE_SLOW           ...............................................................................................................................................................................
scaffold5088_2_V1.CD-11/8484-8355                                   ....ACUUGAUUUUAGGUAGAAAUAAAGCAUCCCCAACAGGAUGUUUUUUACGUGUAAAAAUAAAAAAGUUUAGGAUUUACAAACUUUAGU.....UCG..........AUA.....................UGAUAUUUUAUAAGG.C.AGAAAGGAGGUAAAAAAU...AUG
#=GR scaffold5088_2_V1.CD-11/8484-8355 CODON                        ............................................................................................................................................................................AUG
#=GR scaffold5088_2_V1.CD-11/8484-8355 TT_RNIE_SLOW                 ......................::<<<<<<<<<{_}}}}>>>>>>>>>::::::::::::...................................................................................................................
RUMENNODE_3996658_1/12222-12093                                     ....GCUUUAUUAUAGAGAAAAAUAUAAAAUUUUUAAAUUGUAUUUGCUAACCUAGUUUUAAUUUGAUAGUAUUUAUGAGCGAACUUUC.......UC...........UGAACGACAUUAC............GG.....UUCAGGG.C..GGAAGGAGAAUUAAGUU...AUG
#=GR RUMENNODE_3996658_1/12222-12093 CODON                          ............................................................................................................................................................................AUG
#=GR RUMENNODE_3996658_1/12222-12093 TT_RNIE_SLOW                   ...............................................................................................................................................................................
topACOD_FV90NF401C3W26/234-114                                      ....UGACCUGGGCAAACUUUGAUAUGGGGUAGACGUCCGUCUGUUUGAUAGCGCCCCUAUCCUCUUCCGUGGUCUCAUCUUACCUAUGC......UG...........UCAA.....................CG......UCAUGG.C..AAAAGGAGGAGAAGAUG...AUG
#=GR topACOD_FV90NF401C3W26/234-114 CODON                           ......................................................................................................................................................................AUG......
#=GR topACOD_FV90NF401C3W26/234-114 TT_RNIE_SLOW                    ...............................................................................................................................................................................
SRS016335_C5226868/1111-985                                         ....GUGCGUAGCGGAACGUAUGCCAAACAUGAGGAUCGAGUCAGAGCAGACCGGACAGCUCCGGUUUGCAUGAGAAGCUAUAGCUCCG.......CCG..........ACAAUACAUG..............CGG.......CGGGG.C..GGAAAGAGAGGAAAAGA...AUG
#=GR SRS016335_C5226868/1111-985 CODON                              ...............................................................................................................................................................................
#=GR SRS016335_C5226868/1111-985 TT_RNIE_SLOW                       ...............................................................................................................................................................................
RUMENNODE_2334914_25000/40054-39931                                 ....GAGCAGUUAUCAAAGGCUAUUGAUGACGGCACAACAAAAUUUAUUUCUUCGCUUGAUGAAGCCGACAAGUCUUUCGAGGACUUUC.......UU...........AGAGAAACGC...............AA........AAGG.C..GAAAGGAGAUGAAAAGA...AUG
#=GR RUMENNODE_2334914_25000/40054-39931 CODON                      ...............................................................................................................................................................................
#=GR RUMENNODE_2334914_25000/40054-39931 TT_RNIE_SLOW               ...............................................................................................................................................................................
JGI12341J12878_1000327/8955-8830                                    ....UUUCCAUGGGCGGUCGCGCGCUGUUGCAAAUCGGGCCGCCCCCUGCUAUAAUAGUUGCAGUGUGCGAAAAAGCGAAAAAACUCUG.......GUUUU........GCAG..................GAAAC.......CAGGG.C..AGAAGGAGUUGAGUGCGG..AUG
#=GR JGI12341J12878_1000327/8955-8830 CODON                         ............................................................................................................................................................................AUG
#=GR JGI12341J12878_1000327/8955-8830 TT_RNIE_SLOW                  ...............................................................................................................................................................................
NZ_BBIW01000023.1/4944-4818                                         ....UUUCUGCAAAUACCAUUUAUUUGCAUAGGCAUUGCGUAGAGCAGAAGAGCGUGUUAUAAUCAACUUUGUGUUCUUAAUAACUCUG.......GGUC.........CAUUAGCC...............GGCU.......CAGGG.C..AAGAAGAGGUGAAAGUC...AUG
#=GR NZ_BBIW01000023.1/4944-4818 CODON                              ............................................................................................................................................................................AUG
#=GR NZ_BBIW01000023.1/4944-4818 TT_RNIE_SLOW                       ...............................................................................................................................................................................
NZ_AGAV01000016.1/18981-19106                                       ....GACACGACGCUGUUAUAAUCUUUCUGUAUGAGUUAAGAUAAUCAGAUAACGUUUGAGACCUGUAAACGGCUCUACAAUAACUCUG.......AAUGC........AUAA..................GGAUU.......CAGGG.C.AAAAAGGAGUGGAAAGAC...AUG
#=GR NZ_AGAV01000016.1/18981-19106 CODON                            ............................................................................................................................................................................AUG
#=GR NZ_AGAV01000016.1/18981-19106 TT_RNIE_SLOW                     ...............................................................................................................................................................................
NC_010717.2/5213820-5213947                                         ....AUCAUGAGAUCUGGGCGUUUGUCAACCGAGCUGAUCCGCAACCACAAAUAAAAUCAAAUGAUCAGCAAUUUAAGUCCGCUCUCUGU......GGUAA........AAA...................UUGCU....CAACAGGG.C...AAAGGAGCAAAAAAACG..AUG
#=GR NC_010717.2/5213820-5213947 CODON                              ............................................................................................................................................................................AUG
#=GR NC_010717.2/5213820-5213947 TT_RNIE_SLOW                       ...............................................................................................................................................................................
NZ_AKBM01000002.1/13107-13233                                       ....UCAUGAAAUCUGGGCGUUUGGCAACCGAGCUGAUCCGCAACCACAAAUAAAAAUCAAAUGAUCAGCAAUUUAAGUCCGCUCUCUGU......GGUAA........AAA...................UUGCU....CAACAGGG.C...AAAGGAGCAAAAAACG...AUG
#=GR NZ_AKBM01000002.1/13107-13233 CODON                            ...............................................................................................................................................................................
#=GR NZ_AKBM01000002.1/13107-13233 TT_RNIE_SLOW                     ...............................................................................................................................................................................
JGI24721J26819_10249650/511-645                                     ....UAAAGAAGCACCCCGUUCCGAUCCCGCAGGAAGUGUGAAUCCCUUCAAGUUCCUGGGCAUCCUUUUCGGAGUGUUGGCCGCUUUG.......AUGGUGAU.....GUUG...............AUUGCUCUUU.....CAAGG.C.UCAAAGGAGGUGAAAGACG..AUG
#=GR JGI24721J26819_10249650/511-645 CODON                          .............................................................................................................................................................................ST
#=GR JGI24721J26819_10249650/511-645 TT_RNIE_SLOW                   ...............................................................................................................................................................................
2016923541/477-611                                                  ....UAAAGAAGCACCCCGUUCCGAUCCCGCAGGAAGUGUGAAUCCCUUCAAGCUCCUGGGCAUCCUUUUCGGAGUGUUGGCCGCUUUG.......AUGGUGAU.....GUUG...............AUUGCUCUUU.....CAAGG.C.UCAAAGGAGGUGAAAGACG..AUG
#=GR 2016923541/477-611 CODON                                       .............................................................................................................................................................................ST
#=GR 2016923541/477-611 TT_RNIE_SLOW                                ...............................................................................................................................................................................
SRS015985_C1514630/196-317                                          ....GGGGAAGAAUAAAACUAUUGCAAAUUCAAUUUGAGCAUGGUAUUAUAUUCGUGUUGCAUUAUGCAUGCGAAAAUAAAUAACUCUG.......GAUUA........GCAAA.................UAAUU.......CAGGG.C..AGGAGGAAUAGAA.......AUG
#=GR SRS015985_C1514630/196-317 CODON                               .............STP............................................................................................................................................................AUG
#=GR SRS015985_C1514630/196-317 TT_RNIE_SLOW                        ...............................................................................................................................................................................
Palatine_Tonsils_LANL_C6167790/348-227                              ....GGGGAUGAAUAAAACUAUUGCAAAUUCAAUUUGAGCAUGUUAUUAUAUUCGUGUUGCAUUAUGCAUGCGAAAAUAAAUAACUCUG.......GAUUA........GCAAA.................UAAUU.......CAGGG.C..AGGAGGAAUAGAA.......AUG
#=GR Palatine_Tonsils_LANL_C6167790/348-227 CODON                   .............STP...............................................................................................................................................................
#=GR Palatine_Tonsils_LANL_C6167790/348-227 TT_RNIE_SLOW            ...............................................................................................................................................................................
SRS044373_WUGC_scaffold_4958/348-227                                ....UUUGCGGGGAUAAUGCGGCGAUGAUUGGUGCUGCAGCCUNUAUUAUAUUCGUGUUGCAUUAUGCAUGCGAAAAUAAAUAACUCUG.......GAUUA........GCAAA.................UAAUU.......CAGGG.C..AGGAGGAAUAGAA.......AUG
#=GR SRS044373_WUGC_scaffold_4958/348-227 CODON                     .................................................................................STP...........................................................................................
#=GR SRS044373_WUGC_scaffold_4958/348-227 TT_RNIE_SLOW              ...............................................................................................................................................................................
SRS011140_Baylor_scaffold_5150/324-203                              ....GGGGAUGAAUAAAACUAUUGCAAAUUCAAUUUGAGCAUGGUAUUAUAUUCGUGUUGCAUUAUGCAUGCGAAAAUAAAUAACUCUG.......GAUUA........GCAAA.................UAAUU.......CAGGG.C..AGGAGGAAUAGAA.......AUG
#=GR SRS011140_Baylor_scaffold_5150/324-203 CODON                   ...............................................................................................................................................................................
#=GR SRS011140_Baylor_scaffold_5150/324-203 TT_RNIE_SLOW            ...............................................................................................................................................................................
SRS011126_C4392817/13-134                                           ....GGAGAAGAAUAAAACUAUUGCAAAUUCAAUUUGAGCAUGGUAUUAUAUUCGUGUUGCAUUAUGCAUGCGAAAAUAAAUAACUCUG.......GAUUA........GCAAA.................UAAUU.......CAGGG.C..AGGAGGAAUAGAA.......AUG
#=GR SRS011126_C4392817/13-134 CODON                                ............................................................................................................................................................................AUG
#=GR SRS011126_C4392817/13-134 TT_RNIE_SLOW                         ...............................................................................................................................................................................
SRS051791_LANL_scaffold_16929/1026-1147                             ....NNNNNNNNNNNNNNNNAUUGCAAAUUCAAUUUGAGCAUGGUAUUAUAUUCGUGUUGCAUUAUGCAUGCGAAAAUAAAUAACUCUG.......GAUUA........GCAAA.................UAAUU.......CAGGG.C..AGGAGGAAUAGAA.......AUG
#=GR SRS051791_LANL_scaffold_16929/1026-1147 CODON                  ............................................................................................................................................................................AUG
#=GR SRS051791_LANL_scaffold_16929/1026-1147 TT_RNIE_SLOW           ...............................................................................................................................................................................
NZ_KB946293.1/500468-500593                                         ....GAAAUCAAAAAAGGUCAUAAAGAUAAUUGCAUCUAGCUGUGAAACAUGGUAAGAUGUUCAUGUUGCAAAUUGACAAAUAACUCUG.......GU...........GAAGCAAAUGA..............GC.......CAGGG.C...AAAGGAGCGAACAAAUC..AUG
#=GR NZ_KB946293.1/500468-500593 CODON                              ...............................................................................................................................................................................
#=GR NZ_KB946293.1/500468-500593 TT_RNIE_SLOW                       ...............................................................................................................................................................................
JGI12273J12029_10202314/1-93                                        ............................................CAAGAUGGCAUGAUAUAAUGUCAUCAUGUGUCUAUAAGAACUCUG.......AAUCGUG......AGGGAUA.............CAAGGUU.......CAGGG.C..CGAGAGAGGUGAAAGAUA..AUG
#=GR JGI12273J12029_10202314/1-93 CODON                             ...............................................................................................................................................................................
#=GR JGI12273J12029_10202314/1-93 TT_RNIE_SLOW                      ...............................................................................................................................................................................
NZ_BBJT01000019.1/57354-57481                                       ....GACCGUGCCCAGCGGGCUUGAACAACCCCAUUGCAAUAAAAGAUACACUCAUGCUAUAAUGAGUUUAUGUGUCAUCAUAACUCUG.......GUUC.........GAC....................GAAU..AGAUCCAGGG.C..GGAAAGAGGUGAAUGGGA..AUG
#=GR NZ_BBJT01000019.1/57354-57481 CODON                            ......................STP.....................................................PTS..............................................................................................
#=GR NZ_BBJT01000019.1/57354-57481 TT_RNIE_SLOW                     ...............................................................................................................................................................................
NZ_AFDH01000010.1/58030-58157                                       ....GACCGUGCACAGCGGGCUUGAACAACCCCAUUGCAAUAAAAGAUACAUUCAUGCUAUAAUGAGUUUAUGUGUCAUCAUAACUCUG.......GUUC.........GAC....................GAAU..AGAUCCAGGG.C..GGAAAGAGGUGAAUGGGA..AUG
#=GR NZ_AFDH01000010.1/58030-58157 CODON                            ......................STP...........................................................................................................................................AUG........
#=GR NZ_AFDH01000010.1/58030-58157 TT_RNIE_SLOW                     ...............................................................................................................................................................................
NZ_JWHV01000015.1/4405-4527                                         ....CGACAUUCGGAAAUUUCUUUGGUUAAGAGUCUACCAUUCUUACUGAAGAUAUGUUAUUAUAUUCAGGUUAAAUAAACUGACUCUG.......GUUC.........UUAU...................GGAU......CCAGGG.C.GAUAAGGAGAAACACG.....AUG
#=GR NZ_JWHV01000015.1/4405-4527 CODON                              ............................................................................................................................................................................AUG
#=GR NZ_JWHV01000015.1/4405-4527 TT_RNIE_SLOW                       ...............................................................................................................................................................................
BS_KBA_SWE02_21m_10495365/189-67                                    ....GAAAAGUUGGGGUCCUAACGAACUUUUACUUGCAAUUUAAUUUUUUCUUUGGUAUAAUACAUUUUGCGAAAAUAAACUUACUAUG.......AAAU.........GGA....................AUUU......UCAUGG.C..AAAAGGAGAUAAUAACG...AUG
#=GR BS_KBA_SWE02_21m_10495365/189-67 CODON                         ...................STP......................................................................................................................................................AUG
#=GR BS_KBA_SWE02_21m_10495365/189-67 TT_RNIE_SLOW                  ...............................................................................................................................................................................
08_07_GOS_DNA_scaffold115360_2/354-229                              ....UUCUCUAAAAUUCGUCAAUACCAUAGCGUAAAUAUUUGUUGAAAUGGGAAAAGUUGUUUGUUAAUAUAAAUAGGCACUUACUUUA.......GGCCCG.......CUU..................CGGGCU.......UAAGG.C..GGAAGGAGGAAACAGAC...AUG
#=GR 08_07_GOS_DNA_scaffold115360_2/354-229 CODON                   ............................................................................................................................................................................AUG
#=GR 08_07_GOS_DNA_scaffold115360_2/354-229 TT_RNIE_SLOW            ...............................................................................................................................................................................
4491412.3_NODE_32910/234-129                                        .......................GAAUAAAUGAGAAUUCAUCUUGAAAUCAUAAGAGGAGCUUGUUAUAAUUGGUUAGCACUUACUUUA.......GGCUC........AAAAG.................GAGUU.......UAAGG.C..GGAAGGAGGAAAUAGU....AUG
#=GR 4491412.3_NODE_32910/234-129 CODON                             ............................................................................................................................................................................AUG
#=GR 4491412.3_NODE_32910/234-129 TT_RNIE_SLOW                      ...............................................................................................................................................................................
JGI24709J26583_10035806/1018-1143                                   ....AAAAUGCAAUAAAAAAAUAAAAGAUUGAUGAUAAGUGCUUGAAUUGUGCUUUAUAUCAUGUUAUUAUAUUCAAGCACUUACUUUA.......AAUC.........CGCAUGU................GAUU.......UAAGG.C.GGAAGGGAGAGAAAAUU....AUG
#=GR JGI24709J26583_10035806/1018-1143 CODON                        ............................................................................................................................................................................AUG
#=GR JGI24709J26583_10035806/1018-1143 TT_RNIE_SLOW                 ...............................................................................................................................................................................
JGI24707J26582_10000007/1155-1280                                   ....AAAAUGUAAUAAAAAAACAAAAGAUUGAUGAUAAGUGCUUGAAUUGUGCUUUAUAUCAUGUUAUUAUAUUCAAGCACUUACUUUA.......AAUC.........CGCAUGU................GAUU.......UAAGG.C.GGAAGGGAGAGAAAAUU....AUG
#=GR JGI24707J26582_10000007/1155-1280 CODON                        ............................................................................................................................................................................AUG
#=GR JGI24707J26582_10000007/1155-1280 TT_RNIE_SLOW                 ...............................................................................................................................................................................
JGI24711J26586_10152175/198-323                                     ....AAAAUGNAAUAAAAAAANAAAAGAUUGAUGAUAAGUGCUUGAAUUGUGCUUUAUAUCAUGUUAUUAUAUUCAAGCACUUACUUUA.......AAUC.........CGCAUGU................GAUU.......UAAGG.C.GGAAGGGAGAGAAAAUU....AUG
#=GR JGI24711J26586_10152175/198-323 CODON                          ............................................................................................................................................................................AUG
#=GR JGI24711J26586_10152175/198-323 TT_RNIE_SLOW                   ...............................................................................................................................................................................
AUXO011483282.1/252-129                                             GAUAAACUAAAUUUAAUUUUUAUAAAUUUAUACUUGCUUUAUUAUUAGUAGUAUGUUAAAAUAACGCAGUAAGUAUAAAACUUUCUAUG.......AC...........UUAUA....................GU.......CAUGG.C..GGAAGGAGUGGAAUAAC...AUG
#=GR AUXO011483282.1/252-129 CODON                                  ...............................................................................................................................................................................
#=GR AUXO011483282.1/252-129 TT_RNIE_SLOW                           ...............................................................................................................................................................................
AUXO010436543.1/776-899                                             AGAUUUUAAAGCACUAUAAUAUUUUUUUAAAAAUUAUCUUGUAUUAUUAAUUUUAUUAUGUUAAAAUACAACAGUAAAAACUUUCUAUG.......AC...........AUUAA....................GU.......CAUGG.C..GGAAGGAGUUGGAAAAC...AUG
#=GR AUXO010436543.1/776-899 CODON                                  ....................STP.....................................................................................................................................................AUG
#=GR AUXO010436543.1/776-899 TT_RNIE_SLOW                           ...............................................................................................................................................................................
NZ_KB946300.1/1021033-1021159                                       ....CACCGAGAAAAAAUCUGAAAAGAUAAUUGCAUUCGUGAAUCUUUCAUGAUAGUAUAUAUCUGUUGCGUAUUGCAAACAAACUCUG.......AUU..........CAGCA...................AAU...GUUUCAGGG.C...AAAGGAGCGAAAAAAACU.AUG
#=GR NZ_KB946300.1/1021033-1021159 CODON                            ...............................................................................................................................................................................
#=GR NZ_KB946300.1/1021033-1021159 TT_RNIE_SLOW                     ...............................................................................................................................................................................
JGI24025J20009_10344154/139-14                                      ....UGAUAGUGAAAAACAACUACUUUUUGAAAGAUUUUCAGUGAUAAAACUAUAUAAACAUUUCGGUAUUUUCUGUUGACUUCUCCUUUC.....UUUA.........UAU....................UAGA.....AUAAGGG.C..GAAAGGAGAAGAAGAAA...AUG
#=GR JGI24025J20009_10344154/139-14 CODON                           ...............................................................................................................................................................................
#=GR JGI24025J20009_10344154/139-14 TT_RNIE_SLOW                    ...............................................................................................................................................................................
BARV01035863.1/286-410                                              ....GGAAAUUCUUUUGAUACUCAAAAAGAGUUACUUUUUCAGUGAUGAAUAUGUAUAAAUCUUUCGGUAUUGUCUAUUGACUUCUCUUUU.....UUUG.........UGU....................UAGA.....CUAAGGG.C..GAAAGGAGAAGAAAAA....AUG
#=GR BARV01035863.1/286-410 CODON                                   ............................................................................................................................................................................AUG
#=GR BARV01035863.1/286-410 TT_RNIE_SLOW                            ...............................................................................................................................................................................
UnmappedStool_Broad_scaffold_766897/869-988                         ....UUUCCACAAAUAAAACCGCUUUUUAUAUUUUUUUAGAGUACAAGCCUGUUUUUUGUCGCACCCGGGGGUUCAUUUUCAUACUCUG.......UA...........UUAA.....................UA.......CAGGG.C..GGAAGGAGUAUUUCAGAU..AUG
#=GR UnmappedStool_Broad_scaffold_766897/869-988 CODON              ............................................................................................................................................................................AUG
#=GR UnmappedStool_Broad_scaffold_766897/869-988 TT_RNIE_SLOW       ...............................................................................................................................................................................
longitudinal_143_760/43743-43619                                    ....GGCGCAGAUGUUGAGUUGAUUGAUUGAGAUUGCGUUUGAACCAUGACCGUGAUAGACUAUUAGAGUUGUUGUAAGAGUAUCUCUA.......GAUCA........GGCAA.................UGAUU.......UAGGG.C..AAAAGGAGUAAUCAUU....AUG
#=GR longitudinal_143_760/43743-43619 CODON                         ............................STP.............................................................................................................................................AUG
#=GR longitudinal_143_760/43743-43619 TT_RNIE_SLOW                  ...............................................................................................................................................................................
NZ_AFYM01000082.1/5661-5537                                         ....GGCGCAGAUGUUGAGUUGAUUGAUUGAGAUUGCGUUUGAACCAUGACCGUGAUAGACUAUUAGAGUUGUCGUAAGAGUAUCUCUA.......GAUCA........GGCAA.................UGAUU.......UAGGG.C..AAAAGGAGUAAUCAUU....AUG
#=GR NZ_AFYM01000082.1/5661-5537 CODON                              ...............................................................................................................................................................................
#=GR NZ_AFYM01000082.1/5661-5537 TT_RNIE_SLOW                       ...............................................................................................................................................................................
NZ_BACQ01000037.1/45029-45154                                       ....GGCGCGGAUGUCGAAUUGAUUGAUUGAGAUUGCGUUUAUAGGUUGCGCGUGAUAGACUAUUAGAGUUGUAGUCAUAGUAUCUCUA.......GAUCA........GGCAA.................UGAUU.......UAGGG.C..AAAAGGAGUAAUUGAUU...AUG
#=GR NZ_BACQ01000037.1/45029-45154 CODON                            ............................STP.............................................................................................................................................AUG
#=GR NZ_BACQ01000037.1/45029-45154 TT_RNIE_SLOW                     ...............................................................................................................................................................................
NZ_AMQW01000012.1/9697-9572                                         ....GGUGCAGAUGUUGAAUUGGUAGAUUGAGAUUGCGUUUGCUGUUUGCGCGUGAUAGACUGUUAGAGUUGUAGUCAGAGUAUCUCUA.......GAUCA........GGCAA.................UGAUU.......UAGGG.C..AAAAGGAGUAAUUGAUU...AUG
#=GR NZ_AMQW01000012.1/9697-9572 CODON                              ...............................................................................................................................................................................
#=GR NZ_AMQW01000012.1/9697-9572 TT_RNIE_SLOW                       ...............................................................................................................................................................................
longitudinal_146_787/90495-90620                                    ....GGUGCAGAUGUUGAAUUAGUAGAUUGAGAUUGCGUUUACUGUUUGCGCGUGAUAGACUGUUAGAGUUGUAGUCAGAGUAUCUCUA.......GAUCA........GGCAA.................UGAUU.......UAGGG.C..AAAAGGAGUAAUUGAUU...AUG
#=GR longitudinal_146_787/90495-90620 CODON                         ............................STP.............................................................................................................................................AUG
#=GR longitudinal_146_787/90495-90620 TT_RNIE_SLOW                  ...............................................................................................................................................................................
NZ_JTDC01000034.1/23341-23466                                       ....GGUGCAGAUGUUGAAUUAGUAGAUUGAGAUUGCGUUUGCUGUUUGCGCGUGAUAGACUGUUAGAGUUGUAGUCAGAGUAUCUCUA.......GAUCA........GGCAA.................UGAUU.......UAGGG.C..AAAAGGAGUAAUUGAUU...AUG
#=GR NZ_JTDC01000034.1/23341-23466 CODON                            ...............................................................................................................................................................................
#=GR NZ_JTDC01000034.1/23341-23466 TT_RNIE_SLOW                     ...............................................................................................................................................................................
NZ_AYTP01000042.1/63092-63217                                       ....GGUGCAGAUGUUGAUUUAGUAGAUUGAGAUUGCGUUUGCUGUUUGCGCGUGAUAGACUGUUAGAGUUGUAGUCAGAGUAUCUCUA.......GAUCA........GGCAA.................UGAUU.......UAGGG.C..AAAAGGAGUAAUUGAUU...AUG
#=GR NZ_AYTP01000042.1/63092-63217 CODON                            ...............................................................................................................................................................................
#=GR NZ_AYTP01000042.1/63092-63217 TT_RNIE_SLOW                     ...............................................................................................................................................................................
NZ_JUPZ01000004.1/21386-21511                                       ....GGCGCUGAUGUCGAAUUGGUUGAUUGAGAUUGCGUUUAUAGGUUGCGCGUGAUAGACUAUUAGAGUUGUAGUCAUAGUAUCUCUA.......GAUCA........GGCAA.................UGAUU.......UAGGG.C..AAAAGGAGUAAUUGAUU...AUG
#=GR NZ_JUPZ01000004.1/21386-21511 CODON                            ............................STP.............................................................................................................................................AUG
#=GR NZ_JUPZ01000004.1/21386-21511 TT_RNIE_SLOW                     ...............................................................................................................................................................................
NZ_KE159698.1/41236-41110                                           ....CACGCAGAUGAUUCAAAAUUGUAAGAGAAAGAAUUAGACUUGAUUUUAUAGAAGAAAGUGUUAUAAUAGCCUAGCACUUACUUUG.......AACAC........ACAAUGA...............G.GUU.......CAAGG.C..GGAAGGAGGAUAAAAGU...AUG
#=GR NZ_KE159698.1/41236-41110 CODON                                .........................STP................................................................................................................................................AUG
#=GR NZ_KE159698.1/41236-41110 TT_RNIE_SLOW                         ...............................................................................................................................................................................
UnmappedStool_Broad_scaffold_36047/3684-3809                        ....AAUUUAAUGUAUUUUACCAUCUUUUUCGCGAGAAACACUUGCGAUUUGAAAAAAGUGUUGCUAUAAUGGUAUAGCACUUACUUUG.......GACC.........CACCUGA................GGUC.......UAAGG.C..GGAAGGAGAGUAAAAUU...AUG
#=GR UnmappedStool_Broad_scaffold_36047/3684-3809 CODON             ...................................................................STP......................................................................................................AUG
#=GR UnmappedStool_Broad_scaffold_36047/3684-3809 TT_RNIE_SLOW      ...............................................................................................................................................................................
AUXO015079216.1/144-19                                              ....UCUGUAACUUUUUCAAGUUAUUUUCACUUUCUUUAUGCUUGAUAACCUCUCUCAUUCAUGAUAAGAUAAACAGGAACUUACUUUG.......GAUU.........CGCCUGU................AAUC.......CAAGG.C..GGAAGGAGAAAUUAGAA...AUG
#=GR AUXO015079216.1/144-19 CODON                                   ...............................................................................................................................................................................
#=GR AUXO015079216.1/144-19 TT_RNIE_SLOW                            ...............................................................................................................................................................................
AUXO018658602.1/51-177                                              ....GUAUUUUUAAGCAAAAUAACAAUUUUAUAAAAAACAUUUGCGGGUUUAAUUAAUUAAUGAUACUAUAAUCAAGCAACUUACUUUGAU.....AUC..........GCUC....................GAG....UAUCAAGG.C..GGAAGGAGAACAAAAGAA..AUG
#=GR AUXO018658602.1/51-177 CODON                                   ............................................................................................................................................................................AUG
#=GR AUXO018658602.1/51-177 TT_RNIE_SLOW                            ...............................................................................................................................................................................
SRS049318_C6167461/335-214                                          ........AAAAUAUUAAAAAGUUAUGUAUUUAUUUUUUAAUAAUUUUUUUAGGAGAACAUAUAUGCUAAAGUAUGUUUGCGAUCUCUGUGG....AUAU.........GAGU...................AUGU.......CAGGG.A..AGAAGGAGAUGUAGAAA...AUG
#=GR SRS049318_C6167461/335-214 CODON                               ...............................................................AUG.............................................................................................................
#=GR SRS049318_C6167461/335-214 TT_RNIE_SLOW                        ...............................................................................................................................................................................
JGI24724J26744_10023391/2281-2401                                   ....AAACUUGAGUCCAUACUGGAAUUGUAUGAGAAGCUGAAAACUGUUGCUUUUUGGUCCGUAGUGUAUUAACCUGUUUUUACCUCUG.......AG...........UGUGU....................UU.......CAGGG.C..AAAAGGAGGUGAAUAAAU..AUG
#=GR JGI24724J26744_10023391/2281-2401 CODON                        ......................................STP...................................................................................................................................AUG
#=GR JGI24724J26744_10023391/2281-2401 TT_RNIE_SLOW                 ...............................................................................................................................................................................
3300000052_087558/1706-1833                                         ....UAGGCAAGGAUUGUUAAUCCUAUAAACUUAUUGCAUUUGGUUGAUAAAUCGUGCUAUAAUGCGCUCAUGUGUCUAUAUAACUCUG.......GUUC.........CACAU..................GAGC.....UCCAGGG.C..GGAAAGAGGUGAAGUAGUA.AUG
#=GR 3300000052_087558/1706-1833 CODON                              ....STP.....................................................................................................................................................................AUG
#=GR 3300000052_087558/1706-1833 TT_RNIE_SLOW                       ...............................................................................................................................................................................
NZ_JQCR01000002.1/1896474-1896348                                   ....AACACUCAAAAAAUGUAAAAUUGAAACAUAUUGCCGAUUCAUUUAUUUCGUGGUAGAAUAUGAAUAUCUGUUCAUUAUAACUCUGUG.....CUC..........GCAU....................GAG....GCCCAGGG.C...AAAAGAGGUGAAAUUCAA.AUG
#=GR NZ_JQCR01000002.1/1896474-1896348 CODON                        ....TP......................................................................................................................................................................AUG
#=GR NZ_JQCR01000002.1/1896474-1896348 TT_RNIE_SLOW                 ...............................................................................................................................................................................
NZ_LIGF01000001.1/2484756-2484881                                   ....GAAUUCCUGAAGAAUAUAGAGGGAAUGCUGUUGCAAAAUGAACAGCACCCUGUUAUACUACUGCUAUGUGCUUAUUUUAACUCUG.......GGUCC........UCA...................GGAUU.......CAGGG.C..AGAAGGAGUUGAGAACGAA.AUG
#=GR NZ_LIGF01000001.1/2484756-2484881 CODON                        ...........STP..............................................................................................................................................................AUG
#=GR NZ_LIGF01000001.1/2484756-2484881 TT_RNIE_SLOW                 ...............................................................................................................................................................................
3300001580_10921771/94-217                                          ....AACUCUACAUAAUAUUGUCGAUGUGUGAAUGUUGCUUAUUGCAUUCUCAUUAGGCUUGUGAUAAACUACUAAUGCACUUACUUUG.......AAUGA........AGG...................UCAUU.......CAAGG.C..GGAAGGAGAGAUGAACU...AUG
#=GR 3300001580_10921771/94-217 CODON                               ............................................................................................................................................................................AUG
#=GR 3300001580_10921771/94-217 TT_RNIE_SLOW                        ...............................................................................................................................................................................
2227341862/282-213                                                  ...........................................................AAAGCUGUAUAAUACAGAUAACUUUCUCUG.......GUU..........AACCUAC.................AAU.......CAGGG.C..CGAAGGAGUGAAUAAGAU..AUG
#=GR 2227341862/282-213 CODON                                       ............................................................................................................................................................................AUG
#=GR 2227341862/282-213 TT_RNIE_SLOW                                ...............................................................................................................................................................................
JGI994J12354_10052525/1899-2023                                     ....CAACAUACCAUUAAAUAAAGUAUAAUUCUAUUGUUAUAUAAAAAGCUGUAGCUUAAGUUUAAGCUAAUACAGAUAACUUUCUCUG.......GUU..........AACCUAC.................AAU.......CAGGG.C..CGAAGGAGUGUAUAAGAU..AUG
#=GR JGI994J12354_10052525/1899-2023 CODON                          .................................................................................................PT..........S.................................................................
#=GR JGI994J12354_10052525/1899-2023 TT_RNIE_SLOW                   ...............................................................................................................................................................................
KGI_S1_ANT02_95m_c10164418/534-409                                  ....AGUCGGAUUUUUGAUAAAAAAGAUUGCUUUAUAUUGGGAAAAAUGUUAUUGUUUUAAUGUUGUCUAAAGACAAAAAUCAACUCUGAUCCA..GC...........AAAU.....................GC.....AUCAGGG.C..ACAAGGAGAGAUUACUU...AUG
#=GR KGI_S1_ANT02_95m_c10164418/534-409 CODON                       ............................................................................................................................................................................AUG
#=GR KGI_S1_ANT02_95m_c10164418/534-409 TT_RNIE_SLOW                ...............................................................................................................................................................................
NZ_JQLG01000004.1/1333297-1333422                                   ....AGUCGGAUUUUUGAUAAAAAAGAUUGCUUUAUAUAGGGAAAAAUGUUAUUGUUUUAAUGUUGUCUAAAGACAAAAAUCAACUCUGAUCCA..GC...........AAAU.....................GC.....AUCAGGG.C..ACAAGGAGAGAUUACUU...AUG
#=GR NZ_JQLG01000004.1/1333297-1333422 CODON                        ............................................................................................................................................................................AUG
#=GR NZ_JQLG01000004.1/1333297-1333422 TT_RNIE_SLOW                 ...............................................................................................................................................................................
KGI_S1_ANT01_95m_c10000058/18328-18453                              ....AGUCGGACUUUUGAUAAAAAAGAUUGCUUUAUAUAGGGAAAAAUGUUAUUAUCUUAAUGUUGUCUAAAGACAAAAAUCAACUCUGAUCCA..GC...........AAAU.....................GC.....AUCAGGG.C..ACAAGGAGAGAUUACUU...AUG
#=GR KGI_S1_ANT01_95m_c10000058/18328-18453 CODON                   ............................................................................................................................................................................AUG
#=GR KGI_S1_ANT01_95m_c10000058/18328-18453 TT_RNIE_SLOW            ...............................................................................................................................................................................
NZ_JQLQ01000002.1/2377836-2377710                                   ....GUUAGGAUUUUGAUGAAAAGUAUUGAAUCAUAUUGAAGAAUAUGGUAUUAUGCUAUUAUUGUCUAGAGACAAAAAAUCAACUCUGGUUCA..GC...........AAAU.....................GC.....AUCAGGG.C..ACAAGGAGAGAUACACUU..AUG
#=GR NZ_JQLQ01000002.1/2377836-2377710 CODON                        ............................................................................................................................................................................AUG
#=GR NZ_JQLQ01000002.1/2377836-2377710 TT_RNIE_SLOW                 ...............................................................................................................................................................................
NC_022606.1/216600-216726                                           ....UUUAAUUUCUAAUAAAAAGUGAUUGCUUUGUGUAGACAAAUAUGCUAUCAUGCUAAUGUUGUCUAAAGACAAAAUAAGAACUCUGAUUCA..GC...........AGAU.....................GC.....AUCAGGG.C..ACAAGGAGAGAUUCAUAU..AUG
#=GR NC_022606.1/216600-216726 CODON                                ............................................................................................................................................................................AUG
#=GR NC_022606.1/216600-216726 TT_RNIE_SLOW                         ...............................................................................................................................................................................
NZ_ABHH01000004.1/75273-75147                                       ....AGUUGGAAAUUUAAUAAAAAAUGUUGCUUUGAAUUGGGAAAUAUGUUAUUAUGCUAAUGUUGUCUAAAGACAAAAAUUAACUCUGAUACA..GC...........AAAU.....................GC.....AUCAGGG.C..AUAAGGAGAGAUUUAUAU..AUG
#=GR NZ_ABHH01000004.1/75273-75147 CODON                            ............................................................................................................................................................................AUG
#=GR NZ_ABHH01000004.1/75273-75147 TT_RNIE_SLOW                     ...............................................................................................................................................................................
NZ_AULU01000019.1/60484-60609                                       ....AAACGAAAGUUUCUUAUUAUAAAAUGCAAGUUGCGCACCCUAUACCGGUGUGCUAUAAUCCAUCUAUGUGUCAUUUAUAACUCUGGGAAC..GC...........AAAGG....................GC......UCAGGG.C..GGAAAGAGGUGAAUUCG...AUG
#=GR NZ_AULU01000019.1/60484-60609 CODON                            ............................................................................................................................................................................AUG
#=GR NZ_AULU01000019.1/60484-60609 TT_RNIE_SLOW                     ...............................................................................................................................................................................
AUXO012865815.1/7752-7631                                           ....AUUUCAAGAAAUUAUUCAACAAACCAAAAAAGACUUGAAAAGUUAAAAAAAAUUUGAUAUAUUAAUAACGCAUUUAAUUACUAUGU......CAG..........GAAAA...................CUG......UCAUGG.C..GGAAGGAGAGAUAUU.....AUG
#=GR AUXO012865815.1/7752-7631 CODON                                ...............................................STP..........................................................................................................................AUG
#=GR AUXO012865815.1/7752-7631 TT_RNIE_SLOW                         ...............................................................................................................................................................................
RUMENNODE_2681326_1/10071-10196                                     ....AAUUAUAGUAAAUCUAGGAUAUUUUUAAAAAUAUAAUUGCGAAUAAUAAUAUAUUUUGUUAGUAUUUAUGAGCAAACUUACUUUG.......GGC..........GACAUUACG...............GCU.......CAAGG.C..GGAAGGAGAAAAAAGUU...AUG
#=GR RUMENNODE_2681326_1/10071-10196 CODON                          ............................................................................................................................................................................AUG
#=GR RUMENNODE_2681326_1/10071-10196 TT_RNIE_SLOW                   ...............................................................................................................................................................................
2204978118/286-216                                                  ...........................................................CUAACAAAGUUGACUAAUCGAUAAUCUCUGGGUC...AUCG.........GAU....................UGAU......UCAGGG.C...AAAGGAGCGAUAGAUA...AUG
#=GR 2204978118/286-216 CODON                                       ...............................................................................................................................................................................
#=GR 2204978118/286-216 TT_RNIE_SLOW                                ...............................................................................................................................................................................
NC_018610.1/1624692-1624567                                         ....AGAAGUUGAAGAAAGAGUCAAUUGAUGAUUGAUUGACGAUUUUAUUUAUGGUACACUAACAAAGUUGACUAAUCGAUAAUCUCUGGGUC...AUCG.........GAU....................UGAU......UCAGGG.C...AAAGGAGCGAUAGAUA...AUG
#=GR NC_018610.1/1624692-1624567 CODON                              ............................................................................................................................................................................AUG
#=GR NC_018610.1/1624692-1624567 TT_RNIE_SLOW                       ...............................................................................................................................................................................
NZ_AUMM01000004.1/100073-100201                                     ....AAAUAGAGAAGGCACUCUAACAUAAAUCGGCGCCUUGAAAUGAGGGACCACUCCUGUUAUAAUGUCAUUUGUGUAAUUAACUCUG.......GUUUG........AAAGA.................UUAAC.......CAGGG.C.AUAAAGGAGCUGAAACGAAG.AUG
#=GR NZ_AUMM01000004.1/100073-100201 CODON                          ............................................................................................................................................................................AUG
#=GR NZ_AUMM01000004.1/100073-100201 TT_RNIE_SLOW                   ...............................................................................................................................................................................
NZ_AFVQ02000220.1/17191-17065                                       ....UCAAGCAGAACAAUCCUUGCAAAGCUUGGAGCAGUCUGAUACAAUACUCGUUGUGCGUUAUACUAUAGGACGUAAUAAGACUCUG.......GUUUG........AGAGA.................UUAAU.......CAGGG.C.GUAAAGGAGAUGAAUGAG...AUG
#=GR NZ_AFVQ02000220.1/17191-17065 CODON                            ...............................................................................................................................................................................
#=GR NZ_AFVQ02000220.1/17191-17065 TT_RNIE_SLOW                     ...............................................................................................................................................................................
NZ_AWTC01000005.1/157256-157132                                     ....UACGUGAGGAGCGGAGAAACAAGUUGACGCAGAGAUUCGACAGCAAUUUUUCCCGGACAUUUUGAACAUCCUCUAUCAAACUCUG.......GUU..........UGAGAGAAU...............AAU.......CAGGG.C...AAAGGAGAUGAAUGAG...AUG
#=GR NZ_AWTC01000005.1/157256-157132 CODON                          ............................................................................................................................................................................AUG
#=GR NZ_AWTC01000005.1/157256-157132 TT_RNIE_SLOW                   ...............................................................................................................................................................................
NZ_KB899046.1/56026-55900                                           ....CAUACGUGACACGCCAUCAUGCCGGCUUGCAAAUCACAUUUUUUCCUGAUACAAUACUCGUUGUGCGUUAUGCUAUCAGACUCUG.......GUU..........UGAGAGAAU...............AAU.......CAGGG.C.GCAAAGGAGAUGAAUGAA...AUG
#=GR NZ_KB899046.1/56026-55900 CODON                                ............................................................................................................................................................................AUG
#=GR NZ_KB899046.1/56026-55900 TT_RNIE_SLOW                         ...............................................................................................................................................................................
NZ_JAQS01000032.1/1924-2050                                         ....UUAAGCAGAACGAUCCUUGCAAAGCUUGGGGCAGUCUGAUACAAUACUCGUUGUGCGUUAUACUAUAGGACGCAAUAAGACUCUG.......GUU..........UGAGAGAAU...............AAU.......CAGGG.C.GUAAAGGAGAUGAAUGAG...AUG
#=GR NZ_JAQS01000032.1/1924-2050 CODON                              ............................................................................................................................................................................AUG
#=GR NZ_JAQS01000032.1/1924-2050 TT_RNIE_SLOW                       ...............................................................................................................................................................................
NZ_KB898207.1/5712-5585                                             ....GUUUUGCGGUAUUUUAAAUACAAUAAAGUAUUUGCAUAUUAACAUGGGUAGUGCUAUAAUUCGUUCAUGUGUCUACAUUACUCUG.......GGU..........GGACUAAGAA..............ACU.......CAGGG.C..GGAAAGAGGUGAAACUCA..AUG
#=GR NZ_KB898207.1/5712-5585 CODON                                  ...............................................................................................................................................................................
#=GR NZ_KB898207.1/5712-5585 TT_RNIE_SLOW                           ...............................................................................................................................................................................
NZ_AUFO01000034.1/5571-5444                                         ....GUUUUGCGGCAUUUUAAAUACAAUAAAAUAUUUGCAUAUUAACAUGGGUGGUGCUAUAAUUCGUUCAUGUGUCUACAUUACUCUG.......GGU..........GGACUAAGAA..............ACU.......CAGGG.C..GGAAAGAGGUGAAACUCA..AUG
#=GR NZ_AUFO01000034.1/5571-5444 CODON                              ...............................................................................................................................................................................
#=GR NZ_AUFO01000034.1/5571-5444 TT_RNIE_SLOW                       ...............................................................................................................................................................................
NZ_AFNU02000004.1/304442-304566                                     ....GACUCAAUAUAAGGAUUAAAACUAAGAAAAAACAUAUUGCAAAUUCAAAAUAAUAUGAUAUAAUUAUUAGGUGCAACUUACUCUG.......GGU..........UGAAAUAAC...............AUU.......CAGGG.C..GGAAGGAGUGAAUAUA....AUG
#=GR NZ_AFNU02000004.1/304442-304566 CODON                          ............................................................................................................................................................................AUG
#=GR NZ_AFNU02000004.1/304442-304566 TT_RNIE_SLOW                   ...............................................................................................................................................................................
NZ_LDNY01000001.1/240616-240742                                     ....AAAAAAAGACGACCGGUGAAAAAAACGAAAACAGACUUGUAAAACCUAUAGUAGGGUGAUAUUAUAUUCUAGUGAACUUUCUCUA.......GGU..........UGAAAGAAU...............ACU.......UAGGG.C..CGAAGGAGUUGAAAAGCA..AUG
#=GR NZ_LDNY01000001.1/240616-240742 CODON                          ...............................................................................................................................................................................
#=GR NZ_LDNY01000001.1/240616-240742 TT_RNIE_SLOW                   ...............................................................................................................................................................................
NZ_KK211189.1/798642-798768                                         ....AAAAAAAGACGACCAGUGAAAAAAACGAAAUCAGACUUGUAAAUCCUAUAGUUGGGUGAUAUUAUAUUCUAGUGAACUUUCUCUA.......GGU..........UGAAAGAAU...............ACU.......UAGGG.C..CGAAGGAGUUGAAAAGCA..AUG
#=GR NZ_KK211189.1/798642-798768 CODON                              ...........................................STP..............................................................................................................................AUG
#=GR NZ_KK211189.1/798642-798768 TT_RNIE_SLOW                       ...............................................................................................................................................................................
NZ_JQGI01000001.1/1863245-1863119                                   ....AAGAGUCGACGCCCGGUGAAAAAAACGAAAACAGACUUGUAAAUCCGUGAGCCGGGUGCUAUUAUAUUCUAGUGAACUUUCUCUA.......GGU..........UGAAAGAAU...............ACU.......UAGGG.C..CGAAGGAGUUGAAAAGCA..AUG
#=GR NZ_JQGI01000001.1/1863245-1863119 CODON                        ...........................................STP..............................................................................................................................AUG
#=GR NZ_JQGI01000001.1/1863245-1863119 TT_RNIE_SLOW                 ...............................................................................................................................................................................
NZ_ATKK01000002.1/493956-493830                                     ....AAGAGUCGCCGUCCGGUGAAAAAAACAAAAACUGACUUGUAAAUCUGUGGACUGGGUGCUAUUAUAUUCUAGUGAACUUUCUCUA.......GGU..........UGAAAGAAU...............ACU.......UAGGG.C..CGAAGGAGUUGAAAAGCA..AUG
#=GR NZ_ATKK01000002.1/493956-493830 CODON                          ...............................................................................................................................................................................
#=GR NZ_ATKK01000002.1/493956-493830 TT_RNIE_SLOW                   ...............................................................................................................................................................................
NZ_JNAA01000057.1/81193-81067                                       ....AAGAGUCGCCGAACGGUGAAAAAAACAAAAACUGACUUGUAAAUCUGUGGGCCGGGUGCUAUUAUAUUCUAGUGAACUUUCUCUA.......GGU..........UGAAAGAAU...............ACU.......UAGGG.C..CGAAGGAGUUGAAAAGCA..AUG
#=GR NZ_JNAA01000057.1/81193-81067 CODON                            ...........................................STP.................................................................................................................................
#=GR NZ_JNAA01000057.1/81193-81067 TT_RNIE_SLOW                     ...............................................................................................................................................................................
NZ_JJMW01000013.1/23581-23707                                       ....AAGAGUCGCCGACCGGUGAAAAAAACAAAAACUGACUUGUAAAUCUGUGGACCGGGUGCUAUUAUAUUCUAGUGAACUUUCUCUA.......GGU..........UGAAAGAAU...............ACU.......UAGGG.C..CGAAGGAGUUGAAAAGCA..AUG
#=GR NZ_JJMW01000013.1/23581-23707 CODON                            ...........................................STP.................................................................................................................................
#=GR NZ_JJMW01000013.1/23581-23707 TT_RNIE_SLOW                     ...............................................................................................................................................................................
NZ_JNIQ01000001.1/873132-873258                                     ....AAGAGUCGCCGUCCGGUGAAAAAAACAAAAACUGACUUGUAAAUCUGUGGACCGGGUGCUAUUAUAUUCUAGUGAACUUUCUCUA.......GGU..........UGAAAGAAU...............ACU.......UAGGG.C..CGAAGGAGUUGAAAAGCA..AUG
#=GR NZ_JNIQ01000001.1/873132-873258 CODON                          ...........................................STP.................................................................................................................................
#=GR NZ_JNIQ01000001.1/873132-873258 TT_RNIE_SLOW                   ...............................................................................................................................................................................
NZ_JNIP01000001.1/361302-361432                                     ....GAAAAAGAGUCGACGCCCGGUGAAAAAAACGAAAACGGACUUGUAAAUCCGUGAACCGGGUGCUAUUAUAUUCUAGUGAACUUUC.......UCU..........AGGUUGAA................AGA.AUACUU.AGGG.C..AGAAGGAGUUGAAAAGCA..AUG
#=GR NZ_JNIP01000001.1/361302-361432 CODON                          ...............................................STP.............................................................................................................................
#=GR NZ_JNIP01000001.1/361302-361432 TT_RNIE_SLOW                   ...............................................................................................................................................................................
NZ_ASXD01000010.1/15854-15724                                       ....GAAAAAGAGUCGCCGCCCGGUGAAAAAAACGAAAACAGACUUGUAAAUCCGUGAGCCGGGUGCUAUUAUAUCCUAGUGAACUUUC.......UCU..........AGGUUGAA................AGA.AUACUU.AGGG.C..AGAAGGAGUUGAAAAGCA..AUG
#=GR NZ_ASXD01000010.1/15854-15724 CODON                            ...............................................STP..........................................................................................................................AUG
#=GR NZ_ASXD01000010.1/15854-15724 TT_RNIE_SLOW                     ...............................................................................................................................................................................
3300000558_10315482/354-233                                         ....AUCCGCAUUUCAUCGAGGGAAUCAAUUAUUACUUGCAUUUUGAAAAUAUGUUUGAUAUAAUACUUUUGCUAAAGAACUUACUAUG.......A...........CAUAAAAA...................U.......CAUGG.C..AGAAGGAGAGAAAUAAAA..AUG
#=GR 3300000558_10315482/354-233 CODON                              ............................................................................................................................................................................AUG
#=GR 3300000558_10315482/354-233 TT_RNIE_SLOW                       ...............................................................................................................................................................................
NZ_KE159636.1/2955415-2955266                                       ....AUUGGAAUUAGCAUUUUGAUUCCCGCGGCAAAUGGGAAUUUCGGGAAUGCCGCGGGAUAUUUGGUUUUAACGCCGCAUUACUUUGGCGCUGUAAUAGGGCCAUG.UGGACC.........CAUGGCAUUGUU.......CAGGG.C.AGGAAAGAGAGGAAAAAUA..AUG
#=GR NZ_KE159636.1/2955415-2955266 CODON                            ............................................................................................................................................................................AUG
#=GR NZ_KE159636.1/2955415-2955266 TT_RNIE_SLOW                     ...............................................................................................................................................................................
JGI24712J26585_10086008/745-674                                     .......................................................AAAAUCAUAAUGUUAUAAUAUAUCGGUAACUUAUC......AU...........GAUUAA...................AU......UCAUGG.C..GGAAGGAGCGUAAAAAA...AUG
#=GR JGI24712J26585_10086008/745-674 CODON                          ............................................................................................................................................................................AUG
#=GR JGI24712J26585_10086008/745-674 TT_RNIE_SLOW                   ...............................................................................................................................................................................
JGI24709J26583_10005562/7850-7728                                   ....CAGCAACACCUAAAGUGAACACAGCGUCAUAUUUAAAUUACUUGCUUAAUAAAAAUCAUAAUGUUAUAAUAUAUCGGUAACUUAUC......AU...........GAUUAA...................AU......UCAUGG.C..GGAAGGAGCGUAAAAAA...AUG
#=GR JGI24709J26583_10005562/7850-7728 CODON                        ............................................................................................................................................................................AUG
#=GR JGI24709J26583_10005562/7850-7728 TT_RNIE_SLOW                 ...............................................................................................................................................................................
JGI24710J26742_10016493/1675-1797                                   ....UUACAUUUUAAAUAUACUAAUAUUUAUCAUAUUUAAAUUACUUGCUUAAUAAAAAUCAUAAUGUUAUAAUAUAUCGGUAACUUAUC......AU...........GAUUAA...................AU......UCAUGG.C..GGAAGGAGCGUAAAAAA...AUG
#=GR JGI24710J26742_10016493/1675-1797 CODON                        ............STP.............................................................................................................................................................AUG
#=GR JGI24710J26742_10016493/1675-1797 TT_RNIE_SLOW                 ...............................................................................................................................................................................
AUXO014528965.1/1905-2029                                           ....UAUUCUACAAAUAAUAGAGAUAAGUAAAAUUAAUGUUGUGUUAAUUUAUAUCAUUAUGAUAUUAUCAAUAAGCAAACUUACUUUGA......UCG..........ACAUA...................CGG.....AUCAAGG.C..GGAAGGAGAAAAGCAAG...AUG
#=GR AUXO014528965.1/1905-2029 CODON                                ............................................................................................................................................................................AUG
#=GR AUXO014528965.1/1905-2029 TT_RNIE_SLOW                         ...............................................................................................................................................................................
IMNBL1_c0363154/60-183                                              ....AACACAUUCAAAGUGUACUAAGAAAAUGGUAAAAACACUUGAAAUAUUAGGAAAAGAUAGAUAUAAUGAUUAGGCACUUACUUUA.......GACUC........GCAUA.................GAGUU.......UAAGG.C..GGAAGGAGAGAAAUU.....AUG
#=GR IMNBL1_c0363154/60-183 CODON                                   ............................................................................................................................................................................AUG
#=GR IMNBL1_c0363154/60-183 TT_RNIE_SLOW                            ...............................................................................................................................................................................
NC_014136.1/1067827-1067949                                         ....ACUUAAUGCCAUGAUUUGUGUUCUUUAAAGUUGUUGCAAUUUAAUAUACGUUAUGCUAAACUAUACUAGUUAUAUACUGACUCUGU......UAC..........AGAA....................GUA......UCAGGG.C.GCUAAGGAGAAUUUAUU....AUG
#=GR NC_014136.1/1067827-1067949 CODON                              ...............................................................................................................................................................................
#=GR NC_014136.1/1067827-1067949 TT_RNIE_SLOW                       ...............................................................................................................................................................................
NZ_KI391971.1/1673502-1673380                                       ....UUUCAGCUAAUAAAAAUAGUUGCAUUCUAUGUCCAAGCAUGCUAUUAUACUUGUGUUGCUUUAUGCAUAAAAUAAAAUAACUCUGGA.....UUA..........GGCAA...................UAA.....UUCAGGG.C..AGGAGGAAUAGAAA......AUG
#=GR NZ_KI391971.1/1673502-1673380 CODON                            ............................................................................................................................................................................AUG
#=GR NZ_KI391971.1/1673502-1673380 TT_RNIE_SLOW                     ...............................................................................................................................................................................
SRS043422_C2569170/344-233                                          ...............AAAAAUAGUUGCAUUCUAUGCCCAAGCAUGCUAUUAUACUUGUGUUGCUUUAUGCAUAAAAAUAAAUAACUCUGGA.....UUA..........GGCAA...................UAA.....UUCAGGG.C..AGGAGGAAUAGAAA......AUG
#=GR SRS043422_C2569170/344-233 CODON                               ............................................................................................................................................................................AUG
#=GR SRS043422_C2569170/344-233 TT_RNIE_SLOW                        ...............................................................................................................................................................................
Keratinized_gingiva_LANL_C5703483/143-21                            ....UUUCAACUAAUAAAAAUAGUUGCAUUCUAUGCCUAAGCAUGCUAUUAUACUUGUGUUGCUUUAUGCAUAAAAAUAAAUAACUCUGGA.....UUA..........GGCAA...................UAA.....UUCAGGG.C..AGGAGGAAUAGAAA......AUG
#=GR Keratinized_gingiva_LANL_C5703483/143-21 CODON                 ...............................................................................................................................................................................
#=GR Keratinized_gingiva_LANL_C5703483/143-21 TT_RNIE_SLOW          ...............................................................................................................................................................................
SRS024281_C971068/123-245                                           ....UCAAACCUAAUAAAAAUAGUUGCAUUCUAGACCUAAGCAUGCUAUUAUACUUGUGUUGCUUUAUGCAUAAAAAUAAAUAACUCUGGA.....UUA..........GGCAA...................UAA.....UUCAGGG.C..AGGAGGAAUAGAAA......AUG
#=GR SRS024281_C971068/123-245 CODON                                ............................................................................................................................................................................AUG
#=GR SRS024281_C971068/123-245 TT_RNIE_SLOW                         ...............................................................................................................................................................................
SRS062878_LANL_scaffold_75258/1563-1685                             ....UUUCAGCUAAUAAAAAUAGUUGCAUUCUAUGCCCAAGCAUGCUAUUAUACUUGUGUUGCUUUAUGCAUAAAAAUAAAUAACUCUGGA.....UUA..........GGCAA...................UAA.....UUCAGGG.C..AGGAGGAAUAGAAA......AUG
#=GR SRS062878_LANL_scaffold_75258/1563-1685 CODON                  ............................................................................................................................................................................AUG
#=GR SRS062878_LANL_scaffold_75258/1563-1685 TT_RNIE_SLOW           ...............................................................................................................................................................................
SRS013506_C1062755/1-74                                             .....................................................CUUGUGUUGCUUUAUGCAUAAAAUAAAAUAACUCUGGA.....UUA..........GGCAA...................UAA.....UUCAGGG.C..AGGAGGAAUAGAAA......AUG
#=GR SRS013506_C1062755/1-74 CODON                                  ............................................................................................................................................................................AUG
#=GR SRS013506_C1062755/1-74 TT_RNIE_SLOW                           ...............................................................................................................................................................................
SRS017215_C2571075/324-233                                          ...................................CUCGAGCAUGCUAUUAUACUUGUGUUGCUUUAUGCAUAAAAAUAAAUAACUCUGGA.....UUA..........GGCAA...................UAA.....UUCAGGG.C..AGGAGGAAUAGAAA......AUG
#=GR SRS017215_C2571075/324-233 CODON                               ...............................................................................................................................................................................
#=GR SRS017215_C2571075/324-233 TT_RNIE_SLOW                        ...............................................................................................................................................................................
SRS019976_C721550/349-227                                           ....AUUCACCUAAUAAAAAUAGUUGCAUUCUAUGCCUAAGCAUGCUAUUAUACUUGUGUUGCUUUAUGCAUAAAAAUAAAUAACUCUGGA.....UUA..........GGCAA...................UAA.....UUCAGGG.C..AGGAGGAAUAGAAA......AUG
#=GR SRS019976_C721550/349-227 CODON                                ...............................................................................................................................................................................
#=GR SRS019976_C721550/349-227 TT_RNIE_SLOW                         ...............................................................................................................................................................................
JGI994J12354_10282062/334-212                                       ....GUAGGGGUUUAACUCAAUGAAGAAAGCAUAAAAUGAUAUUGCGUUAUUAUAUGGUUUAUGAUAUAUUAUAUAGGCACUUACUUUG.......AAU..........AGAUAUGAA...............AUU.......CAAGG.C..GGAAGGAGAAGUAU......AUG
#=GR JGI994J12354_10282062/334-212 CODON                            ............................................................................................................................................................................AUG
#=GR JGI994J12354_10282062/334-212 TT_RNIE_SLOW                     ...............................................................................................................................................................................
AUXO015979915.1/2933-3055                                           ....AAAGGAUAAAAUAAUAAAAAACAAAUAAAACACUUGCAUUUAAAAAGAUUACUUGCUAUAAUAUAAAAGCAAUAAAUUAUCUAUG.......GCU..........UGAAUU..................AGU.......CAUGG.C..GGAAGGAGUUGGAAACU...AUG
#=GR AUXO015979915.1/2933-3055 CODON                                .............................STP............................................................................................................................................AUG
#=GR AUXO015979915.1/2933-3055 TT_RNIE_SLOW                         ...............................................................................................................................................................................
NC_015978.1/397604-397727                                           ....GCUUCUGAAGCAUAGUUUUUGGUAUUGCAACAAUUUCUUUUUAGUGGUAAACUACAAAAGUUGAAUAUUUAUAAAUCAAUCUCUG.......GAUUU........UAU...................AAGUU.......CAGGG.C..AAAAGGAGCGUAAUAUU...AUG
#=GR NC_015978.1/397604-397727 CODON                                ................STP.........................................................................................................................................................AUG
#=GR NC_015978.1/397604-397727 TT_RNIE_SLOW                         ...............................................................................................................................................................................
NZ_KB899855.1/6773-6648                                             ....CUGCAAAACGCACGGGCGGGUCAAUUAAUUCCUUGUCAUGGCCCGCCUCGUCGUGAUAUACUUCGUUUGUCUGUCUAAUACUCUGGUC....CC...........GCAUGA...................GG.....UCCAGGG.C..GGAAAGAGGUGAACGUC...UUG
#=GR NZ_KB899855.1/6773-6648 CODON                                  ............................................................................................................................................................................AUG
#=GR NZ_KB899855.1/6773-6648 TT_RNIE_SLOW                           ...............................................................................................................................................................................
JGI26057J44791_1087402/406-339                                      ..............................................................UACUUCGUUUGUCUGUCUAAUACUCUGGUC....CC...........GCAUGA...................GG.....UCCAGGG.C..GGAAAGAGGUGAACGUC...UUG
#=GR JGI26057J44791_1087402/406-339 CODON                           ..............................................................AUG..............................................................................................................
#=GR JGI26057J44791_1087402/406-339 TT_RNIE_SLOW                    ...............................................................................................................................................................................
NZ_AUCP01000036.1/6404-6279                                         ....GGUCCGCACCAAAAAUUGACGGAAAAAUCCGGUUGUGAUUUUCACUCCGGACGUGAUAUAAUCCCAUUAUGUGUCUAAUACUCUG.......GAUCCG.......CAUG.................UGG.UU.......CAGGG.C..AGAAAGAGGUGAACGCG...UUG
#=GR NZ_AUCP01000036.1/6404-6279 CODON                              .......................................STP..................................................................................................................................AUG
#=GR NZ_AUCP01000036.1/6404-6279 TT_RNIE_SLOW                       ...............................................................................................................................................................................
2200552946/349-223                                                  ....GGGUUCGCCGGGACUCGCCCGGCAAACAUUUUCUUGUUUUUAACCGCCCAAGGUGGUAUACUUCGCUUGUCUGUCUAUUACUCUG.......GACCCGC......ACU.................GCGG.UU.......CAGGG.C..GGAAAGAGGUGAACGUC...UUG
#=GR 2200552946/349-223 CODON                                       ............................................................................................................................................................................AUG
#=GR 2200552946/349-223 TT_RNIE_SLOW                                ...............................................................................................................................................................................
SRS043422_LANL_scaffold_14382/1006-879                              ....AAAUAUUAGUAAAAGUACUUGAUUUUUUAGUAAUUAUUAUUUAUAAUAAAUAGGUAUGUGAUUAACUCACUGAAAAAUAACUCUGUU.....CGU..........AAUAAAA.................GCG.....UUCAGGG.C..AGAAGGAGACGAUAAUA...AUG
#=GR SRS043422_LANL_scaffold_14382/1006-879 CODON                   ............................................................................................................................................................................AUG
#=GR SRS043422_LANL_scaffold_14382/1006-879 TT_RNIE_SLOW            ...............................................................................................................................................................................
SRS019591_WUGC_scaffold_32512/14-141                                ....UUUUUUUAAUAAACUACUUGAUUUUUUUGUAAUAAUUAUUUAUAAUAAAUAGGUAUGUGAUUAGAUCACUUCAAAAAUAACUCUGUU.....CGU..........AUUAAAA.................GCG.....UUCAGGG.C..AGAAGGAGACAAUAAUA...AUG
#=GR SRS019591_WUGC_scaffold_32512/14-141 CODON                     ............................................................................................................................................................................AUG
#=GR SRS019591_WUGC_scaffold_32512/14-141 TT_RNIE_SLOW              ...............................................................................................................................................................................
SRS013723_C3219578/300-244                                          ...........................................................................CAAAAAUAACUCUGUU.....CGU..........AUUAAAA.................GCG.....UUCAGGG.C..AGAAGGAGACAAUAAUA...AUG
#=GR SRS013723_C3219578/300-244 CODON                               ............................................................................................................................................................................AUG
#=GR SRS013723_C3219578/300-244 TT_RNIE_SLOW                        ...............................................................................................................................................................................
NZ_JUOB01000065.1/14844-14971                                       ....AAAUAUUAGUAAAAGUACUUGAUUUUUUCAGGAAUAUUAUUUAUAAUAAUAAGGUAUGUGAUUAACUCACUGAAAAAUAACUCUGUU.....CGU..........AUUAAAA.................GCG.....UUCAGGG.C..AGAAGGAGACGAUAAUA...AUG
#=GR NZ_JUOB01000065.1/14844-14971 CODON                            ............................................................................................................................................................................AUG
#=GR NZ_JUOB01000065.1/14844-14971 TT_RNIE_SLOW                     ...............................................................................................................................................................................
SRS024017_C910720/1-121                                             ...........AGUAAAAGUACUUGAUUUUUUCAGGAAUAUUAUUUAUAAUAAUAAGGUAUGUGAUUAACUCACUGAAAAAUAACUCUGUU.....CGU..........AUUAAAA.................GCG.....UUCAGGG.C..AGAAGGAGACGAUAAUA...AUG
#=GR SRS024017_C910720/1-121 CODON                                  ............................................................................................................................................................................AUG
#=GR SRS024017_C910720/1-121 TT_RNIE_SLOW                           ...............................................................................................................................................................................
SRS017088_Baylor_scaffold_355/853-726                               ....AAAUAUUAGUAAAAGUACUUGAUUUUUUUUAGAAUAUUAUUUAUAAUAAGUAGGUAUGUGAUUAACUCACUGAAAAAUAACUCUGUU.....CGU..........AUUAAAA.................GCG.....UUCAGGG.C..AGAAGGAGACGAUAAUA...AUG
#=GR SRS017088_Baylor_scaffold_355/853-726 CODON                    ............................................................................................................................................................................AUG
#=GR SRS017088_Baylor_scaffold_355/853-726 TT_RNIE_SLOW             ...............................................................................................................................................................................
SRS011086_WUGC_scaffold_19008/3577-3469                             .......................UGAUUUUUUCUUUAUAAUUAUUUAUAAUAAUAAGGUAUGUGAUUAAAUCACUUAAAAAUAACUCUGUU.....CGU..........AUUAAAA.................GCG.....UUCAGGG.C..AGAAGGAGACGAUAAUA...AUG
#=GR SRS011086_WUGC_scaffold_19008/3577-3469 CODON                  ............................................................................................................................................................................AUG
#=GR SRS011086_WUGC_scaffold_19008/3577-3469 TT_RNIE_SLOW           ...............................................................................................................................................................................
SRS015540_C1145684/521-394                                          ....AAAUAUUAAUAAAAGUACUUGAUUUUUUUAAGAUUAUUAUUUAUAAUAAUAAGGUAUGUGAUUAACUCACUGAAAAAUAACUCUGUU.....CGU..........AUUAAAA.................GCG.....UUCAGGG.C..AGAAGGAGACGAUAAUA...AUG
#=GR SRS015540_C1145684/521-394 CODON                               ............................................................................................................................................................................AUG
#=GR SRS015540_C1145684/521-394 TT_RNIE_SLOW                        ...............................................................................................................................................................................
Keratinized_gingiva_LANL_scaffold_12580/548-471                     ......................................................UAGGUAUGUGAUUAACUCACUGAAAAAUAACUCUGUU.....CGU..........AUUAAAA.................GCG.....UUCAGGG.C..AGAAGGAGACGAUAAUA...AUG
#=GR Keratinized_gingiva_LANL_scaffold_12580/548-471 CODON          ............................................................................................................................................................................AUG
#=GR Keratinized_gingiva_LANL_scaffold_12580/548-471 TT_RNIE_SLOW   ...............................................................................................................................................................................
SRS053917_LANL_scaffold_15970/524-397                               ....AAUAUUAAUAAAAGUACUUGAUUUUUUCCUACUUAUUAUUUAUAAUAAAUAGGUAUGUGAUUAGAUCACUUCAAAAAUAACUCUGUU.....CGU..........AUUAAAA.................GCG.....UUCAGGG.C..AGAAGGAGACGAUAAUA...AUG
#=GR SRS053917_LANL_scaffold_15970/524-397 CODON                    ............................................................................................................................................................................AUG
#=GR SRS053917_LANL_scaffold_15970/524-397 TT_RNIE_SLOW             ...............................................................................................................................................................................
SRS014126_C559610/429-302                                           ....AAAUAUUAGUAAAAGUACUUGAUUUUUUUAAGAAUAUUAUUUAUAAUAAGUAGGUAUGUGAUUAACUCACUGAAAAAUAACUCUGUU.....CGU..........AUUAAAA.................GCG.....UUCAGGG.C..AGAAGGAGACGAUAAUA...AUG
#=GR SRS014126_C559610/429-302 CODON                                ............................................................................................................................................................................AUG
#=GR SRS014126_C559610/429-302 TT_RNIE_SLOW                         ...............................................................................................................................................................................
SRS015060_C1555206/985-858                                          ....AAAUAUUAGUAAAAGUACUUGAUUUUUUUUAAAAUAUUAUUUAUAAUAAGUAGGUAUGUGAUUAACUCACUGAAAAAUAACUCUGUU.....CGU..........AUUAAAA.................GCG.....UUCAGGG.C..AGAAGGAGACGAUAAUA...AUG
#=GR SRS015060_C1555206/985-858 CODON                               ............................................................................................................................................................................AUG
#=GR SRS015060_C1555206/985-858 TT_RNIE_SLOW                        ...............................................................................................................................................................................
SRS022536_LANL_scaffold_96129/973-846                               ....NNNNNNNNNNNAAGUACUUGAUUUUUUCCUACUUAUUAUUUAUAAUAAAUAGGUAUGUGAUUAGAUCACUUCAAAAAUAACUCUGUU.....CGU..........AUUAAAA.................GCG.....UUCAGGG.C..AGAAGGAGACGAUAAUA...AUG
#=GR SRS022536_LANL_scaffold_96129/973-846 CODON                    ............................................................................................................................................................................AUG
#=GR SRS022536_LANL_scaffold_96129/973-846 TT_RNIE_SLOW             ...............................................................................................................................................................................
SRS017511_C3422862/1-81                                             ...................................................AGUAGGUAUGUGAUUAGAUCACUUCAAAAAUAACUCUGUU.....CGU..........AUUAAAA.................GCG.....UUCAGGG.C..AGAAGGAGACGAUAAUA...AUG
#=GR SRS017511_C3422862/1-81 CODON                                  ............................................................................................................................................................................AUG
#=GR SRS017511_C3422862/1-81 TT_RNIE_SLOW                           ...............................................................................................................................................................................
SRS015537_C1260669/341-454                                          ..................GUACUUGAUUUUUUCCUUAUAAUUAUUUAUAAUAAUAAGGUAUGUGAUUAAAUCACUUAAAAAUAACUCUGUU.....CGU..........AUUAAAA.................GCG.....UUCAGGG.C..AGAAGGAGACGAUAAUA...AUG
#=GR SRS015537_C1260669/341-454 CODON                               ............................................................................................................................................................................AUG
#=GR SRS015537_C1260669/341-454 TT_RNIE_SLOW                        ...............................................................................................................................................................................
SRS019387_C1674147/302-175                                          ....AAAUAUUAGUAAAAGUACUUGAUUUUUUUAAGAAUAUUAUUUAUAAUAAGUAGGUAUGUGAUUAAAUCACUGAAAAAUAACUCUGUU.....CGU..........AUUAAAA.................GCG.....UUCAGGG.C..AGAAGGAGACGAUAAUA...AUG
#=GR SRS019387_C1674147/302-175 CODON                               ............................................................................................................................................................................AUG
#=GR SRS019387_C1674147/302-175 TT_RNIE_SLOW                        ...............................................................................................................................................................................
SRS057022_LANL_scaffold_32496/244-117                               ....AAAUAUUAGUAAAAGUACUUGAUUUUUUUUAGAAUAUUAUUUAUAAUAAAUAGGUAUGUGAUUAACUCACUGAAAAAUAACUCUGUU.....CGU..........AUUAAAA.................GCG.....UUCAGGG.C..AGAAGGAGACGAUAAUA...AUG
#=GR SRS057022_LANL_scaffold_32496/244-117 CODON                    ............................................................................................................................................................................AUG
#=GR SRS057022_LANL_scaffold_32496/244-117 TT_RNIE_SLOW             ...............................................................................................................................................................................
NZ_KE384431.1/63355-63483                                           ....AAUUAUUUGCUAAAGUACUUGAUUUUUUCUAAAGAAUUAAUUAUAAUAAGUAGGUAUGUGAUUAACUCACUUAAAAAUAACUCUGUU.....CAUAUU.......UUA..................AA.GUG.....UUCAGGG.C..AGAAGGAGAAGAUAAUA...AUG
#=GR NZ_KE384431.1/63355-63483 CODON                                ...............................................................................................................................................................................
#=GR NZ_KE384431.1/63355-63483 TT_RNIE_SLOW                         ...............................................................................................................................................................................
NZ_KI271855.1/37427-37554                                           ....AUUUCUUAGUAAAAUGACUUGAUUUUUUUAGAAGGAUUAUUUAUAAUAAAUAGGUAUGUGAUUAACUCACUUAAAAAUAACUCUGUU.....CAU..........AUUCAAA.................GUG.....UUCAGGG.C..AGAAGGAGAAGAUAAUA...AUG
#=GR NZ_KI271855.1/37427-37554 CODON                                ...............................................................................................................................................................................
#=GR NZ_KI271855.1/37427-37554 TT_RNIE_SLOW                         ...............................................................................................................................................................................
AUXO018174862.1/1174-1051                                           ....CUAAACAAGGUCUUGAGUAGCUUUAUUUAACCCCUUGUCAAGUUUAAAAAAUAUGGUAUAAUAACUAAGUCAAAGAAAAUCUAUA.......CCAAA........GAA...................UUUGG.......UAUGG.C..GAAAGGAGAGAGUUUAA...AUG
#=GR AUXO018174862.1/1174-1051 CODON                                .....................STP....................................................................................................................................................AUG
#=GR AUXO018174862.1/1174-1051 TT_RNIE_SLOW                         ...............................................................................................................................................................................
NLM004_scaffold46339_1/517-394                                      ....AGACUAAAUAAAACUAAAUAAAAUUAUAAAAAAGGGCUUGAAAACAACAUAAUUUAAUGUUAAUAUAUCAUAGCAACUUACUUUG.......UAG..........UGAGAAAU................CUA.......CAAGG.C..GGAAGGAGAAAUAACA....AUG
#=GR NLM004_scaffold46339_1/517-394 CODON                           ............................................................................................................................................................................AUG
#=GR NLM004_scaffold46339_1/517-394 TT_RNIE_SLOW                    ...............................................................................................................................................................................
scaffold33486_3_MH0073/460-337                                      ....UUGAUGAUUAAAAUUGAUUAAAAUUAUAAAAAAGGGCUUGAAAACGACAUAAUUUAAUGUUAAUAUAUCAUAGCAACUUACUUUG.......UAG..........UGAGAAAU................CUA.......CAAGG.C..GGAAGGAGAAAUAACA....AUG
#=GR scaffold33486_3_MH0073/460-337 CODON                           ............STP.............................................................................................................................................................AUG
#=GR scaffold33486_3_MH0073/460-337 TT_RNIE_SLOW                    ...............................................................................................................................................................................
NOF010_scaffold2338_8/658-535                                       ....AGAAUCAAAGUUGAUGAUUAAAAUUAUAAAAAAGGGCUUGAAAACGACAUAAUUUAAUGUUAAUAUAUCAUAGCAACUUACUUUG.......UAG..........UGAGAAAU................CUA.......CAAGG.C..GGAAGGAGAAAUAACA....AUG
#=GR NOF010_scaffold2338_8/658-535 CODON                            ......................STP...................................................................................................................................................AUG
#=GR NOF010_scaffold2338_8/658-535 TT_RNIE_SLOW                     ...............................................................................................................................................................................
4491401.3_NODE_43820/1256-1133                                      ....CGAAUUAAAGUUGAUGAUUAAAAUUAUAAAAAAGGGCUUGAAAACGACAUAAUUUAAUGUUAAUAUAUCAUAGCAACUUACUUUG.......UAG..........UGAGAAAU................CUA.......CAAGG.C..GGAAGGAGAAAUAACA....AUG
#=GR 4491401.3_NODE_43820/1256-1133 CODON                           ............................................................................................................................................................................AUG
#=GR 4491401.3_NODE_43820/1256-1133 TT_RNIE_SLOW                    ...............................................................................................................................................................................
NLM032_scaffold64463_2/2824-2947                                    ....AGACUAAAUAAAACUAAAUAAAAUUAUAAAAAAGGGCUUGAAAACAACAUAAUUUAAUGUUAAUAUAUCUUAGCAACUUACUUUG.......UAG..........UGAGAAAU................CUA.......CAAGG.C..GGAAGGAGAAAUAACA....AUG
#=GR NLM032_scaffold64463_2/2824-2947 CODON                         ............................................................................................................................................................................AUG
#=GR NLM032_scaffold64463_2/2824-2947 TT_RNIE_SLOW                  ...............................................................................................................................................................................
BABG01003555.1/681-558                                              ....AGAAUCAAAGUUGAUGAUUAAAAUUAUAAAAAAGGGCUUGAAAACAACAUAAUUUAAUGUUAAUAUAUCAUAGCAACUUACUUUG.......UAG..........UGAGAAAU................CUA.......CAAGG.C..GGAAGGAGAAAUAACA....AUG
#=GR BABG01003555.1/681-558 CODON                                   ......................STP...................................................................................................................................................AUG
#=GR BABG01003555.1/681-558 TT_RNIE_SLOW                            ...............................................................................................................................................................................
SRS020233_C4059603/303-180                                          ....AUUAAAAUUUAGACUAGAUAAAAUUAUAAAAAAGUGCUUGAAAACGACAUAAUUUAAUGUUAAUAUAUCAUAGCAACUUACUUUG.......UAG..........UGAGAAAU................CUA.......CAAGG.C..GGAAGGAGAAAUAACA....AUG
#=GR SRS020233_C4059603/303-180 CODON                               ......STP...................................................................................................................................................................AUG
#=GR SRS020233_C4059603/303-180 TT_RNIE_SLOW                        ...............................................................................................................................................................................
NZ_JMLH01000001.1/51710-51586                                       ....UGUAGGUUUAGUGAUUUGAAAUAUUUUGUAAAUAUACUUGAAAUAAUGAUUUAUUAAUGUUAUUAUACAUUAGAAACUUACUUUG.......UAGC.........AGUAAG.................GCUA.......UAAGG.C..GGAAGGAGAUAUAAUUU...AUG
#=GR NZ_JMLH01000001.1/51710-51586 CODON                            ............................................................................................................................................................................AUG
#=GR NZ_JMLH01000001.1/51710-51586 TT_RNIE_SLOW                     ...............................................................................................................................................................................
NZ_BAHP02000099.1/13506-13381                                       ....UAAAUUUUAAGAUUUGAUCAAUAUUUUGUAAAUAUACUUGAAAUAAUGAUUUAUUAAUGUUAUUAUACACUAGAAACUUACUUUG.......UAGC.........AGUAAG.................GCUA.......UAAGG.C..GGAAGGAGAUAUAAAUUU..AUG
#=GR NZ_BAHP02000099.1/13506-13381 CODON                            ...............................................................................................................................................................................
#=GR NZ_BAHP02000099.1/13506-13381 TT_RNIE_SLOW                     ...............................................................................................................................................................................
SRS014313_WUGC_scaffold_17457/2357-2481                             ....UAAAUUGUUAUUUUGUGGAAUAAAAUUUAAAAUUUACUUGAAAAAACAAGAUAUUAAUGUUAUCAUACAUAAGAAACUUACUUUG.......UAGU.........AAAGAAG................ACUA.......UAAGG.C..GGAAGGAGAUAAAAAA....AUG
#=GR SRS014313_WUGC_scaffold_17457/2357-2481 CODON                  ............................................................AUG................................................................................................................
#=GR SRS014313_WUGC_scaffold_17457/2357-2481 TT_RNIE_SLOW           ...............................................................................................................................................................................
SRS016517_C20315060/163-222                                         .....................................................................UACAUAAGAAACUUACUUUG.......UAGU.........AAAGAAG................ACUA.......UAAGG.C..GGAAGGAGAUAAAAAA....AUG
#=GR SRS016517_C20315060/163-222 CODON                              ...............................................................................................................................................................................
#=GR SRS016517_C20315060/163-222 TT_RNIE_SLOW                       ...............................................................................................................................................................................
AKZA01000288.1/133-258                                              ....CAAAAAAGAAAUAUAAAAAGAUAAUUGCAUCUAAAAACCAAACAUGGUAAGAUAGUCAUGUUGUAAAAUCGACAAAUCAACUCUG.......GU...........GAAGCAAAUGA..............GC.......CAGGG.C...AAAGGAGAGAAGAAGAA..AUG
#=GR AKZA01000288.1/133-258 CODON                                   ............................................................................................................................................................................AUG
#=GR AKZA01000288.1/133-258 TT_RNIE_SLOW                            ...............................................................................................................................................................................
NZ_GL872323.1/1256986-1257111                                       ....CCAAAAAGAAAUAUAAAAAGAUAAUUGCAUCUAAAAUCCAAACAUGGUAAGAUAGUCAUGUUGUAAAAUCGACAAAUCAACUCUG.......GU...........GAAGCAAAUGA..............GC.......CAGGG.C...AAAGGAGAGAAGAAGAA..AUG
#=GR NZ_GL872323.1/1256986-1257111 CODON                            ...............................................................................................................................................................................
#=GR NZ_GL872323.1/1256986-1257111 TT_RNIE_SLOW                     ...............................................................................................................................................................................
AUXO014118027.1/50057-50181                                         ....UUAUCAUUAGUAACUGCAUAAUUAAAAAAAGUUCUUGCUAAUAUUAAAAACUUAUGAUAAUAUUAUUUAGGUAAAACUUACUAUG.......GU...........AGACUACA.................AC.......CAUGG.C..GGAAGGAGUGUAAAACAUU.AUG
#=GR AUXO014118027.1/50057-50181 CODON                              ......................STP...................................................................................................................................................AUG
#=GR AUXO014118027.1/50057-50181 TT_RNIE_SLOW                       ...............................................................................................................................................................................
NZ_HE998568.1/708766-708642                                         ....AAAGCGCUUAACUAAGGCGAAAAAUAAGAAAUUUAGGAUUGCUUUUAACAGGGGGCUAUGCUAAGAUAUAUAAGCACUUACUUUG.......GAC..........ACGCAAAGAG..............GUC.......CAAGG.C..GGAAGGAGAGUAAUU.....AUG
#=GR NZ_HE998568.1/708766-708642 CODON                              ............................................................................................................................................................................AUG
#=GR NZ_HE998568.1/708766-708642 TT_RNIE_SLOW                       ...............................................................................................................................................................................
SRS054590_LANL_scaffold_6972/192-68                                 ....CCAUGGUGAAAAAAGCGCUUANNNNNNNNNNUUUGGGAUUGCUUUUGCGAAGGCGCUAUGCUAAGAUAUAUAAGCACUUACUUUG.......GAC..........ACGCGAAGAG..............GUC.......CAAGG.C..GGAAGGAGAGUAAUU.....AUG
#=GR SRS054590_LANL_scaffold_6972/192-68 CODON                      ...............................................................................................................................................................................
#=GR SRS054590_LANL_scaffold_6972/192-68 TT_RNIE_SLOW               ...............................................................................................................................................................................
NZ_GG657553.1/397967-397843                                         ....AAAGCGCUUAACUAAGGCGAAAAUUAAGAAAUUUGGGAUUGCUUUUGCGAAGGCGCUAUGCUAAGAUAUAUAAGCACUUACUUUG.......GAC..........ACGCGAAGAG..............GUC.......CAAGG.C..GGAAGGAGAGUAAUU.....AUG
#=GR NZ_GG657553.1/397967-397843 CODON                              ................STP............................................................................................................................................................
#=GR NZ_GG657553.1/397967-397843 TT_RNIE_SLOW                       ...............................................................................................................................................................................
SRS015217_WUGC_scaffold_37705/9024-9149                             ....GCAAGCAUCAUAUUGCAUAUUUUUCUUGCGAAAACCUCUUGCGUAAAGCAAAAAGUAUUGUUAUAAUUGUAUAGCACUUACUUUG.......GAU..........ACGACGGAG...............AUC.......CAAGG.C..GGAAGGAGAGUAAUUAU...AUG
#=GR SRS015217_WUGC_scaffold_37705/9024-9149 CODON                  ............................................................................................................................................................................AUG
#=GR SRS015217_WUGC_scaffold_37705/9024-9149 TT_RNIE_SLOW           ...............................................................................................................................................................................
AUXO014926912.1/1097-1223                                           ....GGCGUGAAAAAGUUGAGGAUUAACAUUGUAUUUAGCUAUUGCAUAAUGCAUUGUUAACUGAUAAAAUAUAAAAGCACUUACUUUG.......GAU..........UGAUAAGAU...............AUC.......CAAGG.C..GGAAGGAGAGAUUAAGUU..AUG
#=GR AUXO014926912.1/1097-1223 CODON                                ........................STP....................................................................................................................................................
#=GR AUXO014926912.1/1097-1223 TT_RNIE_SLOW                         ...............................................................................................................................................................................
NZ_CVPE01000005.1/403832-403708                                     ....CCAAUCCUUUUUUUGCCUUCUCCCAACGUUGAUCUUGCGAGUCAGGAAUGAACAUGCUAUAAUUCCCUCAUGUGUAAAAACUCUGUU.....UCG..........UCU.....................CGA.....UUCAGGG.C..AAAGUGAGGUGAGGUUCG..AUG
#=GR NZ_CVPE01000005.1/403832-403708 CODON                          ....................................................STP.....................................................................................................................AUG
#=GR NZ_CVPE01000005.1/403832-403708 TT_RNIE_SLOW                   ...............................................................................................................................................................................
JGI12273J12029_10010743/2645-2781                                   ....CACACACCGGACAGCCUCCUCAAAAAGAAGUUGCAAUCCUGAUUAGGCUCGUGCUAUAAUGCGAUCAUGUGUCAAUUUAACUCUG.......GUUC....GACAUGAUG..........AUGUCCAAGGAGC.......CAGGG.C..GGAAAGAGGUGAAAGAA...AUG
#=GR JGI12273J12029_10010743/2645-2781 CODON                        ...........................................STP..............................................................................................................................AUG
#=GR JGI12273J12029_10010743/2645-2781 TT_RNIE_SLOW                 ...............................................................................................................................................................................
2200826318/643-517                                                  ....AAUUCUCCAUUCCGUAUUCGAAAUAAAUACGGUUGAACUUCCGUAUACGGAAGUGGUAUACUCUGUUCAUGUGUCUAAUACUCUG.......GGUC.........CGACUGUU...............GAUC.......CAGGG.C..AGAAAGAGGUGAAACCU...GUG
#=GR 2200826318/643-517 CODON                                       ............................................................................................................................................................................AUG
#=GR 2200826318/643-517 TT_RNIE_SLOW                                ...............................................................................................................................................................................
NZ_JH414991.1/1539-1664                                             ....GAAGACGAAGAAAAGGUUUGAAAUUUUAUUGUCGCCAAUCAUGAAGUGUGUUAAACUAAUAUGGUUGACUAAUCGAUAAUCUCUGA......GCCA.........UCACAU.................UGGC......CCAGGG.C...AAAGGAGCGAUAUAUA...AUG
#=GR NZ_JH414991.1/1539-1664 CODON                                  ......................STP...................................................................................................................................................AUG
#=GR NZ_JH414991.1/1539-1664 TT_RNIE_SLOW                           ...............................................................................................................................................................................
HBC_scaff_10134855/199-75                                           ....UAGUUAACGACGAAAGUUAAUUUUCGUGUUGAAUUAACUUCUAUUUAGUGUUACUAUAAUCAAGUCGACUAAACGAUAAUCUCUGA......AUCA.........ACAUA..................UGAU......ACAGGG.C...AAAGGAGCGAUUUAUA...AUG
#=GR HBC_scaff_10134855/199-75 CODON                                .....................STP....................................................................................................................................................AUG
#=GR HBC_scaff_10134855/199-75 TT_RNIE_SLOW                         ...............................................................................................................................................................................
NZ_AZBY01000009.1/23056-22932                                       ....UAGUUAACGACGAAAGUUAAUUUUCAUGUUGAAUUAACUUCUAUUUAGUGUUACUAUAAUCAAGUCGACUAAACGAUAAUCUCUGA......AUCA.........ACAUA..................UGAU......ACAGGG.C...AAAGGAGCGAUUUAUA...AUG
#=GR NZ_AZBY01000009.1/23056-22932 CODON                            .....................STP.......................................................................................................................................................
#=GR NZ_AZBY01000009.1/23056-22932 TT_RNIE_SLOW                     ...............................................................................................................................................................................
AUXO010035532.1/230-108                                             ....CUAAAUUUGCGUAAAUUAAUUUUUAAAAUUAUCUCUUGCAAGAAUAAUAAAGUUAUGGUAAGAUACUAGGGUAAGACUUUCUAUG.......GUAU.........UAA....................AUAC.......CAUGG.C..GGAAGGAGAUAUAGCUAU..AUG
#=GR AUXO010035532.1/230-108 CODON                                  ...............................................................................................................................................................................
#=GR AUXO010035532.1/230-108 TT_RNIE_SLOW                           ...............................................................................................................................................................................
AUXO010163029.1/230-108                                             ....AAAAAAUGUCGUAAAUUAAUUUUAAAAAAUAUGUCUUGCAAGAAUAUUAAAGUUAUGGUAAUAUACUAAAGUAAGACUUUCUAUG.......GUAU.........UAA....................AUAC.......CAUGG.C..GGAAGGAGAUAUAGCUAU..AUG
#=GR AUXO010163029.1/230-108 CODON                                  ...............................................................................................................................................................................
#=GR AUXO010163029.1/230-108 TT_RNIE_SLOW                           ...............................................................................................................................................................................
JGI24502J29692_10015897/1011-1134                                   ....GCAACUGGCUCUUUUUUCCCCUUUUCGUUUUAUUUGACAAAAUCAAUUUUCUUUGGUAUAAUCUCUAAGUAUUAUGCUUACUAUA.......GUUCU........ACAG..................AGAAU.......UAUGG.C..GGAAGGAGAGAAACAA....AUG
#=GR JGI24502J29692_10015897/1011-1134 CODON                        .............................................................................AUG...............................................................................................
#=GR JGI24502J29692_10015897/1011-1134 TT_RNIE_SLOW                 ...............................................................................................................................................................................
JGI24503J29689_10022200/1041-1164                                   ....GCAACCGGCUCUUUUUUCCCCUUUUCGUUUUAUUUGACAAAAUCAAUUUUCUUUGGUAUAAUCUCUAAGUAUUAUGCUUACUAUA.......GUUCU........ACAG..................AGAAU.......UAUGG.C..GGAAGGAGAGAAACAA....AUG
#=GR JGI24503J29689_10022200/1041-1164 CODON                        .............................................................................AUG...............................................................................................
#=GR JGI24503J29689_10022200/1041-1164 TT_RNIE_SLOW                 ...............................................................................................................................................................................
JGI24500J29687_10017177/966-1089                                    ....GCAACUGGCCCAUUUUUCCCCUUUUCGUUUUAUUUGACAAAAUCAAUUUUCUUUGGUAUAAUCUCUAAGUAUUAUGCUUACUAUA.......GUUCU........ACAG..................AGAAU.......UAUGG.C..GGAAGGAGAGAAACAA....AUG
#=GR JGI24500J29687_10017177/966-1089 CODON                         .............................................................................AUG...............................................................................................
#=GR JGI24500J29687_10017177/966-1089 TT_RNIE_SLOW                  ...............................................................................................................................................................................
SRS014979_C3222903/505-625                                          ....ACCUGUCCCUGCGGUUCCGUGGCUCGGAGAACCAGCGGCUCAUUGACGUUCCAGCUUCUCUGGCUGCGGGAAAAACCAUUCUCUG.......GCA..........AGAC....................UGG.......CAGGG.A..GAAAAGAGAGGAAUGAA...AUG
#=GR SRS014979_C3222903/505-625 CODON                               ............................................................................................................................................................................AUG
#=GR SRS014979_C3222903/505-625 TT_RNIE_SLOW                        ...............................................................................................................................................................................
scaffold1558_1_MH0054/516-636                                       ....ACCUGUCCCUGCGGUUCCGUGGCUCGGAGAACCAGCGGCUCAUUGACGUUCCGGCGUCUCUGGCCGCGGGAAAAACCAUUCUCUG.......GCA..........GGAC....................UGG.......CAGGG.A..GAAAAGAGAGGAAUGAA...AUG
#=GR scaffold1558_1_MH0054/516-636 CODON                            .............................................................................................................................................................................ST
#=GR scaffold1558_1_MH0054/516-636 TT_RNIE_SLOW                     ...............................................................................................................................................................................
SRS024435_C3071163/218-98                                           ....ACCUGUCCCUGCGGUUCCGUGGCUCGGAGAACCAGCGGCUCAUUGACGUUCCGGCUUCUCUGGCCGCGGGAAAAACUAUUCUCUG.......GCA..........GGAC....................UGG.......CAGGG.A..GAAAAGAGAGGAAUGAA...AUG
#=GR SRS024435_C3071163/218-98 CODON                                ............................................................................................................................................................................AUG
#=GR SRS024435_C3071163/218-98 TT_RNIE_SLOW                         ...............................................................................................................................................................................
scaffold53311_1_MH0066/2730-2610                                    ....AUCUGUCCCUGCGGUUCCGUGGCUCGGAGAACCAGCGGCUCAUUGACGUUCCGGCUUCUCUGGCCGCGGGAAAAACCAUUCUCUG.......GCA..........GGAC....................UGG.......CAGGG.A..GAAAAGAGAGGAAUGAA...AUG
#=GR scaffold53311_1_MH0066/2730-2610 CODON                         ............................................................................................................................................................................AUG
#=GR scaffold53311_1_MH0066/2730-2610 TT_RNIE_SLOW                  ...............................................................................................................................................................................
SRS014235_C3411809/324-204                                          ....ACCUGUCCCUGCGGUUCCGUGGCUCGGAGAACCAGCGGCUCAUUGACGUUCCGGCGUCUCUGGCCGAGGGAAAAACCAUUCUCUG.......GCA..........GGAC....................UGG.......CAGGG.A..GAAAAGAGAGGAAUGAA...AUG
#=GR SRS014235_C3411809/324-204 CODON                               .............................................................................................................................................................................ST
#=GR SRS014235_C3411809/324-204 TT_RNIE_SLOW                        ...............................................................................................................................................................................
scaffold3439_3_MH0002/752-632                                       ....ACCUGUCCCUGCGGUUUCGUGGCUCGGAGAACCAGCGGCUCAUUGACGUUCCGGCGUCUCUGGCCGCGGGAAAAACCAUUCUCUG.......GCA..........GGAC....................UGG.......CAGGG.A..GAAAAGAGAGGAAUGAA...AUG
#=GR scaffold3439_3_MH0002/752-632 CODON                            ............................................................................................................................................................................AUG
#=GR scaffold3439_3_MH0002/752-632 TT_RNIE_SLOW                     ...............................................................................................................................................................................
scaffold208933_1_MH0006/3019-2899                                   ....ACCUGUCCCUGCGGUUCCGUGGCUCGGAGAACCAGCGGCUCAUUGACGUUCCGGCUUCUCUGGCCGCGGGAAAAACCAUUCUCUG.......GCA..........GGAC....................UGG.......CAGGG.A..GAAAAGAGAGGAAUGAA...AUG
#=GR scaffold208933_1_MH0006/3019-2899 CODON                        ............................................................................................................................................................................AUG
#=GR scaffold208933_1_MH0006/3019-2899 TT_RNIE_SLOW                 ...............................................................................................................................................................................
NZ_KI912400.1/87534-87659                                           ....CCUGAAAUUCAUCGAUAAAGUCUUUGCAUUCUCUAACGAGUCAUGGUAUUAUUCUAUUGUUGCAUUUCAUGCAUGAAUAACUGUGUU.....CCA..........GCCUA...................UGG.....UUCACGG.C.AGAAAGGAAGUAUAAAU....AUG
#=GR NZ_KI912400.1/87534-87659 CODON                                ............................................................................................................................................................................AUG
#=GR NZ_KI912400.1/87534-87659 TT_RNIE_SLOW                         ...............................................................................................................................................................................
HCF12C_316963/258-381                                               ....GGGCUAAGAUAAAUUUAAAAGAAAUUUAGUAACAUACUUGAAAAUUAAUUAAUUUUUUGAUAAUAUAUUCUGGUAUUUAUCUAUG.......GACU.........UAUUUU.................GGUU.......CAUGG.C...AAAGGAGGGUAAAAUU...AUG
#=GR HCF12C_316963/258-381 CODON                                    ..............................STP...............................................................................................................AUG............................
#=GR HCF12C_316963/258-381 TT_RNIE_SLOW                             ...............................................................................................................................................................................
HCF12C_1_1_newblercontig523487/144-21                               ....GAACUAAGAUAAAUUUAAAAGAAAUUUAGUAACAUACUUGAAAAUUAAUUAAUUUUUUGAUAAUAUAUUCUGGUAUUUAUCUAUG.......GACU.........UAUUUU.................GGUU.......CAUGG.C...AAAGGAGGGUAAAAUU...AUG
#=GR HCF12C_1_1_newblercontig523487/144-21 CODON                    ...............................................................................................................................................................................
#=GR HCF12C_1_1_newblercontig523487/144-21 TT_RNIE_SLOW             ...............................................................................................................................................................................
JGI24724J26744_10133593/1-111                                       ...............CCUACAAUUUUUUUCUUGCUUUUUAAAAUGCUAUUUGAUAUAAUACCUUUGCGAUAUAGUAUGAACUUACUAUGA......UU...........GAAAUGA..................AA.....AUCAUGG.C..AGAAGGAGAAAGAU......AUG
#=GR JGI24724J26744_10133593/1-111 CODON                            ............................................................................................................................................................................AUG
#=GR JGI24724J26744_10133593/1-111 TT_RNIE_SLOW                     ...............................................................................................................................................................................
NZ_HE610963.1/234363-234493                                         ....AGUUCACCCAGUAAAUUCUGCAAGAGAUCCGCUUGCUAUGCCAAUAUAAUCGUGAUAUAAUUCGUCCAGUAUGCAUAUAACUCUG.......GUCU.........GCGGGCUUAAG............GGAU.......CAGGG.C..GGAAAGAGGUGAAAGAUU..GUG
#=GR NZ_HE610963.1/234363-234493 CODON                              ............................................................................................................................................................................AUG
#=GR NZ_HE610963.1/234363-234493 TT_RNIE_SLOW                       ...............................................................................................................................................................................
AUXO014364427.1/199-77                                              ....CUUUGUCUACUCAUACGUGUGUAUAAAAAAGUAUUUGAUAAACAUAAUUGUAUUAUGGUAAUAUCUAUCUCGCAAACUUUCUUUG.......GAU..........AAAGUAAC................AUC.......CAAGG.C..GGAAGGAGAAACAAA.....AUG
#=GR AUXO014364427.1/199-77 CODON                                   ............................................................................................................................................................................AUG
#=GR AUXO014364427.1/199-77 TT_RNIE_SLOW                            ...............................................................................................................................................................................
AUXO016753630.1/98-219                                              ....UUUGGGGUUUCUUCAUAUGCGUGUAAAAAGUAUUUGAUAAACAUAAUUGUAUUAUGAUAUUAUCUAUCUCGCAAAACUUUCUUUG.......GAU..........AAAGUAAC................AUC.......CAAGG.C..GGAAGGAGAAAAAU......AUG
#=GR AUXO016753630.1/98-219 CODON                                   ............................................................................................................................................................................AUG
#=GR AUXO016753630.1/98-219 TT_RNIE_SLOW                            ...............................................................................................................................................................................
RUMENNODE_4188936_197001/14704-14578                                ....UUAUAAAUAAAUAAGUUUUUUCAAAUAAAUUAAUCUUUACUAUUAAUAAAGAUUUUUGUUAUUAUCAUUAAGCAAACUUUCUUUG.......GGCG.........AAGUAC.................UGCU.......CAAGG.C..GGAAGGAGAAACAAAAUUU.AUG
#=GR RUMENNODE_4188936_197001/14704-14578 CODON                     ...............................................................................................................................................................................
#=GR RUMENNODE_4188936_197001/14704-14578 TT_RNIE_SLOW              ...............................................................................................................................................................................
RUMENNODE_4260751_1/37151-37273                                     ....UUUAAAACCUAUCUUUACAAUUAGCCUUACUUUUUACUUGCGAAAGCAAGUUCCCUCGCGUAUGAUUAGACCCGAACUCUCUUUG.......GCA..........AAAGUAAG................UGC.......CAAGG.C..GAAAGGAGUAAAGAA.....AUG
#=GR RUMENNODE_4260751_1/37151-37273 CODON                          ............................................................................................................................................................................AUG
#=GR RUMENNODE_4260751_1/37151-37273 TT_RNIE_SLOW                   ...............................................................................................................................................................................
RUMENNODE_4260751_1/24511-24633                                     ....CUCAAUACUUAUCUUUACAAUUAGCCCUACUUUUUGCUUGCGAAAGCAAGUUCCCUCGCGUAUGAUUAGACGCGAACUCUCUUUG.......GCA..........AAAGUAAG................UGC.......CAAGG.C..GAAAGGAGUAAAAAA.....AUG
#=GR RUMENNODE_4260751_1/24511-24633 CODON                          ............................................................................................................................................................................AUG
#=GR RUMENNODE_4260751_1/24511-24633 TT_RNIE_SLOW                   ...............................................................................................................................................................................
NZ_AZUC01000056.1/43209-43330                                       ....AUUCAUAUACGACUGACAUACACGGGUCGUGUAAGGCAUCUGUCUUUUACUGGGAAGGCGAAAGCCAACCAGAAUAAAAACUCUGU......ACC..........AGAU....................GGU......UCAGGG.C..GAGAGGAGAGAGACCG....AUG
#=GR NZ_AZUC01000056.1/43209-43330 CODON                            ............................................................................................................................................................................AUG
#=GR NZ_AZUC01000056.1/43209-43330 TT_RNIE_SLOW                     ...............................................................................................................................................................................
NZ_JWIB01000052.1/9940-9819                                         ....AUUCAUAUACGACUGACAUACACGGGUCGUGUAAGGCAUCUGUCUUUUACUGGGAAGGCGCAAGCCAACCAGAAUAAAAACUCUGU......ACC..........AGAC....................GGU......UCAGGG.C..GAGAGGAGAGAGACCG....AUG
#=GR NZ_JWIB01000052.1/9940-9819 CODON                              ...............................................................................................................................................................................
#=GR NZ_JWIB01000052.1/9940-9819 TT_RNIE_SLOW                       ...............................................................................................................................................................................
JGI24024J18818_10001192/438-318                                     ....AUAAGUCGGAACAAUACCAUAUUCUGUGACAUAUGCGACUGGCAUUGACGGGUCGUGUAAGGUGACAGUUAAAUAACCAACUCUGU......GCC..........AGAU....................GGU......UCAGGG.C..GAGAGGAGAUUUAAG.....AUG
#=GR JGI24024J18818_10001192/438-318 CODON                          ............................................................................................................................................................................AUG
#=GR JGI24024J18818_10001192/438-318 TT_RNIE_SLOW                   ...............................................................................................................................................................................
JGI24024J18818_10116008/415-535                                     ....UAUAAGUCGGUAGAUUUACCAUAUCUGUGACAUAUUCGACUGAAUUGAACGGGUCGUGUAAGGUGACAGUCUAAUAACCACUCUGU......ACC..........AGAU....................GGU......CCAGGG.C..GAGAGGAGAUUUAAG.....AUG
#=GR JGI24024J18818_10116008/415-535 CODON                          ............................................................................................................................................................................AUG
#=GR JGI24024J18818_10116008/415-535 TT_RNIE_SLOW                   ...............................................................................................................................................................................
JGI2065J20421_1018486/860-734                                       ....GCGUGAGCAGGUCGACUGAAAAAGGCCUCAAACACUGCUUGCAUUGACAUUUUGCCUAUGGUACUAUAGUAAGGCACUUACUUUGGA.....UC...........GAUCGGA..................GA.....CCCAAGG.C..GGAAGGAGAAAAAAAGAA..AUG
#=GR JGI2065J20421_1018486/860-734 CODON                            ....................STP.....................................................................................................................................................AUG
#=GR JGI2065J20421_1018486/860-734 TT_RNIE_SLOW                     ...............................................................................................................................................................................
JGI26050J44790_1028750/240-362                                      ....CGACAUUCGGAAAAUUCUUUGGUUAAGAGUCUACCAUUCUUACUGAAGAUAUGUUAUUAUAUUCAGGUUAAAUAAACUGACUCUGGU.....UCU..........UAU.....................AGA.....UCCAGGG.C.GAUAAGGAGAAACACG.....AUG
#=GR JGI26050J44790_1028750/240-362 CODON                           ...............................................................................................................................................................................
#=GR JGI26050J44790_1028750/240-362 TT_RNIE_SLOW                    ...............................................................................................................................................................................
NZ_BBIK01000004.1/62690-62811                                       ....UAAAAUAAAAUGAUAGCUUUUAGUGAAAAACUAUCAUUUUAUAAAAUUUUAUGUUAAUAUAGUUUAGUUAAAUAAACUGACUCUGAU.....UUU..........UAU.....................AAA.....UUCAGGG.C.GAUAAGGAGAAAAUA......AUG
#=GR NZ_BBIK01000004.1/62690-62811 CODON                            ....STP.....................................................................................................................................................................AUG
#=GR NZ_BBIK01000004.1/62690-62811 TT_RNIE_SLOW                     ...............................................................................................................................................................................
BMHBC_2_3182488/114-52                                              ..................................................................AUAUUAAACACGCACUUACUUUG.......AAUU.........GAUCAGA................AAUU.......CAAGG.C..GGAAGGAGAAAAUGUU....AUG
#=GR BMHBC_2_3182488/114-52 CODON                                   ...............................................................................................................................................................................
#=GR BMHBC_2_3182488/114-52 TT_RNIE_SLOW                            ...............................................................................................................................................................................
3300001422_104017/1758-1627                                         ....CUGACGGUGAUCUCCUGGAGCCGAUCGAGGUCGCGCAGGAUAUCGGCCCAUUCCGGCGCGAGCCCGGCGCGGCGGAGCUUCUCUGUCGAGGGCCUG.........AUG....................CAGG.....AUCAGGG.CGAGGAAGGAGCAGAAGAC....AUG
#=GR 3300001422_104017/1758-1627 CODON                              ...............................................................................................................................................................................
#=GR 3300001422_104017/1758-1627 TT_RNIE_SLOW                       ...............................................................................................................................................................................
C927572_1/10859-10737                                               ....UAAUUUAAUGCCGUGAACCAUUGAUAAAAUAUGUUGCAACGUAAAUCAUGAUAUGAUAAACUAUACUAGUUAUAUACUGACUCUGUU.....AC...........AGAA.....................GU.....UUCAGGG.C.GCUAAGGAGAAAUAGUU....AUG
#=GR C927572_1/10859-10737 CODON                                    .................GUA........................................................................................................................................................PTS
#=GR C927572_1/10859-10737 TT_RNIE_SLOW                             ...............................................................................................................................................................................
NC_018673.1/1311332-1311210                                         ....UUGAACUCGGUAAUCAAACUUUUGAUUAAAAACUUGUCAUGCAAUAUAUUGUAUGCUAAAAUAUACUAGUUAUAAUCUGACUCUGUU.....AC...........AGAA.....................GU.....UUCAGGG.C.GCUAAGGAGAAAUUAUU....AUG
#=GR NC_018673.1/1311332-1311210 CODON                              ............................................................................................................................................................................AUG
#=GR NC_018673.1/1311332-1311210 TT_RNIE_SLOW                       ...............................................................................................................................................................................
F76GVBA01AN3WN/395-273                                              ....UGAACUCGGUAAUCAAACUUUUGNUUAAAAACUUAGUCAUGCAAUAUAUUGUAUGCUAAAAUAUACUAGUUAUAAUCUGACUCUGUU.....AC...........AGAA.....................GU.....UUCAGGG.C.GCUAAGGAGAAAUUAUU....AUG
#=GR F76GVBA01AN3WN/395-273 CODON                                   ............................................................................................................................................................................AUG
#=GR F76GVBA01AN3WN/395-273 TT_RNIE_SLOW                            ...............................................................................................................................................................................
AUXO011646564.1/1-105                                               ......................AAUUGACAGCUUUUUUUGUCUUGAUUAUAUUGUAUUUCUGUGUUAAAGUUAGUAAGCACUUACUUUG.......GAUU.........CGCAUGA................AAUC.......CAAGG.C..GGAAGGAGAAAAAC......AUG
#=GR AUXO011646564.1/1-105 CODON                                    ...............................................................................................................................................................................
#=GR AUXO011646564.1/1-105 TT_RNIE_SLOW                             ...............................................................................................................................................................................
NZ_KB895396.1/6028-5903                                             ....UCGGGUCAAGGUUCGUGGAUAAAACAAGCGAUUGCGUCAAGAGAUGGGCCGUGCUAUAAUUCGUUAGUGUAUCAUUAUAACUCUGU......GCAC.........GAUUGA.................G.GC......UCAGGG.C..GGAAAGAGGUGAAAGUG...AUG
#=GR NZ_KB895396.1/6028-5903 CODON                                  .......................STP..................................................................................................................................................AUG
#=GR NZ_KB895396.1/6028-5903 TT_RNIE_SLOW                           ...............................................................................................................................................................................
AUXO010493877.1/521-398                                             ....AUUUUAAAGUAAUACUAGAAAUCUACUAAUUCAUUGUUGAUUUAAAACUACGUUUUAUGUAUACUAAUUAAGCAAGCUUUCUUUG.......AACUA........UAGG..................UAGUU.......CAAGG.C..GGAAGGAGUUAAAUUU....AUG
#=GR AUXO010493877.1/521-398 CODON                                  ............................................................................................................................................................................AUG
#=GR AUXO010493877.1/521-398 TT_RNIE_SLOW                           ...............................................................................................................................................................................
JGI12273J12029_10023051/167-300                                     ....CAUACGCCGGAUAGCCUUCGUAGAAAGCAGUUGCAAUCGAAAUAAAGCUCAUGAUAUAAUGCCUUCAUGUGUCCAUAUAACUCUG.......GUUC....GACG.UAA............UGUCAAUGGGAC.......CAGGG.C..GGAAAGAGGUGAAAGAU...AUG
#=GR JGI12273J12029_10023051/167-300 CODON                          ...............................................................................................................A....................UG.........................................
#=GR JGI12273J12029_10023051/167-300 TT_RNIE_SLOW                   ...............................................................................................................................................................................
scaffold70953_1_MH0035/9748-9625                                    ....GAAGAAAAAUAAAUAAAAAUUGUAAAAUUAACUUGCAUAAAAGUAAAAUCUAUGGUAACAUAAAUCGGUAAAAAAACUUACUAUA.......GUU..........ACCUAC..................AAC.......UAUGG.C..GGAAGGAGAUUAAAGACU..AUG
#=GR scaffold70953_1_MH0035/9748-9625 CODON                         .................STP........................................................................................................................................................AUG
#=GR scaffold70953_1_MH0035/9748-9625 TT_RNIE_SLOW                  ...............................................................................................................................................................................
scaffold175278_1_MH0012/728-605                                     ....AAAAAGAAGAAAUAAAUAAAAUUUGUAAAAUAAACUUGCACAAAAAUAAAAACUAUGGUAUUAUAAAUCGGUAAAACUUACUAUA.......GUU..........ACCUAC..................AAC.......UAUGG.C..GGAAGGAGAUUAAAGACU..AUG
#=GR scaffold175278_1_MH0012/728-605 CODON                          ....................STP.....................................................................................................................................................AUG
#=GR scaffold175278_1_MH0012/728-605 TT_RNIE_SLOW                   ...............................................................................................................................................................................
scaffold73462_1_MH0044/3843-3720                                    ....AAAAAGAAAAAAUAAAUAAAAUUUGUAAAAUAAACUUGCACAAAAAUAAAAACUAUGGUAUUAUAAAUCGGUAAAACUUACUAUA.......GUU..........ACCUAC..................AAC.......UAUGG.C..GGAAGGAGAUUAAAGACU..AUG
#=GR scaffold73462_1_MH0044/3843-3720 CODON                         ....................STP.....................................................................................................................................................AUG
#=GR scaffold73462_1_MH0044/3843-3720 TT_RNIE_SLOW                  ...............................................................................................................................................................................
NZ_JXAL01000029.1/95538-95664                                       ....ACGAAAAAAAUAAUCGGGUUCAGACACCAUUGUUGCUAUAACGCCCUGCCGCGUGAUAUAAUCCGUUUAUGUGUCCAUUACUCUG.......AAUCCG.......CCUG.................UUGAUU.......CAGGG.C..AGAAAGAGGUGAACCCU...UUG
#=GR NZ_JXAL01000029.1/95538-95664 CODON                            ..............STP...........................................................................................................................................................AUG
#=GR NZ_JXAL01000029.1/95538-95664 TT_RNIE_SLOW                     ...............................................................................................................................................................................
CTBMPR_c3813/1962-1836                                              ....GGUAAAGUUUAGCGGCCUUGCCGGAGGCAUUGCUAUUCCGGCAUGCGGCGUGAUAUAAUCCGUUUAUGUGCGUAUUUUAACUCUG.......GGCU.CG......CAA.................CGUAGCC.......CAGGG.C..GGAAAGAGGUGAACGAG...AUG
#=GR CTBMPR_c3813/1962-1836 CODON                                   .............STP............................................................................................................................................................AUG
#=GR CTBMPR_c3813/1962-1836 TT_RNIE_SLOW                            ...............................................................................................................................................................................
2200758960/2694-2569                                                ....GGGCCGCGAAGCGGGCUGUUGCGAAGACUAUUGCGCUUUCGAUUGCAUCCGUGAUAUAAUCCGCCUAUGUGCAAUUUUAACUCUG.......CGUC.........CGCAUGC................GAUG.......CAGGG.C..AGAAAGAGGUGAACGAG...AUG
#=GR 2200758960/2694-2569 CODON                                     ............................................................................................................................................................................AUG
#=GR 2200758960/2694-2569 TT_RNIE_SLOW                              ...............................................................................................................................................................................
CTBMPR_c24234/1-94                                                  ....................................GGCACGGGAUGAAGCCCGUGUUAUAAUCGCUUUAUGUGUCAGUCUAUACUCUG.......GAUU.........CGAAGGC................AAUC.......CAGGG.C..GGAAAGAGGUGAAUCUC...AUG
#=GR CTBMPR_c24234/1-94 CODON                                       ............................................................................................................................................................................AUG
#=GR CTBMPR_c24234/1-94 TT_RNIE_SLOW                                ...............................................................................................................................................................................
NZ_AULE01000002.1/8302-8177                                         ....UUCUAGUGCUUAUGGAUGAAUGCUAAUAUGACUUGCGCCACGAGGCAAGCUUGUGUUAUACUGCACAUUGUUCCAUAUAACUCUG.......GGCAC........GCAAA.................GGGCU.......CAGGG.C..CGAAAGAGGUGAAUUCG...AUG
#=GR NZ_AULE01000002.1/8302-8177 CODON                              ............................................................................................................................................................................AUG
#=GR NZ_AULE01000002.1/8302-8177 TT_RNIE_SLOW                       ...............................................................................................................................................................................
NZ_JMDX01000001.1/7685-7559                                         ....GGCGGACAAGAAUAUGGUUAUAACAUGAGAUUGCGAACUAGAUGCAAACAUGCUAUAAUCCAUUCAUGUGUUUUUAUAUACUCUG.......GGCAC........GCAAA.................GGGCU.......CAGGG.C..GGAAAGAGGUGAAUUCGA..GUG
#=GR NZ_JMDX01000001.1/7685-7559 CODON                              ...............................................................................................................................................................................
#=GR NZ_JMDX01000001.1/7685-7559 TT_RNIE_SLOW                       ...............................................................................................................................................................................
JGI25151J46595_10251769/371-256                                     ...............AUAUGGUUAUAACAUGAGAUUGCGAACUAGAUGCAAACAUGCUAUAAUCCAUUCAUGUGUUUUUAUAUACUCUG.......GGCAC........GCAAA.................GGGCU.......CAGGG.C..GGAAAGAGGUGAAUUCGA..GUG
#=GR JGI25151J46595_10251769/371-256 CODON                          ............................................................................................................................................................................AUG
#=GR JGI25151J46595_10251769/371-256 TT_RNIE_SLOW                   ...............................................................................................................................................................................
NZ_AMBZ01000002.1/805694-805820                                     ....GCGGACAAGAAUAUGGUUAUAACAUGAGAUUGCGAACUUGAUGCAAACAUGCUAUAAUCCAUUCAUGCGUUUUUUAUAUACUCUG.......GGCAC........GCAAA.................GGGCU.......CAGGG.C..GGAAAGAGGUGAAUUCGA..GUG
#=GR NZ_AMBZ01000002.1/805694-805820 CODON                          ............................................................................................................................................................................AUG
#=GR NZ_AMBZ01000002.1/805694-805820 TT_RNIE_SLOW                   ...............................................................................................................................................................................
NZ_ATMT01000041.1/2775-2901                                         ....GGCGGACAAGCAUAUGGUUAUAACAUGAGAUUGCGAACUAGAUGCAAACAUGCUAUAAUCCAUUCAUGUGUUUUUAUAUACUCUG.......GGCAC........GCAAA.................GGGCU.......CAGGG.C..GGAAAGAGGUGAAUUCGA..GUG
#=GR NZ_ATMT01000041.1/2775-2901 CODON                              ...............................................................................................................................................................................
#=GR NZ_ATMT01000041.1/2775-2901 TT_RNIE_SLOW                       ...............................................................................................................................................................................
NZ_KB895427.1/72369-72494                                           ....UAUAAGGACGAUGAAGCCGUUUCUUUUUGUAUUGCAGUCCAUGUGACAACAUGCUAUAAUGCAUCUAUUGUGUCAAUAUACUCUG.......GGGUC........GCAAA.................GAGCC.......CAGGG.C..GGAAAGAGGUGAAUUCG...AUG
#=GR NZ_KB895427.1/72369-72494 CODON                                ............................................................................................................................................................................AUG
#=GR NZ_KB895427.1/72369-72494 TT_RNIE_SLOW                         ...............................................................................................................................................................................
JGI25151J46595_10020550/1644-1519                                   ....UAUAAGGACGAUGAAGCCGUUUCAUUUUGUAUUGCAGUCCAUGUGACAACAUGCUAUAAUGCAUCUAUUGUGUCAAUAUACUCUG.......GGGUC........GCAAA.................GAGCC.......CAGGG.C..GGAAAGAGGUGAAUUCG...AUG
#=GR JGI25151J46595_10020550/1644-1519 CODON                        ............................................................................................................................................................................AUG
#=GR JGI25151J46595_10020550/1644-1519 TT_RNIE_SLOW                 ...............................................................................................................................................................................
NZ_JXAK01000056.1/6578-6453                                         ....GUUCCAACUCGCUAAGGUGCAGGCUAUGCUAUUGCGCCAGGCGACGCGUUCGUGUUAUAAUCGAACUCGUGUCCAUUGAACUCUG.......GAUUC........GCAAA.................GAGUC.......CAGGG.C..GGAAAGAGGUGAACGAA...AUG
#=GR NZ_JXAK01000056.1/6578-6453 CODON                              ................STP.........................................................................................................................................................AUG
#=GR NZ_JXAK01000056.1/6578-6453 TT_RNIE_SLOW                       ...............................................................................................................................................................................
JGI12341J12878_1004125/502-628                                      ....GGAUGACGGCCGGAAAAAUCGCGGCACGGGCGGGUUGGCACGGAGCUUCCUUCGUGCUAUAAUCGUCAAGUGUCCACAAACUCUG.......GAUUC........GCAGG.................GAAUC.......CAGGG.C..GGAAAGAGGUGAAGGGCC..AUG
#=GR JGI12341J12878_1004125/502-628 CODON                           ............................................................................................................................................................................AUG
#=GR JGI12341J12878_1004125/502-628 TT_RNIE_SLOW                    ...............................................................................................................................................................................
JGI12341J12878_1005421/1175-1049                                    ....UUCGGUAACAUUUUAGCUGAGUGACUGCGGCGGGUUGGCACGGAGCUUCCUUCGUGCUAUAAUCGUUCAGUGUCCAUAAACUCUG.......GAUUC........GCGGG.................GAAUC.......CAGGG.C..GGAAAGAGGUGAACGGCC..AUG
#=GR JGI12341J12878_1005421/1175-1049 CODON                         ............................................................................................................................................................................AUG
#=GR JGI12341J12878_1005421/1175-1049 TT_RNIE_SLOW                  ...............................................................................................................................................................................
sgz454il_contig08209/30433-30559                                    ....CGAUCCGCUGCUCUGGUCGGGUAACCGCGACGGGUUGGCACGGGGCUUCCUUCGUGCUAUAAUCGUUCAGUGUCCAUAAACUCUG.......GAUUC........GCGUG.................GAAUC.......CAGGG.C..GGAAAGAGGUGAACGGCC..AUG
#=GR sgz454il_contig08209/30433-30559 CODON                         ............................................................................................................................................................................AUG
#=GR sgz454il_contig08209/30433-30559 TT_RNIE_SLOW                  ...............................................................................................................................................................................
2200252324/7977-7852                                                ....CUUCGCCGCUUGCAAUGCGGAUAAACGAUGGUUGCAUCGGGGGUUGGUGCGUGCUAUAAUGUCUUCAUGUGUCAAUUUUACUCUG.......GGCGC........AAG...................GCGCU.......CAGGG.C..GGAAAGAGGUGAACGAUCG.AUG
#=GR 2200252324/7977-7852 CODON                                     ............................................................................................................................................................................AUG
#=GR 2200252324/7977-7852 TT_RNIE_SLOW                              ...............................................................................................................................................................................
GBANfinal_FHNL2OP04XNKIW/288-156                                    ....CGGAAAUGAAGUGCCAAACAAAUAGAAACAUUGCGCCAAUCGGGCAGACUGUGCUAUAAUCCGCUUAUGUGUCUAGAUAACUCUG.......GGCCG........CAGAUCGUCA............UGGCU.......CAGGG.C..GGAAAGAGGUGAAAGGCUU.AUG
#=GR GBANfinal_FHNL2OP04XNKIW/288-156 CODON                         ..........STP.....................................................................................................................................................AUG..........
#=GR GBANfinal_FHNL2OP04XNKIW/288-156 TT_RNIE_SLOW                  ...............................................................................................................................................................................
JGI25151J46595_10336534/1-68                                        ................................................................CGUUUUACUGUGUCAAUUUACUCUGGGCU...GCC..........AACAAA..................GGC......UCAGGG.C..GGAAAGAGGUGAAAGAC...AUG
#=GR JGI25151J46595_10336534/1-68 CODON                             ..............................................................................................................................................PTS..............................
#=GR JGI25151J46595_10336534/1-68 TT_RNIE_SLOW                      ...............................................................................................................................................................................
NZ_HG005146.1/43579-43704                                           ....CGAAGGAUGCAAAAUUUCCUGAGAUAGACAAUUGCGCAGGGAAUAUCGCCGUGCUAUAAUCAUUUUAUGUGUCAUGAUAACUCUGU......GCC.C........GCAU..................GAGGC......CCAGGG.C..GGAAAGAGGUGAAAGUC...AUG
#=GR NZ_HG005146.1/43579-43704 CODON                                ............................................................................................................................................................................AUG
#=GR NZ_HG005146.1/43579-43704 TT_RNIE_SLOW                         ...............................................................................................................................................................................
2200180934/63-191                                                   ....GAAGGCCGUCCGGGCAGCGGCAAUUUGAUGUUGCCAGCGGAUCGGCCGACGUGAUAUAAUGCUUUAGUGUGUCCAUAAAACUCUG.......GCCCG........ACGGCGAC..............UGGGC.......CAGGG.C..GGAAAGAGGUGAAAGGG...AUG
#=GR 2200180934/63-191 CODON                                        ...................................................................PTS.........................................................................................................
#=GR 2200180934/63-191 TT_RNIE_SLOW                                 ...............................................................................................................................................................................
NZ_JTHP01000028.1/65589-65716                                       ....UUACGCCAUUUUUGGAUACACAAAAGAGUUGUUGAAACGCUCAUAUUCAGGUGCUAUAAUGUGAACGUGUGUUCAUAUAACUCUG.......GGC..........CGAUAGGAC...............GCU.......CAGGG.C..GGAAAGAGGUGAAAGUUCA.AUG
#=GR NZ_JTHP01000028.1/65589-65716 CODON                            ............................................................................................................................................................................AUG
#=GR NZ_JTHP01000028.1/65589-65716 TT_RNIE_SLOW                     ...............................................................................................................................................................................
NZ_ASSB01000327.1/23969-24095                                       ....UACACCAGUUUUAAGAUGCGCAAAACAGGUAUUGAAACACUUAUAUUCAAGUGCUAUAAUGUGAACAUGUGUUCAUACAACUCUG.......GAC..........UGAUAGGAC...............GUU.......CAGGG.C..GGAAAGAGGUGAAAGUUA..AUG
#=GR NZ_ASSB01000327.1/23969-24095 CODON                            ............................................................................................................................................................................AUG
#=GR NZ_ASSB01000327.1/23969-24095 TT_RNIE_SLOW                     ...............................................................................................................................................................................
NZ_JH601038.1/56174-56300                                           ....UUCACGUCAGUUUGAGUGCGCAAAACAGGUAUUGAAACACUUAUAUUCAAGUGCUAUAAUUUGAACAUGUGUUCAUACAACUCUG.......GAC..........UGAUAGGAC...............GUU.......CAGGG.C..GGAAAGAGGUGAAAGUUA..AUG
#=GR NZ_JH601038.1/56174-56300 CODON                                ............................................................................................................................................................................AUG
#=GR NZ_JH601038.1/56174-56300 TT_RNIE_SLOW                         ...............................................................................................................................................................................
NZ_AGFX01000014.1/59020-59146                                       ....UUUACGUCGGUUUGGGUGCGCAAAACAGGUAUUGAAACACUUAUAUUCAAGUGCUAUAAUUUGAACAUGUGUUCAUACAACUCUG.......GAC..........UGAUAGGAC...............GUU.......CAGGG.C..GGAAAGAGGUGAAAGUUA..AUG
#=GR NZ_AGFX01000014.1/59020-59146 CODON                            ............................................................................................................................................................................AUG
#=GR NZ_AGFX01000014.1/59020-59146 TT_RNIE_SLOW                     ...............................................................................................................................................................................
NZ_ASRZ01000123.1/30252-30378                                       ....AUGUUACACUGUUUUGUGCACUAAAAAGAUGUUGAAACACUUAUAUUCAAGUGCUAUAAUUUGAACAUGUGUUCAUACAACUCUG.......GGC..........UGAUAGGAC...............GUU.......CAGGG.C..GGAAAGAGGUGAAAGUUA..AUG
#=GR NZ_ASRZ01000123.1/30252-30378 CODON                            ...............................................................................................................................................................................
#=GR NZ_ASRZ01000123.1/30252-30378 TT_RNIE_SLOW                     ...............................................................................................................................................................................
NZ_JWJJ01000013.1/4891-4765                                         ....AUCUUACACUGUUUUGUGUGCUAAAAAGAUGUUGAAACACUUAUAUUCAAGUGCUAUAAUUUGAACAUGUGUUCAUACAACUCUG.......GGC..........UGAUAGGAC...............GUU.......CAGGG.C..GGAAAGAGGUGAAAGUUA..AUG
#=GR NZ_JWJJ01000013.1/4891-4765 CODON                              ...............................................................................................................................................................................
#=GR NZ_JWJJ01000013.1/4891-4765 TT_RNIE_SLOW                       ...............................................................................................................................................................................
NC_017542.1/175322-175448                                           ....AUCUUACACUGUUUUGUGUACUAAAAAGAUGUUGAAACACUUAUAUUCAAGUGCUAUAAUUUGAACAUGUGUUCAUACAACUCUG.......GGC..........UGAUAGGAC...............GUU.......CAGGG.C..GGAAAGAGGUGAAAGUUA..AUG
#=GR NC_017542.1/175322-175448 CODON                                ............................................................................................................................................................................AUG
#=GR NC_017542.1/175322-175448 TT_RNIE_SLOW                         ...............................................................................................................................................................................
NZ_ASRY01000124.1/19215-19342                                       ....UUACGCCAUUUUUGGAUACACAAAAGAGUUGUUGAAACGCUCAUAUCCAGGUGCUAUAAUGUGAACAUGUGUUCAUACAACUCUG.......GGC..........UGAUAGGAC...............GUU.......CAGGG.C..GGAAAGAGGUGAAAGUUCA.AUG
#=GR NZ_ASRY01000124.1/19215-19342 CODON                            ............................................................................................................................................................................AUG
#=GR NZ_ASRY01000124.1/19215-19342 TT_RNIE_SLOW                     ...............................................................................................................................................................................
NZ_JMLR01000019.1/4889-4762                                         ....UUAUGCCAUCUUUGAAUGCAGAAAAGAGUUGUUGAAACGCUCAUAUUCAAGUGCUAUAAUGUGAACAUGUGUUCAUACAACUCUG.......GAC..........UGAUAGGAC...............GUU.......CAGGG.C..GGAAAGAGGUGAAAGUUCA.AUG
#=GR NZ_JMLR01000019.1/4889-4762 CODON                              ...............................................................................................................................................................................
#=GR NZ_JMLR01000019.1/4889-4762 TT_RNIE_SLOW                       ...............................................................................................................................................................................
NC_014483.2/176159-176286                                           ....UUACGCUAUCUUUGAAUGCGGAAAAGAGGUGUUGAAACGCUCAUAUUCAAGUGCUAUAAUGUGAACAUGUGUUCAUACAACUCUG.......GAC..........UGAUAGGAC...............GUU.......CAGGG.C..GGAAAGAGGUGAAAGUUCA.AUG
#=GR NC_014483.2/176159-176286 CODON                                ............................................................................................................................................................................AUG
#=GR NC_014483.2/176159-176286 TT_RNIE_SLOW                         ...............................................................................................................................................................................
NZ_ASSA01000052.1/4655-4528                                         ....UUACGCCACCUUUGAAUGCAGAAAAGAGUUGUUGAAACGCUCAUAUUCAAGUGCUAUAAUGUGAACAUGUGUUCAUACAACUCUG.......GAC..........UGAUAGGAC...............GUU.......CAGGG.C..GGAAAGAGGUGAAAGUUCA.AUG
#=GR NZ_ASSA01000052.1/4655-4528 CODON                              ............................................................................................................................................................................AUG
#=GR NZ_ASSA01000052.1/4655-4528 TT_RNIE_SLOW                       ...............................................................................................................................................................................
GI4A6AL01D1VT0/348-292                                              ...............................................................GAUGAUCAGAAGCGCGGGCUCCUAUG.......GU...........CAG......................GU.......CAUGG.C...GAAAGAGGGGAAAGU....AUG
#=GR GI4A6AL01D1VT0/348-292 CODON                                   ......................................................................................AUG......................................................................................
#=GR GI4A6AL01D1VT0/348-292 TT_RNIE_SLOW                            ...............................................................................................................................................................................
NZ_BAVZ01000024.1/39427-39552                                       ....AGUCUUUUAAGAAAGAACAAAUUCAAUAAUGAUUGAUUAUUAUAUUUGUCCCUGUUAUAAUUAGAAGUGUAUCGAUAUAACUCUG.......GGC..........ACGCAUGAG...............GUU.......CAGGG.C..AAAAAGAGGUGAAAGUC...AUG
#=GR NZ_BAVZ01000024.1/39427-39552 CODON                            ............................................................................................................................................................................AUG
#=GR NZ_BAVZ01000024.1/39427-39552 TT_RNIE_SLOW                     ...............................................................................................................................................................................
NZ_JRNV01000066.1/19952-20077                                       ....GGCGCGGGACUAACAGAUUCUAACAUUUCGUUGAUUAUUGCGUUUGUCCCUGUUAUAAUAUAAGUAUUGUGUCAUUAUAACUCUG.......UGU..........ACGCAUGAG...............ACU.......CAGGG.C..AAAAAGAGGUGAAAGAC...AUG
#=GR NZ_JRNV01000066.1/19952-20077 CODON                            ............................................................................................................................................................................AUG
#=GR NZ_JRNV01000066.1/19952-20077 TT_RNIE_SLOW                     ...............................................................................................................................................................................
NZ_CP010976.1/5003023-5003148                                       ....AUUAUUACCAUAUAAACAAUAAUGGAUUAUGAUUGCUUAUUGAGAAUCAUCCUGCUAUAAUCGUGUUAUAUGUCCAAUUACUCUG.......UGU..........ACACAUGAG...............ACA.......CAGGG.C..GGAAAGAGGUGAAAGUC...AUG
#=GR NZ_CP010976.1/5003023-5003148 CODON                            ................STP.........................................................................................................................................................AUG
#=GR NZ_CP010976.1/5003023-5003148 TT_RNIE_SLOW                     ...............................................................................................................................................................................
MA40A_GDRVJ9S02I8S30_right/105-230                                  ....CCGCGUCAAAGUGCGCGGAUAAAACAGGCAAUUGCGUGAACGGAUGGCCCGUGCUAUAAUGCGAUUGUGUGUCAUUAUAACUCUG.......GGC..........ACGACUGAG...............GCU.......CAGGG.C..GGAAAGAGGUGAAAGUG...AUG
#=GR MA40A_GDRVJ9S02I8S30_right/105-230 CODON                       .......................STP.....................................................................................................................................AUG.............
#=GR MA40A_GDRVJ9S02I8S30_right/105-230 TT_RNIE_SLOW                ...............................................................................................................................................................................
JGI25162J39368_1010853/611-485                                      ....AAAACGGUUGAUUACCUCUUAACAAUAAUGGAUUGCAACGGGCACAAGGCCGUGUUAUAAUCUCAGAGUUAUGCCAUUUACUCUG.......GGUC.........CGCUUGA................GGCU.......CAGGG.C..GGAAAGAGGUGAAAGGUA..AUG
#=GR JGI25162J39368_1010853/611-485 CODON                           .......................STP..................................................................................................................................................AUG
#=GR JGI25162J39368_1010853/611-485 TT_RNIE_SLOW                    ...............................................................................................................................................................................
CLOF_F4EQGSL02GBV14/238-112                                         ....AAACGUCUGACCACCUCAUGACAAUAAUGGAUUGCAACCGGCAUUAGGCCGUGUUAUAAUCUUCGAUGUUGUGCCAUUUACUCUG.......GGUC.........CGCUUGA................GGCU.......CAGGG.C..GGAAAGAGGUGAAAGGUA..AUG
#=GR CLOF_F4EQGSL02GBV14/238-112 CODON                              ......................STP...........................................................................................................................................AUG........
#=GR CLOF_F4EQGSL02GBV14/238-112 TT_RNIE_SLOW                       ...............................................................................................................................................................................
NZ_LELF01000050.1/5049-4923                                         ....AAAACGGUUGAUUACCUCUUAACAAUAAUGGAUUGCAACAGGCGCAAGGUCGUGUUAUAAUCUCAGGGUUGUGCCAUUUACUCUG.......GGUC.........CGCUUGA................GGCU.......CAGGG.C..GGAAAGAGGUGAAAGGUA..AUG
#=GR NZ_LELF01000050.1/5049-4923 CODON                              .......................STP.....................................................................................................................................................
#=GR NZ_LELF01000050.1/5049-4923 TT_RNIE_SLOW                       ...............................................................................................................................................................................
NZ_ANHX01000073.1/4648-4522                                         ....AAAACGGUUGAUUACCUCUUGAUAAUAAUGGAUUGCAACCGGCAUUAGGCCGUGUUAUAAUUUCUGAGUUAUGCCAUUUACUCUG.......GGUC.........CGCUUGA................GGCU.......CAGGG.C..GGAAAGAGGUGAAAGGUA..AUG
#=GR NZ_ANHX01000073.1/4648-4522 CODON                              .......................STP..................................................................................................................................................AUG
#=GR NZ_ANHX01000073.1/4648-4522 TT_RNIE_SLOW                       ...............................................................................................................................................................................
NZ_AWUK01000005.1/4862-4736                                         ....AAACGCCUGAUCACUUCUUGACAAUAAUGGAUUGCAACCGGCAUUAGGCCGUGUUAUAAUCUUCGAUGUUGUGCCAUUUACUCUG.......GGUC.........CGCUUGA................GGCU.......CAGGG.C..GGAAAGAGGUGAAAGGUA..AUG
#=GR NZ_AWUK01000005.1/4862-4736 CODON                              ...............................................................................................................................................................................
#=GR NZ_AWUK01000005.1/4862-4736 TT_RNIE_SLOW                       ...............................................................................................................................................................................
NZ_AEXS01000174.1/4810-4682                                         ....CGGACUUGUCUGAUGAUUUGUGUAUGGACUAUUGCGCAUUCAAUAUGCUCGUGCUAUACUCCUUUUAUGUGUCCAUAUAACUCUG.......GGUC.........CGCAUGA................GGCU.......CAGGG.C..GGAAAGAGGUGAAAGCUACAAUG
#=GR NZ_AEXS01000174.1/4810-4682 CODON                              ............................................................................................................................................................................AUG
#=GR NZ_AEXS01000174.1/4810-4682 TT_RNIE_SLOW                       ...............................................................................................................................................................................
NZ_ADHJ01000005.1/51314-51442                                       ....UGAACUUGUCUGAUGUUUUGUGUAUGGGCUAUUGCGCAAUCAAUAUGCUCGUGAUAUACUCGGUUUAUGUGUCCAUAUAACUCUG.......GGUC.........CGCAUGA................GGCU.......CAGGG.C..GGAAAGAGGUGAAAGCUACAAUG
#=GR NZ_ADHJ01000005.1/51314-51442 CODON                            ............................................................................................................................................................................AUG
#=GR NZ_ADHJ01000005.1/51314-51442 TT_RNIE_SLOW                     ...............................................................................................................................................................................
NC_013406.1/152974-153102                                           ....CGGACUUGUCUGAUGAUUUGUGUAUGGACUAUUGCGCAUUCAAUUUGCUCGUGCUAUACUCCUUUUAUGUGUCCAUAUAACUCUG.......GGUC.........CGCAUGA................GGCU.......CAGGG.C..GGAAAGAGGUGAAAGCUACAAUG
#=GR NC_013406.1/152974-153102 CODON                                ............................................................................................................................................................................AUG
#=GR NC_013406.1/152974-153102 TT_RNIE_SLOW                         ...............................................................................................................................................................................
NZ_LAZU01000035.1/58747-58874                                       ....GGGCGUCCCUUGUUGUUUCCUCAUAGGCUAUUGCACAAUUAAAAUGCCCGUGAUAUACUUUUUUUUAUGUGUCCAUAUAACUCUG.......AGUCC........GCAUGA................GG.CU.......CAGGG.C..GGAAAGAGGUGAAAGUCUA.AUG
#=GR NZ_LAZU01000035.1/58747-58874 CODON                            ............................................................................................................................................................................AUG
#=GR NZ_LAZU01000035.1/58747-58874 TT_RNIE_SLOW                     ...............................................................................................................................................................................
NZ_JAEO01000062.1/4295-4167                                         ....UGGGCUCGGCUGAGUAUUUGUGUGCGGGCUAUUGCGCAAUGAAAAAUGCCGUGAUAUACUGAUUUUAUGUGUCCAUAUAACUCUG.......GGUCC........GCAUGA................GG.CU.......CAGGG.C..GGAAAGAGGUGAAAGGUAUAAUG
#=GR NZ_JAEO01000062.1/4295-4167 CODON                              ............................................................................................................................................................................AUG
#=GR NZ_JAEO01000062.1/4295-4167 TT_RNIE_SLOW                       ...............................................................................................................................................................................
NZ_AGIP01000028.1/5216-5088                                         ....UGGGCUUGGCUGAGUAUUUGUGUGCGGGCUAUUGCGCAAUGAAAAAUGCCGUGAUAUACUGAUUUUAUGUGUCCAUAUAACUCUG.......GGUCC........GCAUGA................GG.CU.......CAGGG.C..GGAAAGAGGUGAAAGGUAUAAUG
#=GR NZ_AGIP01000028.1/5216-5088 CODON                              ............................................................................................................................................................................AUG
#=GR NZ_AGIP01000028.1/5216-5088 TT_RNIE_SLOW                       ...............................................................................................................................................................................
CLOF_F4EQGSL02H5UCR/451-398                                         ..............................................................................UCAUUACUCUG.......GGUCC........GCUUGA................GG.CU.......CAGGG.C..GGAAAGAGGUGAAAGGAAA.AUG
#=GR CLOF_F4EQGSL02H5UCR/451-398 CODON                              ............................................................................................................................................................................AUG
#=GR CLOF_F4EQGSL02H5UCR/451-398 TT_RNIE_SLOW                       ...............................................................................................................................................................................
NZ_CP009286.1/179354-179480                                         ....ACGGCGGGGCUGAUUUGUCAAGGAAAAGUAUUGCCUCAGUCCAAGGUUCGUGAUAAACUACCUCAUGUGUCUUAUAUUAACUCUG.......GGUCC........GCAUGA................GG.CU.......CAGGG.C...AAAAGAGGUGAAAUCAAA.AUG
#=GR NZ_CP009286.1/179354-179480 CODON                              ............................................................................................................................................................................AUG
#=GR NZ_CP009286.1/179354-179480 TT_RNIE_SLOW                       ...............................................................................................................................................................................
NZ_JADQ01000029.1/50554-50680                                       ....CUCGGGUUAAGGUACGAGGAUAAAACAGGCAAUUGCGCGAAAGGUUGCCCCAUGCUAUAAUGCGUUUGUGUGUCAUAUAACUCUG.......GGCAC........GACUGA................G.GCU.......CAGGG.C..GGAAAGAGGUGAAAGAAG..AUG
#=GR NZ_JADQ01000029.1/50554-50680 CODON                            ........................STP....................................................................................................................................................
#=GR NZ_JADQ01000029.1/50554-50680 TT_RNIE_SLOW                     ...............................................................................................................................................................................
2200248758/346-270                                                  ......................................................CAUGCUAUAAUGCGUUUGUGUGUCAUAUAACUCUG.......GGCAC........GACUGA................G.GCU.......CAGGG.C..GGAAAGAGGUGAAAGAAG..AUG
#=GR 2200248758/346-270 CODON                                       ............................................................................................................................................................................AUG
#=GR 2200248758/346-270 TT_RNIE_SLOW                                ...............................................................................................................................................................................
NZ_KE159656.1/11390-11264                                           ....CCCGCGUCAAGGUGCGAGGAUAAAACAGGCAAUUGCGCGAAAGGUUGCCCCGUGCUAUAAUGCGUUUGUGUGUCAUAUAACUCUG.......GGCAC........GACUGA................G.GCU.......CAGGG.C..GGAAAGAGGUGAAAGAAG..AUG
#=GR NZ_KE159656.1/11390-11264 CODON                                ........................STP.................................................................................................................................................AUG
#=GR NZ_KE159656.1/11390-11264 TT_RNIE_SLOW                         ...............................................................................................................................................................................
NZ_GG695996.1/44972-45098                                           ....CCGUGUCAAAGUGGGCGGAUAAAACAGGCAAUUGCGUGAACGAGGGGCCCGUGCUAUAAUGCGAUUAUGUGUCAUUAUAACUCUG.......GGCAC........GACUGA................G.GCU.......CAGGG.C..GGAAAGAGGUGAAAGAAG..AUG
#=GR NZ_GG695996.1/44972-45098 CODON                                .......................STP..................................................................................................................................................AUG
#=GR NZ_GG695996.1/44972-45098 TT_RNIE_SLOW                         ...............................................................................................................................................................................
NZ_KN125580.1/10291-10165                                           ....AAAGCCAAGGUGCAUGGAUAAAACAGGUAAUUGCGCUGGCGGUAUUAGCCGUGCUAUAAUGCUUUUAUGUGUCAUUAUAACUCUG.......GGCAC........GAUCUGA...............G.GCU.......CAGGG.C..GGAAAGAGGUGAAAGUG...AUG
#=GR NZ_KN125580.1/10291-10165 CODON                                ......................STP...................................................................................................................................................AUG
#=GR NZ_KN125580.1/10291-10165 TT_RNIE_SLOW                         ...............................................................................................................................................................................
NZ_CP011058.1/2435358-2435484                                       ....UAAGGGAGAACAGCAGGCGACGAAUUCAUAUUGCAACAGAGUGCGGCGCGUGCUAUACUUGAUCUACAUGUGUAUUAUAACUCUG.......GGUC.........CGCCUGUU...............GACU.......CAGGG.C..AGAAAGAGGUGAACGAG...AUG
#=GR NZ_CP011058.1/2435358-2435484 CODON                            ....STP.....................................................................................................................................................................AUG
#=GR NZ_CP011058.1/2435358-2435484 TT_RNIE_SLOW                     ...............................................................................................................................................................................
NZ_AULV01000020.1/5408-5283                                         ....AUUCAAAACGAUCGAUAUGCAUGAUUAUUCAUUGCAACGGGAAAGAGGUUCAUGCUAUAAUCCGUAGAGUGUGAUUUUAACUCUG.......GGUC.........CGCAUGC................GAUU.......CAGGG.C..AGAAAGAGGUGAACGUG...AUG
#=GR NZ_AULV01000020.1/5408-5283 CODON                              ............................................................................................................................................................................AUG
#=GR NZ_AULV01000020.1/5408-5283 TT_RNIE_SLOW                       ...............................................................................................................................................................................
NZ_AULX01000026.1/122443-122569                                     ....GUAAGACCCUUUUUAACGGCGUGCAAAAAGCAUUGCAACUGCUUGCCUUCCUAUGUUAUAAUCCCCUAUGUUAGAUUGAACUCUG.......GGUC.........CAUCAGUC...............GGCU.......CAGGG.C..AGAAAGAGGUGAACGAG...AUG
#=GR NZ_AULX01000026.1/122443-122569 CODON                          .....STP....................................................................................................................................................................AUG
#=GR NZ_AULX01000026.1/122443-122569 TT_RNIE_SLOW                   ...............................................................................................................................................................................
sgz454il_contig00281/26397-26527                                    ....GAGGCGUUCCGGCGCCGGAAAUGAAUUGACCGUUGCGCGCUUUCGCGCACUCGUGCUAUAAUCUCAUCAUGUGUCAUUUACUCUG.......GGCC.........GGCGCUUCAUG............GGCC.......CAGGG.C.GUGAAAGAGGUGAACGAG...AUG
#=GR sgz454il_contig00281/26397-26527 CODON                         .........................STP...........................................................................................................................AUG.....................
#=GR sgz454il_contig00281/26397-26527 TT_RNIE_SLOW                  ...............................................................................................................................................................................
JGI12341J12878_1005803/638-767                                      ....UAUCGGGCGCCGCGUCCGUCCGCAUGAAGCCGUUGCGUUCAGACCGGCCGGCGUGAUAUAAUCGUUUCAUGUGUCAAUAACUCUG.......GCCCG........GCGUUCA...............UGGGC......ACAGGG.C.GUGAAAGAGGUGAACGAG...AUG
#=GR JGI12341J12878_1005803/638-767 CODON                           ............................................................................................................................................................................AUG
#=GR JGI12341J12878_1005803/638-767 TT_RNIE_SLOW                    ...............................................................................................................................................................................
JGI12298J13902_1003093/1016-1145                                    ....CGGGUGCCGCGCCGUUCCGAAUGAAGCCGUUGCACCGGGGCAAGCCGGCGUGUUAUAAUCACUUCAUGUGUGUCAAUAAACUCUG.......GCCCG........CAUUUCA...............UGGGC......ACAGGG.C.GCGAAAGAGGUGAACGAG...AUG
#=GR JGI12298J13902_1003093/1016-1145 CODON                         ............................................................................................................................................................................AUG
#=GR JGI12298J13902_1003093/1016-1145 TT_RNIE_SLOW                  ...............................................................................................................................................................................
NZ_LIGH01000001.1/1890149-1890024                                   ....ACAUCUAAUAUUGACAUAUGAGCGAUUAUUCAUUGCAACUGCAAAACAGUUCAUGCUAUAAUCCGAGAUGUGUGAUUUAACUCUG.......GGUC.........CGCAUGC................GAUU.......CAGGG.C..AGAAAGAGGUGAACGAG...AUG
#=GR NZ_LIGH01000001.1/1890149-1890024 CODON                        ............................................................................................................................................................................AUG
#=GR NZ_LIGH01000001.1/1890149-1890024 TT_RNIE_SLOW                 ...............................................................................................................................................................................
2200327300/8728-8856                                                ....AUAGAGGACCGGAAAUUGACGGAACAGACCGUUGCGCGAUUUUGCGCAUUCGUGCUAUAAUCCUUUCAUGUGUCAUUUAACUCUG.......GGCCU........GCUGCAA...............GGGCU.......CAGGG.C.GUGAAAGAGGUGAACGAG...AUG
#=GR 2200327300/8728-8856 CODON                                     .....STP....................................................................................................................................................................AUG
#=GR 2200327300/8728-8856 TT_RNIE_SLOW                              ...............................................................................................................................................................................
2200095100/909-1037                                                 ....GCCGGGAAGGAAUGACGGACUGGAAAGACCAUUGCGCGAGUCUGACCAUCCGUGCUAUAAUCCUCUCAUGUGUCAUUUAACUCUG.......GGCCUG.......CAUUA................UGGGCU.......CAGGG.C.GUGAAAGAGGUGAACGAG...AUG
#=GR 2200095100/909-1037 CODON                                      ................STP....................................................................................................................................AUG.....................
#=GR 2200095100/909-1037 TT_RNIE_SLOW                               ...............................................................................................................................................................................
NC_019897.1/3756533-3756403                                         ....GCCGGCCGGGAUUGACGUGCCGGAAAGACCGUUGCGCGAGUUUGGCUAUCCGUGCUAUAAUCCUCUCAUGUGUCAUUUAACUCUG.......GGCCU........GCUGUCUAA.............GGGCU.......CAGGG.C.GUGAAAGAGGUGAACGAG...AUG
#=GR NC_019897.1/3756533-3756403 CODON                              ................STP.........................................................................................................................................................AUG
#=GR NC_019897.1/3756533-3756403 TT_RNIE_SLOW                       ...............................................................................................................................................................................
2200093379/1-101                                                    ..................................GUUGCGCGAUUUUGCGCGUUCGUGCUAUAAUCCUUUCAUGUGUCAUUUAACUCUG.......GGCCU........GCCAUCCAA.............GGGCU.......CAGGG.C.GUGAAAGAGGUGAACGAG...AUG
#=GR 2200093379/1-101 CODON                                         .......................................................................................................................................................AUG.....................
#=GR 2200093379/1-101 TT_RNIE_SLOW                                  ...............................................................................................................................................................................
NZ_KQ040784.1/5466-5341                                             ....UUCCGGUAUGGGACAGCGCCUUCUUUUGUGUUUUACAACAAGGACUUGGCUAUGCUAUAAUGCAGAGAUGUAUGACUUAAUUCUG.......GGCC.C.......GCCU.................GUGGCU.......CAGGG.C..AGAAAGAGGUGAAAGAG...AUG
#=GR NZ_KQ040784.1/5466-5341 CODON                                  ............................................................................................................................................................................AUG
#=GR NZ_KQ040784.1/5466-5341 TT_RNIE_SLOW                           ...............................................................................................................................................................................
NZ_CBVJ010000144.1/40158-40283                                      ....AGAUAGUUGGCGGAAUUGGAAAUGACAAUGGCAUUGCAAGGCGGAUAGUGUCAUGCUAUAAUCCGUAUGUGUAAUUUUAACUCUG.......GGUC.C.......GCAU.................GUGGCU.......CAGGG.C..AGAAAGAGGUGAACGAG...AUG
#=GR NZ_CBVJ010000144.1/40158-40283 CODON                           .......STP..................................................................................................................................................................AUG
#=GR NZ_CBVJ010000144.1/40158-40283 TT_RNIE_SLOW                    ...............................................................................................................................................................................
NC_012914.1/153652-153777                                           ....CUGCACGCAAGUAGCUGGCAAAACAUCGGCAUUGCAUGCUUGUAGUCGUCGUGCUAUAAUCCGUGUUGUGUGAUUUAUAACUCUG.......GACC.C.......GCAU.................GUGGUU.......CAGGG.C..AGAAAGAGGUGAACGAG...AUG
#=GR NC_012914.1/153652-153777 CODON                                ...............STP..........................................................................................................................................................AUG
#=GR NC_012914.1/153652-153777 TT_RNIE_SLOW                         ...............................................................................................................................................................................
2200533952/5704-5579                                                ....CUGCAUUUAAGUAGCUGGCAAAAACAUCGGCAUUGCAUGCUUGUAAUCGUCGUGCUAUAAUCCGUGUUGUGUGAUUUUAACUCUG.......GACC.C.......GCAU.................GUGGUU.......CAGGG.C..AGAAAGAGGUGAACGAG...AUG
#=GR 2200533952/5704-5579 CODON                                     ...............STP.....................................................................................................................P.......TS..............................
#=GR 2200533952/5704-5579 TT_RNIE_SLOW                              ...............................................................................................................................................................................
NZ_KK082278.1/22367-22493                                           ....GCGCCGGUUCGCAGAAUGUCAUAAUUAGGAAUUGCACCAUACGGGGUUGAGUGCUAUAAUCCGAUUAUGUGUCAUUUUAACUCUG.......GGCC.........CGCCUGUA...............GGCU.......CAGGG.C..AGAAAGAGGUGAACGAG...AUG
#=GR NZ_KK082278.1/22367-22493 CODON                                ...............................................................................................................................................................................
#=GR NZ_KK082278.1/22367-22493 TT_RNIE_SLOW                         ...............................................................................................................................................................................
NZ_KE383861.1/5648-5523                                             ....UGGCCCGCCGCCGCUGAGAGCUGCCGAAGGGCAUUGCGCGGUACGGGCAUGCAUGAUAUAGUAUUCAAGUAUUGCGAUAACUCUG.......GGCU.C.......GCAU.................GAAGCU.......CAGGG.C...AAAAGAGGUGAAAGACG..AUG
#=GR NZ_KE383861.1/5648-5523 CODON                                  ..................STP.......................................................................................................................................................AUG
#=GR NZ_KE383861.1/5648-5523 TT_RNIE_SLOW                           ...............................................................................................................................................................................
NZ_CBRA020000271.1/1410-1536                                        ....UGGACGUCCUGCGCCGGCGGACCGCAGCAAUCCUGUUGCCUAAGGCACUUGUCCGUGAUAUACUAUUCAGGUAUGCAUAACUCUG.......GGCU.C.......GCUU.................GAAGCU.......CAGGG.C..AGAAAGAGGUGAAAGACG..AUG
#=GR NZ_CBRA020000271.1/1410-1536 CODON                             ...............................................................................................................................................................................
#=GR NZ_CBRA020000271.1/1410-1536 TT_RNIE_SLOW                      ...............................................................................................................................................................................
2200249840/329-199                                                  ....GCGGUUCGGUGACCGGCCCGAAAAACAGACCAUUGCGCAAGUUUGGCGGGUCGUGCUAUAAUCACUUCAUGUGUCAUUUACUCUG.......GGUC.........GGUGUCAAAAG............GAUC.......CAGGG.C.GUGAAAGAGGUGAACGAG...AUG
#=GR 2200249840/329-199 CODON                                       ...............................................................................................................................................................................
#=GR 2200249840/329-199 TT_RNIE_SLOW                                ...............................................................................................................................................................................
NZ_CBQR020000100.1/8862-8736                                        ....GCGGGAUUUGGAAAGUGCAGUUCUUUAUUCUUGCAAUAAGUUAUUUUCCUGUGAUAUAAUCCCGUUAUGUGUCCAGACAACUCUG.......GGUC.........GCUAACAAA..............GAUC.......CAGGG.C...AAAAGAGGUGAAAGAA...AUG
#=GR NZ_CBQR020000100.1/8862-8736 CODON                             ............................................................................................................................................................................AUG
#=GR NZ_CBQR020000100.1/8862-8736 TT_RNIE_SLOW                      ...............................................................................................................................................................................
CTBMPR_c370/7119-6990                                               ....GUUGAGAGAUCUGUCGAAUGGAUUUUUUAUAUUGCGGAGGAACGGGGAGUUUGGUAUAAUCAUUUAGUGCGUCCAAUUUACUCUG.......GAAC.........CGAAUGUU...............GUUC.......CAGGG.C..GGAAAGAGGUGAACGAAGCCAUG
#=GR CTBMPR_c370/7119-6990 CODON                                    ............................................................................................................................................................................AUG
#=GR CTBMPR_c370/7119-6990 TT_RNIE_SLOW                             ...............................................................................................................................................................................
2204944873/61-184                                                   ....UAAGUAAUCGAAAUGAACGGAAAUUGGGAAUUGUACAACGUAUAUGGAUAUGAUAUAAUGCAAUCAUGUGUCAAAUUGAACUCUGU......UCCC.........AUG....................GGGA......UCAGGG.C..GGAAAGAGGUGAAACAG...AUG
#=GR 2204944873/61-184 CODON                                        ............................................................................................................................................................................AUG
#=GR 2204944873/61-184 TT_RNIE_SLOW                                 ...............................................................................................................................................................................
NZ_BAMO01000003.1/61915-61792                                       ....UGCCUUGAUGAACAUUGCAGAGGAAAGUUAUUGCAAGUCUAAGACCGAUCAUGAUAUAAUCUUUUUAUGUGUUUAGUUAACUCUGUU.....UCU..........UCA.....................AGA.....UUCAGGG.C..GGAAGGAGUGAACCAAG...AUG
#=GR NZ_BAMO01000003.1/61915-61792 CODON                            .........STP................................................................................................................................................................AUG
#=GR NZ_BAMO01000003.1/61915-61792 TT_RNIE_SLOW                     ...............................................................................................................................................................................
MA55A_contig00036/7169-7294                                         ....CCGGCGGAUGUCAGUCAUUGCAUUUUCUGUACAGCCUUGAUAUAAUGAAGAAUGGUGUCUUUUAUGAACCAAUUGAAAAACUCUG.......CAUCC........CCG...................GGAUG.......CAGGG.C..AGAAGGAGAUGAACACAGG.AUG
#=GR MA55A_contig00036/7169-7294 CODON                              .......................................................AUG.....................................................................................................................
#=GR MA55A_contig00036/7169-7294 TT_RNIE_SLOW                       ...............................................................................................................................................................................
NZ_KE386943.1/264591-264469                                         ....UGCAAACCGGACUGCUAAUUGAUAUAAUUUCGUAUGUAUGAAAAACUCGUGUGCGCAUGUCUAUGUGUACUUGAAUUUAACUCUG.......AUUC.........GAAA...................GUUU.......CAGGG.C..GGAAGGAGAUGAAAAGA...AUG
#=GR NZ_KE386943.1/264591-264469 CODON                              ............................................................................................................................................................................AUG
#=GR NZ_KE386943.1/264591-264469 TT_RNIE_SLOW                       ...............................................................................................................................................................................
NZ_ASRU01000098.1/9423-9300                                         ....UGUUGCAAAACAAGAAUGUCCUUGUUAUAAUAUAAUCAAUGUGUUUUAACAAUUACAGUGCUUAUGGCAUUGUUUUAUAACUCUG.......UUUC.........GAAA...................GUUG.......CAGGG.C..GGAAGGAGAUGAAAAGGA..AUG
#=GR NZ_ASRU01000098.1/9423-9300 CODON                              ............................................................................................................................................................................AUG
#=GR NZ_ASRU01000098.1/9423-9300 TT_RNIE_SLOW                       ...............................................................................................................................................................................
NZ_LDPH01000003.1/34577-34454                                       ....AGUGUUGCAAAACAAGAAUGUACUUGUUAUAAUAUAAUCAAUGUGUUUUACAAUUACAGUGUCUAAGCACUGUUUUAGAACUCUG.......UUUC.........GAAA...................GUUG.......CAGGG.C..GGAAGGAGAUGAAAAGGA..AUG
#=GR NZ_LDPH01000003.1/34577-34454 CODON                            ............................................................................................................................................................................AUG
#=GR NZ_LDPH01000003.1/34577-34454 TT_RNIE_SLOW                     ...............................................................................................................................................................................
Amiter_FTLR0DA01DQ0VC/346-468                                       ....UAGUUUUUUCUUGCUGUUUGGAAACAAAAGUGUUGAAAGUAUUGUAGUUUUGUUGCUAUAAUACAAAAGAUGUUUAAAAACUAUA.......UCAG.........AAGAAA.................UUGA.......UAUGG.C..GGAAGGAGAAAAGAA.....AUG
#=GR Amiter_FTLR0DA01DQ0VC/346-468 CODON                            ...............................................................................................................................................................................
#=GR Amiter_FTLR0DA01DQ0VC/346-468 TT_RNIE_SLOW                     ...............................................................................................................................................................................
Amiter_contig95164/1-54                                             ...........................................................................GUUUAAAAACUAUA.......UCAG.........AAGUAA.................UUGA.......UAUGG.C..GGAAGGAGAGAAAUUAA...AUG
#=GR Amiter_contig95164/1-54 CODON                                  ............................................................................................................................................................................AUG
#=GR Amiter_contig95164/1-54 TT_RNIE_SLOW                           ...............................................................................................................................................................................
NZ_KB446648.1/222087-222211                                         ....AUAUGGUAGAAGACUGAUAAAAUAAUUUUAAAAACUAUUGUAUUAUUAAAUUAUUAGUGCUAUUAUACUAGAGCAACUUACUUUG.......GAGUA........GCAUA.................UAUUU.......CAAGG.C..GGAAGGAGAGACAACU....AUG
#=GR NZ_KB446648.1/222087-222211 CODON                              ..................STP.......................................................................................................................................................AUG
#=GR NZ_KB446648.1/222087-222211 TT_RNIE_SLOW                       ...............................................................................................................................................................................
NZ_LN852696.1/451348-451472                                         ....AUAUGAAAUAGAAGAUUAAAGAAAUAUAAAAAAAGUGUUGUAUUUAUGGAUAAGAAAUGCUAUUAUAAUUGAGCAACUUACUUUG.......AAGUA........GCAGA.................UAUUU.......CAAGG.C..GGAAGGAGAAGAGAAA....AUG
#=GR NZ_LN852696.1/451348-451472 CODON                              ....................STP.....................................................................................................................................................AUG
#=GR NZ_LN852696.1/451348-451472 TT_RNIE_SLOW                       ...............................................................................................................................................................................
AUXO014461646.1/838-962                                             ....UCGAAAAAAAUUGAUGAAGAAAAUUUUUAAAAAACUAUUGUAAUUCCCAUUUGAUAAUGGUAUUAUGUGUUAGCAACUUACUUUG.......AAGUA........GCAUA.................UAUUU.......CAAGG.C..GGAAGGAGAUUAUAAA....AUG
#=GR AUXO014461646.1/838-962 CODON                                  ............................................................................................................................................................................AUG
#=GR AUXO014461646.1/838-962 TT_RNIE_SLOW                           ...............................................................................................................................................................................
2227236341/1851-1976                                                ....UUUAUUUAAAACUGUAUUUAUUUAGCUUGAAUUUUAGUUGUAAAAAUGGUAUUAUUAGUUGGCUUAAAGAUAAUAACUUUCUUUG.......AAGUA........GUGAA.................UAUUU.......CAAGG.C..GGAAGGAGAAAAUGAAA...AUG
#=GR 2227236341/1851-1976 CODON                                     ............................................................................................................................................................................AUG
#=GR 2227236341/1851-1976 TT_RNIE_SLOW                              ...............................................................................................................................................................................
SRS050422_C2834638/189-312                                          ....GUAAAAUUAUAUUUAUAGUAAAAUUAUAAAAAAGGGCUUGAAAACGACAUAAUUUAAUGUUAAUAUAUCAUAGCAACUUACUUUG.......UAG..........UGAGAAAC................CUA.......CAAGG.C..GGAAGGAGAAAUAAAA....AUG
#=GR SRS050422_C2834638/189-312 CODON                               ............................................................................................................................................................................AUG
#=GR SRS050422_C2834638/189-312 TT_RNIE_SLOW                        ...............................................................................................................................................................................
C2491656_1_MH0048/447-323                                           ....AGAAUCAAAGUUGAUGAUUAAAAUUAUAAAAAAGGGCUUGAAAACGACAUAAUUUAAUGUUAAUAUAUCAUAGCAACUUACUUUG.......UAG..........UGAGAAAU................CUA.......CAAGG.C..GGAAGGAGAAAUUAAAA...AUG
#=GR C2491656_1_MH0048/447-323 CODON                                ......................STP...................................................................................................................................................AUG
#=GR C2491656_1_MH0048/447-323 TT_RNIE_SLOW                         ...............................................................................................................................................................................
SL_9KL_010_SED_10062519/237-355                                     ....GACACGGUAUUUUGAAAGCCAUUAAAAUCGCUUGCAUGUUAUGGGUGAUUUUGUUAUAAUUGACACGCUGAGAAAACUUACUAUG.......AU...........GAAAA....................AU.......CAUGG.C..GGAAGGAGCAGUAGCA....AUG
#=GR SL_9KL_010_SED_10062519/237-355 CODON                          ............................................................................................................................................................................AUG
#=GR SL_9KL_010_SED_10062519/237-355 TT_RNIE_SLOW                   ...............................................................................................................................................................................
JGI24500J29687_10038433/5326-5443                                   ....AGAAGAAAAAAAAGUUUAGCAUUAGUUAAAAAUUAUUGACUAAUGUUUCACAUGUGAUAUAAUUUUUAAGUGGAAACUUACUAUG.......GAC..........GUGA....................GUU.......CAUGG.C..GGAAGGAGAAGGAA......AUG
#=GR JGI24500J29687_10038433/5326-5443 CODON                        ....................STP...............................................................AUG......................................................................................
#=GR JGI24500J29687_10038433/5326-5443 TT_RNIE_SLOW                 ...............................................................................................................................................................................
RUMENNODE_1702127_1/23413-23287                                     ....UUAUUAUAGAGAAAAAUUAAAAUUUUUAAAAUGUAUUUGAUAUACUACUUUUUAUUUGUUAGUAUUUAUGAGCAAACUUUCUCUG.......AAC..........GACAUUACA...............GUU.......CAGGG.C..GGAAGGAGAAUUAAAGCU..AUG
#=GR RUMENNODE_1702127_1/23413-23287 CODON                          .......................................................................AUG.....................................................................................................
#=GR RUMENNODE_1702127_1/23413-23287 TT_RNIE_SLOW                   ...............................................................................................................................................................................
RUMENNODE_3744369_1/1642-1515                                       ....CAUUAUAGACUAAAAACUAUAUUUGUAAAAAUAUGUUUGCGAACAUUUUUAUAAUUUGCUACUAUUUAUGGGCAAACUUUCUUUG.......GACG.........ACAUUUAC...............UGUC.......CAAGG.C..GGAAGGAGAAUUAAAGCU..AUG
#=GR RUMENNODE_3744369_1/1642-1515 CODON                            ....................................AUG........................................................................................................................................
#=GR RUMENNODE_3744369_1/1642-1515 TT_RNIE_SLOW                     ...............................................................................................................................................................................
AUXO015798099.1/1406-1533                                           ....CAUUAUAAUCAUAAAAAAAUAUUUUUUAAAUUCUAAUUGCUAACCUAGUUUUAAUUUGUUAGUAUUUAUGAGCAAACUUUCUUUG.......AACG.........ACAUUUAC...............UGUU.......CAAGG.C..GGAAGGAGAAUUAAAGUC..AUG
#=GR AUXO015798099.1/1406-1533 CODON                                ............................................................................................................................................................................AUG
#=GR AUXO015798099.1/1406-1533 TT_RNIE_SLOW                         ...............................................................................................................................................................................
RUMENNODE_3876952_1/3838-3713                                       ....CAUUAUAAACAUUAAAGGAUAUUUUUUAAAAUAUAAUUGCCAAUAGUAUUUUAUUUUGUUAGUAUUAGUGAGCAAACUUUCUUUG.......AGC..........GACAUUACG...............GCU.......CAAGG.C..GGAAGGAGAAAAAAGUU...AUG
#=GR RUMENNODE_3876952_1/3838-3713 CODON                            ............................................................................................................................................................................AUG
#=GR RUMENNODE_3876952_1/3838-3713 TT_RNIE_SLOW                     ...............................................................................................................................................................................
2211729444/142-266                                                  ....AAUUAUAGUAAAUCUAGGAUAUUUUUAAAAAUAUAAUUGCGAAUAAUAAUGUAUUUUGUUAGUAUUUAAAGGCAAACUUACUUUG.......GGC..........GACAUUACG...............GCU.......CAAGG.C..GGAAGGAGAAAAAGUU....AUG
#=GR 2211729444/142-266 CODON                                       ............................................................................................................................................................................AUG
#=GR 2211729444/142-266 TT_RNIE_SLOW                                ...............................................................................................................................................................................
RUMENNODE_3728468_1/2986-2861                                       ....UUUUACAAAAAUAAACAAAUUAUUUUUAAAAUCUAUUUGCUAACCUAAUUUUUAUUUGAUAGUAUUUAUGAGCAAUCUUUCUUUG.......AAC..........GACAUUACG...............GUU.......CAAGG.C..GGAAGGAGAAUUAAGUU...AUG
#=GR RUMENNODE_3728468_1/2986-2861 CODON                            ............................................................................................................................................................................AUG
#=GR RUMENNODE_3728468_1/2986-2861 TT_RNIE_SLOW                     ...............................................................................................................................................................................
RUMENNODE_3917021_13000/6897-6772                                   ....UAAUUAUAGUCAAAAAGGAUAUUUUUUAAAAUAUAUUUGCCAAUAGAGGCAUUAUUUGUUAGUAUUUAUGAGCAAACUUACUUUG.......AAC..........GACAUUACA...............GUU.......CAAGG.C..GGAAGGAGAAAAAAGUU...AUG
#=GR RUMENNODE_3917021_13000/6897-6772 CODON                        ........................................AUG....................................................................................................................................
#=GR RUMENNODE_3917021_13000/6897-6772 TT_RNIE_SLOW                 ...............................................................................................................................................................................
AUXO018183523.1/132-6                                               ....AUUUAUAAAAUUAACCUCUAUUAAUUAAAAAAAGAUUGAAUAAAAUUCAAGGCUUUGAUAUAUUCUUUAGUGCAAACUUUCUUUG.......AACG.........ACAUUAC................UGUU.......CAAGG.C..GGAAGGAGAAAAAACGAA..AUG
#=GR AUXO018183523.1/132-6 CODON                                    ...............................................................................................................................................................................
#=GR AUXO018183523.1/132-6 TT_RNIE_SLOW                             ...............................................................................................................................................................................
JGI24707J26582_10000610/18820-18942                                 ....AAGAAGAUGAAACACAAAAAUAAUUAAAUUAAACGCUUGUAAUUUAUAUUCAAUGUGUUAUAAUAAAUCGUGCGAACUUACUAUG.......AACU.........AUAGA..................AGUU.......CAUGG.C..GGAAGGAGUAGAGAGU....AUG
#=GR JGI24707J26582_10000610/18820-18942 CODON                      ........................STP.....................................................................................................................AUG............................
#=GR JGI24707J26582_10000610/18820-18942 TT_RNIE_SLOW               ...............................................................................................................................................................................
JGI24712J26585_10116731/779-659                                     ....UUUAAAUUUAAAAACCAAAAAAGGCGGGAAAAAACAUUUGACAAGAUUGGUCUUUAUGUUAUAAUAAAUGAGCGUACUUACUAUG.......AAC..........GUAAA...................GUU.......CAUGG.C..GGAAGGAGAAAAGGUU....AUG
#=GR JGI24712J26585_10116731/779-659 CODON                          ......STP.............................................................................AUG......................................................................................
#=GR JGI24712J26585_10116731/779-659 TT_RNIE_SLOW                   ...............................................................................................................................................................................
AUXO010821195.1/190-311                                             ....AAAAAAAGUGUAAAUUUAAAGUGAUUUUUAGUUGAUUAAUUAAAUUCUUAUGAUAUAAUACAUAAGACGAAAGAAAAAUACUAUG.......UUAU.........GGAU...................AUAA.......CAUGG.C..GAAAGGAGAAUUAUUA....AUG
#=GR AUXO010821195.1/190-311 CODON                                  ........................................STP.................................................................................................................................AUG
#=GR AUXO010821195.1/190-311 TT_RNIE_SLOW                           ...............................................................................................................................................................................
RUMENNODE_4230474_1/1003-881                                        ....AAAGAAAAUGUUAAGUAUAAGGUAGAUUUAUGCUUGAAUAAGCAUAAAAGUAUGAUAUAAUACCUAUGCGAAUGAAAAAACUAUG.......UUA..........UGGAUU..................UAA.......CAUGG.C..GAAAGGAGAAUAUCUAG...AUG
#=GR RUMENNODE_4230474_1/1003-881 CODON                             ..........................STP...............................................................................................................................................AUG
#=GR RUMENNODE_4230474_1/1003-881 TT_RNIE_SLOW                      ...............................................................................................................................................................................
AUXO015533467.1/836-713                                             ....UCAUCAAUAAUUCCUAUAAAUUAAGAAAAAGUAAUUGAUUUAUUUAAAACUUAUGAUAUAAUAUCUAAGUCAAUCAAUUACUAUG.......UUUU.........UAUAAC.................AAAA.......CAUGG.C..GGAAGGAGCGUAAUUU....AUG
#=GR AUXO015533467.1/836-713 CODON                                  ............................................................................................................................................................................AUG
#=GR AUXO015533467.1/836-713 TT_RNIE_SLOW                           ...............................................................................................................................................................................
AUXO014634809.1/2107-2231                                           ....GAUAUUUAUGAUAGAGAUUAAAAAAAUAAAAAAGUAUUUGCUAUUGAAAAAUAAAUAUGUUACAAUGUCAAAGUAACUUACUAUG.......GUUA.........UAAUAU.................UUAC.......CAUGG.C..GGAAGGAGUGAAUUAGC...AUG
#=GR AUXO014634809.1/2107-2231 CODON                                ......................STP...................................................................................................................................................AUG
#=GR AUXO014634809.1/2107-2231 TT_RNIE_SLOW                         ...............................................................................................................................................................................
NZ_JVEV01000034.1/23788-23912                                       ....ACUAGGAUUUGAAGUCGUAACUAUAAAAUAGCUUGAAUUAUGGUUAGAAAGGUGCUAUUCUUAACUAGUCGUGAAAUAAUCUAUG.......AUCUG........AAAUA.................UUGGU.......CAUGG.C...AAAGGAGUAUUAAAUA...AUG
#=GR NZ_JVEV01000034.1/23788-23912 CODON                            ......STP......................................................................................................................................................................
#=GR NZ_JVEV01000034.1/23788-23912 TT_RNIE_SLOW                     ...............................................................................................................................................................................
NZ_CAKE01000002.1/165649-165525                                     ....GCAAGUUUAACCGGGAAGAUAAUAUAAAAACUCCUUGAAAUUAGUGACUGAAGGUGCUAUUCUUAAUUAGUCAUAUUAAUCUAUG.......AUCUG........AAAGA.................CUGAU.......CAUGG.C...AAAGGAGAUUAAAAUU...AUG
#=GR NZ_CAKE01000002.1/165649-165525 CODON                          ............................................................................................................................................................................AUG
#=GR NZ_CAKE01000002.1/165649-165525 TT_RNIE_SLOW                   ...............................................................................................................................................................................
UnmappedStool_Broad_C251615744/389-321                              .....................................................................CCUCUCUUUUUAGCGCUCUG.......GCGCUGGACAA..AGAGC...........UUGAUCA...C.......CAGGG.C...AAAGGAGCUGAAAUAA...AUG
#=GR UnmappedStool_Broad_C251615744/389-321 CODON                   .......................................................................PTS.....................................................................................................
#=GR UnmappedStool_Broad_C251615744/389-321 TT_RNIE_SLOW            ...............................................................................................................................................................................
SRS011239_C2568925/328-195                                          ....AGGGGGAUCGCGAACAUCAUGGUCUGCUGGAACAGGAAGUAAAAAAUACUCAUUUGCUUAAGCCCCCUCUCUUUUUAGCGCUCUG.......GCGCUGGACAA..AGAGC...........UUGAUCA...C.......CAGGG.C...AAAGGAGCUGAAAUAA...AUG
#=GR SRS011239_C2568925/328-195 CODON                               ......................................................GUA......................................................................................................................
#=GR SRS011239_C2568925/328-195 TT_RNIE_SLOW                        ...............................................................................................................................................................................
JGI24707J26582_10604531/247-135                                     ....................CGUGGUAUUAUUUCAAUGUUAUGGGCAUUGACCCAGAUAUUUGUGUUGCAAUUGUUUUGAAUAACUCUG.......GUUUA........GGAAA.................UAAAU.......CAGGG.CA.UAAAGGAGAGAGAAGAAGA.AUG
#=GR JGI24707J26582_10604531/247-135 CODON                          ......................AUG......................................................................................................................................................
#=GR JGI24707J26582_10604531/247-135 TT_RNIE_SLOW                   ...............................................................................................................................................................................
NZ_ATXL01000033.1/11373-11248                                       ....UUUGCUAGCAAGAUGAAAUAGACUUGCAUUGGCUUUUUUCUCAUGUUAUUAUGACUCUUGUUGAUUAAUAUUAAGAGGAACUCUA.......GUUUA........GCAGA.................UAAAU.......UAGGG.C...AAAGGAGAGAACAGACG..AUG
#=GR NZ_ATXL01000033.1/11373-11248 CODON                            ......................STP...................................................................................................................................................AUG
#=GR NZ_ATXL01000033.1/11373-11248 TT_RNIE_SLOW                     ...............................................................................................................................................................................
NZ_JAGN01000024.1/762-638                                           ....AAUAAGUCUCAAAAGUAUUGCAAAAUCAGUCUAGCUUUGCUAAUAUUAACCGUGUUGAUUAAUUUUAUUAUUAUGUAAAUCUCUA.......GUUUA........GCAAA.................UAGAC.......UAGGG.C...AAAGGAGAGAAUACAA...AUG
#=GR NZ_JAGN01000024.1/762-638 CODON                                ............................................................................................................................................................................AUG
#=GR NZ_JAGN01000024.1/762-638 TT_RNIE_SLOW                         ...............................................................................................................................................................................
scaffold9639_3_MH0012/1576-1689                                     ....AAGCAGAACAAAUUCGUAGAAGGCACCAUCUGCUACACUGGCGAGAUCACCGAUACUUCUCGUAACUACACCUUGAAGUACUAUG....................UUGA..............................CAUGG.C...AAAGGAACUGAAAAAG...AUG
#=GR scaffold9639_3_MH0012/1576-1689 CODON                          ...............................................................................................................................................................................
#=GR scaffold9639_3_MH0012/1576-1689 TT_RNIE_SLOW                   ...............................................................................................................................................................................
3300000558_10113212/2687-2809                                       ....UAGAAUCCUGGACAGAAAAUAAUAAGUAAAUAUUCGUUGACUAAAAGAGAAUAUUUUGAUAUAAUACCAACGUAAACUUACUAUG.......GUUA.........AGGU...................UAAC.......UAUGG.C..GGAAGGAGAGAAGUAAA...AUG
#=GR 3300000558_10113212/2687-2809 CODON                            ....STP.....................................................................................................................................................................AUG
#=GR 3300000558_10113212/2687-2809 TT_RNIE_SLOW                     ...............................................................................................................................................................................
NZ_GG669719.1/45395-45520                                           ....GAAGAUGAAGAAAGAGUUUAAAAGAUGAUUGAUUGGUAUCAAUAUUUGUGGUAAACUAACAAGGUUGACUAAUCGAUAAUCUCUG.......GGCCA........UCGUAU................UGGUU.......CAGGG.C...AAAGGAGCGAUAUAUU...AUG
#=GR NZ_GG669719.1/45395-45520 CODON                                ......................STP...................................................................................................................................................AUG
#=GR NZ_GG669719.1/45395-45520 TT_RNIE_SLOW                         ...............................................................................................................................................................................
NZ_GG669611.1/46518-46643                                           ....GAAGAUGAAGAAAGAGUUUAAAAGAUGAUUGAUUGGUAUAAAUAAUUGUGGUAAACUAACAAGGUUGACUAAUCGAUAAUCUCUG.......GGCCA........UCGUAU................UGGUU.......CAGGG.C...AAAGGAGCGAUAUAUU...AUG
#=GR NZ_GG669611.1/46518-46643 CODON                                ......................STP......................................................................................................................................................
#=GR NZ_GG669611.1/46518-46643 TT_RNIE_SLOW                         ...............................................................................................................................................................................
NZ_BAKI01000010.1/39714-39840                                       ....GGUGACGAAGAAAGAGUUUAAAAGAUUAUUGAUUGGACUUGUUAAUUGUGUUAAACUAACAAGGUUGACUAAUCGAUAAUCUCUG.......GGCCA........UCAUAU................UGGCU.......CAGGG.C...AAAGGAGCGAUAUAAUU..AUG
#=GR NZ_BAKI01000010.1/39714-39840 CODON                            ............................................................................................................................................................................AUG
#=GR NZ_BAKI01000010.1/39714-39840 TT_RNIE_SLOW                     ...............................................................................................................................................................................
NZ_JTAL01000005.1/26718-26593                                       ....GCGACUAAUUAUUUCUGUAAUUUUCAUAUUGAACCAAGUUUUAAAUUAUGUUAAACUAACAAAGUUGACUAAUCGAUAAUCUCUG.......GGUCA........UCACAU................UGGUU.......CAGGG.C...AAAGGAGCGAUAUAUU...AUG
#=GR NZ_JTAL01000005.1/26718-26593 CODON                            .........STP................................................................................................................................................................AUG
#=GR NZ_JTAL01000005.1/26718-26593 TT_RNIE_SLOW                     ...............................................................................................................................................................................
NZ_JH591051.1/2809-2934                                             ....UCGAAGAAAAAGUUUAGCUAAAAACGUGUUGAAUGCCUAAUUAUUUUAUGUUAAACUUACAAGGUUGACUAAUCGAUAAUCUCUG.......GGUCA........UCGAAU................UGAUU.......CAGGG.C...AAAGGAGCGAUAUAUU...AUG
#=GR NZ_JH591051.1/2809-2934 CODON                                  ..................STP.......................................................................................................................................................AUG
#=GR NZ_JH591051.1/2809-2934 TT_RNIE_SLOW                           ...............................................................................................................................................................................
NZ_BASH01000008.1/44954-45079                                       ....GGAAGUUGAAGAAAGAGUAAAUUGAUUAUUGAUUGCCAUUUUCAUUUAUGGUACACUAACAAAGUUGACUAAUCGAUAAUCUCUG.......GGUCA........UCAGAU................UGAUU.......CAGGG.C...AAAGGAGCGAUAUAUA...AUG
#=GR NZ_BASH01000008.1/44954-45079 CODON                            ..........................STP...............................................................................................................................................AUG
#=GR NZ_BASH01000008.1/44954-45079 TT_RNIE_SLOW                     ...............................................................................................................................................................................
2205249974/180-55                                                   ....UGGAAAUUGAGAAAGAGUAAAUUGAUUAUUGAUUGCCAUUUUUAUUUAUGGUACACUUACAAAGUUGACUAAUCGAUAAUCUCUG.......GGUCA........UCAGAU................UGAUU.......CAGGG.C...AAAGGAGCGAUAUAUA...AUG
#=GR 2205249974/180-55 CODON                                        ...............................................................................................................................................................................
#=GR 2205249974/180-55 TT_RNIE_SLOW                                 ...............................................................................................................................................................................
2204581147/284-159                                                  ....GUAAAUUGAAGAAAGAGUAAAUUGAUUAUUGAUUGCCAUUUUUAUUUAUGGUACACUUACAAAGUUGACUAAUCGAUAAUCUCUG.......GGUCA........UCAGAU................UGAUU.......CAGGG.C...AAAGGAGCGAUAUAUA...AUG
#=GR 2204581147/284-159 CODON                                       ..........STP..................................................................................................................................................................
#=GR 2204581147/284-159 TT_RNIE_SLOW                                ...............................................................................................................................................................................
NC_015428.1/1626674-1626549                                         ....AGAAGUUGAAGAAAGAGUCAAUUGAUGAUUGAUUGACGAUUUUAUUUAUGGUACACUAACAAAGUUGACUAAUCGAUAAUCUCUG.......GGUCA........UCGGAU................UGAUU.......CAGGG.C...AAAGGAGCGAUAUAUA...AUG
#=GR NC_015428.1/1626674-1626549 CODON                              ..........................STP...............................................................................................................................................AUG
#=GR NC_015428.1/1626674-1626549 TT_RNIE_SLOW                       ...............................................................................................................................................................................
NZ_AUCD01000015.1/29851-29977                                       ....UUCAUUUCCAAAAAUGAAAAAGUAUUGCGCUUGAAAAAAGUGUAUGGUAUUAUAUCUGAUGUUGCCUAAGGGUAAAAUAACUCUG.......GUACA........AAAA..................UGGAC.......CAGGG.C..AUAAGGAGUGAAAAUGAAC.AUG
#=GR NZ_AUCD01000015.1/29851-29977 CODON                            ............................................................................................................................................................................AUG
#=GR NZ_AUCD01000015.1/29851-29977 TT_RNIE_SLOW                     ...............................................................................................................................................................................
2200849697/2439-2564                                                ....CAGGCGGUUAACACAGGAUAUACAUGUCAUUGCGCAGUUUGAAUGACACGUGCUAUAAUCACCGUUGUAUGUGCUAUUUACUCUG.......GAUU.........CGCAUGA................AGUC.......CAGGG.C..GGAAAGAGGUGAACGAG...AUG
#=GR 2200849697/2439-2564 CODON                                     ............................................................................................................................................................................AUG
#=GR 2200849697/2439-2564 TT_RNIE_SLOW                              ...............................................................................................................................................................................
NZ_AEDD01000010.1/172455-172330                                     ....UUUUGGCAUUAGCUCAGGCGACGGAUUGCAUUGCAUAUUUUGAAUGGACCGUGCUAUAAUCACGUUGUCUGUGCAAUUUACUCUG.......GAUU.........CGCAUGU................AAUC.......CAGGG.C..GGAAAGAGGUGAACGCG...AUG
#=GR NZ_AEDD01000010.1/172455-172330 CODON                          ............................................................................................................................................................................AUG
#=GR NZ_AEDD01000010.1/172455-172330 TT_RNIE_SLOW                   ...............................................................................................................................................................................
SRS011111_C511282/1480-1603                                         ....AAUCAGAAUAAUUUGGAGCAAAAAUUAUUUUAUCUUGAAUUAGUUAGUUACUGAUGAUAUAAUUUAUUAGUCAUGUUAAUCUAUG.......GUC..........UGAGAAAU................GGC.......UAUGG.C...AAAGGAGAUAAUAAUU...AUG
#=GR SRS011111_C511282/1480-1603 CODON                              ................................................................................................................................................AUG............................
#=GR SRS011111_C511282/1480-1603 TT_RNIE_SLOW                       ...............................................................................................................................................................................
NZ_AEKH01000010.1/74810-74687                                       ....AAUAAGAAUAAUUUGGAGCAAAAAUUAUUUUGUCUUGAAUUAGUUAGUUACUGAUGAUAUAAUUUAUUAGUCAUGUUAAUCUAUG.......GUC..........UGAGAAAU................GGC.......UAUGG.C...AAAGGAGAUAAUAAUU...AUG
#=GR NZ_AEKH01000010.1/74810-74687 CODON                            ............................................................................................................................................................................AUG
#=GR NZ_AEKH01000010.1/74810-74687 TT_RNIE_SLOW                     ...............................................................................................................................................................................
SRS016105_WUGC_scaffold_100/158169-158046                           ....AAAUCAGAAUAAUUGGAGCAAAAAUUAUUUUAUCUUGAAUUAGUUAGUUACUGAUGAUAUAAUUUAUUAGUCAUGUUAAUCUAUG.......GUC..........UGAGAAAU................GGC.......UAUGG.C...AAAGGAGAUAAUAAUU...AUG
#=GR SRS016105_WUGC_scaffold_100/158169-158046 CODON                ................................................................................................................................................AUG............................
#=GR SRS016105_WUGC_scaffold_100/158169-158046 TT_RNIE_SLOW         ...............................................................................................................................................................................
SRS022545_LANL_scaffold_139/1775-1652                               ....AAUAAGAAUAAUUUGGAGCAAAAAUUAUUUUAUCUUGAAUUAGUUAGUUACUGAUGAUAUAAUUUAUUAGUCAUGUUAAUCUAUG.......GUC..........UGAGAAAU................GGC.......UAUGG.C...AAAGGAGAUAAUAAUU...AUG
#=GR SRS022545_LANL_scaffold_139/1775-1652 CODON                    ............................................................................................................................................................................AUG
#=GR SRS022545_LANL_scaffold_139/1775-1652 TT_RNIE_SLOW             ...............................................................................................................................................................................
NZ_AEHQ01000072.1/7429-7306                                         ....AUCAGAAUAAUUUGGAGCAAAAAAUUAUUUUAUCUUGAAUUAGUUAGUUACUGAUGAUAUAAUUUAUUAGUCAUGUUAAUCUAUG.......GUC..........UGAGAAAU................GGC.......UAUGG.C...AAAGGAGAUAAUAAUU...AUG
#=GR NZ_AEHQ01000072.1/7429-7306 CODON                              ............................................................................................................................................................................AUG
#=GR NZ_AEHQ01000072.1/7429-7306 TT_RNIE_SLOW                       ...............................................................................................................................................................................
2205772966/472-596                                                  ....GACUAGAAUUAAGUACACUAGUCUAAAUUAGCUUGAAUUAUAGUUAGAAAGGUGCUAUCCUUAACUAGUCGUAAAAUAAUCUAUG.......AUC..........UGAAAUAUU...............GGU.......CAUGG.C...AAAGGAGUAUUAAACA...AUG
#=GR 2205772966/472-596 CODON                                       ................................STP.........................................................................................................................................AUG
#=GR 2205772966/472-596 TT_RNIE_SLOW                                ...............................................................................................................................................................................
SRS075419_C110109/1046-922                                          ....ACUAGGAACUGAAAUCGUAACUAUAAAAUAGCUUGAAUUAUAGUUAGAAAGGUGCUAUUCUUAACUAGUCGUAAAAUAAUCUAUG.......AUC..........UGAAAUAUU...............GGU.......CAUGG.C...AAAGGAGUAUUAAACA...AUG
#=GR SRS075419_C110109/1046-922 CODON                               ......STP...................................................................................................................................................................AUG
#=GR SRS075419_C110109/1046-922 TT_RNIE_SLOW                        ...............................................................................................................................................................................
NZ_AFQJ01000004.1/1347041-1347165                                   ....GACUAGAAUUAAGCACACUAGUAUAAAUUAGCUUGAAUUAUAGUUAGAAAGGUGCUAUCCUUAACUAGUCGUAAAAUAAUCUAUG.......AUC..........UGAAAUAUU...............GGU.......CAUGG.C...AAAGGAGUAUUAAACA...AUG
#=GR NZ_AFQJ01000004.1/1347041-1347165 CODON                        .......STP..................................................................................................................................................................AUG
#=GR NZ_AFQJ01000004.1/1347041-1347165 TT_RNIE_SLOW                 ...............................................................................................................................................................................
NC_017477.1/311339-311463                                           ....GAAUAGAAUUGGGUGCACUAGUAUAAAUUAGCUUGAAUUAUAGUUAGAAAGGUGCUAUCCUUAACUAGUCGUAAAAUAAUCUAUG.......AUC..........UGAAAUAUU...............GGU.......CAUGG.C...AAAGGAGUAUUAAACA...AUG
#=GR NC_017477.1/311339-311463 CODON                                .......STP.....................................................................................................................................................................
#=GR NC_017477.1/311339-311463 TT_RNIE_SLOW                         ...............................................................................................................................................................................
NC_013504.1/280830-280954                                           ....GACUAGAAUUAAGUACACUAGUAUAAAUUAGCUUGAAUUAUAGUUAGAAAGGUGCUAUCCUUAACUAGUCGUAAAAUAAUCUAUG.......AUC..........UGAAAUAUU...............GGU.......CAUGG.C...AAAGGAGUAUUAAACA...AUG
#=GR NC_013504.1/280830-280954 CODON                                .......STP..................................................................................................................................................................AUG
#=GR NC_013504.1/280830-280954 TT_RNIE_SLOW                         ...............................................................................................................................................................................
scaffold23403_2_V1.CD-11/194-318                                    ....GACUAGAAUUAAGUACACUAGUAUAAAUUAGCUUGAAUUAUAGUUGGAAAGGUGCUAUCCUUAACUAGUCGUAAAAUAAUCUAUG.......AUC..........UGAAAUAUU...............GGU.......CAUGG.C...AAAGGAGUAUUAAACA...AUG
#=GR scaffold23403_2_V1.CD-11/194-318 CODON                         .......STP..................................................................................................................................................................AUG
#=GR scaffold23403_2_V1.CD-11/194-318 TT_RNIE_SLOW                  ...............................................................................................................................................................................
SRS011269_Baylor_scaffold_351/354-230                               ....ACUAGGAUUUGAAGUCGUAACUAUAAAAUAGCUUGAAUUAUGGUUAGAAAGGUGCUAUUCUUAACUAGUCGUGAAAUAAUCUAUG.......AUC..........UGAAAUAUU...............GGU.......CAUGG.C...AAAGGAGUAUUAAACA...AUG
#=GR SRS011269_Baylor_scaffold_351/354-230 CODON                    ......STP......................................................................................................................................................................
#=GR SRS011269_Baylor_scaffold_351/354-230 TT_RNIE_SLOW             ...............................................................................................................................................................................
NZ_LIGY01000084.1/24790-24666                                       ....GACUAGAAUUAAGCACACUAGUAUGAAUUAGCUUGAAUUAUAGUUAGAAAGGUGCUAUCCUUAACUAGUCGUAAAAUAAUCUAUG.......AUC..........UGAAAUAUU...............GGU.......CAUGG.C...AAAGGAGUAUUAAACA...AUG
#=GR NZ_LIGY01000084.1/24790-24666 CODON                            .......STP.....................................................................................................................................................................
#=GR NZ_LIGY01000084.1/24790-24666 TT_RNIE_SLOW                     ...............................................................................................................................................................................
DOF012_scaffold379_3/2876-3000                                      ....GAGUAGAAUUAAGUACACUAGUAUAAAUUAGCUUGAAUUAUAGUUAGAAAGGUGCUAUCCUUAACUAGUCGUAAAAUAAUCUAUG.......AUC..........UGAAAUAUU...............GGU.......CAUGG.C...AAAGGAGUAUUAAACA...AUG
#=GR DOF012_scaffold379_3/2876-3000 CODON                           .......STP..................................................................................................................................................................AUG
#=GR DOF012_scaffold379_3/2876-3000 TT_RNIE_SLOW                    ...............................................................................................................................................................................
NZ_JVGG01000050.1/18343-18467                                       ....ACUAGGAACUGAAGUCGUAACUAUAAAAUAGCUUGAAUUAUGGUUAGAAAGGUGCUAUUCUUAACUAGUCGUAAAAUAAUCUAUG.......AUC..........UGAAAUAUU...............GGU.......CAUGG.C...AAAGGAGUAUUAAACA...AUG
#=GR NZ_JVGG01000050.1/18343-18467 CODON                            ......STP......................................................................................................................................................................
#=GR NZ_JVGG01000050.1/18343-18467 TT_RNIE_SLOW                     ...............................................................................................................................................................................
NZ_GG670121.1/182692-182568                                         ....GACUAAAAUUAAGUACACUAGUAUAAAUUAGCUUGAAUUAUAGUUAGAAAGGUGCUAUCCUUAACUAGUCGUAAAAUAAUCUAUG.......AUC..........UGAAAUAUU...............GGU.......CAUGG.C...AAAGGAGUAUUAAACA...AUG
#=GR NZ_GG670121.1/182692-182568 CODON                              .......STP.....................................................................................................................................................................
#=GR NZ_GG670121.1/182692-182568 TT_RNIE_SLOW                       ...............................................................................................................................................................................
NZ_CAKC01000030.1/8203-8326                                         ....UUGCGGUCGUUGUAAAAUAAGAUUUUACUAUUGAAUUUUCUCCUUGAAGAUGGUAUCCUAUUACACGUUAAUCGAUUAAUCUAUG.......GUC..........UGAAAGAU................GAC.......UAUGG.C..AAAAGGAGAAAAAAUU....AUG
#=GR NZ_CAKC01000030.1/8203-8326 CODON                              .....................STP....................................................................................................................................................AUG
#=GR NZ_CAKC01000030.1/8203-8326 TT_RNIE_SLOW                       ...............................................................................................................................................................................
NZ_KB822435.1/181470-181346                                         ....UAUUAUCUGAGUAAAUUUUCUAAGGAAUGCUUGAAAAUAACCCUUGAAGAUGGUAUUCUAGUCUACGUUAAUCGAUUAAUCUAUG.......GUC..........UGUAAAAU................GAU.......CAUGG.C..AAAAGGAGUAUUAAAUU...AUG
#=GR NZ_KB822435.1/181470-181346 CODON                              ............................................................................................................................................................................AUG
#=GR NZ_KB822435.1/181470-181346 TT_RNIE_SLOW                       ...............................................................................................................................................................................
NC_014106.1/276145-276268                                           ....GCAAUUAGAUAAGCUAAAAUUAAAAAGAACUUGAAUUACUAACUUGAAGAUGUUAUUCUAGUUAUCGUUAAUCGAUUAAUCUAUG.......AUC..........UGUGAUAC................GAU.......CAUGG.C...AAAGGAGUAAUAAAUU...AUG
#=GR NC_014106.1/276145-276268 CODON                                .............STP...............................................................................................................................................................
#=GR NC_014106.1/276145-276268 TT_RNIE_SLOW                         ...............................................................................................................................................................................
SRS056796_LANL_scaffold_1239/1263-1140                              ....GCAAUUAGAUAAGCUAAAAUUAAAAAGAACUUGAAUUACUAACUUGAAGAUGUUAUUCUAGUUAUCGUUAAUCGAUUAAUCUAUG.......AUC..........UGUGAUAU................GAU.......CAUGG.C...AAAGGAGUAAUAAAUU...AUG
#=GR SRS056796_LANL_scaffold_1239/1263-1140 CODON                   .............STP............................................................................................................................................................AUG
#=GR SRS056796_LANL_scaffold_1239/1263-1140 TT_RNIE_SLOW            ...............................................................................................................................................................................
Contig2087.1/690-813                                                ....GCAAUUAAAUAAGCUAAAAUUAAAAAGAACUUGAAUUACUAACUUGAAGAUGUUAUUCUAGUUAUCGUUAAUCGAUUAAUCUAUG.......AUC..........UGUGAUAU................GAU.......CAUGG.C...AAAGGAGUAAUAAAUU...AUG
#=GR Contig2087.1/690-813 CODON                                     .............STP............................................................................................................................................................AUG
#=GR Contig2087.1/690-813 TT_RNIE_SLOW                              ...............................................................................................................................................................................
NZ_AXLM01000027.1/82357-82234                                       ....GGCAAUUAGAUAGCUAAAAUUAAAAAGAACUUGAAUUACUAACUUGAAGAUGUUAUUCUAGUUAUCGUUAAUCGAUUAAUCUAUG.......AUC..........UGUGAUAU................GAU.......CAUGG.C...AAAGGAGUAAUAAAUU...AUG
#=GR NZ_AXLM01000027.1/82357-82234 CODON                            ..............STP..............................................................................................................................................................
#=GR NZ_AXLM01000027.1/82357-82234 TT_RNIE_SLOW                     ...............................................................................................................................................................................
NZ_ADNY01000029.1/80949-80826                                       ....UUAUCCAAAAAUUUUAACAAAAAUUUAUUCUUGAAAAUAGAGUUUAAAGAUGGUAUUCUUAUAAACGUUAAUCGAUUAAUCUAUG.......AUC..........UGAGAUAU................GAU.......CAUGG.C..AAAAGGAGUAAUAAUU....AUG
#=GR NZ_ADNY01000029.1/80949-80826 CODON                            ............................................................................................................................................................................AUG
#=GR NZ_ADNY01000029.1/80949-80826 TT_RNIE_SLOW                     ...............................................................................................................................................................................
NZ_BALY01000007.1/20760-20636                                       ....AUUUUAAAGCAAGGAAAAUAGGAAAAGAUCUUGAAAUAAAGCAUUGAAAAUGGUAUCCUAUGUGCUGUUAAUCGAUUAAUCUAUG.......AUC..........UGAAAGAU................GAU.......CAUGG.C..AAAAGGAGAAAUGAAUU...AUG
#=GR NZ_BALY01000007.1/20760-20636 CODON                            ......................STP...................................................................................................................................................AUG
#=GR NZ_BALY01000007.1/20760-20636 TT_RNIE_SLOW                     ...............................................................................................................................................................................
C4681636_1_MH0065/1522-1447                                         ...................................................UCUUAUGAUAUAAUACAUAAGACGAAGAAAUUACUAUG.......UCUA.........AGAU...................UAGA.......UAUGG.C..GGAAGGAGAGUAUAUAC...AUG
#=GR C4681636_1_MH0065/1522-1447 CODON                              ............................................................................................................................................................................AUG
#=GR C4681636_1_MH0065/1522-1447 TT_RNIE_SLOW                       ...............................................................................................................................................................................
AUXO014458590.1/1132-1252                                           ....AUACUUAAAAAAUGGUAAAUAUAAUAAAAUCUAUUUGCAAAAUUAAAAACAAAUGGUAUAAUACUAAAGACAAAAAAGUUCUAUG.......UCAU.........AAAU...................AUGA.......CAUGG.C..GAAAGGAGAGUUAUU.....AUG
#=GR AUXO014458590.1/1132-1252 CODON                                ...............AUG.STP......................................................................................................................................................AUG
#=GR AUXO014458590.1/1132-1252 TT_RNIE_SLOW                         ...............................................................................................................................................................................
AUXO016429116.1/1-122                                               ....CAAAAAAACUGUAAAAUUGAAAUAAUUUUGUUGAAAAAUCAAAUUCUUAUGUUAUAAUACAUUAGGAACAAAGAAAAAUACUAUG.......UUA..........UGAACU..................UAA.......CAUGG.C..GAAAGGAGAAUUAUUA....AUG
#=GR AUXO016429116.1/1-122 CODON                                    ............................................................................................................................................................................AUG
#=GR AUXO016429116.1/1-122 TT_RNIE_SLOW                             ...............................................................................................................................................................................
AUXO011676208.1/552-471                                             .............................................GAUAAAAGUAUGAUAUAAUACUUACGCGAGUGAAAAAAACUAUG.......UUA..........UGGAUU..................UAA.......CAUGG.C..GAAAGGAGAAUAGGUAU...AUG
#=GR AUXO011676208.1/552-471 CODON                                  ............................................................................................................................................................................AUG
#=GR AUXO011676208.1/552-471 TT_RNIE_SLOW                           ...............................................................................................................................................................................
AUXO011678380.1/63-184                                              ....AAGAAAAUGUUAAGUAUUAAAUAGUUUUAUACUUGAUUAAGCAUAAAAGUAUGAUAUAAUACUUAAGCGAGUGAAAAAAACUAUG.......UUA..........UGGAUU..................UAA.......CAUGG.C..GAAAGGAGAAUAUGUG....AUG
#=GR AUXO011678380.1/63-184 CODON                                   ............................................................................................................................................................................AUG
#=GR AUXO011678380.1/63-184 TT_RNIE_SLOW                            ...............................................................................................................................................................................
RUMENNODE_4330698_1/57746-57866                                     ....AAAGAAAAUGUUAAGUAUUAAAUAAUUUAUGCUUGAAAGAGCAUAAAAGUAUGAUAUAAUACCUAUGCGAAUGAAAAAAACUAUG.......UUAU.........GGAU...................GUAA.......CAUGG.C..GAAAGGAGAAUAUAG.....AUG
#=GR RUMENNODE_4330698_1/57746-57866 CODON                          ..........................STP...............................................................................................................................................AUG
#=GR RUMENNODE_4330698_1/57746-57866 TT_RNIE_SLOW                   ...............................................................................................................................................................................
AUXO017045166.1/287-167                                             ....AAAGAAAAUGUUAAGUAUUAAAUAGUUUAUGCUUGAAAGAGCAUAAAAGUAUGAUAUAAUACCUAUGCAAAUGAAAAAAACUAUG.......UUAU.........GGAU...................GUAA.......CAUGG.C..GAAAGGAGAAUAUAG.....AUG
#=GR AUXO017045166.1/287-167 CODON                                  ..........................STP...............................................................................................................................................AUG
#=GR AUXO017045166.1/287-167 TT_RNIE_SLOW                           ...............................................................................................................................................................................
08_07_CONTROL_DNA_scaffold35288_1/293-413                           ....UUUAAAAAAUAAAAUAUAAUAAAUGGAGUAAUACUUGCAGUAUUAGAAAAAUAUGUUAUAAUACUAAAGAACGAAAGUUACUAUG.......UCAA.........AGUAA..................UUGA.......UAUGG.C..GGAAGGAGAGAAAU......AUG
#=GR 08_07_CONTROL_DNA_scaffold35288_1/293-413 CODON                ............................................................................................................................................................................AUG
#=GR 08_07_CONTROL_DNA_scaffold35288_1/293-413 TT_RNIE_SLOW         ...............................................................................................................................................................................
NZ_JQNG01000002.1/962288-962414                                     ....GUAAAAUUCCCAAUAAAAAGAAUUGCUUUGCUAAUAAAAAUAUGCUAUUAUGCUAAUGUUGUCUAAAGACAAAAAAACAACUCUG.......AUUCA........GCAGA.................UGUAU.......CAGGG.C..AUAAGGAGAGAUUUAUAU..AUG
#=GR NZ_JQNG01000002.1/962288-962414 CODON                          ............................................................................................................................................................................AUG
#=GR NZ_JQNG01000002.1/962288-962414 TT_RNIE_SLOW                   ...............................................................................................................................................................................
NC_015391.1/305075-305201                                           ....UGAUAUUACCAAUAAAAAAGAAUUGCCUUGCUAAGAGAAAUAUGCUAUCAUGCUAAUGUUGUCUAAAGACAAAAAAUCAACUCUG.......AUUCA........GCAGA.................UGUAU.......CAGGG.C..AUAAGGAGAGAUUUAUAU..AUG
#=GR NC_015391.1/305075-305201 CODON                                ............................................................................................................................................................................AUG
#=GR NC_015391.1/305075-305201 TT_RNIE_SLOW                         ...............................................................................................................................................................................
AUXO010645718.1/800-678                                             ....AAAAUAUUUUAUUUUUUAAAAAUAAGAAAAUAGACUUGAUUUAGAUACUAAUUAUGAUAUAAUACAUUAGACACGAAUUUCUAUG.......UCUAG........AUA...................UUAGA.......UAUGG.C..GGAAGGAGAUAAUUAU....AUG
#=GR AUXO010645718.1/800-678 CODON                                  ..................................STP.......................................................................................................................................AUG
#=GR AUXO010645718.1/800-678 TT_RNIE_SLOW                           ...............................................................................................................................................................................
2227219885/102-221                                                  ....AUUAGAGUAAAUGUAUCUCUUUACAAAAAAUUCUUGCAAUUUAAAUAAAAACUUGCUACAAUAUAAUGGCACUAGAAAAUCUAUG.......AUUAA........UAU...................UUAAU.......CAUGG.C..GAAAGGAGAAAAU.......AUG
#=GR 2227219885/102-221 CODON                                       ......STP...................................................................................................................................................................AUG
#=GR 2227219885/102-221 TT_RNIE_SLOW                                ...............................................................................................................................................................................
HCF12C_86226/247-122                                                ....UAUCAAUUUUUAAUUUAAAAAAGUAAUUUAGACUUGCUAAGUAAUUGGAAUGUGAUAUAAUACAUUAGACGAAGAAAUUACUAUG.......UCUG.........ACAUUAC................UAGA.......CAUGG.C..GGAAGGAGAAAAAAGUU...AUG
#=GR HCF12C_86226/247-122 CODON                                     ...........................STP..............................................................................................................................................AUG
#=GR HCF12C_86226/247-122 TT_RNIE_SLOW                              ...............................................................................................................................................................................
HCF12C_91840/3271-3176                                              ..............................AAAUUACUUGAUAUUUUAUGUAAAUAUGUUAUAUACUAAUCAAGUAGUAAAUUUCUAUG.......GCAU.........GAAU...................GUGU.......CAUGG.C..GGAAGGAGAAUGUUAA....AUG
#=GR HCF12C_91840/3271-3176 CODON                                   ............................................................................................................................................................................AUG
#=GR HCF12C_91840/3271-3176 TT_RNIE_SLOW                            ...............................................................................................................................................................................
JGI24728J21555_1043850/513-392                                      ....UUAUGUUUCCUCGACCCCAUACAAUUAUUCGCUUGCUUUUUGAAAUUAAGUUUGAUAUAAUACUUUUGCUAAACAACUUACUAUGAC.....UU...........UUA......................AA.....AUCAUGG.C..AGAAGGAGAGACAUAAC...AUG
#=GR JGI24728J21555_1043850/513-392 CODON                           ............................................................................................................................................................................AUG
#=GR JGI24728J21555_1043850/513-392 TT_RNIE_SLOW                    ...............................................................................................................................................................................
NZ_HG531246.1/72-195                                                ....ACAUUGACACUUACAUUUGUGAAAAAUGUCUUGAAUUAAUUACUUGAAGAUGUUAUUCUAGUCCAUGUUAAUCGAUUAAUCUAUGAU.....CUGU.........AAU....................AUGG......UCAUGG.C...AAAGGAGUAAUAAAUU...AUG
#=GR NZ_HG531246.1/72-195 CODON                                     ...............................................................................................................................................................................
#=GR NZ_HG531246.1/72-195 TT_RNIE_SLOW                              ...............................................................................................................................................................................
DOF008_scaffold29004_2/2591-2468                                    ....ACAUAUUAGUUUCAUACUGUGAAAAAUGUCUUGAAUUAGUUACUUGAAGAUGUUAUCCUAGUUUACGUUAAUCGAUUAAUCUAUGAU.....CUGU.........AAU....................AUGG......UCAUGG.C...AAAGGAGUAAUAAAUU...AUG
#=GR DOF008_scaffold29004_2/2591-2468 CODON                         ............................................................................................................................................................................AUG
#=GR DOF008_scaffold29004_2/2591-2468 TT_RNIE_SLOW                  ...............................................................................................................................................................................
SRS017103_C2505406/365-242                                          ....GUAAUUGAAUAGUGGCAAUGUAAAAAUAUCUUGAAUUAUUAACUUGAAGAUGGUAUUCUAGUCUACGUUAAUCGAUUAAUCUAUGAU.....CUGU.........AAU....................AUGG......UCAUGG.C...AAAGGAGUAAUAAAUU...AUG
#=GR SRS017103_C2505406/365-242 CODON                               .............STP............................................................................................................................................................AUG
#=GR SRS017103_C2505406/365-242 TT_RNIE_SLOW                        ...............................................................................................................................................................................
NZ_GG700752.1/521214-521337                                         ....CUAUAUUAGUUCCAAUUUGUGAAAAAUGUCUUGAAUUAAUUACUUGAAGAUGUUAUUCUAGUCCAUGUUAAUCGAUUAAUCUAUGAU.....CUGU.........AAU....................AUGG......UCAUGG.C...AAAGGAGUAAUAAAUU...AUG
#=GR NZ_GG700752.1/521214-521337 CODON                              ...............................................................................................................................................................................
#=GR NZ_GG700752.1/521214-521337 TT_RNIE_SLOW                       ...............................................................................................................................................................................
NC_010080.1/286657-286780                                           ....CUAUAUUAGUUCCAAUUUGUGAAAAAUGUCUUGAAUUAAUUACUUGAAGAUGUUAUUCUAGUCUAUGUUAAUCGAUUAAUCUAUGAU.....CUGU.........AAU....................AUGG......UCAUGG.C...AAAGGAGUAAUAAAUU...AUG
#=GR NC_010080.1/286657-286780 CODON                                ............................................................................................................................................................................AUG
#=GR NC_010080.1/286657-286780 TT_RNIE_SLOW                         ...............................................................................................................................................................................
NC_017467.1/267909-268032                                           ....CUAUAUUAGUUUCAAUUUGUGAAAAAUGUCUUGAAUUAAUUACUUGAAGAUGUUAUUCUAGUCUAUGUUAAUCGAUUAAUCUAUGAU.....CUGU.........AAU....................AUGG......UCAUGG.C...AAAGGAGUAAUAAAUU...AUG
#=GR NC_017467.1/267909-268032 CODON                                ............................................................................................................................................................................AUG
#=GR NC_017467.1/267909-268032 TT_RNIE_SLOW                         ...............................................................................................................................................................................
NC_018528.1/260780-260903                                           ....CUAUAUCAGUUGCAACUUGUGAAAAAUGUCUUGAAUUAAUUACAUGAAGAUGUUAUUCUAUUCUAUGUUAAUCGAUUAAUCUAUGAU.....CUGU.........AAU....................AUGG......UCAUGG.C...AAAGGAGUAAUAAAUU...AUG
#=GR NC_018528.1/260780-260903 CODON                                ............................................................................................................................................................................AUG
#=GR NC_018528.1/260780-260903 TT_RNIE_SLOW                         ...............................................................................................................................................................................
scaffold10515_1_V1.CD-11/1646-1769                                  ....UAAUUAAGUAGUAGUUAUUGAAAAAAUAUCUUGAAUUAAUAACUUGAAGAUGGUAUUCUAGUCUACGUUAAUCGAUUAAUCUAUGAU.....CUGU.........AAU....................ACGG......UCAUGG.C...AAAGGAGUAAUAAAUU...AUG
#=GR scaffold10515_1_V1.CD-11/1646-1769 CODON                       ............STP.............................................................................................................................................................AUG
#=GR scaffold10515_1_V1.CD-11/1646-1769 TT_RNIE_SLOW                ...............................................................................................................................................................................
NC_015602.1/2075502-2075625                                         ....AAUAUCUGCUAAUAUGAAGAAAAAAAGAGCUUGAAUUACUAACUUGAAUAUGGUAUUCUUAUUAAUGUUAAUCGAUUAAUCUAUGAU.....CUGU.........AAU....................ACGG......UCAUGG.C...AAAGGAGUAAUAAAUU...AUG
#=GR NC_015602.1/2075502-2075625 CODON                              ...............................................................................................................................................................................
#=GR NC_015602.1/2075502-2075625 TT_RNIE_SLOW                       ...............................................................................................................................................................................
NZ_GG693256.1/130849-130972                                         ....AUAUGACGUAACCAGAAUUAAAAAAAUAUCUUGAAUUAAUAACUUGAAGAUGGUAUUCUAGUUUACGUUAAUCGAUUAAUCUAUGAU.....CUGU.........AAU....................ACGG......UCAUGG.C...AAAGGAGUAAUAAAUU...AUG
#=GR NZ_GG693256.1/130849-130972 CODON                              ...................................STP......................................................................................................................................AUG
#=GR NZ_GG693256.1/130849-130972 TT_RNIE_SLOW                       ...............................................................................................................................................................................
AUXO018661423.1/91-212                                              ....CAAGAAAUAGCUAAUGAAAUAUUAAAAUAAUACUUGCAUUUUUAUAUUUAUCUUGCUAUAAUAUAGGAGCAUUAAGUUAUCUAUG.......GCU..........UAGUUU..................AGU.......CAUGG.C..GGAAGGAGUUGGAAGA....AUG
#=GR AUXO018661423.1/91-212 CODON                                   ................................................................................................................................................AUG............................
#=GR AUXO018661423.1/91-212 TT_RNIE_SLOW                            ...............................................................................................................................................................................
AUXO016587397.1/600-724                                             ....AGAUAUUUUUGAUAGAGAUUAAAAAAUAAAAAAGUAUUUGCUAUUGAAUAAUAAAUAUGUUAAAAUGUCAAAGUAACUUACUAUGGU.....UAUA.........AUU....................UAUA......CCAUGG.C..GGAAGGAGUGAAUUAGC...AUG
#=GR AUXO016587397.1/600-724 CODON                                  ...............................................................................................................................................................................
#=GR AUXO016587397.1/600-724 TT_RNIE_SLOW                           ...............................................................................................................................................................................
NLF011_scaffold650_4/431-552                                        ....UAAAGGCCGUUUUCGACUAAAAAGUGUAUUUCUCUUCUUGCAAGUUUCAAAAUAUAUGUUAUAAUACAUUAGACAUAUAUCUAUG.......UCA..........UGAAUU..................UGA.......CAUGG.C..GAAAGGAGUGUAUAUC....AUG
#=GR NLF011_scaffold650_4/431-552 CODON                             ............................................................................................................................................................................AUG
#=GR NLF011_scaffold650_4/431-552 TT_RNIE_SLOW                      ...............................................................................................................................................................................
scaffold17049_11_MH0065/1439-1318                                   ....AAAGGCCGUUUUCGACUAAAAAUGUGUAUUUCUCUUCUUGCAAGUUUCAAAAUAUAUGUUAUAAUACAUUAGACAUAUAUCUAUG.......UCA..........UGAAUU..................UGG.......CAUGG.C..GAAAGGAGUGUAUAUC....AUG
#=GR scaffold17049_11_MH0065/1439-1318 CODON                        ....................STP.........................................................................................................................AUG............................
#=GR scaffold17049_11_MH0065/1439-1318 TT_RNIE_SLOW                 ...............................................................................................................................................................................
NZ_JONV01000007.1/40042-39921                                       ....CUGAUUGAGUCGCACCCCUUGAUUUUUUGCAGGAAAACAUGUAUAAUGUAUAAGUAUUGAAGUGGGAAACCACUAAUAAACUCUGU......GCC..........AGAU....................GGU......UCAGGG.C...AAAGGAGCUGGAAAUA...AUG
#=GR NZ_JONV01000007.1/40042-39921 CODON                            .....STP....................................................................................................................................................................AUG
#=GR NZ_JONV01000007.1/40042-39921 TT_RNIE_SLOW                     ...............................................................................................................................................................................
NZ_JXII01000006.1/39905-39784                                       ....CUGAUUGAUCCGUCCCCCUUGAUUUCUUUGGGCAAACCUUGUAUAAUAUGUGAGUAUUGAAGUGGGAUCCCACUAAUAAACUCUGU......GCC..........AGAU....................GGU......UCAGGG.C...AAAGGAGCUGGAAAUA...AUG
#=GR NZ_JXII01000006.1/39905-39784 CODON                            .....STP....................................................................................................................................................................AUG
#=GR NZ_JXII01000006.1/39905-39784 TT_RNIE_SLOW                     ...............................................................................................................................................................................
4491423.3_NODE_115429/19132-19254                                   ....UAGGGGCUAAAAUCGAAAUAAUCGACGAAUAGUUGUUGAAUAUUUGAAAAAAUAUGAUAUAAUACAUAAGAAACGAAUUUCUAUG.......GCUU.........AGUAA..................AAGU.......CAUGG.C..GGAAGGAGAUGCGAAU....AUG
#=GR 4491423.3_NODE_115429/19132-19254 CODON                        .................................STP........................................................................................................................................AUG
#=GR 4491423.3_NODE_115429/19132-19254 TT_RNIE_SLOW                 ...............................................................................................................................................................................
scaffold74606_2_MH0009/3336-3214                                    ....UAGGAGCUAAAAUCGAAAUAAUCGACGAAUAGUUGUUGAAUAUUUGAAAAAAUAUGAUAUAAUACAUAAGAAACGAAUUUCUAUG.......GCUU.........AGUAA..................AAGU.......CAUGG.C..GGAAGGAGAUGCGAAU....AUG
#=GR scaffold74606_2_MH0009/3336-3214 CODON                         .................................STP............................................................................................................AUG............................
#=GR scaffold74606_2_MH0009/3336-3214 TT_RNIE_SLOW                  ...............................................................................................................................................................................
scaffold16126_4_MH0031/2536-2658                                    ....AUCGAAAUAAUUGAUGAAUAGUUACUUAAUUUCAGUUGAAUAUUUAAAAAAAUAUGAUAUAAUACAUAAGAAACGAAUUUCUAUG.......GCUU.........AGUAA..................AAGU.......CAUGG.C..GGAAGGAGAUGCGAAU....AUG
#=GR scaffold16126_4_MH0031/2536-2658 CODON                         ......................STP.......................................................................................................................AUG............................
#=GR scaffold16126_4_MH0031/2536-2658 TT_RNIE_SLOW                  ...............................................................................................................................................................................
C2024528_1_MH0079/128-250                                           ....UAGGAGCUAAAAUCGAAAUAAUCGACGAAUAGUUGUUGAAUAUUUGAAAAAAUAUGAUAUAAUACAUAAGAAACGGAUUUCUAUG.......GCUU.........AGUAA..................AAGU.......CAUGG.C..GGAAGGAGAUGCGAAU....AUG
#=GR C2024528_1_MH0079/128-250 CODON                                .................................STP............................................................................................................AUG............................
#=GR C2024528_1_MH0079/128-250 TT_RNIE_SLOW                         ...............................................................................................................................................................................
NZ_JH992958.1/467938-468062                                         ....AAGUGAUUGCAUUAUUGGGUGAAACGUGCUAAUAUAAAGGACGUUGCAAAAGGAUUGGCUGAAGAGUCAUCACGUGAGGACUAUGAU.....UUC..........GCAAA...................GAA.....UUCAUGG.C..GUAAGGAGUGAAAGAG....AUG
#=GR NZ_JH992958.1/467938-468062 CODON                              ............................................................................................................................................................................AUG
#=GR NZ_JH992958.1/467938-468062 TT_RNIE_SLOW                       ...............................................................................................................................................................................
scaffold28040_3_MH0086/232-116                                      ....CUAAAAAAGUUCCUUAUUACUGUUUACUAUGCUGUCAGGUAAUUGUUUUCAAGGAAGCUUUUGCCAUAUACUUGUGGCACCUCUG....................GCAAUG............................CAGGG.C.GGAAAGGAGAAGAAGAG....AUG
#=GR scaffold28040_3_MH0086/232-116 CODON                           .....STP.......................................................................................................................................................................
#=GR scaffold28040_3_MH0086/232-116 TT_RNIE_SLOW                    ...............................................................................................................................................................................
NZ_KI783301.1/3374160-3374035                                       ....UAACAUUUUAACUGAUUGAUCGCGCACCCUUGAACUGAAAGCAUUCUUGUGAUAUAAUCCUUUCAUGUGUCUGUAUGUUACUCUG.......AUUC.........CCAAGUU................GAAU.......CAGGG.C..GGAAAGAGGUGAGAAGC...AUG
#=GR NZ_KI783301.1/3374160-3374035 CODON                            ...............................................................................................................................................................................
#=GR NZ_KI783301.1/3374160-3374035 TT_RNIE_SLOW                     ...............................................................................................................................................................................
NZ_HG764817.1/1769092-1768967                                       ....ACCCAUCCGCCACUAACGACCUAACACCCUUGAACUGAAAGCAUUCUUGUGAUAUAAUCCUUUCAUGUGUCUGUAUGUUACUCUG.......AUUC.........CCAAGUU................GAAU.......CAGGG.C..GGAAAGAGGUGAGAAGC...AUG
#=GR NZ_HG764817.1/1769092-1768967 CODON                            .........................STP................................................................................................................................................AUG
#=GR NZ_HG764817.1/1769092-1768967 TT_RNIE_SLOW                     ...............................................................................................................................................................................
JGI25320J50211_1018643/1-56                                         ........................................................................UGUUAGAUAAAACUCUGU......AUCG.........CUU....................UGAU......UCAGGG.C..AGAAAGAGGUGAAUAGC...GUG
#=GR JGI25320J50211_1018643/1-56 CODON                              ...............................................................................................................................................................................
#=GR JGI25320J50211_1018643/1-56 TT_RNIE_SLOW                       ...............................................................................................................................................................................
IMNBL1_c0022815/193-70                                              ....GAAUUUUUGGAAAAGCAAGAGAUUAAAAAGUACUUGCACUAUCUAUUAAAACUUGCUAUAAUAUACUGGCAAGUUAAUUACUAUA.......ACU..........GAAAAA..................AGU.......UAUGG.C..GGAAGGAGAUAUGUACUU..AUG
#=GR IMNBL1_c0022815/193-70 CODON                                   ...........................STP..............................................................................................................................................AUG
#=GR IMNBL1_c0022815/193-70 TT_RNIE_SLOW                            ...............................................................................................................................................................................
JGI24707J26582_10026421/2475-2352                                   ....UGACACUGGUAUAAUCAAAAAGUAUGUAAAAAGGCAGUUUGGAGCAGUUUAACCCGCUGUUGUAAGCUAGCCAAAAUUAACUCUGUU.....UC...........CGAAA....................GA.....CGCAGGG.C..AAAAGGAGUUGGAACAC...AUG
#=GR JGI24707J26582_10026421/2475-2352 CODON                        ............................................................................................................................................................................AUG
#=GR JGI24707J26582_10026421/2475-2352 TT_RNIE_SLOW                 ...............................................................................................................................................................................
JGI24707J26582_10002967/12318-12195                                 ....UGACACUGGUAUAAUCUAAAAGUAUGUAAAAAGGCAGUUUGGAGCAGUUUAACCCGCUGUUGUAAGCUAGCCAAAAUUAACUCUGAU.....UCC..........GGU.....................GGA.....UUCAGGG.C..AAAAGGAGUUGGAACAC...AUG
#=GR JGI24707J26582_10002967/12318-12195 CODON                      ....STP.....................................................................................................................................................................AUG
#=GR JGI24707J26582_10002967/12318-12195 TT_RNIE_SLOW               ...............................................................................................................................................................................
NZ_JVDT01000240.1/19605-19728                                       ....UGUUGCAAAACAAGAAUGUCCUUGAUAUAAUAUACUCAAUGUGUUUUUGAAAUUACAGUGCUUCUGGCAUUGUUUUAUAACUCUGUUU....CGA..........AAG.....................UUG.......CAGGG.C..GGAAGGAGAUGAAAAGAA..AUG
#=GR NZ_JVDT01000240.1/19605-19728 CODON                            ............................................................................................................................................................................AUG
#=GR NZ_JVDT01000240.1/19605-19728 TT_RNIE_SLOW                     ...............................................................................................................................................................................
2222084013.11956_1/465-342                                          ....UAUUUUAAUUGCAUCAUUCAUUAAGUUUAUAUUGCACCUAAACUCUAAAUCUAGUAUAAUUUUAUUGUUAAAUAGACUUUCUCUG.......AUUA.........ACAUAA.................UAAU.......CAGGG.C..CGAAGGAGUGAAAGAA....AUG
#=GR 2222084013.11956_1/465-342 CODON                               ............................................................................................................................................................................PTS
#=GR 2222084013.11956_1/465-342 TT_RNIE_SLOW                        ...............................................................................................................................................................................
NZ_AKZK01000018.1/29704-29581                                       ....AAUUAACUCACGAUUAUUAUUGUCGCCGACUUGCGCGUAAGCCUAAUCCAUGCUAUAUUACUAAAGUUGAUUAUAUGUAACUAUGAC.....UCA..........GCAAA...................UGA.....CUCAUGG.C...AAAGGAGAUAUUACA....AUG
#=GR NZ_AKZK01000018.1/29704-29581 CODON                            ...............................................................................................................................................................................
#=GR NZ_AKZK01000018.1/29704-29581 TT_RNIE_SLOW                     ...............................................................................................................................................................................
RUMENNODE_2902945_304500/18005-18122                                ....UAAAAUUAACAAUACAAAACCAAUAAAAUAAUACUUGCAUAAAUCAUAUGUUUUUGUUAAAAUAUCUACGCACGAACUUUCUAUG.......GAC..........UAAA....................GUC.......CAUGG.C..GGAAGGAGUUAAAA......AUG
#=GR RUMENNODE_2902945_304500/18005-18122 CODON                     ................................STP.........................................................................................................................................AUG
#=GR RUMENNODE_2902945_304500/18005-18122 TT_RNIE_SLOW              ...............................................................................................................................................................................
AUXO013799381.1/409-291                                             ....UGUAAGAUCGUAUUUUAUAAUUAAAAAAUAAUGCUUGCAAUUAGAUGAAUAAAUUGAUACAAUAAUUAAGCACGAACUUUCUAUA.......GAC..........UAAA....................GUC.......UAUGG.C..GGAAGGAGUUAAAAA.....AUG
#=GR AUXO013799381.1/409-291 CODON                                  ................................STP.........................................................................................................................................AUG
#=GR AUXO013799381.1/409-291 TT_RNIE_SLOW                           ...............................................................................................................................................................................
JGI24707J26582_10473385/265-138                                     ....AAAAAUCAUUGCAUUUUGGAAUGUGUAGUGGUAUUAUCUUAAUGUUAUGGGCGAGUGACCAAUUCGUGUAUAAUAAUCAACUCUGAU.....UUA..........GGAAA...................UAU.....CUCAGGG.CA.UAAAGGAGAGAAAAUAGA..AUG
#=GR JGI24707J26582_10473385/265-138 CODON                          .......................................................................................STP..................................................................................AUG
#=GR JGI24707J26582_10473385/265-138 TT_RNIE_SLOW                   ...............................................................................................................................................................................
NZ_AKIF01000052.1/15757-15882                                       ....CAAAAUAAAUAUCAAGUUGGUAUAAUCACUCUGUAUGACUUGUAGAAGUUAGCUCCCGUCUAUAGACGGUUUUAAAUCAACUCUGAU.....UCC..........ACAAA...................GGA.....UUCAGGG.C.AAGGAGGAGUGUUAAUC....AUG
#=GR NZ_AKIF01000052.1/15757-15882 CODON                            ............................................................................................................................................................................AUG
#=GR NZ_AKIF01000052.1/15757-15882 TT_RNIE_SLOW                     ...............................................................................................................................................................................
NZ_KE383978.1/253511-253634                                         ....CAUACUUCGAGUUGAUAUAAUCACUCUGUAUGAAUGAAAGAAGAUAAAUCCGUCUUACAUGAUAUGACGGUUGAAAACAACUCUGUC.....UCA..........AAA.....................UGA.....UUCAGGG.C.AAGGAGGAGUGUUAAUC....AUG
#=GR NZ_KE383978.1/253511-253634 CODON                              ............................................................................................................................................................................AUG
#=GR NZ_KE383978.1/253511-253634 TT_RNIE_SLOW                       ...............................................................................................................................................................................
NZ_AMPQ01000010.1/54480-54353                                       ....ACAGACAGCGACCUGCUAUAAUCACUCUAUGUGAGUUUCAGUCAAGGGACAGAUUACACCCGAAACGGCUCUUACAAUAACUCUGU......GCU..........GAAAAAG.................GGC......UCAGGG.C.AAAAAGGAGUGGAAGAGUA..AUG
#=GR NZ_AMPQ01000010.1/54480-54353 CODON                            ............................................................................................................................................................................AUG
#=GR NZ_AMPQ01000010.1/54480-54353 TT_RNIE_SLOW                     ...............................................................................................................................................................................
NZ_CP012034.1/1055900-1055776                                       ....AAAAGUAAUGUUGAAAGAGUAGAAUUAUAUUGAAUAUCUUGGUUGUUCAUGAUAUUAUUUAAUACCGUUAGUAAAUUAAUCUCUAUC.....UCC..........GUAAA...................GGA.....CUUAGGG.C...AAAGGAGACAUUUAUA...AUG
#=GR NZ_CP012034.1/1055900-1055776 CODON                            .......................STP..................................................................................................................................................AUG
#=GR NZ_CP012034.1/1055900-1055776 TT_RNIE_SLOW                     ...............................................................................................................................................................................
NZ_BACR01000034.1/75109-74985                                       ....AAAAGUCAGCUUUAAAAAAUAGAAUUAUAUUGAAUAUCUUAGUUGUUCAUGAUAUUAUUUAAUACCGUUAGCAAAUUAAUCUCUAUU.....UCA..........GCAAA...................UGA.....UUUAGGG.C...AAAGGAGACAUUUAUA...AUG
#=GR NZ_BACR01000034.1/75109-74985 CODON                            .......................STP..................................................................................................................................................AUG
#=GR NZ_BACR01000034.1/75109-74985 TT_RNIE_SLOW                     ...............................................................................................................................................................................
SRS015578_WUGC_scaffold_46456/16664-16541                           ....UAUUUUUAUUGCCGGAUUCGUAAAAUUUAUAUUGCACCAUAACUAUAAAUCUAGUAUAAUUCUAUUGUUAUAUAGACUUUCUCUG.......AUUUAA.......AAA..................UU.AAU.......CAGGG.C..CGAAGGAGUGAAAGAA....AUG
#=GR SRS015578_WUGC_scaffold_46456/16664-16541 CODON                ...............................................................................................................................................................AUG.............
#=GR SRS015578_WUGC_scaffold_46456/16664-16541 TT_RNIE_SLOW         ...............................................................................................................................................................................
MC6.MG3.AS1.C1503/141-265                                           ....AUUUUAAUUGAUCGAUUCAUGAAAAUUUUUAUUGCACCAGUACUAUAAAUUUAGUAUAAUUCUAUUGUUAUAUAGACUUUCUCUG.......AUUAA........UCAA..................UUAAU.......CAGGG.C..CGAAGGAGUGAACUAGA...AUG
#=GR MC6.MG3.AS1.C1503/141-265 CODON                                ............................................................................................................................................................................AUG
#=GR MC6.MG3.AS1.C1503/141-265 TT_RNIE_SLOW                         ...............................................................................................................................................................................
2204775796/250-374                                                  ....UUUUAAUUUGAGAAAACAUAAAAAAUUUUAUUAGCGUCUAUUCCUUAAAUUUAGUAUAAUUCUAUUGUUAUAUAGACUUUCUCUG.......AUUAA........AGAA..................UUAAU.......CAGGG.C..CGAAGGAGUGAACUAGA...AUG
#=GR 2204775796/250-374 CODON                                       ...............................................................................................................................................................................
#=GR 2204775796/250-374 TT_RNIE_SLOW                                ...............................................................................................................................................................................
2205048070/251-179                                                  ........................................................AGUAUAAUUCUAUUGUUAUAUAGACUUUCUCUG.......AUUAA........AUAA..................UUAAU.......CAGGG.C..CGAAGGAGUGAACUAGA...AUG
#=GR 2205048070/251-179 CODON                                       ............................................................................................................................................................................AUG
#=GR 2205048070/251-179 TT_RNIE_SLOW                                ...............................................................................................................................................................................
2157503615/250-375                                                  ....UUUUAAUUUGAGAAAACAUAAAAAAUUUUAUUAGCGUCUAUUCCUUAAAUUUAGUAUAAUUCUAUUGUUAUAUAGACUUUCUCUGA......UUAA.........AGAA...................UUAA.....AUCAGGG.C..CGAAGGAGUGAACUAGA...AUG
#=GR 2157503615/250-375 CODON                                       ...............................................................................................................................................................................
#=GR 2157503615/250-375 TT_RNIE_SLOW                                ...............................................................................................................................................................................
2033367913/33-164                                                   ....UAACAAAUACCCUGAUAAACAUGUUAAAGAUUAAACUUGAUUAAUUAGUAAGUAAUUAAUAUAAUAUCUACACAUGCUUUCUUUG.......AUCGAAA.U....AAUU..............GAAGUAGAU.......CAAGG.C..GGAAGGAGUAUUCUAAA...AUG
#=GR 2033367913/33-164 CODON                                        ............................................................................................................................................................................AUG
#=GR 2033367913/33-164 TT_RNIE_SLOW                                 ...............................................................................................................................................................................
AUXO013136741.1/158-38                                              ....UGACAAUAAUAUAAAAAAUAAAUAAAAAAAUAUUGCUAUUUUAAACAAAUAUAUGUUAUAAUACUCUUGCAUUUGAAUUUCUAUG.......GUUU.........UAAC...................AAAC.......CAUGG.C..GGAAGGAGUUAGAGU.....AUG
#=GR AUXO013136741.1/158-38 CODON                                   ..........................STP..................................................................................................................................................
#=GR AUXO013136741.1/158-38 TT_RNIE_SLOW                            ...............................................................................................................................................................................
RUMENNODE_3528681_1/6613-6737                                       ....AAAAUGAUUGACAAUUAUCCAUUUUUUUGAUAUAAUAUUCAAGGUGCUAUAGAGUGUAUAGCAUAAAGCCAUGAAACUUACUAUG.......GUUUU........CAA...................AAAAC.......UAUGG.C..GGAAGGAGUAAAAAGACU..AUG
#=GR RUMENNODE_3528681_1/6613-6737 CODON                            ............................................................................................................................................................................AUG
#=GR RUMENNODE_3528681_1/6613-6737 TT_RNIE_SLOW                     ...............................................................................................................................................................................
JGI24503J29689_10133851/232-115                                     ....AAAAAAUCCAGCUAAAAUUUAACUGUUUUUGCCUUGACUUUUAGCUCUGAAUAAAGUAUAAUAUUUAAGAUAGAAACUUACUAUA.......GUU..........UUUA....................AAC.......UAUGG.C..GGAAGGAGUAAAAA......AUG
#=GR JGI24503J29689_10133851/232-115 CODON                          ................................................................................................................................................AUG............................
#=GR JGI24503J29689_10133851/232-115 TT_RNIE_SLOW                   ...............................................................................................................................................................................
DLM022_scaffold4159_5/1168-1057                                     ..............AUAAAACAUUUUUUAUAAAUAAACUUGAAAAAAUUAAUUUAUACUGAUAUAAUAUGGAAGAAUUAAUUUUCUAUG.......GCUUA........UUA...................UAAGC.......UAUGG.C..GGAAGGAGAUAAAAA.....AUG
#=GR DLM022_scaffold4159_5/1168-1057 CODON                          ................AUG................................................................................................................STP......................................AUG
#=GR DLM022_scaffold4159_5/1168-1057 TT_RNIE_SLOW                   ...............................................................................................................................................................................
AUXO011650987.1/149-272                                             ....AAUCUUGAAAAAUAAGGAAAUUAUAAAAAAAGUAUUGCUAUAAAUAAAAAAUAUUGUUAUAAUAAACUCGCUAUAAAUUACUAUG.......ACU..........UAAUUUU.................AGU.......CAUGG.C..GGAAGGAGAGACAAAAU...AUG
#=GR AUXO011650987.1/149-272 CODON                                  ................STP.........................................................................................................................................................AUG
#=GR AUXO011650987.1/149-272 TT_RNIE_SLOW                           ...............................................................................................................................................................................
BMHBC_2_6286536/1-53                                                ...............................................................................GACAACUCUGGC.....UUA..........GUAAA...................UAA.....UCCAGGG.C.GAAAAGGAGCGAAAGAGAU..AUG
#=GR BMHBC_2_6286536/1-53 CODON                                     ...............................................................................................................................................................................
#=GR BMHBC_2_6286536/1-53 TT_RNIE_SLOW                              ...............................................................................................................................................................................
3300001197_1008646/7485-7359                                        ....GCAUUCUUGCUGUUUGCGUGGUAUCAUUUUAACGUUAAAAAGGAUUACCCUGCGGUAGGCCUUUUAUUACAAAAUGACAACUCUGGC.....UUA..........GUAAA...................UAA.....UCCAGGG.C..AAAAGGAGCGAAAGAGAC..AUG
#=GR 3300001197_1008646/7485-7359 CODON                             ............................................................................................................................................................................AUG
#=GR 3300001197_1008646/7485-7359 TT_RNIE_SLOW                      .......................................:::<<<<<{<<<<<____>>>>>}>>>>>:::::::::::::..............................................................................................
3300001196_1009145/2563-2512                                        ...............................................................................GACAACUCUGGC.....UUA..........GUAAA...................UAA.....UCCAGGG.C..AAAAGGAGCGAAAGAGAC..AUG
#=GR 3300001196_1009145/2563-2512 CODON                             ............................................................................................................................................................................AUG
#=GR 3300001196_1009145/2563-2512 TT_RNIE_SLOW                      ...............................................................................................................................................................................
3300000053_013632/6512-6385                                         ....AGUUAAUAAACUAGCAUCCUAUUAAUCUUAUUGCUUAUGUCGAUACAUCGUGCUAUAAUGCGCUCAUGUGUCUUAUAUAACUCUGGU.....UC...........CACAU....................GA...GUUCCAGGG.C..GGAAAGAGGUGAAGUAGUA.AUG
#=GR 3300000053_013632/6512-6385 CODON                              .......STP..................................................................................................................................................................AUG
#=GR 3300000053_013632/6512-6385 TT_RNIE_SLOW                       ...............................................................................................................................................................................
NZ_JAQV01000014.1/67104-67229                                       ....AUCAUAGAGAAGCCCUGUUAUACUUUUUUCAUAUGCCGUUCAAAUAGGUGAUUUUAAUCACCAUUUUUUGAACAAGAUAACUCUGG......AUUC.........GGUAA..................GAAU......GCAGGG.C..AGAAGGAGAUGAAAAGA...AUG
#=GR NZ_JAQV01000014.1/67104-67229 CODON                            ............................................................................................................................................................................AUG
#=GR NZ_JAQV01000014.1/67104-67229 TT_RNIE_SLOW                     ...............................................................................................................................................................................
P_1C_Sed_2_UnCty_1183832/217-92                                     ....UUCUUUGUUUUUCCUCUUUGGCUAUUUUUUGCUUGCUUUUUUAUAGGGGCUUUGAUAUAAUACGUUGUGCUGGAAACAAACUAUG.......GUU..........UGAAAAAAC...............AAC.......CAUGG.C..AAAAGGAGAGAUAAACG...AUG
#=GR P_1C_Sed_2_UnCty_1183832/217-92 CODON                          ...............................................................................................................................................................................
#=GR P_1C_Sed_2_UnCty_1183832/217-92 TT_RNIE_SLOW                   ...............................................................................................................................................................................
AUXO014850948.1/136-17                                              ....AUUAAUACUGUUGAUAAAAUUUUAUUUGAGGGUUGAUUUUUAAUUAAAUGUUUGUUACAAUAUAUUCGCUUUAUUAAUUUCUAUG.......GUU..........UUUA....................AGC.......CAUGG.C..GGAAGGAGAGAUGAAC....AUG
#=GR AUXO014850948.1/136-17 CODON                                   .....................................STP.......................................................................................................................................
#=GR AUXO014850948.1/136-17 TT_RNIE_SLOW                            ...............................................................................................................................................................................
BS_KBA_SWE12_21m_c10145057/385-504                                  ....UUUCGAAGCAAUAAAUAAUAAGCGAAAACACUUGAUUUAAUAUUUUAUGUUUGAUAUAAUUUAUUCGCUAAUAAAACUUACUAUG.......GC...........AUGUAA...................GC.......CAUGG.C..GGAAGGAGUAAUAAAA....AUG
#=GR BS_KBA_SWE12_21m_c10145057/385-504 CODON                       ............................................................................................................................................................................AUG
#=GR BS_KBA_SWE12_21m_c10145057/385-504 TT_RNIE_SLOW                ...............................................................................................................................................................................
AUXO010522381.1/1047-1167                                           ....UAUAAAAUUAAUUGAUGAAUAGUUAUAAAAAACUUGCAUUUUAUAUAGGUUUUGUUAUAUACUAAACCAGUAAUGAAUUUCUAUG.......ACU..........GACCUA..................AGU.......CAUGG.C..GGAAGGAGGAUUUAG.....AUG
#=GR AUXO010522381.1/1047-1167 CODON                                .......................STP.....................................................................................................................................................
#=GR AUXO010522381.1/1047-1167 TT_RNIE_SLOW                         ...............................................................................................................................................................................
JGI24709J26583_10053541/1503-1563                                   ...................................................................ACAUAGUAUAAAACUUACUAUG.......GUUU.........GCAAAUAA...............AAAC.......CAUGG.C..GGAAGGAGAGAAAA......AUG
#=GR JGI24709J26583_10053541/1503-1563 CODON                        ...............................................................................................................................................................................
#=GR JGI24709J26583_10053541/1503-1563 TT_RNIE_SLOW                 ...............................................................................................................................................................................
JGI24710J26742_10079609/377-500                                     ....CNAGCUUUUUAUUUUCAAAUUUGUUUAUUCUUGUUGACAAAAACNGNCCUUUAAGGUAUAAUAACAUAGUAUAAAACUUACUAUG.......GUUU.........GCAAAUAA...............AAAC.......CAUGG.C..GGAAGGAGAGAAAA......AUG
#=GR JGI24710J26742_10079609/377-500 CODON                          ............................................................................................................................................................................AUG
#=GR JGI24710J26742_10079609/377-500 TT_RNIE_SLOW                   ...............................................................................................................................................................................
JGI24502J29692_10016940/658-781                                     ....CUAGCUUUUUAUUUUCAAAUUUGUUUAUUCUUGUUGACAAAAACAGACCUUUAAGGUAUAAUAACAUAGUAUAAAACUUACUAUG.......GUUU.........GCAAAUAA...............AAAC.......CAUGG.C..GGAAGGAGAGAAAA......AUG
#=GR JGI24502J29692_10016940/658-781 CODON                          ............................................................................................................................................................................AUG
#=GR JGI24502J29692_10016940/658-781 TT_RNIE_SLOW                   ...............................................................................................................................................................................
JGI24710J26742_10183948/465-588                                     ....CCAGCUUUUUAUUUUCAAAUUUGUUUAUUCUUGUUGACAAAAACGGGCCUUUAAGGUAUAAUAACAUAGUAUAAAACUUACUAUG.......GUUU.........GCAAAUAA...............AAAC.......CAUGG.C..GGAAGGAGAGAAAA......AUG
#=GR JGI24710J26742_10183948/465-588 CODON                          ...............................................................................................................................................................................
#=GR JGI24710J26742_10183948/465-588 TT_RNIE_SLOW                   ...............................................................................................................................................................................
AUXO015967212.1/382-261                                             ....AUAAAGAUGAAUAAAAUUAAGUAAUAAAAGCACUUGAAAAUAAUAAUAAUUAUGAUAUAAUACUAGCGUUAAACGAAUUUCUAUG.......GUU..........UAUGUU..................AAC.......CAUGG.C..UGAAGGAGGAAUAUAA....AUG
#=GR AUXO015967212.1/382-261 CODON                                  ...............STP..........................................................................................................................................................AUG
#=GR AUXO015967212.1/382-261 TT_RNIE_SLOW                           ...............................................................................................................................................................................
JGI24023J19991_10028404/605-487                                     ....UUGAUUGAGGAAAUUAAUAUGCGAUUUUACUUGAUUAAACUGAAAGUGUUUGAUAUAAUUUAGUUCGCUAAUAAAACUUACUAUG.......GUU..........UAGA....................AAC.......CAUGG.C..GGAAGGAGUAAUACA.....AUG
#=GR JGI24023J19991_10028404/605-487 CODON                          ............................................................................................................................................................................AUG
#=GR JGI24023J19991_10028404/605-487 TT_RNIE_SLOW                   ...............................................................................................................................................................................
AUXO016697288.1/2134-2013                                           ....UUGAAUUUUUUGGGAAAAAAAACGAUUAAAGUAGUUGCAAAUUUAAAAAUUAACUGUUAUACUAUAAAAGUAUUAAAUUUCUAUG.......GCG..........AAAUUA..................CGU.......CAUGG.C..GGAAGGAGCGAUAUCA....AUG
#=GR AUXO016697288.1/2134-2013 CODON                                ..............................STP...............................................................................................................AUG............................
#=GR AUXO016697288.1/2134-2013 TT_RNIE_SLOW                         ...............................................................................................................................................................................
AUXO012356518.1/600-723                                             ....AAAAAAAAUAAUGUAAAAAUAAAUAUAUUAAUACUUGCAACUAAAUAAAAACAUGAUAUAAUACAUUAGACGCAGAAAUACUAUG.......UUUAG........CAAA..................UUAAA.......CAUGG.C..GGAAGGAGUGUAAUAA....AUG
#=GR AUXO012356518.1/600-723 CODON                                  ............STP.............................................................................................................................................................AUG
#=GR AUXO012356518.1/600-723 TT_RNIE_SLOW                           ...............................................................................................................................................................................
AUXO013477821.1/137-15                                              ....UUAAAUAAGAGUGUUAAUAAUAAUUAUUUAAUACUUGAUUAGUUUAAUUAUUAUGAUAUAAUACAUUAGACGCAGAAAUACUAUG.......UUGAG........AAUA..................UUUAA.......CAUGG.C..GGAAGGAGUGUAGUA.....AUG
#=GR AUXO013477821.1/137-15 CODON                                   .........STP...................................................................................................................................................................
#=GR AUXO013477821.1/137-15 TT_RNIE_SLOW                            ...............................................................................................................................................................................
AUXO018606034.1/3830-3953                                           ....UUAUAAAAAAAACGUAAAAAAUUAUUAUUAAUACUUGCAACAGAUUAAAAACAUGAUAUAAUACAUUAGACGCAGAAAUACUAUG.......UUGAG........AUUA..................UUUAA.......CAUGG.C..GGAAGGAGUGUAGUAA....AUG
#=GR AUXO018606034.1/3830-3953 CODON                                ..................STP.......................................................................................................................................................AUG
#=GR AUXO018606034.1/3830-3953 TT_RNIE_SLOW                         ...............................................................................................................................................................................
AUXO016358659.1/2056-2179                                           ....CGAAUUACAGUAAAAUAAAGACUUUUUACUUGCAUUAUAAAGACUAAGUUGUUAUAAUAUAAUAGAUUUUUAAAAAAAUUCUAUA.......ACU..........UUUAUU..................AGU.......UAUGG.C..GAGAGGAGAGAAAUAAAA..AUG
#=GR AUXO016358659.1/2056-2179 CODON                                ..............STP...........................................................................................................................................................AUG
#=GR AUXO016358659.1/2056-2179 TT_RNIE_SLOW                         ...............................................................................................................................................................................
scaffold24133_4_MH0077/187-308                                      ....UUUCUAUCUUCGGAAGAAGAGAUUAAAAAAAUACUUGCAUUUAUAUCAAAAACUUGCUAUACUAUACGAGUACGAAAUUACUAUGAC.....ACA..........AGUA....................UGU.......CAUGG.C..GGAAGGAGCGAAGGAU....AUG
#=GR scaffold24133_4_MH0077/187-308 CODON                           ................................................................................................................................................AUG............................
#=GR scaffold24133_4_MH0077/187-308 TT_RNIE_SLOW                    ...............................................................................................................................................................................
AUXO014157167.1/1-69                                                ..........................................................AUAUAAUACUUUCGUUAAACGAAUUUCUAUG.......GCU..........UGUAAU..................AGU.......CAUGG.C..UGAAGGAGGAAUAUUAA...AUG
#=GR AUXO014157167.1/1-69 CODON                                     ............................................................................................................................................................................AUG
#=GR AUXO014157167.1/1-69 TT_RNIE_SLOW                              ...............................................................................................................................................................................
SL_8KL_010_SED_10000546/24267-24389                                 ....AAAAGCCACCAGAGAAGGUUUAAUUAAAAAUUCUUGCGUUAUAUGUAGGACUUUGAUACAAUUAUUAAGCGUUAAACUUACUAUG.......GCU..........GGAA....................AGU.......CAUGG.C..GGAAGGAGAAUCGAUGAUC.AUG
#=GR SL_8KL_010_SED_10000546/24267-24389 CODON                      ................................................................................................................................................AUG............................
#=GR SL_8KL_010_SED_10000546/24267-24389 TT_RNIE_SLOW               ...............................................................................................................................................................................
AUXO015488917.1/264-144                                             ....ACAUAUUUAAUAAAAUUAAAAAAAAUAUUUUUUUACUUGAUAUUAUAAAAUUGUUAUGUUAUCAUUUAAAAGGUAACUUACUAUG.......ACU..........ACCUAC..................AGU.......CAUGG.C..GGAAGGAGUGUAAUU.....AUG
#=GR AUXO015488917.1/264-144 CODON                                  ...............................................................................................................................................................................
#=GR AUXO015488917.1/264-144 TT_RNIE_SLOW                           ...............................................................................................................................................................................
2157781566/147-275                                                  ....AGAUGACACCUCAGUAAAAAUUUAAAUUAGUCUAUUGCAUCGAUAAUUAGAUUCAUGUUAUCCUGAUAGGGUUGGAUUAUCUAUGUU.....UC...........UAGGCAAU.................GA.....UUCAUGG.C..AAAAGGAGCGUAAUAAAUU.AUG
#=GR 2157781566/147-275 CODON                                       .............................................................PTS...............................................................................................................
#=GR 2157781566/147-275 TT_RNIE_SLOW                                ...............................................................................................................................................................................
2204752571/158-283                                                  ....UGUUAUGAUGAUUCAGUAUGUGACGUGUGCAUAUGUAACUGGCAUAUUCGGGUUAUGUAAGGCACAGUACGAUUAAAUAACUCUGUU.....CCA..........GAAAAAA.................UGG.....UUCAGGG.C..G...GGAGGUAAACGAAU..AUG
#=GR 2204752571/158-283 CODON                                       ............................................................................................................................................................................AUG
#=GR 2204752571/158-283 TT_RNIE_SLOW                                ...............................................................................................................................................................................
SRS022137_WUGC_scaffold_49347/145-266                               ....GUAUAAUUAAAAUAGAGGAAAUAUAAAAAAAUAUUGAUAAAAGCAAAUUUUAUGAUAUAAUACAGAGGAACGAAAAAUUACUAUG.......UUAU.........UUAAU..................AUAA.......CAUGG.C..GGAAGGAGAAAUAAU.....AUG
#=GR SRS022137_WUGC_scaffold_49347/145-266 CODON                    ............................................................................................................................................................................AUG
#=GR SRS022137_WUGC_scaffold_49347/145-266 TT_RNIE_SLOW             ...............................................................................................................................................................................
scaffold4806_3_MH0070/1269-1149                                     ....GCCACUCUUUGUAAAAAAAAUCACUCAAAUUUAUUGAAAUUGCUAAAAACUAUGAUAUAAUACAUAAGACGAAGCGAAAUCUAUG.......UUAU.........GAAU...................AUAA.......CAUGG.C..GGAAGGAGAGAUAUA.....AUG
#=GR scaffold4806_3_MH0070/1269-1149 CODON                          ............................................................................................................................................................................AUG
#=GR scaffold4806_3_MH0070/1269-1149 TT_RNIE_SLOW                   ...............................................................................................................................................................................
scaffold29628_1_MH0069/3926-3806                                    ....GCCACUCUUUGUAAAAAAAAUCACUCAAAUUUAUUGAAAUUGCUAAAAACUAUGAUAUAAUACAUAAGACGAAACAAAAUCUAUG.......UUAU.........GGAU...................AUAA.......CAUGG.C..GGAAGGAGAGAUAUA.....AUG
#=GR scaffold29628_1_MH0069/3926-3806 CODON                         ............................................................................................................................................................................AUG
#=GR scaffold29628_1_MH0069/3926-3806 TT_RNIE_SLOW                  ...............................................................................................................................................................................
scaffold84902_4_MH0077/2334-2454                                    ....AUCUAAAAUUGCGAAAAAUAAACUUAUUAAUAAUUGAAAAACUAAAAUCUUAUGAUAUAAUACAUAAGACAAACAAAUUUCUAUG.......UUAU.........GAAU...................AUAA.......CAUGG.C..GGAAGGAGAGUUUAA.....AUG
#=GR scaffold84902_4_MH0077/2334-2454 CODON                         ............................................................................................................................................................................AUG
#=GR scaffold84902_4_MH0077/2334-2454 TT_RNIE_SLOW                  ...............................................................................................................................................................................
AUXO014546959.1/251-128                                             ....AUGACAAAAAAACAAUAAAAAACCAAAUAUUUACUUGCAUUAAUUAAAUAUAAUUGUUAUAAUAUAAAAGCAUUAAAUUACUAUG.......GCUUA........AAAA..................UUAGU.......CAUGG.C..GGAAGGAGAUAAGAGU....AUG
#=GR AUXO014546959.1/251-128 CODON                                  ................................................STP............................................................................................................................
#=GR AUXO014546959.1/251-128 TT_RNIE_SLOW                           ...............................................................................................................................................................................
AUXO018657893.1/611-489                                             ....AUAGUCAAAUAAUUAAAACAGUUUACGAAAAUGCUUGAUUUUAUAUAUUAUGUUUGUUAUAAUAUCUUCGUACUAAAUUUCUAUG.......GCGAA........AAAG..................UUUGC.......CAUGG.C..GGGAGGAGAUAGAAA.....AUG
#=GR AUXO018657893.1/611-489 CODON                                  ...............................................................STP..........................................................................................................AUG
#=GR AUXO018657893.1/611-489 TT_RNIE_SLOW                           ...............................................................................................................................................................................
3300001592_10049945/1253-1130                                       ....UCGUUUACUUAAAAUAACAGAAUAUGUUAUUGAUAAUGGAGAUCUAAACGUGCUAUAAUGACACUUGUAUGUGACUAAAACUCUGUU.....UCU..........AAA.....................GGA.....UUCAGGG.C..AGAAAGAGGUGAACGCG...AUG
#=GR 3300001592_10049945/1253-1130 CODON                            ..................STP.......................................................................................................................................................AUG
#=GR 3300001592_10049945/1253-1130 TT_RNIE_SLOW                     ...............................................................................................................................................................................
NZ_KB898626.1/216384-216261                                         ....GAAAAGUUUUAAAGGGAUAGGGAAAAACAGUUGAAAAAGUAAGUGCGCCUUGCUAUAAUUCUUCUAUGUGUGAAUACCAACUCUGUU.....UCU..........AGA.....................GGA.....UUCAGGG.C..AGAAGGAGUGAUUUUAG...AUG
#=GR NZ_KB898626.1/216384-216261 CODON                              ............................................................................................................................................................................AUG
#=GR NZ_KB898626.1/216384-216261 TT_RNIE_SLOW                       ...............................................................................................................................................................................
2204604922/1-90                                                     ....................................................AAUGCAAAAGUUGCAGUAUAGCAUAAUAUAAUCUCUGUU.....UCGCAGGCCGC..CUU.............GCGGU..AUGA.....UUCAGGG.C...AAAGGAGCGUAAAAAUU..AUG
#=GR 2204604922/1-90 CODON                                          ...............................................................................................................................................................................
#=GR 2204604922/1-90 TT_RNIE_SLOW                                   ...............................................................................................................................................................................
NZ_AMYT01000021.1/149857-149979                                     ....AGCAAAAUAGAUGCGAAAAAGAAUUGAAACCCAUAGUAGAGUAUGGUACUAUAUGAAUGUUAAUUAUUAUCAAAAUUAAUCUCUGU......UCUA.........GCAAA..................UAGA......UCAGGG.C...AAAGGAGAGUUAUU.....AUG
#=GR NZ_AMYT01000021.1/149857-149979 CODON                          ...........STP..............................................................................................................................................................AUG
#=GR NZ_AMYT01000021.1/149857-149979 TT_RNIE_SLOW                   ...............................................................................................................................................................................
AUXO018393888.1/244-123                                             ....AGUCUUUAAAAAAGAAUAAAUAAUAAAAAGUACUUGCAAAUUUUAAAUAAACUAUGUUAUAAUACUUAUGCAUUAAAUUUCUAUG.......GCUU.........AUAU...................AAGU.......CAUGG.C..GGAAGGAGAAUUAAGU....AUG
#=GR AUXO018393888.1/244-123 CODON                                  ........................STP.....................................................................................................................AUG............................
#=GR AUXO018393888.1/244-123 TT_RNIE_SLOW                           ...............................................................................................................................................................................
SL_3KL_010_SED_10124865/209-329                                     ....AUGUUCUAAGUUCCAUUUGACAAAUAAAAAUACUUGAAUGUUUUACAAGGAUUUGAUAUAAUCACAUAGCGUCGAACUUACUAUGAU.....UU...........AUA......................AA.....AUCAUGG.C..GGAAGGAGAAUUAUUG....AUG
#=GR SL_3KL_010_SED_10124865/209-329 CODON                          ......................................................................................AUG......................................................................................
#=GR SL_3KL_010_SED_10124865/209-329 TT_RNIE_SLOW                   ...............................................................................................................................................................................
NZ_AFCE01000162.1/73076-72953                                       ....AUACUUGACUCACACUUCUCCCCUGGUCCGGUUGCCAAAAAGAAUUGAACCAUGCUAUAAUAUGAUAUGUUUUGAAAGAACUCUGUU.....UC...........GGUU.....................GA.....UUCAGGG.C.AAAAAGGAGUGAGAGAAG...AUG
#=GR NZ_AFCE01000162.1/73076-72953 CODON                            ............................................................................................................................................................................AUG
#=GR NZ_AFCE01000162.1/73076-72953 TT_RNIE_SLOW                     ...............................................................................................................................................................................
NZ_AVBF01000041.1/31430-31307                                       ....UGUGAUAGUGGACUGUUAUAAUCUUUCUAUGUGAGUUUCGAUAAUGACUAGUAGUAGUCUGUUAACGGCUCUUAUAAUAACUCUGCA.....UUC..........AAA.....................GAA.....UUCAGGG.C.AAAAAGGAGUGUAAGGC....AUG
#=GR NZ_AVBF01000041.1/31430-31307 CODON                            ............................................................................................................................................................................AUG
#=GR NZ_AVBF01000041.1/31430-31307 TT_RNIE_SLOW                     ...............................................................................................................................................................................
NZ_ANAG01000022.1/33136-33012                                       ....GGAAACUAAGCGGGAAAAUUGUUGCAUGGCUUGAGUAUUCAUGCUAUCAUGUUGUUUGUUGCAAAGAAAAGAAAUACUAACUCUGGC.....CCA..........GCAAA...................UGG.....ACCAGGG.C...AAAGGAGAGUUUACUA...AUG
#=GR NZ_ANAG01000022.1/33136-33012 CODON                            ..........STP...............................................................................................................................................................AUG
#=GR NZ_ANAG01000022.1/33136-33012 TT_RNIE_SLOW                     ...............................................................................................................................................................................
3300000053_219615/242-161                                           ...............................................UGUGAAAAAGGUGUUACUUAAAUUAGCACCUAGUUAACUCUG.......UUUC.........GAA....................GAGA.....UUCAGGG.C.AAAAAGGAGAUGACAAGU...AUG
#=GR 3300000053_219615/242-161 CODON                                ............................................................................................................................................................................AUG
#=GR 3300000053_219615/242-161 TT_RNIE_SLOW                         ...............................................................................................................................................................................
NZ_CP012033.1/494035-493909                                         ....UGGUGGAGAAUGGCCAAGAUUAGCCAUUGCCGCUUAACUUAUUUCAUGUUAUAAUUCAACGGUUGACGAUUAAAAUCAAUCUCUGU......UCCA.........GUAAA..................UGGA......UCAGGG.C...AAAGGAGCGUAAUACAUU.AUG
#=GR NZ_CP012033.1/494035-493909 CODON                              ........................STP.................................................................................................................................................AUG
#=GR NZ_CP012033.1/494035-493909 TT_RNIE_SLOW                       ...............................................................................................................................................................................
NZ_BAUV01000003.1/60507-60629                                       ....CUAAUAAAAGCAAUUGGUUGAAAAUGGAGUUGCUUUUUCUCUGUUAGCUUGAUAUAAUUUCGACAUGUGUGAUUUAGAAAUUCUGUU.....UC...........GAAAA....................GA.....UUCAGGG.C...AAAGGAGAUGACUAUU...AUG
#=GR NZ_BAUV01000003.1/60507-60629 CODON                            .....STP....................................................................................................................................................................AUG
#=GR NZ_BAUV01000003.1/60507-60629 TT_RNIE_SLOW                     ...............................................................................................................................................................................
NZ_JPUW01000022.1/34259-34384                                       ....AUACUAUUUUCUGUAAAGAAACGCAUUGCAUAUGGAACUGACAUAUUCGGGUGCUGUAAGGCAAUGGUUCGAAAACAAAACUCUGAC.....CUA..........GCAAA...................UAG.....UUCAGGG.C..GAGAGGAGAAAACGAAU...AUG
#=GR NZ_JPUW01000022.1/34259-34384 CODON                            ............................................................................................................................................................................AUG
#=GR NZ_JPUW01000022.1/34259-34384 TT_RNIE_SLOW                     ...............................................................................................................................................................................
NZ_KE351649.1/195832-195709                                         ....UCCGUCAAGAAAUCAAAAAAGAUAAUUGCAUCCAUCUUUAAAACAUGAUAAGAUGUUACUGUUGUAAAUCGACAAAUCAACUCUGGU.....UCA..........GCAAA...................UGG.....GUCAGGG.C...AAAGGAGCGAAAAUC....AUG
#=GR NZ_KE351649.1/195832-195709 CODON                              ..........................STP..................................................................................................................................................
#=GR NZ_KE351649.1/195832-195709 TT_RNIE_SLOW                       ...............................................................................................................................................................................
NZ_AUEG01000014.1/9199-9074                                         ....AAAAAUAAAAUUCGAUUUACAGAGUUGCAAAAAAAUGUGUAGCAUGAUAUUAUUUAAGAUGUUGUCUAACGACAAAAUAACUCUGGU.....ACA..........GCAAA...................UGG.....AUCAGGG.C..ACAAGGAGUGAAAAAAU...AUG
#=GR NZ_AUEG01000014.1/9199-9074 CODON                              .........STP................................................................................................................................................................AUG
#=GR NZ_AUEG01000014.1/9199-9074 TT_RNIE_SLOW                       ...............................................................................................................................................................................
NZ_ASAM01000214.1/9223-9348                                         ....UCCGACCAGAAAUCUGAAAAGAUAAUUGCAACCUUGACUGAAACAUGUUAAGAUGUUAAUGUUGUAAAUCGACAAAUCAACUCUGGU.....CCA..........GCAAA...................UGG.....AGCAGGG.C...AAAGGAGCGAAAAAAUC..AUG
#=GR NZ_ASAM01000214.1/9223-9348 CODON                              ...............................................................................................................................................................................
#=GR NZ_ASAM01000214.1/9223-9348 TT_RNIE_SLOW                       ...............................................................................................................................................................................
NZ_HG428742.1/441343-441218                                         ....UGCAAAUUGCUUUUUGCCUUGUUAUAAUAAAAAGCAUGUUUGACUGAACGGUAGAAGUCGAUUUUACCUUUCAGCAAUAACUCUGUU.....UCA..........GGAAA...................UGA.....AUCAGGG.C..GGAAGGAGAUGUAGACU...AUG
#=GR NZ_HG428742.1/441343-441218 CODON                              ............................................................................................................................................................................AUG
#=GR NZ_HG428742.1/441343-441218 TT_RNIE_SLOW                       ...............................................................................................................................................................................
NZ_LAWY01000043.1/5987-5862                                         ....GAUUCAUAUAGAUUCAUCCAUUUAGAUACUUGCCUCCAGGUAAUCAUACAUGCUAUAAUUGUUUCAUAUGUCAAUUUAAACUCUGGU.....UCA..........GCAAA...................UGA.....UCCAGGG.C..AGAAAGAGGUGAACGAG...AUG
#=GR NZ_LAWY01000043.1/5987-5862 CODON                              ...............................................................................................................................................................................
#=GR NZ_LAWY01000043.1/5987-5862 TT_RNIE_SLOW                       ...............................................................................................................................................................................
NZ_AUGY01000067.1/40829-40955                                       ....CUAAAAGAAGUCAUCUACAGUCUUUUUUCCAUUGCAUCAAAUCUCCCAAAUAUGAUACAAUGCAUAAGUACGUCCAUUAACUCUGUU.....UCA..........GCAAA...................UGA.....UUCAGGG.C..GGAAAGAGGUGAACCAUC..AUG
#=GR NZ_AUGY01000067.1/40829-40955 CODON                            .....STP....................................................................................................................................................................AUG
#=GR NZ_AUGY01000067.1/40829-40955 TT_RNIE_SLOW                     ...............................................................................................................................................................................
ABMY01031648.1/99-15                                                ..............................................CUUCCGAAUAUGAUACAAUGCAUAAGUACGUCCAUUAACUCUGUU.....UCA..........GCAAA...................UGA.....UUCAGGG.C..GGAAAGAGGUGAACCAUC..AUG
#=GR ABMY01031648.1/99-15 CODON                                     ...............................................................................................................................................................................
#=GR ABMY01031648.1/99-15 TT_RNIE_SLOW                              ...............................................................................................................................................................................
NZ_JUGY01000072.1/6835-6709                                         ....UAAAAGGAAGUCAUCUACAGUCUUUUUUCCAUUGCAUCAAGACUUCCGAAUAUGAUACAAUGCAUAAGUACGUCCAUUAACUCUGUU.....UCA..........GCAAA...................UGA.....UUCAGGG.C..GGAAAGAGGUGAACCAUC..AUG
#=GR NZ_JUGY01000072.1/6835-6709 CODON                              ....STP........................................................................................................................................................................
#=GR NZ_JUGY01000072.1/6835-6709 TT_RNIE_SLOW                       ...............................................................................................................................................................................
NZ_JIAZ01000009.1/5132-5007                                         ....GUGGUGGAAGGUUUUAACCGAUUGAUUUCCAUUGCAUCUAGACUUGCGAAUAUGCUACAAUGCUGUAGUACGUCCAUUAACUCUGUU.....UCA..........GCACA...................UGA.....UUCAGGG.C..GGAAAGAGGUGAACCAA...AUG
#=GR NZ_JIAZ01000009.1/5132-5007 CODON                              ............................................................................................................................................................................AUG
#=GR NZ_JIAZ01000009.1/5132-5007 TT_RNIE_SLOW                       ...............................................................................................................................................................................
NZ_KB911377.1/2056-1930                                             ....UUGGUAGAAAACGGCCAAGAUUAGCCAUUGCCCGUAAUUGGGUUUCAUGGUAUAAUUCAACGGUUGACGAUUAAAUCAAUCUCUGGC.....UCA..........GUAGA...................UGA.....ACCAGGG.C...AAAGGAGCGUAAUACAUU.AUG
#=GR NZ_KB911377.1/2056-1930 CODON                                  .........................STP................................................................................................................................................AUG
#=GR NZ_KB911377.1/2056-1930 TT_RNIE_SLOW                           ...............................................................................................................................................................................
NZ_JQLO01000001.1/1825781-1825656                                   ....ACAACAAAGUAAAAGAAAAUAGAUUGCAAUCUAACAAAGUUCAUGGUAUUAUUUUAAUGUUGUCAUUAGACAAAAAAUAACUCUGGU.....ACA..........GCAAA...................UGA.....AUCAGGG.C...AAAGGAGCGAAUAAGAU..AUG
#=GR NZ_JQLO01000001.1/1825781-1825656 CODON                        ............................................................................................................................................................................AUG
#=GR NZ_JQLO01000001.1/1825781-1825656 TT_RNIE_SLOW                 ...............................................................................................................................................................................
NZ_LN851172.1/41110-41236                                           ....GACUAAAUUCAAAAAAAUUUUGAUUGCAGUCUAGUUUAAAUCAUGUUAUCAUGGUUCUUGUUGUAAUACACAGAAAAUAACUCUGGC.....UCA..........GCAAA...................UGG.....ACCAGGG.C...AAAGGAGCGAAAAGGAUA.AUG
#=GR NZ_LN851172.1/41110-41236 CODON                                .......STP..................................................................................................................................................................AUG
#=GR NZ_LN851172.1/41110-41236 TT_RNIE_SLOW                         ...............................................................................................................................................................................
JGI24707J26582_10010170/4881-5004                                   ....UCAAGAAAAAUUAGCUAAAACGAUUGACAGUACAAAUGGAUUUUGCUAAGAUAAAUUUGUUGUAUGUCAACGAAGAAUAACUCUGGC.....UCA..........GCAAA...................UGG.....ACCAGGG.C...AAAGGAGAGAAAAAC....AUG
#=GR JGI24707J26582_10010170/4881-5004 CODON                        ...............STP..........................................................................................................................................................AUG
#=GR JGI24707J26582_10010170/4881-5004 TT_RNIE_SLOW                 ...............................................................................................................................................................................
NZ_CVRN01000007.1/579271-579397                                     ....CACCAAAAAGAAAUCCGAAAAGAUAAUUGCAACUUCUCAGCAAACAUGAUACUAUGUUACUGUUGUAAAUUGACAAAUAACUCUGGC.....GCA..........GCAAA...................UGA.....ACCAGGG.C...AAAGGAGCGAAAAAAAUC.AUG
#=GR NZ_CVRN01000007.1/579271-579397 CODON                          ...........................STP..............................................................................................................................................AUG
#=GR NZ_CVRN01000007.1/579271-579397 TT_RNIE_SLOW                   ...............................................................................................................................................................................
JGI26052J44787_1053424/239-366                                      ....UACCGUCAAGAAGGAAGCAACGACGGAAAAAUAACUAUUGCGACGCGUAAAAAAAUCGUUUAGUAUAGGAAGGUAACUUACUCUGGC.....UCA..........GCAAA...................UGG.....ACCAGGG.C..GGAAGGAGAGAAAUCAACC.AUG
#=GR JGI26052J44787_1053424/239-366 CODON                           ...................................STP.........................................................................................................................................
#=GR JGI26052J44787_1053424/239-366 TT_RNIE_SLOW                    ...............................................................................................................................................................................
NZ_JFYW01000008.1/344051-343924                                     ....UACCGUCAAGAAGGAAACGACGACGGAAAAAUAACUAUUGCGACGCGUAAAAAAAUCGUUUAGUAUAGGAAGGUAACUUACUCUGGC.....UCA..........GCAAA...................UGG.....ACCAGGG.C..GGAAGGAGAGAAAUCAACC.AUG
#=GR NZ_JFYW01000008.1/344051-343924 CODON                          ...................................STP......................................................................................................................................AUG
#=GR NZ_JFYW01000008.1/344051-343924 TT_RNIE_SLOW                   ...............................................................................................................................................................................
NZ_KK211188.1/424095-424222                                         ....UGUAACGAAAACAGACACAACGACAUAAAAAUAGGUAUUGCGGGUCAUCAAAAAAUCGUUUAGUAUAGGAAGGUAACUUACUCUGGC.....UCA..........GCAAA...................UGA.....ACCAGGG.C..GGAAGGAGAGAAAACAACC.AUG
#=GR NZ_KK211188.1/424095-424222 CODON                              ...............................................................................................................................................................................
#=GR NZ_KK211188.1/424095-424222 TT_RNIE_SLOW                       ...............................................................................................................................................................................
NC_018665.1/2501820-2501693                                         ....UGUGACGAAAACAGACACAACGACAUGAAAAUAGGUAUUGCGGGUCGUCAAAAAAUCGUUUAGUAUAGGAAGGUAACUUACUCUGGC.....UCA..........GCAAA...................UGA.....ACCAGGG.C..GGAAGGAGAGAAAACAACC.AUG
#=GR NC_018665.1/2501820-2501693 CODON                              .............................STP............................................................................................................................................AUG
#=GR NC_018665.1/2501820-2501693 TT_RNIE_SLOW                       ...............................................................................................................................................................................
NC_010556.1/2710843-2710716                                         ....UGUGACGAAAACCGACACAACGACUUGAAAAUAGGUAUUGCGGGGCAUGAAAAAAUCGUUUAGUAUAGGAAGGUAACUUACUCUGGC.....UCA..........GCAAA...................UGA.....ACCAGGG.C..GGAAGGAGAGAAAACAACC.AUG
#=GR NC_010556.1/2710843-2710716 CODON                              .............................STP...............................................................................................................................................
#=GR NC_010556.1/2710843-2710716 TT_RNIE_SLOW                       ...............................................................................................................................................................................
NZ_KK211190.1/331303-331430                                         ....UGUGACGAAAACCGACACAACGACUUGAAAAUAGGUAUUGCGGGUCGUGAAAAAAUCGUUUAGUAUAGGAAGGUAACUUACUCUGGC.....UCA..........GCAAA...................UGA.....ACCAGGG.C..GGAAGGAGAGAAAACAACC.AUG
#=GR NZ_KK211190.1/331303-331430 CODON                              .............................STP...............................................................................................................................................
#=GR NZ_KK211190.1/331303-331430 TT_RNIE_SLOW                       ...............................................................................................................................................................................
NZ_KK211187.1/420454-420581                                         ....UGUGACGAAAACAGACACAACGACUUGAAAAUAGGUAUUGCGGGUCAUCAAAAAAUCGUUUAGUAUAGGAAGGUAACUUACUCUGGC.....UCA..........GCAAA...................UGA.....ACCAGGG.C..GGAAGGAGAGAAAACAACC.AUG
#=GR NZ_KK211187.1/420454-420581 CODON                              .............................STP............................................................................................................................................AUG
#=GR NZ_KK211187.1/420454-420581 TT_RNIE_SLOW                       ...............................................................................................................................................................................
JGI26053J44789_1022240/526-399                                      ....UACCGUCAAGAANGAAANNCCGACNGAAAAAUAACUAUUGCGACGCAUAAAAAAAUCGUUUAGUAUAGGAAGGUAACUUACUCUGGC.....UCA..........GCAAA...................UGA.....ACCAGGG.C..GGAAGGAGAGAAAUCAACC.AUG
#=GR JGI26053J44789_1022240/526-399 CODON                           ...................................STP......................................................................................................................................AUG
#=GR JGI26053J44789_1022240/526-399 TT_RNIE_SLOW                    ...............................................................................................................................................................................
JGI26055J44792_1047538/497-370                                      ....UACCGUCAAGAAAGAAAUACCGACCGAAAAAUAACUAUUGCGACGCAUAAAAAAAUCGUUUAGUAUAGGAAGGUAACUUACUCUGGC.....UCA..........GCAAA...................UGA.....ACCAGGG.C..GGAAGGAGAGAAAUCAACC.AUG
#=GR JGI26055J44792_1047538/497-370 CODON                           ...............................................................................................................................................................................
#=GR JGI26055J44792_1047538/497-370 TT_RNIE_SLOW                    ...............................................................................................................................................................................
JGI26051J44788_1013255/1-126                                        ......CCGUCAAGAAAGAAAUACCGACCGAAAAAUAACUAUUGCGACGCAUAAAAAAAUCGUUUAGUAUAGGAAGGUAACUUACUCUGGC.....UCA..........GCAAA...................UGA.....ACCAGGG.C..GGAAGGAGAGAAAUCAACC.AUG
#=GR JGI26051J44788_1013255/1-126 CODON                             ............................................................................................................................................................................AUG
#=GR JGI26051J44788_1013255/1-126 TT_RNIE_SLOW                      ...............................................................................................................................................................................
JGI26052J44787_1019914/635-508                                      ....UACCGUCAAGAAAGAAANNNCGACNGAAAAAUAACUAUUGCGACGCAUAAAAAAAUCGUUUAGUAUAGGAAGGUAACUUACUCUGGC.....UCA..........GCAAA...................UGA.....ACCAGGG.C..GGAAGGAGAGAAAUCAACC.AUG
#=GR JGI26052J44787_1019914/635-508 CODON                           ............................................................................................................................................................................AUG
#=GR JGI26052J44787_1019914/635-508 TT_RNIE_SLOW                    ...............................................................................................................................................................................
JGI26054J46599_1007412/328-201                                      ....UACCGUCAAGAAGGAAACUCCGACAGAAAAAUAACUAUUGCGACGCAUAAAAAAAUCGUUUAGUAUAGGAAGGUAACUUACUCUGGC.....UCA..........GCAAA...................UGA.....ACCAGGG.C..GGAAGGAGAGAAAUCAACC.AUG
#=GR JGI26054J46599_1007412/328-201 CODON                           ...................................STP.........................................................................................................................................
#=GR JGI26054J46599_1007412/328-201 TT_RNIE_SLOW                    ...............................................................................................................................................................................
NZ_LFQN01000004.1/62839-62712                                       ....UACCGUCAAGAAGGAAACGACGACUGAAAAAUAACUAUUGCGACGCGCAAAAAAAUCGUUUAGUAUAGGAAGGUAACUUACUCUGGC.....UCA..........GCAAA...................UGA.....ACCAGGG.C..GGAAGGAGAGAAAUCAACC.AUG
#=GR NZ_LFQN01000004.1/62839-62712 CODON                            ...................................STP.........................................................................................................................................
#=GR NZ_LFQN01000004.1/62839-62712 TT_RNIE_SLOW                     ...............................................................................................................................................................................
NZ_JNIR01000001.1/2404861-2404734                                   ....UACCGUCAAGAAGGAAACACCGACCGAAAAAUAACUAUUGCGACGCAUAAAAAAAUCGUUUAGUAUAGGAAGGUAACUUACUCUGGC.....UCA..........GCAAA...................UGA.....ACCAGGG.C..GGAAGGAGAGAAAUCAACC.AUG
#=GR NZ_JNIR01000001.1/2404861-2404734 CODON                        ...............................................................................................................................................................................
#=GR NZ_JNIR01000001.1/2404861-2404734 TT_RNIE_SLOW                 ...............................................................................................................................................................................
NC_022794.1/2814743-2814616                                         ....UACCGUCAAGAAGGAAACGACGACAGAAAAAUAACUAUUGCGACGCAUAAAAAAAUCGUUUAGUAUAGGAAGGUAACUUACUCUGGC.....UCA..........GCAAA...................UGA.....ACCAGGG.C..GGAAGGAGAGAAAUCAACC.AUG
#=GR NC_022794.1/2814743-2814616 CODON                              ...................................STP.........................................................................................................................................
#=GR NC_022794.1/2814743-2814616 TT_RNIE_SLOW                       ...............................................................................................................................................................................
JGI26050J44790_1013333/597-470                                      ....UACCGUCAAGAAGGAAACACCGACGGAAAAAUAACUAUUGCGACGCAUAAAAAAAUCGUUUAGUAUAGGAAGGUAACUUACUCUGGC.....UCA..........GCAAA...................UGA.....ACCAGGG.C..GGAAGGAGAGAAAUCAACC.AUG
#=GR JGI26050J44790_1013333/597-470 CODON                           ...................................STP......................................................................................................................................AUG
#=GR JGI26050J44790_1013333/597-470 TT_RNIE_SLOW                    ...............................................................................................................................................................................
NZ_JNIS01000001.1/1240247-1240120                                   ....GACAAUCAAAACAGAUACACCGACUUGAAAAUAGGUAUUGCGAGACGAUGAAAAAUCGUUUAGUAUAGGAAGGUAACUUACUCUGGC.....UCA..........GCAAA...................UGA.....ACCAGGG.C..GGAAGGAGAGAAAUCAACC.AUG
#=GR NZ_JNIS01000001.1/1240247-1240120 CODON                        .............................STP...............................................................................................................................................
#=GR NZ_JNIS01000001.1/1240247-1240120 TT_RNIE_SLOW                 ...............................................................................................................................................................................
NZ_AHYZ01000045.1/4882-4758                                         ....ACGAAAAAAAAAUAAUAAGCUAAGUUGCGUUGUGUUUUAUUUUAUGAUAUUAUACAAUUUGUUGUAUUGGAAAGAAUUAACUCUGGC.....UCA..........GCAAA...................UGA.....ACCAGGG.C...AAAGGAGAGUAACAAA...AUG
#=GR NZ_AHYZ01000045.1/4882-4758 CODON                              ................STP.........................................................................................................................................................AUG
#=GR NZ_AHYZ01000045.1/4882-4758 TT_RNIE_SLOW                       ...............................................................................................................................................................................
NZ_AUMP01000005.1/28646-28770                                       ....CCGUGUCGAACUAAAACGGUUGUUGAGUGGUUGAAAAAAUAGUCGAACCCUGCUAUACUGAUGCUAUGUGUUUAUUUAAACUCUGUU.....UCC..........ACA.....................GGA.....UUCAGGG.C..AGAAGGAGUUGAGAACGA..AUG
#=GR NZ_AUMP01000005.1/28646-28770 CODON                            ...............STP..........................................................................................................................................................AUG
#=GR NZ_AUMP01000005.1/28646-28770 TT_RNIE_SLOW                     ...............................................................................................................................................................................
NZ_JYCD01000078.1/32881-32753                                       ....GGAAAAACAUGGCGUAACCGCGAAUCUGUUGCAUUUCGGUCCGAACCGUGCUACUAUCUUGUAUGUGUGUUUGUAUAUAACUCUGUU.....UCG..........GCAAA...................CGA.....UUCAGGG.C.GGAAAAGAGGUGUAAUUAGG.AUG
#=GR NZ_JYCD01000078.1/32881-32753 CODON                            ..................STP..........................................................................................................................................................
#=GR NZ_JYCD01000078.1/32881-32753 TT_RNIE_SLOW                     ...............................................................................................................................................................................
2200565360/648-522                                                  ....GCAGGAAAAACAUGGCCUGAUCGGUCAACCUGUUGCAUUUCAGCUGACAGCAUGCUACUAUCUUUUAUGUGUUUAUAUAACUCUGUU.....UCG..........GCAAA...................CGA.....UUCAGGG.C..GGAAAGAGGUGUAGUGAG..AUG
#=GR 2200565360/648-522 CODON                                       .....................STP....................................................................................................................................................AUG
#=GR 2200565360/648-522 TT_RNIE_SLOW                                ...............................................................................................................................................................................
NZ_KI301970.1/166175-166049                                         ....GCAGGAAAAACAUGGCCUGAGCGGUCAACCUGUUGCAUUUCGGCUGACAGCAUGCUACUAUCUUGUAUGUGUUUAUAUAACUCUGUU.....UCG..........GCAAA...................CGA.....UUCAGGG.C..GGAAAGAGGUGUAGCGAG..AUG
#=GR NZ_KI301970.1/166175-166049 CODON                              ...............................................................................................................................................................................
#=GR NZ_KI301970.1/166175-166049 TT_RNIE_SLOW                       ...............................................................................................................................................................................
NZ_KI629787.1/57448-57574                                           ....CGCAGGAAAAGCAUGGAAUAACACGGCAGAUUGUUGCAAAUCGCCGCUAGGCAUGCUAAUCUGUAAGGUGUGUUUAAUAACUCUGUU.....UCG..........GCAAA...................CGA.....UUCAGGG.C..AAAAAGAGGUGUAGCGAG..AUG
#=GR NZ_KI629787.1/57448-57574 CODON                                ......................STP...................................................................................................................................................AUG
#=GR NZ_KI629787.1/57448-57574 TT_RNIE_SLOW                         ...............................................................................................................................................................................
NZ_AKYF01000027.1/190481-190354                                     ....CAGGAAAAACAUGGCGUAAUCGGCCAACCAGUUGCAUUUCGGCAGUGUUUCAUGCUACUAUCUGAUAUGUGUUUAUAUAACUCUGUU.....UCG..........GCAAA...................CGA.....UUCAGGG.C..GGAAAGAGGUGUAGAAGAG.AUG
#=GR NZ_AKYF01000027.1/190481-190354 CODON                          ....................STP.....................................................................................................................................................AUG
#=GR NZ_AKYF01000027.1/190481-190354 TT_RNIE_SLOW                   ...............................................................................................................................................................................
NZ_LDZV01000001.1/5378504-5378377                                   ....UAGGAAAAACAUGGCGUAAUCGGCCAACCAGUUGCAUUUUGGCAGUGUUUCAUGCUACUAUCUGAUAUGUGUUUAUAUAACUCUGUU.....UCG..........GCAAA...................CGA.....UUCAGGG.C..GGAAAGAGGUGUAGAAGAG.AUG
#=GR NZ_LDZV01000001.1/5378504-5378377 CODON                        ....................STP.....................................................................................................................................................AUG
#=GR NZ_LDZV01000001.1/5378504-5378377 TT_RNIE_SLOW                 ...............................................................................................................................................................................
NZ_LGJF01000001.1/5142256-5142383                                   ....UAGGAAAAACAUGGCGUAAUCGGCCAACCAGUUGCAUUUCGACAGUGUUUCAUGCUACUAUCUUGUAUGUGUUUAUAUAACUCUGUU.....UCG..........GCAAA...................CGA.....UUCAGGG.C..GGAAAGAGGUGUAGAAGAG.AUG
#=GR NZ_LGJF01000001.1/5142256-5142383 CODON                        ............................................................................................................................................................................AUG
#=GR NZ_LGJF01000001.1/5142256-5142383 TT_RNIE_SLOW                 ...............................................................................................................................................................................
NC_012491.1/5785840-5785713                                         ....UAGGAAAAACAUGGCGUAAUCGGUCAACCAGUUGCAUUUCGACAGUGUUUCAUGCUACUAUCUGAUAUGUGUUUAUAUAACUCUGUU.....UCG..........GCAAA...................CGA.....UUCAGGG.C..GGAAAGAGGUGUAGAAGAG.AUG
#=GR NC_012491.1/5785840-5785713 CODON                              ...............................................................................................................................................................................
#=GR NC_012491.1/5785840-5785713 TT_RNIE_SLOW                       ...............................................................................................................................................................................
NZ_AKIX01000074.1/37062-36935                                       ....UAGGAAAAACAUGGCGUAAUCGGCCAACCAGUUGCAUUUCGGCAGUGAUUCAUGCUACUAUCUGAUAUGUGUUUAUAUAACUCUGUU.....UCG..........GCAAA...................CGA.....UUCAGGG.C..GGAAAGAGGUGUAGAAGAG.AUG
#=GR NZ_AKIX01000074.1/37062-36935 CODON                            ....................STP.....................................................................................................................................................AUG
#=GR NZ_AKIX01000074.1/37062-36935 TT_RNIE_SLOW                     ...............................................................................................................................................................................
NZ_LDCN01000003.1/391862-391735                                     ....CAGGAAAAACAUGGCGUAAUCGGCCAACCAGUUGCAUUUCGGCAGUGUUUCAUGCUACUAUCUGUUAUGUGUUUAUAUAACUCUGUU.....UCG..........GCAAA...................CGA.....UUCAGGG.C..GGAAAGAGGUGUAGAUAAG.AUG
#=GR NZ_LDCN01000003.1/391862-391735 CODON                          ....................STP.....................................................................................................................................................AUG
#=GR NZ_LDCN01000003.1/391862-391735 TT_RNIE_SLOW                   ...............................................................................................................................................................................
NZ_LGIQ01000009.1/2036913-2037040                                   ....GCAGGAAAAACAUGGCUUGAUCGGUCAACCUGUUGCAUUUCUGCUGACAGCGUGCUACUAUCUGAUAUGUGUUGAUAUAACUCUGUU.....UCG..........GCAAA...................CGA.....UUCAGGG.C..GGAAAGAGGUGUAGAUGAG.AUG
#=GR NZ_LGIQ01000009.1/2036913-2037040 CODON                        .....................STP.......................................................................................................................................................
#=GR NZ_LGIQ01000009.1/2036913-2037040 TT_RNIE_SLOW                 ...............................................................................................................................................................................
NZ_JXAV01000005.1/191414-191286                                     ....AAAAGGCUGGAUAAGAAGUAAAUUCAGUUGCUUUUCGAUGCUGGCCAUGCUACUAUUUUCUAUGUGUAUUUUCUAUAUAACUCUGUU.....UCG..........GCAAA...................CGA.....UUCAGGG.C.GGAAAAGAGGUGUAUGUGAG.AUG
#=GR NZ_JXAV01000005.1/191414-191286 CODON                          ......................STP...................................................................................................................................................AUG
#=GR NZ_JXAV01000005.1/191414-191286 TT_RNIE_SLOW                   ...............................................................................................................................................................................
NZ_JAQG01000025.1/126871-126999                                     ....AAAAGGCUGGAUAAGAAGUAAAUUCAGUUGCUUUUCGAUACUGGCCAUGCUACUAUUUUCUAUGUGUAUUUUCUAUAUAACUCUGUU.....UCG..........GCAAA...................CGA.....UUCAGGG.C.GGAAAAGAGGUGUAUGUGAG.AUG
#=GR NZ_JAQG01000025.1/126871-126999 CODON                          ......................STP......................................................................................................................................................
#=GR NZ_JAQG01000025.1/126871-126999 TT_RNIE_SLOW                   ...............................................................................................................................................................................
NZ_CAGD01000009.1/76385-76511                                       ....UAGACUUUUCCUUCCAAUCAAGUUAGGAUGGUUGCAAUAGAAACAUAGACGUGAUACUAUUCACUUAUGUGUUUAUAUAACUCUGAU.....UCG..........GCAAA...................CGA.....UUCAGGG.C..GGAAAGAGGUGCAUAGAG..AUG
#=GR NZ_CAGD01000009.1/76385-76511 CODON                            ............................................................................................................................................................................AUG
#=GR NZ_CAGD01000009.1/76385-76511 TT_RNIE_SLOW                     ...............................................................................................................................................................................
NZ_KB894284.1/113657-113783                                         ....AGACUUUUGUUUCCAAUCAAGUCAGUAUGGUUGCAAUAGACACAUAGACGUGAUACUAUUCAUUUAUGUGUUUUAUAUAACUCUGAU.....UCG..........GCAAA...................CGA.....UUCAGGG.C..GGAAAGAGGUGCAUAGAG..AUG
#=GR NZ_KB894284.1/113657-113783 CODON                              ....TP......................................................................................................................................................................AUG
#=GR NZ_KB894284.1/113657-113783 TT_RNIE_SLOW                       ...............................................................................................................................................................................
NZ_HE978538.1/272050-272175                                         ....GAAAAAUAUGUAAACCACCUUCCUGCUAUUGCAAAUCGGCACCAGUCGUGCUACUAUCUUUUUAUGUCUGUUUUAUAUAACUCUGUU.....UCG..........GUAUA...................CGA.....UUCAGGG.C..GGAAAGAGGUGGAUAAC...AUG
#=GR NZ_HE978538.1/272050-272175 CODON                              ..............STP...........................................................................................................................................................AUG
#=GR NZ_HE978538.1/272050-272175 TT_RNIE_SLOW                       ...............................................................................................................................................................................
NZ_LIGG01000001.1/934877-934752                                     ....AUUAUUUGAAAUAGGCUUGUUAUAAUAAUUCCAGUGUGCUUUUAAUGAUUGCGGAGGCCAAUUAGCCCCGUACAAUAUAACUCUGUC.....UCG..........CAUA....................UGA.....UUCAGGG.C..AAAAGGAGAUGAAAGGGA..AUG
#=GR NZ_LIGG01000001.1/934877-934752 CODON                          ............................................................................................................................................................................AUG
#=GR NZ_LIGG01000001.1/934877-934752 TT_RNIE_SLOW                   ...............................................................................................................................................................................
NZ_LAYY01000010.1/43116-42991                                       ....AUUAUUUGAAAUAGGCUUGUUAUAAUAAAUCCAGUGUGUUUUUAAUGAUUGCGGAGGUCUUUAGGCCCCGUACAAUAUAACUCUGUC.....UCG..........CAUA....................UGA.....UUCAGGG.C..AAAAGGAGAUGAAAGGGA..AUG
#=GR NZ_LAYY01000010.1/43116-42991 CODON                            ............................................................................................................................................................................AUG
#=GR NZ_LAYY01000010.1/43116-42991 TT_RNIE_SLOW                     ...............................................................................................................................................................................
NZ_JH976434.1/707984-707860                                         ....UGACACUGUUAUAAUUUUAAAGUGUGCAAAAAGGUAGCUUGAAUUCGUUGCUAGAAUGGUUUUAAGCAUACUUAAAUUAACUCUGUU.....UCC..........AAG.....................GGA.....UUCAGGG.C..AGAAGGAGUUGUAAAAAC..AUG
#=GR NZ_JH976434.1/707984-707860 CODON                              ............................................................................................................................................................................AUG
#=GR NZ_JH976434.1/707984-707860 TT_RNIE_SLOW                       ...............................................................................................................................................................................
NZ_JSWI01000015.1/46841-46967                                       ....GUUAGAAUUGAAGAAGAAUAGAAAAUGACAGAGUAGUUGCAAGUUGAACAAAGAUAUGUUAAUCUGUGAAGGUUGAUUAUCUAUGUU.....UCA..........GGCAA...................UGA.....UUCAUGG.C..AAAAGGAGCGUAAAAUUU..AUG
#=GR NZ_JSWI01000015.1/46841-46967 CODON                            ......................STP...................................................................................................................................................AUG
#=GR NZ_JSWI01000015.1/46841-46967 TT_RNIE_SLOW                     ...............................................................................................................................................................................
DLF014_scaffold12613_4/22338-22464                                  ....GUUAGGAUUGAAGAAGAAUAGAAAAUGACAGAGUAGUUGCAAGUUGAACAAAGAUAUGUUAAUCUGUGAAGGUUGAUUAUCUAUGUU.....UCA..........GGCAA...................UGA.....UUCAUGG.C..AAAAGGAGCGUAAAAUUU..AUG
#=GR DLF014_scaffold12613_4/22338-22464 CODON                       ......................STP...................................................................................................................................................AUG
#=GR DLF014_scaffold12613_4/22338-22464 TT_RNIE_SLOW                ...............................................................................................................................................................................
NZ_AWTT01000003.1/39499-39625                                       ....AAUCUGGCGUCGAAGUUACAGAAUAAUGUGUUGCGAAAAAUAGCGAUUCAUGGUAAUCUAUUGUGGUUAACGAUAAAUAACUAUGUU.....UCA..........GUCAA...................UGA.....UUCAUGG.C...AAAGGAGCGUAUUAAACU.AUG
#=GR NZ_AWTT01000003.1/39499-39625 CODON                            ...........................STP..............................................................................................................................................AUG
#=GR NZ_AWTT01000003.1/39499-39625 TT_RNIE_SLOW                     ...............................................................................................................................................................................
NZ_AP014680.1/411236-411362                                         ....AAUCUGGUGUGGAAGUAAUGGAAUAAUGUGUUGCUAAAAAUGUAAAUUCAUGGUAAUCUAUUGUGGUUAACGAUAAAUAACUAUGUC.....UCA..........GUCAA...................UGA.....UUCAUGG.C...AAAGGAGCGUAUUAAACU.AUG
#=GR NZ_AP014680.1/411236-411362 CODON                              ...........................STP..............................................................................................................................................AUG
#=GR NZ_AP014680.1/411236-411362 TT_RNIE_SLOW                       ...............................................................................................................................................................................
SRS011111_Baylor_scaffold_3888/413-288                              ....GAUGUUACAAUUGAAGAUGAUGAUUAAUUAGUUUGCGUUCAGCUUCAAAUUAUGUUAUCCUAUCGUAGUUGUAAAAAUAACUAUGUU.....UCA..........GGCAA...................UGA.....UUCAUGG.C...AAAGGAGCGUAUAAAUU..AUG
#=GR SRS011111_Baylor_scaffold_3888/413-288 CODON                   ............................STP.............................................................................................................................................AUG
#=GR SRS011111_Baylor_scaffold_3888/413-288 TT_RNIE_SLOW            ...............................................................................................................................................................................
NZ_GG698805.1/187361-187486                                         ....GACGUUACAAUUGAAGACGACGAUUAAUUAGUUUGCGUUCAGCUUCAAAUUAUGUUAUUCUAUCGUAGUUGUAAAAAUAACUAUGUU.....UCA..........GGCAA...................UGA.....UUCAUGG.C...AAAGGAGCGUAUAAAUU..AUG
#=GR NZ_GG698805.1/187361-187486 CODON                              ............................STP.............................................................................................................................................AUG
#=GR NZ_GG698805.1/187361-187486 TT_RNIE_SLOW                       ...............................................................................................................................................................................
NZ_HE997174.1/292523-292648                                         ....CCUUUUUGGCGGUUGGCCCGGGUUCGUUGGUUGCUAAUUGGAGCAAACUGUGUUAUUCUGUCUAGGUUAUUGAAAAUAAUCUAUGUU.....UCA..........GGCAA...................UGA.....UUCAUGG.C...AAAGGAGCGUAUAAAUU..AUG
#=GR NZ_HE997174.1/292523-292648 CODON                              ............................................................................................................................................................................AUG
#=GR NZ_HE997174.1/292523-292648 TT_RNIE_SLOW                       ...............................................................................................................................................................................
2205128598/9-134                                                    ....GGACGUUACAAUUGAAGAUGACGAUUAAUUAGUUUGCGUUCAGCUUCAAAUUAUGUUAUUCUAUCGUAGUUGUAAAAUAACUAUGUU.....UCA..........GGCAA...................UGA.....UUCAUGG.C...AAAGGAGCGUAUAAAUU..AUG
#=GR 2205128598/9-134 CODON                                         ............................................................................................................................................................................AUG
#=GR 2205128598/9-134 TT_RNIE_SLOW                                  ...............................................................................................................................................................................
2158270211/205-78                                                   ....UUGAGGACGAUUCAUCAGUAAAAAUUAGCUAAACUGUUGCGUUGAUAAUUAAUUCAUGUUAUUCUGUUAGGGUUGAUUAUCUAUGUU.....UCA..........GGCAA...................UGA.....UUCAUGG.C..AAAAGGAGCGUAUUAAGUU.AUG
#=GR 2158270211/205-78 CODON                                        .................................STP........................................................................................................................................AUG
#=GR 2158270211/205-78 TT_RNIE_SLOW                                 ...............................................................................................................................................................................
NZ_GG700738.1/134368-134495                                         ....UUGAAGACGAUUCGUCGGUAAAAAUUGGUUAGGCGGUUGCGUUGCUAACUGAUUCAUGAUAUUCUAUUAGGGUUGAUUAUCUAUGUU.....UCA..........GGCAA...................UGA.....UUCAUGG.C..AAAAGGAGCGUAUAAAGUU.AUG
#=GR NZ_GG700738.1/134368-134495 CODON                              .................................STP........................................................................................................................................AUG
#=GR NZ_GG700738.1/134368-134495 TT_RNIE_SLOW                       ...............................................................................................................................................................................
2158307163/297-170                                                  ....CGAAGAACGAUACAUCAGUAAAAAUUAGCUAGGCUGUUGCGUUACUAACUGAUUCAUGAUAUUCUAUUAGGGUUGAUUAUCUAUGUU.....UCA..........GGCAA...................UGA.....UUCAUGG.C..AAAAGGAGCGUAUAAAGUU.AUG
#=GR 2158307163/297-170 CODON                                       ................................................................................................................................................AUG............................
#=GR 2158307163/297-170 TT_RNIE_SLOW                                ...............................................................................................................................................................................
NZ_AEKL01000068.1/23675-23548                                       ....UCGAAGACGAUACAUCAGUAAAAAUUAGCUAGGCUGUUGCGUUACUAACUGAUUUAUGAUAUUCUAUUAGGGUUGAUUAUCUAUGUU.....UCA..........GGCAA...................UGA.....UUCAUGG.C..AAAAGGAGCGUAUAAAGUU.AUG
#=GR NZ_AEKL01000068.1/23675-23548 CODON                            .................................STP........................................................................................................................................AUG
#=GR NZ_AEKL01000068.1/23675-23548 TT_RNIE_SLOW                     ...............................................................................................................................................................................
2205774333/607-480                                                  ....UUGAGGACGAUUCAUCAGUAAAAAUUAGCUAAACUGUUGCGUUGAUAAUUAAUUCAUGUUAUUCUGUUAGGGUUGAUUAUCUAUGUU.....UCA..........GGCAA...................UGA.....UUCAUGG.C..AAAAGGAGCGUAUAAAGUU.AUG
#=GR 2205774333/607-480 CODON                                       .................................STP............................................................................................................AUG............................
#=GR 2205774333/607-480 TT_RNIE_SLOW                                ...............................................................................................................................................................................
NZ_AFTL01000008.1/55900-55773                                       ....UCGAAGACGAUACAUCAGUAAAAAUUAGCUAGGCUGUUGCGUUACUAACUGAUUCAUGAUAUUCUAUUAGGGUUGAUUAUCUAUGUU.....UCA..........GGCAA...................UGA.....UUCAUGG.C..AAAAGGAGCGUAUAAAGUU.AUG
#=GR NZ_AFTL01000008.1/55900-55773 CODON                            .................................STP...........................................................................................................................................
#=GR NZ_AFTL01000008.1/55900-55773 TT_RNIE_SLOW                     ...............................................................................................................................................................................
NZ_AVAB01000001.1/249903-250030                                     ....ACGUCCGGAUUGAAGACGAUGAGCAAGACUAGGUUGCUUUUUGACUGAGCACGUGUUACUCUAUUAGGGUUAUUGAAAUACUAUGUU.....UCA..........GGCAA...................UGA.....UUCAUGG.C..AAAAGGAGCGUAUUAAAUU.AUG
#=GR NZ_AVAB01000001.1/249903-250030 CODON                          .................................STP...........................................................................................................................................
#=GR NZ_AVAB01000001.1/249903-250030 TT_RNIE_SLOW                   ...............................................................................................................................................................................
scaffold63933_1_V1.CD-11/747-620                                    ....CGUCCGGAUUGAAGACGAUGAGCAAGACUAGGUUGCUUUUUGACUGAGCACGUGUUACUCUAUUAGGGUUAUUGAAAUAACUAUGUU.....UCA..........GGCAA...................UGA.....UUCAUGG.C..AAAAGGAGCGUAUUAAAUU.AUG
#=GR scaffold63933_1_V1.CD-11/747-620 CODON                         ................................STP.........................................................................................................................................AUG
#=GR scaffold63933_1_V1.CD-11/747-620 TT_RNIE_SLOW                  ...............................................................................................................................................................................
scaffold29246_2_V1.CD-11/3408-3358                                  .................................................................................UAUCUAUGUU.....UCA..........GGCAA...................UGA.....UUCAUGG.C..AAAAGGAGCGUAAUAAAUU.AUG
#=GR scaffold29246_2_V1.CD-11/3408-3358 CODON                       ............................................................................................................................................................................AUG
#=GR scaffold29246_2_V1.CD-11/3408-3358 TT_RNIE_SLOW                ...............................................................................................................................................................................
Contig9771.1/259-386                                                ....UCGAAGAUGACAGCUCAGUAAAAAUCUAAUUGUCUAUUGCAUCGAUAAUGGAUCCAUGUUAUUCUGUUAGGGUUGAUUAUCUAUGUU.....UCA..........GGCAA...................UGA.....UUCAUGG.C..AAAAGGAGCGUAAUAAAUU.AUG
#=GR Contig9771.1/259-386 CODON                                     ..............................STP..............................................................................................................................................
#=GR Contig9771.1/259-386 TT_RNIE_SLOW                              ...............................................................................................................................................................................
JGI24707J26582_10423514/198-71                                      ....AUUGAGGACGAUUCUUCAGUAAAAAUUGGUUAGAAGUUGCGUACUUCUUUAAAUCGUGGUAUCCUGUUAGAGUUGAUUAUCUAUGUU.....UCA..........GGCAA...................UGA.....UUCAUGG.C..AAAAGGAGCGUAAUAAAUU.AUG
#=GR JGI24707J26582_10423514/198-71 CODON                           ..................................STP..........................................................................................................................................
#=GR JGI24707J26582_10423514/198-71 TT_RNIE_SLOW                    ...............................................................................................................................................................................
NZ_GG693416.1/80372-80499                                           ....CGAAGACGAUAGCUCAGUAAAAAUUUAAUCAGUCUAUUGCAUCGAUAAUUGAUUCGUGUUAUUCUGUUAGGGUUGAUUAUCUAUGUU.....UCA..........GGCAA...................UGA.....UUCAUGG.C..AAAAGGAGCGUAAUAAAUU.AUG
#=GR NZ_GG693416.1/80372-80499 CODON                                .............................STP............................................................................................................................................AUG
#=GR NZ_GG693416.1/80372-80499 TT_RNIE_SLOW                         ...............................................................................................................................................................................
2157771745/48-175                                                   ....UGAGGACGAUUCUUCAGUAAAAAUUGGUUAGAAGUUGCGUACUUCUUUAAAUCGUGGUAUCCUGUUUAGAGUUUGAUUAUCUAUGUU.....UCA..........GGCAA...................UGA.....UUCAUGG.C..AAAAGGAGCGUAAUAAAUU.AUG
#=GR 2157771745/48-175 CODON                                        ............................................................................................................................................................................AUG
#=GR 2157771745/48-175 TT_RNIE_SLOW                                 ...............................................................................................................................................................................
CTBMPR_c23/46209-46333                                              ....GUAAACCCUUGUUAUAAUUUUUUCAUGUGUGUUUAAGAAUGUUGAAGCGUGAAAUAAUUGCACGUUUCCGAAUAGAUAAACUCUGUU.....UCG..........AAA.....................UGA.....UUCAGGG.C.GUAAAGGAGUUGAAAACU...AUG
#=GR CTBMPR_c23/46209-46333 CODON                                   ............................................................................................................................................................................AUG
#=GR CTBMPR_c23/46209-46333 TT_RNIE_SLOW                            ...............................................................................................................................................................................
NZ_AUMJ01000018.1/70912-70790                                       ....AAGCAUAAGGAUUUAAAAAUGGAAACGAGUCCUUGCAAUACUGUAAAUACCGUGCUAUACUCACAAUAUUGUGAUUGAAACUCUGUU.....UC...........GUAAA....................GA.....UUCAGGG.C.AGAAAGGGUGAAAUAA.....AUG
#=GR NZ_AUMJ01000018.1/70912-70790 CODON                            .........STP................................................................................................................................................................AUG
#=GR NZ_AUMJ01000018.1/70912-70790 TT_RNIE_SLOW                     ...............................................................................................................................................................................
NZ_AODI01000040.1/38705-38583                                       ....UAUAAUUUCAGCUUUGGUUUGUUUGCAUAAUUGACUUUUGCGUAGUAUAAUGUUUUUAUGUGCCAAUAGGGCGUAAAUAACUCUGUU.....UC...........AGAU.....................GA.....UUCAGGG.C...AAAGGAGUGAAAUAAUC..AUG
#=GR NZ_AODI01000040.1/38705-38583 CODON                            ............................................................................................................................................................................AUG
#=GR NZ_AODI01000040.1/38705-38583 TT_RNIE_SLOW                     ...............................................................................................................................................................................
JGI26050J44790_1004361/1667-1790                                    ....ACGAUUAUUGCUUUUUAGGAGGCAACUUGCUAUAAUAGUAAUAGUGUUUUUUUAACGAUACCUUUAUGGAUGAGAAAUAACUCUGUU.....UCA..........GAA.....................UGA.....UUCAGGG.C..AAAAGGAGUGAAAUAGG...AUG
#=GR JGI26050J44790_1004361/1667-1790 CODON                         ............................................................................................................................................................................AUG
#=GR JGI26050J44790_1004361/1667-1790 TT_RNIE_SLOW                  ...............................................................................................................................................................................
NZ_JXLT01000090.1/39441-39318                                       ....ACGAUUAUUGCUUUUUAGGAGGCAACUUGCUAUAAUAGUAAUAGUGUUUUUUUAGCGAUACCUUUAUGGAUGAGAAAUAACUCUGUU.....UCA..........GAA.....................UGA.....UUCAGGG.C..AAAAGGAGUGAAAUAGG...AUG
#=GR NZ_JXLT01000090.1/39441-39318 CODON                            ...............................................................................................................................................................................
#=GR NZ_JXLT01000090.1/39441-39318 TT_RNIE_SLOW                     ...............................................................................................................................................................................
JGI26050J44790_1000142/20181-20058                                  ....ACGGUUAUUGCUUUUUAGGGAUUGCCUUGCUAUAAUAAUAACAGUGUUUUUUAAAUGAUACCUUUUAUGGUGAGAAAUAACUCUGUU.....UCA..........GAA.....................UGA.....UUCAGGG.C..AAAAGGAGUGAAAUAGG...AUG
#=GR JGI26050J44790_1000142/20181-20058 CODON                       ............................................................................................................................................................................AUG
#=GR JGI26050J44790_1000142/20181-20058 TT_RNIE_SLOW                ...............................................................................................................................................................................
NZ_AODH01000022.1/112901-112778                                     ....UUGUAGAAGUGAAACGUUUAUUUGCAAAUUUGACGUGCGCAUAGUAUAAUCAUAUUAUGUGCCAAUUGGCCGUAAAAUAACUCUGUU.....UC...........AGAU.....................GA.....UUCAGGG.C...AAAGGAGUGAAAACAAUC.AUG
#=GR NZ_AODH01000022.1/112901-112778 CODON                          ............................................................................................................................................................................AUG
#=GR NZ_AODH01000022.1/112901-112778 TT_RNIE_SLOW                   ...............................................................................................................................................................................
[truncated: 785,128 more chars]
