# Supplementary material for: Discovery of 20 novel ribosomal leader candidates in bacteria and archaea
Source: BMC Microbiol. 2020 May 24;20:130. doi: 10.1186/s12866-020-01823-6 (PMC7247131; doi:10.1186/s12866-020-01823-6)
Supplement: Supplementary file 3 — Additional file 3. Archive of machine-readable alignments for all r-leader motifs that include flanking sequences and metadata. The alignments are stored in Stockholm format, which are text files that can be opened in any text editor (using a fixed-width font) and interpreted by software packages such as Infernal [54]. [file 12866_2020_1823_MOESM3_ESM.zip › sto-with-annot/L31-Gammaproteobacteria.sto]

# STOCKHOLM 1.0
#=GF ID L31-Gammaproteobacteria
#=GF DE L31-Gammaproteobacteria ribosomal protein leader
#=GF AU Eckert I, Weinberg Z
#=GF TP Cis-reg; leader;
#=GF WK http://en.wikipedia.org/wiki/Ribosomal_Protein_L31_Leader
#=GF FancifyStockholm -longtable -wrapGeneContext 6in -recycleGeneColors
#=GF FancifyStockholmGeneContext -leftNothing -rightOperonOrCount 1
#=GF AnnotStoArgs -database refseq72env13-microbial -parentDir finalize/2019-03-29 -parallel mpicmdSLURM -pna 8,gb=1.8,wd=1 -queue dummyqueue -extend 0,0
#=GF ORIGINAL_MOTIF 240	19467	0	1	refseq	32	gamma-entero	jeremy	s40_45_55_70_85S100O5Min3	cmfinder		end
NZ_CP008985.1/204237-204098                                   UGCAUUCUGUAUUAUCCGUCGCCUUUGAUGUCAUAUCACAUAUCAGACGACUUCAAAGUGAUGAAACUUAACAUUUAAUUCGUGUGGCU...........................UAUAGUUAAAAUCGUCG..........................AUAGCGACACAAUCUGACGAA....UAGGUGUCCC...AUG
#=GR NZ_CP008985.1/204237-204098 CODON                        .....................................................................................................................................................................................................AUG
#=GR NZ_CP008985.1/204237-204098 TT_RNIE_SLOW                 ........................................................................................................................................................................................................
NZ_JSVY01000012.1/77586-77429                                 AUUGAUCUUCCUUGCCAAAUACCAUAAAAUACGCACUCUUUUUUGGCGUCGAGUAACUGCUCGACAUAUUAUUUAUUUCACAUAUGGUACUUAUC.AGCGGAUAUAC.........AAAU......................GUAUAACAA..GGUAA.GUGGCGAUAUGGCUUCAUUA.....GAGGUUUUCCA..AUG
#=GR NZ_JSVY01000012.1/77586-77429 CODON                      ........................................................................................................................................................................................................
#=GR NZ_JSVY01000012.1/77586-77429 TT_RNIE_SLOW               ........................................................................................................................................................................................................
NZ_ADOK01000015.1/71591-71434                                 UAUUGAUCUUUGUUGCCAAAUGCCGUAGAAUACGCACUCUUUUUUGGCGUCGAGUAACUGCUCGGCAUAUUAUUUAUUCACAUAUGGUACUUAUC.AGCGGAUAUAC.........GAAA......................GUAUAACAA..GAUAA.GUGGCGAUAUGGCUUCAUUA.....GAGGUUUUCCA..AUG
#=GR NZ_ADOK01000015.1/71591-71434 CODON                      .....................................................................................................................................................................................................AUG
#=GR NZ_ADOK01000015.1/71591-71434 TT_RNIE_SLOW               ........................................................................................................................................................................................................
NZ_ADXO01000023.1/90449-90606                                 UAUUGAUCUUUGUUGCCAAAUGCCGUAGAAUACGCAAUCUUUUUUGGCGUCGAGUAACUGCUCGGCAUAUUAUUUAUUCACAUAUGGUACUUAUC.AGCGGAUAUAC.........GAAA......................GUAUAACAA..GAUAA.GUGGCGAUAUGGCUUCAUUA.....GAGGUUUUCCA..AUG
#=GR NZ_ADXO01000023.1/90449-90606 CODON                      .....................................................................................................................................................................................................AUG
#=GR NZ_ADXO01000023.1/90449-90606 TT_RNIE_SLOW               ........................................................................................................................................................................................................
NZ_ADOM01000021.1/33493-33336                                 UAUUGAUCUUCCUUGCCAAAUACCAUAAAAUACACGCUCUUUUUUGGCGUCGAGUAAAUGCUCGGCAUAUUAUUUAUUCACAUAUGGUACUUAUC.AGCGGAUAUAC.........GAAA......................GUAUAACAA..GAUAA.GUGGCGAUAUGGCUUCAUUA.....GAGGUUUUCCA..AUG
#=GR NZ_ADOM01000021.1/33493-33336 CODON                      ........................................................................................................................................................................................................
#=GR NZ_ADOM01000021.1/33493-33336 TT_RNIE_SLOW               ........................................................................................................................................................................................................
NZ_GL831080.1/1453402-1453245                                 GUAUUGAUCUUAAUGACUAAAUACCAUAGAAUACGCACUCUUUUUGGCGUCGAGCAGAUGCUCGGCAUAUUAUUUAUUCACAUAUGGUACUUAUC.AGCGGAUAUAC.........GUAU......................GUAUAACAA..GAUAA.GUGGCGAUAUGGCUUCAUUA.....GAGGUUUUCCA..AUG
#=GR NZ_GL831080.1/1453402-1453245 CODON                      .....................................................................................................................................................................................................AUG
#=GR NZ_GL831080.1/1453402-1453245 TT_RNIE_SLOW               ........................................................................................................................................................................................................
NZ_KB893948.1/16408-16251                                     GUAUUGAUCUUAAUGGCUAAAUGCCAUAGAAUACGCACUCUUUUUGGCGUCGAGUAAAUACUCGGCAUAUUAUUUAUUCACAUAUGGUACUUAUC.AGCGGAUAUAC.........GAAU......................GUAUAACAA..GAUAA.GUGGCGAUAUGGCUUCAUUA.....GAGGUUUUCCA..AUG
#=GR NZ_KB893948.1/16408-16251 CODON                          ........................................................................................................................................................................................................
#=GR NZ_KB893948.1/16408-16251 TT_RNIE_SLOW                   ........................................................................................................................................................................................................
NZ_CP007715.1/402670-402827                                   AGUAUUGAUCUUAAUUGCCAAAUACCAUAGAAUAUUGGCUCUUUUGGCGUCGAGCAAAUGCUCGGCAUAUUAUUUAUUCACAUAUGGUACUUAUC.AGCGGAUAUAC.........GAAU......................GUAUAACAA..GAUAA.GUGGCGAUAUGGCUUCAUUA.....GAGGUUUUCCA..AUG
#=GR NZ_CP007715.1/402670-402827 CODON                        ........................................................................................................................................................................................................
#=GR NZ_CP007715.1/402670-402827 TT_RNIE_SLOW                 ........................................................................................................................................................................................................
NC_018690.1/390322-390479                                     GUAUUGAUCUUAAUGACUAAAUACCAUAGAAUACGCACUCUUUUUGGCGUCGAGUAAAUACUCGGCAUAUUAUUUAUUCACAUAUGGUACUUAUC.AGCGGAUAUAC.........GAAU......................GUAUAACAA..GAUAA.GUGGCGAUAUGGCUUCAUUA.....GAGGUUUUCCA..AUG
#=GR NC_018690.1/390322-390479 CODON                          ........................................................................................................................................................................................................
#=GR NC_018690.1/390322-390479 TT_RNIE_SLOW                   ........................................................................................................................................................................................................
NZ_KK211212.1/396669-396822                                   GGUUGAUCUCGGCUACAAAUUUAUCUAGAAUAUGCACUCUUUUUAGGCGUUGAGCAAAUGCUCAAUAUUUUUAUUAAUCACAUAUGGUACCUAUU..AGCGGUAG...........AGAGU.......................CUAACAA..GAUAG.GUGGCGAUAUGGCUUCUUAU.....GAGGUUCCCCA..AUG
#=GR NZ_KK211212.1/396669-396822 CODON                        ........................................................................................................................................................................................................
#=GR NZ_KK211212.1/396669-396822 TT_RNIE_SLOW                 ........................................................................................................................................................................................................
NZ_JANJ01000001.1/79701-79548                                 UCUCGGCUACAAAUUUAUCUAGAAUAUGCACUCUUUUUAUAGGCGUUGAGCAGCAAAUGCUCAAUAUUUUUUAUUAAUCACAUAUGGUACCUAUC..AGCGGUAG...........AGAGU.......................CUAACAA..GAUAG.GUGGCGAUAUGGCUUCUUAU.....GAGGUUCCCCA..AUG
#=GR NZ_JANJ01000001.1/79701-79548 CODON                      .....................................................................................................................................................................................................AUG
#=GR NZ_JANJ01000001.1/79701-79548 TT_RNIE_SLOW               ........................................................................................................................................................................................................
NZ_ACFT01000084.1/10362-10209                                 CUAUUGAUCUCUGAAAUCAUUUAGCCUAAAAUACGCACUCCUUUAGGCGUUAAACAGAUGUUUAACAUUUUUAUUAAUUACAUAUGGUACUUAUC..AGCG.GUU...........CGUGAUGA....................AACAA....GAUAA.GCAGCGAUAUGGCUUCUUAU.....GAGGUUCCCCA..AUG
#=GR NZ_ACFT01000084.1/10362-10209 CODON                      .....................................................................................................................................................................................................AUG
#=GR NZ_ACFT01000084.1/10362-10209 TT_RNIE_SLOW               ........................................................................................................................................................................................................
SRS015985_C1526570/207-371                                    GCGGUUGAUCUUCGCUCAACUUUCACUUAGAAUACGCACUCUUUUAGGCGUUAGGCAUAAGCUUAACAUAUUAUCAAUCACAUAUGGUACUUAUC..AGCGGUUCAAU........UGAAAUAAUA...............GUUGAAACAA..GAUAA.GCAGCGAUAUGGCUUCUUAU.....GAGGUUCUCCA..AUG
#=GR SRS015985_C1526570/207-371 CODON                         .....................................................................................................................................................................................................AUG
#=GR SRS015985_C1526570/207-371 TT_RNIE_SLOW                  ........................................................................................................................................................................................................
SRS016746_Baylor_scaffold_40224/66-230                        AAAUUCUGCAUUAAAUUAGCGGUUGAUCUUCGCUCAACUUUCACUUAGAAUACGCACUCUUUUAGGCGUUAGGNCAAUCACAUAUGGUACUUAUC..AGCGGUUCAAU........UGAAAUAAUA...............GUUGAAACAA..GAUAA.GCAGCGAUAUGGCUUCUUAU.....GAGGUUCUCCA..AUG
#=GR SRS016746_Baylor_scaffold_40224/66-230 CODON             .....................................................................................................................................................................................................AUG
#=GR SRS016746_Baylor_scaffold_40224/66-230 TT_RNIE_SLOW      ........................................................................................................................................................................................................
SRS054569_LANL_scaffold_25218/174-23                          UUGGUUGAUCUCCACAGGAAAUUCACAUAAAAUACGAACUCUUUUUGGUGCUAAAUCUAGAUUUAGCGUAUUAUUAAUCACAUAUGGUACUUAUC..AGCGGUUC...........UUUU........................GAAACAA..GAUAA.GCAGCGAUAUGGCUUCUUAC.....GAGGUUCUCC...AUG
#=GR SRS054569_LANL_scaffold_25218/174-23 CODON               ........................................................................................................................................................................................................
#=GR SRS054569_LANL_scaffold_25218/174-23 TT_RNIE_SLOW        ........................................................................................................................................................................................................
SRS063288_LANL_scaffold_2530/967-1118                         UUGGUUGAUCUCCACAGGAAAUUCACAUAAAAUACGGACUCUUUUUGGUGCUAAAUUUAGAUUUAGCGUAUUAUUAAUCACAUAUGGUACUUAUC..AGCGGUUC...........UUUU........................GAAACAA..GAUAA.GCAGCGAUAUGGCUUCUUAC.....GAGGUUCUCC...AUG
#=GR SRS063288_LANL_scaffold_2530/967-1118 CODON              .....................................................................................................................................................................................................AUG
#=GR SRS063288_LANL_scaffold_2530/967-1118 TT_RNIE_SLOW       ........................................................................................................................................................................................................
NZ_AFNK01000053.1/171411-171562                               UUGGUUGAUCUCCACAGGAAAUUCACAUAAAAUACGGGCUCUUUUUGGUGCUAAAUUUAGAUUUAGCGUAUUAUUAAUCACAUAUGGUACUUAUC..AGCGGUUC...........UUUU........................GAAACAA..GAUAA.GCAGCGAUAUGGCUUCUUAC.....GAGGUUCUCC...AUG
#=GR NZ_AFNK01000053.1/171411-171562 CODON                    .....................................................................................................................................................................................................AUG
#=GR NZ_AFNK01000053.1/171411-171562 TT_RNIE_SLOW             ........................................................................................................................................................................................................
NZ_ACQL01000101.1/2273-2426                                   GCUUGAUCUCUUUACUUAUCUCGUCUAAAAUACGCACUCUUUUUAGGCGUUAAACAUCUGUUUAACAUUUUUAUUAAUUACAUAUGGUACUUAUC..AGCGGUUC...........AUCAU.......................GAAACAA..GAUAA.GCAGCGAUAUGGCUUCUUAU.....GAGGUUCUCCA..AUG
#=GR NZ_ACQL01000101.1/2273-2426 CODON                        .....................................................................................................................................................................................................AUG
#=GR NZ_ACQL01000101.1/2273-2426 TT_RNIE_SLOW                 ........................................................................................................................................................................................................
NZ_AUUA01000002.1/220550-220409                               UGCGUGGUUCAUCUCUAGCCUGUAUAAUCUGCGGCCUUUGAUUCUCAAUGAGGGUCAAACCACUCACCCAUUAUUUAUCUCGUAUGGUGUACGG........CA............AAUCGG.......................UG......ACCGU.AUAGCGAUACGACUUUAGA......GAGGUUUCAUC..AUG
#=GR NZ_AUUA01000002.1/220550-220409 CODON                    .....................................................................................................................................................................................................AUG
#=GR NZ_AUUA01000002.1/220550-220409 TT_RNIE_SLOW             ........................................................................................................................................................................................................
NC_009655.1/577382-577235                                     ACAGUCUUGAAUAAUGUAUUUUUUUCGGUAUAAUUUGCCGUCUAAUUUCCGUGCUGCACCGUGCAGCGUAAUAUUAACUUCGUAUGGUGUAAGGU.......GGCU..........UGCG.......................GGCC....G.ACGUU.AUGGCGAUACGGCUUCUGACA....GAGGUUUUCCA..AUG
#=GR NC_009655.1/577382-577235 CODON                          .....................................................................................................................................................................................................AUG
#=GR NC_009655.1/577382-577235 TT_RNIE_SLOW                   ........................................................................................................................................................................................................
CXWF01061925.1/3388-3239                                      UGCGUCCGGGAUGCAAUCUGAUAGACUUCUGCGUCCAUUUGAGCAGUGCAUGAUUGUGCAUUGCUUUAGCGAUUGAUUCAAAUGCGGUGCCCGG.C......AG............CGAUUCAAUAA..................CU....G.AUCGG.GUGGCGGCAUUGCCUGAAAAU....GAGGUCUGCC...AUG
#=GR CXWF01061925.1/3388-3239 CODON                           .....................................................................................................................................................................................................AUG
#=GR CXWF01061925.1/3388-3239 TT_RNIE_SLOW                    ........................................................................................................................................................................................................
SS_2KS_010_SOIL_10275784/211-75                               GCUAUGGAUCUGAUAUUAUUCGCCGUCCGAAAUCAGCAUGGCGCAAGCGCAGAGUUUGCACCGGUUGGACNCACGAUUCAAAUGCGGUGCCCGG.C....................AGAA...............................G.AUCGG.GUAGCGGCAUUGCCCUGGA......GAGGUUAACC...AUG
#=GR SS_2KS_010_SOIL_10275784/211-75 CODON                    .....................................................................................................................................................................................................AUG
#=GR SS_2KS_010_SOIL_10275784/211-75 TT_RNIE_SLOW             ........................................................................................................................................................................................................
SS_3KL_010_SOIL_10001691/7967-7831                            GCUAUGGAUCUGAUAUUAUUCGCCGUCCGAAAUCAGCAUGGCGCAAGCGCAGAGUUUGCACCGGUUGGACCCACGAUUCAAAUGCGGUGCCCGG.C....................AGAA...............................G.AUCGG.GUAGCGGCAUUGCCCUGGA......GAGGUUAACC...AUG
#=GR SS_3KL_010_SOIL_10001691/7967-7831 CODON                 .....................................................................................................................................................................................................AUG
#=GR SS_3KL_010_SOIL_10001691/7967-7831 TT_RNIE_SLOW          ........................................................................................................................................................................................................
JGI24723J26617_10758127/250-94                                UGAUGCCACAAUUGCAAGUAAGAUUCGCGGUCUGUUUCCGGCAGGGCAUGAUUGUGCCCCGUCUUGUCAAUUGAUUCAAACGUGCGGUGCCUGG.C..ACCUGGAGC.........GAUUUAA...................GCUCCCGU.G.AUCAG.GUAGCGGCACGACCCGACA......GAGGUUCGCC...AUG
#=GR JGI24723J26617_10758127/250-94 CODON                     ..........................................................................................................................................................PTS...........................................
#=GR JGI24723J26617_10758127/250-94 TT_RNIE_SLOW              ........................................................................................................................................................................................................
CESC01038687.1/771-655                                        ......................................CGGCAGGGCAUGAUUGUGCCCGGUCUUCUCAAUUGAUUCAAACAUGCGGUGCCUGG.C..GCCUGGUA..........AUUCAGA....................UGCCCCGCG.AUCAG.GUAGCGGCAUGACCUAAC.......GAGGUUCCCC...AUG
#=GR CESC01038687.1/771-655 CODON                             .....................................................................................................................................................................................................AUG
#=GR CESC01038687.1/771-655 TT_RNIE_SLOW                      ........................................................................................................................................................................................................
CEQH01042505.1/465-310                                        UGCGACACUAAUUGCAAGUAAGAUUCGCGGUCUGUUUCCGGCUGGGCAUGAUUGUGCCCCGUCUUCUCAAUUGAUUCAAACGUGCGGUGCCUGG.C..GCCUGGGUA.........AUCAAGA...................UGCCCCGC.G.AUCAG.GUAGCGGCAUGACCUAAC.......GAGGUUCACC...AUG
#=GR CEQH01042505.1/465-310 CODON                             .....................................................................................................................................................................................................AUG
#=GR CEQH01042505.1/465-310 TT_RNIE_SLOW                      ........................................................................................................................................................................................................
CERF01019127.1/242-87                                         UGCGACACUAAUUGCAAGUAAGAUUCGCGGUCUGUUUCCGGCAGGGCAUGAUUGUGCCCCGUCUUCUCAAUUGAUUCAAACGUGCGGUGCCUGG.C..GCCUGGGUA.........AUCAAGA...................UGCCCCGC.G.AUCAG.GUAGCGGCAUGACCUAAC.......GAGGUUCACC...AUG
#=GR CERF01019127.1/242-87 CODON                              .....................................................................................................................................................................................................AUG
#=GR CERF01019127.1/242-87 TT_RNIE_SLOW                       ........................................................................................................................................................................................................
CEQG01074012.1/489-334                                        UGCGACACUAAUUGCAAGUAAGAUUCGCGAUCUGUUUCCGGCUGGGCAUGAUUGUGCCCCGUCUUCUCAAUUGAUUCAAACGUGCGGUGCCUGG.C..GCCUGGGUA.........AUCAAGA...................UGCCCCGC.G.AUCAG.GUAGCGGCAUGACCUAAC.......GAGGUUCACC...AUG
#=GR CEQG01074012.1/489-334 CODON                             ............................................................................................................................................................................PTS.........................
#=GR CEQG01074012.1/489-334 TT_RNIE_SLOW                      ........................................................................................................................................................................................................
CETV01128562.1/13201-13356                                    UGCAGCAAUAAUUGCAAGUAAGAUUCGCGGUCUGUUUCCGGCAGGGCAUGAUUGUGCCCCGUCUUCUCAAUUGAUUCAAACAUGCGGUGCCUGG.C..GCCUGGGUA.........AUCAAGA...................UACCCCGC.G.AUCAG.GUAGCGGCAUGACCUAAC.......GAGGUUCGCC...AUG
#=GR CETV01128562.1/13201-13356 CODON                         .....................................................................................................................................................................................................AUG
#=GR CETV01128562.1/13201-13356 TT_RNIE_SLOW                  ........................................................................................................................................................................................................
NZ_LFBU01000002.1/848190-848345                               UGUGGCAAUAAUUGCAAGUAAGAUUCGCGGUCUGUUUCCGGCAGGGCAUGAUUGUGCCCCGUCUUCUCAAUUGAUUCAAACAUGCGGUGCCUGG.C..GCCAGGGUA.........GUUCAGA...................UGCCCCGU.G.AUCAG.GUAGCGGCAUGACCUAAC.......GAGGUUCGCC...AUG
#=GR NZ_LFBU01000002.1/848190-848345 CODON                    .....................................................................................................................................................................................................AUG
#=GR NZ_LFBU01000002.1/848190-848345 TT_RNIE_SLOW             ........................................................................................................................................................................................................
CEPO01041841.1/222-377                                        UGUGGUCGGGUUUGUCAGUAAGAUUCGCGGUCUGUUUCUGGCCGGGCUUGAUUGUGCACGGUCUUUUCAAUUGAUUCAAACAUGCGGUGCCUGG.C..ACCUGGGCA.........GCUAAGA...................UGCCCCGU.G.AUCAG.GUAGCGGCAUGACCUAAC.......GAGGUUCGCC...AUG
#=GR CEPO01041841.1/222-377 CODON                             .....................................................................................................................................................................................................AUG
#=GR CEPO01041841.1/222-377 TT_RNIE_SLOW                      ........................................................................................................................................................................................................
JCVI_SCAF_1096626511506/1041-1196                             UGUGGUCGGGUUUGUCAGUAAGAUUCGCGGUCUGUUUCUGGCCGGGCUUGAUUGUGCACGGUCUUUUCAAUUGAUUCAAACAUGCGGUGCCUGG.C..ACCUGGGCA.........GCAAAGA...................UGCCCCGU.G.AUCAG.GUAGCGGCAUGACCUAAC.......GAGGUUCGCC...AUG
#=GR JCVI_SCAF_1096626511506/1041-1196 CODON                  ............................................................................................................................................................................PTS......................AUG
#=GR JCVI_SCAF_1096626511506/1041-1196 TT_RNIE_SLOW           ........................................................................................................................................................................................................
CEOQ01442252.1/17-172                                         UGUGGUCGGGUUUGUCAGUAAGAUUCGCGGUCUGUUUCUGGCCGGGCUUGAUUGUGCACGGUCUUUUCAAUUGAUUCAAACAUGCGGUGCCUGG.C..ACCUGGGCA.........GCCAAAA...................UGCCCCGU.G.AUCAG.GUAGCGGCAUGACCUAAC.......GAGGUUCGCC...AUG
#=GR CEOQ01442252.1/17-172 CODON                              .....................................................................................................................................................................................................AUG
#=GR CEOQ01442252.1/17-172 TT_RNIE_SLOW                       ........................................................................................................................................................................................................
NZ_AXBW01000028.1/103564-103719                               UGUGGUCGGGUUUGUCAGUAAGAUUCGCGGUCUGUUUCUGGCCGGGCUUGAUUGUGCACGGUCUUUUCAAUUGAUUCAAACAUGCGGUGCCUGG.C..ACCUGGGCA.........GCCAAAA...................UGCCCCGU.G.AUCAG.GUAGCGGCAUGACCUAAA.......GAGGUUCGCC...AUG
#=GR NZ_AXBW01000028.1/103564-103719 CODON                    ........................................................................................................................................................................................................
#=GR NZ_AXBW01000028.1/103564-103719 TT_RNIE_SLOW             ........................................................................................................................................................................................................
NZ_AUFZ01000019.1/108105-108274                               UGUGUUGAUCGAUGGAGACGGAUUCACUAUUAUACUGCGCCUCUAACGAUGUAUAUUUUUACAUCAUUUUUUAGUAACAACGUAUGGUGUCUGACU......GCUUUGAUA.CUC.GCAA..............GAGAUAUUUGAGUAAGAA.UUCAG.AUAGCGAUACGGACCAAUAA.....AAGGUUUGUCCU.AUG
#=GR NZ_AUFZ01000019.1/108105-108274 CODON                    .....................................................................................................................................................................................................AUG
#=GR NZ_AUFZ01000019.1/108105-108274 TT_RNIE_SLOW             ........................................................................................................................................................................................................
NZ_KB907177.1/14471-14607                                     AUGUAGUUUAUUUAUGCAUCUGCUAUUGAUAUUAGGGGGUAAGAUCCUAUAUUAUUCGCAGCCUAAAAAUUCUAUAACUUUAUGUGGUGUCUGG.C....................AGU................................GUUUCAG.AUGGCGACAUAACCUAAAUU.....GAGGUUUCU....AUG
#=GR NZ_KB907177.1/14471-14607 CODON                          .....................................................................................................................................................................................................AUG
#=GR NZ_KB907177.1/14471-14607 TT_RNIE_SLOW                   ........................................................................................................................................................................................................
SRS012285_C2873870/158-8                                      CUUGAACUACAUGAAUUUUUUCUGUAAAAUUUGCCCCCUUACACACAAGCGUGCCAUUUUAAAUGGCGUAAUAUUAAUCUCAUGCGGUGUCAGG........GAUUGC........UUUC.....................GCAAUU....G.GCUUG.AUAGCGGCAUGGCUUCAAAUUU...GAGGUUUUCU...AUG
#=GR SRS012285_C2873870/158-8 CODON                           ........................................................................................................................................................................................................
#=GR SRS012285_C2873870/158-8 TT_RNIE_SLOW                    ........................................................................................................................................................................................................
SRS018665_C3795409/2009-2159                                  CUUGAACUACAACUAUUUUUUCUGUACAAUUCCGAGCCUUACACACAAGCGUGCCAUUUAAAAUGGCGUAAUAUUAAUCUCAUGCGGUGUCAGG........GAUUGC........UUUC.....................GCAAUU....G.GCUUG.AUAGCGGCAUGGCUUCAAAUUU...GAGGUUUUCU...AUG
#=GR SRS018665_C3795409/2009-2159 CODON                       ........................................................................................................................................................................................................
#=GR SRS018665_C3795409/2009-2159 TT_RNIE_SLOW                ........................................................................................................................................................................................................
SRS013252_Baylor_scaffold_62500/865-715                       GUUGAAUGUCAUUUUCUUUUUCUGUAAAAUUCGCAUCCUUACACACAAGCGUGCCAUUUAUAAUGGCGUAAUAUUAAUCUCAUGCGGUGUCAGG........GAUUGC........UUUC.....................GCAAUU....G.GCUUG.AUAGCGGCAUGGCUUCAAAUUU...GAGGUUUUCU...AUG
#=GR SRS013252_Baylor_scaffold_62500/865-715 CODON            .....................................................................................................................................................................................................AUG
#=GR SRS013252_Baylor_scaffold_62500/865-715 TT_RNIE_SLOW     ........................................................................................................................................................................................................
SRS054653_C2095882/4436-4586                                  UUGAAUGUCAUUUUCUUUUUCUGUAAAAUUCCCAGCCUUACACACAAGCGUGCCAUUUUAUAAUGGCGUAAUAUUAAUCUCAUGCGGUGUCAGG........GAUUGC........UUUU.....................GCGAUU....G.GCUUG.AUAGCGGCAUGGCUUCAACUUU...GAGGUUUUCU...AUG
#=GR SRS054653_C2095882/4436-4586 CODON                       .....................................................................................................................................................................................................AUG
#=GR SRS054653_C2095882/4436-4586 TT_RNIE_SLOW                ........................................................................................................................................................................................................
SRS019980_C2847671/193-343                                    GUUGAAUGUCAUUUUCUUUUUCUGUAAAAUUCACAACCUUACACACAAGCGUGCCAUUUAUAAUGGCGUAAUAUUAAUCUCAUGCGGUGUCAGG........GAUUGC........GUUU.....................GCGAUU....G.GCUUG.AUAGCGGCAUGGCUUCAACUUU...GAGGUUUUCU...AUG
#=GR SRS019980_C2847671/193-343 CODON                         ........................................................................................................................................................................................................
#=GR SRS019980_C2847671/193-343 TT_RNIE_SLOW                  ........................................................................................................................................................................................................
NZ_KE952614.1/72102-72252                                     GUUGAAUGUCAUUUUCUUUUUCUGUAAAAUUCGCAAACUUACACACAAGCGUGCCAUUUAUAAUGGCGUAAUAUUAAUCUCAUGCGGUGUCAGG........GAUUGC........GUUU.....................GCGAUU....G.GCUUG.AUAGCGGCAUGGCUUCAACUUU...GAGGUUUUCU...AUG
#=GR NZ_KE952614.1/72102-72252 CODON                          ...........................................GUA.......................................................................................................................................................AUG
#=GR NZ_KE952614.1/72102-72252 TT_RNIE_SLOW                   ........................................................................................................................................................................................................
SRS020340_C2956907/677-827                                    GUUGAAUGUCAUUUUCUUUUUCUGUAAAAUCCGCAACCUUACACACAAGCGUGCCAUUUAUGAUGGCGUAAUAUUAAUCUCAUGCGGUGUCAGG........GAUUGC........GUUU.....................GCGAUU....G.GCUUG.AUAGCGGCAUGGCUUCAACUUU...GAGGUUUUCU...AUG
#=GR SRS020340_C2956907/677-827 CODON                         ........................................................................................................................................................................................................
#=GR SRS020340_C2956907/677-827 TT_RNIE_SLOW                  ........................................................................................................................................................................................................
SRS012285_Baylor_scaffold_9025/2285-2135                      GUUGAAUGUCAUUUUCUUUUUCUGUAAAAUUCGCAACCUUACACACAAGCGUGCCAUUUAUAAUGGCGUAAUAUUAAUCUCAUGCGGUGUCAGG........GAUUGC........GUUU.....................GCGAUU....G.GCUUG.AUAGCGGCAUGGCUUCAACUUU...GAGGUUUUCU...AUG
#=GR SRS012285_Baylor_scaffold_9025/2285-2135 CODON           .....................................................................................................................................................................................................AUG
#=GR SRS012285_Baylor_scaffold_9025/2285-2135 TT_RNIE_SLOW    ........................................................................................................................................................................................................
SRS015470_WUGC_scaffold_58201/160-10                          GUUGAAUGUCAUUUUCUUUUUCUGUAAAAUUUGCACCCUUACACACAAGCGUGCCAUUUAUAAUGGCGUAAUAUUAAUCUCAUGCGGUGUCAGG........GAUUGC........GUUU.....................GCGAUU....G.GCUUG.AUAGCGGCAUGGCUUCAACUUU...GAGGUUUUCU...AUG
#=GR SRS015470_WUGC_scaffold_58201/160-10 CODON               ........................................................................................................................................................................................................
#=GR SRS015470_WUGC_scaffold_58201/160-10 TT_RNIE_SLOW        ........................................................................................................................................................................................................
SRS022625_C2179389/436-586                                    GUUGAAUGUCAUUUUCUUUUUCUGUAAAAUUUGCACCCUUACACACAAGCGUGCCAUUUAUAAUGGCGUAAUAUUAAUCUCAUGCGGUGUCAGG........GAUUGC........GUUU.....................GCGAUU....G.GCUUG.AUAGCGGCAUGGCUUCAAAUUU...GAGGUUUUCU...AUG
#=GR SRS022625_C2179389/436-586 CODON                         ........................................................................................................................................................................................................
#=GR SRS022625_C2179389/436-586 TT_RNIE_SLOW                  ........................................................................................................................................................................................................
SRS016360_Baylor_scaffold_18492/21405-21555                   GUUGAAUGUCAUUUUCUUUUUCUGUAAAAUUCGCAACCUUACACACAAGCGUGCCAUUUAUAAUGGCGUAAUAUUAAUCUCAUGCGGUGUCAGG........GAUUGC........GUUU.....................GCGAUU....G.GCUUG.AUAGCGGCAUGGCUUCAAAUUU...GAGGUUUUCU...AUG
#=GR SRS016360_Baylor_scaffold_18492/21405-21555 CODON        .....................................................................................................................................................................................................AUG
#=GR SRS016360_Baylor_scaffold_18492/21405-21555 TT_RNIE_SLOW ........................................................................................................................................................................................................
SRS015989_C2159326/158-8                                      UUGAACUACGCUAAUUUUUUCUGUAAAAUUCGCAACCUUACACACAAGCGUGCCAUUUUGUAAUGGCGUAAUAUUAAUCUCAUGCGGUGUCAGG........GAUUGC........UUCU.....................GCAAUU....G.GCUUG.AUAGCGGCAUGGCUUCAAAUUU...GAGGUUUUCU...AUG
#=GR SRS015989_C2159326/158-8 CODON                           ........................................................................................................................................................................................................
#=GR SRS015989_C2159326/158-8 TT_RNIE_SLOW                    ........................................................................................................................................................................................................
SRS018573_WUGC_scaffold_22344/359-509                         UUGAACUACGCUAAUUUUUUCUGUAAAAUUCGCAACCUUACACACAAGCGUGCCAUUUUGUAAUGGCGUAAUAUUAAUCUCAUGCGGUGUCAGG........GAUUGC........UUCU.....................GCAAUU....G.GCUUG.AUAGCGGCAUGGCUUCCAAUUU...GAGGUUUUCU...AUG
#=GR SRS018573_WUGC_scaffold_22344/359-509 CODON              .....................................................................................................................................................................................................AUG
#=GR SRS018573_WUGC_scaffold_22344/359-509 TT_RNIE_SLOW       ........................................................................................................................................................................................................
SRS017025_Baylor_scaffold_27584/2378-2528                     UGAACUGCACUAAUUUUUUCUGUAGAAUUUGCAACCUUACACACAAGGGUGUCAUUUUGUAAUGGCAUAAAUAUUAAUCUCAUGCGGUGUCAAG........GAUUGC........UUCU.....................GCGAUU....G.GCUUG.AUAGCGGUAUGGCUUCAAAUUU...GAGGUUUUCU...AUG
#=GR SRS017025_Baylor_scaffold_27584/2378-2528 CODON          .....................................................................................................................................................................................................AUG
#=GR SRS017025_Baylor_scaffold_27584/2378-2528 TT_RNIE_SLOW   ........................................................................................................................................................................................................
SRS014894_WUGC_scaffold_36672/4235-4085                       UGAACUACACUAAUUUUUUCUGUAGAAUUUGCAACCUUACACACAAGGGUGUCAUUUUGUAAUGGCAUAAAUAUUAAUCUCAUGCGGUGUCAAG........GAUUGC........UUCU.....................GCGAUU....G.GCUUG.AUAGCGGCAUGGCUUCAAAUUU...GAGGUUUUCU...AUG
#=GR SRS014894_WUGC_scaffold_36672/4235-4085 CODON            .....................................................................................................................................................................................................AUG
#=GR SRS014894_WUGC_scaffold_36672/4235-4085 TT_RNIE_SLOW     ........................................................................................................................................................................................................
SRS016541_C1538931/343-493                                    UGAACUACACUAAUUUUUUCUGUAAAAUUUGCAACCCUACACACAAGGGUGUCAUUUUGUAAUGGCAUAAAUAUUAAUCUCAUGCGGUGUCAAG........GAUUGC........UUCU.....................GCGAUU....G.GCUUG.AUAGCGGCAUGGCUUCAAAUUU...GAGGUUUUCU...AUG
#=GR SRS016541_C1538931/343-493 CODON                         ........................................................................................................................................................................................................
#=GR SRS016541_C1538931/343-493 TT_RNIE_SLOW                  ........................................................................................................................................................................................................
SRS043772_C1670834/1-76                                       ...........................................................................AAUCUCAUGCGGUGUCAGG........GAUUGC........UUCG.....................GCGAUU....G.GCUUG.AUAGCGGCAUGGCUUCAAAUUU...GAGGUUUUCU...AUG
#=GR SRS043772_C1670834/1-76 CODON                            ............................................................................AUG.........................................................................................................................
#=GR SRS043772_C1670834/1-76 TT_RNIE_SLOW                     ........................................................................................................................................................................................................
NZ_AHGR01000004.1/184148-183998                               UUGAAUUGCGCUUUUUUUUUCUGUAAAAUUCGCAGCCUUACACACAAGCGUGCCAUUUUGAAAUGGCGUAAUAUUAAUCUCAUGCGGUGUCAGG........GAUUGC........UUCU.....................GCGAUU....G.GCUUG.AUAGCGGCAUGGCUUCAAAUUU...GAGGUUUUCU...AUG
#=GR NZ_AHGR01000004.1/184148-183998 CODON                    .....................................................................................................................................................................................................AUG
#=GR NZ_AHGR01000004.1/184148-183998 TT_RNIE_SLOW             ........................................................................................................................................................................................................
NZ_AEJM01000001.1/87631-87481                                 UUGAAUUGCGCUUUUUUUUUCUGUAAAAUUCGCAACCUUACACACAAGCGUGCCAUUUUGAAAUGGCGUAAUAUUAAUCUCAUGCGGUGUCAGG........GAUUGC........UUCU.....................GCGAUU....G.GCUUG.AUAGCGGCAUGGCUUCAAAUUU...GAGGUUUUCU...AUG
#=GR NZ_AEJM01000001.1/87631-87481 CODON                      ........................................................................................................................................................................................................
#=GR NZ_AEJM01000001.1/87631-87481 TT_RNIE_SLOW               ........................................................................................................................................................................................................
SRS015440_WUGC_scaffold_6417/4157-4007                        UUGAACUACGCUAAUUUUUUCUGUAAAAUUCGCAACCUUACACACAAGCGUGCCAUUUUGUAAUGGCGUAAUAUUAAUCUCAUGCGGUGUCAGG........GAUUGC........UUCU.....................GCGAUU....G.GCUUG.AUAGCGGCAUGGCUUCAAAUUU...GAGGUUUUCU...AUG
#=GR SRS015440_WUGC_scaffold_6417/4157-4007 CODON             ......................................................................................................................................................................GUAG..............................
#=GR SRS015440_WUGC_scaffold_6417/4157-4007 TT_RNIE_SLOW      ........................................................................................................................................................................................................
NZ_AJMH02000011.1/24092-23942                                 UUGAAUUGCACUUUUUUUUUCUGUAAAAUUCGCAGCCUUACACACAAACGUGCCAUUUUAGAAUGGCGUAAUAUUAAUCUCAUGCGGUGUCAGG........GAUUGC........UUCU.....................GCGAUU....G.GCUUG.AUAGCGGCAUGGCUUCAAAUUU...GAGGUUUUCU...AUG
#=GR NZ_AJMH02000011.1/24092-23942 CODON                      ........................................................................................................................................................................................................
#=GR NZ_AJMH02000011.1/24092-23942 TT_RNIE_SLOW               ........................................................................................................................................................................................................
SRS014578_WUGC_scaffold_38482/158-8                           UUGAACUACGCUAAUUUUUUCUGUAAAAUUUGCAACCUUACACACAAGCGUGCCAUUUUGUAAUGGCGUAAUAUUAAUCUCAUGCGGUGUCAGG........GAUUGC........UUCU.....................GCGAUU....G.GCUUG.AUAGCGGCAUGGCUUCAAAUUU...GAGGUUUUCU...AUG
#=GR SRS014578_WUGC_scaffold_38482/158-8 CODON                ........................................................................................................................................................................................................
#=GR SRS014578_WUGC_scaffold_38482/158-8 TT_RNIE_SLOW         ........................................................................................................................................................................................................
NZ_AEJL02000024.1/13295-13445                                 UUGAAUUGCACUUUUUUUUUCUGUAAAAUUCGCAGCCUUACACACAAGCGUGCCAUUUUAGAAUGGCGUAAUAUUAAUCUCAUGCGGUGUCAGG........GAUUGC........UUCU.....................GCGAUU....G.GCUUG.AUAGCGGCAUGGCUUCAAAUUU...GAGGUUUUCU...AUG
#=GR NZ_AEJL02000024.1/13295-13445 CODON                      ........................................................................................................................................................................................................
#=GR NZ_AEJL02000024.1/13295-13445 TT_RNIE_SLOW               ........................................................................................................................................................................................................
NC_016513.1/697860-698010                                     CUUGAAUUGCACUUUUUUUUCUGUAAAAUUCGCAGCCUUACACACAAACGUGCCAUUUUAGAAUGGCGUAAUAUUAAUCUCAUGCGGUGUCAGG........GAUUGC........UUCU.....................GCGAUU....G.GCUUG.AUAGCGGCAUGGCUUCAAAUUU...GAGGUUUUCU...AUG
#=GR NC_016513.1/697860-698010 CODON                          ............................................................................................................................................................ST.P........................................
#=GR NC_016513.1/697860-698010 TT_RNIE_SLOW                   ........................................................................................................................................................................................................
NZ_AJMG02000014.1/113658-113508                               UUGAAUUGCGCUUUUUUUUUCUGUAAAAUUCGCAGCCUUACACACAAACGUGCCAUUUUAGAAUGGCGUAAUAUUAAUCUCGUGCGGUGUCAGG........GAUUGC........UUCU.....................GCGAUU....G.GCUUG.AUAGCGGCAUGGCUUCAAAUUU...GAGGUUUUCU...AUG
#=GR NZ_AJMG02000014.1/113658-113508 CODON                    .....................................................................................................................................................................................................AUG
#=GR NZ_AJMG02000014.1/113658-113508 TT_RNIE_SLOW             ........................................................................................................................................................................................................
SRS023841_C1659419/2662-2544                                  ................................GCAUCCUUACACACAAGCGUGCCAUUUAUAAUGGCGUAAUAUUAAUCUCAUGCGGUGUCAGG........GAUUGC........UUUU.....................GCGAUU....G.GCUUG.AUAGCGGCAUGGCUUCAAAUUU...GAGGUUUUCU...AUG
#=GR SRS023841_C1659419/2662-2544 CODON                       ..................................AUG...................................................................................................................................................................
#=GR SRS023841_C1659419/2662-2544 TT_RNIE_SLOW                ........................................................................................................................................................................................................
SRS013170_Baylor_scaffold_88653/308-158                       GUUGAAUGUCAUUUUCUUUUUCUGUAAAAUUCGCAUCCUUACACACAAGCGUGCCAUUUAUAAUGGCGUAAUAUUAAUCUCAUGCGGUGUCAGG........GAUUGC........UUUU.....................GCGAUU....G.GCUUG.AUAGCGGCAUGGCUUCAAAUUU...GAGGUUUUCU...AUG
#=GR SRS013170_Baylor_scaffold_88653/308-158 CODON            .....................................................................................................................................................................................................AUG
#=GR SRS013170_Baylor_scaffold_88653/308-158 TT_RNIE_SLOW     ........................................................................................................................................................................................................
SRS015044_WUGC_scaffold_71804/4905-5055                       GUUGAAUGUCAUUUUCUUUUUCUGUAAAAUUCGCACCCUUACACACAAGCGUGCCAUUUAUAAUGGCGUAAUAUUAAUCUCAUGCGGUGUCAGG........GAUUGC........UUUU.....................GCGAUU....G.GCUUG.AUAGCGGCAUGGCUUCAAAUUU...GAGGUUUUCU...AUG
#=GR SRS015044_WUGC_scaffold_71804/4905-5055 CODON            ........................................................................................................................................................................................................
#=GR SRS015044_WUGC_scaffold_71804/4905-5055 TT_RNIE_SLOW     ........................................................................................................................................................................................................
SRS017227_Baylor_scaffold_62075/158-8                         CUUGAACUACAUGGAUUUUUUCUGUAAAAUUCGCAUCCUUACACACAAGCGUGCCAUUUAUAAUGGCGUAAUAUUAAUCUCAUGCGGUGUCAGG........GAUUGC........UUUU.....................GCGAUU....G.GCUUG.AUAGCGGCAUGGCUUCAAAUUU...GAGGUUUUCU...AUG
#=GR SRS017227_Baylor_scaffold_62075/158-8 CODON              ........................................................................................................................................................................................................
#=GR SRS017227_Baylor_scaffold_62075/158-8 TT_RNIE_SLOW       ........................................................................................................................................................................................................
SRS042984_LANL_scaffold_10671/2389-2539                       UUGAACUACGCUAAUUUUUUCUGUAAAAUUCGCAACCUUACACACAAGCGUGCCAUUUUGUAAUGGCGUAAUAUUAAUCUCAUGCGGUGUCAGG........GAUUGC........UUUU.....................GCGAUU....G.GCUUG.AUAGCGGCAUGGCUUCAAAUUU...GAGGUUUUCU...AUG
#=GR SRS042984_LANL_scaffold_10671/2389-2539 CODON            ......................................................................................................................................................................GAUG..............................
#=GR SRS042984_LANL_scaffold_10671/2389-2539 TT_RNIE_SLOW     ........................................................................................................................................................................................................
SRS016575_Baylor_scaffold_17318/158-8                         GUUGAAUGUCAUUUUCUUUUUCUGUACAAUUCGCAACCUUACACACAAGCGUGCCAUUUUAAAUGGCGUAAUAUUAAUCUCAUGCGGUGUCAGG........GAUUGC........UUUU.....................GCGAUU....G.GCUUG.AUAGCGGCAUGGCUUCAAAUUU...GAGGUUUUCU...AUG
#=GR SRS016575_Baylor_scaffold_17318/158-8 CODON              ........................................................................................................................................................................................................
#=GR SRS016575_Baylor_scaffold_17318/158-8 TT_RNIE_SLOW       ........................................................................................................................................................................................................
SRS019028_WUGC_scaffold_5331/1545-1695                        GUUGAAUGUCAUUUUCUUUUUCUGUAAAAUUCGCAUCCUUACACACAAGCGUGCCAUUUUAAAUGGCGUAAUAUUAAUCUCAUGCGGUGUCAGG........GAUUGC........UUUU.....................GCGAUU....G.GCUUG.AUAGCGGCAUGGCUUCAAAUUU...GAGGUUUUCU...AUG
#=GR SRS019028_WUGC_scaffold_5331/1545-1695 CODON             ........................................................................................................................................................................................................
#=GR SRS019028_WUGC_scaffold_5331/1545-1695 TT_RNIE_SLOW      ........................................................................................................................................................................................................
SRS019980_Baylor_scaffold_31063/158-8                         CUUGAACUAUGCUAAUUUUUUCUGUAGAAUUUGCACCCUUACACACAAGCGUGCCAUUUAUAAUGGCGUAAUAUUAAUCUCAUGCGGUGUCAGG........GAUUGC........UUUU.....................GCGAUU....G.GCUUG.AUAGCGGCAUGGCUUCAAAUUU...GAGGUUUUCU...AUG
#=GR SRS019980_Baylor_scaffold_31063/158-8 CODON              ........................................................................................................................................................................................................
#=GR SRS019980_Baylor_scaffold_31063/158-8 TT_RNIE_SLOW       ........................................................................................................................................................................................................
SRS063999_C3424258/158-8                                      GUUGAAUGUCAUUUUCUUUUUCUGUAAAAUUUGCAUCCUUACACACAAGCGUGCCAUUUAUAAUGGCGUAAUAUUAAUCUCAUGCGGUGUCAGG........GAUUGC........UUUU.....................GCGAUU....G.GCUUG.AUAGCGGCAUGGCUUCAAAUUU...GAGGUUUUCU...AUG
#=GR SRS063999_C3424258/158-8 CODON                           .........................................................PTS............................................................................................................................................
#=GR SRS063999_C3424258/158-8 TT_RNIE_SLOW                    ........................................................................................................................................................................................................
SRS049318_LANL_scaffold_14633/1509-1659                       CUUGAACUACAUGGAUUUUUUCUGUAAAAUUCGCAUCCUUACACACAAGCGUGCCAUUUAUGAUGGCGUAAUAUUAAUCUCAUGCGGUGUCAGG........GAUUGC........UUUU.....................GCGAUU....G.GCUUG.AUAGCGGCAUGGCUUCAAAUUU...GAGGUUUUCU...AUG
#=GR SRS049318_LANL_scaffold_14633/1509-1659 CODON            ........................................................................................................................................................................................................
#=GR SRS049318_LANL_scaffold_14633/1509-1659 TT_RNIE_SLOW     ........................................................................................................................................................................................................
NZ_GG704815.1/133257-133120                                   AUCGGACUUGCAACUUUAUCGCUUUUUUUGUACAAUUCGCCAUCUUACAUACAAACUGCCUUUUGGCGUAAUAUUAACUACACGCGGUGUCGG.U.....................UUUGA................................GCUUG.AUAGCGGCGUGGCUUCAAUUU....GAGGUUUUCU...AUG
#=GR NZ_GG704815.1/133257-133120 CODON                        .....................................................................................................................................................................................................AUG
#=GR NZ_GG704815.1/133257-133120 TT_RNIE_SLOW                 ........................................................................................................................................................................................................
NZ_CP004391.1/1444971-1445109                                 UUUGGCUUGAAUAUUCGAUCAUUUUUUUGUAGAAUUUGCCACCUUACACAUAACUUGCCAUUUUGGCGUAAUAUUAACUACACGCGGUGUC.AGUC....................UUU................................GAACUCG.AUAGCGGCGUGGCUUCAAAUC....GAGGUUUUCC...AUG
#=GR NZ_CP004391.1/1444971-1445109 CODON                      .....................................................................................................................................................................................................AUG
#=GR NZ_CP004391.1/1444971-1445109 TT_RNIE_SLOW               ........................................................................................................................................................................................................
NZ_AROA01000259.1/453-594                                     CUUCUACUUGCAACUUUAUCUGUUUUUUUGUACAAUCCUGCCUCUUACAUACAAACUGCCAUACGGCGUAAUAUUAACAACAUGCGGUGUCAG.........UCU...........AAUA........................AGA......ACUUG.AUAGCGGCAUGGCUUCAAAUU....GAGGUUUUCU...AUG
#=GR NZ_AROA01000259.1/453-594 CODON                          ........................................................................................................................................................................................................
#=GR NZ_AROA01000259.1/453-594 TT_RNIE_SLOW                   ........................................................................................................................................................................................................
NZ_CP004392.1/1820502-1820364                                 AAAAUUGUUGAAAAUUACUUUAGUAUUUUGUAGAAUCCAACAGCUUACAUACAAACUGCCAUAUGGCGUAAUAUUAACUACAUGCGGUGUCAG.U.....................CUAAGU...............................ACUUG.AUAGCGGCAUGGCUUCAAAUU....GAGGUUUUCU...AUG
#=GR NZ_CP004392.1/1820502-1820364 CODON                      .....................................................................................................................................................................................................AUG
#=GR NZ_CP004392.1/1820502-1820364 TT_RNIE_SLOW               ........................................................................................................................................................................................................
NZ_CM001580.1/1329318-1329456                                 GGCUUGAAUAUUCUGCUUUUUUUUUGUAGAAUUUGCCACCUUACAUACAAACUGCUACUUAUGUGGCGUAAUAUUAAUUACAUGCGGUGUC.AGU.....................CUGUGU...............................ACUCG.AUAGCGGCAUGGCUUCAAAUU....GAGGUUUUCU...AUG
#=GR NZ_CM001580.1/1329318-1329456 CODON                      .....................................................................................................................................................................................................AUG
#=GR NZ_CM001580.1/1329318-1329456 TT_RNIE_SLOW               ........................................................................................................................................................................................................
NZ_AQTL01000106.1/3096-2958                                   UACACUUGCAAGACUGUCCCUUUUUUUGUACAAUCUGCACCCUUACAUACAAACUGCCAUUUAUGGCGUAAUAUUAAUUACACGCGGUGUCAG.........UC............CUU..........................GA......ACUUG.AUAGCGGCGUGGCUUCAAAUC....GAGGUUUUCU...AUG
#=GR NZ_AQTL01000106.1/3096-2958 CODON                        ........................................................................................................................................................................................................
#=GR NZ_AQTL01000106.1/3096-2958 TT_RNIE_SLOW                 ........................................................................................................................................................................................................
NZ_ARWR01000002.1/265809-265947                               UCUGCUUGCAACUUUAUCCCUUUUUUUGUACAAUCUGCACCCUUACAUACAAACUGCCAUUUAUGGCGUAAUAUUAAUUACACGCGGUGUCAG.........UC............CUU..........................GA......ACUUG.AUAGCGGCGUGGCUUCAAAUC....GAGGUUUUCU...AUG
#=GR NZ_ARWR01000002.1/265809-265947 CODON                    ........................................................................................................................................................................................................
#=GR NZ_ARWR01000002.1/265809-265947 TT_RNIE_SLOW             ........................................................................................................................................................................................................
NZ_CDQL01000004.1/256038-255889                               AUUUUUUAAGGUAUAAUUUGCGCUCUUACUAACGAGCCUUCAGAAAGUUGUUGAUACUUUCGAUGGCGUAAUAUUAAUCACUCGUGGUGUUUGGA.......AACUC.........UUUA......................GAGUUG...G.UCCUU.AUAGCGGCGAGGCUUCAAUUU....GAGGUUUUCU...AUG
#=GR NZ_CDQL01000004.1/256038-255889 CODON                    ........................................................................................................................................................................................................
#=GR NZ_CDQL01000004.1/256038-255889 TT_RNIE_SLOW             ........................................................................................................................................................................................................
NC_006300.1/416610-416462                                     UUUUUUACGGUAUAAUUUGCUCUCUUUUACACAGAGUCUUCAGAAAAUCAUAUUGAUUUUCGAUGACAUAAUAUUAAUCACUCGUGGUGUUUGGA.......AGCUC.........UCA.......................GAGCUG...G.UCCUU.AUAGCGGCGAGGCUUCAUUUU....GAGGUUUUCU...AUG
#=GR NC_006300.1/416610-416462 CODON                          .....................................................................................................................................................................................................AUG
#=GR NC_006300.1/416610-416462 TT_RNIE_SLOW                   ........................................................................................................................................................................................................
SRS023958_Baylor_scaffold_5426/472-334                        AAGCACACCUCUUGAUCAAUUUGAUUUUUUCAGUAUAAUUCGCAGUCUAUUUGGUGCCGGAUUGUCGGCGAUUAUUAACUCACGCGGUGUAAGUG.....................GAAAG................................CAUUU.AUAGCGGCGUGGCUUCAAUUU....GAGGUUUUNA...ACG
#=GR SRS023958_Baylor_scaffold_5426/472-334 CODON             ........................................................................................................................................................................................................
#=GR SRS023958_Baylor_scaffold_5426/472-334 TT_RNIE_SLOW      ........................................................................................................................................................................................................
SRS011271_C3031949/167-305                                    AAGCACACCUCUUGAUCAAUUUGAUUUUUUCAGUAUAAUUCGCAGUCUAUUUGGUGCCGGAUUGUCGGCGAUUAUUAACUCACGCGGUGUAAGUG.....................GAGAG................................CAUUU.AUAGCGGCGUGGCUUCAAUUU....GAGGUUUUCU...AUG
#=GR SRS011271_C3031949/167-305 CODON                         .....................................................................................................................................................................................................AUG
#=GR SRS011271_C3031949/167-305 TT_RNIE_SLOW                  ........................................................................................................................................................................................................
NZ_JVHG01000004.1/10972-10834                                 AAGCACACCUCUUGAUCAAUUUGAUUUUUUCAGUAUAAUUCGCAGUCUAUUUGGUGCCGGAUUGUCGGCGAUUAUUAACUCACGCGGUGUAAGUG.....................GAAAG................................CAUUU.AUUGCGGCGUGGCUUCAAUUU....GAGGUUUUCU...AUG
#=GR NZ_JVHG01000004.1/10972-10834 CODON                      ........................................................................................................................................................................................................
#=GR NZ_JVHG01000004.1/10972-10834 TT_RNIE_SLOW               ........................................................................................................................................................................................................
SRS016225_WUGC_scaffold_2971/103-241                          UGUANNNNNNNNNGAUCAAUUUGAUUUUUUCAGUAUAAUUCGCAGUCUAUUUGGUGCCGGAUUGUCGGCGAUUAUUAACUCACGCGGUGUAAGUG.....................GAAAG................................CAUUU.AUAGCGGCGUGGCUUCAAUUU....GAGGUUUUCU...AUG
#=GR SRS016225_WUGC_scaffold_2971/103-241 CODON               .....................................................................................................................................................................................................AUG
#=GR SRS016225_WUGC_scaffold_2971/103-241 TT_RNIE_SLOW        ........................................................................................................................................................................................................
SRS019071_WUGC_scaffold_37000/385-247                         AAGCACGCCUCUUGAUCAAUUUGAUUUUUUCAGUAUAAUUCGCAGUCUAUUUGGUGCCGGAUUGUCGGCGAUUAUUAACUCACGCGGUGUAAGUG.....................GAAAG................................CAUUU.AUAGCGGCGUGGCUUCAAUUU....GAGGUUUUCU...AUG
#=GR SRS019071_WUGC_scaffold_37000/385-247 CODON              .....................................................................................................................................................................................................AUG
#=GR SRS019071_WUGC_scaffold_37000/385-247 TT_RNIE_SLOW       ........................................................................................................................................................................................................
SRS024087_C3536836/922-1060                                   AAGCACACCACUUGAUCAAUUUGAUUUUUUCAGUAUAAUUCGCAGUCUAUUUGGUGCCGGAUUGUCGGCGGUUAUUAACUCACGCGGUGUAAGUG.....................GAAAG................................CAUUU.AUAGCGGCGUGGCUUCAAUUU....GAGGUUUUCU...AUG
#=GR SRS024087_C3536836/922-1060 CODON                        ........................................................................................................................................................................................................
#=GR SRS024087_C3536836/922-1060 TT_RNIE_SLOW                 ........................................................................................................................................................................................................
SRS024021_Baylor_scaffold_3567/575-713                        CCAUUGUAGAACUGAAUGGGCAAANNNNNNNNNNNNNNNNNNNNNNNNNNUUGGUGCCGGAUUGUCGGCGAUUAUUAACUCACGCGGUGUAAGUG.....................GAAAG................................CAUUU.AUAGCGGCGUGGCUUCAAUUU....GAGGUUUUCU...AUG
#=GR SRS024021_Baylor_scaffold_3567/575-713 CODON             ........................................................................................................................................................................................................
#=GR SRS024021_Baylor_scaffold_3567/575-713 TT_RNIE_SLOW      ........................................................................................................................................................................................................
SRS014473_WUGC_scaffold_5102/2722-2860                        AAGCACACCACUUGAUCAAUUUGAUUUUUUCAGUAUAAUUCGCAGUCUAUUUGGUGCCGGAUUGUCGGUGAUUAUUAACUCACGCGGUGUAAGUG.....................GAAAG................................CAUUU.AUAGCGGCGUGGCUUCAAUUU....GAGGUUUUCU...AUG
#=GR SRS014473_WUGC_scaffold_5102/2722-2860 CODON             .....................................................................................................................................................................................................AUG
#=GR SRS014473_WUGC_scaffold_5102/2722-2860 TT_RNIE_SLOW      ........................................................................................................................................................................................................
scaffold9440_1_MH0072/789-863                                 ................................................................UCGGCGAUUAUUAACUCACGCGGUGUAAGUG.....................GAAAG................................CAUUU.AUAGCGGCGUGGCUUCAAUUU....GAGGUUUUCU...AUG
#=GR scaffold9440_1_MH0072/789-863 CODON                      .....................................................................................................................................................................................................AUG
#=GR scaffold9440_1_MH0072/789-863 TT_RNIE_SLOW               ........................................................................................................................................................................................................
3300001196_1009759/80-218                                     AGCACACCACUUGAUCAAUUUGAUUUUUUCAGUAUAAUUCGCAGUCUAAUUUGGUGCCGGAUUGUCGGCGAUUAUUAACUCACGCGGUGUAAGUG.....................GAAAG................................CAUUU.AUAGCGGCGUGGCUUCAAUUU....GAGGUUUUCU...AUG
#=GR 3300001196_1009759/80-218 CODON                          .....................................................................................................................................................................................................AUG
#=GR 3300001196_1009759/80-218 TT_RNIE_SLOW                   ........................................................................................................................................................................................................
scaffold25950_1_MH0073/435-573                                AAGCACACCUCUUGAUCAAUUUGAUUUUUUCAGUAUAAUUCGCAGUCUAUUUGGUGCCGGAUUGUCGGCGAUUAUUAACUCACGCGGUGUAAGUG.....................GAAAG................................CAUUU.AUAGCGGCGUGGCUUCAAUUU....GAGGUUUUCU...AUG
#=GR scaffold25950_1_MH0073/435-573 CODON                     .....................................................................................................................................................................................................AUG
#=GR scaffold25950_1_MH0073/435-573 TT_RNIE_SLOW              ........................................................................................................................................................................................................
4491485.3_NODE_13737/3555-3693                                AAGCACACCACUUGAUCAAUUUGAUUUUUUCAGUAUAAUUCGCAGUCUAUUUGGUGCCGGAUUGUCGGCGAUUAUUAACUCACGCGGUGUAAGUG.....................GAAAG................................CAUUU.AUAGCGGCGUGGCUUCAAUUU....GAGGUUUUCU...AUG
#=GR 4491485.3_NODE_13737/3555-3693 CODON                     .....................................................................................................................................................................................................AUG
#=GR 4491485.3_NODE_13737/3555-3693 TT_RNIE_SLOW              ........................................................................................................................................................................................................
SRS017076_Baylor_scaffold_26623/364-226                       AAGCAUACCUCUUGAUCAAUUUGAUUUUUUCAGUAUAAUUCGCAGUCUAUUUGGUGCCGGAUUGUCGGCGAUUAUUAACUCACGCGGUGUAAGUG.....................GAAAG................................CAUUU.AUAGCGGCGUGGCUUCAAUUU....GAGGUUUUCU...AUG
#=GR SRS017076_Baylor_scaffold_26623/364-226 CODON            .....................................................................................................................................................................................................AUG
#=GR SRS017076_Baylor_scaffold_26623/364-226 TT_RNIE_SLOW     ........................................................................................................................................................................................................
SRS022602_Baylor_scaffold_39274/1297-1159                     AAGCACACCACUUGAUCAAUCUGAUUUUUUCAGUAUAAUUCGCAGUCUAUUUGGUGCCGGAUUGUCGGCGAUUAUUAACUCACGCGGUGUAAGUG.....................GAAAG................................CAUUU.AUAGCGGCGUGGCUUCAAUUU....GAGGUUUUCU...AUG
#=GR SRS022602_Baylor_scaffold_39274/1297-1159 CODON          .....................................................................................................................................................................................................AUG
#=GR SRS022602_Baylor_scaffold_39274/1297-1159 TT_RNIE_SLOW   ........................................................................................................................................................................................................
SRS015470_WUGC_scaffold_7219/362-500                          NNNNNNNNNACUUGAUCAAUUUGAUUUUUUCAGUAUAAUUCGCAGUCUAUUUGGUGCCGGAUUGUCGGCGAUUAUUAACUCACGCGGUGUAAGUG.....................GAAAG................................CAUUU.AUAGCGGCGUGGCUUCAAUUU....GAGGUUUUCU...AUG
#=GR SRS015470_WUGC_scaffold_7219/362-500 CODON               .....................................................................................................................................................................................................AUG
#=GR SRS015470_WUGC_scaffold_7219/362-500 TT_RNIE_SLOW        ........................................................................................................................................................................................................
SRS014578_WUGC_scaffold_4249/4167-4029                        UUCCUAAAGUGCGGUCNNNNNNNNNNNNNNNNNUAUAAUUCGCAGUCUAUUUGGUGCCGGAUUGUCGGCGAUUAUUAACUCACGCGGUGUAAGUG.....................GAAAG................................CAUUU.AUAGCGGCGUGGCUUCAAUUU....GAGGUUUUCU...AUG
#=GR SRS014578_WUGC_scaffold_4249/4167-4029 CODON             .....................................................................................................................................................................................................AUG
#=GR SRS014578_WUGC_scaffold_4249/4167-4029 TT_RNIE_SLOW      ........................................................................................................................................................................................................
SRS014474_C733884/1921-2059                                   AAGCACACCUCUUGAUCAAUUUGAUUUUUUUAGUAUAAUUCGCAGUCUAUUUGGUGCCGGAUUAUCGGCGAUUAUUAACUCACGCGGUGUAAGUG.....................GAAAG................................CAUUU.AUAGCGGCGUGGCUUCAAUUU....GAGGUUUUCU...AUG
#=GR SRS014474_C733884/1921-2059 CODON                        .....................................................................................................................................................................................................AUG
#=GR SRS014474_C733884/1921-2059 TT_RNIE_SLOW                 ........................................................................................................................................................................................................
SRS020220_Baylor_scaffold_39783/320-182                       CUUUCCUAAAGUGCGGUCAAANNNUUUUUUCAGUAUAAUUCGCAAUCUAUUUGGUGCCGGAUUGUCGGCGAUUAUUAACUCACGCGGUGUAAGUG.....................GAAAG................................CAUUU.AUAGCGGCGUGGCUUCAAUUU....GAGGUUUUCU...AUG
#=GR SRS020220_Baylor_scaffold_39783/320-182 CODON            ........................................................................................................................................................................................................
#=GR SRS020220_Baylor_scaffold_39783/320-182 TT_RNIE_SLOW     ........................................................................................................................................................................................................
SRS022145_C596044/167-305                                     AAGCGAACCUCUUGAUCAAUUUGAUUUUUUCAGUAUAAUUCGCAGUCUAUUUGGUGCCGGAUUGUCGGCGAUUAUUAACUCACGCGGUGUAAGUG.....................GAAAG................................CAUUU.AUAGCGGCGUGGCUUCAAUUU....GAGGUUUUCU...AUG
#=GR SRS022145_C596044/167-305 CODON                          ........................................................................................................................................................................................................
#=GR SRS022145_C596044/167-305 TT_RNIE_SLOW                   ........................................................................................................................................................................................................
SRS042643_WUGC_scaffold_30660/102-240                         GACAGAGGAUUGGGCUAACAUAACUUUCCUAAAGUGCGGUNNNNNNNNNNNNNNNNNNNNNNNNNNNNNNAUUAUUAACUCACGCGGUGUAAGUG.....................GAAAG................................CAUUU.AUAGCGGCGUGGCUUCAAUUU....GAGGUUUUCU...AUG
#=GR SRS042643_WUGC_scaffold_30660/102-240 CODON              ..................GUA................................................................................................................................................................................AUG
#=GR SRS042643_WUGC_scaffold_30660/102-240 TT_RNIE_SLOW       ........................................................................................................................................................................................................
NZ_JVYT01000034.1/2898-3036                                   AAGCACACCUCUUGAUCAAUUUGAUUUUUUCAGUAUAAUUCGCAGUCUAUUUGGUGCCGGAUUGUCGGCAAUUAUUAACUCACGCGGUGUAAGUG.....................GAAAG................................CAUUU.AUAGCGGCGUGGCUUCAAUUU....GAGGUUUUCU...AUG
#=GR NZ_JVYT01000034.1/2898-3036 CODON                        .....................................................................................................................................................................................................AUG
#=GR NZ_JVYT01000034.1/2898-3036 TT_RNIE_SLOW                 ........................................................................................................................................................................................................
NZ_BBIX01000005.1/3081-2943                                   AUCUCCCCCCUCUUGAUCAAUAUCAUUUUUUCAGUAUAAUUUGCGGUCUAUUUGGUGCCGAAUAACGGCGAUUAUUAACUCACGCGGUGUGAGAA.....................GAGAG................................UUCUU.AUAGCGGCGUGGCUUCAUUUU....GAGGUUUUCU...AUG
#=GR NZ_BBIX01000005.1/3081-2943 CODON                        ........................................................................................................................................................................................................
#=GR NZ_BBIX01000005.1/3081-2943 TT_RNIE_SLOW                 ........................................................................................................................................................................................................
SRS014692_C1497409/299-437                                    CUAAAAUGGGGCUUGUUUAUCUAUGUUUUUUCAGUAUAAUUCGCAGUCUAUUUGGUGCCAAAUAUGGCGUAUUAUUCACUCACGCGGUGUAGGAA.....................GAAAG................................UUCUU.AUAGCGGCGUGGCUUCAUUUU....GAGGUUUUCU...AUG
#=GR SRS014692_C1497409/299-437 CODON                         .....................................................................................................................................................................................................AUG
#=GR SRS014692_C1497409/299-437 TT_RNIE_SLOW                  ........................................................................................................................................................................................................
SRS016196_C475885/386-524                                     CUAAAAUGGGGCUUGUUUAUCUAUGUUUUUUCAGUAUAAUUCGCAGUCUAUUUGGUGCCAGAUAUGGCGUAUUAUUCACUCACGCGGUGUAGGGA.....................GAAAG................................UUCUU.AUAGCGGCGUGGCUUCGUUUU....GAGGUUUUCU...AUG
#=GR SRS016196_C475885/386-524 CODON                          ........................................................................................................................................................................................................
#=GR SRS016196_C475885/386-524 TT_RNIE_SLOW                   ........................................................................................................................................................................................................
SRS021986_C944337/164-26                                      CUAAAAUGGGGCUUGUUUAUCUAUGUUUUUUCAGUAUAAUUCACAGCCUAUUUGGUGCCAGAUAUGGCGUAUUAUUCACUCACGCGGUGUAGGGA.....................GAAAG................................UUCUU.AUAGCGGCGUGGCUUCAUUUU....GAGGUUUUCU...AUG
#=GR SRS021986_C944337/164-26 CODON                           ........................................................................................................................................................................................................
#=GR SRS021986_C944337/164-26 TT_RNIE_SLOW                    ........................................................................................................................................................................................................
SRS015985_WUGC_scaffold_5736/8724-8862                        CUAAAAUGGGGCUUGUUUAUCUAUGUUUUUUCAGUAUAAUUCGCAGUCUAUUUGGUGCCAAAUAUGGCGUAUUAUUCAUUCACGCGGUGUAGGGA.....................GAAAG................................UUCUU.AUAGCGGCGUGGCUUCAUUUU....GAGGUUUUCU...AUG
#=GR SRS015985_WUGC_scaffold_5736/8724-8862 CODON             .....................................................................................................................................................................................................AUG
#=GR SRS015985_WUGC_scaffold_5736/8724-8862 TT_RNIE_SLOW      ........................................................................................................................................................................................................
SRS011343_Baylor_scaffold_11773/148-10                        CUAAAAUGGGGCUUGUUUAUCUAUGUUUUUUCAGUAUAAUUCGCAGUCUAUUUGGUGCCAAAUAUGGCGUGUUAUUCACUCACGCGGUGUAGGGA.....................GAAAG................................UUCUU.AUAGCGGCGUGGCUUCAUUUU....GAGGUUUUCU...AUG
#=GR SRS011343_Baylor_scaffold_11773/148-10 CODON             ........................................................................................................................................................................................................
#=GR SRS011343_Baylor_scaffold_11773/148-10 TT_RNIE_SLOW      ........................................................................................................................................................................................................
SRS024281_C986018/1058-1196                                   CUAAAAUGGGGCUUGUUUAUCUAUGUUUUUUCAGUAUAAUUCGCAGUCUAUUUGGUGCCAAAUAUGGCGUAUUAUUCACUCACGCGGUGUAGGGA.....................GAAAG................................UUCUU.AUAGCGGCGUGGCUUCAUUUU....GAGGUUUUCU...AUG
#=GR SRS024281_C986018/1058-1196 CODON                        ........................................................................................................................................................................................................
#=GR SRS024281_C986018/1058-1196 TT_RNIE_SLOW                 ........................................................................................................................................................................................................
SRS013164_C2241878/230-368                                    CUAAAAUGGGGCUUGUUUAUCUAUGUUUUUUCAGUAUAAUUCGCAGCCUAUUUGGUGCCAAAUAUGGCGUAUUAUUCACUCACGCGGUGUAGGGA.....................GAAAG................................UUCUU.AUAGCGGCGUGGCUUCAUUUU....GAGGUUUUCU...AUG
#=GR SRS013164_C2241878/230-368 CODON                         ........................................................................................................................................................................................................
#=GR SRS013164_C2241878/230-368 TT_RNIE_SLOW                  ........................................................................................................................................................................................................
SRS017080_Baylor_scaffold_3076/2015-1877                      CUAAAAUGGGACUUGUUUAUCUAUGUUUUUUCAGUAUAAUUCGCAGUCUAUUUGGUGCCAAAUAUGGCGUAUUAUUCAUUCACGCGGUGUAGGGA.....................GAAAG................................UUCUU.AUAGCGGCGUGGCUUCAUUUU....GAGGUUUUCU...AUG
#=GR SRS017080_Baylor_scaffold_3076/2015-1877 CODON           .....................................................................................................................................................................................................AUG
#=GR SRS017080_Baylor_scaffold_3076/2015-1877 TT_RNIE_SLOW    ........................................................................................................................................................................................................
SRS045262_WUGC_scaffold_11350/1258-1396                       CUAAAAUGGGGCUUGUUUAUCUAUGUUUUUUCAGUAUAAUUCACAUCCUAUUUGGUGCCAGAUAUGGCGUAUUAUUCACUCACGCGGUGUAGGGA.....................GAAAG................................UUCUU.AUAGCGGCGUGGCUUCAUUUU....GAGGUUUUCU...AUG
#=GR SRS045262_WUGC_scaffold_11350/1258-1396 CODON            ............................................................................................................................................................PT.S........................................
#=GR SRS045262_WUGC_scaffold_11350/1258-1396 TT_RNIE_SLOW     ........................................................................................................................................................................................................
SRS045049_WUGC_scaffold_4937/339-201                          CUAAAAUGGGGCUUGUUUAUCUAUGUUUUUUCAGUAUAAUUCACAGCCUAUUUGGUGCCAGAUAUGGCGUAUUAUUCAUUCACGCGGUGUAGGGA.....................GAAAG................................UUCUU.AUAGCGGCGUGGCUUCAUUUU....GAGGUUUUCU...AUG
#=GR SRS045049_WUGC_scaffold_4937/339-201 CODON               .....................................................................................................................................................................................................AUG
#=GR SRS045049_WUGC_scaffold_4937/339-201 TT_RNIE_SLOW        ........................................................................................................................................................................................................
SRS013239_Baylor_scaffold_8305/2722-2860                      CGAAAAUAGGGCUUGUUUAUCUGUAUUUUUUCAGUAUAAUCCGCGAUCUAUUUGGUGCCAAUUAUGGCGUAUUAUUAACUCACGCGGUGUAGGGA.....................GAAAG................................UUCUU.AUAGCGGCGUGGCUUCAUUUU....GAGGUUUUCU...AUG
#=GR SRS013239_Baylor_scaffold_8305/2722-2860 CODON           ........................................................................................................................................................................................................
#=GR SRS013239_Baylor_scaffold_8305/2722-2860 TT_RNIE_SLOW    ........................................................................................................................................................................................................
SRS024017_C890428/148-10                                      CGAAAAUAGGGCUUGUUUAUCUGUAUUUUUUCAGUAUAAUCCGCGAUCUAUUUGGUGCCAAAUAUGGCGUAUUAUUCACUCACGCGGUGUAGGGA.....................GAAAG................................UUCUU.AUAGCGGCGUGGCUUCAUUUU....GAGGUUUUCU...AUG
#=GR SRS024017_C890428/148-10 CODON                           ........................................................................................................................................................................................................
#=GR SRS024017_C890428/148-10 TT_RNIE_SLOW                    ........................................................................................................................................................................................................
SRS013818_Baylor_scaffold_30131/270-132                       AAAUCCGGACGCUUGAUCAAUUCUCAUUUUUUAGUAUAAUUUGCGCCCUUUGGUGUCGCUUGAGCGACGUAUUAUUAACUCACGCGGUGUAAGGA.....................GAAAG................................UUCUU.AUAGCGGCGUGGCUUCAUUUU....GAGGUUUUCU...AUG
#=GR SRS013818_Baylor_scaffold_30131/270-132 CODON            ........................................................................................................................................................................................................
#=GR SRS013818_Baylor_scaffold_30131/270-132 TT_RNIE_SLOW     ........................................................................................................................................................................................................
SRS017215_Baylor_scaffold_5416/644-782                        CUAAAAUUGGGCUUGUUUAUCUAUGUUUUUUCAGUAUAAUUCACAGCCUAUUUGGUGCCAGAUAUGGCGUAUUAUUAACUCACGCGGUGUAAGGA.....................GAAAG................................UUCUU.AUAGCGGCGUGGCUUCAUUUU....GAGGUUUUCU...AUG
#=GR SRS017215_Baylor_scaffold_5416/644-782 CODON             ........................................................................................................................................................................................................
#=GR SRS017215_Baylor_scaffold_5416/644-782 TT_RNIE_SLOW      ........................................................................................................................................................................................................
NZ_LCTK01000024.1/36140-36278                                 CGAAAAUAGGGCUUGUUUAUCUGUAUUUUUUCAGUAUAAUCCGCGAUCUAUUUGGUGCCAAUUAUGGCGUAUUAUUAACUCACGCGGUGUGAGGA.....................GAAAG................................UUCUU.AUAGCGGCGUGGCUUCAUUUU....GAGGUUUUCU...AUG
#=GR NZ_LCTK01000024.1/36140-36278 CODON                      ........................................................................................................................................................................................................
#=GR NZ_LCTK01000024.1/36140-36278 TT_RNIE_SLOW               ........................................................................................................................................................................................................
SRS011247_C1322309/227-365                                    CGAAAAUAGGGCUUGUUUAUCUGUAUUUUUUCAGUAUAAUCCGCGAUCUAUUUGGUGCCAAUUAUGGCGUAUUAUUCACUCACGCGGUGUAGGGA.....................GAAAG................................UUCCU.AUAGCGGCGUGGCUUCAUUUU....GAGGUUUUCU...AUG
#=GR SRS011247_C1322309/227-365 CODON                         ........................................................................................................................................................................................................
#=GR SRS011247_C1322309/227-365 TT_RNIE_SLOW                  ........................................................................................................................................................................................................
SRS015574_C3331718/357-495                                    AAAACGGAGGGCUUGUUUAUCUUUGUUUUUUCGGUAUAAUUCGCGGCCUAUUUGGUGCCGGUUACGGCGUAUUAUUCACUCACGCGGUGUGGGGA.....................GAAAG................................UUCCU.AUAGCGGCGUGGCUUCAUUUU....GAGGUUUUCU...AUG
#=GR SRS015574_C3331718/357-495 CODON                         ........................................................................................................................................................................................................
#=GR SRS015574_C3331718/357-495 TT_RNIE_SLOW                  ........................................................................................................................................................................................................
NZ_LCTI01000049.1/6617-6479                                   CGAAAAUAAGGCUUGUUUAUCUGUAUUUUUUCAGUAUAAUCCACGAUCUAUUUGGUGCCAAUUAUGGCGUAUUAUUAACUCACGCGGUGUGGGGA.....................GAAAG................................UUCCU.AUAGCGGCGUGGCUUCAUUUU....GAGGUUUUCU...AUG
#=GR NZ_LCTI01000049.1/6617-6479 CODON                        ........................................................................................................................................................................................................
#=GR NZ_LCTI01000049.1/6617-6479 TT_RNIE_SLOW                 ........................................................................................................................................................................................................
SRS019028_C2927759/148-10                                     AAAACGGAGGGCUUGUUUAUCUUUGUUUUUUCGGUAUAAUUCGCGGCCUAUUUGGUGCCGAUUACGGCGUAUUAUUCACUCACGCGGUGUGGGGA.....................GAAAG................................UUCCU.AUAGCGGCGUGGCUUCAUUUU....GAGGUUUUCU...AUG
#=GR SRS019028_C2927759/148-10 CODON                          ........................................................................................................................................................................................................
#=GR SRS019028_C2927759/148-10 TT_RNIE_SLOW                   ........................................................................................................................................................................................................
NZ_LCTH01000053.1/9221-9083                                   CGAAAAUAAGGCUUGUUUAUCUGUAUUUUUUCAGUAUAAUCCGCGAUCUAUUUGGUGCCAAUUAUGGCGUAUUAUUAACUCACGCGGUGUGGGGA.....................GAAAG................................UUCUC.AUAGCGGCGUGGCUUCAUUUU....GAGGUUUUCU...AUG
#=GR NZ_LCTH01000053.1/9221-9083 CODON                        ........................................................................................................................................................................................................
#=GR NZ_LCTH01000053.1/9221-9083 TT_RNIE_SLOW                 ........................................................................................................................................................................................................
NZ_LCTJ01000055.1/6625-6487                                   CGAAAAUAAGGCUUGUUUAUCUGUAUUUUUUCAGUAUAAUCCGCGAUCUAUUUGGUGCCAAUUAUGGCGUAUUAUUAACUCACGCGGUGUGGGGA.....................GAAAG................................UUCUU.AUGGCGGCGUGGCUUCAUUUU....GAGGUUUUCU...AUG
#=GR NZ_LCTJ01000055.1/6625-6487 CODON                        ........................................................................................................................................................................................................
#=GR NZ_LCTJ01000055.1/6625-6487 TT_RNIE_SLOW                 ........................................................................................................................................................................................................
SRS023930_Baylor_scaffold_6246/2726-2864                      AUAAGGCUUGUUUAUCUGUAUUUUUUCAGUAUAAUCCGCGAUCUAAUCUAUUUGGUGCCAAUUAUGGCGUAUUAUUAACUCACGCGGUGUGGGGA.....................GAAAG................................UUCUU.AUAGCGGCGUGGCUUCAUUUU....GAGGUUUUCU...AUG
#=GR SRS023930_Baylor_scaffold_6246/2726-2864 CODON           ........................................................................................................................................................................................................
#=GR SRS023930_Baylor_scaffold_6246/2726-2864 TT_RNIE_SLOW    ........................................................................................................................................................................................................
SRS043422_LANL_scaffold_13569/23-161                          CGAAAAUAGGGCUUGUUUAUCUGUAUUUUUUCAGUAUAAUCCGCGAUCUAUUUGGUGCCAAUUAUGGCGUAUUAUUAACUCACGCGGUGUGGGGA.....................GAAAG................................UUCUU.AUAGCGGCGUGGCUUCAUUUU....GAGGUUUUCU...AUG
#=GR SRS043422_LANL_scaffold_13569/23-161 CODON               .....................................................................................................................................................................................................AUG
#=GR SRS043422_LANL_scaffold_13569/23-161 TT_RNIE_SLOW        ........................................................................................................................................................................................................
Saliva_LANL_C126650/39-177                                    CGAAAAUAAGGCUUGUUUAUCUGUAUUUUUUCAGUAUAAUCCGCGAUCUAUUUGGUGCCAAUUAUGGCGUAUUAUUAACUCACGCGGUGUGGGGA.....................GAAAG................................UUCUU.AUAGCGGCGUGGCUUCAUUUU....GAGGUUUUCU...AUG
#=GR Saliva_LANL_C126650/39-177 CODON                         .....................................................................................................................................................................................................AUG
#=GR Saliva_LANL_C126650/39-177 TT_RNIE_SLOW                  ........................................................................................................................................................................................................
SRS015436_WUGC_scaffold_10632/582-444                         CGAAAAUAAGGCUUGUUUAUCUGUAUUUUUUCAGUAUAAUCCGCAAUCUAUUUGGUGCCAAUUAUGGCGUAUUAUUAACUCACGCGGUGUGGGGA.....................GAAAG................................UUCUU.AUAGCGGCGUGGCUUCAUUUU....GAGGUUUUCU...AUG
#=GR SRS015436_WUGC_scaffold_10632/582-444 CODON              .....................................................................................................................................................................................................AUG
#=GR SRS015436_WUGC_scaffold_10632/582-444 TT_RNIE_SLOW       ........................................................................................................................................................................................................
NZ_AFQR01000017.1/23242-23104                                 CGAAAAUAGGGCUUGUUUAUCUGUAUUUUUUCAGUAUAAUCCGCGAUCUAUUUGGUGCCAAUUAUGGCGUAUUAUUAACUCACGCGGUGUGGGAA.....................GAAAG................................UUCUU.AUAGCGGCGUGGCUUCAUUUU....GAGGUUUUCU...AUG
#=GR NZ_AFQR01000017.1/23242-23104 CODON                      ........................................................................................................................................................................................................
#=GR NZ_AFQR01000017.1/23242-23104 TT_RNIE_SLOW               ........................................................................................................................................................................................................
NZ_AAZI01000001.1/341243-341382                               CGAAAAUAGAGCUUGUUUAUCUGCAUUUUUUCAGUAUAAUUCGCAGCCUAUUUGGUGCCAAUUAUGGCGUAUUAUUCACUCACGCGGUGUAGGGA.....................GAAAG................................UUCCU.AUAGCGGCGUGGCUUCAUUUU....GAGGUUUUUCU..AUG
#=GR NZ_AAZI01000001.1/341243-341382 CODON                    .....................................................................................................................................................................................................AUG
#=GR NZ_AAZI01000001.1/341243-341382 TT_RNIE_SLOW             ........................................................................................................................................................................................................
SRS014475_C164765/459-598                                     CGAAAAUAGAGCUUGUUUAUCUGCAUUUUUUCAGUAUAAUUCGCAACCUAUUUGGUGCCAAUUAUGGCGUAUUAUUCACUCACGCGGUGUGGGGA.....................GAAAG................................UUCCU.AUAGCGGCGUGGCUUCAUUUU....GAGGUUUUUCU..AUG
#=GR SRS014475_C164765/459-598 CODON                          .....................................................................................................................................................................................................AUG
#=GR SRS014475_C164765/459-598 TT_RNIE_SLOW                   ........................................................................................................................................................................................................
NZ_LAEO01000011.1/134357-134495                               UUCCUUUUUUUUCGGUAUAAUUCGCGGCUUGAAUAAACGAUCCUGUUUAUGGUGAUUCACUAUAAACGUAAUAUUAACCACACUCGGUG.CUAAA.....................UUCAGU...............................UUUAG.AGAGCGGAGUGGCUUCAAAUU....GAGGUUUUCU...AUG
#=GR NZ_LAEO01000011.1/134357-134495 CODON                    ........................................................................................................................................................................................................
#=GR NZ_LAEO01000011.1/134357-134495 TT_RNIE_SLOW             ........................................................................................................................................................................................................
NZ_LAEN01000032.1/12056-12194                                 UUCCUUUUUUUUCGGUAUAAUUCGCGACUUGAAUAAACGAUCCUGUUUAUGGUGAUUCACUAUAAACGUAAUAUUAACCACACUCGGUG.CUAAA.....................UUCAGU...............................UUUAG.AGAGCGGAGUGGCUUCAAAUU....GAGGUUUUCU...AUG
#=GR NZ_LAEN01000032.1/12056-12194 CODON                      .....................................................................................................................................................................................................AUG
#=GR NZ_LAEN01000032.1/12056-12194 TT_RNIE_SLOW               ........................................................................................................................................................................................................
NZ_CCMQ01000009.1/102078-101940                               CACCCCCUUGAAUAUUCCUUUUUUUCCGGUAUAAUCUGCCUCCUGACAAAAGCUGCCGUUGUACGGCGUAAUAUUAACCACACUCGGUG.CCGAA.....................UUCAGU...............................UUCGG.AAAGCGGAGUGGCUUCAGAUU....GAGGUUUUCU...AUG
#=GR NZ_CCMQ01000009.1/102078-101940 CODON                    .....................................................................................................................................................................................................AUG
#=GR NZ_CCMQ01000009.1/102078-101940 TT_RNIE_SLOW             ........................................................................................................................................................................................................
NZ_CCFL01000036.1/64808-64670                                 CCACCCCUUGAAUAUUCCUUUUUUUCGGGUAUAAUCUGCCUCCUUAUUAGCGUUGCCGUUAUACGGCGUAAUAUUAACCACACUCGGUG.CCGAA.....................UUCAGU...............................UUCGG.AAAGCGGAGUGGCUUCAGAUU....GAGGUUUUCU...AUG
#=GR NZ_CCFL01000036.1/64808-64670 CODON                      ........................................................................................................................................................................................................
#=GR NZ_CCFL01000036.1/64808-64670 TT_RNIE_SLOW               ........................................................................................................................................................................................................
NZ_CDON01000014.1/179049-178911                               CCGCCCCUUGAAUAUUCCUUUUUUUCGGGUAUAAUCUGCCUCCUUAUUAGCAUUGCCGUUAUACGGCGUAAUAUUAACCACACUCGGUG.CCGAA.....................UUCAGU...............................UUCGG.AAAGCGGAGUGGCUUCAGAUU....GAGGUUUUCU...AUG
#=GR NZ_CDON01000014.1/179049-178911 CODON                    ........................................................................................................................................................................................................
#=GR NZ_CDON01000014.1/179049-178911 TT_RNIE_SLOW             ........................................................................................................................................................................................................
NZ_AAZI01000001.1/243043-243181                               CCUACACUUGCAAGACUGUCCUUUUUUGUAUAAUCUGCACUCUUACAUACAAACUACCAUUUAUGGCAUAAUAUUAAUUACGCGAGGCGUCAG.......................UCCUUGAAC..............................UUG.AUAGCGGCGUGGCUUUAAAUU....GAGGUUUUCU...AUG
#=GR NZ_AAZI01000001.1/243043-243181 CODON                    ........................................................................................................................................................................................................
#=GR NZ_AAZI01000001.1/243043-243181 TT_RNIE_SLOW             ........................................................................................................................................................................................................
IMNBL1_c0005061/1629-1766                                     CAUUUCCAACUAAAGGGCGUAUAAUUCGCCACCUUAAUACUCAUGUAGUAUUGAAUCAUCAUUGAUUUUUUAAUAAAUUACGUGUGGUAUCAGG.U....................GAAAA..............................A.UCCUG.AUGGCGACGCGGCCCAAGA......GAGGUUUUCC...AUG
#=GR IMNBL1_c0005061/1629-1766 CODON                          .....................................................................................................................................................................................................AUG
#=GR IMNBL1_c0005061/1629-1766 TT_RNIE_SLOW                   ........................................................................................................................................................................................................
NZ_JWIZ01000037.1/23039-22893                                 AAAGAUCUUGAAUUUCCCCUGAAUUUAACCUAGAAUAUGCAACCUUUAUGGCGCUAGGAUCACCUAGCAUUUUAUCAAUACAUAUGGUGUCAGA.C......A.............AAAUAGA.......................U....G.CUCUG.AUGGCGAUAUGGCUUCUAAAU....GAGGUUUUCUAUAAUG
#=GR NZ_JWIZ01000037.1/23039-22893 CODON                      TP...................................................................................................................................................................................................AUG
#=GR NZ_JWIZ01000037.1/23039-22893 TT_RNIE_SLOW               ........................................................................................................................................................................................................
NZ_JSUM01000010.1/3399-3536                                   CUAUUGCUUAACCGGUUUUUAUUCUGUAUAAUCUUCCGUCUUUAAAAGACCUGCGCAGCUGCGCAUAAUUAUUAACAAUACAUAUGGUGUCGGA......................CUGGUU................................UCCG.AUAGCGAUAUGGCUUCAAUCC....GAGGUUUUCC...AUG
#=GR NZ_JSUM01000010.1/3399-3536 CODON                        .....................................................................................................................................................................................................AUG
#=GR NZ_JSUM01000010.1/3399-3536 TT_RNIE_SLOW                 ........................................................................................................................................................................................................
NZ_ATYS01000043.1/32796-32658                                 AAUAUCAACUCUGUAUAAUGCGCCUCCUUUGGUUCAUUUAGGUGAAUCCAAAACACGACUCAUCAUCAUUAUUUAUAUUUCGCGUGGUGUUCGG.C....................AAUAGU.............................G.ACCGG.AUAGCGACGCGGCUUAAGA......GAGGCCUACC...AUG
#=GR NZ_ATYS01000043.1/32796-32658 CODON                      .....................................................................................................................................................................................................AUG
#=GR NZ_ATYS01000043.1/32796-32658 TT_RNIE_SLOW               ........................................................................................................................................................................................................
NZ_CP010423.1/3853200-3853064                                 UGCGUUGAUUAUAUGGCAUCUGUAUAAUACGCCACCUUUGGUUCAAAACAUGAAUCAAACCACUCAACCAUUUUUUACUUCGCGUGGUGUUCGG.C....................AAUAGU.............................G.ACCGU.AUAGCGACGCGACAUAGA.......GAGGCUAAU....AUG
#=GR NZ_CP010423.1/3853200-3853064 CODON                      .....................................................................................................................................................................................................AUG
#=GR NZ_CP010423.1/3853200-3853064 TT_RNIE_SLOW               ........................................................................................................................................................................................................
CEPZ01031768.1/3678-3530                                      UAUUUUUUAGCACUUUUUACUUGUUGAGUGUUGCAGUUAAGGACUUGAUCCAAUACAAUGCGCGCCCAUUAAAUUGAAUUCGUAUGGUGCUUAG.C......AAUU..........AAUAGG.....................AAUU....G.ACUAA.GUGGCGAUACGGCCUAAUACA....GAGGUUUCCC...AUG
#=GR CEPZ01031768.1/3678-3530 CODON                           .....................................................................................................................................................................................................AUG
#=GR CEPZ01031768.1/3678-3530 TT_RNIE_SLOW                    ........................................................................................................................................................................................................
CESI01260480.1/172-25                                         UAAAAUUGAUUAAUUAAUUACCACAUAGGCUUGCCUUGCCUGUCGCGAUACCUUAUUAUUCGCCACCAUUAUUUUUAACUCGUAUGGUGCUUUG.C......AGC...........AAUAAAUA....................GCU....G.ACUAA.GUGGCGAUGCGGCCUUAAACA....GAGGUUUCC....AUG
#=GR CESI01260480.1/172-25 CODON                              ........................................................................................................................................................................................................
#=GR CESI01260480.1/172-25 TT_RNIE_SLOW                       ........................................................................................................................................................................................................
SRS018157_Baylor_scaffold_12494/762-610                       AAUAAUCUGUUUUUUACGGUAUAAUUUGCCGUCUAUUUUCAACGUGUCGCCAAUUAAAAACGGCGGUGUAAUAUUAACUUCGUAUGGUGUUAAG.C......GGUUG.........CAAAGU....................CAAUC....GGGCUUA.AUAGCGAUACGGCUUCUUAAU....GAGGUUCUCCC..AUG
#=GR SRS018157_Baylor_scaffold_12494/762-610 CODON            .....................................................................................................................................................................................................AUG
#=GR SRS018157_Baylor_scaffold_12494/762-610 TT_RNIE_SLOW     ........................................................................................................................................................................................................
SRS015440_WUGC_scaffold_33201/92-244                          CUGCAUAAAAAUCCGAAUUUAAGAUAAAUUGGCUUAUUANNNNNNNNNNNNNNNNNNNNNNNNNNNNNNNNNNNNNACUUCGUAUGGUGUUAAG.C......GGUUG.........CAAAGU....................CAAUC....GGGCUUA.AUAGCGAUACGGCUUCUUAAU....GAGGUUCUCCC..AUG
#=GR SRS015440_WUGC_scaffold_33201/92-244 CODON               .....................................................................................................................................................................................................AUG
#=GR SRS015440_WUGC_scaffold_33201/92-244 TT_RNIE_SLOW        ........................................................................................................................................................................................................
SRS013949_WUGC_scaffold_20645/1343-1495                       AAUAAUCUGUUUUUUACGGUAUAAUUUACCGUCUAUUUUCAACGUGUCGCCAAUUAAAAACGGCGGUGUAAUAUUAACUUCGUAUGGUGUUAAG.C......GGUUG.........CAAAGU....................CAAUC....GGGCUUA.AUAGCGAUACGGCUUCUUAAU....GAGGUUCUCCC..AUG
#=GR SRS013949_WUGC_scaffold_20645/1343-1495 CODON            .......................................GUA...........................................................................................................................................................AUG
#=GR SRS013949_WUGC_scaffold_20645/1343-1495 TT_RNIE_SLOW     ........................................................................................................................................................................................................
SRS053917_LANL_scaffold_40839/310-158                         AAUAAUCUGUUUUUUACGGUAUAAUUUGCCGUCUAUUUUGAUCGUGCCGCCAAUUGAAAACGGCGGUGUAAUAUUAACUUCGUAUGGUGUUAAG.C......GGUUG.........CAAAGU....................CAAUC....GGGCUUA.AUAGCGAUACGGCUUCUUAAU....GAGGUUCUCCC..AUG
#=GR SRS053917_LANL_scaffold_40839/310-158 CODON              ........................................................................................................................................................................................................
#=GR SRS053917_LANL_scaffold_40839/310-158 TT_RNIE_SLOW       ........................................................................................................................................................................................................
SRS018394_C3997563/288-440                                    AUAAUCUGUUUUUUACGGUAUAAUUUACCGUCUAUUUUCAACGUGUCGCCAAUUAAAAAACGGCGGUGUAAUAUUAACUUCGUAUGGUGUUAAG.C......GGUUG.........CAAAGU....................CAAUC....GGGCUUA.AUAGCGAUACGGCUUCUUAAU....GAGGUUCUCCC..AUG
#=GR SRS018394_C3997563/288-440 CODON                         .....................................................................................................................................................................................................AUG
#=GR SRS018394_C3997563/288-440 TT_RNIE_SLOW                  ........................................................................................................................................................................................................
SRS013170_Baylor_scaffold_137087/864-1016                     GAAUAAUCUGUUUUUUACGGUAUAAUUUGCCGUCUAUUUUCAACGUGUCGCCAAUUAAAACGGCGGUGUAAUAUUAACUUCGUAUGGUGUUAAG.C......GGUUG.........CAAAGU....................CAAUC....GGGCUUA.AUAGCGAUACGGCUUCUUAAU....GAGGUUCUCCC..AUG
#=GR SRS013170_Baylor_scaffold_137087/864-1016 CODON          .....................................................................................................................................................................................................AUG
#=GR SRS013170_Baylor_scaffold_137087/864-1016 TT_RNIE_SLOW   ........................................................................................................................................................................................................
NZ_JYNJ01000035.1/80933-80797                                 AUUUUUUCCCGGCGGAUCGCCAUCUUAGUGUUGAACUUCUGCCCCCUAUGCUAUAUUAUUCGCCACCAUUAUUUUUAACUCGUAUGGUACCUGG.C....................AAAA...............................G.AUCAG.GUGGCGAUACGGCCUUAACA.....GAGGUUCCC....AUG
#=GR NZ_JYNJ01000035.1/80933-80797 CODON                      .....................................................................................................................................................................................................AUG
#=GR NZ_JYNJ01000035.1/80933-80797 TT_RNIE_SLOW               ........................................................................................................................................................................................................
NZ_JYNI01000086.1/37813-37949                                 AUUUUUUCCUGCCUGAUUGCGAAGUUAAUGUUGAACUUCAUGGCUUGAUGCUUUAUUAUUCGGCCCCAUUAUUUUUAACUCGUAUGGUACCUGG.C....................AAAA...............................G.AUCAG.GUGGCGAUACGGCCUUAACA.....GAGGUUCCC....AUG
#=GR NZ_JYNI01000086.1/37813-37949 CODON                      .....................................................................................................................................................................................................AUG
#=GR NZ_JYNI01000086.1/37813-37949 TT_RNIE_SLOW               ........................................................................................................................................................................................................
JGI24723J26617_10002644/13554-13700                           CUGAUUGCUUAAUUUUUUAGCAGUUUUUUAUUGCUAUGGCAGUAAUGAUGCUAUAACAUUCGCCUCCAUUAUUUUUAACUCGUAUGGUGCUUGG.C......AG............CAAUAAUGA....................CU....G.AUCAA.GUGGCGAUGCGGCCUUAACA.....GAGGUUCCCC...AUG
#=GR JGI24723J26617_10002644/13554-13700 CODON                .....................................................................................................................................................................................................AUG
#=GR JGI24723J26617_10002644/13554-13700 TT_RNIE_SLOW         ........................................................................................................................................................................................................
KGI_S2_ANT06_2345m_c1007050/3368-3514                         CUCGUUGCUUAAUUUUUUAGCAGUUUUUUAUUGCUAUGGAGGAAAUGAUCCUAUAACAUUCGCCUCCAUUAUUUUUAACUCGUAUGGUGCUUGG.C......AG............CAAUAAUGA....................CU....G.AUCAA.GUGGCGAUACGGCCUUAACA.....GAGGUUUCCC...AUG
#=GR KGI_S2_ANT06_2345m_c1007050/3368-3514 CODON              ........................................................................................................................................................................................................
#=GR KGI_S2_ANT06_2345m_c1007050/3368-3514 TT_RNIE_SLOW       ........................................................................................................................................................................................................
CEWQ01046878.1/351-497                                        AUUUAUUGCUUAAAUUUCUAGCAAUUUUUAUUGCUAUGGUGGUAAUGAUCCUAUAACAUUCGCCUCCAUUAUUUUUAACUCGUAUGGUGCUUGG.C......AG............CAAUAAUGA....................CU....G.AUCAA.GUGGCGAUACGGCCUUAACA.....GAGGUUUCCC...AUG
#=GR CEWQ01046878.1/351-497 CODON                             .....................................................................................................................................................................................................AUG
#=GR CEWQ01046878.1/351-497 TT_RNIE_SLOW                      ........................................................................................................................................................................................................
KGI_S1_ANT01_95m_c10073717/741-887                            CAAAAAUGCUCAAAUUUUUAGCAAUUUUUAUUGCUAUGGGGGUGAUGAUCCUAUAACAUUCGCCUCCAUUAUUUUUAACUCGUAUGGUGCUUGG.C......AG............CAAUAAUGA....................CU....G.AUCAA.GUGGCGAUACGGCCUUAACA.....GAGGUUUCCC...AUG
#=GR KGI_S1_ANT01_95m_c10073717/741-887 CODON                 .....................................................................................................................................................................................................AUG
#=GR KGI_S1_ANT01_95m_c10073717/741-887 TT_RNIE_SLOW          ........................................................................................................................................................................................................
CESO01253667.1/548-694                                        GUAAAUUGCUUAUUUUUUUAGCGGUUUUUAUUGCUAUGCGGGUGGGGAUCUUAUAAUAUUCGCCUCCAUUAUUUUUAACUCGUAUGGUGCUUGG.C......AG............CAAUAAUGA....................CU....G.AUCAA.GUGGCGAUACGGCCUUAACA.....GAGGUUUCCC...AUG
#=GR CESO01253667.1/548-694 CODON                             .....................................................................................................................................................................................................AUG
#=GR CESO01253667.1/548-694 TT_RNIE_SLOW                      ........................................................................................................................................................................................................
JGI24724J26744_10001006/3241-3387                             ACAAAUUGCUUAUUUUUUUAGCGGUUUUUAUUGCUAUGCGAAGGGGGAUCUUAUAAUAUUCGCCUCCAUUAUUUUUAACUCGUAUGGUGCUUGG.C......AG............CAAUAAUGA....................CU....G.AUCAA.GUGGCGAUACGGCCUUAACA.....GAGGUUUCCC...AUG
#=GR JGI24724J26744_10001006/3241-3387 CODON                  .....................................................................................................................................................................................................AUG
#=GR JGI24724J26744_10001006/3241-3387 TT_RNIE_SLOW           ........................................................................................................................................................................................................
KGI_S2_ANT04_2345m_c1002142/7917-8063                         ACCUGAUUGUUCAAUUUAUAGCUUUUUUUAUUGCUAUAGAGAGCAUCAUGCUAUAACAUUCGCCUCCAUUAUUUUUAACUCGUAUGGUGCUUGA.C......AG............CAAUAAUGA....................CU....G.AUCAA.GUGGCGAUACGGCCUUAACA.....GAGGUUUCCC...AUG
#=GR KGI_S2_ANT04_2345m_c1002142/7917-8063 CODON              ........................................................................................................................................................................................................
#=GR KGI_S2_ANT04_2345m_c1002142/7917-8063 TT_RNIE_SLOW       ........................................................................................................................................................................................................
KGI_S1_ANT01_95m_c10018623/2812-2958                          CUUCAUUGCUUAUUUUUUUAGCAAUUUUUAUUGCUAUGGGGUAAAUGAUCCUAUAACAUUCGCCUCCAUUAUUUUUAACUCGUAUGGUGCUUGG.C......AG............CAAUAAUGA....................CU....G.AUCAA.GUGGCGAUGCGGCCUUAACA.....GAGGUUUCCC...AUG
#=GR KGI_S1_ANT01_95m_c10018623/2812-2958 CODON               ........................................................................................................................................................................................................
#=GR KGI_S1_ANT01_95m_c10018623/2812-2958 TT_RNIE_SLOW        ........................................................................................................................................................................................................
KGI_S1_ANT01_95m_c10184467/151-5                              CUUUAUAGCUUAGUUUUGUAGCAAUUUUUAUUGCUAUGGGAGAGAUGAUGCUAUAACAUUCGCCUCCAUUAUUUUUAACUCGUAUGGUGCUUGG.C......AG............CAAUAAUGA....................CU....G.AUCAA.GUGGCGAUGCGGCCUUAACA.....GAGGUUUCCC...AUG
#=GR KGI_S1_ANT01_95m_c10184467/151-5 CODON                   ........................................................................................................................................................................................................
#=GR KGI_S1_ANT01_95m_c10184467/151-5 TT_RNIE_SLOW            ........................................................................................................................................................................................................
JCVI_SCAF_1101668217967/631-769                               AUUUAAUGAUUUUUAAGGGGUGUUUUAUUGUAAAUAACGCAGCAAACCUGUAUGAUUCGCCAGUUUUUUUAAUAUUAAUGCGUGUGGUGUCUGUU.....................GAAACA...............................CAUAG.AUAGCGACACGGCCGACA.......GAGGUAACCCCA.AUG
#=GR JCVI_SCAF_1101668217967/631-769 CODON                    ...............................................................................................................................................................AUG......................................
#=GR JCVI_SCAF_1101668217967/631-769 TT_RNIE_SLOW             ........................................................................................................................................................................................................
CETA01009654.1/3826-3681                                      AAAACAAGCGUAAUAAGCCUCUUGAAUGAUCAGUGAAGAUCGCAUAAAAUGCCGCGCUCUUAAACAUUGUUGUUUUUUUACACAUGGUGUCCUG.C......GC............AGACGAG......................GC....G.ACUGG.AUAGCGAUGUGGCCUAACUC.....GAGGUAUUCCC..AUG
#=GR CETA01009654.1/3826-3681 CODON                           .....................................................................................................................................................................................................AUG
#=GR CETA01009654.1/3826-3681 TT_RNIE_SLOW                    ........................................................................................................................................................................................................
CETM01039028.1/1342-1487                                      AAAACAAGCGUAAUAAGCCUCUUGAAUGAUCAGCGAAGAUCGCAUAAAAUGCCGCGCUCUUAAACAUUGUUGUUUUUUUACACAUGGUGUCCUG.C......GC............AGACGAG......................GC....G.ACUGG.AUAGCGAUGUGGCCUAACUC.....GAGGUAUUCCC..AUG
#=GR CETM01039028.1/1342-1487 CODON                           .....................................................................................................................................................................................................AUG
#=GR CETM01039028.1/1342-1487 TT_RNIE_SLOW                    ........................................................................................................................................................................................................
CESO01134195.1/3201-3107                                      ...................................................CCGCGCUCUUAAACAUUGUUGUUUUUUUACACAUGGUGUCCUG.C......GC............AAAAGAG......................GC....G.ACUGG.AUAGCGAUGUGGCCCAACUU.....GAGGUAUUCCC..AUG
#=GR CESO01134195.1/3201-3107 CODON                           .....................................................................................................................................................................................................AUG
#=GR CESO01134195.1/3201-3107 TT_RNIE_SLOW                    ........................................................................................................................................................................................................
JGI11881J13070_1002314/642-781                                UACAAGGCAAUAGAUUCUGCUUGAUCACAAGCCGUUGAUCGCUUAAAAUGCGCGGCUCUUAAAUCAUUGAUGUUUUUUUGCGCAUGGUGUUCGGCU....................UUG................................G.AUCGA.AUGGCGAUGCGGCCCAUAACU....GAGGUAACCCC..AUG
#=GR JGI11881J13070_1002314/642-781 CODON                     .............................................................................................................................................................................GUA.....................AUG
#=GR JGI11881J13070_1002314/642-781 TT_RNIE_SLOW              ........................................................................................................................................................................................................
CERU01038670.1/1721-1582                                      UACAAGGCAGCAGAUUCUGCUUGAUCACAGGCUCAGGAUCACAUAAAAUGCGCGGCUCUUAAUUCAUUGAUGUUUUUUUGCGCAUGGUGUUCGGCU....................UUG................................G.AUCGA.AUGGCGAUGCGGCCCAUAACU....GAGGUAACCCC..AUG
#=GR CERU01038670.1/1721-1582 CODON                           .....................................................................................................................................................................................................AUG
#=GR CERU01038670.1/1721-1582 TT_RNIE_SLOW                    ........................................................................................................................................................................................................
CENV01129508.1/748-887                                        UACAAGGCAGCAGAUUCUGCUUGAUCACAGGCGCAGGAUCACAUAAAAUGCGCGGCUCUUAAUUCAUUGAUGUUUUUUUGCGCAUGGUGUUCGGCU....................UUG................................G.AUCGA.AUGGCGAUGCGGCCCAUAACU....GAGGUAACCCC..AUG
#=GR CENV01129508.1/748-887 CODON                             .....................................................................................................................................................................................................AUG
#=GR CENV01129508.1/748-887 TT_RNIE_SLOW                      ........................................................................................................................................................................................................
CETA01011209.1/162-301                                        UACAAGGCAGCAGAUUCUACUUGAUCACAGGCUCAGGAUCACAUAAAAUGCGCGGCUCUUAAUUCAUUGAUGUUUUUUUGCGCAUGGUGUUCGGCU....................UUG................................G.AUCGA.AUGGCGAUGCGGCCCAUAACU....GAGGUAACCCC..AUG
#=GR CETA01011209.1/162-301 CODON                             .....................................................................................................................................................................................................AUG
#=GR CETA01011209.1/162-301 TT_RNIE_SLOW                      ........................................................................................................................................................................................................
JGI24724J26744_10119556/171-310                               UACAAGGCAGCAGAUUCUGCUUGAUCACANGCUCAGGAUCACAUAAAAUGCGCGGCUCUUAAUUCAUUGAUGUUUUUUUGCGCAUGGUGUUCGGCU....................UUG................................G.AUCGA.AUGGCGAUGCGGCCCAUAACU....GAGGUAACCCC..AUG
#=GR JGI24724J26744_10119556/171-310 CODON                    ......................................PTS............................................................................................................................................................AUG
#=GR JGI24724J26744_10119556/171-310 TT_RNIE_SLOW             ........................................................................................................................................................................................................
CEGE01001000.1/1280-1141                                      UACAAGGCAAUAGAUUAUGCUUGAUCACAAGCCGUGGAUCGCAUAAAAUGCGCGGCUCUUAAAUCAUUGAUGUUUUUUUGCGCAUGGUGUUCGGCU....................UUG................................G.AUCGA.AUGGCGAUGCGGCCCAUAACU....GAGGUAACCCC..AUG
#=GR CEGE01001000.1/1280-1141 CODON                           .....................................................................................................................................................................................................AUG
#=GR CEGE01001000.1/1280-1141 TT_RNIE_SLOW                    ........................................................................................................................................................................................................
NZ_AJYK01000068.1/61011-61182                                 AUGUGUUGAUCGAUUGCGGCGGAUUCAUUACUAUACUGCGCCUCGAACGAUGCAGAUUUCUGUAUCAUUAUUAAAAACUACGUAUGGUGUCUGGCC.....ACUUUUU.AU.CUUCUUGUA............GAAGUAUAAAGAGGAA..GAACUAG.AUAGCGAUACGGACCAAUAU.....AAGGUUUGUCCU.AUG
#=GR NZ_AJYK01000068.1/61011-61182 CODON                      .....................................................................................................................................................................................................AUG
#=GR NZ_AJYK01000068.1/61011-61182 TT_RNIE_SLOW               ........................................................................................................................................................................................................
AUXO015586256.1/5257-5118                                     AAAAAAUAGAUCUUGCACAAAUUGAUAAGUGGUUAUAUUAUGCGUGAGUUGCACGAUGCGGCGGUUUGUUAGUUUAAUUACGUGUGGUGUCCGACU....................UCG................................G.GUUUG.AUAGCGACACGGCCUAAAUU.....GAGGUUUCCUAA.AUG
#=GR AUXO015586256.1/5257-5118 CODON                          .....................................................................................................................................................................................................AUG
#=GR AUXO015586256.1/5257-5118 TT_RNIE_SLOW                   ........................................................................................................................................................................................................
CEUX01028586.1/196-334                                        CGGCGCAAGCGCGAUCCUGUGCUUGAUCAUUGCACAGGGUUCAGGUAGAAUCCGCGCCCUAAUUAUUCCAUUAUUAACCACGUAUGGUGUGCGGA.....................GAGAG................................UCCGU.AUAGCGAUGCGGCCCAAUU......GAGGUAACCCUU.AUG
#=GR CEUX01028586.1/196-334 CODON                             .....................................................................................................................................................................................................AUG
#=GR CEUX01028586.1/196-334 TT_RNIE_SLOW                      ........................................................................................................................................................................................................
NZ_AUBY01000009.1/261892-262039                               UCAGGGAUCCUUGCUUGGGUGAGCGGCUUACUAUAGAAUUCGCGACCUAAAAUUUGUUAAGGCUCUGAUAGAGUUUAAUUCGUGUGGUGUUUGGU.......GCUG..........GUAA.......................CGGUG.....AUCAA.AUGGCGACACGGCCCAUGAUU....GAGGUAAUCCC..AUG
#=GR NZ_AUBY01000009.1/261892-262039 CODON                    .....................................................................................................................................................................................................AUG
#=GR NZ_AUBY01000009.1/261892-262039 TT_RNIE_SLOW             ........................................................................................................................................................................................................
NZ_AUBZ01000002.1/259880-260027                               UCGGGGAUCCUUGCUUGGUUGAGCGGCUUACUAUAGAAUUCGCGACCUAAAAUUUGUUAAGGCUCUGAUAGAGUUUAAUUCGUGUGGUGUUUGGU.......GCUG..........GUUA.......................CAGUG.....AUCAA.AUGGCGACACGGCCCAUGAUU....GAGGUAAUCCC..AUG
#=GR NZ_AUBZ01000002.1/259880-260027 CODON                    ........................................................................................................................................................................................................
#=GR NZ_AUBZ01000002.1/259880-260027 TT_RNIE_SLOW             ........................................................................................................................................................................................................
topACOD_F95O9CU02IUQBW/64-213                                 CCGCCGUCGAUACGGUAUUUGCGUAUCACGAUACCUGAAAAUCACUGAGAUUUUAGGUUUAUCAUUUAACUAUUAAUUCUCGUGUGGUGCCGGUGC......AGG...........UGAAUU......................CCUG...G.CACGGGAGAGCGACGCGGCCCUUUACU....GAGGUUUUCC...AUG
#=GR topACOD_F95O9CU02IUQBW/64-213 CODON                      .....................................................................................................................................................................................................AUG
#=GR topACOD_F95O9CU02IUQBW/64-213 TT_RNIE_SLOW               ........................................................................................................................................................................................................
JGI24739J22299_10000025/17852-17999                           CAGCAUUAAACAUUAGCCUGUAUAAUGUGCCGCCUUCGGUAAGAAAGACCUUGCCGGAGUUCACCAUUAAUGUUCAAUCGCGUGUGGUG.CUGCGC......AGG...........UUCACGU.....................CCUG...G.CGCGG.AGAGCGACACGGCCUUAUAU.....GAGGUUUCCC...AUG
#=GR JGI24739J22299_10000025/17852-17999 CODON                .....................................................................................................................................................................................................AUG
#=GR JGI24739J22299_10000025/17852-17999 TT_RNIE_SLOW         ........................................................................................................................................................................................................
JGI24737J22298_10026474/1297-1444                             CAGCAUUAAACAUUAGCCUGUAUAAUAUGCCGCCUUCGGUAAGAAAGACCUUGCCGGAGUUCACCAUUAAUGUUCAAUCGCGUGUGGUG.CUGCGC......AGG...........UUCACGU.....................CCUG...G.CGCGG.AGAGCGACACGGCCUUAUAU.....GAGGUUUCCC...AUG
#=GR JGI24737J22298_10026474/1297-1444 CODON                  ................................................................GUA..................................................................................................................................AUG
#=GR JGI24737J22298_10026474/1297-1444 TT_RNIE_SLOW           ........................................................................................................................................................................................................
NC_014837.1/4221601-4221455                                   CAAAAGCGCUCAUUUUCUGUAUACUACGCCGCCUUUGAUGAGAAUCGCUCGUCAAAGAGUACACAUUAAUUGUUCAACCGCGUGUGGUG.CUGUGC......AGG...........UUUGG.......................CCUG...G.CACGG.AGAGCGACACGGCCUUUUAU.....GAGGUUCUCCC..AUG
#=GR NC_014837.1/4221601-4221455 CODON                        .....................................................................................................................................................................................................AUG
#=GR NC_014837.1/4221601-4221455 TT_RNIE_SLOW                 ........................................................................................................................................................................................................
NZ_LGIS01000015.1/106007-106153                               UGCUAAAAGUGGUUAAUUUCUGUAUACUAUGCCGCCUUCGAUGAGAUCGCUUGUCGGAGCAUACACUUAAUGUUCAAUCGCGUGUGGUG.CUGUGC......AGGC..........UGA........................GCCUG...G.CACGG.AGAGCGACACGGCCUUUUAU.....GAGGUUCUCCC..AUG
#=GR NZ_LGIS01000015.1/106007-106153 CODON                    ........................................................................................................................................................................................................
#=GR NZ_LGIS01000015.1/106007-106153 TT_RNIE_SLOW             ........................................................................................................................................................................................................
NZ_AKIT01000110.1/22841-22695                                 UGCUAAAACCGGUUAAUUUCUGUAUACUAUGCCGCCUUCGAUGAGAUCGCUUGUCGGAGCAUACACUUAAUGUUCAACCGCGUGUGGUG.CUGUGC......AGGC..........UAA........................GCCU....GGCACGG.AGAGCGACACGGCCUUUUAU.....GAGGUUCUCCC..AUG
#=GR NZ_AKIT01000110.1/22841-22695 CODON                      .....................................................................................................................................................................................................AUG
#=GR NZ_AKIT01000110.1/22841-22695 TT_RNIE_SLOW               ........................................................................................................................................................................................................
JGI26055J44792_1011881/666-812                                AGCAAUCGAAACUUACCUGUAUAAUAUGCCGCCUUCGGUGAGAAAUAUNUGGCCGGAGUACACCCUAUAAUGUUCAACCGCGUGUGGUG.CUGUGC......AGGU..........CAAA.......................GCCUG...G.CACGG.AGAGCGACACGGCCUUCUAU.....GAGGUUUCCC...AUG
#=GR JGI26055J44792_1011881/666-812 CODON                     .....................................................................................................................................................................................................AUG
#=GR JGI26055J44792_1011881/666-812 TT_RNIE_SLOW              ........................................................................................................................................................................................................
JGI25162J39368_1004374/487-634                                AGCAAUCGAAACUUACCUGUAUAAUAUGCCGCCUUCGGUGAGAAAUAUUUGGCCGGAGUACACCCUAUAAUGUUCAACCGCGUGUGGUG.CUGUGC......AGGU..........CAAA.......................GCCUG...G.CACGG.AGAGCGACACGGCCUUCUAU.....GAGGUUUCCCC..AUG
#=GR JGI25162J39368_1004374/487-634 CODON                     .....................................................................................................................................................................................................AUG
#=GR JGI25162J39368_1004374/487-634 TT_RNIE_SLOW              ........................................................................................................................................................................................................
JGI26052J44787_1009334/260-406                                AGCAAUCGAAACUUACCUGUAUAAUAUGCCGCCUUCGGUGAGAAAUAUCUGGCCGGAGUACACCCUAUAAUGUUCAACCGCGUGUGGUG.CUGUGC......AGGU..........CAAA.......................GCCUG...G.CACGG.AGAGCGACACGGCCUUCUAU.....GAGGUUUCCC...AUG
#=GR JGI26052J44787_1009334/260-406 CODON                     .....................................................................................................................................................................................................AUG
#=GR JGI26052J44787_1009334/260-406 TT_RNIE_SLOW              ........................................................................................................................................................................................................
JGI26053J44789_1014726/794-691                                ...........................................AAUAUCUGGCCGGAGUACACCCUAUAAUGUUCAACCGCGUGUGGUG.CUGUGC......AGGU..........CAAA.......................GCCUG...G.CACGG.AGAGCGACACGGCCUUCUAU.....GAGGUUUCCC...AUG
#=GR JGI26053J44789_1014726/794-691 CODON                     .....................................................................................................................................................................................................AUG
#=GR JGI26053J44789_1014726/794-691 TT_RNIE_SLOW              ........................................................................................................................................................................................................
NZ_AHIE01000032.1/133035-133181                               CAGCAGCAAACAUUAGCCUGUAUAAUAUGCCGCCUUCGGUAGGAAAGACCUUACCGGAGUACACCAUUAAUGUUCAAUCGCGUGUGGUG.CUGCGC......AGG...........UUUCGU......................CCUA...G.CGCGG.AGAGCGACACGGCCUUCUAU.....GAGGUUUCCC...AUG
#=GR NZ_AHIE01000032.1/133035-133181 CODON                    .....................................................................................................................................................................................................AUG
#=GR NZ_AHIE01000032.1/133035-133181 TT_RNIE_SLOW             ........................................................................................................................................................................................................
NZ_JPKO01000013.1/92521-92667                                 CAGCAGCAAACAUUAGCCUGUAUAAUAUGCCGCCUUCGGUAGGAAAGACCUUACCGGAGUACACCAUUAAUGUUCAAUCGCGUGUGGUG.CUGCGC......AGG...........UUUCGU......................CCUG...G.CGCGG.AGAGCGACACGGCCUUCUAU.....GAGGUUUCCC...AUG
#=GR NZ_JPKO01000013.1/92521-92667 CODON                      .....................................................................................................................................................................................................AUG
#=GR NZ_JPKO01000013.1/92521-92667 TT_RNIE_SLOW               ........................................................................................................................................................................................................
NZ_JRWI01000025.1/22205-22059                                 CACCAGCAAACAUUAGCCUGUAUAAUAUGCCGCCUUCGGUAGGAAAGACCUUACCGGAGUACACCAUUAAUGUUCAAUCGCGUGUGGUG.CUGCGC......AGG...........UUUCGU......................CCUG...G.CGCGG.AGAGCGACACGGCCUUCUAU.....GAGGUUUCCC...AUG
#=GR NZ_JRWI01000025.1/22205-22059 CODON                      ........................................................................................................................................................................................................
#=GR NZ_JRWI01000025.1/22205-22059 TT_RNIE_SLOW               ........................................................................................................................................................................................................
NZ_JMRT02000009.1/90883-91029                                 CAGCAAUCAGAAGUUAGCUGUAUAAUGUUGCGCCUUCGGUGAGAAAGAUCUUGCCGGAGUCCACCCUUUUUGUUCAACCGCGUGUGGUG.CUGUGC......GGG...........UUACGA......................CCUG...G.CACGG.AGAGCGACACGGCCUUAUCU.....GAGGUUUCCC...AUG
#=GR NZ_JMRT02000009.1/90883-91029 CODON                      ........................................................................................................................................................................................................
#=GR NZ_JMRT02000009.1/90883-91029 TT_RNIE_SLOW               ........................................................................................................................................................................................................
NZ_JPKP01000004.1/524757-524611                               AGCAAUCGAAACUUACCUGUAUAAUAUGCCGCCUUCGGUGAGAAAUAUCUGGCCGGAGUACACCCUAUAAUGUUCAACCGCGUGUGGUG.CUGUGC......AGGU..........UAAC.......................GCCUG...G.CACGG.AGAGCGACACGGCCUUCUAU.....GAGGUUUCCC...AUG
#=GR NZ_JPKP01000004.1/524757-524611 CODON                    ........................................................................................................................................................................................................
#=GR NZ_JPKP01000004.1/524757-524611 TT_RNIE_SLOW             ........................................................................................................................................................................................................
TrFG_GO06Z1102HIXED/1-111                                     ....................................GUGAGAAACGACCUUGCCGGAGUACACCCUAUAAUGUUCAACCGCGUGUGGUG.CUGUGC......AGGU..........UUAC.......................GCCUG...G.CACGG.AGAGCGACACGGCCUUCUAU.....GAGGUUUCCC...AUG
#=GR TrFG_GO06Z1102HIXED/1-111 CODON                          .....................................................................................................................................................................................................AUG
#=GR TrFG_GO06Z1102HIXED/1-111 TT_RNIE_SLOW                   ........................................................................................................................................................................................................
NZ_JXXL01000002.1/24269-24123                                 AGCAAUGAUAACUUCUCUGUAUAAUAUGCCGCCUUCGGUGAGAAAGACCUUGCCGGAGUACACCCUAUAAUGUUCAACCGCGUGUGGUG.CUGUGC......AGGU..........UUAC.......................GCCUG...G.CACGG.AGAGCGACACGGCCUUCUAU.....GAGGUUUCCC...AUG
#=GR NZ_JXXL01000002.1/24269-24123 CODON                      ........................................................................................................................................................................................................
#=GR NZ_JXXL01000002.1/24269-24123 TT_RNIE_SLOW               ........................................................................................................................................................................................................
NZ_CP009880.1/1060132-1059987                                 UUGCCUCGGGCGGUUAAAUUCUGUAUACUAUGCCGCCUCUGGUGAGAUAGCUCGUCAGAGAUACAUAUAAUGUUCAACCGCGUGUGGUG.CUGUGC......AGG...........UUCG........................CCUG...G.CAUGG.AGAGCGACACGGCCUUUUAU.....GAGGUUUUCCC..AUG
#=GR NZ_CP009880.1/1060132-1059987 CODON                      .....................................................................................................................................................................................................AUG
#=GR NZ_CP009880.1/1060132-1059987 TT_RNIE_SLOW               ........................................................................................................................................................................................................
JGI26051J44788_1011887/275-420                                UUGCCUUGGGCGGUUAAAUUCUGUAUACUAUGCCGCCUUUGGUGAGAUGGCUCGCCAGAGAUACAUAUAAUGUUCAACCGCGUGUGGUG.CUGUGC......AGG...........UUCG........................CCUG...G.CAUGG.AGAGCGACACGGCCUUUUAU.....GAGGUUUUCCC..AUG
#=GR JGI26051J44788_1011887/275-420 CODON                     .....................................................................................................................................................................................................AUG
#=GR JGI26051J44788_1011887/275-420 TT_RNIE_SLOW              ........................................................................................................................................................................................................
NZ_JUQR01000121.1/95185-95333                                 UAAAAGCGGUUAUUUUCUGUAUAGUAUGCCGCCUUUGGUGAGAAAGGUCUCGCCAGAGCCUAAACAUUAAUGUUCAACCGCGUGUGGUG.CUGUGC......GGGU..........UUUUA......................GCCUG...G.CACGG.AGAGCGACACGGCCUUUUAU.....GAGGUUCUCCC..AUG
#=GR NZ_JUQR01000121.1/95185-95333 CODON                      ........................................................................................................................................................................................................
#=GR NZ_JUQR01000121.1/95185-95333 TT_RNIE_SLOW               ........................................................................................................................................................................................................
NZ_CCAQ010000025.1/35049-34901                                UAAAAGCGGUUAUUUUCUGUAUAGUAUGCCGCCUUUGGUGAGAAAGGUCUCGCCAGAGCUUAAACAUUAAUGUUCAACCGCGUGUGGUG.CUGUGC......AGGU..........UUUUA......................GCCUG...G.CACGG.AGAGCGACACGGCCUUUUAU.....GAGGUUCUCCC..AUG
#=GR NZ_CCAQ010000025.1/35049-34901 CODON                     .....................................................................................................................................................................................................AUG
#=GR NZ_CCAQ010000025.1/35049-34901 TT_RNIE_SLOW              ........................................................................................................................................................................................................
NZ_JTJJ01000012.1/99939-100084                                UGCCUGGUGCGGUCAAAUUCUGUAUACUAUGCCGCCUUUGAUGAGACGACUCGUCAAAGAUACACUUAAUUGUUCAACCGCGUGUGGUG.CUGUGC......AGG...........UUCG........................CCUG...G.CACGG.AGAGCGACACGGCCUUUUAU.....GAGGUUCUCCC..AUG
#=GR NZ_JTJJ01000012.1/99939-100084 CODON                     ........................................................................................................................................................................................................
#=GR NZ_JTJJ01000012.1/99939-100084 TT_RNIE_SLOW              ........................................................................................................................................................................................................
NZ_JZRD01000022.1/22870-22725                                 UGCCUGGUGCGGUCAAUUUCUGUAUACUAUGCCGCCUUUGAUGAGAUGACUUGUCAAAGAUACACUUAAUUGUUCAACCGCGUGUGGUG.CUGUGC......AGG...........UUCG........................CCUG...G.CACGG.AGAGCGACACGGCCUUUUAU.....GAGGUUCUCCC..AUG
#=GR NZ_JZRD01000022.1/22870-22725 CODON                      ........................................................................................................................................................................................................
#=GR NZ_JZRD01000022.1/22870-22725 TT_RNIE_SLOW               ........................................................................................................................................................................................................
AECF_contig08144/2495-2640                                    UGCCUGUAGCGGUCAAUUUCUGUAUACUAUGCCGCCUUUGAUGAGAUGACUCGUCAAAGCAUACACAUAUUGUUCAACCGCGUGUGGUG.CUGUGC......AGG...........UUCG........................CCUG...G.CACGG.AGAGCGACACGGCCUUUUAU.....GAGGUUCUCCC..AUG
#=GR AECF_contig08144/2495-2640 CODON                         .....................................................................................................................................................................................................AUG
#=GR AECF_contig08144/2495-2640 TT_RNIE_SLOW                  ........................................................................................................................................................................................................
NZ_JZRH01000036.1/22901-22756                                 UGCCUGGUGCGGUCAAUUUCUGUAUACUAUGCCGCCUUUGAUGAGAUGGCUUGUCAAAGAUACACUUAAUUGUUCAACCGCGUGUGGUG.CUGUGC......AGG...........UUCG........................CCUG...G.CACGG.AGAGCGACACGGCCUUUUAU.....GAGGUUCUCCC..AUG
#=GR NZ_JZRH01000036.1/22901-22756 CODON                      ........................................................................................................................................................................................................
#=GR NZ_JZRH01000036.1/22901-22756 TT_RNIE_SLOW               ........................................................................................................................................................................................................
APTF_contig25596/1-93                                         .....................................................GUCAAAGAUACACUUAAUUAUUAACCGCGUGUGGUG.CUGUGC......AGG...........UUCG........................CCUG...G.CACGG.AGAGCGACACGGCCUUUUAU.....GAGGUUCUCCC..AUG
#=GR APTF_contig25596/1-93 CODON                              .....................................................................................................................................................................................................AUG
#=GR APTF_contig25596/1-93 TT_RNIE_SLOW                       ........................................................................................................................................................................................................
ACEF_contig13072/4665-4810                                    UUGCCUGGUGCGGUCAAUUUCUGUAUACUAUGCCGCCUUUGAUGAGAUGACUUGUCAAAGAUACACUUAAUUAUUAACCGCGUGUGGUG.CUGUGC......AGG...........UUCG........................CCUG...G.CACGG.AGAGCGACACGGCCUUUUAU.....GAGGUUCUCCC..AUG
#=GR ACEF_contig13072/4665-4810 CODON                         .....................................................................................................................................................................................................AUG
#=GR ACEF_contig13072/4665-4810 TT_RNIE_SLOW                  ........................................................................................................................................................................................................
ACOFG987_contig06308/407-280                                  ..................UUUCUGUAUACUAUGCCGCCUUUGAUGAGAUGACUCGUCAAAGAUACACCAUUUAUUAACCGCGUGUGGUG.CUGUGC......AGG...........UUCG........................CCUG...G.CACGG.AGAGCGACACGGCCUUUUAU.....GAGGUUCUCCC..AUG
#=GR ACOFG987_contig06308/407-280 CODON                       .....................................................................................................................................................................................................AUG
#=GR ACOFG987_contig06308/407-280 TT_RNIE_SLOW                ........................................................................................................................................................................................................
AECF_contig21769/457-311                                      UCAUGCCGGUGGGGUUCUGUAUAAUACAGCGCCUCUGUUGCCGCGAGUGGCUGCAGAGAUACGAAAAAUUCUUUUAACCGCGUGUGGUG.CUGUGC......AGG...........UUCG........................CCU....GGCACGG.AGAGCGACACGGCCUUUUACA....GAGGUUCUCCC..AUG
#=GR AECF_contig21769/457-311 CODON                           .....................................................................................................................................................................................................AUG
#=GR AECF_contig21769/457-311 TT_RNIE_SLOW                    ........................................................................................................................................................................................................
NZ_JFJX01000045.1/21595-21449                                 UCCGGCGAACUUCUGUAUAAUAUAGCGCCUCUGUUGCCUGAAAGGUGGCAGGGAACUAAAAAAACAUUCUUUUUUAACCGCGUGUGGUG.CUGUGC......AGG...........UUCG........................CCU....GGCACGG.AGAGCGACACGGCCUUCUACU....GAGGUUCUCCC..AUG
#=GR NZ_JFJX01000045.1/21595-21449 CODON                      .....................................................................................................................................................................................................AUG
#=GR NZ_JFJX01000045.1/21595-21449 TT_RNIE_SLOW               ........................................................................................................................................................................................................
NZ_ATMI01000006.1/58720-58866                                 GGGGAUAGUCUGUAUAAUAUAGCGCCUCUGGUGCUGUAGCCGGCGAACAGAGAGCUAAAUAAAACAUUCUUUUUUAACCGCGUGUGGUG.CUGUGC......AGG...........UUCG........................CCU....GGCACGG.AGAGCGACACGGCCUUCUACU....GAGGUUCUCCC..AUG
#=GR NZ_ATMI01000006.1/58720-58866 CODON                      .....................................................................................................................................................................................................AUG
#=GR NZ_ATMI01000006.1/58720-58866 TT_RNIE_SLOW               ........................................................................................................................................................................................................
NZ_ATMJ01000077.1/69852-69998                                 CCGGCGAACUUCUGUAUAAUAUAGCGCCUCUGUUGCCUGAAAGGUGGCAGGGAACUAAAAAAAACAUUCUUUUUUAACCGCGUGUGGUG.CUGUGC......AGG...........UUCG........................CCU....GGCACGG.AGAGCGACACGGCCUUCUACU....GAGGUUCUCCC..AUG
#=GR NZ_ATMJ01000077.1/69852-69998 CODON                      ........................................................................................................................................................................................................
#=GR NZ_ATMJ01000077.1/69852-69998 TT_RNIE_SLOW               ........................................................................................................................................................................................................
FGTFG_contig02879/93169-93315                                 AGCAAUCGAAACUUACCUGUAUAAUAUACCGCCUUCGGUGAGAAAUAUCUGGCCGGAGUACACCCUAUAAUGUUCAAUCGCGUGUGGUG.CUGUGC......AGGU..........UAAA.......................GCCUG...G.CACGG.AGAGCGACACGGCCUUCAAU.....GAGGUUUCCC...AUG
#=GR FGTFG_contig02879/93169-93315 CODON                      .....................................................................................................................................................................................................AUG
#=GR FGTFG_contig02879/93169-93315 TT_RNIE_SLOW               ........................................................................................................................................................................................................
NZ_BAEF01000013.1/23515-23369                                 AGCAAUCGAAACUUACCUGUAUAAUGUGCCGCCUUCGGUGAGAAAUAUCUGGCCGGAGUACACCCUAUAAUGUUCAAUCGCGUGUGGUG.CUGUGC......AGGU..........UAAA.......................GCCUG...G.CACGG.AGAGCGACACGGCCUUCAAU.....GAGGUUUCCC...AUG
#=GR NZ_BAEF01000013.1/23515-23369 CODON                      .....................................................................................................................................................................................................AUG
#=GR NZ_BAEF01000013.1/23515-23369 TT_RNIE_SLOW               ........................................................................................................................................................................................................
NZ_LGYX01000019.1/92737-92883                                 AGCAAUCGAAACUUACCUGUAUAAUAUGCCGCCUUCGGUGAGAAAUAUCUGGCCGGAGUACACCCUAUAAUGUUCAAUCGCGUGUGGUG.CUGUGC......AGGU..........UAAA.......................GCCUG...G.CACGG.AGAGCGACACGGCCUUCAAU.....GAGGUUUCCC...AUG
#=GR NZ_LGYX01000019.1/92737-92883 CODON                      ........................................................................................................................................................................................................
#=GR NZ_LGYX01000019.1/92737-92883 TT_RNIE_SLOW               ........................................................................................................................................................................................................
NZ_JWLQ01000007.1/134277-134423                               AGCAAUCGAAACUUACCUGUAUAAUAUGCCGCCUUCGGUGAGAAAUAUCUGGCCGAAGUACACCCUAUAAUGUUCAAUCGCGUGUGGUG.CUGUGC......AGGU..........UAAA.......................GCCUG...G.CACGG.AGAGCGACACGGCCUUCAAU.....GAGGUUUCCC...AUG
#=GR NZ_JWLQ01000007.1/134277-134423 CODON                    ........................................................................................................................................................................................................
#=GR NZ_JWLQ01000007.1/134277-134423 TT_RNIE_SLOW             ........................................................................................................................................................................................................
ACOFG987_contig03760/391-244                                  GUCUAUUUUCUGUAUAAUAUGACGCCUUCGUAAGACAGCGUAAUUAUUACGCGGCGAAGACAUACACUUAUUAUUAAUCGCGUGUGGUG.CUGUGC......AAG...........GUAAAC......................UUG....G.CACGG.AGAGCGACACGGCCUUCUACU....GAGGUUAUCCC..AUG
#=GR ACOFG987_contig03760/391-244 CODON                       ........................................................................AUG.............................................................................................................................
#=GR ACOFG987_contig03760/391-244 TT_RNIE_SLOW                ........................................................................................................................................................................................................
NZ_ALXE01000044.1/21562-21417                                 CCAGGCGGGCUGGGCUGUAUAAUAUGCCGCCUUUGGUGAGGUGUUCCUCGUCAAAGAAAACAUAACUUAUUGUUCAAUCGCGUGUGGUG.CUGUGC......AGGG..........UUAA.......................CCUG....G.CACGG.AGAGCGACACGGCCUUUUCU.....GAGGUUUCCC...AUG
#=GR NZ_ALXE01000044.1/21562-21417 CODON                      .....................................................................................................................................................................................................AUG
#=GR NZ_ALXE01000044.1/21562-21417 TT_RNIE_SLOW               ........................................................................................................................................................................................................
AUXO014079757.1/28-165                                        UGUUGAAUAACAUUUUAAGAAGUGCUAGUAUGCACCGUCACAGUUUGCAAAGACUGUUGCAGAAGAUUUUGUUAAUCCUUCGUGUGGUGUCCGG.C....................UCCGG..............................G.CCUGG.AUAGCGACACGGCCUUUGA......GAGGUUUUCC...AUG
#=GR AUXO014079757.1/28-165 CODON                             ........................PTS.............................................................................................................................................................................
#=GR AUXO014079757.1/28-165 TT_RNIE_SLOW                      ........................................................................................................................................................................................................
HLSNC_1000009/72428-72290                                     GUAAGUGAACGGCAAAUGAGCGUGUGUUCUGCCAAUCUACAGAACAAAUAGCAAGCUCAGGCGCCUAGAUUAUGAAACAACGUAUGGUGUUCGCG.....................GAGAG................................CGCGG.AUGGCGAUACGGCCUGAAACU....GAGGUUACCC...AUG
#=GR HLSNC_1000009/72428-72290 CODON                          .....................................................................................................................................................................................................AUG
#=GR HLSNC_1000009/72428-72290 TT_RNIE_SLOW                   ........................................................................................................................................................................................................
SR_TP_S2_1000441/2839-2977                                    GCUCUACUGGCCUUAUCUCAGAAUGCUUGAUCAAUAACCAACACUGGGGUAAAAUCCGCGCUCCGAAUUUAUAGUUAAUGCGCAUGGUGUUCGUG.....................GAAAG................................CACGG.AUGGCGAUGCGGCCUGAUAU.....GAGGUAAUCCC..AUG
#=GR SR_TP_S2_1000441/2839-2977 CODON                         .....................................................................................................................................................................................................AUG
#=GR SR_TP_S2_1000441/2839-2977 TT_RNIE_SLOW                  ........................................................................................................................................................................................................
SS_2KS_010_SOIL_10367424/62-202                               CACUAGAAUUUGUUGACGUGUUGCUUGAUCAUUAGUCGAUAGCAAGGUAAAAUCCGCCGCUCUUUUAACCAAGCUAGUUGCGCAUGGUGUUCGUG.....................GAAAG................................CACGG.AUGGCGAUGCGGCCCAUAUAU....GAGGUAACCCCC.AUG
#=GR SS_2KS_010_SOIL_10367424/62-202 CODON                    ...STP...............................................................................................................................................................................................AUG
#=GR SS_2KS_010_SOIL_10367424/62-202 TT_RNIE_SLOW             ........................................................................................................................................................................................................
SR_TP_S13sol_1000025/70468-70327                              UGAUCGCGCUUGAUCCCACCGGGUGACUGGGGUAGAAUUCGCGACCUUAAUUUCGUAUUAAGCGCAGAUUUUUUAAACAGCGCAUGGUGUUCGUG.....................GAGAG................................CACGG.AUGGCGAUGCGGCCUUCAACU....GAGGUAACCCCUAAUG
#=GR SR_TP_S13sol_1000025/70468-70327 CODON                   .....................................................................................................................................................................................................AUG
#=GR SR_TP_S13sol_1000025/70468-70327 TT_RNIE_SLOW            ........................................................................................................................................................................................................
NZ_AFPO01000012.1/277875-278015                               GAUGUUGCUUGAUCCUUAGCCAGCUCUGCGCUAGAAUCCGCGUCCUUAAAUUAGAUUUAAGUACGAAUUUUAUUAACAAGCGCGUGGUGUUCGUG.....................GAAAG................................CACGG.AUGGCGAUGCGGCCUUCAACU....GAGGUAACCCCC.AUG
#=GR NZ_AFPO01000012.1/277875-278015 CODON                    .....................................................................................................................................................................................................AUG
#=GR NZ_AFPO01000012.1/277875-278015 TT_RNIE_SLOW             ........................................................................................................................................................................................................
SS_3KL_010_SOIL_10380658/128-269                              AAAUGACUCUGAAAAAAGCACGGCUUGAUCCUUGGCCUGCUUCAGGGUAAAAUCCGCCGCUCUUUUAACCAAGCUUGUUACGUAUGGUGUUCGUG.....................GAAAG................................CACGG.AUGGCGAUGCGGCCUACUAUU....GAGGUAACCCCUAAUG
#=GR SS_3KL_010_SOIL_10380658/128-269 CODON                   ........................................................................................................................................................................................................
#=GR SS_3KL_010_SOIL_10380658/128-269 TT_RNIE_SLOW            ........................................................................................................................................................................................................
PML_READ_00685738/71-213                                      CUUUAGUUGCUUCCUUUAUUAUGCGCCGCUCUUUUGCGGCUGACUGCAAUUUCUGCGGUUGGUCAUUGAAUUUAAAGUUGCGUAUGGUGUUUGG.C....................UUCGG..............................G..CCAA.AUAGCGAUACGGCCUCAUAUUG...AAGGUAAUCCAAAAUG
#=GR PML_READ_00685738/71-213 CODON                           ........................................................................................................................................................................................................
#=GR PML_READ_00685738/71-213 TT_RNIE_SLOW                    ........................................................................................................................................................................................................
NC_015554.1/4361126-4361268                                   CUUUAGUUGCUUCCUUUAUUAUGCGCCGCUCUUUUGCGGCUGACUGCAAUUACUGCGGUUGGUCAUUGAAUUUAAAGUUGCGUAUGGUGUUUGG.C....................UUCGG..............................G..CCAA.AUAGCGAUACGGCCUCAUAUUG...AAGGUAAUCCAAAAUG
#=GR NC_015554.1/4361126-4361268 CODON                        ...................................................................................................................................................................................ST...P............AUG
#=GR NC_015554.1/4361126-4361268 TT_RNIE_SLOW                 ........................................................................................................................................................................................................
CESF01238860.1/403-545                                        CUUACGAUGCUUCCUUUAUUAUGCGCCGCUCUUUUGCGGCUGACUGCAAUUUCUGCGGUCGGUCAUUGAAUUUAAAGUUGCGUAUGGUGUUUGGCU....................UCG................................G.GCCAG.AUAGCGAUACGGCCUCAUAUUG...AAGGUAAUCCAAAAUG
#=GR CESF01238860.1/403-545 CODON                             .....................................................................................................................................................................................................AUG
#=GR CESF01238860.1/403-545 TT_RNIE_SLOW                      ........................................................................................................................................................................................................
TahiMoana_1000136/273-134                                     GAUCCCCGAAAGACGAUACAUUAAUAUGCGCGCCUCUUUGCCUCAAGGGCAAAAUGAGAAAGAAUUUUUGUAAUUAACAUCGUAUGGUGGCCAG.C....................UUCGG..............................G..UUGG.UUAGCGAUACGGCCUUAAUAUU...GAGGUGCCCC...AUG
#=GR TahiMoana_1000136/273-134 CODON                          ........................................................................................................................................................................................................
#=GR TahiMoana_1000136/273-134 TT_RNIE_SLOW                   ........................................................................................................................................................................................................
NZ_JONG01000015.1/19667-19807                                 UCAUGGAUUCUUUAAUAUAGCGCGCCUUGAUGAUGCGGAUACCCGUAUCACAACCGAUGUAAGACGAUAUGAUUAACUGACAUGUGGUGUCCGG.C....................AAC................................GAUCCGG.AUAGCGACAUGGCCCGAUUUUU...GAGGUUCUCCC..AUG
#=GR NZ_JONG01000015.1/19667-19807 CODON                      .....................................................................................................................................................................................................AUG
#=GR NZ_JONG01000015.1/19667-19807 TT_RNIE_SLOW               ........................................................................................................................................................................................................
BMHBC_125854/1572-1431                                        CCUGUUUUUUCUGCGAUCAUACUUGCGGCUGUAGGGAUCGAUCCUAUAUUAUUCGCACCCUCAAAACAUCCGUUCCAAUUCGUGUGGUGUCUGG.C....................GUGAG..............................G..CUGG.AUGGCGACACGGCCUAAUAUAUUA.GAGGUUGUCC...AUG
#=GR BMHBC_125854/1572-1431 CODON                             .....................................................................................................................................................................................................AUG
#=GR BMHBC_125854/1572-1431 TT_RNIE_SLOW                      ........................................................................................................................................................................................................
BMHBC_2_2794853/1-109                                         .................................GGGAUCGAUCCUAUAUUAUUCGCACCCUCAAAACAUCCGUUCCAAUUCGUGUGGUGUCUGG.C....................GUGAG..............................G..CUGG.AUGGCGACACGGCCUAAUAUAUUA.GAGGUUGUCC...AUG
#=GR BMHBC_2_2794853/1-109 CODON                              ........................................................................................................................................................................................................
#=GR BMHBC_2_2794853/1-109 TT_RNIE_SLOW                       ........................................................................................................................................................................................................
NC_009438.1/601581-601724                                     GUGAAAUGCUCAGAUAAUCUACUUGUAUCCGCAGUGACGAUACUGUACCAUUCUGCGCCCUAACAUAUCGUUAUUAACUGCAUGUGGUG.UCCGAC....................UAAGG..............................G.UUGGA.AGAGCGACAUGGCCUUACAUUUU..GAGGUAACCCCA.AUG
#=GR NC_009438.1/601581-601724 CODON                          .......................................................................................................................................................................AUG..............................
#=GR NC_009438.1/601581-601724 TT_RNIE_SLOW                   ........................................................................................................................................................................................................
NZ_AFOZ01000042.1/15649-15506                                 GUUAAACGCUCAGAUAAUCUACUUGUAUCCGCCGUGGUGAUACUGUACUAUUCUGCGCCCUAACAUAUCGUUAUUAACUGCAUGUGGUG.UCCGAC....................UAAGG..............................G.UUGGA.AGAGCGACAUGGCCUUACAUUUU..GAGGUAACCCCA.AUG
#=GR NZ_AFOZ01000042.1/15649-15506 CODON                      .....................................................................................................................................................................................................AUG
#=GR NZ_AFOZ01000042.1/15649-15506 TT_RNIE_SLOW               ........................................................................................................................................................................................................
NC_009052.1/4515944-4515800                                   CAAACGCUCAGAUAAUCUACUUGUAUCCCUUGUGGGUAUGCUGUACCAUUCUGCGCCCUAAACAUAUUGUUAUUAACAUGCAUGUGGUG.UCCGAC....................UACGG..............................G.UUGGA.AGAGCGACAUGGCCUUACACUUUU.GAGGUAACCCCA.AUG
#=GR NC_009052.1/4515944-4515800 CODON                        ........................................................................................................................................................................................................
#=GR NC_009052.1/4515944-4515800 TT_RNIE_SLOW                 ........................................................................................................................................................................................................
3300001239_10036133/425-281                                   CAACCGCUCAGAUAAUCUACUUGUAUCCCUUGUAGGUAUGCUGUACCAUUCUGCGCCCUAAACAUAUUGUUAUUAACAUGCAUGUGGUG.UCCGAC....................UACGG..............................G.UUGGA.AGAGCGACAUGGCCUUACACUUUU.GAGGUAACCCCA.AUG
#=GR 3300001239_10036133/425-281 CODON                        ........................................................................................................................................................................................................
#=GR 3300001239_10036133/425-281 TT_RNIE_SLOW                 ........................................................................................................................................................................................................
NZ_JPEO01000004.1/103533-103675                               AGUUUGACGCGCUGCUUUAAUGCUUGUAUUGCCCCCAAUGAUCCGGUAAUAUCCUGCGCCCUAAACAACUGUAUUAACCGCAUGUGGUG.CUCAAC....................UUCGG..............................G.UUGGG.AGAGCGACAUGGCCUUAAACUU...GAGGUAAUCCCA.AUG
#=GR NZ_JPEO01000004.1/103533-103675 CODON                    .................STP.................................................................................................................................................................................AUG
#=GR NZ_JPEO01000004.1/103533-103675 TT_RNIE_SLOW             ........................................................................................................................................................................................................
NZ_JAEC01000006.1/43448-43590                                 GUUACUUAAUUAAUAGUGUGGGUGCUUGUAUCUAUUGUUGCUAUCCUGUAGUAUCUCGCGCCUGAAUAUUCUAUUAAUUACAUGUGGUG.CCUGAC....................UUCGG..............................G.UUGGG.AGUGCGACGUGGCCUUAAACUU...GAGGUAAUCCAA.AUG
#=GR NZ_JAEC01000006.1/43448-43590 CODON                      .....................................................................................................................................................................................................AUG
#=GR NZ_JAEC01000006.1/43448-43590 TT_RNIE_SLOW               ........................................................................................................................................................................................................
NZ_JWGX01000031.1/43406-43265                                 UCGAGCAGAUGUAGUCACCUACUUGUCAGCGCUGGGCAGAUACUGUACUAUUCUGCGCCCUGAACUUUUGAUAUUAACCGCAUGUGGUG.UCCGAC....................UUCGG..............................G.UUGGA.AGAGCGACAUGGCCUUAACUU....GAGGUAACCCCA.AUG
#=GR NZ_JWGX01000031.1/43406-43265 CODON                      ...........STP..........................................................................................................................................................................................
#=GR NZ_JWGX01000031.1/43406-43265 TT_RNIE_SLOW               ........................................................................................................................................................................................................
NC_008700.1/552737-552879                                     GCUUUUUAAGCGACGAUCUGCUUGUCAGUAUGGGUGAGAUCCUGUACCAUUCUGCGCCCUAACAUACUUGUUAUUAACUGCAUGUGGUG.UCCGAC....................UUCGG..............................G.UUGGA.AGAGCGACAUGGCCUUUACUUU...GAGGUAAUCCCG.AUG
#=GR NC_008700.1/552737-552879 CODON                          .....PTS.............................................................................................................................................................................................AUG
#=GR NC_008700.1/552737-552879 TT_RNIE_SLOW                   ........................................................................................................................................................................................................
NC_004347.2/4279426-4279286                                   AGAAAAUGCGCAGAUAAUCUACUUGUAUCCACUUAGGCGAUACUGUAAUAUCCUGCGCCCUAACAUAUCGUUAUUAACUGCAUGUGGUG.UCCGAC....................UUCGG..............................G.UUGGA.AGAGCGACAUGGCCUUACUU.....GAGGUAACCCAA.AUG
#=GR NC_004347.2/4279426-4279286 CODON                        .....................................................................................................................................................................................................AUG
#=GR NC_004347.2/4279426-4279286 TT_RNIE_SLOW                 ........................................................................................................................................................................................................
NZ_JTLE01000094.1/2661233-2661373                             AGAAAAUGCGCAGAUAAUCUACUUGUAUCCACUUGGGUGAUACUGUAAUAUCCUGCGCCCUAACAUAUCGUUAUUAACUGCAUGUGGUG.UCCGAC....................UUCGG..............................G.UUGGA.AGAGCGACAUGGCCUUACUU.....GAGGUAACCCAA.AUG
#=GR NZ_JTLE01000094.1/2661233-2661373 CODON                  .....................................................................................................................................................................................................AUG
#=GR NZ_JTLE01000094.1/2661233-2661373 TT_RNIE_SLOW           ........................................................................................................................................................................................................
KGI_S1_ANT02_95m_c10000044/8458-8602                          CGUUGAUUCCUUUAGCUGUUUUUUAUCUUGUAUCUAUUUUUACUUCAUGUACAAUUUCGCGCCUAAUAUUUUAUUAACUUCAUGUGGUG.UCCGAC....................UUCGG..............................G.UUGGG.AGAGCGACAUGGCCUUCAACUAUA.AAGGUAAUCCCA.AUG
#=GR KGI_S1_ANT02_95m_c10000044/8458-8602 CODON               .....................................................................................................................................................................................................AUG
#=GR KGI_S1_ANT02_95m_c10000044/8458-8602 TT_RNIE_SLOW        ........................................................................................................................................................................................................
NC_010506.1/5360007-5359865                                   UGUAAUAUUAAGCGUUAUAUUUCUCUUGUAACCCUUGAAUAGUUACUGUACUAUCUUGCGCCUAAAUAUUUUAUUAACAUCAUGUGGUG.UCCGAC....................UUCGG..............................G.UUGGA.AGAGCGACAUGGCCUUCAACUA...GAGGUAAUCCCA.AUG
#=GR NC_010506.1/5360007-5359865 CODON                        .....................................................................................................................................................................................................AUG
#=GR NC_010506.1/5360007-5359865 TT_RNIE_SLOW                 ........................................................................................................................................................................................................
NC_009831.1/655555-655697                                     CGUUGAAUCUUUGCCCUGCUUUUCUCUUGUAUCUCUUUUCCAUAUCCUGUAGUAUUUCGCGCCUAAUAUUUUAUUAACUUCAUGUGGUG.UCCGAC....................UUCGG..............................G.UUGGG.AGAGCGACAUGGCCUUCAACUA...GAGGUAAUCCCA.AUG
#=GR NC_009831.1/655555-655697 CODON                          .....................................................................................................................................................................................................AUG
#=GR NC_009831.1/655555-655697 TT_RNIE_SLOW                   ........................................................................................................................................................................................................
NZ_ABIC01000023.1/45596-45738                                 CUAGGAACUAAAGAUCUGUUCCUCUCUUGCAUCUUUUUUUAAAUCCUGUAUCAUUUUGCGCCUGAAUAUUAUAUUAACCGCAUGUGGUG.UCCGAC....................UUCGG..............................G.UUGGG.AGAGCGACAUGGCCUUCAACUU...GAGGUAAUCCAA.AUG
#=GR NZ_ABIC01000023.1/45596-45738 CODON                      .....................................................................................................................................................................................................AUG
#=GR NZ_ABIC01000023.1/45596-45738 TT_RNIE_SLOW               ........................................................................................................................................................................................................
NC_014012.1/337508-337650                                     GUCAGUGCGAAGUUAGGUUUUUACUCUUGCAUAUUUUUUUAAAUCCUGUAGUAUUUUGCGCCUGAAUAUUCUAUUAAUCGCAUGUGGUG.UCCGAC....................UUCGG..............................G.UUGGG.AGAGCGACAUGGCCUUCAACUU...GAGGUAAUCCAA.AUG
#=GR NC_014012.1/337508-337650 CODON                          .....................................................................................................................................................................................................AUG
#=GR NC_014012.1/337508-337650 TT_RNIE_SLOW                   ........................................................................................................................................................................................................
JCVI_SCAF_1096627387720/14586-14444                           UAAAAUGCUCAGAUAAUCUACUUGUAUCCGCUUAGGUGAUACUGUAAUAUCCUGCGCCCUAACAUAUCCGUUAUUAACUGCAUGUGGUG.UCCGAC....................UUCGG..............................G.UUGGA.AGAGCGACAUGGCCUUACUUUU...GAGGUAACCCCA.AUG
#=GR JCVI_SCAF_1096627387720/14586-14444 CODON                .............................................................................AUG........................................................................................................................
#=GR JCVI_SCAF_1096627387720/14586-14444 TT_RNIE_SLOW         ........................................................................................................................................................................................................
NC_008322.1/522860-523002                                     UGAAAAUGCUCAGAUAAUCUACUUGUAUCCGCGUAGGUGAUACUGUACUAUUCUGCGCCCUAACAUAUCGUUAUUAACUGCAUGUGGUG.UCCGAC....................UUCGG..............................G.UUGGA.AGAGCGACAUGGCCUUACAUUU...GAGGUAAUCCCA.AUG
#=GR NC_008322.1/522860-523002 CODON                          ........................................................................................................................................................................................................
#=GR NC_008322.1/522860-523002 TT_RNIE_SLOW                   ........................................................................................................................................................................................................
NZ_AXZL01000063.1/70729-70871                                 UGAAAAUGCUCAGAUAAUCUACUUGUGUCUGCGUGGGCGAUACUGUAGUAUUCUGCGCCCUAACAUAUCGUUAUUAACUGCAUGUGGUG.UCCGAC....................UUCGG..............................G.UUGGA.AGAGCGACAUGGCCUUACAUUU...GAGGUAAUCCCA.AUG
#=GR NZ_AXZL01000063.1/70729-70871 CODON                      ........................................................................................................................................................................................................
#=GR NZ_AXZL01000063.1/70729-70871 TT_RNIE_SLOW               ........................................................................................................................................................................................................
JCVI_SCAF_1096627387716/23396-23254                           UGAAAAUGCUCAGAUAAUCUACUUGUGUCUGCGUGGGUGAUACUGUAGUAUUCUGCGCCCUAACAUAUCGUUAUUAACUGCAUGUGGUG.UCCGAC....................UUCGG..............................G.UUGGA.AGAGCGACAUGGCCUUACAUUU...GAGGUAAUCCCA.AUG
#=GR JCVI_SCAF_1096627387716/23396-23254 CODON                .............................................................................AUG........................................................................................................................
#=GR JCVI_SCAF_1096627387716/23396-23254 TT_RNIE_SLOW         ........................................................................................................................................................................................................
NC_008321.1/4178474-4178332                                   UGAAAAUGCUCAGAUAAUCUACUUGUAUCCGCGUAGGUGGUACUGUAUUAUUCUGCGCCCUAACAUAUCGUUAUUAACUGCAUGUGGUG.UCCGAC....................UUCGG..............................G.UUGGA.AGAGCGACAUGGCCUUACAUUU...GAGGUAAUCCCA.AUG
#=GR NC_008321.1/4178474-4178332 CODON                        .....................................................................................................................................................................................................AUG
#=GR NC_008321.1/4178474-4178332 TT_RNIE_SLOW                 ........................................................................................................................................................................................................
NZ_BALM01000013.1/59819-59961                                 GCAUUAGUUAAUGGUCAAUAAUUAGCUUGUAUCGCUGUGGUAGAUACUGUACUAUUGCGCGUCAAAAUUUCUAUUAACCGCAUGUGGUG.UCCGAC....................UUCGG..............................G.UUGGA.AGAGCGACAUGGCCUUAAACUU...GAGGUAAUUCCA.AUG
#=GR NZ_BALM01000013.1/59819-59961 CODON                      ..................STP................................................................................................................................................................................AUG
#=GR NZ_BALM01000013.1/59819-59961 TT_RNIE_SLOW               ........................................................................................................................................................................................................
NC_011566.1/499580-499722                                     CUUGGAGUUUUAUUUACAGGUCGCUUGAAUCUCAGGGGCAGUUACUGUAUCAUCCUGCGCCCUAAACUAUCUAUUAACUGCAUGUGGUG.UCCGAC....................UUCGG..............................G.UUGGA.AGAGCGACAUGGCCUUAAACUU...GAGGUAAUUCCA.AUG
#=GR NC_011566.1/499580-499722 CODON                          ...................................................................................AUG...............................................................................................................AUG
#=GR NC_011566.1/499580-499722 TT_RNIE_SLOW                   ........................................................................................................................................................................................................
NZ_JSFF01000009.1/106650-106508                               GGGGGUGAAUAGUUGCCGGGGAUGCUUGUAUCUAUUGCUGCUAUCCUGUACUAUCUCGCGCCUAAAUAUUUUAUUAACUGCAUGUGGUG.UCCGAC....................UUCGG..............................G.UUGGA.AGUGCGACAUGGCCUUAAACUU...GAGGUAAUCCCA.AUG
#=GR NZ_JSFF01000009.1/106650-106508 CODON                    .....................................................................................................................................................................................................AUG
#=GR NZ_JSFF01000009.1/106650-106508 TT_RNIE_SLOW             ........................................................................................................................................................................................................
NZ_JPII01000042.1/12018-12160                                 GCAGCAGAAUAGUUACAGGCUAUGCUUGUAUCUAUUGGUGGUAUCCUGUACUAUCUCGCGCCUAAAUAUUUUAUUAACUGCAUGUGGUG.UCCGAC....................UUCGG..............................G.UUGGA.AGUGCGACAUGGCCUUAAACUU...GAGGUAAUCCCA.AUG
#=GR NZ_JPII01000042.1/12018-12160 CODON                      .....................................................................................................................................................................................................AUG
#=GR NZ_JPII01000042.1/12018-12160 TT_RNIE_SLOW               ........................................................................................................................................................................................................
NC_009092.1/431156-431298                                     GCAGGAGAAUAGUUGCAGGCUAUGCUUGUAACUAUUGAUGGUAUCCUGUACUAUCUCGCGCCUAAAUAUUCUAUUAACUGCAUGUGGUG.UCCGAC....................UUCGG..............................G.UUGGA.AGUGCGACAUGGCCUUAAACUU...GAGGUAAUCCCA.AUG
#=GR NC_009092.1/431156-431298 CODON                          .....................................................................................................................................................................................................AUG
#=GR NC_009092.1/431156-431298 TT_RNIE_SLOW                   ........................................................................................................................................................................................................
NZ_KI912497.1/254615-254474                                   CAAAAAGCACGGGUUAAUUUCGAUGCUUGUAUCUUGUUGGCAGUUGCUGUAAUAUCCGCCGCCUAAUUAUUUAUUAACUGCAUGUGGUG.CCUGAC....................UUCGG..............................G.UUGGG.AGAGCGACAUGGCCUUCAACU....GAGGUAAUCCAA.AUG
#=GR NZ_KI912497.1/254615-254474 CODON                        .....................................................................................................................................................................................................AUG
#=GR NZ_KI912497.1/254615-254474 TT_RNIE_SLOW                 ........................................................................................................................................................................................................
NC_007954.1/3997711-3997569                                   GCUAUCGCUGAUAAAUUCUACUUGUUUGCCAUGGGGGCUUACUGUAUUAUUGCGCGCCUAAAACACUCAGUUAUUAACUUCAUGUGGUG.UCCGAC....................UUCGG..............................G.UUGGA.AGAGCGACAUGGCCUUCAAUU....AAGGUAUCCCAAAAUG
#=GR NC_007954.1/3997711-3997569 CODON                        ...................................................................................................................................................................................S....TP...........AUG
#=GR NC_007954.1/3997711-3997569 TT_RNIE_SLOW                 ........................................................................................................................................................................................................
KGI_S1_ANT01_95m_c10083218/720-578                            AUUUAUGGUGAUUCAUGACGGGUAGCUGGAUCUAUUGCUUAAAUGCUGUAUAAUCCUGCGCCCUAAACUAUUAUUAACUGCAUGUGGUG.UCCGAC....................UUCGG..............................G.UUGGA.AGAGCGACAUGGCCUUAACCUU...GAGGUAAUUCCA.AUG
#=GR KGI_S1_ANT01_95m_c10083218/720-578 CODON                 .....................................................................................................................................................................................................AUG
#=GR KGI_S1_ANT01_95m_c10083218/720-578 TT_RNIE_SLOW          ........................................................................................................................................................................................................
NC_010334.1/4683967-4683826                                   GAUUAAUCGUACAUUGUGGCGCUUGAAUCUACAAAUGAGAUCCUGUAGUAUUCGGCGCCUAAAUAAUUUUAUUUUAACUGCAUGUGGUG.UCCGAC....................UUCGG..............................G.UUGGA.AGAGCGACAUGGCCUUUUACU....GAGGUAAUUCCA.AUG
#=GR NC_010334.1/4683967-4683826 CODON                        ........................................................................................................................................................................................................
#=GR NC_010334.1/4683967-4683826 TT_RNIE_SLOW                 ........................................................................................................................................................................................................
NC_009901.1/4591366-4591225                                   UUUAUUGAUCACGUAUUGCAUUGCUUGAAUCUAUCAUCUAUAUGCUGUAGUAUUCGCCGCCUAAAUAAUUUUAUUAACUGCAUGUGGUG.UCCGAC....................UUCGG..............................G.UUGGA.AGAGCGACAUGGCCUUUUACU....GAGGUAAUUCCA.AUG
#=GR NC_009901.1/4591366-4591225 CODON                        .....................................................................................................................................................................................................AUG
#=GR NC_009901.1/4591366-4591225 TT_RNIE_SLOW                 ........................................................................................................................................................................................................
NZ_JADX01000010.1/251373-251232                               GAUUAAUCGUCCACUUUGUUGCUUGAAACUGCUAUAGAGUUGCUGUACUAUUCCGCGCCUAAAUAAUUUUAUUUUAACCGCAUGUGGUG.UCCGAC....................UUCGG..............................G.UUGGA.AGAGCGACAUGGCCUUUUACU....GAGGUAAUUCCA.AUG
#=GR NZ_JADX01000010.1/251373-251232 CODON                    .....................................................................................................................................................................................................AUG
#=GR NZ_JADX01000010.1/251373-251232 TT_RNIE_SLOW             ........................................................................................................................................................................................................
NC_008345.1/4467140-4466997                                   AGUAUCGAUUAGAAAUUCUACUUGUUUGUGUAUUAGAGACACUGUAUUAUCUCGCGCCUAAAACAUAUUGUUAUUAACUGCAUGUGGUG.CUCAAC....................UUCGG..............................G.UUGGG.AGAGCGACAUGGCCUUCAAUUU...AAGGUAGCCCAAAAUG
#=GR NC_008345.1/4467140-4466997 CODON                        .....................................................................................................................................................................................................AUG
#=GR NC_008345.1/4467140-4466997 TT_RNIE_SLOW                 ........................................................................................................................................................................................................
NZ_GL379589.1/502616-502474                                   AACUUCAAAGGCGAAGGGCAUAUAUGGCCAGAUUGCGUCGAAGGUUAACAUCUUGUAUGAUCCGCGACUAUUGAUAACUACGUGUGGUGUCUGG.C....................GGGAUAAAG..........................G..CCCG.AUAGCGACACGGUCUUAAAGA....GAGCUUUGCU...AUG
#=GR NZ_GL379589.1/502616-502474 CODON                        ................................................GUA..................................................................................................................................................AUG
#=GR NZ_GL379589.1/502616-502474 TT_RNIE_SLOW                 ........................................................................................................................................................................................................
NZ_DF158888.1/91647-91788                                     UCGAUUGCAUGGUGAAAACAGAUUCUGUAUGAUUCGCCACCUUUGAUAUAAUUCCAUAUCAUUGGAUACAUUAUCCACCUCGCGUGGUGUGCGG.C....................GAAAAAU............................G.ACCGU.AUAGCGACGCGGCCUUAACUA....GAGGUUUCCC...AUG
#=GR NZ_DF158888.1/91647-91788 CODON                          .....................................................................................................................................................................................................AUG
#=GR NZ_DF158888.1/91647-91788 TT_RNIE_SLOW                   ........................................................................................................................................................................................................
NC_007712.1/3774882-3774741                                   UUCUGUUUGCAAAGAUUGGCGGCAUUCUGUAUGAUUCGCCGCCUUUGAUGUUAUCCGGCAUUAAAGCGAUAAACUCCAUUCGCGUGGUGUCUGG.C......UA............AAG..........................UA....G.ACUGG.AUAGCGACGCGGCCUUAUGAA....GAGGUUUUCC...AUG
#=GR NC_007712.1/3774882-3774741 CODON                        .....................................................................................................................................................................................................AUG
#=GR NC_007712.1/3774882-3774741 TT_RNIE_SLOW                 ........................................................................................................................................................................................................
NZ_CP006568.1/939408-939551                                   UUGUGUUUGCAAAGAUUGGCGGCAUUCUGUAUGAUUCGCCGCCUUUGAUGUCAUCCGGCAUUAAAGCGAUAAACUCCAUUCGCGUGGUGUCUGGUU....................AUAAAGUA...........................G.ACCGG.AUAGCGACGCGGCCUUACGAA....GAGGUUUUCC...AUG
#=GR NZ_CP006568.1/939408-939551 CODON                        .....................................................................................................................................................................................................AUG
#=GR NZ_CP006568.1/939408-939551 TT_RNIE_SLOW                 ........................................................................................................................................................................................................
XAGC_contig20879/480-339                                      UGUGUUUGCAAAUAGCCCCGGCAUUCUGUAUGAUUCGCCGCCUUUGCUGCCAUCCGGCAUCAGAGAAACAAUACACCCUUCGCGUGGUGUCCGG.C....................GUAAGCA............................G.ACCGG.AUAGCGACGCGGCCUUACGAU....GAGGUUUUCC...AUG
#=GR XAGC_contig20879/480-339 CODON                           .....................................................................................................................................................................................................AUG
#=GR XAGC_contig20879/480-339 TT_RNIE_SLOW                    ........................................................................................................................................................................................................
NZ_CP006569.1/4560373-4560233                                 UUGUGUUUGCAAAGAUUGGCGGCAUUCUGUAUGAUUCGCCGCCUUUGAUGUCAUCCGGCAUUAAAGCGAUAAACGCCAUUCGCGUGGUGUCUGG.C....................UAAAGUA............................G.ACCGG.AUAGCGACGCGGCCUUACGAA....GAGGUUUUC....AUG
#=GR NZ_CP006569.1/4560373-4560233 CODON                      ............................................................PTS......................................................................................................................................AUG
#=GR NZ_CP006569.1/4560373-4560233 TT_RNIE_SLOW               ........................................................................................................................................................................................................
NZ_JRKB01000114.1/29430-29282                                 GUGAAAAAGACGGCAGAUGGCUUGAAAGGGGUAGGCGAAUGCCGUAUCAUUCUGCGCCUUAUAACUGAGUUAUUAACCCUCGUGUGGUGUUUGG.C......UGGC..........AGUA.......................GCUGA...G.ACCAA.AUAGCGACACGGCCUUUACUU....GAGGUUUCCCC..AUG
#=GR NZ_JRKB01000114.1/29430-29282 CODON                      .....................................................................................................................................................................................................AUG
#=GR NZ_JRKB01000114.1/29430-29282 TT_RNIE_SLOW               ........................................................................................................................................................................................................
NZ_BARX01000001.1/16440-16293                                 GUUGUUGGGUGCUUGCUAUGCUAGGUGGCUUCUUAUAUGAUCCGCCACCUAAAAUUUAUAGGCUCUGAUAGAGUUGCUUUCGUAUGGUGUUUGGU.......GUCA..........AUUG.......................UGGC....G.ACCAG.AUGGCGAUACGGCCCAAGUAUU...GAGGUAAUCC...AUG
#=GR NZ_BARX01000001.1/16440-16293 CODON                      .....................................................................................................................................................................................................AUG
#=GR NZ_BARX01000001.1/16440-16293 TT_RNIE_SLOW               ........................................................................................................................................................................................................
GO4KUYH02HSOZH/235-121                                        ..........................GUUGAACCGGCAGGGCAGAUCUAUUAAGCUACGCGCCCUAAUUUAACUGAAAUGCGUAUGGUGUCUGA.C......AG............UAAG.........................CU....G.AUCAG.AUAGCGAUACGGCCCUAAC......GAGGUAAGCC...AUG
#=GR GO4KUYH02HSOZH/235-121 CODON                             ........................................................................................................................................................................................................
#=GR GO4KUYH02HSOZH/235-121 TT_RNIE_SLOW                      ........................................................................................................................................................................................................
NZ_JONU01000008.1/256724-256864                               UUUUUUCUGCGAAAUCGGAAUAAAAAGUUGAACCGGCAAGGCAGAUCUAUUAAGCUACGCGCCCUAAUUUAACUGAAAUGCGUAUGGUGUCUGA.C......AG............UAAG.........................CU....G.AUCAG.AUAGCGAUACGGCCCUAAC......GAGGUAAGCC...AUG
#=GR NZ_JONU01000008.1/256724-256864 CODON                    .....................................................................................................................................................................................................AUG
#=GR NZ_JONU01000008.1/256724-256864 TT_RNIE_SLOW             ........................................................................................................................................................................................................
3300000052_491248/22-162                                      GUUUUUUUCUGAAGGCGGUUUUUUUUGUUGAAUAAGGCCUGCUGAUCUAUUAAGCUACGCGCCCUAAUUUAACUGAAAUACGUAUGGUGUUUGA.C......AG............CAAGA........................CU....G.AUCAG.AUUGCGAUACGGCCCAAC.......GAGGUAAGCC...AUG
#=GR 3300000052_491248/22-162 CODON                           .....................................................................................................................................................................................................AUG
#=GR 3300000052_491248/22-162 TT_RNIE_SLOW                    ........................................................................................................................................................................................................
3300000052_373220/277-137                                     CUUUUUUUCCGAAGCCGGUUUUUUUUGUUGAAUAAGGCCUGCUGAUCUAUUAAGCUACGCGCCCUAAUUUAACUGAAAUACGUAUGGUGUUUGA.C......AG............CAAGA........................CU....G.AUCAG.AUUGCGAUACGGCCCAAC.......GAGGUAAGCC...AUG
#=GR 3300000052_373220/277-137 CODON                          .....................................................................................................................................................................................................AUG
#=GR 3300000052_373220/277-137 TT_RNIE_SLOW                   ........................................................................................................................................................................................................
NZ_AZUK01000001.1/2304947-2305085                             UGUUUUUUCUGCGUCUUUACUUGCGGGUGUGAUGCCUAUCCUAUAUCAUUCUGACCCUUGAAAAUAUCCGUUUAAUGUUUCGUGUGGUGUCUGG.C....................UUCG...............................G.GUCAG.AUGGCGACACGGCCUGAAUCA....GAGGUUUCCC...AUG
#=GR NZ_AZUK01000001.1/2304947-2305085 CODON                  .....................................................................................................................................................................................................AUG
#=GR NZ_AZUK01000001.1/2304947-2305085 TT_RNIE_SLOW           ........................................................................................................................................................................................................
NC_012691.1/541885-542023                                     UGUUUUUUCUGCGCAUAUGCUUGCGGGGGUGGGGUCUAUCCUAUAUCAUUCUGACCCUUGAAAAUAUCCGUUUAACGUUUCGUGUGGUGUCUGGCU....................UCG................................G.GUCAG.AUGGCGACACGGCCUGAAUCA....GAGGUUCUCC...AUG
#=GR NC_012691.1/541885-542023 CODON                          .....................................................................................................................................................................................................AUG
#=GR NC_012691.1/541885-542023 TT_RNIE_SLOW                   ........................................................................................................................................................................................................
NZ_AUCC01000060.1/5020-4882                                   UAUAAGCGGAUUUUCUGUAUGAUCCGCCACCUUUAUUAGUAAUUUUGAUGAUUACUAAGCACUAUUCUUAAUCGAUUUGACGUAUGGUGUCUAG.C....................GUUAGG.............................G..UUAG.AUAGCGAUGCGGCCUAACUA.....GAGGUUUUCU...AUG
#=GR NZ_AUCC01000060.1/5020-4882 CODON                        .....................................................................................................................................................................................................AUG
#=GR NZ_AUCC01000060.1/5020-4882 TT_RNIE_SLOW                 ........................................................................................................................................................................................................
NZ_JRLH01000010.1/51295-51433                                 GCGCUAUAAACAGAUUUUCUGUAUGAUCCGCCACCUUUGUUAGUAAUUUUGAUUACUAACACUAUUCUUAAUCGAUUUGACGUAUGGUGUCUAG.C....................GUUAGG.............................G..UUAG.AUAGCGAUGCGGCCUAAGUA.....GAGGUUUUCU...AUG
#=GR NZ_JRLH01000010.1/51295-51433 CODON                      .....................................................................................................................................................................................................AUG
#=GR NZ_JRLH01000010.1/51295-51433 TT_RNIE_SLOW               ........................................................................................................................................................................................................
NZ_KB894494.1/58417-58279                                     CACGCGCAAAAUGAUCGAUUAAAUAUUGAUUAUUUGGUCGGCUUCAUUUAGAAUUCGCGCCUUUAUUUUAAGUUAUUAAUCGUAUGGUGUUCGG.C....................UUAG...............................G.AUCGA.AUAGCGAUACGGCCUGAAAAA....GAGGUUUUCC...AUG
#=GR NZ_KB894494.1/58417-58279 CODON                          ...........STP.......................................................................................................................................................................................AUG
#=GR NZ_KB894494.1/58417-58279 TT_RNIE_SLOW                   ........................................................................................................................................................................................................
NZ_JPIN01000002.1/98655-98517                                 CGAUCCAAUGCUUGAUCAUUACUUUGCCUUCGGGUAGAAUUCGCGCCCUAUUUAAUGACGAUAAGUCGUAAUUUUAACCACGUAUGGUGUCCGG.C....................AACA...............................GA.UCGG.AUGGCGAUGCGGCCUAACU......GAGGUAACCCCU.AUG
#=GR NZ_JPIN01000002.1/98655-98517 CODON                      .....................................................................................................................................................................................................AUG
#=GR NZ_JPIN01000002.1/98655-98517 TT_RNIE_SLOW               ........................................................................................................................................................................................................
NZ_AUHL01000006.1/66331-66193                                 GAUCCUGCCGUUGAUCCUUAUGCUUGAUCAAUGACCAGUGAUGGGGUAAAAUCCGCGCCCUAUUAAUUUGACAUUAACCACGUAUGGUGUCCGG.C....................ACAG...............................G.AUCGG.AUGGCGAUGCGGCCCAAUU......GAGGUAACCCUU.AUG
#=GR NZ_AUHL01000006.1/66331-66193 CODON                      .....................................................................................................................................................................................................AUG
#=GR NZ_AUHL01000006.1/66331-66193 TT_RNIE_SLOW               ........................................................................................................................................................................................................
NZ_JPER01000004.1/235188-235326                               CGCUUCAGGGUACUUGAUCAGCGACACCCGUUAGGGUAGAAUUCGCGCCCUUGUUAAACGAAUCGAUUAACUAUUAACCACGUGUGGUAUUCGG.C....................AUAA...............................G.AUCGG.AUGGCGAUGCGGCCCAAUU......GAGGUAACCCUU.AUG
#=GR NZ_JPER01000004.1/235188-235326 CODON                    .....................................................................................................................................................................................................AUG
#=GR NZ_JPER01000004.1/235188-235326 TT_RNIE_SLOW             ........................................................................................................................................................................................................
NZ_AMRG01000014.1/30786-30644                                 GCUCUUAAAUGCCGCUGCUUUUUUAAGCUGAUACUGUCAUGCUUAGUCAUUUAGCCCGGUGUUUGUUAUUGAUACUUUUACGUAUGGUGUCUGG.C......GU............UCA..........................GC....G.ACCAG.AUAGCGAUGCGGCCUAACUU.....GAGGUUACCCCU.AUG
#=GR NZ_AMRG01000014.1/30786-30644 CODON                      .....................................................................................................................................................................................................AUG
#=GR NZ_AMRG01000014.1/30786-30644 TT_RNIE_SLOW               ........................................................................................................................................................................................................
AYRE01004792.1/298-159                                        GGUGAUUUUUCCCCCGUUUGACCUUGCCUGUAAAAAGGCAAUCCUAUAUUAUUCGCACCCUUCACAAAACGUGUAUCACUCGUGUGGUGUCUGGCU....................CUG................................G.AUCAG.AUAGCGACACGGCCUACAGAUA...GAGGUUGUCC...AUG
#=GR AYRE01004792.1/298-159 CODON                             .....................................................................................................................................................................................................AUG
#=GR AYRE01004792.1/298-159 TT_RNIE_SLOW                      ........................................................................................................................................................................................................
NZ_KB908459.1/180773-180912                                   UGAUUUUUUCAUCCGCAUUUUCCUUGCCUGAAAAAAGGCGAUCCUAUAUUAUUCGCACCCUUCACAAAACGUGUAACUCUCGUGUGGUGUCUGG.C....................UCAG...............................G.AUCAG.AUAGCGACACGGCCUACUGACA...GAGGUUGUCC...AUG
#=GR NZ_KB908459.1/180773-180912 CODON                        .........GUA.........................................................................................................................................................................................AUG
#=GR NZ_KB908459.1/180773-180912 TT_RNIE_SLOW                 ........................................................................................................................................................................................................
NC_016745.1/726596-726735                                     UGGUUUUUUCAUCCCCAUUGUCCUUGCCUGAAAAAAGGCGAUCCUAUAUUAUUCGCACCCUUCACAAAACGUGUAUCACUCGUGUGGUGUCUGG.C....................UCAG...............................G.AUCAG.AUAGCGACACGGCCUACUGACA...GAGGUUGUCC...AUG
#=GR NC_016745.1/726596-726735 CODON                          .........GUA.........................................................................................................................................................................................AUG
#=GR NC_016745.1/726596-726735 TT_RNIE_SLOW                   ........................................................................................................................................................................................................
2231941556/1-66                                               .............................................................................ACUCGUGUGGUGUCUGGAC....................UACAG..............................G.AUCAG.AUAGCGACACGGCCUACUGACUA..GAGGUUGUCC...AUG
#=GR 2231941556/1-66 CODON                                    ........................................................................................................................................................................................................
#=GR 2231941556/1-66 TT_RNIE_SLOW                             ........................................................................................................................................................................................................
NZ_JFHN01000029.1/87793-87940                                 GGCGCGUGGUUAAUUUCUGUAUAGUUCGCCGCCGUUGAUACGUUAAGUGGUAUCAGCAUACAGCUGUUAUUUUUAAUCUUCGUGUGGUA.CCUGUG......C.AGGA........GUG......................ACCUGG....C.ACGGG.AGAGCGACACGGCCUUCACU.....GAGGUUUCCC...AUG
#=GR NZ_JFHN01000029.1/87793-87940 CODON                      .....................................................................................................................................................................................................AUG
#=GR NZ_JFHN01000029.1/87793-87940 TT_RNIE_SLOW               ........................................................................................................................................................................................................
NZ_JXNU01000003.1/3289583-3289730                             AGUGGUCGGUUAAUUUCUGUAUAAUUCGCCGCCGUUGAUACCUUUUUAUAGUAUCACGUACACCUGAAUUUUUUAAUUUUCGUGUGGUG.CCUGUG......C.AGGU........UUU......................UCCUGG....C.AUGGG.AGAGCGACACGGCCUUAACU.....GAGGUUUCCC...AUG
#=GR NZ_JXNU01000003.1/3289583-3289730 CODON                  ........................................................................................................................................................................................................
#=GR NZ_JXNU01000003.1/3289583-3289730 TT_RNIE_SLOW           ........................................................................................................................................................................................................
NZ_JFGT01000004.1/137875-137727                               UGCAGCGAGCGGUUACUUUCUGUAUAGUUCGCCGCCGUGAUACGGCAUUUUGGUAUCAUUACACCUGAAAUAUUAAUCUUCGUGUGGUG.CCGGUG......C.AGGG........UCAA.....................CCCUGG....C.ACGGG.AGAGCGACACGGCCUUAACU.....GAGGUUUCCC...AUG
#=GR NZ_JFGT01000004.1/137875-137727 CODON                    .....................................................................................................................................................................................................AUG
#=GR NZ_JFGT01000004.1/137875-137727 TT_RNIE_SLOW             ........................................................................................................................................................................................................
NZ_JRXF01000015.1/23436-23287                                 AGAGGGUGGUGAUUUUCUGUAUAGUUCGCCGCCUUUGAUACCGCGUUUCAGUAUCAAUGACACCUAAUUUUUUUAAUCUUCGUGUGGUG.CCGGUG......C.AGGA........AAUU.....................UCCUGG....C.ACGGG.AGAGCGACGCGGCCUUAACU.....GAGGUUUUCCC..AUG
#=GR NZ_JRXF01000015.1/23436-23287 CODON                      ........................................................................................................................................................................................................
#=GR NZ_JRXF01000015.1/23436-23287 TT_RNIE_SLOW               ........................................................................................................................................................................................................
JGI26052J44787_1013371/253-402                                AGAGGAUGGUGAUUUUCUGUAUAGUUCGCCGCCUUUGAUACCGCGUUUCAGUAUCAAUGACACCUAAUUUUUUUAAUCUUCGUGUGGUG.CCGGUG......C.AGGA........AUUU.....................UCCUGG....C.ACGGG.AGAGCGACGCGGCCUUAACU.....GAGGUUUUCCC..AUG
#=GR JGI26052J44787_1013371/253-402 CODON                     .....................................................................................................................................................................................................AUG
#=GR JGI26052J44787_1013371/253-402 TT_RNIE_SLOW              ........................................................................................................................................................................................................
NZ_KB372804.1/1363253-1363104                                 AGGCGCUGGCGACUUUCUGUAUAGUUCGCCGCCUUUGAUACCGUGUUUUAGUAUCAAUGACACCUAAUUUUUUUAAUCUUCGUGUGGUG.CCGGUG......C.AGGA........AUUU.....................UCCUGG....C.ACGGG.AGAGCGACGCGGCCUUAACU.....GAGGUUUUCCC..AUG
#=GR NZ_KB372804.1/1363253-1363104 CODON                      ........................................................................PTS..........................................................................................................................AUG
#=GR NZ_KB372804.1/1363253-1363104 TT_RNIE_SLOW               ........................................................................................................................................................................................................
NZ_JQNE01000001.1/4128638-4128785                             UUGCAGCGAACGGUUACUUUCUGUAUAGUUCGCCGCCUUGAUACUGCAUUCAGGUAUCAAUUCAUCUGAAUUUUAAUCAUCGUGUGGUG.CCGGUG......C.AGGC........GUU......................UCCUGG....C.ACGGG.AGAGCGACACGGCCUUAACU.....GAGGUUUCCC...AUG
#=GR NZ_JQNE01000001.1/4128638-4128785 CODON                  ........................................................................................................................................................................................................
#=GR NZ_JQNE01000001.1/4128638-4128785 TT_RNIE_SLOW           ........................................................................................................................................................................................................
NZ_JNVB01000002.1/112076-112223                               UUGCAGCGAACGGUUACUUUCUGUAUAGUUCGCCGCCUUGAUGCUGCAUUCAGGUAUCAAUUCAUCUGAAUUUUAAUCAUCGUGUGGUG.CCGGUG......C.AGGA........AUU......................UCCUGG....C.ACGGG.AGAGCGACACGGCCUUAACU.....GAGGUUUCCC...AUG
#=GR NZ_JNVB01000002.1/112076-112223 CODON                    .....................................................................................................................................................................................................AUG
#=GR NZ_JNVB01000002.1/112076-112223 TT_RNIE_SLOW             ........................................................................................................................................................................................................
NC_014306.1/171581-171729                                     AGCAGACGUUACCUUUCUGUAUAGUUUGCCGCCGUUGAUACGGCAUUAUUGGUAUCAAAACACCUGUUAUUAUUAAUCCGCGUGUGGUG.CCGGUG......C.AGGA........AUAA.....................UCCUGG....C.ACGGG.AGAGCGACACGGCCUUAACU.....GAGGUUUCCC...AUG
#=GR NC_014306.1/171581-171729 CODON                          ........................................................................................................................................................................................................
#=GR NC_014306.1/171581-171729 TT_RNIE_SLOW                   ........................................................................................................................................................................................................
NZ_LHXI01000018.1/107550-107698                               AGCAGACGUUACCUUUCUGUAUAGUUUGCCGCCGUUGAUACGGCAUUAUUGGUAUCAAAACACCUGUUAUUAUUAAUCCGCGUGUGGUG.CCGGUG......C.AGGA........AUGA.....................UCCUGG....C.ACGGG.AGAGCGACACGGCCUUAACU.....GAGGUUUCCC...AUG
#=GR NZ_LHXI01000018.1/107550-107698 CODON                    .....................................................................................................................................................................................................AUG
#=GR NZ_LHXI01000018.1/107550-107698 TT_RNIE_SLOW             ........................................................................................................................................................................................................
NZ_JMSO01000006.1/18917-19066                                 CGGUGUGUGGUUAAUUUCUGUAUAGUUCGCCGCCGUUGGUACGGCAUUUUGGUAUCAACUUCACUUGAAACAUUAAUCUUCGUGUGGUG.CCGGUG......C.AGGA........GUUA.....................UCCUGG....C.GCGGG.AGAGCGACACGGCCUUAACU.....GAGGUUUUCCC..AUG
#=GR NZ_JMSO01000006.1/18917-19066 CODON                      .....................................................................................................................................................................................................AUG
#=GR NZ_JMSO01000006.1/18917-19066 TT_RNIE_SLOW               ........................................................................................................................................................................................................
NC_012214.1/161114-161263                                     GCAGCGGGUGGUUAAUUUCUGUAUAGUCCGCCGCCGUUGGUACGGCAUUUUAGUAUCAACUUCACCUAAAUAUUAAUCUUCGUGUGGUG.CCGGUG......C.AGGA........UUAU.....................UCCUGG....C.GCGGG.AGAGCGACACGGCCUUAACU.....GAGGUUUUCCC..AUG
#=GR NC_012214.1/161114-161263 CODON                          ........................................................................................................................................................................................................
#=GR NC_012214.1/161114-161263 TT_RNIE_SLOW                   ........................................................................................................................................................................................................
NC_017445.1/1433948-1434097                                   GCAGCGGGUGGUUAAUUUCUGUAUAGUCCGCCGCCGUUGGUACGGCAUUUUGGUAUCAACUUCACCUAAAUAUUAAUCUUCGUGUGGUG.CCGGUG......C.AGGA........UUAU.....................UCCUGG....C.GCGGG.AGAGCGACACGGCCUUAACU.....GAGGUUUUCCC..AUG
#=GR NC_017445.1/1433948-1434097 CODON                        .....................................................................................................................................................................................................AUG
#=GR NC_017445.1/1433948-1434097 TT_RNIE_SLOW                 ........................................................................................................................................................................................................
NC_010694.1/140129-140278                                     GCAGCGGGUGGUUAUUUUCUGUAUAGUCCGCCGCCGUUGGUACGGCAUUUUGGUAUCAACUUCACCUAAUUAUUAAUUUUCGUGUGGUG.CCGGUG......C.AGGA........GAAU.....................UCCUGG....C.GCGGG.AGAGCGACACGGCCUUAACU.....GAGGUUUUCCC..AUG
#=GR NC_010694.1/140129-140278 CODON                          ........................................................................................................................................................................................................
#=GR NC_010694.1/140129-140278 TT_RNIE_SLOW                   ........................................................................................................................................................................................................
NZ_CAHS01000002.1/113009-113158                               GCAACGGGUGGUUAAUUUCUGUAUAAUUCGCCGCCGUUGGUACGACAUUUUGGUAUCAACUUCACUUAACUAUUAAUUUUCGUGUGGUG.CCGGUG......C.AGGA........GAAU.....................UCCUGG....C.GCGGG.AGAGCGACACGGCCUUAACU.....GAGGUUUUCCC..AUG
#=GR NZ_CAHS01000002.1/113009-113158 CODON                    .............................................GUA........................................................................................................................................................
#=GR NZ_CAHS01000002.1/113009-113158 TT_RNIE_SLOW             ........................................................................................................................................................................................................
NZ_BAYW01000017.1/21772-21623                                 GCAGCGGAUGGUUAUUUUCUGUAUAGUCCGCCGCCGUUGGUACGGCAUUUUGGUAUCUACUUCACCUAAAUAUUAAUCUUCGUGUGGUG.CCGGUG......C.AGGA........GUAU.....................UCCUGG....C.GCGGG.AGAGCGACACGGCCUUAACU.....GAGGUUUUCCC..AUG
#=GR NZ_BAYW01000017.1/21772-21623 CODON                      ........................................................................................................................................................................................................
#=GR NZ_BAYW01000017.1/21772-21623 TT_RNIE_SLOW               ........................................................................................................................................................................................................
NZ_JRUQ01000016.1/133247-133396                               UGCAGCGGGCGGUUACUUUCUGUAUAGUUCGCCGCCGUUGAUGCGGCAUUUUGGUAUCAACACACCUGAAUUUUAAUCUUCGUGUGGUG.CUUGUG......C.AGGG........CUAA.....................UCCUGG....C.ACGGG.AGAGCGACACGGCCUUAACU.....GAGGUUUUCCC..AUG
#=GR NZ_JRUQ01000016.1/133247-133396 CODON                    .....................................................................................................................................................................................................AUG
#=GR NZ_JRUQ01000016.1/133247-133396 TT_RNIE_SLOW             ........................................................................................................................................................................................................
XAGC_contig27338/141-290                                      UGCAGCGAGCGGUUACUUUCUGUAUAGUUCGCCGCCGUUGAUGCGGCAUUUUGGUAUCAACACACCUGAAUUUUAAUCUUCGUGUGGUG.CUUGUG......C.AGGG........CUAA.....................UCCUGG....C.ACGGG.AGAGCGACACGGCCUUAACU.....GAGGUUUUCCC..AUG
#=GR XAGC_contig27338/141-290 CODON                           ........................................................................................................................................................................................................
#=GR XAGC_contig27338/141-290 TT_RNIE_SLOW                    ........................................................................................................................................................................................................
NZ_CP009866.1/3634194-3634046                                 CAUCAGCCGGUUAUUUUCUGUAUAGUUCGCCGCCUUUGGUGCAAAACAGCGCAUCAAAAAUCACCAGAAUUUUUAAUCCGCGUGUGGUG.CCGGCG......C.AGGU........UUU......................ACCUGG....C.GCGGG.AGAGCGACACGGCCUUUACU.....GAGGUUAUCCC..AUG
#=GR NZ_CP009866.1/3634194-3634046 CODON                      .....................................................................................................................................................................................................AUG
#=GR NZ_CP009866.1/3634194-3634046 TT_RNIE_SLOW               ........................................................................................................................................................................................................
CETM01121351.1/704-564                                        UAAUCAGGAGUCAAAUAAAAUACGCGGCCUUAAGGGUGCUGAGCGGGUUAUAUCCAUGCUUUGGCACAUUGAAACUAACGCGUAUGGUG.CCAAAC....................UUCGG..............................G.UUUGG.AGAGCGAUACGGCCUAUUUA.....GAGGUAACCCCC.AUG
#=GR CETM01121351.1/704-564 CODON                             .....................................................................................................................................................................................................AUG
#=GR CETM01121351.1/704-564 TT_RNIE_SLOW                      ........................................................................................................................................................................................................
CEPZ01177373.1/308-446                                        UUAUCUGAAGAUGGUUAAAGAUCUUGCUAUUGGCAUGUUAGUUGGCUAGAAUUCGCGCCCUAUAUAUUUUUGUUUAACAACGUAUGGUG.CCAGAC....................UUCGG..............................G.UUUGG.AGAGCGAUGCGGCCUAAUUA.....GAGGUUUACU...AUG
#=GR CEPZ01177373.1/308-446 CODON                             .....................................................................................................................................................................................................AUG
#=GR CEPZ01177373.1/308-446 TT_RNIE_SLOW                      ........................................................................................................................................................................................................
NZ_CP009888.1/346969-346831                                   UUAAAUCACGGUGGUUAAAGAUCUUGCUAUUACGCAGUUUGUUGGCUAGAAUUCGCGCCCUAUAUAUUUUUGUUUAACAACGUAUGGUG.CCAGAC....................UUCGG..............................G.UUUGG.AGAGCGAUACGGCCUAAUUA.....GAGGUUCACU...AUG
#=GR NZ_CP009888.1/346969-346831 CODON                        .....................................................................................................................................................................................................AUG
#=GR NZ_CP009888.1/346969-346831 TT_RNIE_SLOW                 ........................................................................................................................................................................................................
NZ_AHBZ02000178.1/17064-16927                                 AUUUAGCUAAAUAGUGUAUUUAGUGCUUGUAGAUUGUGCUGUAGUUACAUAAAAUACGCGUCCAAUUAUUUGUAUAACUACGUAUGGUG.CCAAAC....................UUCGG..............................G.UUUGG.AGAGCGAUACGGCCUAACCA.....GAGGUUGCU....AUG
#=GR NZ_AHBZ02000178.1/17064-16927 CODON                      .....................................................................................................................................................................................................AUG
#=GR NZ_AHBZ02000178.1/17064-16927 TT_RNIE_SLOW               ........................................................................................................................................................................................................
NZ_AUSV01000022.1/2298-2158                                   AUCUAGUUAGAUACUAAUUUAUUGCUUGUAGUUUGAGCAUGAAAGUCCUAAAAUACGCGUCCAAUUUAUUUGUAUAACGACGUAUGGUG.CCAAAC....................UUCGG..............................G.UUUGG.AGAGCGAUACGGCCUUAAAUUA...GAGGUUUCCU...AUG
#=GR NZ_AUSV01000022.1/2298-2158 CODON                        .....................................................................................................................................................................................................AUG
#=GR NZ_AUSV01000022.1/2298-2158 TT_RNIE_SLOW                 ........................................................................................................................................................................................................
NZ_CAPN01000031.1/44829-44691                                 AGGGAAUAAAAGAUCAUUUUCUGCUUGUCGAUUGUACAGAUCAUGCAUUAGAAUACGCGACCAAUUAUUUUGUUUAACCACGUAUGGUG.CCAGAC....................UUCGG..............................G.UUUGG.AGAGCGAUACGGCCUUACUUA....GAGGUUCCU....AUG
#=GR NZ_CAPN01000031.1/44829-44691 CODON                      .....................................................................................................................................................................................................AUG
#=GR NZ_CAPN01000031.1/44829-44691 TT_RNIE_SLOW               ........................................................................................................................................................................................................
CERC01133101.1/162-23                                         UUUUAGCGAAAGAUGCAUUUAAAGCUUGUCGCAGAGCGUAUUGGCCUAUAAAAUACGCGGCCUAUUAAUUGUAUUAACGACGUAUGGUG.CCAGAC....................UACGG..............................G.UUUGG.AGAGCGAUGCGGCCUUAACUA....GAGGUUCCCU...AUG
#=GR CERC01133101.1/162-23 CODON                              ........................................................................................................................................................................................................
#=GR CERC01133101.1/162-23 TT_RNIE_SLOW                       ........................................................................................................................................................................................................
NZ_KB907371.1/399315-399177                                   GGUGAUAAAAAACUCUGAAAUAUUGCUUGUAGAUUGUUCAGUUAGGCACUAAAAUACGCGUCCAUAUUUUUGUAUAACUACGUAUGGUG.CCAGAC....................UUCGG..............................G.UUUGG.AGAGCGAUACGGCCUUAACUA....GAGGUUGCU....AUG
#=GR NZ_KB907371.1/399315-399177 CODON                        .....................................................................................................................................................................................................AUG
#=GR NZ_KB907371.1/399315-399177 TT_RNIE_SLOW                 ........................................................................................................................................................................................................
NZ_JXXX01000108.1/45068-44930                                 GGUGACAAAAAACUCUGAAAUAUUGCUUGUAGAUUGUUCAGAUAGGCACUAAAAUACGCGUCCACAUUUUUGUAUAACUACGUAUGGUG.CCAGAC....................UUCGG..............................G.UUUGG.AGAGCGAUACGGCCUUAACUA....GAGGUUGCU....AUG
#=GR NZ_JXXX01000108.1/45068-44930 CODON                      .....................................................................................................................................................................................................AUG
#=GR NZ_JXXX01000108.1/45068-44930 TT_RNIE_SLOW               ........................................................................................................................................................................................................
NZ_JH650748.1/23402-23540                                     GGUGAUAAAAAACUCUGAAAUAUCGCUUGUAGAUUGUUCAGUUAAGCACUAAAAUACGCGUCCACAUUUUUGUAUAACUACGUAUGGUG.CCAGAC....................UUCGG..............................G.UUUGG.AGAGCGAUACGGCCUUAACUA....GAGGUUGCU....AUG
#=GR NZ_JH650748.1/23402-23540 CODON                          ........................................................................................................................................................................................................
#=GR NZ_JH650748.1/23402-23540 TT_RNIE_SLOW                   ........................................................................................................................................................................................................
NZ_JWIH01000018.1/24517-24655                                 GGCGAUAAAAAACUCUGAAAUAUUGCUUGUAGAUUGUUCAGUUAAGCACUAAAAUACGCGUCCACAUUUUUGUAUAACUACGUAUGGUG.CCAGAC....................UUCGG..............................G.UUUGG.AGAGCGAUACGGCCUUAACUA....GAGGUUGCU....AUG
#=GR NZ_JWIH01000018.1/24517-24655 CODON                      .....................................................................................................................................................................................................AUG
#=GR NZ_JWIH01000018.1/24517-24655 TT_RNIE_SLOW               ........................................................................................................................................................................................................
CEPQ01102968.1/515-376                                        UUUUAGCGAAAGAUGUAUUUAAAGCUUGUCGUAAGGCGUCUUGAGCUAUAAAAUACGCGGCCUAUUAAUUGUAUUAACUGCGUAUGGUG.CCAGAC....................UUCGG..............................G.UUUGG.AGAGCGAUACGGCCUUAACUA....GAGGUUCCCU...AUG
#=GR CEPQ01102968.1/515-376 CODON                             .....................................................................................................................................................................................................AUG
#=GR CEPQ01102968.1/515-376 TT_RNIE_SLOW                      ........................................................................................................................................................................................................
JGI11829J13087_107135/219-80                                  UUUUAGCGAAAGAUGUAUUUAAAGCUUGUCGUAAGGCUUCUUGAGCUAUAAAAUACGCGGCCUAUUAAUUGUAUUAACUGCGUAUGGUG.CCAGAC....................UUCGG..............................G.UUUGG.AGAGCGAUACGGCCUUAACUA....GAGGUUCCCU...AUG
#=GR JGI11829J13087_107135/219-80 CODON                       ........................................................................................................................................................................................................
#=GR JGI11829J13087_107135/219-80 TT_RNIE_SLOW                ........................................................................................................................................................................................................
CEQG01236191.1/614-753                                        UUUUAGCGAAAUAUGUAUUUAAAGCUUGUCGCAAGGUCACUUGAGCUAUAAAAUACGCGGCCUAUUAAUUGUAUUAACUGCGUAUGGUG.CCAGAC....................UUCGG..............................G.UUUGG.AGAGCGAUACGGCCUUAACUA....GAGGUUCCCU...AUG
#=GR CEQG01236191.1/614-753 CODON                             ........................................................................................................................................................................................................
#=GR CEQG01236191.1/614-753 TT_RNIE_SLOW                      ........................................................................................................................................................................................................
JGI11949J13268_1006774/270-384                                .........................UUGUCGCAAGGUCACUUGAGCUAUAAAAUACGCGGCCUAUUAAUUGUAUUAACUGCGUAUGGUG.CCAGAC....................UUCGG..............................G.UUUGG.AGAGCGAUACGGCCUUAACUA....GAGGUUCCCU...AUG
#=GR JGI11949J13268_1006774/270-384 CODON                     .....................................................................................................................................................................................................AUG
#=GR JGI11949J13268_1006774/270-384 TT_RNIE_SLOW              ........................................................................................................................................................................................................
NZ_AJTK01000019.1/4541-4403                                   UUUAGCAAAAAGGGUAAUUAAAGCUUGUGUGCGUGCGGGUUGUUGGAUAAAAUUCGCGGCCAAUAAAUUUGUUUUAACGACGUAUGGUG.CCAGAC....................UUCGG..............................G.UUUGG.AGAGCGAUGCGGCCUUAACUA....GAGGUUCCU....AUG
#=GR NZ_AJTK01000019.1/4541-4403 CODON                        ........................................................................................................................................................................................................
#=GR NZ_AJTK01000019.1/4541-4403 TT_RNIE_SLOW                 ........................................................................................................................................................................................................
CENU01396304.1/949-1087                                       UUUAGCAAAAAGAAUAAUUAAAGCUUGUGUGCGUGCUGGUUGUUGGAUAAAAUUCGCGACCAAUAAAUUUGUUUUAACGACGUAUGGUG.CCAGAC....................UUCGG..............................G.UUUGG.AGAGCGAUGCGGCCUUAACUA....GAGGUUCCU....AUG
#=GR CENU01396304.1/949-1087 CODON                            .....................................................................................................................................................................................................AUG
#=GR CENU01396304.1/949-1087 TT_RNIE_SLOW                     ........................................................................................................................................................................................................
JGI11838J13071_130222/171-33                                  UUUGGCAAAAAGCGUAAUUAAAGCUUGUGCGGGGCAAGCUAGUUGGAUAAAAUCCGCGGCCUAUAAAUUUGUUUUAACGACGUAUGGUG.CCAGAC....................UUCGG..............................G.UUUGG.AGAGCGAUGCGGCCUUAACUA....GAGGUUCCU....AUG
#=GR JGI11838J13071_130222/171-33 CODON                       ........................................................................................................................................................................................................
#=GR JGI11838J13071_130222/171-33 TT_RNIE_SLOW                ........................................................................................................................................................................................................
CERE01032072.1/283-145                                        UUUAGCAAAAAGGGUAAUUAAAGCUUGUGUGCGUGCGGGUUGUUGGAUAAAAUUCGCGACCAAUAAAUUUGUUUUAACGACGUAUGGUG.CCAGAC....................UUCGG..............................G.UUUGG.AGAGCGAUGCGGCCUUAACUA....GAGGUUCCU....AUG
#=GR CERE01032072.1/283-145 CODON                             .....................................................................................................................................................................................................AUG
#=GR CERE01032072.1/283-145 TT_RNIE_SLOW                      ........................................................................................................................................................................................................
CEQG01078170.1/13-151                                         UUUUAGCUAAAGAUGAAUUUAAAGCUUGUCGAGAGGCUGCUUGAGCUAUAAAAUACGCGACCUAUUAAUUGUAUUAACGACGUAUGGUG.CCAGAC....................UUCGG..............................G.UUUGG.AGAGCGAUGCGGCCUUAACUA....GAGGUUCCU....AUG
#=GR CEQG01078170.1/13-151 CODON                              .....................................................................................................................................................................................................AUG
#=GR CEQG01078170.1/13-151 TT_RNIE_SLOW                       ........................................................................................................................................................................................................
NZ_BADU01000157.1/29464-29602                                 UUUAGCAAAAAGGGUAAUUAAAGCUUGUGUGUGUGUGGGUUGUUGGAUAAAAUUCGCGACCAAUAAAUUUGUUUUAACGACGUAUGGUG.CCAGAC....................UUCGG..............................G.UUUGG.AGAGCGAUGCGGCCUUAACUA....GAGGUUCCU....AUG
#=GR NZ_BADU01000157.1/29464-29602 CODON                      .....................................................................................................................................................................................................AUG
#=GR NZ_BADU01000157.1/29464-29602 TT_RNIE_SLOW               ........................................................................................................................................................................................................
LAZR01004165.1/5474-5336                                      UUUAGCGAAAAGAUAAAUAAAUACUUGUGCAGGGGAAGGUUGUUGGAUAAAAUCCGCCACCAACAAAUUUGUUUUAACGACGUAUGGUG.CCAGAC....................UUCGG..............................G.UUUGG.AGAGCGAUGCGGCCUUAACUA....GAGGUUCCU....AUG
#=GR LAZR01004165.1/5474-5336 CODON                           .....................................................................................................................................................................................................AUG
#=GR LAZR01004165.1/5474-5336 TT_RNIE_SLOW                    ........................................................................................................................................................................................................
NZ_AUTN01000149.1/65582-65720                                 UUUGGCUAAAACAUAAAUAAAUACUUGUGUAGGGGAACGUUGUUGGAUAAAAUCCGCCACCAACAAAUUUGUUUUAACGACGUAUGGUG.CCAGAC....................UUCGG..............................G.UUUGG.AGAGCGAUGCGGCCUUAACUA....GAGGUUCCU....AUG
#=GR NZ_AUTN01000149.1/65582-65720 CODON                      ........................................................................................................................................................................................................
#=GR NZ_AUTN01000149.1/65582-65720 TT_RNIE_SLOW               ........................................................................................................................................................................................................
JGI24025J20009_10000510/30008-30146                           UUUAGUAAAAAGAAUAAUUAAAGCUUGUGUGCGUGCGGGUUGUUGGAUAAAAUUCGCGACCAAUAAAUUUGUUUUAACGACGUAUGGUG.CCAGAC....................UUCGG..............................G.UUUGG.AGAGCGAUGCGGCCUUAACUA....GAGGUUCCU....AUG
#=GR JGI24025J20009_10000510/30008-30146 CODON                ........................................................................................................................................................................................................
#=GR JGI24025J20009_10000510/30008-30146 TT_RNIE_SLOW         ........................................................................................................................................................................................................
NZ_AAVS01000013.1/62351-62489                                 UUUAGCAAAACAGUUAAUAAUAGCUUGUGUGUUUGAUGGUAGUUGGAUAAAAUCCGCGACCAACAAAUUUGUUUUAAUGACGUAUGGUG.CCAGAC....................UUCGG..............................G.UUUGG.AGAGCGAUGCGGCCUUAACUA....GAGGUUUCU....AUG
#=GR NZ_AAVS01000013.1/62351-62489 CODON                      .....................................................................................................................................................................................................AUG
#=GR NZ_AAVS01000013.1/62351-62489 TT_RNIE_SLOW               ........................................................................................................................................................................................................
JCVI_SCAF_1096626478483/834-696                               UUUAGCAAAACAGUUAAUAAUAGCUUGUGUGUUUGAUGGUAGUUGGAUAAAAUCCGCGACCAACAAAUUUGUUUUAACGACGUAUGGUG.CCAGAC....................UUCGG..............................G.UUUGG.AGAGCGAUGCGGCCUUAACUA....GAGGUUUCU....AUG
#=GR JCVI_SCAF_1096626478483/834-696 CODON                    .....................................................................................................................................................................................................AUG
#=GR JCVI_SCAF_1096626478483/834-696 TT_RNIE_SLOW             ........................................................................................................................................................................................................
NZ_AHCA01000009.1/150526-150388                               UUAGCAAAAACGCUAUUUAAAGCUUGUAGCAAGCGGGGUUGUUGCAUAGAAUACGCGUCCUAAAUAAUUUGUUUUAACGACGUAUGGUA.CCAGAC....................UUCGG..............................G.UUUGG.AGAGCGAUGCGGCCUUAACUA....GAGGUUUCU....AUG
#=GR NZ_AHCA01000009.1/150526-150388 CODON                    .....................................................................................................................................................................................................AUG
#=GR NZ_AHCA01000009.1/150526-150388 TT_RNIE_SLOW             ........................................................................................................................................................................................................
NZ_BADT01000142.1/28496-28634                                 UUUAGCAAAAACAUAAAUAAAUACUUGUGUAGGGCUUGGUUGUUGGAUAAAAUCCGCGACCAACAAAUUUGUUUUAACGACGUAUGGUA.CCAGAC....................UACGG..............................G.UUUGG.AGAGCGAUGCGGCCUUAACUA....GAGGUUUCU....AUG
#=GR NZ_BADT01000142.1/28496-28634 CODON                      .....................................................................................................................................................................................................AUG
#=GR NZ_BADT01000142.1/28496-28634 TT_RNIE_SLOW               ........................................................................................................................................................................................................
NZ_AUTQ01000186.1/26956-26818                                 UUUUAGCAAAAAAUAUAAUUAAAACUUGUGUGCGGGGUUGUUGUUGGAUAAAAUCCGGCUCCAACAAUUUGUUUUAACGACGUAUGGUA.CCAAAC....................UACGG..............................G.UUUGG.AGAGCGAUGCGGCCUUAACUA....GAGGUUUCU....AUG
#=GR NZ_AUTQ01000186.1/26956-26818 CODON                      ........................................................................................................................................................................................................
#=GR NZ_AUTQ01000186.1/26956-26818 TT_RNIE_SLOW               ........................................................................................................................................................................................................
NZ_JXYD01000037.1/57428-57290                                 UUAGCAAAAAAUUAUAAUUAAACCUUGUGUGCUCGGUAGUUGUUGGAUAAAAUCCGCCACCAACAAAUUUGUUUUAACGACGUAUGGUA.CCAAAC....................UACGG..............................G.UUUGG.AGAGCGAUGCGGCCUUAACUA....GAGGUUUCU....AUG
#=GR NZ_JXYD01000037.1/57428-57290 CODON                      .....................................................................................................................................................................................................AUG
#=GR NZ_JXYD01000037.1/57428-57290 TT_RNIE_SLOW               ........................................................................................................................................................................................................
wf3_Contig4170/906-1044                                       UUUAGCAAAAAUACUAAUUAAUGCUUGUGUGCUUGAUGGUUGUUGGAUAAAAUCCGCCACCAAUAAAUUUGUUUUAACGACGUAUGGUG.CCAGAC....................UCCGG..............................G.UUUGG.AGAGCGAUGCGGCCUUAACUA....GAGGUUUCU....AUG
#=GR wf3_Contig4170/906-1044 CODON                            ........................................................................................................................................................................................................
#=GR wf3_Contig4170/906-1044 TT_RNIE_SLOW                     ........................................................................................................................................................................................................
NZ_JXYA01000021.1/73358-73497                                 AUAGCAGUUAUUUUGCAUUUAUUGCUUGUGGAUCGCCCGGAUUGACCCUAAAAUACGCGUCCACAAUUUUUGUAUAACUACGUAUGGUG.CCAGAC....................UUCGG..............................G.UUUGG.AGAGCGAUACGGCCUUAACUA....GAGGUGUCCU...AUG
#=GR NZ_JXYA01000021.1/73358-73497 CODON                      .....................................................................................................................................................................................................AUG
#=GR NZ_JXYA01000021.1/73358-73497 TT_RNIE_SLOW               ........................................................................................................................................................................................................
NZ_LFZX01000030.1/37108-37247                                 AUAACAGUUAAAUUGUAUUUAUUGCUUGUGGAUCGUCCCGAUUGACCCUAAAAUACGCGUCCACAAUUUUUGUAUAACUACGUAUGGUG.CCAGAC....................UUCGG..............................G.UUUGG.AGAGCGAUACGGCCUUAACUA....GAGGUGUCCU...AUG
#=GR NZ_LFZX01000030.1/37108-37247 CODON                      .....................................................................................................................................................................................................AUG
#=GR NZ_LFZX01000030.1/37108-37247 TT_RNIE_SLOW               ........................................................................................................................................................................................................
NZ_AHCD02000031.1/22597-22736                                 AUAACAGUUAAAUUGCAUUUAUUGCUUGUGGAUCAUUCCGAUUGACCCUAAAAUACGCGUCCACAAUUUUUGUAUAACUACGUAUGGUG.CCAGAC....................UUCGG..............................G.UUUGG.AGAGCGAUACGGCCUUAACUA....GAGGUGUCCU...AUG
#=GR NZ_AHCD02000031.1/22597-22736 CODON                      .....................................................................................................................................................................................................AUG
#=GR NZ_AHCD02000031.1/22597-22736 TT_RNIE_SLOW               ........................................................................................................................................................................................................
NZ_AUXW01000198.1/44315-44176                                 AUCUAAUGGAUUACUAAUUUAUUGCUUGUAGUUUGAGCAUGAAAGACCUAAAAUACGCGUCCAAUUUAUUUGUAUAACGACGUAUGGUG.CCAAAC....................UUCGG..............................G.UUUGG.AGAGCGAUACGGCCUUAACUA....GAGGUUUCCU...AUG
#=GR NZ_AUXW01000198.1/44315-44176 CODON                      .....................................................................................................................................................................................................AUG
#=GR NZ_AUXW01000198.1/44315-44176 TT_RNIE_SLOW               ........................................................................................................................................................................................................
NZ_JWIC01000001.1/71734-71873                                 AUCUAAUGGAAUACUAAUUUAUUGCUUGUAGUUUGAGCAUGAAAGACCUAAAAUACGCGUCCAAUUUAUUUGUAUAACGACGUAUGGUG.CCAAAC....................UUCGG..............................G.UUUGG.AGAGCGAUACGGCCUUAACUA....GAGGUUUCCU...AUG
#=GR NZ_JWIC01000001.1/71734-71873 CODON                      ........................................................................................................................................................................................................
#=GR NZ_JWIC01000001.1/71734-71873 TT_RNIE_SLOW               ........................................................................................................................................................................................................
NZ_AHBY02000081.1/449-311                                     UUUGGCAAAAAUAUAAAUAAAUACUUGUGUGGGGGGAGGUUGUUGGAUAAAAUCCGCCACCAACAAAUUUGUUUUAACGACGUAUGGUG.CCAAAC....................UCCGG..............................G.UUUGG.AGAGCGAUGCGGCCUUAACUA....GAGGUUCCU....AUG
#=GR NZ_AHBY02000081.1/449-311 CODON                          ........................................................................................................................................................................................................
#=GR NZ_AHBY02000081.1/449-311 TT_RNIE_SLOW                   ........................................................................................................................................................................................................
CEUP01039342.1/471-332                                        AUUUAGUUUUUGUGCAAUUAUUGCUUGUAGAUCUCAGGCGACUCCAAUAAAAUACGCGUCCACUAAUUUGAAUAUAACUACGUAUGGUG.CCAAAC....................UUCGG..............................G.UUUGG.AGAGCGAUACGGCCUAACCUA....GAGGUUUACU...AUG
#=GR CEUP01039342.1/471-332 CODON                             .....................................................................................................................................................................................................AUG
#=GR CEUP01039342.1/471-332 TT_RNIE_SLOW                      ........................................................................................................................................................................................................
CEPZ01051150.1/553-414                                        AUUUACUUUUUGUGCAAUUAUUGCUUGUAGAUUUCGGACGACUCCAAUAAAAUACGCGUCCACUAAUUUGAAUAUAACUACGUAUGGUG.CCAAAC....................UUCGG..............................G.UUUGG.AGAGCGAUACGGCCUAACCUU....GAGGUUUACU...AUG
#=GR CEPZ01051150.1/553-414 CODON                             .....................................................................................................................................................................................................AUG
#=GR CEPZ01051150.1/553-414 TT_RNIE_SLOW                      ........................................................................................................................................................................................................
NZ_BBIN01000213.1/19089-18948                                 UAAUGCUUGAAGAUCUUGGGUGAUUUGUCUAAAAUACGCGCCCUAACUUAUCAAUCAAUGAUUGAUGUAUAAAUUAACAACGUAUGGUA.CCAGAC....................UUCGG..............................G.UUUGG.AGAGCGAUGCGGCCUUAACU.....GAGGUUUUCCAAAAUG
#=GR NZ_BBIN01000213.1/19089-18948 CODON                      .....................................................................................................................................................................................................AUG
#=GR NZ_BBIN01000213.1/19089-18948 TT_RNIE_SLOW               ........................................................................................................................................................................................................
NZ_AAOH01000003.1/284688-284826                               UAACUUGACUUAAGAUAUAAAUCUUGUGAAGUGCGUCGGAUUUGUCUAAUAUACGCGCCCUAACUACAUUUGUUUAACAACGUAUGGUG.CCAGAC....................UUCGG..............................G.UUUGG.AGAGCGAUACGGCCUUAACU.....GAGGUUUGCU...AUG
#=GR NZ_AAOH01000003.1/284688-284826 CODON                    .................................................................................................................................................................................AU.....G............AUG
#=GR NZ_AAOH01000003.1/284688-284826 TT_RNIE_SLOW             ........................................................................................................................................................................................................
ABMI01022972.1/1-82                                           ..........................................................CGUCCACAAUUUUGUAUAACUACGUAUGGUAGCCAGGC....................UUCGG..............................GUUUAGG.AGAGCGAUACGGCCUAAUUA.....GAGGUUGCU....AUG
#=GR ABMI01022972.1/1-82 CODON                                ........................................................................................................................................................................................................
#=GR ABMI01022972.1/1-82 TT_RNIE_SLOW                         ........................................................................................................................................................................................................
NZ_AJYH01000066.1/21688-21548                                 UGAAAUGAAUUGAACAAAAAAGUUGCGAUCCUAGGUCUCCUUGAUUAGAAUUUCGCGCCUUACAAUUUGUUUGUUAACGACGUGUGGUG.CCCGA.....................UAGGC................................UCGGG.AGAGCGACACGGCCUUAUAUUA...GAGGUUAUCCCU.AUG
#=GR NZ_AJYH01000066.1/21688-21548 CODON                      ........................................................................................................................................................................................................
#=GR NZ_AJYH01000066.1/21688-21548 TT_RNIE_SLOW               ........................................................................................................................................................................................................
NZ_KK211219.1/164302-164442                                   AAUAAAUGAAUUGAACAAAAAAGUUGCUAUCACAGGUCUCCUUGAUUAGAAUUUCGCGCCUUACAAAUUUUUGUCAACGACGUGUGGUG.CCCGA.....................UAGGC................................UCGGG.AGAGCGACACGGCCUUAUAUUA...GAGGUUAUCCCU.AUG
#=GR NZ_KK211219.1/164302-164442 CODON                        .....................................................................................................................................................................................................AUG
#=GR NZ_KK211219.1/164302-164442 TT_RNIE_SLOW                 ........................................................................................................................................................................................................
NZ_ADAQ01000008.1/84753-84613                                 GAAAAUGAAUUGAACAAAAAAGUUGCGAUCGACGGUCACCUUGAUUAGAAUUUCGCGCCUUACAAACUGUUUGUUAACGACGUGUGGUG.CCCGA.....................UAGGC................................UCGGG.AGAGCGACACGGCCUUAGAUUA...GAGGUUAUCCCU.AUG
#=GR NZ_ADAQ01000008.1/84753-84613 CODON                      .....................................................................................................................................................................................................AUG
#=GR NZ_ADAQ01000008.1/84753-84613 TT_RNIE_SLOW               ........................................................................................................................................................................................................
NZ_ANFM02000002.1/72585-72445                                 UGGAAAUGAAUUGAACAAAAAAGUUGCGAUCGCAGGUCACCUUGAUUAGAAUCCGCGCCUUACAAACAGUUUGUUAACGACGUGUGGUG.CCCGA.....................UAGGC................................UCGGG.AGAGCGACACGGCCUUAGAUAA...GAGGUAACCCCU.AUG
#=GR NZ_ANFM02000002.1/72585-72445 CODON                      .....................................................................................................................................................................................................AUG
#=GR NZ_ANFM02000002.1/72585-72445 TT_RNIE_SLOW               ........................................................................................................................................................................................................
NZ_LASY01000133.1/6295-6435                                   UGGAAAUGAAUUGAACAAAAAAGUUGCGAUCGCAGGUCACCUUGAUUAGAAUCCGCGCCUUACAAACAGUUUGUUAACGACGUGUGGUG.CCCGA.....................UAGGC................................UCGGG.AGAGCGACACGGCCUUAGAUAA...GAGGUAAUCCCU.AUG
#=GR NZ_LASY01000133.1/6295-6435 CODON                        ........................................................................................................................................................................................................
#=GR NZ_LASY01000133.1/6295-6435 TT_RNIE_SLOW                 ........................................................................................................................................................................................................
NZ_AJWN01000101.1/97718-97857                                 UCAAAUGAAUUGAACAAAAAAGUUGCUAUCAAAGGUCUCCUUGAUUAGAAUUUCGCGCCUUACAAAAUGUUUGUUAACGACGUGUGGUG.CCCGA.....................UAGGC................................UCGGG.AGAGCGACACGGCCUAUAUUA....GAGGUUAUCCCU.AUG
#=GR NZ_AJWN01000101.1/97718-97857 CODON                      .....................................................................................................................................................................................................AUG
#=GR NZ_AJWN01000101.1/97718-97857 TT_RNIE_SLOW               ........................................................................................................................................................................................................
JGI24724J26744_10298770/502-410                               ...........................................ACCGAUUAUAAUUCGCGCCCUAAAUUUAUUUAAACUUCGUAUGGUAUUCGG.C....................AAU................................G.ACCGG.AUGGCGAUACGGCCUAAU.......GAGGUAAUCCC..AUG
#=GR JGI24724J26744_10298770/502-410 CODON                    .....................................................................................................................................................................................................AUG
#=GR JGI24724J26744_10298770/502-410 TT_RNIE_SLOW             ........................................................................................................................................................................................................
3300000513_101996/1483-1346                                   AACCCGCAGCGCGAUACGCGAAGGUGCUUGAUCAAAAUGCCGCUGUGCAGUACAAUUCGCGCCCUUAUUAACAUUAAUCACGCAUGGUAUUCGG.C....................AACA...............................G.AUCGG.AUGGCGAUGCGGCCUGACA......GAGGUAAUCCC..AUG
#=GR 3300000513_101996/1483-1346 CODON                        ........................................................................................................................................................................................................
#=GR 3300000513_101996/1483-1346 TT_RNIE_SLOW                 ........................................................................................................................................................................................................
NZ_JQDZ01000010.1/1438-1300                                   GAUAAAUUUGACUGUUUUUAACGGUUUUAGUUGUACAUUGGCCAAUGUUCCCGUAUUAUUCGCCACCUUAAAUUGAAACUCGCAUGGUAUCUGG.C....................AAAA...............................G.AUCAG.AUGGCGAUGCGGCCUAACAC.....AAGGUAAUCCC..AUG
#=GR NZ_JQDZ01000010.1/1438-1300 CODON                        ..................................................................................................................................................................................................G..UAG
#=GR NZ_JQDZ01000010.1/1438-1300 TT_RNIE_SLOW                 ........................................................................................................................................................................................................
NZ_AWXP01000020.1/164753-164890                               UUGCGCGUUUAGUGGAUAUUCUGUAUGAUCCGCCCCCUUUGGUAGAUAAAUUACCAAACACUUAAUUUCAAUCAACACGACGUGUGGUGUUCGGCU....................GUG................................G.GCUGA.AUGGCGACACGGCCUUAGUA.....GAGGUUUUCC...AUG
#=GR NZ_AWXP01000020.1/164753-164890 CODON                    .....................................................................................................................................................................................................AUG
#=GR NZ_AWXP01000020.1/164753-164890 TT_RNIE_SLOW             ........................................................................................................................................................................................................
NZ_KN150745.1/686277-686140                                   UUGCGCGUUUAGUAGAUAUUCUGUAUGAUCCGCCCCCUUUGGUAGAUAAAUUACCAGACACUUAAUUUCAAUCAACACGACGUGUGGUGUUCGGCU....................GUG................................G.GCUGA.AUGGCGACACGGCCUUAGUA.....GAGGUUUUCC...AUG
#=GR NZ_KN150745.1/686277-686140 CODON                        .....................................................................................................................................................................................................AUG
#=GR NZ_KN150745.1/686277-686140 TT_RNIE_SLOW                 ........................................................................................................................................................................................................
NC_022000.1/3534320-3534457                                   UUGCGCGUUUGGCGGAUAUUCUGUAUGAUCCGCCCCCUUUGGUAGAUAAAAUACCAAACAAUUUAAUUCAAUCAACACGACGUGUGGUGUUCGGCU....................GAG................................G.GCUGA.AUAGCGACACGGCCUUUGCA.....GAGGUUUUCC...AUG
#=GR NC_022000.1/3534320-3534457 CODON                        .....................................................................................................................................................................................................AUG
#=GR NC_022000.1/3534320-3534457 TT_RNIE_SLOW                 ........................................................................................................................................................................................................
JGI24707J26582_10420588/55-198                                GGUGAUUUAUCCUCCAUUUAUCCUUGCCUGUAAAAAAGCGAUCCUAUAUUAUUCGCACCCUUCACUAAAUGUGAAUCAUACGUGUGGUGUCUGG.C....................AUAG...............................G.AUCAG.AUAGCGACACGGCCUACAAAACACAGAGGUUUUCCC..AUG
#=GR JGI24707J26582_10420588/55-198 CODON                     .....................................................................................................................................................................................................AUG
#=GR JGI24707J26582_10420588/55-198 TT_RNIE_SLOW              ........................................................................................................................................................................................................
NZ_AUGL01000001.1/147648-147509                               UUACUAUGCAGAGCAUUUCUCUCCUUGCGGGGGUUGAUUGCAUCGUGUACUAUUACGCGCCUUUAAUUUAUCACUAACGACGUAUGGUGUCCGG.C....................UUUG...............................G.AUCGG.AUAGCGAUACGGCCUUAACU.....GAGGUUUUCCCC.AUG
#=GR NZ_AUGL01000001.1/147648-147509 CODON                    .....................................................................................................................................................................................................AUG
#=GR NZ_AUGL01000001.1/147648-147509 TT_RNIE_SLOW             ........................................................................................................................................................................................................
NZ_AUDJ01000001.1/302624-302763                               GAUACUAUGGAGGCGGAUUGAUGCUUGCGGCGGUUGGUUACAUCAUGUACCAUUACGCGCCUUAAAAUUGUCAAUAACGACGUAUGGUGUCCGG.C....................UUUG...............................G.AUCGG.AUAGCGAUACGGCCUUAACU.....GAGGUUUUCCCA.AUG
#=GR NZ_AUDJ01000001.1/302624-302763 CODON                    .............................................................................................................................................................................PTS.....................AUG
#=GR NZ_AUDJ01000001.1/302624-302763 TT_RNIE_SLOW             ........................................................................................................................................................................................................
NZ_CDBY01000035.1/3558-3699                                   CUAUUUUUUCUGCGAAGACACUUGCCUGAGCUCAGGCGUUUCCUAUAUUAUUCGCUGCCUUUGAAAUUGUGUUCAAUAUUCGUGUGGUGUCCGACC....................UUUG...............................G.CUCGG.AUAGCGACACGGCCCAAAUCAUU..GAGGUUGUCC...AUG
#=GR NZ_CDBY01000035.1/3558-3699 CODON                        .....................................................................................................................................................................................................AUG
#=GR NZ_CDBY01000035.1/3558-3699 TT_RNIE_SLOW                 ........................................................................................................................................................................................................
NZ_JRGK01000350.1/15835-15695                                 CUAUUUUUUCUGCGAAGCCACUUGCCUGAUCUCAGGCAUUUCCUAUAUUAUUCGCAGCCUUUGAAACUGUGUUCAACAAUCGUGUGGUGUCCGA.C....................AAGA...............................G.AUCGG.AUGGCGACACGGCCUAUUAUAUU..GAGGUUGUCC...AUG
#=GR NZ_JRGK01000350.1/15835-15695 CODON                      ........................................................................................................................................................................................................
#=GR NZ_JRGK01000350.1/15835-15695 TT_RNIE_SLOW               ........................................................................................................................................................................................................
NZ_JWJR01000011.1/124141-124001                               CUAUUUUUUCUGCGAAGCCACUUGCCUGAUCUCAGGCAUUUCCUAUAUUAUUCGCAGCCUUUGAAACUGUGUUCAACAAUCGUGUGGUGUCCGA.C....................AGAA...............................G.AUCGG.AUGGCGACACGGCCUAUUACUUU..GAGGUUGUCC...AUG
#=GR NZ_JWJR01000011.1/124141-124001 CODON                    ........................................................................................................................................................................................................
#=GR NZ_JWJR01000011.1/124141-124001 TT_RNIE_SLOW             ........................................................................................................................................................................................................
NZ_CDBV01000003.1/53935-54075                                 CUAUUUUUUCUGCGAAGCCACUUGCCUGAUCUCAGGCAUUUCCUAUAUUAUUCGCAGCCUUUGAAACUGUGUUCAACAAUCGUGUGGUGUCCGA.C....................AAGA...............................G.AUCGG.AUGGCGACACGGCCUAUUACUUU..GAGGUUGUCC...AUG
#=GR NZ_CDBV01000003.1/53935-54075 CODON                      ........................................................................................................................................................................................................
#=GR NZ_CDBV01000003.1/53935-54075 TT_RNIE_SLOW               ........................................................................................................................................................................................................
NZ_CDDH01000054.1/10298-10158                                 CUAUUUUUUCUGCGAAGCCACUUGCCUGAACUCAGGCAUUUCCUAUAUUAUUCGCAGCCUUUGAAACUGUGUUCAACAAUCGUGUGGUGUCCGA.C....................AAGA...............................G.AUCGG.AUGGCGACACGGCCUAUUACUUU..GAGGUUGUCC...AUG
#=GR NZ_CDDH01000054.1/10298-10158 CODON                      ........................................................................................................................................................................................................
#=GR NZ_CDDH01000054.1/10298-10158 TT_RNIE_SLOW               ........................................................................................................................................................................................................
NZ_AQGQ01000086.1/10646-10507                                 CUAUUUUUUCUGCGAAGCCACUUGCCUGCUAUCAGGCAUUUCCUAUAUUAUUCGCAGCCUUUGAAACUGUGUUCAACAAUCGUGUGGUGUCCGA.C....................AGAA...............................G.AUCGG.AUGGCGACACGGCCUGAUAAUU...GAGGUUGUCC...AUG
#=GR NZ_AQGQ01000086.1/10646-10507 CODON                      .....................................................................................................................................................................................................AUG
#=GR NZ_AQGQ01000086.1/10646-10507 TT_RNIE_SLOW               ........................................................................................................................................................................................................
NZ_CDBL01000057.1/131399-131260                               CUAUUUUUUCUGCGAAGCCACUUGCCUGAUCUCAGGCAUUUCCUAUAUUAUUCGCAGCCUUUGAAACUGUGUUCAACAAUCGUGUGGUGUCCGA.C....................AGAA...............................G.AUCGG.AUAGCGACACGGCCUGAUAAUU...GAGGUUGUCC...AUG
#=GR NZ_CDBL01000057.1/131399-131260 CODON                    .....................................................................................................................................................................................................AUG
#=GR NZ_CDBL01000057.1/131399-131260 TT_RNIE_SLOW             ........................................................................................................................................................................................................
JCVI_SCAF_1096627194609/4752-4613                             CUAUUUUUUCUGCGAAGCCACUUGCCUGAACUCAGGCAUUUCCUAUAUUAUUCGCAGCCUUUGAAACUGUGUUCAACAAUCGUGUGGUGUCCGA.C....................AGAA...............................G.AUCGG.AUAGCGACACGGCCUGAUAAUU...GAGGUUGUCC...AUG
#=GR JCVI_SCAF_1096627194609/4752-4613 CODON                  ................................GUA................................................................................................................................................AU...G...............
#=GR JCVI_SCAF_1096627194609/4752-4613 TT_RNIE_SLOW           ........................................................................................................................................................................................................
NZ_CDBT01000035.1/149907-149768                               CUAUUUUUUCUGCGAAGCCACUUGCCUGCCAUCAGGCAUUUCCUAUAUUAUUCGCAGCCUUUGAAACUGUGUUCAACAAUCGUGUGGUGUCCGA.C....................AGAA...............................G.AUCGG.AUAGCGACACGGCCUGAUAAUU...GAGGUUGUCC...AUG
#=GR NZ_CDBT01000035.1/149907-149768 CODON                    .....................................................................................................................................................................................................AUG
#=GR NZ_CDBT01000035.1/149907-149768 TT_RNIE_SLOW             ........................................................................................................................................................................................................
GooDraft_1010177/167-306                                      CUAUUUUUUCUGCGAAGCCACUUGCCUGAUCUCAGGCAUUUCCUAUAUUAUUCGCAGCCUUUGAAACUGUGUUCAACAAUCGUGUGGUGUCCGA.C....................AAGA...............................G.AUCGG.AUGGCGACACGGCCUAUUAAUU...GAGGUUGUCC...AUG
#=GR GooDraft_1010177/167-306 CODON                           .....................................................................................................................................................................................................AUG
#=GR GooDraft_1010177/167-306 TT_RNIE_SLOW                    ........................................................................................................................................................................................................
NZ_CDBQ01000036.1/53693-53832                                 CUAUUUUUUCUGCGAAGCCACUUGCCUGAUAUCAGGCAUUUCCUAUAUUAUUCGCAGCCUUUGAAACUGUGUUCAACAAUCGUGUGGUGUCCGA.C....................AAGA...............................G.AUCGG.AUGGCGACACGGCCUAUUAAUU...GAGGUUGUCC...AUG
#=GR NZ_CDBQ01000036.1/53693-53832 CODON                      ........................................................................................................................................................................................................
#=GR NZ_CDBQ01000036.1/53693-53832 TT_RNIE_SLOW               ........................................................................................................................................................................................................
NZ_CDCB01000029.1/53365-53504                                 CUAUUUUUUCUGCGAAGCCACUUGCCUGAUCUCAGGCAUUUCCUAUAUUAUUCGCAGCCUUUGAAACUGUGUUCAACAAUCGUGUGGUGUCCGA.C....................GAGA...............................G.AUCGG.AUGGCGACACGGCCUAUUAAUU...GAGGUUGUCC...AUG
#=GR NZ_CDCB01000029.1/53365-53504 CODON                      ........................................................................................................................................................................................................
#=GR NZ_CDCB01000029.1/53365-53504 TT_RNIE_SLOW               ........................................................................................................................................................................................................
GO4KUYH01ENIZ1/260-399                                        CUAUUUUUUCUGCGAAGCCACUUGCCUGAACUCAGGCAUUUCCUAUAUUAUUCGCAGCCUUUGAAACUGUGUUCAACAAUCGUGUGGUGUCCGA.C....................AAGA...............................G.AUCGG.AUGGCGACACGGCCUGAUAAUC...GAGGUUGUCC...AUG
#=GR GO4KUYH01ENIZ1/260-399 CODON                             .....................................................................................................................................................................................................AUG
#=GR GO4KUYH01ENIZ1/260-399 TT_RNIE_SLOW                      ........................................................................................................................................................................................................
JGI26532J50257_10010618/2622-2483                             CUAUUUUUUCUGCGAAGCCACUUGCCUGAUCUCAGGCGUUUCCUAUAUUAUUCGCAGCCUUUGAAACUGUGUUCAACAAUCGUGUGGUGUCCGA.C....................AAGA...............................G.AUCGG.AUGGCGACACGGCCUGAUAAUU...GAGGUUGUCC...AUG
#=GR JGI26532J50257_10010618/2622-2483 CODON                  .....................................................................................................................................................................................................AUG
#=GR JGI26532J50257_10010618/2622-2483 TT_RNIE_SLOW           ........................................................................................................................................................................................................
NZ_BAWK01000091.1/20096-19957                                 CUAUUUUUUCUGCGAAGCCACUUGCCUGAUCUCAGGCAUUUCCUAUAUUAUUCGCAGCCUUUGAAACUGUGUUCAACAAUCGUGUGGUGUCCGA.C....................AAGA...............................G.AUCGG.AUGGCGACACGGCCUGAUAAUU...GAGGUUGUCC...AUG
#=GR NZ_BAWK01000091.1/20096-19957 CODON                      ........................................................................................................................................................................................................
#=GR NZ_BAWK01000091.1/20096-19957 TT_RNIE_SLOW               ........................................................................................................................................................................................................
NZ_CDBJ01000055.1/6257-6396                                   CUAUUUUUUCUGCGAAGCCACUUGCCUGCUAUCAGGCAUUUCCUAUAUUAUUCGCAGCCUUUGAAACUGUGUUCAACAAUCGUGUGGUGUCCGA.C....................AAGA...............................G.AUCGG.AUGGCGACACGGCCUGAUAAUU...GAGGUUGUCC...AUG
#=GR NZ_CDBJ01000055.1/6257-6396 CODON                        .....................................................................................................................................................................................................AUG
#=GR NZ_CDBJ01000055.1/6257-6396 TT_RNIE_SLOW                 ........................................................................................................................................................................................................
NZ_CDCA01000034.1/49812-49950                                 CUAUUUUUUCUGCGAAGCCACUUGCCUGAACUCAGGCAUUUCCUAUAUUAUUCGCAGCCUUUGAAACUGUGUUCAACAAUCGUGUGGUGUCCGA.C....................AACA...............................G.AUCGG.AUGGCGACACGGCCUAUAAUC....GAGGUUGUCC...AUG
#=GR NZ_CDCA01000034.1/49812-49950 CODON                      ........................................................................................................................................................................................................
#=GR NZ_CDCA01000034.1/49812-49950 TT_RNIE_SLOW               ........................................................................................................................................................................................................
NZ_CDBZ01000101.1/64769-64631                                 CUAUUUUUUCUGCGAAGCCACUUGCCUGAACUCAGGCAUUUCCUAUAUUAUUCGCAGCCUUUGAAACUGUGUUCAACAAUCGUGUGGUGUCCGA.C....................AAGA...............................G.AUCGG.AUGGCGACACGGCCUAUAAUC....GAGGUUGUCC...AUG
#=GR NZ_CDBZ01000101.1/64769-64631 CODON                      ........................................................................................................................................................................................................
#=GR NZ_CDBZ01000101.1/64769-64631 TT_RNIE_SLOW               ........................................................................................................................................................................................................
NZ_JRGL01000008.1/78448-78310                                 CUAUUUUUUCUGCGAAGCUACUUGCCUGAUCUCAGGCAUUUCCUAUAUUAUUCGCAGCCUUUGAAACUGUGUUCAACAAUCGUGUGGUGUCCGA.C....................AAGA...............................G.AUCGG.AUGGCGACACGGCCUAUUAUC....GAGGUUGUCC...AUG
#=GR NZ_JRGL01000008.1/78448-78310 CODON                      .....................................................................................................................................................................................................AUG
#=GR NZ_JRGL01000008.1/78448-78310 TT_RNIE_SLOW               ........................................................................................................................................................................................................
XAGC_contig09808/514-385                                      .........CUGCGAAGCCACUUGCCUGAUCUCAGGCAUUUCCUAUAUUAUUCGCAGCCUUUGAAACUGUGUUCAACAAUCGUGUGGUGUCCGA.C....................AAGA...............................G.AUCGG.AUGGCGACACGGCCUAUUAUC....GAGGUUGUCC...AUG
#=GR XAGC_contig09808/514-385 CODON                           .....................................................................................................................................................................................................AUG
#=GR XAGC_contig09808/514-385 TT_RNIE_SLOW                    ........................................................................................................................................................................................................
NZ_CDDF01000018.1/151788-151650                               CUAUUUUUUCUGCGAAGCCACUUGCCUGAUCUCAGGCAUUUCCUAUAUUAUUCGCAGCCUUUGAAACUGUGUUCAACAAUCGUGUGGUGUCCGA.C....................AAGA...............................G.AUCGG.AUGGCGACACGGCCUAUUAUC....GAGGUUGUCC...AUG
#=GR NZ_CDDF01000018.1/151788-151650 CODON                    ........................................................................................................................................................................................................
#=GR NZ_CDDF01000018.1/151788-151650 TT_RNIE_SLOW             ........................................................................................................................................................................................................
NZ_CDDB01000021.1/125200-125341                               CUAUUUUUUCCGCGGGGCCACUUGCCUGAUCUCAGGCGUUUCCUAUAUUAUUCGCUGCCUUUGAAACUGUGUUCAAUAUUCGUGUGGUGUCCGACC....................CAAG...............................G.CUCGG.AUGGCGACACGGCCUAUAUCUUU..GAGGUUGUCC...AUG
#=GR NZ_CDDB01000021.1/125200-125341 CODON                    .....................................................................................................................................................................................................AUG
#=GR NZ_CDDB01000021.1/125200-125341 TT_RNIE_SLOW             ........................................................................................................................................................................................................
NZ_CDCE01000027.1/19281-19140                                 CUAUUUUUUCCGCGGGGCCACUUGCCUGAGCUCAGGCGUUUCCUAUAUUAUUCGCUGCCUUUGAAACUGUGUUCAAUAAUCGUGUGGUGUCCGACC....................CAAG...............................G.CUCGG.AUGGCGACACGGCUUAUAUCUUA..GAGGUUGUCC...AUG
#=GR NZ_CDCE01000027.1/19281-19140 CODON                      .....................................................................................................................................................................................................AUG
#=GR NZ_CDCE01000027.1/19281-19140 TT_RNIE_SLOW               ........................................................................................................................................................................................................
GSLSAS_contig00578/2380-2238                                  GCGUGGUGGUUGCACAAAAAAGUUGCGAAACCGGAGGGGCUUGAUUAGAAUUGCGCGCCUUAGAAAAUAUUUGUUAACGACGUGUGGUG.CCCGGC....................UUAG...............................GAUCGGG.AGAGCGACACGGCCUUUAAAAU...GAGGUUAUCCCU.AUG
#=GR GSLSAS_contig00578/2380-2238 CODON                       .....................................................................................................................................................................................................AUG
#=GR GSLSAS_contig00578/2380-2238 TT_RNIE_SLOW                ........................................................................................................................................................................................................
CEGE01004975.1/1302-1160                                      GCGUGGUGAUUGCACAAAAAAGUUGCGAAACCGAGGGGGCUUGAUUAGAAUUGCGCGCCUUAGAAAAUAUUUGUUAACGACGUGUGGUG.CCCGGC....................UUAG...............................GAUCGGG.AGAGCGACACGGCCUUUAAAAU...GAGGUUAUCCCU.AUG
#=GR CEGE01004975.1/1302-1160 CODON                           .....................................................................................................................................................................................................AUG
#=GR CEGE01004975.1/1302-1160 TT_RNIE_SLOW                    ........................................................................................................................................................................................................
GSLSAS_contig02665/1185-1327                                  GCGCUAUGAUUGCACAAAAAAGUUGCGAAAAAGAGGGCGCUUGAUUAGAAUUGCGCGCCUUAGAAAAUGUUUGUUAACGACGUGUGGUG.CCCGGC....................UUAG...............................GAUCGGG.AGAGCGACACGGCCUUCAAGAU...GAGGUUAUCCCU.AUG
#=GR GSLSAS_contig02665/1185-1327 CODON                       .....................................................................................................................................................................................................AUG
#=GR GSLSAS_contig02665/1185-1327 TT_RNIE_SLOW                ........................................................................................................................................................................................................
NZ_LAQR01000036.1/121284-121426                               ACACGCGGAUUGCACAAAAAAGUUGCGAAAAAGAGGGCGCUUGAUUAGAAUUGCGCGCCUUAGAAAAUGUUUGUUAACGACGUGUGGUG.CCCGGC....................UUAG...............................GAUCGGG.AGAGCGACACGGCCUUUAAGAU...GAGGUUAUCCCU.AUG
#=GR NZ_LAQR01000036.1/121284-121426 CODON                    .....................................................................................................................................................................................................AUG
#=GR NZ_LAQR01000036.1/121284-121426 TT_RNIE_SLOW             ........................................................................................................................................................................................................
NZ_AMZO01000033.1/59175-59033                                 GAUUGAUUACUAUACGCCGCCUGAAUUUAGCGUAUUGAUAUCAGCUUGCUGAUGGUAAUACGUUAUCCUGUUAUUAAUGACGUGUGGUG.CCCGGC....................UUUG...............................GAUCGGG.AGAGCGACACGGCCUUACAUAUU..GAGGUUAUCCC..AUG
#=GR NZ_AMZO01000033.1/59175-59033 CODON                      .................................................STP.................................................................................................................................................AUG
#=GR NZ_AMZO01000033.1/59175-59033 TT_RNIE_SLOW               ........................................................................................................................................................................................................
NZ_JZSW01000011.1/88007-88148                                 CUGUAUUGAUCUCCGCGGGAUGAUUGAUUACUAUACGCCGCCUGAUUUGUCGCAUAAUGUGGCAAGCUAUUUUUUAACGACGUGUGGUG.CCCGGC....................UUUG...............................GAUCGGG.AGAGCGACACGGCCUUUAUUUU...GAGGUUAUCCC..AUG
#=GR NZ_JZSW01000011.1/88007-88148 CODON                      ........................................................................................................................................................................................................
#=GR NZ_JZSW01000011.1/88007-88148 TT_RNIE_SLOW               ........................................................................................................................................................................................................
NZ_CH902603.1/61030-60889                                     CUGUAUUGAUCUCCGCAGGAUGAUUGAUUACUAUACCCCGCCUGAUUUGUCACAUAAUGUGGCAAGCUAUUUUUUAACGACGUGUGGUG.CCCGGC....................UUUG...............................GAUCGGG.AGAGCGACACGGCCUUUAUUUU...GAGGUUAUCCC..AUG
#=GR NZ_CH902603.1/61030-60889 CODON                          ........................................................................................................................................................................................................
#=GR NZ_CH902603.1/61030-60889 TT_RNIE_SLOW                   ........................................................................................................................................................................................................
NZ_JZSO01000016.1/85952-86093                                 CUGUAUUGAUCUCCGCGGGAUGAUUGAUUACUAUACGCCGCCUGAUUUGUCACAUAAUGUGGCAAGCUAUUUUUUAACGACGUGUGGUG.CCCGGC....................UUUG...............................GAUCGGG.AGAGCGACACGGCCUUUAUUUU...GAGGUUAUCCC..AUG
#=GR NZ_JZSO01000016.1/85952-86093 CODON                      ........................................................................................................................................................................................................
#=GR NZ_JZSO01000016.1/85952-86093 TT_RNIE_SLOW               ........................................................................................................................................................................................................
NZ_AAOU01000028.1/15015-15156                                 CUGUAUUGAUCUCCGCGGUAUGAUUGAUUACUAUACGCCGCCUGAUUUGUCACAUAAUGUGGCAAGCUAUUUUUUAACGACGUGUGGUG.CCCGGC....................UUUG...............................GAUCGGG.AGAGCGACACGGCCUUUAUUUU...GAGGUUAUCCC..AUG
#=GR NZ_AAOU01000028.1/15015-15156 CODON                      .....................................................................................................................................................................................................AUG
#=GR NZ_AAOU01000028.1/15015-15156 TT_RNIE_SLOW               ........................................................................................................................................................................................................
NZ_LDOV01000029.1/41643-41502                                 UGGACGAGACGAUUGAUUACUAUACGCCGCCUAAUUUGAUGGAUUGGUCACGGCCUGUCCAUUGACUAUUUUUUUAAUGACGUGUGGUG.CCCGGC....................UUAG...............................GAUCGGG.AGAGCGACACGGCCUUACUUUU...GAGGUUAUCCC..AUG
#=GR NZ_LDOV01000029.1/41643-41502 CODON                      .....................................................................................................................................................................................................AUG
#=GR NZ_LDOV01000029.1/41643-41502 TT_RNIE_SLOW               ........................................................................................................................................................................................................
NZ_JGVO01001562.1/1611-1752                                   AGGGACGAUUGAUUACUAUACGCCGCCUGAAUUCGGCGUAUUGGCUUAUUUGCUGCCGUUACGCUUACUGUUAUUAACGACGUGUGGUG.CCCGGC....................UUUG...............................GAUCGGG.AGAGCGACACGGCCUUACUAUU...GAGGUUAUCCC..AUG
#=GR NZ_JGVO01001562.1/1611-1752 CODON                        .....................................................................................................................................................................................................AUG
#=GR NZ_JGVO01001562.1/1611-1752 TT_RNIE_SLOW                 ........................................................................................................................................................................................................
NZ_LDOT01000005.1/157369-157510                               CUGGUGGACAUGAUUGAUUACUAUACGCCGCCUGAAUUUAGCAUAUCGGCAGUCGCCAAUAUGCUUACUUUUAUUAACGACGUGUGGUG.CCCGGC....................UUUG...............................GAUCGGG.AGAGCGACACGGCCUUACUUUU...GAGGUUAUCCC..AUG
#=GR NZ_LDOT01000005.1/157369-157510 CODON                    ........................................................................................................................................................................................................
#=GR NZ_LDOT01000005.1/157369-157510 TT_RNIE_SLOW             ........................................................................................................................................................................................................
NZ_CP005974.1/545069-545210                                   UCUGGGCUGCGCGAUUGAUUACUAUACGCCGCCUGAAUUUGGCGUAUUGGCAAUGUCGCCGUUACGCUUGUUAUUAACGACGUGUGGUG.CCCGGC....................UUUG...............................GAUCGGG.AGAGCGACACGGCCUUACUUUU...GAGGUUAUCCC..AUG
#=GR NZ_CP005974.1/545069-545210 CODON                        .....................................................................................................................................................................................................AUG
#=GR NZ_CP005974.1/545069-545210 TT_RNIE_SLOW                 ........................................................................................................................................................................................................
NZ_JWLZ01000213.1/58768-58627                                 UCUGGGCUGCGCGAUUGAUUACUAUACGCCGCCUGAAUUUGGCGUAUUGGCAAUGUUGCCGUUACGCUUGUUAUUAACGACGUGUGGUG.CCCGGC....................UUUG...............................GAUCGGG.AGAGCGACACGGCCUUACUUUU...GAGGUUAUCCC..AUG
#=GR NZ_JWLZ01000213.1/58768-58627 CODON                      ........................................................................................................................................................................................................
#=GR NZ_JWLZ01000213.1/58768-58627 TT_RNIE_SLOW               ........................................................................................................................................................................................................
NZ_JZSL01000002.1/60120-59979                                 CUCUGUUGAUCUCCGUGAGAUGAUUGAUUAUUAUACGCCGCCUGAUUUGUCGCAUAAUGUGGCAAGAUAUUUUUUAACGACGUGUGGUG.CCCGGC....................UUUG...............................GAUCGGG.AGAGCGACACGGCCUUAAUUUU...GAGGUUAUCCC..AUG
#=GR NZ_JZSL01000002.1/60120-59979 CODON                      ........................................................................................................................................................................................................
#=GR NZ_JZSL01000002.1/60120-59979 TT_RNIE_SLOW               ........................................................................................................................................................................................................
NZ_KB405046.1/159506-159647                                   CGUAUUAGUUGAUCUGUGACGUGUGAUUGAUUACUAUACGCCGCCUAAUUUGUCACAUCAGUGGCAACUAUUUUUAACGACGUGUGGUG.CCCGGC....................UUUG...............................GAUCGGG.AGAGCGACACGGCCUUACUACU...GAGGUUAUCCC..AUG
#=GR NZ_KB405046.1/159506-159647 CODON                        ........................................................................................................................................................................................................
#=GR NZ_KB405046.1/159506-159647 TT_RNIE_SLOW                 ........................................................................................................................................................................................................
NZ_LELC01000008.1/114285-114426                               UGAUUAGUUGAUCUGUGCGGUGUGAUUGAUUACUAUACGCCGCCUGAAUUAUCGCCUUGCGCGGUAACUAUUUUUUAACGCGUGUGGUG.CCCGGC....................UUUG...............................GAUCGGG.AGAGCGACACGGCCUUUAUUU....GAGGUUAUCCCA.AUG
#=GR NZ_LELC01000008.1/114285-114426 CODON                    .....................................................................................................................................................................................................AUG
#=GR NZ_LELC01000008.1/114285-114426 TT_RNIE_SLOW             ........................................................................................................................................................................................................
NZ_JZSJ01000013.1/34159-34299                                 GAGUUGAUCUAUUGAGGAUGAUUGAUUACUAUACGCCGCCUGAUUUGUUGUAAAUUUACGACAGACUAUUUUAUUAACCACGUGUGGUG.CCCGGC....................UUUG...............................GAUCGGG.AGAGCGACACGGCCUUAACUU....GAGGUUUCCCC..AUG
#=GR NZ_JZSJ01000013.1/34159-34299 CODON                      .....................................................................................................................................................................................................AUG
#=GR NZ_JZSJ01000013.1/34159-34299 TT_RNIE_SLOW               ........................................................................................................................................................................................................
NZ_JZTD01000009.1/53948-53808                                 GAGUUGAUCUAUGGGGAAUGAUUGAUUACUAUACGCCGCCUGAUUUGUUGUAAAUCUACGACAGACUAUUUUAUUAACCACGUGUGGUG.CCCGGC....................UUUG...............................GAUCGGG.AGAGCGACACGGCCUUAACUU....GAGGUUUCCCC..AUG
#=GR NZ_JZTD01000009.1/53948-53808 CODON                      ........................................................................................................................................................................................................
#=GR NZ_JZTD01000009.1/53948-53808 TT_RNIE_SLOW               ........................................................................................................................................................................................................
NZ_JZSQ01000007.1/107342-107482                               GAGUUGAUCUCUUGAUAAUGAUUGAUUACUAUACGCCGCCUGAUUUGUCGUAAAUUUACGGCAGACUAUUUUAUUAAUCACGUGUGGUG.CCCGGC....................UUUG...............................GAUCGGG.AGAGCGACACGGCCUUAACUU....GAGGUUUCCCC..AUG
#=GR NZ_JZSQ01000007.1/107342-107482 CODON                    ........................................................................................................................................................................................................
#=GR NZ_JZSQ01000007.1/107342-107482 TT_RNIE_SLOW             ........................................................................................................................................................................................................
NZ_JZSP01000008.1/26354-26214                                 GAGUUGAUCUAUGGGGAAUGAUUGAUUACUAUACGCCGCCUGAUUUGUCGUAAAUCUACGACAGACUAUUUUAUUAACCACGUGUGGUG.CCCGGC....................UUUG...............................GAUCGGG.AGAGCGACACGGCCUUAACUU....GAGGUUUCCCC..AUG
#=GR NZ_JZSP01000008.1/26354-26214 CODON                      ........................................................................................................................................................................................................
#=GR NZ_JZSP01000008.1/26354-26214 TT_RNIE_SLOW               ........................................................................................................................................................................................................
NZ_JWYV01000006.1/63421-63281                                 GGUUGAUCUGUGUCGGCUGAUUGAUUAUCAUACGCCGCCUAUUUGUCCAGCGCCGUUGGCCUGGCAGUAUUUAUUAACCACGUGUGGUG.CCCGGC....................UUUG...............................GAUCGGG.AGAGCGACACGGCCUUAGCUUA...GAGGUUUCCC...AUG
#=GR NZ_JWYV01000006.1/63421-63281 CODON                      .....................................................................................................................................................................................................AUG
#=GR NZ_JWYV01000006.1/63421-63281 TT_RNIE_SLOW               ........................................................................................................................................................................................................
NZ_JMIB01000030.1/62278-62137                                 GGUUGAUCUGUUUUGACUGAUUGAUUAUCAUACGCCGCCUAUUUGUCCAGUGCCGUCGGCCUGGCAGUAUUUAUUAACCACGUGUGGUG.CCCGGC....................UUUG...............................GAUCGGG.AGAGCGACACGGCCUUAGCUAU...GAGGUUUCCCC..AUG
#=GR NZ_JMIB01000030.1/62278-62137 CODON                      .....................................................................................................................................................................................................AUG
#=GR NZ_JMIB01000030.1/62278-62137 TT_RNIE_SLOW               ........................................................................................................................................................................................................
NZ_LDOU01000024.1/60253-60110                                 UUUGGAGGGCGUGAUUGAUUACUAUACGCGGCCUGAAUUUGGCGUAUUGGCCAUACCUAUACGCUGUUUGUUAUUAACGACGUGUGGUG.CCCGGC....................UUAG...............................GAUCGGG.AGAGCGACACGGCCUUAAAUGUUU.GAGGUUAUCCC..AUG
#=GR NZ_LDOU01000024.1/60253-60110 CODON                      .....................................................................................................................................................................................................AUG
#=GR NZ_LDOU01000024.1/60253-60110 TT_RNIE_SLOW               ........................................................................................................................................................................................................
NZ_CH724140.1/69876-69735                                     GUGUCUGUUGAUCUGAGCGUAAUGAUUGAUUAUCAUACGCGCCCUAAUUUGUCGUUUAUGCGGCAUACUAUUUUUAACGACGUGUGGUG.CCCGGC....................UUUG...............................GAUCGGG.AGAGCGACGCGGCCUUAUACUU...GAGGUUUUCCC..AUG
#=GR NZ_CH724140.1/69876-69735 CODON                          .....................................................................................................................................................................................................AUG
#=GR NZ_CH724140.1/69876-69735 TT_RNIE_SLOW                   ........................................................................................................................................................................................................
KGI_S1_ANT01_95m_c10724678/49-190                             GUGUCGGUUGAUCUGAGCGUAAUGAUUGAUUACUAUACGCGGCCUAAUUUGUCGUUUAUGCGGCAUACUAUUUUUAAUGACGUGUGGUG.CCCGGC....................UUUG...............................GAUCGGG.AGAGCGACGCGGCCUUAUACUU...GAGGUUUUCCC..AUG
#=GR KGI_S1_ANT01_95m_c10724678/49-190 CODON                  .....................................................................................................................................................................................................AUG
#=GR KGI_S1_ANT01_95m_c10724678/49-190 TT_RNIE_SLOW           ........................................................................................................................................................................................................
NC_006370.1/266294-266435                                     GUGUCUGUUGAUCUCCGUGGAAUGAUUGAUUAUCAUACGCGCCCUAAUUUGUCGUUUAUGCGGCAUACUAUUUUUAACGACGUGUGGUG.CCCGGC....................UUUG...............................GAUCGGG.AGAGCGACGCGGCCUUAUACUU...GAGGUUUUCCC..AUG
#=GR NC_006370.1/266294-266435 CODON                          .....................................................................................................................................................................................................AUG
#=GR NC_006370.1/266294-266435 TT_RNIE_SLOW                   ........................................................................................................................................................................................................
NZ_BATM01000037.1/129259-129399                               CAGUUGAUCCCUAAAGACUAAUUCAUUACUAUACUGCGCCUUGAAGAUGCUGUAUUACGCGGUGUCACUGUUAGAAACUACGUGUGGUGUCCAA.C....................CUUA...............................GAUUUGG.AUAGCGACGCGGCCUAUAAAU....GAGGUUUUCCC..AUG
#=GR NZ_BATM01000037.1/129259-129399 CODON                    .....................................................................................................................................................................................................AUG
#=GR NZ_BATM01000037.1/129259-129399 TT_RNIE_SLOW             ........................................................................................................................................................................................................
NZ_BAUJ01000003.1/79321-79461                                 CAGUUGAUCCUUAAAGACUAAUUCAUUACUAUACUGCGCCUUGAAGAUGCUGUAUUACGCGGUGUCACUGUUAGAAACUACGUGUGGUGUCCAA.C....................CUUA...............................GAUUUGG.AUAGCGACGCGGCCUAUAAAU....GAGGUUUUCCC..AUG
#=GR NZ_BAUJ01000003.1/79321-79461 CODON                      ........................................................................................................................................................................................................
#=GR NZ_BAUJ01000003.1/79321-79461 TT_RNIE_SLOW               ........................................................................................................................................................................................................
ASRK01000687.1/677-539                                        AAUGAGUUGAUUCCAAUGUCUUGUUUCAUUAAUAUACUGCGCCUUGACGGUAUAUCAAUUUAUGCCAAUUUGUGUAAAUACGUGUGGUGUUCGG.C....................UUA................................GAAUCGA.AUGGCGACACGGCCUAUAAU.....GAGGUUUUCCC..AUG
#=GR ASRK01000687.1/677-539 CODON                             .....................................................................................................................................................................................................AUG
#=GR ASRK01000687.1/677-539 TT_RNIE_SLOW                      ........................................................................................................................................................................................................
NZ_BATJ01000004.1/154274-154413                               CGAGUGAUUCAUUACUAUAUCGCGCCUUAGGAUAUGGCUUGUCAUACGACAGCGGUAUCCGAACUGUGUUUUUUUAACUACGUGUGGUGUCCGG.C....................UCC................................GAUUCGG.AUAGCGACACGGCCCAAUAUU....GAGGUUCUCCC..AUG
#=GR NZ_BATJ01000004.1/154274-154413 CODON                    .....................................................................................................................................................................................................AUG
#=GR NZ_BATJ01000004.1/154274-154413 TT_RNIE_SLOW             ........................................................................................................................................................................................................
NZ_AKXW01000019.1/57424-57285                                 AAGUUGAUCCCAACAGACUAUUUCAUUAGUAUACUGCGCCUUGAAGAUGUCGUAUUAAACGAUAUCACUGUUAGAAACUACGUGUGGUGUUCAG.C....................AUA................................GAACUGG.AUAGCGACACGGCCUAUAAAU....GAGGUUUUCCC..AUG
#=GR NZ_AKXW01000019.1/57424-57285 CODON                      ........................................................................................................................................................................................................
#=GR NZ_AKXW01000019.1/57424-57285 TT_RNIE_SLOW               ........................................................................................................................................................................................................
NZ_AJYL01000130.1/139203-139342                               AAGUUGAUCCCAACAGACUAUUUCAUUACUAUACUGCGCCUUGAAGAUGUCGUAUUAAACGAUAUCACUGUUAGAAACUACGUGUGGUGUUCAG.C....................AUA................................GAACUGG.AUAGCGACACGGCCUAUAAAU....GAGGUUUUCCC..AUG
#=GR NZ_AJYL01000130.1/139203-139342 CODON                    ........................................................................................................................................................................................................
#=GR NZ_AJYL01000130.1/139203-139342 TT_RNIE_SLOW             ........................................................................................................................................................................................................
NZ_AUGM01000007.1/231942-231803                               GCAGAAAAUCGCCAGCGAUGAUUGCUCUGAACCGGGCUUUACUAUAGAAUCCUGCGCCCUGAACCUAUUUGUAAACCAUACGUGUGGUGUCCGG.C....................UUU................................GAAUCGG.AUAGCGACACGGCCUUUGAUU....GAGGUUUUUCC..AUG
#=GR NZ_AUGM01000007.1/231942-231803 CODON                    .....................................................................................................................................................................................................AUG
#=GR NZ_AUGM01000007.1/231942-231803 TT_RNIE_SLOW             ........................................................................................................................................................................................................
NZ_JXOK01000076.1/101319-101181                               AUGCGAUUCAUUAGUAUAUCGCGCCUUGAGAUAUGGCUUCGGCAAUCAGCCAAAGCGGUAUCGACUUUUGAUGUUAAUUGCGUGUGGUGUGCGG.C....................AUA................................GACUCGU.AUAGCGACACGGCCUACUUU.....GAGGUUAUCCU..AUG
#=GR NZ_JXOK01000076.1/101319-101181 CODON                    .....................................................................................................................................................................................................AUG
#=GR NZ_JXOK01000076.1/101319-101181 TT_RNIE_SLOW             ........................................................................................................................................................................................................
NZ_JZAM01000160.1/49377-49237                                 AGCCGAUUCAUUACUAUAUCGCGCCUUAAGAUAUGGCUUCGCAUCAGCGAGCGCGGUAUCUAAGAGUUCAUUUUUAACUACGUGUGGUGUGCGG.C....................AAAG...............................G.CUCGU.AUAGCGACACGGCCUACUAUUU...GAGGUUAUCCC..AUG
#=GR NZ_JZAM01000160.1/49377-49237 CODON                      .....................................................................................................................................................................................................AUG
#=GR NZ_JZAM01000160.1/49377-49237 TT_RNIE_SLOW               ........................................................................................................................................................................................................
NZ_JMCF01000037.1/19978-19838                                 AGCCGAUUCAUUACUAUAUCGCGCCUUAAGAUAUGGCUUCGCAUUAGCGAGCGCGGUAUCUAAGAGUUCAUUUUUAACUACGUGUGGUGUGCGG.C....................AAAG...............................G.CUCGU.AUAGCGACACGGCCUACUAUUU...GAGGUUAUCCC..AUG
#=GR NZ_JMCF01000037.1/19978-19838 CODON                      ........................................................................................................................................................................................................
#=GR NZ_JMCF01000037.1/19978-19838 TT_RNIE_SLOW               ........................................................................................................................................................................................................
NZ_JMCH01000025.1/16290-16430                                 AGUCGAUUCAUUACUAUAUCGCGCCUUAAGAUAUGGCUUCGCAUUAGCGAUCGCGGUAUCUAAGAGUUCAUUUUUAACUACGUGUGGUGUGCGG.C....................AAAG...............................G.CUCGU.AUAGCGACACGGCCUACUAUUU...GAGGUUAUCCC..AUG
#=GR NZ_JMCH01000025.1/16290-16430 CODON                      ........................................................................................................................................................................................................
#=GR NZ_JMCH01000025.1/16290-16430 TT_RNIE_SLOW               ........................................................................................................................................................................................................
NC_014965.1/326793-326933                                     GAGACGAUUCAUUACUAUAUCGCGCCUUAAGAUAUGGCUUUAAUUCUGUUUCAGCGGUAUCUGAGUUUUAUUUUUAACUGCGUGUGGUGUGCGG.C....................AAAG...............................G.CUCGU.AUAGCGACACGGCCUACUAUUU...GAGGUUAUCCC..AUG
#=GR NC_014965.1/326793-326933 CODON                          ........................................................................................................................................................................................................
#=GR NC_014965.1/326793-326933 TT_RNIE_SLOW                   ........................................................................................................................................................................................................
NZ_BAOJ01000037.1/34365-34226                                 CAGUGAUUCAUUAUCAUACUGCGCCUUAAGAUAUGGCUUCAGCUAUAAGCAGAUGCGGUAUCAUAUUUUUAUAUUAAUUACGUGUGGUGUACGGCU....................UUG................................A.UUCGU.AUAGCGACACGGCCUACUAUU....GAGGUUAUCCC..AUG
#=GR NZ_BAOJ01000037.1/34365-34226 CODON                      ........................................................................................................................................................................................................
#=GR NZ_BAOJ01000037.1/34365-34226 TT_RNIE_SLOW               ........................................................................................................................................................................................................
NZ_BAOB01000011.1/28401-28540                                 CAGUGAUUCAUUAUUAUACUGCGCCUUGAGAUAUGGCUUCAGCUAUAAGCAGAUGCGGUAUCACAUUUUUAUAUUAAUUACGUGUGGUGUGCGGCU....................UUG................................A.UUCGU.AUAGCGACACGGCCUACUAUU....GAGGUUAUCCC..AUG
#=GR NZ_BAOB01000011.1/28401-28540 CODON                      ........................................................................................................................................................................................................
#=GR NZ_BAOB01000011.1/28401-28540 TT_RNIE_SLOW               ........................................................................................................................................................................................................
NZ_AFAJ01000015.1/2947-3086                                   GGUGAUUCAUUACUAUACUGCGCCUUGAGAUAUGGCUUCGGCAAUUGGUCGAUGCGGUAUCGCAUUUUUGAUAUUAAUUACGUGUGGUGUACGG.C....................UUA................................GAUUCGU.AUAGCGACACGGCCUACUAUU....GAGGUUAUCCC..AUG
#=GR NZ_AFAJ01000015.1/2947-3086 CODON                        .....................................................................................................................................................................................................AUG
#=GR NZ_AFAJ01000015.1/2947-3086 TT_RNIE_SLOW                 ........................................................................................................................................................................................................
NZ_BAOI01000078.1/79281-79142                                 GGUGAUUCAUUACUAUACUGCGCCUUGAGAUAUGGCUUCGGCAAUUGGUCGAUGCGGUAUCGCAUUUUUGAUAUUAAUUACGUGUGGUGUGCGG.C....................AUA................................GAUUCGU.AUAGCGACACGGCCUACUAUU....GAGGUUAUCCC..AUG
#=GR NZ_BAOI01000078.1/79281-79142 CODON                      ........................................................................................................................................................................................................
#=GR NZ_BAOI01000078.1/79281-79142 TT_RNIE_SLOW               ........................................................................................................................................................................................................
NZ_BBLF01000022.1/27567-27706                                 AAGUGAUUCAUUACUAUACUGCGCCUUGAGAUAUGGCUUUGGCAAUUGGCCGAUGCGGUACUCAUUUCCAUUAUUAAUUACGUGUGGUGUGCGG.C....................UUA................................GACUCGU.AUAGCGACACGGCCUACUAUU....GAGGUUAUCCC..AUG
#=GR NZ_BBLF01000022.1/27567-27706 CODON                      ........................................................................................................................................................................................................
#=GR NZ_BBLF01000022.1/27567-27706 TT_RNIE_SLOW               ........................................................................................................................................................................................................
NZ_BBKZ01000028.1/303863-303724                               AAGUGAUUCAUUACUAUACUGCACCUUGAGAUAUGGCUUCGGCAAUUGGCCGAUGCGGUACUCAUUUCUAUUAUUAAUUACGUGUGGUGUGCGG.C....................UUA................................GACUCGU.AUAGCGACACGGCCUACUAUU....GAGGUUAUCCC..AUG
#=GR NZ_BBKZ01000028.1/303863-303724 CODON                    ........................................................................................................................................................................................................
#=GR NZ_BBKZ01000028.1/303863-303724 TT_RNIE_SLOW             ........................................................................................................................................................................................................
NZ_BBLD01000021.1/70052-69913                                 AAGUGAUUCAUUACUAUACUGCGCCUUGAGAUAUGGCUUCGGCAAUUGGCCGAUGCGGUACUCAUUUCCAUUAUUAAUUACGUGUGGUGUGCGG.C....................UUA................................GACUCGU.AUAGCGACACGGCCUACUAUU....GAGGUUAUCCC..AUG
#=GR NZ_BBLD01000021.1/70052-69913 CODON                      ........................................................................................................................................................................................................
#=GR NZ_BBLD01000021.1/70052-69913 TT_RNIE_SLOW               ........................................................................................................................................................................................................
NZ_ATFJ01000038.1/148821-148960                               UGCGAUUCAUUAGUAUAUCGCGCCUUGAGAUAUGGCUUCAGCAUUAUGCUGAUGCGGUAUCGCACUUUUGAUAUUAAUUACGUGUGGUGUGCGG.C....................UUA................................GACUCGU.AUAGCGACACGGCCUACUAUU....GAGGUUAUCCC..AUG
#=GR NZ_ATFJ01000038.1/148821-148960 CODON                    ........................................................................................................................................................................................................
#=GR NZ_ATFJ01000038.1/148821-148960 TT_RNIE_SLOW             ........................................................................................................................................................................................................
NZ_BAOA01000021.1/69660-69799                                 AAGUGAUUCAUUACUAUACUGCGCCUUGAGAUAUGGCUUCGACAAUUGGCCGAUGCGGUACUCAUUUCUAUUAUUAAUUACGUGUGGUGUGCGG.C....................UUA................................GACUCGU.AUAGCGACACGGCCUACUAUU....GAGGUUAUCCC..AUG
#=GR NZ_BAOA01000021.1/69660-69799 CODON                      ........................................................................................................................................................................................................
#=GR NZ_BAOA01000021.1/69660-69799 TT_RNIE_SLOW               ........................................................................................................................................................................................................
NZ_AWMB01000121.1/5804-5665                                   AGGGGAUUCAUUACUAUAUUGCGCCUUGAGAUAUGGCUUCAGCAAUUGGUUGGUGCGGUAUCCCAUUUUAUUAUUAAUUGCGUGUGGUGUGCGG.C....................UUA................................GAUUCGU.AUAGCGACACGGCCUACUAUU....GAGGUUAUCCC..AUG
#=GR NZ_AWMB01000121.1/5804-5665 CODON                        ........................................................................................................................................................................................................
#=GR NZ_AWMB01000121.1/5804-5665 TT_RNIE_SLOW                 ........................................................................................................................................................................................................
NZ_LFZC01000032.1/106456-106317                               AUGUGAUUCUUUACUAUAUCGCGCCUUGAGAUAUGGCUUCGGCAAUUAGUUGAUGCAGUAUCCCAUUUUAUUAUUAAUUGCGUGUGGUGUGCGG.C....................UUA................................GAUUCGU.AUAGCGACACGGCCUACUAUU....GAGGUUAUCCC..AUG
#=GR NZ_LFZC01000032.1/106456-106317 CODON                    ........................................................................................................................................................................................................
#=GR NZ_LFZC01000032.1/106456-106317 TT_RNIE_SLOW             ........................................................................................................................................................................................................
NZ_AVPW01000029.1/19601-19740                                 AGGGGAUUCAUUACUAUAUCGCGCCUUGAGAUAUGGCUUCAGCAACUGGUUGGUGCGGUAUCCCAUUUUAUUAUUAAUUGCGUGUGGUGUGCGG.C....................UUA................................GAUUCGU.AUAGCGACACGGCCUACUAUU....GAGGUUAUCCC..AUG
#=GR NZ_AVPW01000029.1/19601-19740 CODON                      ........................................................................................................................................................................................................
#=GR NZ_AVPW01000029.1/19601-19740 TT_RNIE_SLOW               ........................................................................................................................................................................................................
NZ_AOOW01000293.1/7216-7355                                   AUGUGAUUCUUUACUAUAUCGCGCCUUGAGAUAUGGCUUCAGCAAUUGGUUGGUGCGGUAUCCCAUUUUAUUAUUAAUUGCGUGUGGUGUGCGG.C....................UUA................................GAUUCGU.AUAGCGACACGGCCUACUAUU....GAGGUUAUCCC..AUG
#=GR NZ_AOOW01000293.1/7216-7355 CODON                        ........................................................................................................................................................................................................
#=GR NZ_AOOW01000293.1/7216-7355 TT_RNIE_SLOW                 ........................................................................................................................................................................................................
NZ_AWLU01000147.1/8268-8407                                   AGGGGAUUCAUUACUAUAUCUCGCCUUGAGAUAUGGCUUCAGCAAUUGGUUGGUGCGGUAUCCCAUUUUAUUAUUAAUUGCGUGUGGUGUGCGG.C....................UUA................................GAUUCGU.AUAGCGACACGGCCUACUAUU....GAGGUUAUCCC..AUG
#=GR NZ_AWLU01000147.1/8268-8407 CODON                        ........................................................................................................................................................................................................
#=GR NZ_AWLU01000147.1/8268-8407 TT_RNIE_SLOW                 ........................................................................................................................................................................................................
NZ_BBLE01000010.1/164146-164285                               AAGUGAUUCAUUACUAUACUGCGCCUUGAGAUAUGGCUUCGGCAAUUGGCCGAUGCGGUACUCAUUUCCAUUAUUAAUUACGUGUGGUGUGCGG.C....................UUA................................GAUUCGU.AUAGCGACACGGCCUACUAUU....GAGGUUAUCCC..AUG
#=GR NZ_BBLE01000010.1/164146-164285 CODON                    ........................................................................................................................................................................................................
#=GR NZ_BBLE01000010.1/164146-164285 TT_RNIE_SLOW             ........................................................................................................................................................................................................
GSLSAS_GLMUJHB02HDDBS/404-478                                 .................................................................UUUUAUUAUUAAUUGCGUGUGGUGUGCGG.C....................UUA................................GAUUCGU.AUAGCGACACGGCCUACUAUU....GAGGUUAUCCC..AUG
#=GR GSLSAS_GLMUJHB02HDDBS/404-478 CODON                      ........................................................................................................................................................................................................
#=GR GSLSAS_GLMUJHB02HDDBS/404-478 TT_RNIE_SLOW               ........................................................................................................................................................................................................
NZ_AWJJ01000001.1/5803-5664                                   AGGGGAUUCAUUACUAUAUCGCGCCUUGAGAUAUGGCUUCAGCAACAGGUUGGUGCGGUAUCCCAUUUUAUUAUUAAUUGCGUGUGGUGUGCGG.C....................UUA................................GAUUCGU.AUAGCGACACGGCCUACUAUU....GAGGUUAUCCC..AUG
#=GR NZ_AWJJ01000001.1/5803-5664 CODON                        ........................................................................................................................................................................................................
#=GR NZ_AWJJ01000001.1/5803-5664 TT_RNIE_SLOW                 ........................................................................................................................................................................................................
NZ_BBLC01000048.1/223483-223622                               GGUGAUUCAUUACUAUACUGCGCCUUGAGAUAUGGCUUCGGCAAUUGGUCGAUGCGGUAUCGCAUUUUUGAUAUUAAUUACGUGUGGUGUGCGG.C....................UUA................................GAUUCGU.AUAGCGACACGGCCUACUAUU....GAGGUUAUCCC..AUG
#=GR NZ_BBLC01000048.1/223483-223622 CODON                    .....................................................................................................................................................................................................AUG
#=GR NZ_BBLC01000048.1/223483-223622 TT_RNIE_SLOW             ........................................................................................................................................................................................................
NZ_AWMJ01000046.1/14558-14697                                 AGGGGAUUCAUUACUAUAUCGCGCCUUGAGAUAUGGCUUCAGCAAUUGGUUGGUGCGGUAUCCCAUUUUAUUGUUAAUUGCGUGUGGUGUGCGG.C....................UUA................................GAUUCGU.AUAGCGACACGGCCUACUAUU....GAGGUUAUCCC..AUG
#=GR NZ_AWMJ01000046.1/14558-14697 CODON                      ........................................................................................................................................................................................................
#=GR NZ_AWMJ01000046.1/14558-14697 TT_RNIE_SLOW               ........................................................................................................................................................................................................
NZ_AWHL01000001.1/14534-14395                                 AGGGGAUUCAUUACUAUAUCGCGCCUUGAGAUAUGGCUUCAGCAAUUAGUUGGUGCGGUAUCCCAUUUUAUUAUUAAUUGCGUGUGGUGUGCGG.C....................UUA................................GAUUCGU.AUAGCGACACGGCCUACUAUU....GAGGUUAUCCC..AUG
#=GR NZ_AWHL01000001.1/14534-14395 CODON                      ........................................................................................................................................................................................................
#=GR NZ_AWHL01000001.1/14534-14395 TT_RNIE_SLOW               ........................................................................................................................................................................................................
NZ_BAVJ01000011.1/245310-245449                               AUGUGAUUCUUUACUAUAUCGCGCCUUGAGAUAUGGCUUCGGCAAUUAGUUGAUGCGGUAUCCCAUUUUAUUAUUAAUUGCGUGUGGUGUGCGG.C....................UUA................................GAUUCGU.AUAGCGACACGGCCUACUAUU....GAGGUUAUCCC..AUG
#=GR NZ_BAVJ01000011.1/245310-245449 CODON                    ........................................................................................................................................................................................................
#=GR NZ_BAVJ01000011.1/245310-245449 TT_RNIE_SLOW             ........................................................................................................................................................................................................
NZ_BAOD01000009.1/112461-112600                               AGUGAUUCAUUACUAUACUGCGCCUUGAGAUAUGGCUUCGGCGAUUGGCCGAUGCGGUAUCGCACUUUUAUUAUUAAUUACGUGUGGUGUGCGG.C....................UUA................................GACUCGU.AUAGCGACACGGCCUACAAUU....GAGGUUAUCCC..AUG
#=GR NZ_BAOD01000009.1/112461-112600 CODON                    ........................................................................................................................................................................................................
#=GR NZ_BAOD01000009.1/112461-112600 TT_RNIE_SLOW             ........................................................................................................................................................................................................
NZ_JPRD01000041.1/10077-10216                                 AGUGAUUCAUUACUAUACUGCGCCUUGAGAUAUGGCUUCGGCGAUUGGUCGAUGCGGUAUCGCACUUUUAUUAUUAAUUACGUGUGGUGUGCGG.C....................UUA................................GACUCGU.AUAGCGACACGGCCUACAAUU....GAGGUUAUCCC..AUG
#=GR NZ_JPRD01000041.1/10077-10216 CODON                      ........................................................................................................................................................................................................
#=GR NZ_JPRD01000041.1/10077-10216 TT_RNIE_SLOW               ........................................................................................................................................................................................................
NC_022269.1/2006348-2006209                                   UAGUGAUUCAUUACUAUACUGCGCCUUAGGUAUGGCUUCGGCAUUUGGUCGAUGCGGUAUCGCACUUUUAUUUUUCAUUACGUGUGGUGUGCGG.C....................UUA................................GAUUCGU.AUAGCGACACGGCCUACAAUU....GAGGUUAUCCC..AUG
#=GR NC_022269.1/2006348-2006209 CODON                        ........................................................................................................................................................................................................
#=GR NC_022269.1/2006348-2006209 TT_RNIE_SLOW                 ........................................................................................................................................................................................................
NZ_JPRC01000010.1/104232-104371                               UAGCGAUUCAUUAGUAUACUGCGCCUUGAGAUAUGGCUUCGGCAAAUGGUCGAUGCGGUAUCGCAUUUUAUUAUUAAUUACGUGUGGUGUGCGG.C....................UUA................................GAUUCGU.AUAGCGACACGGCCUACAAUU....GAGGUUAUCCC..AUG
#=GR NZ_JPRC01000010.1/104232-104371 CODON                    ........................................................................................................................................................................................................
#=GR NZ_JPRC01000010.1/104232-104371 TT_RNIE_SLOW             ........................................................................................................................................................................................................
NZ_JH976131.1/290468-290329                                   UAGCGAUUCAUUAGUAUACUGCGCCUUGAGAUAUGGCUUCGGCAAAUAGUCGAUGCGGUAUCGCAUUUUAUUAUUAAUUACGUGUGGUGUGCGG.C....................UUA................................GAUUCGU.AUAGCGACACGGCCUACAAUU....GAGGUUAUCCC..AUG
#=GR NZ_JH976131.1/290468-290329 CODON                        ........................................................................................................................................................................................................
#=GR NZ_JH976131.1/290468-290329 TT_RNIE_SLOW                 ........................................................................................................................................................................................................
CEUP01099403.1/1163-1302                                      UAGUGAUUCAUUACUAUACUGCGCCUUAGAUAUGGCUUCGGCAUUUGGUCGAUGCGGUAUCGCACUUUUAUUUUUCAUUACGUGUGGUGUGCGG.C....................UUA................................GAUUCGU.AUAGCGACACGGCCUACAAUU....GAGGUUAUCCC..AUG
#=GR CEUP01099403.1/1163-1302 CODON                           ........................................................................................................................................................................................................
#=GR CEUP01099403.1/1163-1302 TT_RNIE_SLOW                    ........................................................................................................................................................................................................
NZ_ABGR01000076.1/1670-1809                                   UAGUGAUUCAUUAAUAUACUGCGCCUUAGAUAUGACUUCGGCACUUAGCCGAUGCGGUAUCGCACUUUUAUUAUUCAUUACGUGUGGUGUGCGG.C....................AUA................................GAUUCGU.AUAGCGACACGGCCUACAAUU....GAGGUUAUCCC..AUG
#=GR NZ_ABGR01000076.1/1670-1809 CODON                        .....................................................................................................................................................................................................AUG
#=GR NZ_ABGR01000076.1/1670-1809 TT_RNIE_SLOW                 ........................................................................................................................................................................................................
NZ_AJZF01000019.1/83315-83452                                 CAUUACUAUACUGCGCCUUAAAGGUAUGGCUUUAUCGCAGUUUAGUGAUGCAGCGGUGUCUUUAUUUUAUUUUUUAACUACGUGUGGUGUGCGG.C....................UUA................................GAAUCGU.AUAGCGACACGGCCUACUU......GAGGUUAUCCC..AUG
#=GR NZ_AJZF01000019.1/83315-83452 CODON                      ........................................................................................................................................................................................................
#=GR NZ_AJZF01000019.1/83315-83452 TT_RNIE_SLOW               ........................................................................................................................................................................................................
NZ_AIDB01000019.1/153994-153857                               UUCAUUAUUAUACUGCGCCUUAAAGGUAUGGCUUUAUCUCUAUUUAGUGAUACAGCGGUGUCUUUAUUUAUUUUUAACUACGUGUGGUGUGCGG.C....................UUA................................GAAUCGU.AUAGCGACACGGCCUACUU......GAGGUUAUCCC..AUG
#=GR NZ_AIDB01000019.1/153994-153857 CODON                    ........................................................................................................................................................................................................
#=GR NZ_AIDB01000019.1/153994-153857 TT_RNIE_SLOW             ........................................................................................................................................................................................................
NZ_AIDQ01000003.1/64907-64770                                 CAUUACUAUACUGCGCCUUAAAGGUAUGGCUUUAUCUCUAUUUAGUGAUAUAGCGGUGUCUUUAUUUAUUUUUUUAACUACGUGUGGUGUGCGG.C....................UUA................................GAAUCGU.AUAGCGACACGGCCUACUU......GAGGUUAUCCC..AUG
#=GR NZ_AIDQ01000003.1/64907-64770 CODON                      ........................................................................................................................................................................................................
#=GR NZ_AIDQ01000003.1/64907-64770 TT_RNIE_SLOW               ........................................................................................................................................................................................................
NZ_AJZE01000045.1/948-811                                     CAUUAAUAUACUGCGCCUUAAAGGUAUGGCUUUAUCUCUAUUUAGUGAUGCAGCGGUGUCUUUAUUUAUUUUUUUAACUACGUGUGGUGUGCGG.C....................UUA................................GAAUCGU.AUAGCGACACGGCCUACUU......GAGGUUAUCCC..AUG
#=GR NZ_AJZE01000045.1/948-811 CODON                          .....................................................................................................................................................................................................AUG
#=GR NZ_AJZE01000045.1/948-811 TT_RNIE_SLOW                   ........................................................................................................................................................................................................
NZ_AIDN01000109.1/154901-154764                               UCAUUAUUAUACUGCGCCUUAAAGGUAUGGCUUUAUCUCUAUUUAGUGAUACAGCGGUGUCUUUAUUUAUUUUUUAACUACGUGUGGUGUGCGG.C....................UUA................................GAAUCGU.AUAGCGACACGGCCUACUU......GAGGUUAUCCC..AUG
#=GR NZ_AIDN01000109.1/154901-154764 CODON                    ........................................................................................................................................................................................................
#=GR NZ_AIDN01000109.1/154901-154764 TT_RNIE_SLOW             ........................................................................................................................................................................................................
NZ_LAUM01000025.1/7583-7446                                   AUUACUAUACUGCGCCUUAAAGGUAUGGCUUCGUCACUUUUUUGUACGGAUGCGGUGUCUUUAUUUCUUUUUUUAAACUACGUGUGGUGUGCGG.C....................UUA................................GAAUCGU.AUAGCGACACGGCCUACUU......GAGGUUAUCCC..AUG
#=GR NZ_LAUM01000025.1/7583-7446 CODON                        ........................................................................................................................................................................................................
#=GR NZ_LAUM01000025.1/7583-7446 TT_RNIE_SLOW                 ........................................................................................................................................................................................................
NZ_CCKB01000054.1/64847-64710                                 CAUUACUAUACUGCGCCUUAAAGGUAUGGCUUCAUCACUCUUUUGUGUCGAUGCGGUGUCUUUAUUUCUUUUUUAAACUACGUGUGGUGUGCGG.C....................UUA................................GAAUCGU.AUAGCGACACGGCCUACUU......GAGGUUAUCCC..AUG
#=GR NZ_CCKB01000054.1/64847-64710 CODON                      ........................................................................................................................................................................................................
#=GR NZ_CCKB01000054.1/64847-64710 TT_RNIE_SLOW               ........................................................................................................................................................................................................
NZ_AAZW01000016.1/72637-72774                                 UCAUUACUAUACUGCGCCUUAAAGGUAUGGCUUCGUCGCGCUUUAGUGAUGAGCGGUGUCUUUAUUUCUUUUUUAAACUACGUGUGGUGUGCGG.C....................UUA................................GAAUCGU.AUAGCGACACGGCCUACUU......GAGGUUAUCCC..AUG
#=GR NZ_AAZW01000016.1/72637-72774 CODON                      .....................................................................................................................................................................................................AUG
#=GR NZ_AAZW01000016.1/72637-72774 TT_RNIE_SLOW               ........................................................................................................................................................................................................
NZ_CCKL01000023.1/71280-71143                                 AUUACUAUACUGCGCCUUAAAGGUAUGGCUUCAUCACUCUUUUGUGUCGAUGCGGUGUCUUUAUUUCUUUUUUUAAACUACGUGUGGUGUGCGG.C....................UUA................................GAAUCGU.AUAGCGACACGGCCUACUU......GAGGUUAUCCC..AUG
#=GR NZ_CCKL01000023.1/71280-71143 CODON                      ........................................................................................................................................................................................................
#=GR NZ_CCKL01000023.1/71280-71143 TT_RNIE_SLOW               ........................................................................................................................................................................................................
CEUP01012127.1/452-315                                        UUCAUUACUAUACUGCGCCUUAAAGGUAUGGCUUCAUCGCGUUUUAGUGAUAAGCGGUGUCUUUAUUUCUUUUUAAACUACGUGUGGUGUGCGG.C....................UUA................................GAAUCGU.AUAGCGACACGGCCUACUU......GAGGUUAUCCC..AUG
#=GR CEUP01012127.1/452-315 CODON                             .....................................................................................................................................................................................................AUG
#=GR CEUP01012127.1/452-315 TT_RNIE_SLOW                      ........................................................................................................................................................................................................
NZ_AJZD01000142.1/7593-7456                                   CAUUACUAUACUGCGCCUUAAAGGUAUGGCUUCGUCACUCUUUUGUGCGAAUGCGGUGUCUUUAUUUCUUUUUUAAACUACGUGUGGUGUGCGG.C....................UUA................................GAAUCGU.AUAGCGACACGGCCUACUU......GAGGUUAUCCC..AUG
#=GR NZ_AJZD01000142.1/7593-7456 CODON                        .........................................................................STP............................................................................................................................
#=GR NZ_AJZD01000142.1/7593-7456 TT_RNIE_SLOW                 ........................................................................................................................................................................................................
NZ_AJYX01000051.1/64695-64558                                 CAUUACUAUACUGCGCCUUAAAGGUAUGGCUUCGUCACUUUUUUGUACGGAUGCGGUGUCUUUAUUUCUUUUUUAAACUACGUGUGGUGUGCGG.C....................UUA................................GAAUCGU.AUAGCGACACGGCCUACUU......GAGGUUAUCCC..AUG
#=GR NZ_AJYX01000051.1/64695-64558 CODON                      .....................................................................................................................................................................................................AUG
#=GR NZ_AJYX01000051.1/64695-64558 TT_RNIE_SLOW               ........................................................................................................................................................................................................
JGI24025J20009_10090133/729-592                               CAUUACUAUACUGCGCCUUAAAGGUAUGGCUUUAUCUCUAUUUAGUGAUACAGCGGUGUCUUUAUUUAUUUUUUUAACUACGUGUGGUGUGCGG.C....................UUA................................GAAUCGU.AUAGCGACACGGCCUACUU......GAGGUUAUCCC..AUG
#=GR JGI24025J20009_10090133/729-592 CODON                    .....................................................................................................................................................................................................AUG
#=GR JGI24025J20009_10090133/729-592 TT_RNIE_SLOW             ........................................................................................................................................................................................................
NZ_CVNE01000009.1/88342-88479                                 AUUACUAUACUGCGCCUUAAAGGUAUGGCUUCAUCACUCUUUUGUGUCGAUGCGGUGUCUUUAUUUCUUUUUUUAAACUACGUGUGGUGUGCGG.C....................UUA................................GAAUCGC.AUAGCGACACGGCCUACUU......GAGGUUAUCCC..AUG
#=GR NZ_CVNE01000009.1/88342-88479 CODON                      ........................................................................................................................................................................................................
#=GR NZ_CVNE01000009.1/88342-88479 TT_RNIE_SLOW               ........................................................................................................................................................................................................
AYRE01002890.1/55-192                                         CAUUACUAUACUGCGCCUUAAAGGUAUGGCUUUAUCGCAGUUUAGUGAUGCAGCGGUGUCUUUAUUUUAUUUUUUAACUACGUGUGGUGUACGG.C....................UUA................................GAAUCGU.AUAGCGACACGGCCUACUU......GAGGUUAUCCC..AUG
#=GR AYRE01002890.1/55-192 CODON                              ................................................................................................................................................................STP..................................AUG
#=GR AYRE01002890.1/55-192 TT_RNIE_SLOW                       ........................................................................................................................................................................................................
NZ_LCYF01000005.1/152502-152644                               GAUUGAUCGCUCCAGAUUCAUUACUAUACGCGACCUUAAGUAAGUGUAAUCCAUUUACGCUUACUAUUUUUGUUAAACUACGUGUGGUGUCCGG.C....................AUUA...............................GAAUCGG.AUAGCGACACGGCCUAAACUAUU..AAGGUUUUCCC..AUG
#=GR NZ_LCYF01000005.1/152502-152644 CODON                    .....................................................................................................................................................................................................AUG
#=GR NZ_LCYF01000005.1/152502-152644 TT_RNIE_SLOW             ........................................................................................................................................................................................................
NC_011184.1/2565565-2565423                                   GAUUGAUCGCUCCAGAUUCAUUACUAUACGCGACCUUAAGUAAGUGUAAUCCAUUUAUGCUUACUAUUUUUGUUAAACUACGUGUGGUGUCCGG.C....................AUUA...............................GAAUCGG.AUAGCGACACGGCCUAAACUAUU..AAGGUUUUCCC..AUG
#=GR NC_011184.1/2565565-2565423 CODON                        ........................................................................................................................................................................................................
#=GR NC_011184.1/2565565-2565423 TT_RNIE_SLOW                 ........................................................................................................................................................................................................
NZ_AJYV01000135.1/15004-15142                                 AUUAAUAUAUCGCGCCUUGAUGAUAUGGCUUCUUGCUUGAUGUUAAGCAGUCAGCGGUAUCAACAUUUUUUUAUUAACUACGUGUGGUGUCCGGCU....................UCG................................A.UUCGG.AUAGCGACGCGGCCCAAUUU.....GAGGUUAUCCC..AUG
#=GR NZ_AJYV01000135.1/15004-15142 CODON                      .....................................................................................................................................................................................................AUG
#=GR NZ_AJYV01000135.1/15004-15142 TT_RNIE_SLOW               ........................................................................................................................................................................................................
NZ_AJYW01000134.1/56117-55981                                 UUCAUUACUAUACUGCGCCUUAACGUCAUGGCUUAUUUUACCUUUGAGUAAUUUAGCGGUGGCAAUAAUUUUUUAAACUACGUGUGGUGUCCGG.C....................UUA................................GAUUCGG.AUGGCGACACGGCCUAAC.......GAGGUUAUCCC..AUG
#=GR NZ_AJYW01000134.1/56117-55981 CODON                      .....................................................................................................................................................................................................AUG
#=GR NZ_AJYW01000134.1/56117-55981 TT_RNIE_SLOW               ........................................................................................................................................................................................................
NZ_AEIU01000066.1/8874-8733                                   UCCGCAGCUUAGUAUUCAUUAAAAUAGCGCGCCUUGAUGAUAUGGCUCACAAGCGGUAUACAUCAAUUGACAAUUAACUACGUGUGGUGUCCGG.C....................AAA................................GAAUCGG.AUAGCGACACGGCCUAUAUUUUA..GAGGUUCUCCC..AUG
#=GR NZ_AEIU01000066.1/8874-8733 CODON                        .....................................................................................................................................................................................................AUG
#=GR NZ_AEIU01000066.1/8874-8733 TT_RNIE_SLOW                 ........................................................................................................................................................................................................
NZ_JXXU01000034.1/24704-24843                                 UCUGUAUUCAUUACUAUAUCGCGCCUUAGUGAUAUGGCUUGCUUUUGAGCAGCGGUAUCCAAAGGAAAUUUUAUUAACUACGUGUGGUGUCCGG.C....................AUA................................GAAUCGG.AUAGCGACACGGCCUAUUUUA....GAGGUUCUCCC..AUG
#=GR NZ_JXXU01000034.1/24704-24843 CODON                      ........................................................................................................................................................................................................
#=GR NZ_JXXU01000034.1/24704-24843 TT_RNIE_SLOW               ........................................................................................................................................................................................................
NZ_AEQS01000202.1/30515-30376                                 CCGUAUUCAUUACUAUAUCGCGCCUUAGUGAUAUGGCUUGUUUUUGAACAGCGGUAUCCCAAGUGAAAUUUUAUUAACUACGUGUGGUGUCCGG.C....................UUA................................GAAUCGG.AUAGCGACACGGCCUAUUUUA....GAGGUUUUCCC..AUG
#=GR NZ_AEQS01000202.1/30515-30376 CODON                      ........................................................................................................................................................................................................
#=GR NZ_AEQS01000202.1/30515-30376 TT_RNIE_SLOW               ........................................................................................................................................................................................................
NZ_JPQB01000026.1/151263-151124                               CCGUAUUCAUUACUAUAUCGCGCCUUAGUGAUAUGGCUUGUUUUUGAACAGCGAUAUCCCAAGUGAAAUUUUAUUAACUACGUGUGGUGUCCGG.C....................UUA................................GAAUCGG.AUAGCGACACGGCCUAUUUUA....GAGGUUUUCCC..AUG
#=GR NZ_JPQB01000026.1/151263-151124 CODON                    .....................................................................................................................................................................................................AUG
#=GR NZ_JPQB01000026.1/151263-151124 TT_RNIE_SLOW             ........................................................................................................................................................................................................
JQGR01000570.1/2397-2258                                      GGUUGAUCCGAACUAAGCUAUUCAUUAAUAUACUGCGCCUUAAUGGUGUAGCAUUGCUAUGCUUUUUACUUUUGAACACACGUGUGGUGUCCGG.C....................UUA................................GAAUCGG.AUAGCGACACGGCCUAUAUAU....GAGGUUUUCCC..AUG
#=GR JQGR01000570.1/2397-2258 CODON                           .....................................................................................................................................................................................................AUG
#=GR JQGR01000570.1/2397-2258 TT_RNIE_SLOW                    ........................................................................................................................................................................................................
ASRM01000514.1/1835-1974                                      AGUUGAUCCUAGCCUUGGGAUUCAUUACUAUACUGCGCCUUAAUGGUGUAGCUACGCUAUACUUUUUACUUACGAACACACGUGUGGUGUCCGG.C....................UUA................................GAAUCGG.AUGGCGACACGGCCUAUAUAU....GAGGUUCUCCC..AUG
#=GR ASRM01000514.1/1835-1974 CODON                           .....................................................................................................................................................................................................AUG
#=GR ASRM01000514.1/1835-1974 TT_RNIE_SLOW                    ........................................................................................................................................................................................................
NZ_ADAJ01000008.1/2127036-2127178                             GAUUCAUUAAUAUAUCGCGCCUUACGGCAUCCUAGAGGGUUGACCUCUCUGGAUAUGUAAACUCGUUAUUUUUAACACUACGUGUGGUGUCCGA.C....................GACAAUC............................GAUUCGG.AUGGCGACACGGCCUAAAUU.....GAGGUUAUCCC..AUG
#=GR NZ_ADAJ01000008.1/2127036-2127178 CODON                  .....................................................................................................................................................................................................AUG
#=GR NZ_ADAJ01000008.1/2127036-2127178 TT_RNIE_SLOW           ........................................................................................................................................................................................................
NZ_ACZT01000021.1/188316-188458                               GAUUCAUUAAUAUAUCGCGCCUUACGGCAUCCUAGAGGGUUGACCUCUCUGGAUAUGCAAAAUCGUUAUUUUUAACACUACGUGUGGUGUCCGA.C....................GACAAUC............................GAUUCGG.AUGGCGACACGGCCUAAAUU.....GAGGUUAUCCC..AUG
#=GR NZ_ACZT01000021.1/188316-188458 CODON                    .....................................................................................................................................................................................................AUG
#=GR NZ_ACZT01000021.1/188316-188458 TT_RNIE_SLOW             ........................................................................................................................................................................................................
NZ_ACFQ01000008.1/82122-81980                                 GAUUCAUUAAUAUAUUGCGCCUUACGGCAUCCUAGAGGGUUGACCUCUCUGGAUAUGCAAACUCGUUAUUUUUAACACUACGUGUGGUGUCCGA.C....................GACAAUC............................GAUUCGG.AUGGCGACACGGCCUAAAUU.....GAGGUUAUCCC..AUG
#=GR NZ_ACFQ01000008.1/82122-81980 CODON                      .....................................................................................................................................................................................................AUG
#=GR NZ_ACFQ01000008.1/82122-81980 TT_RNIE_SLOW               ........................................................................................................................................................................................................
NZ_AOMO01000029.1/84179-84037                                 AGAUUCAUUAAUAUAUCGCGCCUUACGGCAUCCUAGAGGGUUGACCCUCUGGAUAUGCAAACUCGUUAUUUUUAACACUACGUGUGGUGUCCGA.C....................GACAAUC............................GAUUCGG.AUGGCGACACGGCCUAAAUU.....GAGGUUAUCCC..AUG
#=GR NZ_AOMO01000029.1/84179-84037 CODON                      ........................................................................................................................................................................................................
#=GR NZ_AOMO01000029.1/84179-84037 TT_RNIE_SLOW               ........................................................................................................................................................................................................
NZ_AAUT01000067.1/759-617                                     GAUUCAUUAAUAUAUCGCGCCUUACGGCAUCCUAGAGGGUUGACCUCUCUGGAUAUGCAAACUCGUUAUUUUUAACACUACGUGUGGUGUCCGA.C....................GACAAUC............................GAUUCGG.AUGGCGACACGGCCUAAAUU.....GAGGUUAUCCC..AUG
#=GR NZ_AAUT01000067.1/759-617 CODON                          .....................................................................................................................................................................................................AUG
#=GR NZ_AAUT01000067.1/759-617 TT_RNIE_SLOW                   ........................................................................................................................................................................................................
NC_014541.1/3979545-3979408                                   GCGUAGAAAUUGUACAGAAUGCUUGUGGGCAUUGCGGCACUGCUGUAUCAUCUCGCGCCCUGAAAGUAUCACCAACCUAACGUGUGGUGUCCGG.C....................AUA................................GAAUCGG.AUAGCGACACGGCCUAAUUU.....GAGGUUUCCC...AUG
#=GR NC_014541.1/3979545-3979408 CODON                        .............................GUA.....................................................................................................................................................................AUG
#=GR NC_014541.1/3979545-3979408 TT_RNIE_SLOW                 ........................................................................................................................................................................................................
NZ_AEVT01000072.1/1929-1791                                   ACAUGAUUCAUUACUAUAUCGCGCCUUAGAGAUAUGGCUCGCCAAACGGCAGCGGUAUCCUAGCAAUUUUUUAUUCACUACGUGUGGUGUCCGG.C....................UUA................................GAUUCGG.AUAGCGACACGGCCUAUAUA.....GAGGUUAUCCC..AUG
#=GR NZ_AEVT01000072.1/1929-1791 CODON                        .....................................................................................................................................................................................................AUG
#=GR NZ_AEVT01000072.1/1929-1791 TT_RNIE_SLOW                 ........................................................................................................................................................................................................
NZ_LFWL01000062.1/184211-184349                               CAUUAAUAUAUCGCGCCUUGAUGAUAUGGCUUAGUGCUCACUAUUGAACAUGAAGCGGUAUCAACAUUUUUUAUUAACUACGUGUGGUGUCCGG.C....................UCA................................GAUUCGG.AUAGCGACACGGCCCAAUUU.....GAGGUUAUCCC..AUG
#=GR NZ_LFWL01000062.1/184211-184349 CODON                    .....................................................................................................................................................................................................AUG
#=GR NZ_LFWL01000062.1/184211-184349 TT_RNIE_SLOW             ........................................................................................................................................................................................................
NZ_ACZV01000005.1/2348411-2348549                             GCUCACGUAUUCAUUACUAUAUCGCGCCUUAGGAUAUGGCUCGCCUUAGUGUAGCGGUAUCUAAGUUAUUUUUUUCACUACGUGUGGUGUCCGG.C....................UUA................................GAUUCGG.AUAGCGACACGGCCUAAUUU.....GAGGUUAUCCC..AUG
#=GR NZ_ACZV01000005.1/2348411-2348549 CODON                  .....................................................................................................................................................................................................AUG
#=GR NZ_ACZV01000005.1/2348411-2348549 TT_RNIE_SLOW           ........................................................................................................................................................................................................
NZ_BBJY01000009.1/86212-86074                                 CAGGAUUCAUUAAUAUAUCGCGCCUUGAUGAGACGCUUGUAAGAACGCUCUUCAAGUGUCACCAAUUAUUUAUUAAUUUACGUGUGGUGUCCGG.C....................UCA................................GAUUCGG.AUAGCGACACGGCCUAAUUU.....GAGGUUAUCCC..AUG
#=GR NZ_BBJY01000009.1/86212-86074 CODON                      .....................................................................................................................................................................................................AUG
#=GR NZ_BBJY01000009.1/86212-86074 TT_RNIE_SLOW               ........................................................................................................................................................................................................
CEGC01006263.1/270-132                                        CAGGAUUCAUUAAUAUAUCGCGCCUUGACGAGACGCUUGUAAGAACGCUCUUCAAGUGUUACCAAUUAUUUAUUAAUUUACGUGUGGUGUCCGG.C....................UCA................................GAUUCGG.AUAGCGACACGGCCUAAUUU.....GAGGUUAUCCC..AUG
#=GR CEGC01006263.1/270-132 CODON                             ........................................................................................................................................................................................................
#=GR CEGC01006263.1/270-132 TT_RNIE_SLOW                      ........................................................................................................................................................................................................
NZ_JTLH01000041.1/156383-156521                               AUUAAUAUAUCGCGCCUUGAUGAUAUGGCUUCUUGCUUGAUGUUAAGCAGUCAGCGGUAUCAACAUUUUUUUAUUAACUACGUGUGGUGUCCGG.C....................AUA................................GAUUCGG.AUAGCGACGCGGCCCAAUUU.....GAGGUUAUCCC..AUG
#=GR NZ_JTLH01000041.1/156383-156521 CODON                    ........................................................................................................................................................................................................
#=GR NZ_JTLH01000041.1/156383-156521 TT_RNIE_SLOW             ........................................................................................................................................................................................................
NZ_AJYO01000176.1/32505-32643                                 AGUGAUAGGGCUUUCUGAUGGGGUAUUGGUCAUCACGACCCGCCAAGAAGAGAGUGUUAUCCAUACUGUUUUAUUAACUACGUGUGGUGUCCGG.C....................AUA................................GAAUCGG.AUAGCGACACGGCCUAAAUU.....GAGGUUAUCCC..AUG
#=GR NZ_AJYO01000176.1/32505-32643 CODON                      ........................................................................................................................................................................................................
#=GR NZ_AJYO01000176.1/32505-32643 TT_RNIE_SLOW               ........................................................................................................................................................................................................
NZ_AJYN01000189.1/32591-32729                                 AGUGAUAGGGCUUUCUGAUAGGGUAUUGGUCAUCACGACCCGCCAAGAAGAGAGUGUUAUCCAUACUGUUUUAUUAACUACGUGUGGUGUCCGG.C....................AUA................................GAAUCGG.AUAGCGACACGGCCUAAAUU.....GAGGUUAUCCC..AUG
#=GR NZ_AJYN01000189.1/32591-32729 CODON                      .....................................................................................................................................................................................................AUG
#=GR NZ_AJYN01000189.1/32591-32729 TT_RNIE_SLOW               ........................................................................................................................................................................................................
NZ_CAOC01000112.1/87750-87888                                 UAGGUUGAUCCUACCCUCAUGUUUCAUUACUAUACUGCGCCUCGAUGAUGUGGUCAUUCUGCAUCGAAUUAUCUAAACUACGUGUGGUGUCCGG.C....................AUA................................GAAUCGG.AUAGCGACACGGCCCAAUUU.....GAGGUUAUCCC..AUG
#=GR NZ_CAOC01000112.1/87750-87888 CODON                      ........................................................................................................................................................................................................
#=GR NZ_CAOC01000112.1/87750-87888 TT_RNIE_SLOW               ........................................................................................................................................................................................................
NZ_JYJP01000116.1/87632-87494                                 ACUAUACUGCGCCUUAGCGUUAUGGCUCACUUCAUCUUUGGAUGUCGUAGCGGUACGCAAUAAGUAAAUUUUAUUAACUACGUGUGGUGUCCGG.C....................AUA................................GAAUCGG.AUGGCGACACGGCCCAAUUU.....GAGGUUAUCCC..AUG
#=GR NZ_JYJP01000116.1/87632-87494 CODON                      .....................................................................................................................................................................................................AUG
#=GR NZ_JYJP01000116.1/87632-87494 TT_RNIE_SLOW               ........................................................................................................................................................................................................
NZ_JXBJ01000020.1/64290-64429                                 GAGAGAUGGAUUCAUUACUAUAGCGCGCCUUAGAGAUAUGGCUCGCCAAUGGCAGCGGUAUCCAAGCUAUUUUUUAACUACGUGUGGUGUCCGG.C....................UAA................................GAUUCGG.AUAGCGACACGGCCUAUAUUA....GAGGUUCUCCC..AUG
#=GR NZ_JXBJ01000020.1/64290-64429 CODON                      ........................................................................................................................................................................................................
#=GR NZ_JXBJ01000020.1/64290-64429 TT_RNIE_SLOW               ........................................................................................................................................................................................................
NZ_JWLV01000015.1/63039-63178                                 GGGAGAUGGAUUCAUUACUAUAGCGCGCCUUAGAGAUAUGGCUCGCCAAUGGCAGCGGUAUCCAAGCUAUUUUUUAACUACGUGUGGUGUCCGG.C....................UAA................................GAUUCGG.AUAGCGACACGGCCUAUAUUA....GAGGUUCUCCC..AUG
#=GR NZ_JWLV01000015.1/63039-63178 CODON                      ........................................................................................................................................................................................................
#=GR NZ_JWLV01000015.1/63039-63178 TT_RNIE_SLOW               ........................................................................................................................................................................................................
NZ_LHPJ01000014.1/9290-9151                                   GCGUAUUCAUUACUAUAUCGCGCCUUAGUGAUAUGGCGGCGUUACGCGACGCGGUAUCAAAGAUAAUUUUUUAUUCACUACGUGUGGUGUCCGG.C....................CAA................................GAUUCGG.AUAGCGACACGGCCUAUAUUA....GAGGUUCUCCC..AUG
#=GR NZ_LHPJ01000014.1/9290-9151 CODON                        ........................................................................................................................................................................................................
#=GR NZ_LHPJ01000014.1/9290-9151 TT_RNIE_SLOW                 ........................................................................................................................................................................................................
NZ_JXXV01000019.1/9162-9022                                   AGCUAUUCAUUAAUAUAUCGCGCCUUAGAGAUAUGGCUCUCGCUGUAGUAGCGGUAUCUAGAAAGGUAUUUUAUUAACUACGUGUGGUGUCCGG.C....................UUA................................GAAUCGG.AUAGCGACACGGCCUAUACAUA...GAGGUUCUCCC..AUG
#=GR NZ_JXXV01000019.1/9162-9022 CODON                        .....................................................................................................................................................................................................AUG
#=GR NZ_JXXV01000019.1/9162-9022 TT_RNIE_SLOW                 ........................................................................................................................................................................................................
NZ_AEVS01000038.1/4750-4890                                   GACGUAUUCAUUACUAUAUCGCGCCUUAGAGAUAUGGCUUGCUCUUUUGCAGCGGUAUCCUAAAUACUUUUUAUUAACUACGUGUGGUGUCCGG.C....................UUA................................GAAUCGG.AUAGCGACACGGCCUAUAUUCA...GAGGUUCUCCC..AUG
#=GR NZ_AEVS01000038.1/4750-4890 CODON                        .....................................................................................................................................................................................................AUG
#=GR NZ_AEVS01000038.1/4750-4890 TT_RNIE_SLOW                 ........................................................................................................................................................................................................
NZ_JONH01000021.1/57969-58109                                 UGGCGCGAUUCAUUACUAUAUCGCGCCUUAGAGAUAUGGCUGUCAUUUGGCGGCGGUAUCCAAGCAACUUUUAUUAACUACGUGUGGUGUCCGG.C....................UUA................................GAAUCGG.AUAGCGACACGGCCUAUAUUCA...GAGGUUCUCCC..AUG
#=GR NZ_JONH01000021.1/57969-58109 CODON                      .....................................................................................................................................................................................................AUG
#=GR NZ_JONH01000021.1/57969-58109 TT_RNIE_SLOW               ........................................................................................................................................................................................................
NZ_LBLS01000010.1/9628-9488                                   AGCUAUUCAUUACUAUAUCGCGCCUUAGUGAUAUGGCUGGCUCUAGAGCAGCGGUAUCCAAAAAGGUUUUUUAUUAACUACGUGUGGUGUCCGG.C....................UUA................................GAAUCGG.AUAGCGACACGGCCUAUAUUUA...GAGGUUCUCCC..AUG
#=GR NZ_LBLS01000010.1/9628-9488 CODON                        ........................................................................................................................................................................................................
#=GR NZ_LBLS01000010.1/9628-9488 TT_RNIE_SLOW                 ........................................................................................................................................................................................................
NZ_AFWI01000035.1/9249-9109                                   AGGUAUUCAUUACUAUAUCGCGCCUUAGUGAUAUGGCUAGCUUUACAGCAGCGGUAUCCGAAAAGGUUUUUUAUUAACUACGUGUGGUGUCCGG.C....................UUA................................GAAUCGG.AUAGCGACACGGCCUAUAUUUA...GAGGUUCUCCC..AUG
#=GR NZ_AFWI01000035.1/9249-9109 CODON                        .....................................................................................................................................................................................................AUG
#=GR NZ_AFWI01000035.1/9249-9109 TT_RNIE_SLOW                 ........................................................................................................................................................................................................
NZ_JRWQ01000006.1/11707-11567                                 AGCUAUUCAUUACUAUAUCGCGCCUUAGUGAUAUGGCUAGCUUAAUAGCAGCGGUAUCCGAAAAGGUUUUUUAUUAACUACGUGUGGUGUCCGG.C....................AUA................................GAAUCGG.AUAGCGACACGGCCUAUAUUUA...GAGGUUCUCCC..AUG
#=GR NZ_JRWQ01000006.1/11707-11567 CODON                      ........................................................................................................................................................................................................
#=GR NZ_JRWQ01000006.1/11707-11567 TT_RNIE_SLOW               ........................................................................................................................................................................................................
NZ_LHPI01000017.1/58857-58997                                 UGGAUUCAUUACUAUAUCGCGCCUUAGAGAUAUGGCUUGCUUUUUGAGCAGCGGUAUCCAAGCUAAUUUUUUAUUAACUACGUGUGGUGUCCGG.C....................UAA................................GAUUCGG.AUAGCGACACGGCCUAUAUUUA...GAGGUUCUCCC..AUG
#=GR NZ_LHPI01000017.1/58857-58997 CODON                      .....................................................................................................................................................................................................AUG
#=GR NZ_LHPI01000017.1/58857-58997 TT_RNIE_SLOW               ........................................................................................................................................................................................................
2231812703/403-265                                            AGCGGUGGAUUCAUUAAUAUAUCGCGCCUUGAAGAUGCUUGGUCAACAAGGCUGAGUAUCGAACAGUAUCAUUAACAUUACGUGUGGUGUCCGA.C....................GUU................................GAUUCGG.AUAGCGACACGGCCUAAAUU.....GAGGUUAUCCC..AUG
#=GR 2231812703/403-265 CODON                                 .....................................................................................................................................................................................................AUG
#=GR 2231812703/403-265 TT_RNIE_SLOW                          ........................................................................................................................................................................................................
NZ_ASXT01000003.1/178349-178487                               AGCGGGGGAUUCAUUAAUAUAUCGCGCCUUGAAGAUGCUUGGUCAACAAGGCUGAGUAUCGAACAGUAUCAUUAACAUUACGUGUGGUGUCCGA.C....................GUU................................GAUUCGG.AUAGCGACACGGCCUAAAUU.....GAGGUUAUCCC..AUG
#=GR NZ_ASXT01000003.1/178349-178487 CODON                    ........................................................................................................................................................................................................
#=GR NZ_ASXT01000003.1/178349-178487 TT_RNIE_SLOW             ........................................................................................................................................................................................................
NC_016602.1/611135-610997                                     CGCGGGGGAUUCAUUAAUAUAUCGCGCCUUGAAGAUGCUUGGUCACCAAGGCUGAGUAUCGAACAGUAUCAUUAACAUUACGUGUGGUGUCCGA.C....................AUU................................GAUUCGG.AUAGCGACACGGCCUAAAUU.....GAGGUUAUCCC..AUG
#=GR NC_016602.1/611135-610997 CODON                          ........................................................................................................................................................................................................
#=GR NC_016602.1/611135-610997 TT_RNIE_SLOW                   ........................................................................................................................................................................................................
NZ_ADBD01000005.1/179328-179468                               GAUUCAUUAAUAUAUCGCGCCUUACGGCAUCCUAGAGGGUUGACCUCUCUGGAUAUGCAAACUCGUUAUUUUUAACACUACGUGUGGUGUCCGA.C....................GAAUC..............................GAUUCGG.AUGGCGACACGGCCUAAAUU.....GAGGUUAUCCC..AUG
#=GR NZ_ADBD01000005.1/179328-179468 CODON                    .....................................................................................................................................................................................................AUG
#=GR NZ_ADBD01000005.1/179328-179468 TT_RNIE_SLOW             ........................................................................................................................................................................................................
NZ_JTKI01000012.1/137434-137571                               AUUCAUUACUAUACUGCGCCUUAGCACUAUGGCUCGAUGAUUCAUUCAUCAAGCGGUAGCGCGAAAUUUUUUAUUAACUACGUGUGGUGUCCGG.C....................UUA................................GAUUCGG.AUAGCGACACGGCCUAUUU......GAGGUUCUCCC..AUG
#=GR NZ_JTKI01000012.1/137434-137571 CODON                    .....................................................................................................................................................................................................AUG
#=GR NZ_JTKI01000012.1/137434-137571 TT_RNIE_SLOW             ........................................................................................................................................................................................................
[truncated: 600,602 more chars]
