# Supplementary material for: Discovery of 20 novel ribosomal leader candidates in bacteria and archaea
Source: BMC Microbiol. 2020 May 24;20:130. doi: 10.1186/s12866-020-01823-6 (PMC7247131; doi:10.1186/s12866-020-01823-6)
Supplement: Supplementary file 3 — Additional file 3. Archive of machine-readable alignments for all r-leader motifs that include flanking sequences and metadata. The alignments are stored in Stockholm format, which are text files that can be opened in any text editor (using a fixed-width font) and interpreted by software packages such as Infernal [54]. [file 12866_2020_1823_MOESM3_ESM.zip › sto-with-annot/L4-Archaeoglobi.sto]

# STOCKHOLM 1.0
#=GF AnnotStoArgs -database refseq72env13-microbial -parentDir finalize/2019-03-29 -parallel mpicmdSLURM -pna 8,gb=1.8,wd=1 -queue dummyqueue -extend 0,0
#=GF ID L4-Archaeoglobi
#=GF DE L4-Archaeoglobi ribosomal protein leader
#=GF AU Eckert I, Weinberg Z
#=GF TP Cis-reg; leader;
#=GF WK http://en.wikipedia.org/wiki/Ribosomal_Protein_L4_Leader
#=GF FancifyStockholm -longtable -wrapGeneContext 6in -recycleGeneColors
#=GF FancifyStockholmGeneContext -leftNothing -rightOperonOrCount 1
#=GF ORIGINAL_MOTIF 783	220894	0	0	fake	0	large-igrs-r63e12	jeremy	sS45_100_65_150_150_1000O5Min3l300Zd301SmSrc	cmfinder	ScwFFnfDBtl2Rwg	ethresh=0.1&nr=0&EVD=null3&cmfv=0.4&firstCmfv=0.4.0.29&currCmfv=0.4.0.29	end
#=GF TRUNCATED_SO_IGNORE JGI24503J29689_10105967/1-216 JGI24503J29689_10001799/1-219 JGI24502J29692_10002344/1-215 JGI24500J29687_10085663/1-191
#=GF AMBIGUOUS_NUCS_SO_IGNORE SL_6KL_011_BRINE_1076559/462-1
NZ_CM001555.1/465769-466221                             GUGAUGCCCCGGCUGCCCCUUAUGGGGGCACAACCGAGAAGGACUCUAAUCCAGUCCCAAGGAGCUGACAGACGCUGGAUCUGAU...CCGUGU.AAU..GGGCCUCC...GCC......CGUGCA.........GGC.GAGCCCGG....CCGGC.........................CCCGU.......................................G.CCGGCAU...GCACAACG.......AUCAGGAUCUCUUCGCGAGACGAGGUAUUCCGGUGCACACCGGAAUGAUCUCCAUGACAUGGAGACCGCGACCCACGGCACAUCACUCCCGACACCACCGCAGCAGGACUCCAGAUGAUCUGCUGCGCGGAAGAAGCGUGCCCGUUCGAUCUGUCCGGACCCCGGUAACGGGGCGAGGAGUGGGCCGGUCCCCGUUCGCAAGUGUUUGCGCAAUCCUGAGCAGGAAACCUGGGAUUCUCGGAGAGAACCAAAGCAGAGGAUUGAUAGGAACAUGGCGAAUAUACACAGGCCACGCAGGGGUUCCC
#=GR NZ_CM001555.1/465769-466221 CODON                  ...........................................................................................................................................................................................................................................................................................................................................................................................................................................................................................................................................AUG...............................
#=GR NZ_CM001555.1/465769-466221 TT_RNIE_SLOW           .............................................................................................................................................................................................................................................................................................................................................................................................................................................................................................................................................................................
SakLake120mDRAFT_c0000096/22661-23127                   UUCCCAGAUCCGUUCUCAUUCGUAAUACGAAAUGAGACCAGAAAGGAGUUGUACAAACAACAGGGCUGAAUUAGUGGGAUGUGAU...GAUAGC.AA...GGGUUGAA..AGCCA.....UCUG..........UGGCUUUGCCCGUG...UCUGCA.....UGAAGG.............AAAUA.....................CCU.CU............G.UAGACCU...GCUGAAAC.......GUCACGCAUCUCUUGCUUGAGACCGGUCGUUAUAUGAGAAUUGCAGAGAAGCAUUCUAACCGCAUCACGGGGAAAGGAUUUCUGGCAGGAUAUUCCUGCAUGAAGACCAUUGCGGUGCCAGUGUGAUGUUUUUGGAGAAUGCUUCGUAGUCACUCUCAUCUCUAUCAUACCUGCCUGAUCAGCAGAUAUCAUAUCAUAAACUAUGAUAUGCCGGUUAGAAAAUAUCCAGCGGCAUCUUUCAUGAGGAUCAUGAACUAUGCCGGUUUAAGGAUUGUAAUAAUUAGGACUUACAUACAAUGCCACGA
#=GR SakLake120mDRAFT_c0000096/22661-23127 CODON        ....................................................................................................................................................................................................................................................................................................................................................................................................................................................................................................................................................................AUG......
#=GR SakLake120mDRAFT_c0000096/22661-23127 TT_RNIE_SLOW .............................................................................................................................................................................................................................................................................................................................................................................................................................................................................................................................................................................
SL_8KL_010_SED_10004849/1762-1289                       CAAUGUCACGAAGGAUAUAUCGGUUGGAGAAUAUAGAGAGGGAUUAGUACUCGAAAGGUCUAGCGAAGAGAAAGUAGGUUCUGAC.UACUGUGCUA....GGGUGGAU...AUUG.....GCCU..........UGAU.GAGCCAGC....CCUCC......UCGUUGAAAAU........GAAGAA...............GUU...AGCGA............G.GAAGAAC...GCAUAACU.......GUCAGAACUAUUUCCUGCGAGAGCCCUGUUAAGGUACGUAAGGUUAACAAAUCUGAUGUUCCCUAUUACUGGGGAUACGAUACUACCGUUUGCAAAAAUCUUGAGAAAAAGAUUUCAGAUCUUCGGGAUGAGGGAUGGAGCAUAAUUUCCACCUCCCGAUAUGGUGAAAAAGUUAGUACAGAAAAUGUCGAUACAUAUCUUUCAGAUAAGGUUGCCUUGAUAUUUGGAUCCCCAGAUAAAGGAGUUGAUGCUUUCAUUGAUCAAGAUCAGCUUGUCGAUGAUUCUAUUAACACAGUUGUCAAGCA
#=GR SL_8KL_010_SED_10004849/1762-1289 CODON            .............................................................................................................................................................................................................................................................................................................................................................................................................................................................................................................................................................................
#=GR SL_8KL_010_SED_10004849/1762-1289 TT_RNIE_SLOW     .............................................................................................................................................................................................................................................................................................................................................................................................................................................................................................................................................................................
SL_8KL_010_SED_10000147/55807-56280                     UAAUCUCGAUAAAACAACGGAAGUCGGUGAAAUAAGAGAGGGGUUUGUGUUAGAGAAGUUUGGUGAUGAGAGAGUAGGUUCUGAU.UACUGCGC.AA...GGGUGUAUAUAGGUC.....UUGACC........GACC.A.GCCCUU....CUCGC......UGAUU..............GUGAAG.....................GAUUA...........AG.CGAGAAACA.GCGCAUAACU.....GUCAGGACUAUUUCCUGCGAUGACAAAAUUGUGGUUGAAAAGGUCCCGCCCAAUGAUGUACCCUGGUAUUGGGGAUUUGACGUAGGUAUCUGUGACCUAGAUACUGAGCUUAAGAACCUAAAACAAGGGGAUUGGAGUGUAAUAUCCACUUCUAGAAAAGGAGAGGUGGUUUCAAAUAGCUCCAUUGACCAGUAUCUUUCAGAUCGAACCGCAGUUAUAUUUGGAUCUCCAGACAGGGGAGUCAGCCAGAUAACUGGUAGGAUGGACCUUGUGGACCAGGAAAUAAACACAAUUCCAAACCAAGG
#=GR SL_8KL_010_SED_10000147/55807-56280 CODON          .............................................................................................................................................................................................................................................................................................................................................................................................................................................................................................................................................................................
#=GR SL_8KL_010_SED_10000147/55807-56280 TT_RNIE_SLOW   .............................................................................................................................................................................................................................................................................................................................................................................................................................................................................................................................................................................
JGI24732J26686_1113329/232-434                          AUCGGGGACGGAUCGCCGUGCCCGGUCAUGUUAUGGGACGAAUGCCGUGCUUCUCGCACGGUGGCUGAUAGACGCUGGGGCUGAG.GCAGCAGC.A....GGGUGGAC...GUC......AUG............GAC.G.GCCCU.....GCCCG.........................CACGA.......................................C.GGGCGCU...GCUGCA.........UUCAGGAUCUCUUUGCGAGACAGGUUGGAGUCGGCGAUUCACGCCGACAGGUGCUCCUCCAU...................................................................................................................................................................................................................................................
#=GR JGI24732J26686_1113329/232-434 CODON               .............................................................................................................................................................................................................................................................................................................................................................................................................................................................................................................................................................................
#=GR JGI24732J26686_1113329/232-434 TT_RNIE_SLOW        .............................................................................................................................................................................................................................................................................................................................................................................................................................................................................................................................................................................
JGI24731J21663_1001690/741-1186                         AUCGGGGGCGGAUCGCCGUGCCCGGUCAUGUUAUGGGACGAAUGCCGUGCUUCUCGCACGGUGGCUGAUAGACGCUGGGGCUGAG.GCAGCAGC.A....GGGUGGAC...GUC......AUG............GAC.G.GCCCU.....GCCCG.........................CACGA.......................................C.GGGCGCU...GCUGCA.........UUCAGGAUCUCUUUGCGAGACAGGUUGGAGUCGGCGAUUCACGCCGACAGGUGCUCCUUCAUACCGGUCACGGAGUCUGCAGACGGGAUGCUGCAGAACGGGGCCGGGCAUGCGGAGAGUUACAACUGGCACUCUCUUUGACGAUCCGCGGCCUUUUCAGUCGACGGCAUUCUCCUGCCGGGUCAGCACGACCACGCCGUCUCCCGUGCGGCAUCACAACCAGAUAGGACUGAUCGGACAAUGCCAAAAAUUAACAGGCCGCGGCGGGGAUCGCUUGCGUACAGCCCGAGAAAGCGGGCAAAGAG
#=GR JGI24731J21663_1001690/741-1186 CODON              ......................................................................................................AUG........G......UA............................................................................................................................................................................................................................................................................STP...............PTS...............................................................................GUA................................................................
#=GR JGI24731J21663_1001690/741-1186 TT_RNIE_SLOW       .............................................................................................................................................................................................................................................................................................................................................................................................................................................................................................................................................................................
JGI24729J20445_1012742/948-734                          GAAUGUUCCAUUUAGAGGCCAUUUAGGCUUUGAAAUGAGCAAUAAUUGCAUAAUAUAGCAAUGGGCUGAAAGAGUGGGAUGUGAU..GACGGC..AA...GGGUGGAC...G........AUG..............C.G.GCCCGA....AUCC..........................UUAACC........................................GGAUAA.....GCCGGAGA......AUCACGCAUCUUACGAGAGACCGGUAGUCGGACAUUCCGGCUAAAGAUCUGUUUACACGCGAGAGAAUUUGUUCUGGC...................................................................................................................................................................................................................................
#=GR JGI24729J20445_1012742/948-734 CODON               .............................................................................................................................................................................................................................................................................................................................................................................................................................................................................................................................................................................
#=GR JGI24729J20445_1012742/948-734 TT_RNIE_SLOW        .............................................................................................................................................................................................................................................................................................................................................................................................................................................................................................................................................................................
2014733311/1751-1308                                    UAAUUGAACCUAAUCUGACUUUUUUCGGUCAAGACGCGGUCAUAAAUUGCUUUAAUUGCAAUGGGCUGAAAGAGUGGGAUGUGAU...GUCGGC.AA...GGGUGGAC...G........AUG..............C.G.GCCCGA....GUCCU.........................GGUAAC......................................A.GGAUAA....GCCGAAAG.......AUCACGCAUCUUACGAGAGACCGGUAGCCGCAAGAUAAAGGCAAGAUCUGUCUACACGCGAGAGUGUUCAUUCUAGCAGGAUUCCCUGCAUAUCCGAAAAGGGACUCCGUGUUGUAGGGAGAGAUCUGGUCAUGUCUUCUGGCAAGUAGCAGUUAUGGCGAAAGCGCAUAUACAGCUCAUGUCCCGUGUCUCUUUCCUGCAUCGAAGCACUACCGGAAAUCGGGGUGUUCCCAGAUACAGUAAAGAAGGACUGAUUGAUACAUGCCAACUAUUCACAGACCUCGCAUGGGUUCCCUGGCAUAUAG
#=GR 2014733311/1751-1308 CODON                         .........................................................................................................................................................................................................................................................................................................................................................................................................................................................................................................................................................AUG.................
#=GR 2014733311/1751-1308 TT_RNIE_SLOW                  .............................................................................................................................................................................................................................................................................................................................................................................................................................................................................................................................................................................
PCEOT_contig04337/494-937                               UGAAUGUACUGAUUCUGGCUUCUUUUAGCUAUGAAGCGGUCAAAAAUUGCUUUAAUUGCAAUGGGCUGAUAGAGUGGGAUGUGAU...GUCGGC.AA...GGGUGGAC...G........AUG..............C.G.GCCCGG....AUCCU......G..................GUUU...........................C............A.GGAUAA....GCCGAAGU.......AUCACGCAUCUUACGAGAGACCGGUAGCUGGACGAUACAAAUCCGAUCUGUCUACACAUGUGAGGAACAUUCUGGCAGUUUAUUCUGCACAUCCGAAACGGAACUCCAUGAGGUAGGAAGAGAUCUGAUCGUAGGUCCGGCAUGCAGCAGUUAUGGCGAAAGCGCAUAUACAGCUCAUGUCCCGUGUCUCUUUCCUGCAUCGAAGCAUACCGGAAUUCCGGUGUGUCCCCAGAUACAGAAAAGAAGGACUGAUUGAUACAUGCCAACAAUUCACAGACCUCGCAUGGGUUCUCUGGCAUACAGCC
#=GR PCEOT_contig04337/494-937 CODON                    ...............................................................................................................................................................................................................................................................................................................................................................................................................................................................................................................................AUG...........................................
#=GR PCEOT_contig04337/494-937 TT_RNIE_SLOW             .............................................................................................................................................................................................................................................................................................................................................................................................................................................................................................................................................................................
JGI12104J13512_1001493/1130-1573                        UGAAUGUACUGAUUCUGGCUUCUUUUAGCUAUGAAGCGGUCAAAAAUUGCUUUAAUUGCAAUGGGCUGAUAGAGUGGGAUGUGAU...GUCGGC.AA...GGGUGGAC...G........AUG..............C.G.GCCCGG....AUCCU......G..................GUUU...........................C............A.GGAUAA....GCCGAAGU.......AUCACGCAUCUUACGAGAGACCGGUCGCUGGAUGAUACAAAUCCGAUCUGUCUACACAUGUGAGGAUCAUUCUGGCAGUAUUCUGCACAUCCGAAACGGAACUCCAUGAGGUAGGAAGAGAUCUGAUCGUAUGUCCGGCAUGCAGCAGUUAUGGCGAAAGCGCAUAUACAGCUCAUGUCCCGUGUCUCUUUCCUGCAUCGAAGCAUACCGGAAUUCUGGUGUGUCCCCAGAUACAGAAAAGAAGGACUGAUUGAUACAUGCCAACAAUUCACAGACCUCGCAUGGGUUCUCUGGCAUACAGCCCG
#=GR JGI12104J13512_1001493/1130-1573 CODON             .............................................................................................................................................................................................................................................................................................................................................................................................................................................................................................................................AUG.............................................
#=GR JGI12104J13512_1001493/1130-1573 TT_RNIE_SLOW      .............................................................................................................................................................................................................................................................................................................................................................................................................................................................................................................................................................................
3300001567_10007289/4331-4798                           CUGAGGUCACGGCCCUCUCAUCUGACAGGGCCGUGGUUAUGGGAGUUGUGAGGAGAUCACAACCGGCUGACAUGGUGGAUCUGAA.AACGGCAC.AAC..GGGUGGAC...GUAAUCU..UUGA.......AGA.UAC.GAGCCCUC....AUCCGG.....CGGA...............UCAA........................UCCG...........GC.GGAUAU....GUGCCCGG.......UUCAGGAUCUAUUCGCGAGACUGGUUCAUCCGGAUGACGGAGCGGACAUGACCGACUCCACCGGAGAGAUUCCGAAAGAGGGAAGGAUCCUCUGCAGGUAUCGGAACGCCACAGUACCCCCGCGGUAAUGGACGAAGAGAUUUCGUUCUCGUCCUGUACCGCAUGAUCAGUGUCGGAAGCGUCACUCAUCCCCGGCUCAUAUGGCCGAUAUGGGCGAUUUACAUUUCCGGGAAACCGGAUUUGCGGUCGAAUAAGACCCGAAGAUUGAGUCAUGUAGAGGAUUGAUUGAACAAUGCCCAAGAUCA
#=GR 3300001567_10007289/4331-4798 CODON                .........................................................................................................................................................................................................................................................................................................................................................................................STP....................................................................................................................................................................AUG..........
#=GR 3300001567_10007289/4331-4798 TT_RNIE_SLOW         .............................................................................................................................................................................................................................................................................................................................................................................................................................................................................................................................................................................
BDMC2_contig11431/2847-3313                             GAAUGGUGUGAAGAUCCCGAUCCCGGGAUCAUAAACCGAUAGGAGUUGUGCCAGGGCACAACGGGCUGACAGAGCUGGAUCUGAC.GAAUCCGC.G....GGGUGGAC...GCACG....AAC..........CGUGC.GAGCCCAG....UUCUG......GUUAU..............AUCGG......................AUA.C............C.GGAA......GCGGAGAUAGUAACCGUCAGGAUCUCUUCGCGAAACGAAUGCUCCCGAGGGAAGAACCGGACAUCGCCGGAUCAUCCUUUUAGGAAUAUCGGGCGAGGGAGAAGAACGCUUUGAGUGAGCGGUAUUCUCCUUCUCCACGAUCAGCACACGGCAGCACAGCCAUUUCCUGCGGCACGAACACUCGAAUAGAUGUAAGUGAGUUGAACAGACCAUGCCGAAGAUCAACAGGCCACGCAGGGGUUCCCUUGCCUACAGUCCGCGAAAACGGGCCAAGAGUCCGAUACCACGGUACCAUUCCUGGGCGGACACUCGGGGAGAAC
#=GR BDMC2_contig11431/2847-3313 CODON                  ................................................................................................................................................................................................................................................................................................................................................................................................................................................................AUG..........................................................................................................
#=GR BDMC2_contig11431/2847-3313 TT_RNIE_SLOW           .............................................................................................................................................................................................................................................................................................................................................................................................................................................................................................................................................................................
APHM01006905.1/6745-6266                                CCUCCGCGUGUCGUCUACGACCGGCUCUGAGUCAACUGAUUCAGGGUCGUUAACACAGGGAAUCGUGACUGAGGUCGGAUCUGAU.GACCGCGUCC....GGGUCAAU...UGUG.....AAC...........UGCA.ACACCCAA....UUUCU......CUCCAUGUACCAGAC....UCGAU............GUCUG.UGC...GAG...........AA.GGGAC.....ACGCGUUGCC.....AUCAGAAUUUCUUCGCGAGAACCGGUCCGAGCACGGAUCGUCGAUACUCCACUUUCGGGGUUUGAUGUAUCCUGCUUGGAUCUUGUAGAUGCACUCGACCACGCCACUGCAGGGAUCACCGUUGCGACAUCCAGACAUGGUGAGAUGAUAACCACCGGGCGAUUGCCAGAACUUACCGCCCGUAUCGACCGGGCGGGAGCGACAAUCGUCUUUGGUGCGCCUGGUCGUGGGCUCCUAGCCAUCCUUGGCGAUGACAACCCACCAAAUACUCAAACGCAGAUGGGUGAGCACGCGAGUUCACACAU
#=GR APHM01006905.1/6745-6266 CODON                     .............................................................................................................................................................................................................................................................................................................................................................................................................................................................................................................................................................................
#=GR APHM01006905.1/6745-6266 TT_RNIE_SLOW              .............................................................................................................................................................................................................................................................................................................................................................................................................................................................................................................................................................................
NC_017459.1/2240867-2240388                             CCUCCGCGUGUCAUCUACGACCGGCUCUGAGUCAACUGAUUCAGGGUCGUUAACACAGGGAAUCGUGACCGAGGUCGGACCUGAU.GACCGCGUUC....GGGUCAAU...UGUG.....AAU...........UGCA.ACACCCGG....UCUCU......CUCC.AU..GUGCC.....AGAAUC............GGUAUCUGUACGAG...........AG.GGGAC.....ACGCGUUGCU.....AUCAGGAUCUCUUCGCGAGAACCGGUCCGGGCACGGAUCGUCGAUACUCCACUUUCGGGGUUUGAUGUCUCCUGCCUGGACCUUGUGGAUGCACUUGAGCACGCUGCUGCAGGUAUCACCGUUGCGACGUCCAGACACGGUGACACAGUAACCACAGGGCGAUUGCCAGAACUUGCCGCACGCGUCAAUCGCGCGGGAGCGACAAUCGCUUUUGGUGCGCCUGGUCGUGGGCUUCCAGUCAUCCUUGGCGAUGAUAAUGCGCCGGAUAGCCAAACACAAACGGAUGAGAAAACGGUCUCACCCAC
#=GR NC_017459.1/2240867-2240388 CODON                  .............................................................................................................................................................................................................................................................................................................................................................................................................................................................................................................................................................................
#=GR NC_017459.1/2240867-2240388 TT_RNIE_SLOW           .............................................................................................................................................................................................................................................................................................................................................................................................................................................................................................................................................................................
77514049/764-285                                        CCUCCGCGUGUCAUCUACGACCGGCUCUGAGUCAACUGAUUCAGGGUCGUUAACACAGGGAAUCGUGACCGAGGUCGGACCUGAU.GACCGCGUUC....GGGUCAAU...UGUG.....AAU...........UGCA.ACACCCGG....UCUCU......CUC...CAUGUGCC.....AGAAUC............GGUAUCUGUACGAG...........AG.GGGAC.....ACGCGUUGCU.....AUCAGGAUCUCUUCGCGAGAACCGGUCCGGGCACGGAUCGUCGAUACUCCACUUUCGGGGUUUGAUGUCUCCUGCCUGGACCUUGUGGAUGCACUUGAGCACGCUGCUGCAGGUAUCACCGUUGCGACGUCCAGACACGGUGACACAGUAACCACAGGGCGAUUGCCAGAACUUGCCGCACGCGUCAAUCGCGCGGGAGCGACAAUCGCUUUUGGUGCGCCUGGUCGUGGGCUUCCAGUCAUCCUUGGCGAUGAUAAUGCGCCGGAUAGCCAAACACAAACGGAUGAGAAAACGGUCUCACCCGC
#=GR 77514049/764-285 CODON                             .............................................................................................................................................................................................................................................................................................................................................................................................................................................................................................................................................................................
#=GR 77514049/764-285 TT_RNIE_SLOW                      .............................................................................................................................................................................................................................................................................................................................................................................................................................................................................................................................................................................
GSLNARP_contig23680/86-568                              ACUCCGCGUCCCGUCGCAGACCGGCUCGACUCCAGACGGAGCCGAGUCGUCAACACAGGGAAUCGUGACCAAGGUAGGACCUGAU.GAUCGCGUCC....GGGUCAAU...UGCGC....CCUC.........GCGCA.ACACCCGA....UCUCU......UUGCUCGUGCCCGACG...GCC.............UGUCGG.....UCCGA.........AAGG.GAGA......GCGCGUCACA.....CUCAGGGUAUCUUCGCGAGAUCCACUCCGCGCCCGCAUCACCGGCUAUCCCGAGGCUGGAUUCCAGGUGACCGGCGCGGAGCUCACGGAAGUCAUUGCCGAGGCUGGACUGACAAUUGCCGCCUCACGACACGGACAGGAGUUAUCCGUGUCCCGGCUAGGCGAGGUAGUCCAGACGGUGUCGGAGGCCGACGGAACGGCUGUCGUCUUCGGUGCGCCUCAGCGGGGACUUCCGGCGAUGUUGGGGGUUGCGCCCGAGCAGGUGACCGGUGAGCGGGCAUCUGCCGGGCGUGACCAGUCCCAGUC
#=GR GSLNARP_contig23680/86-568 CODON                   .............................................................................................................................................................................................................................................................................................................................................................................................................................................................................................................................................................................
#=GR GSLNARP_contig23680/86-568 TT_RNIE_SLOW            .............................................................................................................................................................................................................................................................................................................................................................................................................................................................................................................................................................................
GSLNAS_F7I09SK02F1FOF/1-443                             ...................................AGUCCGAACCCGAGUACAGAGAAGGCGUGGUGACGAAAGUCGGAACUGAC.GGACGCGUCU....GGGUCAAU...UGCG.....GAA...........CGCA.ACACCCGG....UCGCCC.....UUCGC..GUCCCC......GAUGAG.............GGGGAUACGGGAG............G.GGGA......ACGCGUCACC.....CUCAGAGUCUCUUCGAGAGAGCCUUUGCGUGCCGAGAUAGCCGAGGACGCAGAUUCGCCCUACGGCGGAUACGAGGUCGAACGCGCACCGCUCGACGACUGGCUCGACUCCUACGAAGGGGUCGCCGUCUGUACGUCGAGACGGGGCAAGGAGGUCGAACUGUCUGACCUCCGUGUCGACGACGAAACAGACCUCGCCUUAGUCUUCGGCUCUCCCGAGCGCGGCGUUCACGAGAUUCUGAGGGAGCGUGACGCUUCCGUCGAUUUCGAUUACGUACUAAACACCGUGCCCGACCAGGGCGUAGA
#=GR GSLNAS_F7I09SK02F1FOF/1-443 CODON                  .....................................AUG.....................................................................................................................................................................................................................................................................................................................................................................................................................................................................................................................................
#=GR GSLNAS_F7I09SK02F1FOF/1-443 TT_RNIE_SLOW           .............................................................................................................................................................................................................................................................................................................................................................................................................................................................................................................................................................................
APHM01021632.1/3954-3475                                GCUCCGCACGCGUUCACAGACCGGCUCCGGAUCAGAUGGUUCGGGGUCGUUAAGACAGGGAAUCGUGACCGAGGUCGGAGCUGAU.GGGCGCGUCC....GGGUCAAU...UGCG.....GUC...........UGCA.ACACCCAA....UCUCG......CUA.CCGG.UGCCGG....AUGGA............CUGGCAGCCGGCGAG............C.GUGA......GCGCGUCACC.....GUCAGGGUCUCUUCGCGGGAGCCGGUCCGGGCAAAACUUGUCGACCAGUCUCCACCGGGAUAUGUCGUCGAGCGCGCGGACCUCGACACAGUGCUGGCGCGGGCGGACGGCCUAACCGUCGCAGCAUCGCGACACGGCCGGCCGCUCACGCCCGAUCGGGUAACCCGGUUGGGCGAGCGCGCCGACGGUCGGUUCAUGAUUGCGUUUGGCGCCCCCGAGCGUGGCCUCCCGGCGAUACUUGGGAUUGCUCCGGACGCGGUCCGCGGAGACGACCAGCGCGAGACUGGCCGGUUUGAUCUCUGGCU
#=GR APHM01021632.1/3954-3475 CODON                     .............................................................................................................................................................................................................................................................................................................................................................................................................................................................................................................................................................................
#=GR APHM01021632.1/3954-3475 TT_RNIE_SLOW              .............................................................................................................................................................................................................................................................................................................................................................................................................................................................................................................................................................................
PR_CR_10_Liq_1_inCR_1027519/734-252                     GAUGCUGCCGACGGCCGAGGCCGGCGCCGGAUCGGAGGGUCCGGGGUCGUUAAUAGACGGAAUCGUGACCGAGGUCGGAUCUGAA.GGCCGCGUCU....GGGUCAAU...UGCG.....ACA...........UGCA.ACACCCAC....UCGCC......CUCAUC......GCCCCACCUGAG........GU.GGGCACACUGGAUGAG............G.GCGA......CCGCGUCACC.....AUCAGGAUCUCUUCGAGAGACCCACUCCAAGCACGGAUCGUGCAGCGCGCUCCGGCGACGUUCGCCGUCGAGACGGCGACGCUCCCCGAGCUGCUCCAGCGACCCGACGCCGGGGUAUGCAUCGCGACGUCCCGCCACGGGACGCCGCUGACGCAGGCACACCUGGCGACGCUCACCACGGCGAUCGCCGAGGAUGGGAUGACGGUCGUCUUCGGCGCCCCCGGACGGGGGCUGCUGGCGAUGGCCGACGCAGAUCCAGAUGCACUCGCUGCGGGGAUGUCCCCGCUGGGGGUGGAUCACUGGCU
#=GR PR_CR_10_Liq_1_inCR_1027519/734-252 CODON          .............................................................................................................................................................................................................................................................................................................................................................................................................................................................................................................................................................................
#=GR PR_CR_10_Liq_1_inCR_1027519/734-252 TT_RNIE_SLOW   .............................................................................................................................................................................................................................................................................................................................................................................................................................................................................................................................................................................
SL_4KL_010_BRINE_10026912/405-1                         GCUUCGCGCCACGACACAGACCGGCUCCGAAUCAGACGGUUCGGGGUCGUCAAAACACGGAAUCGUGACCGAGGUCGGACCUGAC.AACCGCGUCC....GGGUCAAU...UGCG.....GCU...........UGCA.ACACCCAA....UCUCG......CUCCCCGUUGGACCA....GAAA.............UGG.CCAUAAAGGAG............G.GAGA......GCGCGUAACA.....GUCAGGAUCUCUUCGCGACGACCGGUCCGGGCAAAGAUCGUCGACACGGACCCUUCGGGGCUCGUUGUCGACCGCACGGACCUUCAGGCAGCACUCGGCCGUGAGGACGCUGGCGUUCGGAUCGCGUCGUCCCGCUACGGUGAACAUCUCACCGUGGGGCGACUCGAGACGCUGGCCGGAGAUGUCGAAGACGGCAUGACAGUCGCCUUCGGCUCGCCCGAGAGAGGGUU...........................................................................
#=GR SL_4KL_010_BRINE_10026912/405-1 CODON              .............................................................................................................................................................................................................................................................................................................................................................................................................................................................................................STP.............................................................................
#=GR SL_4KL_010_BRINE_10026912/405-1 TT_RNIE_SLOW       .............................................................................................................................................................................................................................................................................................................................................................................................................................................................................................................................................................................
SL_5KL_010_BRINE_10001539/6417-5938                     GCUUCGCGCCACGACACAGACCGGCUCCGAAUCAGACGGUUCGGGGUCGUCAAAACACGGAAUCGUGACCGAGGUCGGACCUGAC.AACCGCGUCC....GGGUCAAU...UGCG.....GCU...........UGCA.ACACCCAC....UCUCG......CUCCCCGUUGGGCCA....GAAA.............UGGCCC.UCACAGAG............G.GAGA......ACGCGUGACA.....GUCAGGAUCUCUUCGCGACGACCGGUCCGGGCAAAAAUCGUCGACACGGACCCUUCGGGGCUCGUUGUCGACCGCACGGGCCUUCAGGCAGCACUCAGCCGUGAGGAUGCUGGCGUUUGCAUCGCGUCAUCCCGCUACGGUGAACAUCUCACUGUCGGACGACUCGAGACGCUGGCCGGACAAGUCGAAGACGGCAUGACCGUCGCCUUCGGCUCGCCCGAGAGAGGGUUGCCCGAGAUACUCGACAUCGACGCGACCGCCGUUGAGGCGUCCACCGGGGACGACGGAGACAUCGAACCUGCCGA
#=GR SL_5KL_010_BRINE_10001539/6417-5938 CODON          .............................................................................................................................................................................................................................................................................................................................................................................................................................................................................................................................................................................
#=GR SL_5KL_010_BRINE_10001539/6417-5938 TT_RNIE_SLOW   .............................................................................................................................................................................................................................................................................................................................................................................................................................................................................................................................................................................
SL_5KL_010_BRINE_10041088/983-504                       GCUUCGCGCCACGACACAGACCGGCUCCGAAUCAGACGGUUCGGGGUCGUCAAAACACGGAAUCGUGACCGAGGUCGGACCUGAC.AACCGCGUCC....GGGUCAAU...UGCG.....GCU...........UGCA.ACACCCAA....UCUCG......CUCCCCGUUGGACCA....GAAA.............UGGCCC.UCGAGGAG............G.GAGA......GCGCGUAACA.....GUCAGGAUCUCUUCGCGACGACCGGUCCGGGCAAAGAUCGUCGACACGGACCCUUCGGGGCUCGUUGUCGACCGCGCGGACCUUCAGGCAGCACUCGGCCGUGAGGACGCUGGCGUUCGGAUCGCGUCGUCCCGCUACGGUGAACAUCUCACCGUGGGGCGACUCGAGACGCUGGCCGGAGAUGUCGAAGACGGCAUGACAGUCGCCUUCGGCUCGCCCGAGAGAGGGUUGCCCGAGAUACUCGGAAUCGACGCGACCGCCGUUGAGUCGUCCAGCAGGGACGACGGAGACGUCGAACCCGCGGC
#=GR SL_5KL_010_BRINE_10041088/983-504 CODON            .............................................................................................................................................................................................................................................................................................................................................................................................................................................................................................................................................................................
#=GR SL_5KL_010_BRINE_10041088/983-504 TT_RNIE_SLOW     .............................................................................................................................................................................................................................................................................................................................................................................................................................................................................................................................................................................
P_1C_Sed_2_UnCty_1050957/469-1                          GCUCCGCGUGCGUUCACAGACCGGCUCCGGAUCCGAGGGUUCGGGGUCGUUAAGACAGGGAAUCGUGACCGAGGUCGGAGCUGAU.GGGCGCGUCC....GGGUCAAU...UGCG.....GUA...........UGCA.ACACCCGA....UCUCU......CU...CCACGUUCCAGA..CAG............UCUGGA.CGUGGCUCAG............G.GAGA......GCGCGUGACC.....GUCAGGGUCUCUUCGCGACGGCCGGUUCGGGCGAAACUCGUCGACGCCCCACUCUCGGGGUUCGACGUCGUUUCCGCGCGGGCGAGGGGGAGCGCGUGACCGUCAGGGUCUCUUCGCGACGGCCGGUCCGGGCGAAACUCGUCGACGCCCCCAUAUCGGGGUUCGACGUCGUUUCCGCGGACCUCGAUACGGCACUCUCGCGUGACGACGCCGGACUCACCAUCGCGUCAUCGCGAUACGGUGAGCUGGCGACGACUCGUCGACUCGGCCAACUGGCCGACCGACGAGACCGCG...........
#=GR P_1C_Sed_2_UnCty_1050957/469-1 CODON               ...........................................................................................................................................................................................................................................................................................................................................................AUGP...............................................................................................................................................................................................STP............
#=GR P_1C_Sed_2_UnCty_1050957/469-1 TT_RNIE_SLOW        .............................................................................................................................................................................................................................................................................................................................................................................................................................................................................................................................................................................
NC_013158.1/2340247-2340726                             GCUCCGCGUUGCGACCCAGACCGGCUCCGGAUCGGACGAUUCGGGGUCGUUAAGACAGGGAAUCGUGACCGAGGUCGGAUCUGAU.GGGCGCGUCC....GGGUCAAU...UGCG.....GCA...........UGCA.ACACCCGAU....CUCC......CUC....GCCGUUCCGG..GCGA...........CCGGA.CGAUAAAGGAG............G.GGGA......ACGCGUCACC.....GUCAGGAUCUCUUCGAGACGACCGGUUCGCGCGAAGAUCGUCGAUCAGCCCCCACCGGGCUAUCAGGUCGACCGUGCGAACCUUGACGCUGCGCUCUCGCGGCCCGACGCCGGCGUACGGAUCGCCGCGUCCCGACACGGCCAGUCGCUCACGACCGAGCGACUCGGGCGACUCGCCGGGACGAUCGCGUCGGCUGGCGACAUGACAGUCGCCUUUGGCGCGCCGGAGCGCGGCUUGCCGGCUAUCCUCGGCGUCGAACCAGGUGCUGUCGACCCGUCCACUGUGGACGAGUUGGCGGCAGCCGU
#=GR NC_013158.1/2340247-2340726 CODON                  .............................................................................................................................................................................................................................................................................................................................................................................................................................................................................................................................................................................
#=GR NC_013158.1/2340247-2340726 TT_RNIE_SLOW           .............................................................................................................................................................................................................................................................................................................................................................................................................................................................................................................................................................................
GSLSAAI_contig12629/3921-3439                           GAUGCAGCCGUCGGCCGAGGCCGGCUCCGGAUCGCAGGGUCCGGGGUCGUUAAUAGACGGAAUCGUGACCGAGGUCGGAUCUGAA.GGCCGCGUCU....GGGUCAAU...UGCG.....AAC...........UGCA.ACACCCAC....UCGCC......CUCAUC..GC...CCCACCCGA..........GGUGGGACCGCUGGAUGAG............G.GCGA......CCGCGUCACC.....AUCAGGAUCUCUUCGAGAGACCCACUCCAAGCACGGAUCGUCGAGCGCGCUCCGGCGACGUUCGCCGUCGAGGCGGCGGCGCUGGAUGCGCUGCUCGACCGACCCGAUGCCGGGGUGCCCAUCGCGACGUCCCGCCACGGGACGCCGCUGACGCAGGCACACCUGGCUGCGCUCACCACGGCGAUCGCCGAGGAUGGGAUGACGGUCGUCUUCGGCGCCCCCGGACGGGGGCUGCUGGCGAUGGCCGACGCAGAUCCGGAUGCACUCGCGGCGGGGAUGUCCCCGCUGGGGGUGGAUCGCUGGCU
#=GR GSLSAAI_contig12629/3921-3439 CODON                .............................................................................................................................................................................................................................................................................................................................................................................................................................................................................................................................................................................
#=GR GSLSAAI_contig12629/3921-3439 TT_RNIE_SLOW         .............................................................................................................................................................................................................................................................................................................................................................................................................................................................................................................................................................................
GSLSAAI_contig12562/1454-972                            GAUGCAGCCGUCGGCCGAGGCCGGCUCCGGAUCGCAGGGUCCGGGGUCGUUAAUAGACGGAAUCGUGACCGAGGUCGGAUCUGAA.GGCCGCGUCU....GGGUCAAU...UGCG.....AUC...........UGCA.ACACCCAC....UCGCC......CUCAUC.GC....UCCACCCGA..........GGUGGGACCGGUGGAUGAG............G.GUGA......CCGCGUCACC.....AUCAGGAUCUCUUCGAGAGACCCACUCCAAGCACGGAUCGUGGAGCGCGCACCCGCGACGUUCGCCGUCGAGACGGCGGCGCUGCCCGAGCUGCUCGGGCGGCCCGACGCGGGGGUGUCCAUCGCGACGUCCCGCCAUGGGACGCCGCUGACACAGGCACACCUGGCGACGCUCACUGCCGCGAUCGCCGAGGAUGGGAUGACGGUCGUCUUCGGCGCCCCCGGACGGGGGCUGCUGGCGAUGGCCGACGCAGAUCCGGAUGCACUGUCGGCGGGGAUGUCCCCGCUGGGGGUGGAUCACUGGCU
#=GR GSLSAAI_contig12562/1454-972 CODON                 .............................................................................................................................................................................................................................................................................................................................................................................................................................................................................................................................................................................
#=GR GSLSAAI_contig12562/1454-972 TT_RNIE_SLOW          .............................................................................................................................................................................................................................................................................................................................................................................................................................................................................................................................................................................
GSLSAAI_contig12554/3305-2823                           GAUGCAGCCAUCGGCCGAGGCCGGCUCCGGAUCGCAGGGUCCGGGGUCGUUAAUAGACGGAAUCGUGACCGAGGUCGGAUCUGAA.GGCCGCGUCU....GGGUCAAU...UGCG.....AGC...........UGCA.ACACCCAC....UCGCC......CUCAUC..GC...CCCACCUGA..........GGUGGGACCGCUGGAUGAG............G.GCGA......CCGCGUCACC.....AUCAGGAUCUCUUCGAGAGACCCACUCCAAGCACGGAUCGUCGAGCGCGCACCCGCGACGUUCGCCGUCGAGACGGCGACGUUGGCGGAGCUGCUCGGGCGGCCCGACGCCGGGGUGUGCAUCGCGACGUCCCGACACGGGACGGCGCUGACGCAGGCACACCUGGCUGCGCUCACCGCGGCGAUCGCCGAGGAUGGGAUGACGGUCGUCUUCGGCGCCCCCGGACGGGGGCUGCUGGCGAUGGCCAACGCAGAUCCGGAUGCGCUGUCGGCGGGGAUGUCCCCGCUGGCGGUGGAUCACUGGCU
#=GR GSLSAAI_contig12554/3305-2823 CODON                .............................................................................................................................................................................................................................................................................................................................................................................................................................................................................................................................................................................
#=GR GSLSAAI_contig12554/3305-2823 TT_RNIE_SLOW         .............................................................................................................................................................................................................................................................................................................................................................................................................................................................................................................................................................................
GSLSAAI_contig12558/4510-4028                           GAUGCAGCCGUCGGCCGAGGCCGGCUCCGGAUCGCAGGGUCCGGGGUCGUUAAUAGACGGAAUCGUGACCGAGGUCGGAUCUGAA.GGCCGCGUCU....GGGUCAAU...UGCG.....AUC...........UGCA.ACACCCAC....UCGCC......CUCAUC.GC....CCCACCCGA..........GGUGGGACCGGUGGAUGAG............G.GUGA......CCGCGUCACC.....AUCAGGAUCUCUUCGAGAGACCCACUCCAAGCCCGGAUCGUCGAGCACGCACCGGCGACGUUCGCCGUCGAGACGGCGACGCUCACCGAGCAGCUCCAGCGACCCGACGCCGGGGUGCGCAUCGCGACGUCCCGCCACGGGACGCCGCUGACGCAGGCACACCUGGCGACGCUCACCACGGCGAUCGCCGAGGAUGGGAUGACGGUCGUCUUCGGCGCCCCCGGACGGGGGCUGCUGGCGAUGGCCGACGCAGAUCCAGAUGCACUCACCGCGGGGAUGUCCCCGCUGGGGGUGGAUCACUGGCU
#=GR GSLSAAI_contig12558/4510-4028 CODON                .............................................................................................................................................................................................................................................................................................................................................................................................................................................................................................................................................................................
#=GR GSLSAAI_contig12558/4510-4028 TT_RNIE_SLOW         .............................................................................................................................................................................................................................................................................................................................................................................................................................................................................................................................................................................
SL_6KL_011_BRINE_1000585/15290-14808                    GCUCCGCGUGGUGACACAGACCGGCUCCGGAUCCGAGGGUUCGGGGUCGUUAAGACAGGGAAUCGUGACCGAGGUCGGAGCUGAU.GGCCGCGUAC....GGGUCAAU...UGCG.....GAC...........UGCA.ACACCCGG....UCUCC......CU..GCCGGUCCCGUCCG.GAA...........UGGACG.AACCGGUCGAG............G.GGGA......ACGCGUCUCC.....GUCAGGGUCUCUUCGCGAGAGCCGGUUCGGGCGAAACUCGUCGACGAGCCACAGCCUGGCUACGUCGUCGACACCGCGACACUCGACAGCGCACUCGCCCGUGCAGACGCCGGGUUCACUAUCGCCUCGUCGAGAUACGGCGAGCGCCUGCGCACAGGCCGUCUCGACGAACUUGCCGCGAGAACCAGCACGGAUGCUGGCGAUGGCGAGGAUGGCGAACGGACCUACACAGUCGCGUUCGGUGCACCCGAGCGGGGCAUUCCGGCGGUUCUGGGCAUCGAGCCUGGAGCGGUUGGCGAAGACGA
#=GR SL_6KL_011_BRINE_1000585/15290-14808 CODON         .............................................................................................................................................................................................................................................................................................................................................................................................................................................................................................................................................................................
#=GR SL_6KL_011_BRINE_1000585/15290-14808 TT_RNIE_SLOW  .............................................................................................................................................................................................................................................................................................................................................................................................................................................................................................................................................................................
SL_5KL_010_BRINE_10000390/5966-6445                     GCUCCGCGUCACAACACGGACCGGCUCCGGAUCGGAGGGUUCGGGGUCGUUAAGACAGGGAAUCGUGACCGAUGUCGGUGCUGAU.GGGCGCGUCU....GGGUCAAU...UGCG.....GAC...........UGCA.ACACCCAC....UCUCU......CUCCC.......CGUCCC.GAAC..........GGGAUGGAACUCACGGAG............G.GAGA......CCGCGUUUCC.....GUCAGGGUCUCUUCGCGAGAGCCGGUUCGGGCGAAACUAACUGAUGAGCCACUUCCUGGCUACGCAGUGGACGCCGCGAACCUCGAUUCGGCAGUUACACGCGACGACGCUGGGUUCACCAUCGCGACUUCGCGGUUUGGUGAGCCAGUGACCGCGUCGACACUCUCCACGCUCGUCCCCAGCACACACGCUGGCAGCGAGGGUUCCGGUGUCGACUGUACCGUCGCCUUUGGCGCGCCUGAGCGCGGUCUGCCGGAGAUAUUGGGCAUUUCGCCCGAGUCGAUACGCGAAGCGGACUCCACCGA
#=GR SL_5KL_010_BRINE_10000390/5966-6445 CODON          .............................................................................................................................................................................................................................................................................................................................................................................................................................................................................................................................................................................
#=GR SL_5KL_010_BRINE_10000390/5966-6445 TT_RNIE_SLOW   .............................................................................................................................................................................................................................................................................................................................................................................................................................................................................................................................................................................
SL_4KL_010_BRINE_10108326/1-435                         .............................................GUCGUUAAGACAGGGAAUCGUGACCGAUGUCGGUGCUGAU.GGGCGCGUCU....GGGUCAAU...UGCG.....GAC...........UGCA.ACACCCAC....UCUCU......CUCCC.......CGUCCC.GGAU..........GGGAUGGAACUCACGGAG............G.GAGA......ACGCGUUUCC.....GUCAGGGUCUCUUCGCGAGAGCCGGUUCGGGCGAAACUGACCGAAGAGCCAGUCGCUGGUUACUCGGUAGACGCCGCGAACCUCGAUUCGGCAGUUAGCCGCGACGACGCUGGGUUCACUAUCGCAACUUCGCGAUUUGGUGAGCCAGUUACCACGUCGGCGCUCGAAACGCUCGUUCCCAGUACGGAUGCUGGCAGCGAGGGUGUGAGUGUCGACCUGACCGUCGCCUUUGGCGCACCCGAGCGCGGCCUGCCGGAGAUUCUGGGCAUUUCGCCCGAGUCGAUACGCGAAGCUGACUCCACCGA
#=GR SL_4KL_010_BRINE_10108326/1-435 CODON              ..............................................AUG............................................................................................................................................................................................................................................................................................................................................................................................................................................................................................................................
#=GR SL_4KL_010_BRINE_10108326/1-435 TT_RNIE_SLOW       .............................................................................................................................................................................................................................................................................................................................................................................................................................................................................................................................................................................
SL_8KL_010_SED_10227597/425-1                           GCUCCGCGUCACAACACGGACCGGCUCCGGAUCGGAGGGUUCGGGGUCGUUAAGACAGGGAAUCGUGACCGAUGUCGGUGCUGAU.GGGCGCGUCU....GGGUCAAU...UGCG.....GAC...........UGCA.ACACCCAC....UCUCU......CUCCC.......CGUCCC.AGAU..........GGGAUGGAACUCACGGAG............G.GGGA......ACGCGUUUCC.....GUCAGGGUCUCUUCGCGAGAGCCGGUUCGGGCGAAACUGACCGAAGAGCCAGUCGCUGGUUACUCGGUAGACGCCGCGAACCUCGAUUCGGCAGUUAGCCGCGACGACGCUGGGUUCACUAUCGCAACUUCGCGAUUUGGUGAGCCAGUUACCACGUCGGCGCUCGAAACGCUCGUUCCCAGUACGGAUGCUGGCAGCGAGGGUGCGGGUGUCGACCUGACCGUCGCCUUUGGCGCACCCGAGCGCGGCC.......................................................
#=GR SL_8KL_010_SED_10227597/425-1 CODON                ..................................................................................................................................................................................................................................................................................................................................................................................................................................................................................................................STP........................................................
#=GR SL_8KL_010_SED_10227597/425-1 TT_RNIE_SLOW         .............................................................................................................................................................................................................................................................................................................................................................................................................................................................................................................................................................................
SS_3KL_010_SOIL_10336605/326-1                          GCUUCGGCUGCCGACAUGGACCGGCUCCGAAUCAAAGGAUUCGGGGUCGAUAAGAGAAGGAAUCGUGACCGAGGUCGGAGCUGAU.GGGCGCGUCC....GGGUCAAU...UGCG.....GCU...........UGCA.ACACCCGA....UCUCC......CUU..GUGGUGG.......CGGAUGGCGAU.........CCGCCGGCAAAG............G.GAGA......ACGCGUGACC.....GUCAGAAUCUCUUCGCGAGAACCGGUUCGGGCAAAACUCCUCGAUGAGGAGCCACCCGGACCACGUGUCUCCGAACGAUCGCUAUCGUCGGCGCUCAACGCCGAUGAUGCAGGGCUCCGAAUCGCCACCUCACGGCUGGGCCACCCGCUCA..........................................................................................................................................................
#=GR SS_3KL_010_SOIL_10336605/326-1 CODON               ...............................................................................................................................................................................................................................................................................................................................................................................................................STP...........................................................................................................................................................
#=GR SS_3KL_010_SOIL_10336605/326-1 TT_RNIE_SLOW        .............................................................................................................................................................................................................................................................................................................................................................................................................................................................................................................................................................................
APHM01002125.1/341-820                                  CCUCCGUAUCCCGUCUAUGACCGGCUCUGAAUCAGAUGAUUCAGAGUCGUUAACACAAGGAAUCGUGACCGAGGUCGGAUCUGAA.GGCCGCGUUC....GGGUCAAU...UGUG.....AAC...........UACA.ACACCCAA....UCUCG......CUCG.UGCAAC..CGUCA.ACAA..........UGACG....CUCACUGAG............G.GAGA......ACGCGUUGCC.....AUCAGAAUCUCUUCGCGAGAACCAGUCCGGGCACGGCUCAUUGAUGAGCCACUACCGGGCUUCCAGGUCUCUCGUAUGGACCUGUCAGACGCACUCAAUCGAGAUGAAGCAGGGGUUCGAAUCGCAACCUCUCGACAUGGCACUGCUAUUACCCCUUCACUGAUGUCCACGCUGUCUGCACGGAUAGCGAAUCAAGGGGCAACAGUGGUGUUUGGUUCGCCUGGCCGAGGGCUUCCAGCUAUCCUUGGGGUCGACGUAGCAAGCGACUCUGAGACCACUGUCGAGCCCUCCGACGGUGUCGGGUU
#=GR APHM01002125.1/341-820 CODON                       .............................................................................................................................................................................................................................................................................................................................................................................................................................................................................................................................................................................
#=GR APHM01002125.1/341-820 TT_RNIE_SLOW                .............................................................................................................................................................................................................................................................................................................................................................................................................................................................................................................................................................................
JXWU01069486.1/281-608                                  GCUCCGCGUGCGUUCACAGACCGGCUCCGGAUCCGAGGGUUCGGGGUCGUUAAGACAGGGAAUCGUGACCGAGGUCGGCACUGAU.GGACGCGUUC....GGGUCAAU...UGCG.....GAU...........UGCA.ACACCCGA....UCUCC......CUCC.CC.GUUCCCG....AUGGC............UGGGAACUGGCCGAG............G.GGGA......GCGCGUCUCC.....GUCAGGGUCUCUUCGCGACGGCCGGUUCGGGCGAAACUCGUCGACGAGCCCACUCCAGGGUUCGCCGUCGACGCUUCGAACCUGCAGACGGCACUCGCGCGUGACGACGUCGGACUCGCCAUCGCCGCUUCGCGGCUCGGCGAGGAUCUGACC........................................................................................................................................................
#=GR JXWU01069486.1/281-608 CODON                       ..................................................................................................................................................................................................................................................................................................................................................................................................................STP........................................................................................................................................................
#=GR JXWU01069486.1/281-608 TT_RNIE_SLOW                .............................................................................................................................................................................................................................................................................................................................................................................................................................................................................................................................................................................
SS_3KL_010_SOIL_10060740/198-1                          GCUCCGCGCCACGCCACAGACCGGCUCCGGAUCGAACGGUCCGGGGUCGUCAAGACGAGGGAUCGUGACCGAGGUCGGACCUGAA.GGCCGCGUCC....GGGUCAAU...UGCG.....GAC...........UGCA.ACACCCGA....UCUCC......CUCCCCGUACCGGCA....GAAA.............UGUCGGU.CGAGGAG............G.GAGA......GCGCGUGACC.....GUCAGGAUCUCUUCGCGACGACC..........................................................................................................................................................................................................................................................................................
#=GR SS_3KL_010_SOIL_10060740/198-1 CODON               ..............................................................................................................................................................................................................................................................................STP............................................................................................................................................................................................................................................................................................
#=GR SS_3KL_010_SOIL_10060740/198-1 TT_RNIE_SLOW        .............................................................................................................................................................................................................................................................................................................................................................................................................................................................................................................................................................................
SL_5KL_010_BRINE_10001245/448-930                       ACCGCUCCGCGCAUCAUCACGGACAUCGACCGACCCAGACGGGCCGGUCGAACAAACGGGAAUCGUGACCGAGGUCGGACCUGAA.GGCCGCGUCC....GGGUCAAU...UGCG.....GAC...........UGCA.ACACCCGA....UCUCC......CU.GCUUG.UGCCACCA..ACGA...........UGGAGGAUCCAAGUAAG............G.GAGA......ACGCGUCACC.....GUCAGGAUCUCUUCGCGAGAACCGGUCCGUGCUCGCCUUGUCAACGAGGCCCCCCCGGGCUUCGAUGUGAAGGCCAUGGACCUGGCGGAAGCACUCACCACCGAAUCCGGAUUACGGAUUGCCACGUCUCGAUAUGGAGAACCACUCUCCAUUUCGCGGCUUGGAGAACUCGCCCCGCAGACGCGGGCAGGACUUACCGUUGUCUUUGGAUCACCCGGUCGAGGGCUUCCAGAAAUCCUUGGGGUUACCCCCGAGGCCAUUACGGCCGCCGAAGGCGGUCCAGUCGAACCCGAUCCGGGGUUCGA
#=GR SL_5KL_010_BRINE_10001245/448-930 CODON            .............................................................................................................................................................................................................................................................................................................................................................................................................................................................................................................................................................................
#=GR SL_5KL_010_BRINE_10001245/448-930 TT_RNIE_SLOW     .............................................................................................................................................................................................................................................................................................................................................................................................................................................................................................................................................................................
GSLNARP_contig28693/416-898                             CCCGUUGCGGUGCUCGUCGCAGACCACAGCCGAUUCGUCCGAGUCGGCUGUCAACCAGGGAAUCGUGACCGAGGUCGGAUCUGAA.GGCCGCGUCC....GGGUCACU...UGCG.....GAC...........UGCA.ACACCCGA....UCUCC......CUCGC..CGUGCCGCCA..UCGA...........UGGCGACACCGGCCGAG............G.GGGA......GCGCGUCACC.....GUCAGGAUCUCUUCGAGAGAACCGGUUCGCGCGCGCCUCGUCGAUAAGCCCACACCGGGCUUCGACGUGGCGACUGUGAACCUGUCGGCCGCCCUUGCCGACGCCGCCGGACGACGGAUCGCCACCUCCCGUCAUGGACAGGAGUUGUCCAUCGGGCGACUGGCGGAGUUCCGCCCCGACUACCGCGAGGGGCUGACCGUCGCGUUCGGCUCGCCGGGACGAGGGCUGCCGGACAUACUCGGGAUCCCACCCGAGGCCAUCUCGGCUGAGCAAUCGGCCGGGGCGUCCGAGCCAGACGGCUUGGA
#=GR GSLNARP_contig28693/416-898 CODON                  .............................................................................................................................................................................................................................................................................................................................................................................................................................................................................................................................................................................
#=GR GSLNARP_contig28693/416-898 TT_RNIE_SLOW           .............................................................................................................................................................................................................................................................................................................................................................................................................................................................................................................................................................................
SL_5KL_010_BRINE_10001521/7715-8197                     GCCGCUCCGGGUUUCGUCACAGACCGUAGCCGACCCGAACGGGCCGGCUACACACCAAGGAAUCGUGACCGAGGUCGGAUCUGAA.GAGCGCGUUC....GGGUCACU...UGCG.....GAC...........UGCA.ACACCCGA....UCUCU......CUCCU..GGUGCCGCCG..UCGA...........UGGCGACACCCGCGGAG............G.GAGA......GCGCGUCACC.....AUCAGGAUCUCUUCGAGAGAACCGGUUCGUGCCCGCCUCGUCGACGAGGCCCCCCCGGGCUUCGUCGUCGACCGCAUGGACCUGUCGGAAGCGCUUGCCGACGAACCGGGGCUGACGAUCGCCACAUCCGCGUAUGGACAGACGCUGUCGCAUGCGCGACUCGGCACCCUCCUCGCCGACGUUCGCGAGGGGAGUAUGACCGUCGCCUUCGGUUCGCCCGGUAGGGGCCUUCCGCAAAUGCUCGGGAUCUCACCCGAGGCGGUUUCGGCCGCCAUCGCGGCCGACACUCACGUCGACACCGAUCC
#=GR SL_5KL_010_BRINE_10001521/7715-8197 CODON          .............................................................................................................................................................................................................................................................................................................................................................................................................................................................................................................................................................................
#=GR SL_5KL_010_BRINE_10001521/7715-8197 TT_RNIE_SLOW   .............................................................................................................................................................................................................................................................................................................................................................................................................................................................................................................................................................................
P_1C_Liq_1_UnCty_1162688/202-1                          CCCGUUGGGCGUCUCGUCGCAGACCACAGCCGAUUCGUCCGAGUCGGCUGUCAACCACGGAAUCGUGACCGAGGUCGGACCUGAA.GGCCGCGUUC....GGGUCACU...UGCG.....GAC...........UGCA.ACACCCGA....UCUCC......CUCAU..GGUGCCGCCG..GCAA...........UGGCGACACCGACCGAG............G.GGGA......GCGCGUCACC.....GUCAGGAUCUCUUCGAGAGACCCG.........................................................................................................................................................................................................................................................................................
#=GR P_1C_Liq_1_UnCty_1162688/202-1 CODON               .................................................................................................................................................................................................................................................................................STP.........................................................................................................................................................................................................................................................................................
#=GR P_1C_Liq_1_UnCty_1162688/202-1 TT_RNIE_SLOW        .............................................................................................................................................................................................................................................................................................................................................................................................................................................................................................................................................................................
SL_6KL_011_BRINE_1072209/482-1                          UCCGCUCCGCGUUUCGUCACGGACGGUAACCGAUCCAAACGGAUCGGUUACGCACCAAGGAAUCGUGACCAAGGUCGGAUCUGAA.GGCCGCGUUC....GGGUCACU...UGCG.....GAC...........UGCA.ACACCCGA....UCUCC......CUCGG..CGUGCCGCCG..GAGA...........UGGCGACACCCACUGAG............G.GAGA......GCGCGUCACC.....GUCAGGAUCUCUUCGAGAGAACCGGUCCGUGCACGACUCGUCGACGAGCCCAUAUCGGGGCUUGUUGUCGAAUGUGCGGACCUCUCGGCUGCCCUCGACGACGAAUCAGGCGUAACGGUCGCCGCCUCCGAGUAUGGGGAACUACUCUCCCAUACUCGACUCGGCGACCUCCUUCCGGAUCUCCGGGAGGGGAUGACCGUCGCCUUUGGUUCGCCCGGACGAGGGUUGCCGGAAAUACUCGGGAUCGAACCCGAGGCAGUCUCGGCCGCAGUCGCGGCUGGAGACCAUGUUGAAUCCGACCCCG.
#=GR SL_6KL_011_BRINE_1072209/482-1 CODON               ........................................................................................................................................................................................................................................................................................................................................................................................................................................................................................................................................................................STP..
#=GR SL_6KL_011_BRINE_1072209/482-1 TT_RNIE_SLOW        .............................................................................................................................................................................................................................................................................................................................................................................................................................................................................................................................................................................
SL_5KL_010_BRINE_10188769/392-1                         ...........................................CCGGCUACACACCAAGGAAUCGUGACCAAGGUCGGAUCUGAA.GGCCGCGUUC....GGGUCACU...UGCG.....GAC...........UGCA.ACACCCGA....UCUCC......CUCAU..GGUGCCGCCG..GAUA...........UGGCGACACCCACUGAG............G.GAGA......GCGCGUCACC.....GUCAGGAUCUCUUCGAGAGAACCGGUCCGUGCACGACUCGUCGACGAGCCCAUCUCGGGGCUCGUUGUCGAGUGUAUGGACCUCUCGGCUGCCCUCAGCGACGAAUCAGGCGUGCGGAUCGCUGCCUCCGAGUACGGGGAGGAACUCUCCCACACUCGGCUCGGCGAACUCCUUCCGGAUCUCCGGGAGGGGAUGACCGUCGCCUUCGGUUCGCCCGGACGAGGGUUGCCGGAAAUACUCGGGAUCGAACCCGAGGC................................................
#=GR SL_5KL_010_BRINE_10188769/392-1 CODON              ...........................................AUG..........................................................................................................................................................................................................................................................................................................................................................................................................................................................................STP..................................................
#=GR SL_5KL_010_BRINE_10188769/392-1 TT_RNIE_SLOW       .............................................................................................................................................................................................................................................................................................................................................................................................................................................................................................................................................................................
SL_4KL_010_BRINE_10162798/236-673                       CCGGGUUUCGUCACAGACCGUAGCCGGUCCAGACGACGAUGGACCGGCUACACACCAAGGAAUCGUGACCAAGGUCGGAUCUGAA.GGCCGCGUUC....GGGUCACU...UGCG.....GAC...........UGCA.ACACCCGA....UCUCC......CUUAU..GGUGCCGCCG..GAUA...........UGGCGACACCCACUGAG............G.GGGA......GCGCGUCACC.....GUCAGGAUCUCUUCGAGAGAACCGGUCCGUGCACGACUCGUCGACGAACCCAUAUCGGGGCUCGUUGUCGAAUGUAUGGACCUCUCGGCUGCCCUCAGCGACGAAUCGGGCCUAACGGUUGCCGCCUCCGAGUACGGGGAAACACUCUCCCAUACUCGACUCGGCGAACUCCUUCCGGAACUCCGGGAGGGCGCAACUGUUGCGUUCGGCUCGCCUGGCAGAGGGUUGCCGGAAAUACUCGGGAUCGAACCCGAGGCAGU.............................................
#=GR SL_4KL_010_BRINE_10162798/236-673 CODON            ...........................................................................................................................................................................................................................................................................................................................................................................................................................................................................................................................STP...............................................
#=GR SL_4KL_010_BRINE_10162798/236-673 TT_RNIE_SLOW     .............................................................................................................................................................................................................................................................................................................................................................................................................................................................................................................................................................................
SL_6KL_011_BRINE_1009000/774-1256                       ACCGCUCCGCGUUUCGUCACAGACCGUAGCCAACCCGGAUGGGCCGGCUACACACCAGGGAAUCGUGACCAAGGUCGGAUCUGAA.GGCCGCGUCU....GGGUCAAU...UGCG.....GAC...........UGCA.ACACCCAA....UCUCG......CUCAU..GGUGCCGCCG..AAUA...........UGGCGACACCGCAGGAG............G.GAGA......GCGCGUCACC.....GUCAGGAUCUCUUCGCGAGAACCGGUCCGUGCCCGCCUCGUCGACGAACCCGCGCCGGGCUUCGUCGUCGACAGCAUGGACCUGUCGGCAGCCCUCAACGGAGAAUCGGGGCUACGGAUCGCCACGUCCGCUUAUGGACAGCCACUGUCCAUCGAGCGGCUUGGCAAACUCCGUCCGCAACUGGCGGAUGGAAUGACCGUCGCCUUCGGCUCGCCGGGACGGGGACUGCCGGAAAUACUCGGGAUCACUCCCGAGGCAGUCUCGGCCGCAAUCGCGGCUGGAGACCAUGUUGAAUCCGAUCCGGG
#=GR SL_6KL_011_BRINE_1009000/774-1256 CODON            .............................................................................................................................................................................................................................................................................................................................................................................................................................................................................................................................................................................
#=GR SL_6KL_011_BRINE_1009000/774-1256 TT_RNIE_SLOW     .............................................................................................................................................................................................................................................................................................................................................................................................................................................................................................................................................................................
ADL20m3uS_contig12843/250-62                            UCCGCUCCGGGUUUCGUCACAGACCGUAGCCGAUCCAGCCGGAUCGGUUACACAUCAAGGAAUCGUGACCAAGGUCGGAUCUGAA.GGCCGCGUUC....GGGUCAAU...UGCG.....GAC...........UGCA.ACACCCGA....UCUCG......CUCAU..GGUGCCGCCG..AAUA...........UGGCGACACCCGCUGAG............G.GGGA......GCGCGUCACC.....GUCAGGAUCUC......................................................................................................................................................................................................................................................................................................
#=GR ADL20m3uS_contig12843/250-62 CODON                 .............................................................................................................................................................................................................................................................................................................................................................................................................................................................................................................................................................................
#=GR ADL20m3uS_contig12843/250-62 TT_RNIE_SLOW          .............................................................................................................................................................................................................................................................................................................................................................................................................................................................................................................................................................................
ADL20m3uS_contig10848/548-66                            UCCGCUCCGGGUUUCGUCACAGACCGUAGCCGAUCCAGCCGGAUCGGUUACACAUCAAGGAAUCGUGACCAAGGUCGGAUCUGAA.GGCCGCGUUC....GGGUCAAU...UGCG.....GAC...........UGCA.ACACCCGA....UCUCG......CUCAU..GGUGCCGCCG..AAUA...........UGGCGACACCCGCUGAG............G.GGGA......GCGCGUCACC.....GUCAGGAUCUCUUCGAGAGAACCGGUCCGUGCACGGCUCGUCGACGAGGCCCCACCGGGCUUCGACGUCGAAAGCACGGACCUCUCGGCAGCCCUCGACGACGAAUCGGGGCUACGGAUCGCCACGUCAGCCUAUGGGGAAGAACUGUCCCAUGGUCGACUCGGUGAUCUCCUUCCGCAGAUCGCGGAUGGAGCAACCGUCGCCUUCGGCUCGCCCGGCAGAGGGCUUCCGGAAAUACUCGGGAUUGAACCCGAGGCAGUCUCGGCCGCAGUCGCGGCUGGAGACCAUGUCGACUCCGAUCCGGG
#=GR ADL20m3uS_contig10848/548-66 CODON                 .............................................................................................................................................................................................................................................................................................................................................................................................................................................................................................................................................................................
#=GR ADL20m3uS_contig10848/548-66 TT_RNIE_SLOW          .............................................................................................................................................................................................................................................................................................................................................................................................................................................................................................................................................................................
ADL5mRS1u_contig00538/887-1369                          UCCGCUCCGGGUUUCGUCACAGACCGUAGCCGAUCCAGCCGGAUCGGUUACACAUCAAGGAAUCGUGACCAAGGUCGGAUCUGAA.GGCCGCGUUC....GGGUCAAU...UGCG.....GAC...........UGCA.ACACCCGA....UCUCG......CUCAU..GGUGCCGCCG..AAUA...........UGGCGACACCCGCUGAG............G.GGGA......GCGCGUCACC.....GUCAGGAUCUCUUCGAGAGAACCGGUCCGUGCACGGCUCGUCGACGAGGCCCCACCGGGCUUCGACGUCGAAUGCACGGACCUCUCGGACGCCCUCGCUGAAGAAUCGGGGCUACGGAUCGCCACGUCAGCCUAUGGAGAAGAACUCUCCCAUGGUCGACUCGGUGAUCUCCUUCCGCAGCUCGCGGAUGGAGCAACCGUCGCCUUCGGUUCGCCCGGCAGAGGGCUUCCGGAAAUACUCGGGAUUGAACCCGAGGCAGUCUCGGCCGCAGUCGCGGCUGGAGACCACGUUGAAUCCGUUCCUGG
#=GR ADL5mRS1u_contig00538/887-1369 CODON               .............................................................................................................................................................................................................................................................................................................................................................................................................................................................................................................................................................................
#=GR ADL5mRS1u_contig00538/887-1369 TT_RNIE_SLOW        .............................................................................................................................................................................................................................................................................................................................................................................................................................................................................................................................................................................
GQKUMWE02JS9JS/438-1                                    ...................ACAGACCGUAGCCGAUCCAGCCGGAUCGGUUACACAUCAAGGAAUCGUGACCAGGUCGGAUCUGAA.GGCCGCGUUC....GGGUCAAU...UGCG.....GAC...........UGCA.ACACCCGA....UCUCG......CUCAU..GGUGCCGCCG..AAUA...........UGGCGACACCCGCUGAG............G.GGGA......GCGCGUCACC.....GUCAGGAUCUCUUCGAGAGAACCGGUCCGUGCACGGCUCGUCGACGAGGCCCCACCGGGCUUCGACGUCGAAUGCACGGACCUCUCGGACGCCCUCGCUGAAGAAUCGGGGCUACGGAUCGCCACGUCAGCCUAUGGAGAAGAACUCUCCCAUGGUCGACUCGGUGAUCUCCUUCCGCAGCUCGCGGAUGGAGCAACCGUCGCCUUCGGUUCGCCCGGCAGAGGGCUUCCGGAAAUACUCGGGAUUGAACCCGAGGCAGUCUCGGCCGCAGUCGCGGCU..........................
#=GR GQKUMWE02JS9JS/438-1 CODON                         .............................................................................................................................................................................................................................................................................................................................................................................................................................................................................................................................................................................
#=GR GQKUMWE02JS9JS/438-1 TT_RNIE_SLOW                  .............................................................................................................................................................................................................................................................................................................................................................................................................................................................................................................................................................................
ADL20m3uS_contig10578/526-141                           UCCGCUCCGGGUUUCGUCACAGACCGUAGCCGAUCCAGCCGGAUCGGUUACACAUCAAGGAAUCGUGACCAAGGUCGGAUCUGAA.GGCCGCGUUC....GGGUCAAU...UGCG.....GAC...........UGCA.ACACCCGA....UCUCG......CUCAU..GGUGCCGCCG..AAUA...........UGGCGACACCCGCUGAG............G.GGGA......GCGCGUCACC.....GUCAGGAUCUCUUCGAGAGAACCGGUCCGUGCACGGCUCGUCGACGAGGCCCCACCGGGCUUCGACGUCGAAUGCACGGACCUCUCGGACGCCCUCGCUGAAGAAUCGGGGCUACGGAUCGCCACGUCAGCCUAUGGAGAAGAACUCUCCCAUGGUCGACUCGGUGAUCUCCUUCCGCAGCUCGCGGAUGGAGCAACCGUCGCCUUCG.................................................................................................
#=GR ADL20m3uS_contig10578/526-141 CODON                .............................................................................................................................................................................................................................................................................................................................................................................................................................................................................................................................................................................
#=GR ADL20m3uS_contig10578/526-141 TT_RNIE_SLOW         .............................................................................................................................................................................................................................................................................................................................................................................................................................................................................................................................................................................
GQKUMWE02F1GR6/1-342                                    ....................AGACCGUAGCCGAUCCAGCCGGAUCGGUUACACAUCAAGGAAUCGUGACCAAGGUCGGAUCUGAA.GGCCGCGUUC....GGGUCAAU...UGCG.....GAC...........UGCA.ACACCCGA....UCUCG......CUCAU..GGUGCCGCCG..AAUA...........UGGCGACACCCGCUGAG............G.GGGA......GCGCGUCACC.....GUCAGGAUCUCUUCGAGAGAACCGGUCCGUGCACGGCUCGUCGACGAGGCCCCACCGGGCUUCGACGUCGAAUGCACGGACCUCUCGGACGCCCUGCUGAAGAAUCGGGCUACGGAUCGCCACGUCAGCCUAUGGAGAAGAACUCUCCCAUAGGUCGACUCGGUGAUCUCCUUCCGCAGCUCGC.........................................................................................................................
#=GR GQKUMWE02F1GR6/1-342 CODON                         ........................................................................................................................................................................................A...........UG............................................................................................................................................................................................................STP........................................................................................................................................................
#=GR GQKUMWE02F1GR6/1-342 TT_RNIE_SLOW                  .............................................................................................................................................................................................................................................................................................................................................................................................................................................................................................................................................................................
GQKUMWE02JMQQS/1-458                                    .................CACAGACCGUAGCCGAUCCAGCCGGAUCGGUUACACAUCAAGGAAUCGUGACCAAGGUCGGAUCUGAA.GGCCGCGUUC....GGGUCAAU...UGCG.....GAC...........UGCA.ACACCCGA....UCUCG......CUCAU..GGUGCCGCCG..AAUA...........UGGCGACACCCGCUGAG............G.GGGA......GCGCGUCACC.....GUCAGGAUCUCUUCGAGAGAACCGGUCCGUGCACGGCUCGUCGACGAGGCCCCACCGGGCUUCGACGUCGAAUGCACGGACCUCUCGGACGCCCCUCGCUGAAGAAUCGGGGCUACGGAUCGCCACGUCAGCCUAUGGAGAAGAACUCUCCCAUGGUCGACUCGGUGAUCUCCUUCCGCAGCUCGCGGAUGGAGCAACCGUCGCCUUCGGUUCNCCCGGCAGAGGGCUUCCGGAAAUACUCGGGAUUGAACCCGAGGCAGUCUCGGCCGCAGUCGCGGCUGGAGACCACGUUGAAUC........
#=GR GQKUMWE02JMQQS/1-458 CODON                         ...................AUG..........................................................................................................................................................................................................................................................................................................................................................................................................................................................................................................................................STP..........
#=GR GQKUMWE02JMQQS/1-458 TT_RNIE_SLOW                  .............................................................................................................................................................................................................................................................................................................................................................................................................................................................................................................................................................................
SL_8KL_010_SED_10008943/2651-3130                       GCUCCGUGCCACGUCACAGGCCGGCUCCGGAUCGAACGGUCCGGGGUCGAGAAGACAAGGGAUCGUGACCGAGGUCGGACCUGAU.CGGCGCGUCC....GGGUCAAU...UGCG.....GAC...........UGCA.ACACCCGA....UCUCC......CUCGCCGUUCCUCCC....GACA.............GGGAGGUACG.CGAG............G.GAGA......GCGCGUGACA.....AUCAGGAUCUCUUCGCGACGACCGGUCCGGGCGAAGCUCGUCGACGACCCCCUCCCGGGGCUCGCCGUCGAGUGGACGGACCUAUCGGCAGCGCUCGGCCGUGAGGACGCCGGCGUUCGGAUCGCGGCCUCCAGACACGGUGAACCGCUCACCGUCGGAGGCCUCGAGACGCUGGUCGGACGCGUCGAGCGCGACGGGAUGACCGUCGCGUUCGGUGCGCCCGGGAGAGGGCUGCCGGCCAUCCUCGGCAUCGAGGAAUCUGCCGUCCCGUCGUCGACGAUAGACGACUGGGCCGGCCGCGACGA
#=GR SL_8KL_010_SED_10008943/2651-3130 CODON            .............................................................................................................................................................................................................................................................................................................................................................................................................................................................................................................................................................................
#=GR SL_8KL_010_SED_10008943/2651-3130 TT_RNIE_SLOW     .............................................................................................................................................................................................................................................................................................................................................................................................................................................................................................................................................................................
SL_5KL_010_BRINE_10000601/12713-13192                   GCUCCGUGCCACGUCACAGACCGGCUCCGGAUCGAACGGUCCGGGGUCGAGAAGACAAGGGAUCGUGACCGAGGUCGGACCUGAU.CGGCGCGUCC....GGGUCAAU...UGCG.....GAC...........UGCA.ACACCCGA....UCUCC......CUCGCCGUCCCUCCC....GACA.............GGGAGGUCA.GCGAG............G.GAGA......GCGCGUGACA.....AUCAGGAUCUCUUCGCGACGACCGGUCCGGGCGAAGCUCGUCGACGACCCCCUCCCGGGGCUCGCCGUCGAGUGGACGGACCUCUCGGCAGCACUCGGCCGUGAGGACGCCGGCGUUCGGAUCGCGGCUUCCAGACACGGUGAACCGCUCACCGUCGGAGGCCUCGAGACGCUGGUCGGGCACGUCGAACGCGACGGUUAUACCGUCGCGUUCGGGGCGCCCGGGAGAGGGCUGCCGGCCAUCCUCGGCAUCGAGGAAUCGGCCGUCCCGUCGUCGUCGGUAGACGACUGGGCCGGCCGCGACGA
#=GR SL_5KL_010_BRINE_10000601/12713-13192 CODON        .............................................................................................................................................................................................................................................................................................................................................................................................................................................................................................................................................................................
#=GR SL_5KL_010_BRINE_10000601/12713-13192 TT_RNIE_SLOW .............................................................................................................................................................................................................................................................................................................................................................................................................................................................................................................................................................................
JXWU01116399.1/242-1                                    GCUCCACCUGGGUGCACAGACCGGCUCCGGAUCGAACGGUUCGGGGUCGUCAAGACAGGGCAUCGUGACCGAGGUCGGACCUGAG.GAGCGCGUCC....GGGUCAAU...UGCG.....GCC...........UGCA.ACACCCGA....UCUCC......CUGC..CGGUGCCUCCA..GGAA...........UGGAGGUGCCGCGCGAG............G.GGGA......ACGCGUGACU.....AUCAGGGUUGCCUCGCGCGAACCGGUCCGCGCCAGGCUCGUCGACGAACCCCAGCCGGGGUUCG.................................................................................................................................................................................................................................................
#=GR JXWU01116399.1/242-1 CODON                         .............................................................................................................................................................................................................................................................................................................................................................................................................................................................................................................................................................................
#=GR JXWU01116399.1/242-1 TT_RNIE_SLOW                  .............................................................................................................................................................................................................................................................................................................................................................................................................................................................................................................................................................................
GSLNARP_GFPJP1N02IUPJO/337-1                            GCUCCACCUGGGUGCACGGACCGGCUCCGGAUCCGACGGUUCGGGGUCGUCAAGACAGGGCAUCGUGACCGAGGUCGGACCUGAG.GAGCGCGUCC....GGGUCAAU...UGCG.....GCC...........UGCA.ACACCCGA....UCUCC......CUCC..CGGUGCCGCCA..GGAA...........UGGCGGCCCCGAGCGAG............G.GGGA......ACGCGUAACC.....GUCAGGGUUUCAUCGCGCGAACCGGUCCGCGCCAAGCUCGUCGACGAACCCCAGCCGGGGUUCGACGUCGAACGCGCGGGCCUCGCUGCAACGCUCGCCCGAGCCGACGCCGGCGUCCGCAUCGCCGCGUCCCGGUUCGGGGCCGAGCUCUCCGUCGCC..................................................................................................................................................
#=GR GSLNARP_GFPJP1N02IUPJO/337-1 CODON                 .....................................................................................................................................................................................................................................................................................................................................................................................................................STP.....................................................................................................................................................
#=GR GSLNARP_GFPJP1N02IUPJO/337-1 TT_RNIE_SLOW          .............................................................................................................................................................................................................................................................................................................................................................................................................................................................................................................................................................................
GSLNARP_GFPJP1N02J3NU6/302-1                            CGCUCCACCUGGGUGCACGGACCGGCUCCGGAUCCGACGUUCGGGGUCGUCAAGACAGGGCAUCGUGACCGAGGUCGGACCUGAG.GAGCGCGUCC....GGGUCAAU...UGCG.....GCC...........UGCA.ACACCCGA....UCUCC......CUCC..CGGUGCCGCCA..GGAA...........UGGCGGCCCCGAGCGAG............G.GGGA......ACGCGUAACC.....GUCAGGGUUUCAUCGCGCGAACCGGUCCGCGCCAAGCUCGUCGACGAACCCCAGCCGGGGUUCGACGUCGAACGCGCGGGCCUCGCUGCAACGCUCGCCCGAGCCGACGCCGGCGUCCGCAUCG.....................................................................................................................................................................................
#=GR GSLNARP_GFPJP1N02J3NU6/302-1 CODON                 .................................................................................................................................................................................................................................................................................................................................STP.........................................................................................................................................................................................................................................
#=GR GSLNARP_GFPJP1N02J3NU6/302-1 TT_RNIE_SLOW          .............................................................................................................................................................................................................................................................................................................................................................................................................................................................................................................................................................................
NZ_BBMO01000001.1/854114-853635                         GCUCCACGUGACACCACGGACCGGCUCCGGAUCGAACGAUUCGGGGUCGUUGAGACAGGGACUCGUGACCGAGGUCGGAUCUGAU.GGGCGCGUUC....GGGUCAAU...UGCG.....GCA...........UGCA.ACACCCGA....UCUCU......CUCGGUGUGCCUCC.....UUCCAU............GGAGGU.CGCCGAG............G.GGGA......GCGCGUUGCC.....GUCAGGAUCUAUUCGCGAAGACCGGUCCGCGCGAAGCUCGUCGACGAACCCCUUCCGGGGUACGCCGUCGAUCGGGCGGACCUGGACGAAGCGCUCUCGCGUGCCGACGCUGGCGUUCGGAUCGCCUCCUCGCGACACGGUGUCGAAGCGACGACUGGCCGUCUCGGCCAGUUGAUCGAGACGACACAGUCGCGUGGCGAUCUGACCGUCGCGUUCGGUUCACCCGAGCGUGGGUUGCCCGCGAUCAUGGGGAUCGACCCCGAUGACGUCGGGCCGACUGAAAUCGAAGCGGUCACCGGAUCCGA
#=GR NZ_BBMO01000001.1/854114-853635 CODON              .............................................................................................................................................................................................................................................................................................................................................................................................................................................................................................................................................................................
#=GR NZ_BBMO01000001.1/854114-853635 TT_RNIE_SLOW       .............................................................................................................................................................................................................................................................................................................................................................................................................................................................................................................................................................................
NZ_AOLJ01000014.1/201966-202445                         CGUUCUCGUGGCGUCUACGACCGCGGACGACUCUGACGAGUCGCCCGCGUUGCGAGAAGGAAUCGUGACCGAGGUCGGACCUGAC.GACCGCGUUC....GGGUCAAU...UGCG.....GAA...........UGCA.ACACCCGA....UCUCCC.....UGUUCGUCCC.........UCCC..................GGGAUGGACC....UCACAGAGG.GAGA......GCGCGUCGCU.....GUCAGGAUCUCUUCGCGAGAACCGGUCCGUGCGCGGAUCGUCGACGAGCCCCUCCCGGGCUUCGACGUAUCCCGCAUGGACCUCACGGAAGCACUCGGCAGGCCAGAUGCGGGCGUGCGAAUCGCCACGUCUCGCUAUGGCGAACCGCUGUCGGUCCCCACAUUGGGCGACUUGACGGCCCGCAUCACCGAUGCCGGCGGCAUGACCGUCGUCUUCGGGUCGCCGGGCCGUGGGCUUCCGGACAUGCUCGGGAUGUCUCCCGAGGAUGUUGCAGACGUCGAACCUUCCGUUGGUCCGGGGUUCGA
#=GR NZ_AOLJ01000014.1/201966-202445 CODON              .............................................................................................................................................................................................................................................................................................................................................................................................................................................................................................................................................................................
#=GR NZ_AOLJ01000014.1/201966-202445 TT_RNIE_SLOW       .............................................................................................................................................................................................................................................................................................................................................................................................................................................................................................................................................................................
NZ_AOLM01000020.1/180533-181012                         CGUUCUCGUCGCGUCUACGACCGCGGACGACUCCGACGAGUCGCCCGCGUUGCGAGAAGGAAUCGUGACCGAGGUCGGACCUGAC.GACCGCGUUC....GGGUCAAU...UGCG.....GAA...........UGCA.ACACCCGA....UCUCCC.....UGUUCGUCCC.........UCCC..................GGGAUGGACC....UCACAGAGG.GAGA......GCGCGUCGCU.....GUCAGGAUCUCUUCGCGAGAACCGGUCCGUGCGCGGAUCGUCGACGAGCCCCGUCCGGGCUUCGACGUAUCCCGCAUGGACCUCACGGAAGCACUCGGCAGGCCGGAUGCGGGCGUGCGAAUCGCCACGUCUCGCUAUGGCGAACCGCUGUCGGUCCCCACAUUGGGUGACUUGACGGCCCGCAUCACCGAUGCCGGCGGCAUGACCGUCGUCUUCGGGUCGCCGGGCCGUGGGCUUCCGGACAUGCUCGGGAUGCCUCCCGAGGAUGUUGCAGACGUCGAACCUUCCGUUGGUCCGGGGUUCGA
#=GR NZ_AOLM01000020.1/180533-181012 CODON              .............................................................................................................................................................................................................................................................................................................................................................................................................................................................................................................................................................................
#=GR NZ_AOLM01000020.1/180533-181012 TT_RNIE_SLOW       .............................................................................................................................................................................................................................................................................................................................................................................................................................................................................................................................................................................
NZ_AOLG01000047.1/231551-232030                         CGUUCUCGUGGCGUCUACGACCGCGGACGACUCUGACGAGUCGCCCGCGUUGCGAGAAGGAAUCGUGACCGAGGUCGGACCUGAC.GACCGCGUUC....GGGUCAAU...UGCG.....GAA...........UGCA.ACACCCGA....UCUCCC.....UGUUCGUCCC.........UCCC..................GGGAUGGACC....UCACAGAGG.GAGA......GCGCGUCGCU.....GUCAGGAUCUCUUCGCGAGAACCGGUCCGUGCGCGGAUCGUCGACGAGCCCCUCCCGGGCUUCGACGUAUCCCGCAUGGACCUCACGGAAGCACUCGGCAGGCCAGAUGCGGGCGUGCGAAUCGCCACGUCUCGCUAUGGCGAACCGCUGUCGGUCCCCACAUUGGGUGACUUGACGGCCCGCAUCACCGAUGUCGGCGGCAUGACCGUCGUCUUCGGGUCGCCGGGCCGUGGGCUUCCGGACAUGCUCGGGAUGUCUCCCGAGGAUGUUGCAGACGUCGAACCUUCCGUUGGUCCGGGGUUCGA
#=GR NZ_AOLG01000047.1/231551-232030 CODON              .............................................................................................................................................................................................................................................................................................................................................................................................................................................................................................................................................................................
#=GR NZ_AOLG01000047.1/231551-232030 TT_RNIE_SLOW       .............................................................................................................................................................................................................................................................................................................................................................................................................................................................................................................................................................................
NZ_JPES01000061.1/4300-4779                             CGUUCUCGUCGCGUCUACGACCGCGGACGACUCCGACGAGUCGCCCGCGUUGCGAGAAGGAAUCGUGACCGAGGUCGGACCUGAC.GACCGCGUUC....GGGUCAAU...UGCG.....GAA...........UGCA.ACACCCGA....UCUCCC.....UGUUCGUCCC.........UCCC..................GGGAUGGACC....UCACAGAGG.GAGA......GCGCGUCGCU.....GUCAGGAUCUCUUCGCGAGAACCGGUCCGUGCGCGGAUCGUCGACGAGCCCCUCCCGGGCUUCGACGUAUCCCGCAUGGACCUCACGGAAGCACUCGGCAGGCCGGAUGCGGGCGUGCGAAUCGCCACGUCUCGCUAUGGCGAACCGCUGUCGGUCCCCAGAUUGGGCGACCUGACGGCCCGCAUCACCGAUGCCGGCGGCAUGACCGUCGUCUUCGGGUCGCCGGGCCGUGGGCUUCCGGACAUGCUCGGGAUGCCUCCCGAGGAUGUUGCAGACGUCGAACCUUCCGUUGGUCCGGGGUUCGA
#=GR NZ_JPES01000061.1/4300-4779 CODON                  .............................................................................................................................................................................................................................................................................................................................................................................................................................................................................................................................................................................
#=GR NZ_JPES01000061.1/4300-4779 TT_RNIE_SLOW           .............................................................................................................................................................................................................................................................................................................................................................................................................................................................................................................................................................................
NZ_AOLP01000011.1/331785-332264                         CGUUCUCGUCGCGUCUACGACCGCGGACGACUCCGACGAGUCGCCCGCGUUGCGAGAAGGAAUCGUGACCGAGGUCGGACCUGAC.GACCGCGUUC....GGGUCAAU...UGCG.....GAA...........UGCA.ACACCCGA....UCUCCC.....UGUUCGUCCC.........UCCC..................GGGAUGGACC....UCACAGAGG.GAGA......GCGCGUCGCU.....GUCAGGAUCUCUUCGCGAGAACCGGUCCGUGCGCGGAUCGUCGACGAGCCCCUUCCGGGCUUCGACGUAUCCCGCAUGGACCUCACGGAAGCACUCGGCAGGCCGGAUGCGGGCGUGCGAAUCGCCACGUCUCGCUAUGGCGAACCGCUGUCGGUCCCCACAUUGGGUGACCUGACGGCCCGCAUCACCGACGCCGGCGGUAUGACCGUCGUCUUCGGGUCGCCGGGCCGUGGGCUUCCGGACAUGCUCGGGAUGUCUCCCGAGGAUGUUGCAGACGUCGAACCUUCCGUUGGUCCGGGGUUCGA
#=GR NZ_AOLP01000011.1/331785-332264 CODON              .............................................................................................................................................................................................................................................................................................................................................................................................................................................................................................................................................................................
#=GR NZ_AOLP01000011.1/331785-332264 TT_RNIE_SLOW       .............................................................................................................................................................................................................................................................................................................................................................................................................................................................................................................................................................................
NZ_AOLH01000006.1/206808-207287                         CGUUCUCGUCGCGUCUACGACCGCGGACGACUCCGACGAGUCGCCCGCGUUGCGAGAAGGAAUCGUGACCGAGGUCGGACCUGAC.GACCGCGUUC....GGGUCAAU...UGCG.....GAA...........UGCA.ACACCCGA....UCUCCC.....UGUUCGUCCC.........UCCC..................GGGAUGGACC....UCACAGAGG.GAGA......GCGCGUCGCU.....GUCAGGAUCUCUUCGCGAGAACCGGUCCGUGCGCGGAUCGUCGACGAGCCCCUCCCGGGCUUCGACGUAUCCCGCAUGGACCUCACGGAAGCACUCGGCAGGCCGGAUGCGGGCGUGCGAAUCGCCACGUCUCGCUAUGGCGAACCGCUGUCGGUCCCCACAUUGGGCGACUUGACGGCCCGCAUCACCGAUGCCGGCGGCAUGACCGUCGUCUUCGGGUCGCCGGGCCGUGGGCUUCCGGACAUGCUCGGGAUGCCUCCCGAGGAUGUUGCAGACGUCGAACCUUCCGUUGGUCCGGGGUUCGA
#=GR NZ_AOLH01000006.1/206808-207287 CODON              .............................................................................................................................................................................................................................................................................................................................................................................................................................................................................................................................................................................
#=GR NZ_AOLH01000006.1/206808-207287 TT_RNIE_SLOW       .............................................................................................................................................................................................................................................................................................................................................................................................................................................................................................................................................................................
NZ_LK053000.1/908992-908513                             CGUUCUCGUGGCGUCUACGACCGCGGACGGCUCUGACGAGUCGCCCGCGUUGCGAGAAGGAAUCGUGACCGAGGUCGGACCUGAC.GACCGCGUUC....GGGUCAAU...UGCG.....GAA...........UGCA.ACACCCGA....UCUCCC.....UGUUCGUCCC.........UCCC..................GGGAUGGACC....UCACAGAGG.GAGA......GCGCGUCGCU.....GUCAGGAUCUCUUCGCGAGAACCGGUCCGUGCGCGGAUCGUCGACGAGCCCCUCCCGGGCUUCGACGUAUCCCGCAUGGACCUCACGGAAGCACUCGGCAGGCCAGAUGCGGGCGUGCGAAUCGCCACGUCUCGCUAUGGCGAACCGCUGUCGGUCCCCACAUUGGGUGACUUGACGGCCCGCAUCACCGAUGUCGGCGGCAUGACCGUCGUCUUCGGGUCGCCGGGCCGUGGGCUUCCGGACAUGCUCGGGAUGUCUCCCGAGGAUGUUGCAGACGUCGAACCUUCCGUUGGUCCGGGGUUCGA
#=GR NZ_LK053000.1/908992-908513 CODON                  .............................................................................................................................................................................................................................................................................................................................................................................................................................................................................................................................................................................
#=GR NZ_LK053000.1/908992-908513 TT_RNIE_SLOW           .............................................................................................................................................................................................................................................................................................................................................................................................................................................................................................................................................................................
NZ_AOLD01000045.1/26719-26240                           CGUUCUCGUGGCGUCUACGACCGCGGACGACUCCGACGAGUCGCCCGCGUUGCGAGAAGGAAUCGUGACCGAGGUCGGACCUGAC.GACCGCGUUC....GGGUCAAU...UGCG.....GAA...........UGCA.ACACCCGA....UCUCCC.....UGUUCGUCCC.........UCCC..................GGGAUGGACC....UCACAGAGG.GAGA......GCGCGUCGCU.....GUCAGGAUCUCUUCGCGAGAACCGGUCCGUGCGCGGAUCGUCGACGAGCCCCUCCCGGGCUUCGACGUAUCCCGCAUGGACCUCACGGAAGCACUCGGCAGGCCGGAUGCGGGCGUGCGAAUCGCCACGUCUCGCUAUGGCGAACCGCUGUCGGUCCCCACAUUGGGCGACCUGACGGCCCGCAUCACCGAGGCCGGCGGCAUGACCGUCGUCUUCGGGUCGCCGGGCCGUGGGCUUCCGGACAUGCUCGGGAUGUCUCCCGAGGAUGUUGCAGACGUCGAACCUUCCGUUGGUCCGGGGUUCGA
#=GR NZ_AOLD01000045.1/26719-26240 CODON                .............................................................................................................................................................................................................................................................................................................................................................................................................................................................................................................................................................................
#=GR NZ_AOLD01000045.1/26719-26240 TT_RNIE_SLOW         .............................................................................................................................................................................................................................................................................................................................................................................................................................................................................................................................................................................
NZ_AOLO01000012.1/68079-67600                           GGUCCUGGUAUCGUCUACGACCGCGGGCGACUCUGACGAGACGCCCGCGUUGCGAGAAGGAAUCGUGACCGAGGUCGGACCUGAC.GACCGCGUUC....GGGUCAAU...UGCG.....GAA...........UGCA.ACACCCGA....UCUCCC.....UGUUCAUCCC.........UCCG..................GGGAUGGAUA....UUGCAAAGG.GGGA......GCGCGUCGCU.....GUCAGGAUCUCUUCGCGAGAACCGGUCCGUGCGAGGAUCGUCGACGAGCCCCUUCCGGGCUUCGACGUAUCCCGCAUGGACCUCACGGAAGCACUCGGCAGGCCAGAUGCGGGCGUGCGAAUCGCCACGUCUCGCUAUGGCGAGUCGCUGUCGGUCCCCCGACUGGGUGACCUGACGGCCCGCAUCACCGAUGCCGGCGGUAUGACCGUCGCCUUCGGUUCACCAGGCCGUGGGCUUCCGGACAUGCUUGGGAUGUCUCCCGAGGAUGUUGCAGACGUCGAACCUUCCGUUGGUCCGGGGUUCGA
#=GR NZ_AOLO01000012.1/68079-67600 CODON                .............................................................................................................................................................................................................................................................................................................................................................................................................................................................................................................................................................................
#=GR NZ_AOLO01000012.1/68079-67600 TT_RNIE_SLOW         .............................................................................................................................................................................................................................................................................................................................................................................................................................................................................................................................................................................
NZ_AOLI01000019.1/425090-424611                         CGUUCUCGUCUCGUCUACGACCGCGGACGACUCUGACGAGUUGCCCGCGUUGCGAGAAGGAAUCGUGACCGAGGUCGGACCUGAC.GACCGCGUUC....GGGUCAAU...UGCG.....GAA...........UGCA.ACACCCGA....UCUCCC.....UGUUCGUCCC.........UCCC..................GGGAUGGACG.....CCACAGAGGGAGA......GCGCGUCGCU.....GUCAGGAUCUCUUCGCGAGAACCGGUCCGUGCGAGGAUCGUCGACGAGCCCCUUCCGGGGUUCGACGUAUCCCGCAUGGACCUCACGGAAGCUCUCGGCAGACCGGAUGCGGGCGUGCGAAUCGCCACGUCUCGCUAUGGUGAGCCGCUUUCGGUCCCCCGACUGGGGGAACUGACAGCCCGUAUCGCCGACGCCGACGGUAUGACCGUCGUGUUCGGUUCGCCGGGCCGUGGGCUUCCGGACAUGCUGGGGAUGACUCCCGAGGAUGUCGCAGACGUCGAACCCUCCGUUGGUCCGGGGUUCGA
#=GR NZ_AOLI01000019.1/425090-424611 CODON              .............................................................................................................................................................................................................................................................................................................................................................................................................................................................................................................................................................................
#=GR NZ_AOLI01000019.1/425090-424611 TT_RNIE_SLOW       .............................................................................................................................................................................................................................................................................................................................................................................................................................................................................................................................................................................
NZ_AOLK01000022.1/66390-66869                           CGUUCUCGUCUCGUCUACGACCGCGGACGACUCUGACGAGUUGCCCGCGUUGCGAGAAGGAAUCGUGACCGAGGUCGGACCUGAC.GACCGCGUUC....GGGUCAAU...UGCG.....GAA...........UGCA.ACACCCGA....UCUCCC.....UGUUCGUCCC.........UCCC..................GGGAUGGACG.....CCACAGAGGGAGA......GCGCGUCGCU.....GUCAGGAUCUCUUCGCGAGAACCGGUCCGUGCGAGGAUCGUCGACGAGCCCCUUCCGGGGUUCGACGUAUCCCGCAUGGACCUCACGGAAGCUCUCGGCAGACCGGAUGCGGGCGUGCGAAUCGCCACGUCUCGCUAUGGUGAGCCGCUUUCGGUCCCCCGACUGGGGGAACUGACAGCCCGUAUCGCCGACGCCGACGGCAUGACCGUCGUGUUCGGUUCGCCGGGCCGUGGGCUUCCGGACAUGCUGGGGAUGACUCCCGAGGAUGUCGCAGACGUCGAACCCUCCGUUGGUCCGGGGUUCGA
#=GR NZ_AOLK01000022.1/66390-66869 CODON                .............................................................................................................................................................................................................................................................................................................................................................................................................................................................................................................................................................................
#=GR NZ_AOLK01000022.1/66390-66869 TT_RNIE_SLOW         .............................................................................................................................................................................................................................................................................................................................................................................................................................................................................................................................................................................
NZ_AOLN01000013.1/37088-36609                           GGUCCUGGUAUCGUCUACGACCGCGGGCGACUCUGACGAGACGCCCGCGUUGCGAGAAGGAAUCGUGACCGAGGUCGGACCUGAC.GACCGCGUUC....GGGUCAAU...UGCG.....GAA...........UGCA.ACACCCGG....UCUCC......CUGUUCACCCC........UCCG.................GGGAUGAAC.G....UUUCAAAGG.GGGA......GCGCGUCGCU.....GUCAGGAUCUCUUCGCGAGAACCGGUCCGUGCGAGGAUCGUCGAUGAACCCCUUCCGGGGUUCGACGUAUCCCGCAUGGACCUCACGGAAGCACUCGGCAGGCCAGAUGCGGGCGUGCGAAUCGCCACGUCUCGCUAUGGCGAGUCGCUGUCGGUCCCCCGACUGGGCGACCUGACGGCCCGCAUCACCGAUGCCGGCGGUAUGACCGUCGUCUUCGGUUCUCCCGGCCGUGGGCUUCCGGACAUGCUCGGGAUGUCUCCCGAGGAUGUUGCAGACGUCGAACCUUCCGUUGGUCCGGGGUUCGA
#=GR NZ_AOLN01000013.1/37088-36609 CODON                .............................................................................................................................................................................................................................................................................................................................................................................................................................................................................................................................................................................
#=GR NZ_AOLN01000013.1/37088-36609 TT_RNIE_SLOW         .............................................................................................................................................................................................................................................................................................................................................................................................................................................................................................................................................................................
SL_4KL_010_BRINE_10099275/493-14                        GCUCCGCGUCACAACACGGACCGGCUCCGGAUCGGAGGGUUCGGGGUCGUUAAGACAGGGAAUCGUGACCGAUGUCGGUGCUGAU.GGGCGCGUCU....GGGUCAAU...UGCG.....GAC...........UGCA.ACACCCACU....CUCU......CUCC........CCGUCCCGAAC.........GGGAUGG.AACUCACGGAG............G.GGGG......CCGCGUUUCC.....GUCAGGGUCUCUUCGCGAGAGCCGGUUCGGGCGAAACUGACCGAGGAGCCAGUCGCUGGUUACUCGGUAGACGCCGCGAGCCUCGAUUCGGCAGUUAGCCGCGACGACGCUGGUUUCACCAUCGCUACUUCGCGAUUUGGUGAGCCAGUUACCACGUCGACACUCAACACACUCGUUCCCAGCACGGAUGCUGGCAGCGAGGGUUCCGGUGCCGACCUGACCGUCGCCUUUGGCGCACCCGAGCGCGGCCUGCCGGAGAUUUUGGGCAUUUCGCCCGAGUCGAUACGCGAAGCUGACUCCACCGA
#=GR SL_4KL_010_BRINE_10099275/493-14 CODON             .............................................................................................................................................................................................................................................................................................................................................................................................................................................................................................................................................................................
#=GR SL_4KL_010_BRINE_10099275/493-14 TT_RNIE_SLOW      .............................................................................................................................................................................................................................................................................................................................................................................................................................................................................................................................................................................
SL_4KL_010_BRINE_10236927/419-1                         GCUCCGCGCGCGUUCACAGACCGGCUCCGGAUCGGAGGGUUCGGGGUCGUUAAGACAGGGAAUCGUGACGAAGGCCGGAACUGAU.GGGCGCGUCC....GGGUCAAU...UGCG.....GAA...........UGCA.ACACCCGA....UCUCCC.....UUC.........CCGUCCCGAAU.........GGGAUGG.AUAUCACAGAG............G.GGGA......GCGUGUCACC.....GUCAGAGUCUCUUCGCGAGAGCCGGUCCGAGCAAAGUUAGUCGACGUCGACCCAUCUGGGUUCGUUGUCGACCGCUCGGACCUCGAUACGGCAGUGUCGCGCGCGGAUGCAGGUCUCACUAUCGCCGCUUCGCGGUACGGUGAGCAACUCACGCCGCAGCGCCUCGACGAGAUCGCCCCCCAGUGUCGCCGAGAGUCGACGACAGGCGGUGAUCUGGCCGAUUCCGCGUUCACAGUCGCCUUUG.............................................................
#=GR SL_4KL_010_BRINE_10236927/419-1 CODON              ............................................................................................................................................................................................................................................................................................................................................................................................................................................................................................................STP..............................................................
#=GR SL_4KL_010_BRINE_10236927/419-1 TT_RNIE_SLOW       .............................................................................................................................................................................................................................................................................................................................................................................................................................................................................................................................................................................
SL_4KL_010_BRINE_10017268/39-518                        GCUCCGCGCGCGUUCACAGACCGGCUCCGGAUCGGAGGGUUCGGGGUCGUUAAGACAGGGAAUCGUGACGAAGGCCGGAACUGAU.GGGCGCGUCC....GGGUCAAU...UGCG.....GAA...........UGCA.ACACCCGA....UCUCC......CUUCC.......CGUCCC.CACU..........GGGAUGCAAGUACGGGAA............G.GAGA......GCGUGUCGCC.....GUCAGAGUCUCUUCGCGAGAGCCAAUCCGAGCAAAACUCGUCGACACCUCACUCACGGGGUAUCACGUCGACCGCUCGGAGAUCGAUACGGCAGUCGACCGCUCGAAUGCAGGACUCACUAUUGCCGCCUCGCGGUAUGGUAAGUCGCUUGCGCCGGGUCGCCUCGACGACAUCGCACGCCAGUGUCACACAGCGGGUGUGAACACAGUCGAUGGCGAGGCUGACUCGGAGACCGAGCACGCCUAUACAGUCGCGUUCGGUGCACCCGAGCGUGGAUUGCCAGAAAUCCUGGGCACAACGCCCGA
#=GR SL_4KL_010_BRINE_10017268/39-518 CODON             .............................................................................................................................................................................................................................................................................................................................................................................................................................................................................................................................................................................
#=GR SL_4KL_010_BRINE_10017268/39-518 TT_RNIE_SLOW      .............................................................................................................................................................................................................................................................................................................................................................................................................................................................................................................................................................................
SL_4KL_010_BRINE_10000094/9493-9014                     GCUCCGCGCGUUGUCACAGACCGGCUCCGGAUCAGACGGUUCGGGGUCGUUAAGACAGGGAAUCGUGACGAAGGCCGGAACUGAU.GGGCACGUCC....GGGUCAAU...UGCG.....GAC...........UGCA.ACACCCGA....UCUCC......CUUCC.......CGUCCC.GGAU..........GGGAUGGAUCUCACAGAG............G.GGGA......GCGUGUCACC.....GUCAGAGUCUCUUCGCGAGAGCCGGUCCGAGCAAAGCUCGUCGACGUCGACCCAUCUGGGUUCGUCGUCGACCGCUCGGACCUCGAUACGGCAGUGUCGCGCUCGGAUGCAGGACUCGCUAUCGCCGCUUCGCGGUACGGCGAGGAACUCACACCGAAGCGCCUCGACGAGAUCGCCCCACAGUGUCGCCGUGAGUCGGCGACAGGCGGUGAUCUAGCCGAUUCCGCGUUCACAGUCGCCUUUGGCGCACCAGAGCGCGGUUUGCCGGAGAUUCUCGGAUUCACACCCGAGAAGAUUCGCGAAGA
#=GR SL_4KL_010_BRINE_10000094/9493-9014 CODON          .............................................................................................................................................................................................................................................................................................................................................................................................................................................................................................................................................................................
#=GR SL_4KL_010_BRINE_10000094/9493-9014 TT_RNIE_SLOW   .............................................................................................................................................................................................................................................................................................................................................................................................................................................................................................................................................................................
SL_4KL_010_BRINE_10065590/780-1259                      GCUCCGCGCGUGUUCACAGACCGGCUCCGGAUCGGACGGUUCGGGGUCGUUAAGACAGGGAAUCGUGACGAAGGCCGGAACUGAU.GGGCACGUCC....GGGUCAAU...UGCG.....GAC...........UGCA.ACACCCGA....UCUCC......CUUCC.......CGUCCC.GGAU..........GGGAUAGAUCUCACAGAG............G.GGGA......GCGUGUCACC.....GUCAGAGUCUCUUCGCGAGAGCCGGUCCGAGCAAAGCUCGUCGACGUCGACCCAUCUGGGUUCGUCGUCGACCGCUCGGACCUCGAUACGGCAGUGUCGCGCUCGGAUGCAGGACUCGCUAUCGCCGCUUCGCGGUACGGCGAGGAACUCACACCGAAGCGCCUCGACGAGAUCGCCCCACAGUGUCGCCGUGAGUCGGCGACAGGCGGUGAUCUAGCCGAUUCCGCGUUCACAGUCGCCUUUGGCGCACCAGAGCGCGGUUUGCCGGAGAUUCUCGGAUUCACACCCGAGAAGAUUCGCGAAGA
#=GR SL_4KL_010_BRINE_10065590/780-1259 CODON           .............................................................................................................................................................................................................................................................................................................................................................................................................................................................................................................................................................................
#=GR SL_4KL_010_BRINE_10065590/780-1259 TT_RNIE_SLOW    .............................................................................................................................................................................................................................................................................................................................................................................................................................................................................................................................................................................
NZ_CP007055.1/1979282-1979761                           GCUCCGUGCCACGUCACAGACCGGCUCCGAAUCCGACGAUUCGGGGUCGAAAAGACAAGGAAUCGUGACCGAGGUCGGACCUGAU.CAACGCGUCC....GGGUCAAU...UGCG.....GAC...........UGCA.ACACCCGA....UCUCU......CUCAACG..UGCCAUC...GGA.............GAUGGCACUCGCGGAG............G.GAGA......GCGCGUGACA.....GUCAGGAUCUCUUCGCGACGACCGGUCCGUGCGAAAAUCGUCGACAAGCCCACACAGGGGCUAUCGAUCGAGCAAACGGACCUUUCGGCGGCUCUCAGCCGUGAGGACGCCGGCGUCCGAAUCGCAGCUUCCCGGUUCGGUGAACCGCUCACCGUGGGGAAACUCGAGACGCUGGCCGGACGACUCGAGCGGGACGGUCUCACCGUCGCGUUCGGUGCGCCCGAGAGAGGGCUGCCGGCAAUCCUCGGCAUCGAUGCCGACGCCGUACAGAAAGACGGCGUCGCGCGACUCGAUGCCGCGGACGA
#=GR NZ_CP007055.1/1979282-1979761 CODON                .............................................................................................................................................................................................................................................................................................................................................................................................................................................................................................................................................................................
#=GR NZ_CP007055.1/1979282-1979761 TT_RNIE_SLOW         .............................................................................................................................................................................................................................................................................................................................................................................................................................................................................................................................................................................
NC_021313.1/2429596-2430075                             GCUCCACGCCUCUUCACGGACCGGCUCCGGAUCGAGCGGUCCGGGGUCGUUGAGACAGGGUAUCGUGACCGAGGUCGGACCUGAU.GGGCGCGUAC....GGGUCAAU...UGCG.....GCG...........UGCA.ACACCCGA....UCUCC......CU.GCCGGUUCCCC.....ACGAAC............GGGACAUCGGCGAG............G.GGGA......GCGUGUGACC.....GUCAGGGUCUCUUCGCGACGACCGGUCCGCGCCAAGAUCGUCGACGAGCCCCUCCCGGGCUUCGAGGUUGAUCGCGCGGACCUGCCGACGGCCAUCGAGGACUCCCGGAACACGUGUCGCAUCGCCGCGUCCCGCCACGGGACGCCGCUGACCGCGACCCGACUGACGGACCUCGUCGGACAUCUCCAAACCGAGGGGCUCACCCUCGCGCUGGGGGCGCCCGAGCGGGGGCUUCCGGAGAUCCUCGACGUCGACGCCGAUUCGGUCGACGACUCACCGAGUGCGCUUCGUCGCGCGAUCGAGUC
#=GR NC_021313.1/2429596-2430075 CODON                  .............................................................................................................................................................................................................................................................................................................................................................................................................................................................................................................................................................................
#=GR NC_021313.1/2429596-2430075 TT_RNIE_SLOW           .............................................................................................................................................................................................................................................................................................................................................................................................................................................................................................................................................................................
APHM01017236.1/284-1                                    GCUCCGUCUCUCGGCAUGGACCGGCUCCGAAUCGAGCGGUUCGGGGUCGAUACGACAGGGAGUAGUGACCCAGGUCGGAUCUGAC.GGGCGCGUUC....GGGUCAAU...UGCG.....GAA...........UGCA.ACACCCGA....UCUCC......CUCC.ACACG.CCAC....CCGAC............GUGGCCGUGUCGGAG............G.GGGA......GCGCGUGACC.....AUCAGGGUCUCUUCGCGACGACCGGUUCGCGCGAAACUCGUCGAUGAGCCCCGUCCGGGCUUUAUCGUCGAACGCGUGGACCUCCGGGACGCUCUCGACCGGCCCGACG....................................................................................................................................................................................................
#=GR APHM01017236.1/284-1 CODON                         .....................................................................................................................................................................................................................................................................................................................................................................STP.....................................................................................................................................................................................................
#=GR APHM01017236.1/284-1 TT_RNIE_SLOW                  .............................................................................................................................................................................................................................................................................................................................................................................................................................................................................................................................................................................
SL_4KL_010_BRINE_10002302/4968-5447                     GCUCCGUGCCACCUCACAGACCGGCUCCGAAUCGGAGGGUUCGGGGUCGUCAAGACAAGGGAUCGUGACCGAGGUCGGACCUGAA.GGGCGCGUCC....GGGUCAAU...UGCG.....GCU...........UGCA.ACACCCGA....UCUCU......CUCAA..UGUGCCG.....CCAUCGA...........UGGCACUCGAAGAG............G.GAGA......GCGCGUGACC.....GUCAGGAUCUCUUCGCGACGACCGGUCCGUGCCAAGCUCGUCGACGAGCCCCCCUCGGGGCUGUCGGUCGAGCGCGCGGACCUGCGGGCAGCUCUCGGCCGUGAGGAUGCUGGCGUCUGCAUCGCGUCGUCCCGGUUCGGUGAGGAACUCACCGUCGGGCGACUCGGGACGCUGGCCGGACGCAUCGACGACGACGGGAUGACCGUCGCCUUCGGUGCGCCCGAGAGAGGGCUGCCGGCGAUCCUCGAUAUCGAGGAUGCUGGCGAGGCCCUAUCCGGGUCUCGUUUCGGCGAAGCGGGCGACGG
#=GR SL_4KL_010_BRINE_10002302/4968-5447 CODON          .............................................................................................................................................................................................................................................................................................................................................................................................................................................................................................................................................................................
#=GR SL_4KL_010_BRINE_10002302/4968-5447 TT_RNIE_SLOW   .............................................................................................................................................................................................................................................................................................................................................................................................................................................................................................................................................................................
NZ_JMIP02000014.1/159077-158598                         GCUCCGCGCACCGUCACAGACCGGCUCCGAAUCCGACGAUUCGGGGUCGAAAAGAUACGGAAUCGUGACCGAGGUCGGACCUGAU.CAACGCGUCC....GGGUCAAU...UGCG.....GAC...........UGCA.ACACCCGA....UCUCU......CUGAA..CGUGCCGUC...GGA.............GAUGGCACUCGAGCAG............G.GAGA......GCGCGUGACA.....GUCAGGAUCUCUUCGCGACGACCGGUCCGUGCGAAAAUCGUCGGCAAGCCCACACAGGGGUUGUCGAUCGAGCAAACGGACCUUUCGGCGGCUCUCAGCCGUGAGGAUGCCGGCGUUCGAAUCGCAGCUUCCCGGUUCGGUGAAGCGCUCACCGUGGGGAAACUCGAGACGCUGGCCGGACGAAUCGAGCGGGACGGUCUCACCGUCGCGUUCGGCGCGCCCGAGAGAGGGCUGCCGGCAAUCCUCGGCAUCGACGCCGACACCGUGCGAACGGAUGGUGUCGCGCGACUCGAUGCCGCGGACGA
#=GR NZ_JMIP02000014.1/159077-158598 CODON              .............................................................................................................................................................................................................................................................................................................................................................................................................................................................................................................................................................................
#=GR NZ_JMIP02000014.1/159077-158598 TT_RNIE_SLOW       .............................................................................................................................................................................................................................................................................................................................................................................................................................................................................................................................................................................
GSLNARP_GFPJP1N02HFKWJ/479-43                           ........................................UUCGGGGCGUUAACACAGGGAAUCGUGACCAAGGUCGGACCUGAG.GACCGCGUUC....GGGUCACU...UGCG.....GAA...........CGCA.ACACCCGA....UCUCC......CUUC..UCGCGCCC.....GGAC..............GGGCGCUGACGGAG............G.GGGA......GCGCGUCACC.....AUCAGGGUCUCUUCCGUAGAACCGGUCCGCGCCCGCAUCGUCGACGAGCCCCCUCCGGGGCCGACGGUGCUGGAACAGGAUCUGUCGACAACGCUCGGAGCGGCGGACGCGGGGCUGUGUAUCGCGGCCUCGCGCCACGGCUCGCCGCUCACGGUCGGCCGUCUGGCCGACCUGCCGGGCUCCGGCGGCGACCUCACGGUCGCCUUCGGCGCGCCCGAACGAGGGCUGCCGGCGAUCCUCGGCCUCGCGGUCGAGGACGUGAGCGCGGGCGAGUCCACGGCUGGAUUCGACCGCUGGCUCAACAC
#=GR GSLNARP_GFPJP1N02HFKWJ/479-43 CODON                .............................................................................................................................................................................................................................................................................................................................................................................................................................................................................................................................................................................
#=GR GSLNARP_GFPJP1N02HFKWJ/479-43 TT_RNIE_SLOW         .............................................................................................................................................................................................................................................................................................................................................................................................................................................................................................................................................................................
SL_4KL_010_BRINE_10091194/675-1157                      ACCGCUCCGCGUUUCGUCACAGACCGUAGCCAACCCGGAUGGGCCGGCUACACACCAGGGAAUCGUGACCAAGGUCGGAUCUGAA.GGCCGCGUCU....GGGUCAAU...UGCG.....GAC...........UGCA.ACACCCAA....UCUCG......CUCAU..GGUGCCGCCG..AAUA...........UGGCGACACCCCAAGAG............G.GAGA......GCGCGUCACC.....GUCAGGAUCUCUUCGCGAGAACCGGUCCGUGCCCGCCUCGUCGACGAACCCGCGCCGGGCUUCGUCGUCGACAGCAUGGACCUGUCGGCAGCCCUUUCGGUCGAAUCGGGGCUACGGAUCGCCACAUCCGCUUAUGGACAGCCACUGUCCAUCGAGCGGCUUGGCCAACUCCGUCCGCAACUGGCGGAUGGAAUGACCGUUGCCUUCGGCUCGCCGGGACGGGGACUGCCGGAAAUACUCGGGAUCACUCCCGAGGCAGUCUCGGCCGCAACCGCGGCUGGAGACCAUGUUGAAUCCGAUCCGGG
#=GR SL_4KL_010_BRINE_10091194/675-1157 CODON           .............................................................................................................................................................................................................................................................................................................................................................................................................................................................................................................................................................................
#=GR SL_4KL_010_BRINE_10091194/675-1157 TT_RNIE_SLOW    .............................................................................................................................................................................................................................................................................................................................................................................................................................................................................................................................................................................
SL_4KL_010_BRINE_10095573/191-1                         GCUCCGCAUCGCAACACAGACCGGCUCCGGAUCGGAGGGUUCGGGGUCGUUAAGACAGGGAAUCGUGACCGAGGUCGGAGCUGAU.GGGCGCGCUC....GGGUCAAU...UGCG.....GUC...........UGCA.ACACCCAA....UCUCC......CU..GCCGGUCCCGUCCG.GAA............UGGAUGGGCUGGUUGAG............G.GGGA......ACGCGUCUCC.....GUCAGGGUCUCUU....................................................................................................................................................................................................................................................................................................
#=GR SL_4KL_010_BRINE_10095573/191-1 CODON              .....................................................................................................................................................................................................................................................................STP.....................................................................................................................................................................................................................................................................................................
#=GR SL_4KL_010_BRINE_10095573/191-1 TT_RNIE_SLOW       .............................................................................................................................................................................................................................................................................................................................................................................................................................................................................................................................................................................
NZ_KB905379.1/273842-274324                             GCUCCGCGUCCGUUCACAGACCGGCUCCGGAUCUGAGGGUUCGGGGUCGUUAAGACAGGGAAUCGUGACCGAGGUCGGAGCUGAU.GGGCGCGUUC....GGGUCAAU...UGCG.....GAC...........UGCA.ACACCCGA....UCUCU......CUC.CCGGUACCUUCCG..CGA............UGGAAGUGCCCGGCGAG............G.GGGA......GCGCGUCACC.....GUCAGGGUCUCUUCGCGACGGCCAGUCCGCGCAAAGCUCGUCGACGAGCCCCUCACCGGGUACGUCGUCGACACCGCGGACGUGGAUACGGCACUCGAACGGUCCGACGCCGGGUUCGCCAUCGCCGCAUCGCGGUAUGGUGAGGAACUCGGCGUCGACCGGCUCGGCCAACUGGUCGAGCGCCGGGACGACGCGGGCCACAUGACAGUGGCCUUCGGCGCUCCGGAGCGCGGGUUGCCAGCGAUAUUCGGAUUGGACCCGGACGACGCCGUCCCAGACGGCACAGGUGACGACGACGCCGGGUU
#=GR NZ_KB905379.1/273842-274324 CODON                  .............................................................................................................................................................................................................................................................................................................................................................................................................................................................................................................................................................................
#=GR NZ_KB905379.1/273842-274324 TT_RNIE_SLOW           .............................................................................................................................................................................................................................................................................................................................................................................................................................................................................................................................................................................
NC_013202.1/1747133-1747615                             GCUCCGCGUCCGUUCACAGACCGGCUCCGGAUCUGAGGGUUCGGGGUCGUUAAGACAGGGAAUCGUGACCGAGGUCGGAGCUGAU.GGGCGCGUUC....GGGUCAAU...UGCG.....GAC...........UGCA.ACACCCGA....UCUCU......CUC.CCGGUACCUUCCG..CGA............UGGAAGUGCCCGGCGAG............G.GGGA......GCGCGUCACC.....GUCAGGGUCUCUUCGCGACGGCCAGUCCGCGCAAAGCUCGUCGACGAGCCCCUCACCGGGUACGUCGUCGACACCGCGGACGUGGAUACGGCACUCGAACGGUCCGACGCCGGGUUCGCCAUCGCCGCAUCGCGGCAUGGUGAGGAACUCGGCGUCGACCGGCUCGGCCAACUGGUCGAGCGCCGGGACGACGCGGGCCACAUGACAGUGGCCUUCGGCGCUCCGGAGCGCGGGUUGCCAGCGAUAUUCGGAUUGGACCCGGACGACGCCGUCCCAGACGGCACAGGUGACGACGACGCCGGGUU
#=GR NC_013202.1/1747133-1747615 CODON                  .............................................................................................................................................................................................................................................................................................................................................................................................................................................................................................................................................................................
#=GR NC_013202.1/1747133-1747615 TT_RNIE_SLOW           .............................................................................................................................................................................................................................................................................................................................................................................................................................................................................................................................................................................
NZ_AOIU01000034.1/38233-37754                           GCUCCGGGUCCGCUCAUGGACCGGCUCCGGUUCGGACGAAUCGGGGUCGUUAAGACAGGGAAUCGUGACCGAGGUCGGUGCUGAU.GAACGCGUAC....GGGUCAAU...UGCG.....GCC...........UGCA.ACACCCAG....UCUCG......CUCCCCGUGCCCUCCG...GAA.............UGGAGGUCGGGG..AG............G.GGGA......GCGCGUCUCC.....GUCAGGGUCUCUUCGCGACGACCGGUACGGGCGAAGCUCGUCGACGAGCCCGCGGCAGGGUUCGUCGUCGACUCGACCGAUAUCGACGACGCACUCGCGCGUCCGGACGCCGGGCUGACCAUCGCGGCCUCUCGCUACGGCGAGGAGCUGACCGUCACGAAGCUCGACCAGCUGGUCGAACGGCUUCGUGGCGGAGACGAUGGGAACGCAUCCGGUGUCGAGACGGGCGGAUCCGACGAAUCUGACGCAUCCGACGACGAGGCGGCGCCCCUGGGUGACCUGACAGUCGCCUUCGGUGCGCCCGA
#=GR NZ_AOIU01000034.1/38233-37754 CODON                .............................................................................................................................................................................................................................................................................................................................................................................................................................................................................................................................................................................
#=GR NZ_AOIU01000034.1/38233-37754 TT_RNIE_SLOW         .............................................................................................................................................................................................................................................................................................................................................................................................................................................................................................................................................................................
NZ_AOME01000079.1/8619-8140                             GCUUCGCGCCGUCUCACGGACCGGCUCCGAAUCGCAAGGUUCGGGGUCGUCAAGACAGGGAAUCGUGACCGAGGUCGGCCCUGAU.GGACGCGUUC....GGGUCAAU...UGCG.....GAC...........UGCA.ACACCCGA....UCUCA......CUGGUC.GAUCCCAC....CGAC.............GUGGGACUCGACGAG............G.GAGA......GCGUGUGACC.....GUCAGGAUCUCUUCGCGAGAGCCGGUCCGCGCGCGGAUCGUCGACGAGCCCGCACCCGGGUUCGCCGUCGAGCGCGCGGACCUCUCGGCAGCGCUCGGCCGUGAGGACGCCGGGCUCCGGAUCGCCACGUCGCGCCACGGUGAGGCGCUCACGACGGAUCGACUCGGAGUGCUGGCCGGACGGGUCGAAGACGGCAUGACCGUCGCCUUCGGCGCGCCCGAGAGAGGGCUGCCGGCGAUGCUUGGCAUCGACACCGGGUCGGUGGCGAGUGGCAGCGAGACCGACGAGCCUGCGGGGUUCGAUCG
#=GR NZ_AOME01000079.1/8619-8140 CODON                  .............................................................................................................................................................................................................................................................................................................................................................................................................................................................................................................................................................................
#=GR NZ_AOME01000079.1/8619-8140 TT_RNIE_SLOW           .............................................................................................................................................................................................................................................................................................................................................................................................................................................................................................................................................................................
GQKUMWE01CQSAM/317-539                                  GCUUCGCACCGUUUCACGGACCGGCUCCGGAUCACAGAAUCCGGGGUCGUUAAGACAGGGAAUCGUGACCGAGGUCGGCCCUGAU.GGACGCGUUC....GGGUCAAU...UGCG.....GCU...........UGCA.ACACCCGA....UCUCG......CUGGUC.GAUCCCAC....CGAC.............GUGGGACUCGACGAG............G.GAGA......GCGUGUGACC.....GUCAGGAUCUCUUCGCGAGAGCCGGUUCGCGCACGGAUCGUCGACGAG.................................................................................................................................................................................................................................................................
#=GR GQKUMWE01CQSAM/317-539 CODON                       .........................................................................................................................................................................................................................................................................................................STP.................................................................................................................................................................................................................................................................
#=GR GQKUMWE01CQSAM/317-539 TT_RNIE_SLOW                .............................................................................................................................................................................................................................................................................................................................................................................................................................................................................................................................................................................
NZ_BAFM01000007.1/1579-2058                             GCUUCGCGCCGUCUCACGGACCGGCUCCGAAUCCCAAGGUUCGGGGUCGUCAAGACAGGGAAUCGUGACCGAGGUCGGCCCUGAU.GGACGCGUUC....GGGUCAAU...UGCG.....GAC...........UGCA.ACACCCGA....UCUCG......CUGGUC.GAUCCCAC....CGAC.............GUGGGACUCGACGAG............G.GAGA......GCGUGUGACC.....GUCAGGAUCUCUUCGCGAGAGCCGGUUCGCGCGCGGAUCGUCGACGAGCCCGCACCCGGGUUCGCCGUCGAGCGUGCGGACCUCUCGGCAGCGCUCGGCCGUGAGGACGCCGGGCUCCGGAUCGCCACGUCGCGCCACGGUGAGGCGCUCACGACGGAGCGACUCGGGGUGCUGGCCGGACGGGUCGAAGACGGCAUGACCGUCGCCUUCGGCGCGCCCGAGCGAGGGCUGCCGGCGAUGCUCGGCAUCGACGAGGCGUCGGUGGCGAGUGCGGACGAGACCGGGUCGGACCCUGCGGGGUUCGA
#=GR NZ_BAFM01000007.1/1579-2058 CODON                  .............................................................................................................................................................................................................................................................................................................................................................................................................................................................................................................................................................................
#=GR NZ_BAFM01000007.1/1579-2058 TT_RNIE_SLOW           .............................................................................................................................................................................................................................................................................................................................................................................................................................................................................................................................................................................
NZ_AOMD01000025.1/140288-140767                         GCUUCGCGCCGUCUCACGGACCGGCUCCGAAUCCCAAGGUUCGGGGUCGUCAAGACAGGGAAUCGUGACCGAGGUCGGCCCUGAU.GGACGCGUUC....GGGUCAAU...UGCG.....GAC...........UGCA.ACACCCGA....UCUCG......CUGGUC.GAUCCCAC....CGAC.............GUGGGACUCGACGAG............G.GGGA......GCGUGUGACC.....GUCAGGAUCUCUUCGCGAGAGCCGGUCCGCGCGCGGAUCGUCGACGAGCCCCUUCCGGGGUUCGUCGUCGAGCGCGCGGACCUCUCGGCAGCGCUCGGCCGUGAGGACGCCGGGCUCCGGAUCGCCACGUCGCGCCACGGUCAGGCGCUCACGACGGAGCGACUCGGAGUGCUGGCCGGACGGGUCGAAGACGGCAUGACUGUCGCCUUCGGCGCGCCCGAGCGAGGGCUGCCGGCGAUGCUCGGCAUCGACACGGCGUCGGUGGCGAGUGCGGACGAGACCGGGUCGGACCCUGGAGGGUUCGA
#=GR NZ_AOMD01000025.1/140288-140767 CODON              .............................................................................................................................................................................................................................................................................................................................................................................................................................................................................................................................................................................
#=GR NZ_AOMD01000025.1/140288-140767 TT_RNIE_SLOW       .............................................................................................................................................................................................................................................................................................................................................................................................................................................................................................................................................................................
GSLNARP_contig29074/541-59                              GCUCCGCGUGCGUUCACAGACCGGCUCCGGACCGAAGCGUUCGGGGUCGUCAAGACAGGGAAUCGUGACCGAGGUCGGAGCUGAU.GGCCGCGUUC....GGGUCAAU...UGCG.....GAC...........UGCA.ACACCCGG....UCUCA......CUCC..CGGUGUCGCC...CGCGAU..........GGCGACGCCGUCGGAG............G.GGGA......GCGUGUCACC.....GUCAGCAUCUCUUCGCGAGAGCCGGUCCGGGCGAAGCUUAUCGACCAGCCCCCGUCGGGCUACGCUGUCGACGCCGCGGACCUCGAUACAGCGCUCGCGCGCGAGGACGCAGGACUGAGAAUCGCGUCCUCGCGGCACGGCGAGCGCCUGCGGCCGGGUCGACUCGACAACCUCGCGGCGGCGUGCCGCGAGACUGUCGACAGCGACGGCCGACCCCCGUACACGGUCGCGUUCGGAGCGCCCGAACGUGGCCUGCCGGCGAUCCGCGGACUCGACCCGGAGGCCGUCCGGGCGGGCUCGCGCGG
#=GR GSLNARP_contig29074/541-59 CODON                   .............................................................................................................................................................................................................................................................................................................................................................................................................................................................................................................................................................................
#=GR GSLNARP_contig29074/541-59 TT_RNIE_SLOW            .............................................................................................................................................................................................................................................................................................................................................................................................................................................................................................................................................................................
P_1C_Liq_1_UnCty_1017446/485-921                        CCCGUUGCGGCUCUCGUCGCAGACCACAGCCGAUUCGUCCGAGUCGGCUGUCAACCAGGGAAUCGUGACCGAGGUCGGAUCUGAA.GGCCGCGUCC....GGGUCACU...UGCG.....GAC...........UGCA.ACACCCGA....UCUCU......CUCA..CGGUGCCGCCG..UCGA...........UGGCGACACCGGCUGAG............G.GGGA......GCGCGUCACC.....GUCAGGAUCUCUUCGAGAGAACCGGUUCGCGCGCGCCUCGUCGANGAGCCCACACCGGGCUUCGACGUGGCGACUGUGAACCUGUCGGCCGCCCUUGCCGACGCCGCCGGACGACGGAUCGCCACCUCCCGUCAUGGACAGGAGCUGUCCAUCACGCGACUGGCGGAGUUCCGUCCCGACUACCGGGAUGGGCUGACCGUUGCUUUCGGCUCGCCGGGACGAGGGCUGCCGGAGAUACUCGGGGUUGACCCCGAGACAA..............................................
#=GR P_1C_Liq_1_UnCty_1017446/485-921 CODON             ...........................................................................................................................................................................................................................................................................................................................................................................................................................................................................................................................STP...............................................
#=GR P_1C_Liq_1_UnCty_1017446/485-921 TT_RNIE_SLOW      .............................................................................................................................................................................................................................................................................................................................................................................................................................................................................................................................................................................
P_1C_Liq_3_UnCty_1022117/304-1                          CCCGUUGCGGCUCUCGUCGCAGACCACAGCCGAUUCGUCCGAGUCGGCUGUCAACCAGGGAAUCGUGACCGAGGUCGGAUCUGAA.GGCCGCGUCC....GGGUCACU...UGCG.....GAC...........UGCA.ACACCCGA....UCUCU......CUCA..CGGUGCCGCCG..UCGA...........UGGCGACACCGGCUGAG............G.GGGA......GCGCGUCACC.....GUCAGGAUCUCUUCGAGAGAACCGGUUCGCGCGCGCCUCGUCGANGANCCCACACCGGGCUUCGACGUGGCGACUGUGAACCUGUCGGCCGCCCUUGCCGACGCCGCCGGACGACGGAUCGCCACC...................................................................................................................................................................................
#=GR P_1C_Liq_3_UnCty_1022117/304-1 CODON               .......................................................................................................................................................................................................................................................................................................................................................................................STP...................................................................................................................................................................................
#=GR P_1C_Liq_3_UnCty_1022117/304-1 TT_RNIE_SLOW        .............................................................................................................................................................................................................................................................................................................................................................................................................................................................................................................................................................................
P_1C_Sed_2_UnCty_1128195/332-1                          CCCGUUGCGGCUCUCGUCGCAGACCACAGCCGAUUCGUCCGAGUCGGCUGUCAACCAGGGAAUCGUGACCGAGGUCGGAUCUGAA.GGCCGCGUCC....GGGUCACU...UGCG.....GAC...........UGCA.ACACCCGA....UCUCU......CUCA..CGGUGCCGCCG..UCGA...........UGGCGACACCGGCUGAG............G.GGGA......GCGCGUCACC.....GUCAGGAUCUCUUCGAGAGAACCGGUUCGCGCGCGCCUCGUCGACGAGCCCACACCGGGCUUCGACGUGGCGACUGUGAACCUGUCGGCCGCCCUUGCCGACGCCGCCGGACGACGGAUCGCCACCUCCCGUCAUGGACAGGAGCUGUCCAUCA.......................................................................................................................................................
#=GR P_1C_Sed_2_UnCty_1128195/332-1 CODON               ..................................................................................................................................................................................................................................................................................................................................................................................................................STP........................................................................................................................................................
#=GR P_1C_Sed_2_UnCty_1128195/332-1 TT_RNIE_SLOW        .............................................................................................................................................................................................................................................................................................................................................................................................................................................................................................................................................................................
P_1C_Liq_2_UnCty_1026371/391-1                          CCCGUUGCGGCUCUCGUCGCAGACCACAGCCGAUUCGUCCGAGUCGGCUGUCAACCAGGGAAUCGUGACCGAGGUCGGAUCUGAA.GGCCGCGUCC....GGGUCACU...UGCG.....GAC...........UGCA.ACACCCGA....UCUCU......CUCA..CGGUGCCGCCG..UCGA...........UGGCGACACCGGCUGAG............G.GGGA......GCGCGUCACC.....GUCAGGAUCUCUUCGAGAGAACCGGUUCGCGCGCGCCUCGUCGACGAGCCCACACCGGGCUUCGACGUGGCGACUGUGAACCUGUCGGCCGCCCUUGCCGACGCCGCCGGACGACGGAUCGCCACCUCCCGUCAUGGACAGGAGCUGUCCAUCNCGCGACUGGCGGAGUUCCGUCCCGACUACCGGGAUGGGCUGACCGUUGCUUUCGGCUCG............................................................................................
#=GR P_1C_Liq_2_UnCty_1026371/391-1 CODON               .............................................................................................................................................................................................................................................................................................................................................................................................................................................................................................................................................................................
#=GR P_1C_Liq_2_UnCty_1026371/391-1 TT_RNIE_SLOW        .............................................................................................................................................................................................................................................................................................................................................................................................................................................................................................................................................................................
77515515/397-849                                        GCCCUUGCGGCUCUCGUCGCAGACCACAGCCGAUUCGUCCGAGUCGGCUGUCAACCAGGGAAUCGUGACCGAGGUCGGAUCUGAA.GGCCGCGUCC....GGGUCACU...UGCG.....GAC...........UGCA.ACACCCGA....UCUCU......CUCA..CGGUGCCGCCG..UCGA...........UGGCGACACCGGCUGAG............G.GGGA......GCGCGUCACC.....GUCAGGAUCUCUUCGAGAGAACCGGUUCGCGCGCGCCUCGUCGACGAGCCCACACCGGGCUUCGACGUGGCGACUGUGAACCUGUCGGCCGCCCUUGCCGACGCCGCCGGACGACGGAUCGCCACGUCCCGUCAUGGACAGAUGCUGUCCAUCGCGCGACUGGCUGAGUCCCGCCCGACUAACCGGGAUGGGCUGACGUCGCUUCGGCGCGCGGGCCGCGGGCUGCCGGAGAUACUCGGGAUCCCACCCGAAGGCUAUCUCGGCUGCUGACGCCG..............................
#=GR 77515515/397-849 CODON                             .................................................................................................................................................................................................................................................................................................................................................................................................................................................................................................................................STP.........................................
#=GR 77515515/397-849 TT_RNIE_SLOW                      .............................................................................................................................................................................................................................................................................................................................................................................................................................................................................................................................................................................
P_A23_Liq_3_Fmt_1016381/444-1                           GCCCUUGCGGCUCUCGUCGCAGACCACAGCCGAUUCGUCCGAGUCGGCUGUCAACCAGGGAAUCGUGACCGAGGUCGGAUCUGAA.GGCCGCGUCC....GGGUCACU...UGCG.....GAC...........UGCA.ACACCCGA....UCUCC......CUCA..CGGUGCCGCCG..UCGA...........UGGCGACACCGGCCGAG............G.GGGA......GCGCGUCACC.....GUCAGGAUCUCUUCGAGAGAACCGGUUCGCGCGCGCCUCGUCGACGAGCCCACACCGGGCUUCGACGUGGCGACUGUGAACCUGUCGGCCGCCCUUGCCGACGCCGCCGGACGACGGAUCGCCACGUCCCGUCAUGGACAGCAGCUGUCCAUCGCGCGACUGGCGGAGUUCCGCCCCGACUACUGCGAGGGGCUGACCGUCGCCUUCGGCGCGCCGGGCCGCGGGCUGCCGGAGAUACUCGGGAUCCCACCCGAGGCAAUCUCGGC.......................................
#=GR P_A23_Liq_3_Fmt_1016381/444-1 CODON                .................................................................................................................................................................................................................................................................................................................................................................................................................................................................................................................................STP.........................................
#=GR P_A23_Liq_3_Fmt_1016381/444-1 TT_RNIE_SLOW         .............................................................................................................................................................................................................................................................................................................................................................................................................................................................................................................................................................................
APHM01021628.1/4310-4792                                CCCAUUGCGGUGCUCGUCGCAGACCACAGCCGAUUCGUCCGAGUCGGCUGUCAACCAGGGAAUCGUGACCGAGGUCGGAUCUGAA.GGCCGCGUCC....GGGUCACU...UGCG.....GAC...........UGCA.ACACCCGA....UCUCU......CUCA..CGGUGCCGCCG..UCGA...........UGGCGACACCGGCCGAG............G.GGGA......GCGCGUCACC.....GUCAGAAUCUCUUCGAGAGAACCGGUUCGCGCGCGCCUCGUCGACAAGCCCACACCGGGCUUCGAUGUGGCGACUGUGAACCUGUCGGCCGCCCUUGCCGACGCCGCCGGACGACGGAUCGCCACCUCCCGUCAUGGACAGCAGCUGUCCAUCGGGCGACUGGCCGAGUUCCGUCCCGCACGGGACGGGCUGACCGUCGCCUUCGGCGCGCCGGAACGAGGGCUGCCGGAGAUACUCGGGAUUCCACCCGAGGCUAUCUCGGCUGCUGACGCAGCCGGGGCGUCCAAGCCGUAUGGAUUGGACGA
#=GR APHM01021628.1/4310-4792 CODON                     .................................................................................STP....................................................................................................A...........UG.......................................................................................................................................................................................................................................................................................................................................................................
#=GR APHM01021628.1/4310-4792 TT_RNIE_SLOW              .............................................................................................................................................................................................................................................................................................................................................................................................................................................................................................................................................................................
P_1C_Sed_2_UnCty_1030622/544-983                        GCCGCUCCGCGUUUCGUCACAGACGGUAGCCGACCCAGACGGGACGGCUACACACCAAGGAAUCGUGACCAAGGUCGGAUCUGAA.GGCCGCGUUC....GGGUCACU...UGCG.....GAC...........UGCA.ACACCCGA....UCUCC......CUCA..UGGUGCCGCCG..GAGA...........UGGCAGCGCCGAGCGAG............G.GGGA......GCGCGUCACC.....GUCAGGAUCUCUUCGAGAGAACCGGUCCGUGCACGACUCGUCGACGAGCCCAUAUCGGGGUUCGACGUCGAAUGCAUGGGCCUCUCGGCUGCCCUCAGCGACGAAUCGGGGCUCCGGAUCGCCGCCUCCGAGUACGGGAAAGAGCUGUCCCACACUCGGCUCGGCGACCUCCUGCCGCAGUUGGCAGGGGGGAUGUCCGUCGCCUUCGGUUCGCCCGGCAGAGGGCUGCCGGAAAUACUCGGGAUCGAACCCGAGGCAGUCU...........................................
#=GR P_1C_Sed_2_UnCty_1030622/544-983 CODON             ..............................................................................................................................................................................................................................................................................................................................................................................................................................................................................................................................STP............................................
#=GR P_1C_Sed_2_UnCty_1030622/544-983 TT_RNIE_SLOW      .............................................................................................................................................................................................................................................................................................................................................................................................................................................................................................................................................................................
SL_5KL_010_BRINE_10180849/406-1                         ...........................................CCGGCUACACACCAAGGAAUCGUGACCAAGGUCGGAUCUGAA.GGCCGCGUUC....GGGUCACU...UGCG.....GAC...........UGCA.ACACCCGA....UCUCC......CUCA..UGGUGCCGCCG..AAUA...........UGGCGACGCCAGCCGAG............G.GGGA......GCGCGUCACC.....GUCAGGAUCUCUUCGAGAGAACCGGUUCGUGCACGACUCGUCGACGAACCCACAACGGGGUUCGACGUCGAAUGUACGGGCCUCUCGGCUGCCCUCAGCGACGAAUCGGGCCUCACAAUCGCCACCUCGGCCUACGGAGACAAACUCUCUUCUGGCCGACUUGGCGAACUCCUUCCGGAACUCCGGGAGGGCGCAACCGUUGCGUUCGGCUCGCCAGGCAGAGGGUUGCCGGAAAUACUCGGGAUCAAACCCGAGGCAGUCUCAGCCGCAC..................................
#=GR SL_5KL_010_BRINE_10180849/406-1 CODON              ...........................................AUG.........................................................................................................................................................................................................................................................................................................................................................................................................................................................................................STP...................................
#=GR SL_5KL_010_BRINE_10180849/406-1 TT_RNIE_SLOW       .............................................................................................................................................................................................................................................................................................................................................................................................................................................................................................................................................................................
SL_6KL_011_BRINE_1082566/627-190                        .............................................GGUUACGCACCAAGGAAUCGUGACCAAGGUCGGAUCUGAA.GGCCGCGUUC....GGGUCACU...UGCG.....GAC...........UGCA.ACACCCGA....UCUCC......CUCA..UGGUGCCGCCG..AAUA...........UGGCGACGCCAGCCGAG............G.GGGA......GCGCGUCACC.....GUCAGGAUCUCUUCGAGAGAACCGGUUCGUGCACGACUCGUCGACGAACCCACAACGGGGUUCGACGUCGAAUGUACGGGCCUCUCGGCUGCCCUCAGCGACGAAUCGGGCCUCACAAUCGCCACCUCGGCCUACGGAGACAAACUCUCUUCUGGCCGGCUUGGCGAACUCCUUUCGGAACUCCGGGAGGGCGCAACCGUUGCGUUCGGCUCGCCAGGCAGAGGGUUGCCGGAAAUACUCGGGAUCAAACCCGAGGCAGUCUCAGCCGCACUCGCGGCUGGAGACCAUGUUGAAUCCGACCCCGG
#=GR SL_6KL_011_BRINE_1082566/627-190 CODON             ..............................................AUG............................................................................................................................................................................................................................................................................................................................................................................................................................................................................................................................
#=GR SL_6KL_011_BRINE_1082566/627-190 TT_RNIE_SLOW      .............................................................................................................................................................................................................................................................................................................................................................................................................................................................................................................................................................................
SL_8KL_010_SED_10233400/132-484                         GCUCCGGGUUUCGUCACAGACCGUAGCCGAUCCGGACGACGGACCGGCUACACACCAAGGAAUCGUGACCAAGGUCGGAUCUGAA.GGCCGCGUUC....GGGUCACU...UGCG.....GAC...........UGCA.ACACCCGA....UCUCC......CUCA..UGGUGCCGCCG..GAUA...........UGGCGACGCCAGCCGAG............G.GGGA......GCGCGUCACC.....GUCAGGAUCUCUUCGAGAGAACCGGUCCGUGCACGCCUCGUCGACGAACCCAUAUCGGGGCUCGUUGUCGAACGUGCGGACCUCUCGGCUGCCCUCAGCGACGAAUCGGGCGCAACGAUCGCCACCUCGGCCUACGGGGAGACGCUCUCCCACGGUCGACUCGGCGAACUCCUUC..................................................................................................................................
#=GR SL_8KL_010_SED_10233400/132-484 CODON              .......................................................................................................................................................................................................................................................................................................................................................................................................................................STP...................................................................................................................................
#=GR SL_8KL_010_SED_10233400/132-484 TT_RNIE_SLOW       .............................................................................................................................................................................................................................................................................................................................................................................................................................................................................................................................................................................
SL_4KL_010_BRINE_10134291/147-629                       CCGCGUCUCGUCGCAGACCGUAGCCGAUCCAGACGACGACGGACCGGCUACACACCAAGGAAUCGUGACCAAGGUCGGAUCUGAA.GGCCGCGUUC....GGGUCACU...UGCG.....GAC...........UGCA.ACACCCGA....UCUCC......CUCA..UGGUGCCGCCG..GAUA...........UGGCGACGCCAGCCGAG............G.GGGA......GCGCGUCACC.....GUCAGGAUCUCUUCGAGAGAACCGGUCCGUGCACGACUCGUCGACGAACCCAUAUCGGGGUUCGACGUCGAAUGUACGGGCCUCUCGGCUGCCCUCAGCGACGAAUCGGGCCUCACAAUCGCCACCUCGGCCUACGGAGACAAACUCUCUUCUGGCCGGCUUGGCGAACUCCUUUCGGAACUCCGGGAGGGCGCAACCGUUGCGUUCGGCUCGCCAGGCAGAGGGUUGCCGGAAAUACUCGGGAUCAAACCCGAGGCAGUCUCAGCCGCACUCGCGGCUGGAGACCAUGUUGAAUCCGACCCCGG
#=GR SL_4KL_010_BRINE_10134291/147-629 CODON            .............................................................................................................................................................................................................................................................................................................................................................................................................................................................................................................................................................................
#=GR SL_4KL_010_BRINE_10134291/147-629 TT_RNIE_SLOW     .............................................................................................................................................................................................................................................................................................................................................................................................................................................................................................................................................................................
SL_5KL_010_BRINE_10114435/1-431                         ....................................................CACCAAGGAAUCGUGACCAAGGUCGGAUCUGAA.GGCCGCGUUC....GGGUCACU...UGCG.....GAC...........UGCA.ACACCCGA....UCUCC......CUCA..UGGUGCCGCCG..GAUA...........UGGCGACGCCAGCCGAG............G.GGGA......GCGCGUCACC.....GUCAGGAUCUCUUCGAGAGAACCGGUCCGUGCACGACUCGUCGACGAGCCCAUAUCGGGGCUCGUUGUCGAAUGUAUGGGCCUCUCGGCUGCCCUCAGCGACGAAUCAGGCCUCACGGUUGCCGCCUCCGAGUACGGGGAGAAACUCACCCAUACUCGACUCGGCGGACUCCUUCCGGAACUCCGGGAGGGGAUGACCGUUGGCUUUGGUUCGCCCGGACGAGGGUUGCCGGAAAUACUCGGGAUCGAACCCGAGGCAGUCUCGGCCGCAGUCGCGGCUGGGCAGCACGUUGAAUCCACGCCGGG
#=GR SL_5KL_010_BRINE_10114435/1-431 CODON              ....................................................AUG......................................................................................................................................................................................................................................................................................................................................................................................................................................................................................................................
#=GR SL_5KL_010_BRINE_10114435/1-431 TT_RNIE_SLOW       .............................................................................................................................................................................................................................................................................................................................................................................................................................................................................................................................................................................
P_1C_Sed_2_UnCty_1330058/1-268                          .........................UCCGGACCUGAGCGUCCGGGGUCGUUACAAGAGGGAAUCGUGACCGAGGUCGGAUCUGAC.GGCCGCGUCC....GGGUCAAU...UGCG.....GAC...........UGCA.ACACCCGA....UCUCC......CUCCUCCUCCCC.......GAC.................GGGAUGGAGGUG......UCCGAAG.GAGA......GCGCGUCGCC.....AUCAGGAUCUCUUCGAGAGAGCCGGUCCGCGCACGGAUCGUCGACGAACCCUUGCCUGGGUUCGAGAUCCAGCGUGCGGACCUGCCGGAAGUGCUGGCCCGGCCCGACGCCGGGGCUC...........................................................................................................................................................................................
#=GR P_1C_Sed_2_UnCty_1330058/1-268 CODON               .........................AUG..................................................................................................................................................................................................................................................................................................................................................STP............................................................................................................................................................................................
#=GR P_1C_Sed_2_UnCty_1330058/1-268 TT_RNIE_SLOW        .............................................................................................................................................................................................................................................................................................................................................................................................................................................................................................................................................................................
SL_4KL_010_BRINE_10687755/1-245                         ....AUGCCGCCGCUGCUCCCGUCGCGGACGGGUUCCGAGUCAUCGGAACUGCGAGAAGGAAUCGUGACCGAGGUCGGAUCUGAG.GGACGCGUUC....GGGUCAAU...UGCG.....GAC...........UGCA.ACACCCGA....UCUCU......CUCCACACGCCUCCC....GGAC.............GGGAGCUGU.CGGAG............G.GGGA......GCGCGCAACC.....AUCAGGAUCUCUUCGCGAGAGCCGGUCCGAGCACGGAUCGUGGACGAGCCCGCACCGGGCUACACGAUCCUGAC.......................................................................................................................................................................................................................................
#=GR SL_4KL_010_BRINE_10687755/1-245 CODON              ....AUG..........................................................................................................................................................................................................................................................................................................................STP.........................................................................................................................................................................................................................................
#=GR SL_4KL_010_BRINE_10687755/1-245 TT_RNIE_SLOW       .............................................................................................................................................................................................................................................................................................................................................................................................................................................................................................................................................................................
JXWU01090489.1/525-742                                  GCUCCGCGUCUCGUCGCAGACCGGCUCCGGAUCGGACGGUUCGGGGUCGUAAAGACAGGGAAUCGUGACCGAGGUCGGAUCUGAC.GGGCGCGUUC....GGGUCAAU...UGCG.....GCA...........UGCA.ACACCCGA....UCUCCCU....CCUC..GCUCCC.......GACC................GGGAGUUCGAGG..........UCG.GAGA......GCGCGUUACC.....GUCAGGGUCUCUUCGCGACGGCCGGUCCGCGCCAAGAUCGUCGACG...................................................................................................................................................................................................................................................................
#=GR JXWU01090489.1/525-742 CODON                       .................................................STP......................................................................A...........UG..............................................................................................................................................................STP....................................................................................................................................................................................................................................................................
#=GR JXWU01090489.1/525-742 TT_RNIE_SLOW                .............................................................................................................................................................................................................................................................................................................................................................................................................................................................................................................................................................................
NZ_ASGZ01000021.1/7514-7993                             CGUGCUCCCGCCGAUGCGGCCCGACUCAUCCGGCCCCGACGGGUCGGAGCGACGAGCCGGAAUCGUGACCGAGGUCGGACCUGAA.GGCCGCGUUC....GGGUCAAU...UGCG.....GAC...........UGCA.ACACCCGA....UCUCCCUC...CACCUG..CCUCCC.....GGAC..............GGGAGGCGCAGGAG............G.GGGA......GCGCGUCACC.....GUCAGGGUCUCUUCGAGAGAACCCGUCCGCGCCCGCAUCGUGGACGACCCCCCACCGGGGUUCCGCGUCGCGGGCGAGGACGUCGCGGACGCCGCCGCCGCCGCCGAACUGGCGGUCGCCACCUCGCGGCACGGACGCCCGCUGUCCGUGUCGGGACUGAGCGAUCUCCACGCGCGACUGGACGACACGCACGUCGCCGUCGCGUUCGGUUCGCCGGGGCGGGGGCUUCCGGCCAUCCUCGGGAUGUCCCCCGAGGAGGUGCCGGUCGAACCCGGAGACGCAGACGACUCGGGGUUCGACCUCUG
#=GR NZ_ASGZ01000021.1/7514-7993 CODON                  .............................................................................................................................................................................................................................................................................................................................................................................................................................................................................................................................................................................
#=GR NZ_ASGZ01000021.1/7514-7993 TT_RNIE_SLOW           .............................................................................................................................................................................................................................................................................................................................................................................................................................................................................................................................................................................
NZ_AOIV01000008.1/240087-239608                         CCUCCUCGUCUCGUCUACGACCGGCUCCGAAUCGAACGAUUCGGGGUCGUUACAACAGGGAAUCGUGACCGAGGUCGGACCUGAA.GGUCGCGUUC....GGGUCAAU...UGCG.....GAC...........UGCA.ACACCCGG....UCUCC......CUCUA..CGCUCCGU....CCGGU............ACGGAGUUGGAGGAG............G.GAGA......GCGCGUCGCC.....AUCAGGAUCUCUUCGCGAGAACCGGUCCGUGCGCGGAUCGUGGACGAGCCCGUUCCGGGGUUCUCCAUCGCCCGCACGGACCUCGAGGAAGCACUCGGCCGCUCCGACGCGGGCGUCACUAUCGCGACGUCCCGCCACGGAGAGUCGCUGACGGUGCCGAAGCUAGCGGAACUCUCCCCGCGAAUCGACCGGGAGGGAGCCACCGUCGUCUUCGGUUCGCCAGGCCGCGGGCUUCCGGACAUUCUCGGCAUCAACGCCGAGGAAGUCACAGUCGAACCCUCCGACGGUCCGGGGUUCGACCUCUG
#=GR NZ_AOIV01000008.1/240087-239608 CODON              .............................................................................................................................................................................................................................................................................................................................................................................................................................................................................................................................................................................
#=GR NZ_AOIV01000008.1/240087-239608 TT_RNIE_SLOW       .............................................................................................................................................................................................................................................................................................................................................................................................................................................................................................................................................................................
SL_5KL_010_BRINE_10000579/6223-5744                     GCUUCGCGCCGCGUCACAGACCGGCUCCGAAUCGAACGGUUCGGGGUCGUCAAGACAAGGGAUCGUGACCGAGGUCGGACCUGAU.CGGCGCGUCC....GGGUCAAU...UGCG.....GCU...........UGCA.ACACCCGA....UCUCG......CUCAACGUGCCUCCA....CGAA.............UGGAGGUU.ACGGAG............G.GAGA......GCGCGUGACA.....GUCAGGAUCUCUUCGCGACGACCGGUCCGAGCGAAACUCGAAGACAGCCCCCUCCCGGGGCUUGCUAUCGAGCGGACGGACCUACAGGCAGCACUCAGCCGUGAGGACGCCGGCGUCUGCAUCGCGUCGUCUCGCUACGGUGAACCGCUCACCGUCGGGCGACUCGAGACGCUGGCCGGACGGAUCGAACGUGACGGAAUGACCGUCGCCUUCGGCUCGCCCGAAAGAGGGCUGCCAGAUAUCCUCGGUAUCGAGGUGUCGGCCAUCGAGGCGUCGAACGAAGACGCCGGUGGCUCGCCUGCGAC
#=GR SL_5KL_010_BRINE_10000579/6223-5744 CODON          .............................................................................................................................................................................................................................................................................................................................................................................................................................................................................................................................................................................
#=GR SL_5KL_010_BRINE_10000579/6223-5744 TT_RNIE_SLOW   .............................................................................................................................................................................................................................................................................................................................................................................................................................................................................................................................................................................
NZ_AOIM01000008.1/9077-9556                             GCUCCGCGCCACGUCACAGACCGGCUCCGAAUCAGACGGUUCGGGGUCGUUAAGACAAGGGAUCGUGACCGAGGUCGGACCUGAU.CAACGCGUGC....GGGUCAAU...UGCG.....GCU...........UGCA.ACACCCGA....UCUCC......CUCAACG..UACCGCCG..AAAA...........UGGCGGUCUCCG...AG............G.GAGA......GCGCGUGACU.....AUCAGGAUCUCUUCGCGACGACCGGUCCGGGCGAAACUCGUCGACGAGCCCCUCCCGGGGCUUACCGUCGAGCGGACGGACCUUCAGGCGGCUCUCAGCCGUGAGGACGCCGGCGUUCGAAUUGCGGCUUCCCGAUUCGGUGCAGAACUCACCGUCGGGCGGCUCGGAACGCUGGCCGGACACACAGAACGCGAUACUACCCGCGACGGAUACACAAUCGCGUUCGGUGCGCCCGAGAGAGGGCUGCCUGCCAUCCUCGAACUCGAGGAUACCACCGUCGAGUCGUUGUCGGCAUGGCCAUCGUG
#=GR NZ_AOIM01000008.1/9077-9556 CODON                  .............................................................................................................................................................................................................................................................................................................................................................................................................................................................................................................................................................................
#=GR NZ_AOIM01000008.1/9077-9556 TT_RNIE_SLOW           .............................................................................................................................................................................................................................................................................................................................................................................................................................................................................................................................................................................
P_A23_Liq_1_Fmt_1001862/2808-2326                       GCUCCGCGUGCCGUGGCGGACCGGCUCGACCCCUAGCGGGGAAGAGUCGAAAACACAGGGACUCGUGACCGAGGUCGGACCUGAA.GGCCGCGUCC....GGGUCAAU...UCCC.....CGCUGC........GGGA.ACACCCGA....UCUCC......CUGCUCGUCCCCUCCG...GAA.............UGGAGGCCGAGC.CGG..............GGGA......ACGCGUCACC.....AUCAGGGUCUCUUCGAGAGAACCGGUCCGCGCCCGUAUCACCGGGAAGCCCGAGGCCGGCUUCCAGGUCGCGGCCGCGGACCUGUCGGAAGCGCUCGCCGGCGACGGACUGGCCGUCGCAACGUCGCGACACGGAGCGGCACUCUCCGUCUCGCGGCUCGGCGACCUCGUUUCGGACGCGCGGGAUGCCGGCGGCUACACCGUCGCCUUCGGCGCGCCCGAACGGGGGCUUCCGGAGAUGCUCGGGCUCUCGCCCGACGACGUUCGGGCGGCCGUCGCCGACGGUCGCCCGGUCGAACCCGAUCC
#=GR P_A23_Liq_1_Fmt_1001862/2808-2326 CODON            .............................................................................................................................................................................................................................................................................................................................................................................................................................................................................................................................................................................
#=GR P_A23_Liq_1_Fmt_1001862/2808-2326 TT_RNIE_SLOW     .............................................................................................................................................................................................................................................................................................................................................................................................................................................................................................................................................................................
P_A23_Liq_1_Fmt_1006312/669-187                         CCCGUUGCGGUGCUCGUCGCAGACCACAGCCGAUUCGUCCGAGUCGGCUGUCAACCAGGGAAUCGUGACCGAGGUCGGAUCUGAA.GGCCGCGUCC....GGGUCACU...UGCG.....GAC...........UGCA.ACACCCGA....UCUCC......CUCGCCGUGC..CGCCG..UCGA...........UGGCGACACCGGCCGAG............G.GGGA......GCGCGUCACC.....GUCAGGAUCUCUUCGAGAGAACCGGUUCGCGCGCGCCUCGUCGAUAAGCCCACACCGGGCUUCGACGUGGCGACUGUGAACCUGUCGGCCGCCCUUGCCGACGCCGCCGGACGACGGAUCGCCACCUCCCGUCAUGGACAGGAGUUGUCCAUCGGGCGGCUGGCGGAGUUCCGCCCCGACUACCGCGAGGGGCUGACCGUCGCGUUCGGCUCGCCGGGACGAGGGCUGCCGGACAUACUCGGGAUCGCCCCCGAGACAAUCUCGGCUGAGCAAUCGGCCGGGGCGUCCGAGCCAGACGGCUUGGA
#=GR P_A23_Liq_1_Fmt_1006312/669-187 CODON              .............................................................................................................................................................................................................................................................................................................................................................................................................................................................................................................................................................................
#=GR P_A23_Liq_1_Fmt_1006312/669-187 TT_RNIE_SLOW       .............................................................................................................................................................................................................................................................................................................................................................................................................................................................................................................................................................................
P_A23_Liq_2_Fmt_1001778/227-1                           CCCGUUGCGGUGCUCGUCGCAGACCACAGCCGAUUCGUCCGAGUCGGCUGUUAACCAGGGAAUCGUGACCGAGGUCGGAUCUGAA.GGCCGCGUCC....GGGUCACU...UGCG.....GAC...........UGCA.ACACCCGA....UCUCC......CUCGCCGUGC..CGCCG..UCGA...........UGGCGACACCGGCCGAG............G.GGGA......GCGCGUCACC.....GUCAGGAUCUCUUCGAGAGAACCGGUUCGCGCGCGCCUCGUCGAUAAGC................................................................................................................................................................................................................................................................
#=GR P_A23_Liq_2_Fmt_1001778/227-1 CODON                .............................................................................................................................................................................................................................................................................................................................................................................................................................................................................................................................................................................
#=GR P_A23_Liq_2_Fmt_1001778/227-1 TT_RNIE_SLOW         .............................................................................................................................................................................................................................................................................................................................................................................................................................................................................................................................................................................
SL_5KL_010_BRINE_10182593/403-1                         ................................CGGACGACGGACCGGCUACACACCAAGGAAUCGUGACCAAGGUCGGAUCUGAA.GGCCGCGUUC....GGGUCACU...UGCG.....GAC...........UGCA.ACACCCGA....UCUCC......CUUGUGGUGC..CGCCG..GAGA...........UGGCGACACCCACUGAG............G.GGGA......GCGCGUCACC.....GUCAGGAUCUCUUCGAGAGAACCGGUCCGUGCACGACUCGUCGACGAGCCCACAACGGGGUUCGACGUCGAAUGUACGGGCCUCUCGGCUGCCCUCAGCGAUGAAUCAGGCAUAACGGUCGCCGCCUCCGAGUAUGGCGAGAUACUCUCGCAUGCGCGGCUCGGCGAACUCCUUCCGGAUCUCCGGGAGGGGAUGACCGUCGCCUUCGGUUCGCCCGGACGAGGGUUGCCGGAAAUACUCGGGAUCGAACCCGAGGC................................................
#=GR SL_5KL_010_BRINE_10182593/403-1 CODON              ..................................AUG...................................................................................................................................................................................................................................................................................................................................................................................................................................................................................STP..................................................
#=GR SL_5KL_010_BRINE_10182593/403-1 TT_RNIE_SLOW       .............................................................................................................................................................................................................................................................................................................................................................................................................................................................................................................................................................................
SL_6KL_011_BRINE_1122878/1-432                          ......................GCCGAUCCAGGCGAUGACGGACCGGCUACACACCAAGGAAUCGUGACCAAGGUCGGAUCUGAA.GGCCGCGUUC....GGGUCACU...UGCG.....GAC...........UGCA.ACACCCGA....UCUCC......CUCAUGGUGC..CGCCG..GAUA...........UGGCGACGCCCACUGAG............G.GGGA......GCGCGUCACC.....GUCAGGAUCUCUUCGAGAGAACCGGUCCGUGCACGNCUCGUCGACGAACCCAUAUCGGGGCUCGUUGUCGAACGUGCGGACCUCUCGGCUGCCCUCGACGACGAAUCGGGCGUAACGGUUGCCGCCUCCGAGUAUGGGGAGAAACUCUCCCACACUCGACUCGGCGACCUCCUUCCGGGUCUCCGGGAGGGGAUGACCGUCGCCUUUGGUUCACCCGGACGAGGGUUGCCGGAAAUACUCGGGAUCGAACCCGAGGCAGUCUCGGCCGCAGUCGCG.............................
#=GR SL_6KL_011_BRINE_1122878/1-432 CODON               ......................AUG....................................................................................................................................................................................................................................................................................................................................................................................................................................................................................................................STP.............................
#=GR SL_6KL_011_BRINE_1122878/1-432 TT_RNIE_SLOW        .............................................................................................................................................................................................................................................................................................................................................................................................................................................................................................................................................................................
SL_5KL_010_SED_10176812/386-1                           .....................................GACGGACCGGCUACACACCAAGGAAUCGUGACCAAGGUCGGAUCUGAA.GGCCGCGUUC....GGGUCACU...UGCG.....GAC...........UGCA.ACACCCGA....UCUCU......CUCAUGGUGC..CGCCG..GAUA...........UGGCGACACCCACUGAG............G.GAGA......GCGCGUCACC.....GUCAGGAUCUCUUCGAGAGAACCGGUCCGUGCACGACUCGUCGACGAACCCAUAUCGGGGCUCGUUGUCGAACGUGCGGACCUCUCGGCUGCCCUCAGCGAUGAAUCAGGCAUAACGGUCGCCGCCUCCGAGUAUGGCGAGAUACUCUCGCAUGCGCGGCUCGGCGAACUCCUUCCGGAUCUCCGGGAGGGGAUGACCGUCGCCUUCGGUUCGCCCGGACGAGGGUUGCCGGAAAUACUCGGGAU............................................................
#=GR SL_5KL_010_SED_10176812/386-1 CODON                .....................................AUG....................................................................................................................................................................................................................................................................................................................................................................................................................................................................STP..............................................................
#=GR SL_5KL_010_SED_10176812/386-1 TT_RNIE_SLOW         .............................................................................................................................................................................................................................................................................................................................................................................................................................................................................................................................................................................
GSLSAAI_GFP0ZZ301BFHUD/180-408                          GCCGCUCCGCGUUUCGUCACAGACCGUAGCCGACCCAGACGGGGCGGCUACACACCAAGGAAUCGUGACCAAGGUCGGAUCUGAA.GGCCGCGUUC....GGGUCACU...UGCG.....GAC...........UGCA.ACACCCGA....UCUCC......CUUGUGGUGC..CGCCG..AAUA...........UGGCGACACCCGCUGCG............G.GAGA......GCGCGUCACC.....GUCAGGAUCUCUUCGAGAGAACCGGUCCGUGCACGACUCGUCGACGAACCC..............................................................................................................................................................................................................................................................
#=GR GSLSAAI_GFP0ZZ301BFHUD/180-408 CODON               ............................................................................................................................................................................................................................................................................................................STP..............................................................................................................................................................................................................................................................
#=GR GSLSAAI_GFP0ZZ301BFHUD/180-408 TT_RNIE_SLOW        .............................................................................................................................................................................................................................................................................................................................................................................................................................................................................................................................................................................
APHM01000442.1/2738-3217                                UGUGCUCCCGCCGUUGUUGCCAGACACCUCCGGCCCAGACGGGGCGGAGCUACGAGACGGAAUCGUGACCGAGGUCGGACCUGAG.GGCCGCGUUC....GGGUCAAU...UGCG.....GAC...........UGCA.ACACCCGA....UCUCCCU....CCGGGCGCCCC........CAGAC................GGGGUGCCCGA........CGAGG.GGGA......GCGUGUCACC.....GUCAGGGUCUCUUCGCGAGAGCCCGUUCGCGCCAAGCUCGUCGACGACACGGUGUUGUCCGUCGAGCGCGCGGACGUGGGGAGCAUCACGGCCGACGCCGACGUGUCGAUCGCCGCCUCCCGCCACGGGGAACGUCUCUCCGUGGCGCGGUUGGAGACGGUGACGGCCCGACUACGCGACGCAGACCGCGUCGCAGUCGCGUUCGGCGCCCCGGCGCGUGGGCUCCCCGCCAUCUUCGGGAUCGAGGGUGGACCGGUCGACGCCGAUACGCGGUUCGACCGGUGGCUGAACACGGUUCCAGACCA
#=GR APHM01000442.1/2738-3217 CODON                     .............................................................................................................................................................................................................................................................................................................................................................................................................................................................................................................................................................................
#=GR APHM01000442.1/2738-3217 TT_RNIE_SLOW              .............................................................................................................................................................................................................................................................................................................................................................................................................................................................................................................................................................................
JXWS01030537.1/758-1237                                 CGUGCUCCCGCCGCUGUUGCCAGACACCUCCGGCCCAGACGGGGCGGAGCUGCGAGACGGAAUCGUGACCGAGGUCGGACCUGAA.GGCCGCGUUC....GGGUCAAU...UGCG.....GAC...........UGCA.ACACCCGA....UCUCCCU....CCGGGCACCCC........CAGAC................GAGGUGCCCGC........CGAGG.GGGA......GCGCGUCACC.....GUCAGGGUCUCUUCGCGAGAGCCCGUUCGCGCCAAGCUCGUCGACGACACCGCGUUGUCGGUCGAGCGCGCGGACGUGGGGAGCGUCACGGCCGACGCCGACGUGUCGAUCGCCGCCUCCCGUCACGGGGACACACUCUCCGUGCCGGCGCUGGAGACGGUGACGACGCAGUUGGCGACGGCCGACCGCGUCGCCGUCGCGUUCGGCGCGCCGGCGCGGGGGCUCCCCGCCAUCCUCGGGUACGAGGAAGGCCCGGUCGACCCCGCCGACACGCGGUUCGACCGGUGGCUGAACACGGUUCCGGA
#=GR JXWS01030537.1/758-1237 CODON                      .............................................................................................................................................................................................................................................................................................................................................................................................................................................................................................................................................................................
#=GR JXWS01030537.1/758-1237 TT_RNIE_SLOW               .............................................................................................................................................................................................................................................................................................................................................................................................................................................................................................................................................................................
P_A23_Liq_1_Fmt_1000580/757-1236                        CGUGCUCCCGCCGUUGUUGCCAGACACCUCCGGCCCAGACGGGGCGGAGCUCCGAGACGGAAUCGUGACCGAGGUCGGACCUGAA.GGCCGCGUCC....GGGUCAAU...UGCG.....GAC...........UGCA.ACACCCGA....UCUCCCU....CCGGGCACCCC........CAGAC................GGGGUGCCCGC........CGAGG.GGGA......GCGCGUCACC.....GUCAGGGUCUCUUCGCGAGAGCCGGUUCGCGCCAAACUCGUCGACGACACCGUGUUGUCGGUCGAGCGCGCGGACCUGGGGAGCGUCACAGCCGACGCCGACGUGUCGAUCGCCGCCUCCCGCCACGGGGACACACUCUCCGUGCCGGCGUUGGAGGUGGUGACGACGGAGUUGGUGGCGGCAGACCGCGUCGCCGUCGCGUUCGGCGCGCCGGCGCGGGGGCUCCCCGCCAUCCUCGGGUACGAGGACGGGCCGGUCGACCCCGCGGACACGCGGUUCGACCGGUGGCUGAACACGGUUCCGGA
#=GR P_A23_Liq_1_Fmt_1000580/757-1236 CODON             .............................................................................................................................................................................................................................................................................................................................................................................................................................................................................................................................................................................
#=GR P_A23_Liq_1_Fmt_1000580/757-1236 TT_RNIE_SLOW      .............................................................................................................................................................................................................................................................................................................................................................................................................................................................................................................................................................................
GSLNARP_GFPJP1N02GVYAL/1-453                            ..........CCGGCUACGACCGGCUCCGAAUCCAACGGUUCGGGGUCGUUAACACAGGGAAUCGUGACCGAGGUCGGACCUGAC.GGCCGCGUCC....GGGUCAAU...UGCG.....AAC...........UGCA.ACACCCAACC..GCCCU......CCGUGCGCCUCCG......UCGA...............UGGAGG..UGCGG..........GAG.GGGCA.....ACGCGUCGCC.....AUCAGGAUCUCUUCGCGAGAACCGGUCCGUGCGCGGAUCGUCGAUCGGCCCCUUCGGGGCUUCGACGUCUCCCGUAUGGACCUCGAGGAAGCACUCGGCCGCGCCGACGCGGGGGUCGUAAUCGCGACGUCCCGCCACGGCGAGGCGCUGACCACCACGCGGCUGCCGGAUCUCGCCGCCCGUAUCGAGCGGGACGGCGCGACAGUCGUGUUCGGGUCGCCCGGCCGCGGGCUUCCGGGCCAUUCUCGGCGACGGCGUCGAUGUCGACGCCCGAUCCGAGGUGGUGGU.................
#=GR GSLNARP_GFPJP1N02GVYAL/1-453 CODON                 ..........AUG......................................................................................................................................................................................................................................................................................................................................................................................................................................................................................................STP.......................................................
#=GR GSLNARP_GFPJP1N02GVYAL/1-453 TT_RNIE_SLOW          .............................................................................................................................................................................................................................................................................................................................................................................................................................................................................................................................................................................
P_1C_Liq_2_UnCty_1129324/61-247                         CCUCCGCGUCCCGUCUACGACCGGCUCCGAAUCCAACGGUUCGGGGUCGUUAACACAGGGAAUCGUGACCGAGGUCGGACCUGAC.GGCCGCGUCC....GGGUCAAU...UGCG.....AAC...........UGCA.ACACCCAACCA.CCCUU......CGUGCGCCUCCG.......UCGA................UGGAGGUGCGGG............A.GGGGCA....ACGCGUCGCC.....AUCAGGAUCUCU.....................................................................................................................................................................................................................................................................................................
#=GR P_1C_Liq_2_UnCty_1129324/61-247 CODON              .....................................................................................................................................................................................................................................................................STP.....................................................................................................................................................................................................................................................................................................
#=GR P_1C_Liq_2_UnCty_1129324/61-247 TT_RNIE_SLOW       .............................................................................................................................................................................................................................................................................................................................................................................................................................................................................................................................................................................
JXWS01088076.1/142-537                                  CCUCCGCGUCCCGUCUACGACCGGCUCCGAAUCCAACGGUUCGGGGUCGUUAACACAGGGAAUCGUGACCGAGGUCGGACCUGAC.GGCCGCGUCC....GGGUCAAU...UGCG.....AAC...........UGCA.ACACCCAACCA.CCCUU......CGUGCGCCUCCG.......UCGA................UGGAGGUGCGGG............A.GGGGCA....ACGCGUCGCC.....AUCAGGAUCUCUUCGCGAGAACCGGUCCGUGCGCGGAUCGUCAAUCGGCCCCUUCCGGGCUUCGACGUGUCCCGUAUGGACCUCGAGGAAGCACUCGGCCGCGCCGACACGGGUGUCGCUAUCGCGACAUCCCGCCACGGCGAGGCGCUGACCACCACGCGGCUGCCGGAUCUCGCCGCCCGCAUCGAGCGGGAUGGCGCGACGGUCGCGUUCGGGUCGCC....................................................................................
#=GR JXWS01088076.1/142-537 CODON                       ....................................................................................................................................................................................................................................................................................................................................................................................................................................................................................STP......................................................................................
#=GR JXWS01088076.1/142-537 TT_RNIE_SLOW                .............................................................................................................................................................................................................................................................................................................................................................................................................................................................................................................................................................................
SS_3KL_010_SOIL_10082725/518-39                         GCUUCGCGCGCUCUCACGGACCGGCUCCGGAUCCACCGAUCCGGGGUCGUUAAGACAGGGAAUCGUGACCGAGGUCGGACCUGAU.GACCGCGUUC....GGGUCACU...UGCG.....GAC...........UGCA.ACACCCGA....UCUCA......CUCGG.CGUG.CCG.....AAAGAAA...........UGGAGGUCGCCGAG............G.GGGA......GCGCGUCACC.....GUCAGGAUCUCUUCGCGACGACCGGUCCGCGCACGGCUGGUGAACGGGCCAACGGGGCUCACAGUCGAGCGUGUGGACCUAUCGGCGGCGCUCGGCCGUGAGGACGCCGGCGUCCGUAUCGCGACGUCGAGGCUCGGUGAACCGCUCACCGUCGCUCGACUGCGGACGCUGGCCGGACGGGUCGAGGGCGACGGCACCACCGUCGUCUUCGGCUCGCCCGCGAGAGGGCUGCCGGAGAUCCUCGGGGUGGACCCCGAGGUGGUCGAGCGGUCGGGAGACGACGUCGAACCCGCUGGGGGGUUCGA
#=GR SS_3KL_010_SOIL_10082725/518-39 CODON              .............................................................................................................................................................................................................................................................................................................................................................................................................................................................................................................................................................................
#=GR SS_3KL_010_SOIL_10082725/518-39 TT_RNIE_SLOW       .............................................................................................................................................................................................................................................................................................................................................................................................................................................................................................................................................................................
NZ_KE386573.1/1301597-1301118                           CCUUCGCGUCUCGUCACGGACCGGCUCCGGACCGGAGCGUCCGGGGUCGUUACAAGAGGGAAUCGUGACCGAGGUCGGACCUGAC.GGCCGCGUUC....GGGUCAAU...UGCG.....GAC...........UGCA.ACACCCGA....UCUCC......CUCCU.CAC.UCCGG....ACGGA............CUGGAAGUCAAGGAG............G.GGGA......GCGCGUCGCC.....AUCAGGAUCUCUUCGAGAGAGCCGGUCCGCGCACGGAUCGUCGACGAACCCCUGCCGGGGUUCGAGGUCCAACGCGCGGACCUGCCGGACGUGCUGGCCCGCCCCGACGCCGGGGUUCGGAUCGCCACCUCCGUCCACGGGACGGAACUGUCGGUCGGUCGCCUGACGGAACUCGUCGGGCGGAUCGGCGACGGUGAUCUGACGGUCGCCUUCGGGGCGCCCGGGCGCGGCCUUCCGGCCAUCCUCGACGUGGCUGUCGAGGAAGUAGCCGCCGGCGGCGGCGAGGGCGUCGAACCCGAUCCGGG
#=GR NZ_KE386573.1/1301597-1301118 CODON                .............................................................................................................................................................................................................................................................................................................................................................................................................................................................................................................................................................................
#=GR NZ_KE386573.1/1301597-1301118 TT_RNIE_SLOW         .............................................................................................................................................................................................................................................................................................................................................................................................................................................................................................................................................................................
P_1C_Sed_2_UnCty_1009263/1421-942                       CCUUCGCGUCUCGUCACGGACCGGCUCCGGACCGGAGCGUCCGGGGUCGUUACAAGAGGGAAUCGUGACCGAGGUCGGACCUGAC.GGCCGCGUCC....GGGUCAAU...UGCG.....GAC...........UGCA.ACACCCAA....UCUCC......CUCCU...CCUCC......CGGAUGGGAU.........GGAGGUGUCGGAC............G.GAGA......GCGCGUCGCC.....AUCAGGAUCUCUUCGAGAGAGCCGGUCCGCGCACGGAUCGUCGACGACCCCCUACCGGGGUUCGAGGUCCAACGCGCGGACCUGCCGGAAGUGCUGGCCCGCCCCGAUGCGGGAGNUCGGAUCGCCACGUCCGUUCACGGAACGGAACUGUCGGUCGGUCGCCUGACCGGGUUGGUCGGGCGCAUCGACGACGCGGGCGAUCUGACGGUCGCCUUCGGGGCGCCCGGGCGCGGCCUUCCGGCCAUCCUCGACGUGGCUGUCGAGGACGUAGCCGCACGCGGCGGCGAGGGCGUCGAACCCGGUGA
#=GR P_1C_Sed_2_UnCty_1009263/1421-942 CODON            .............................................................................................................................................................................................................................................................................................................................................................................................................................................................................................................................................................................
#=GR P_1C_Sed_2_UnCty_1009263/1421-942 TT_RNIE_SLOW     .............................................................................................................................................................................................................................................................................................................................................................................................................................................................................................................................................................................
ADL20m3uS_contig11573/6088-5609                         CCCGCUCCGCGUCUCCCCACGGACCGGCUCGGCGUCUGAACGGCCCGAGUCGAGAGAAGGAAUCGUGACCGAGGUCGGACCUGAC.GACCGCGUCC....GGGUCAAU...UGCG.....GCU...........UGCA.ACACCCGAUC..UCCCU......CCACGUCCCGUCG......UCGA...............UGACGGU.CGUGG..........AAG.GGGA......GCGCGUCACU.....GUCAGGGUCUCUUCGCGAGAACCCGUCCGCGCCCGCCUCGUCGACGAGCCCACCGCGGGCUACGUUGUCGAGGCCGCGGACAUCCAGGAAACCCUCGCCCGUCAGAACGCGGGCGUCCGGAUCGGCACCUCACGCCACGGUGAUGACCUCACCGUGUCGCGACUCGCCGAACUGGGCUCGCAGUGUCGGGACGAUGGGGCGACCAUCGUUUUCGGCUCGCCGGGGCGAGGGAUUCCGGAGAUUCUCGGGGUGUCCCCCGAUGAUCUCCCCGUCGAACCCGACUCACCCGGGUUCGACCUCUGGCU
#=GR ADL20m3uS_contig11573/6088-5609 CODON              .............................................................................................................................................................................................................................................................................................................................................................................................................................................................................................................................................................................
#=GR ADL20m3uS_contig11573/6088-5609 TT_RNIE_SLOW       .............................................................................................................................................................................................................................................................................................................................................................................................................................................................................................................................................................................
SS_3KL_010_SOIL_10099808/292-1                          GCUCCGCGUCCGUUCACAGACCGGCUCCGGAUCGGACGGUUCGGGGUCGUUAAGACAGGGAAUCGUGACCGAGGUCGGACCUGAC.GGGCGCGUCC....GGGUCAAU...UGCG.....GAC...........UGCA.ACACCCGA....UCUCG......CUCCCCGU..GCCUCC...GUC.............GGAGGAGCUCGAGGAG............G.GAGA......ACGCGUCACC.....AUCAGGGUCUCUUCGCGACGGCCGGUUCGCGCGCGGAUCGUCGACGAACCCCCACCGGGGUUCGCCGUCGAGCGCGCGACACUCGAUGACGCCCUCGCCAGGGAGGACGCAGGCGUG............................................................................................................................................................................................
#=GR SS_3KL_010_SOIL_10099808/292-1 CODON               ..............................................................................................................................................................................................................................................................................................................................................................................STP............................................................................................................................................................................................
#=GR SS_3KL_010_SOIL_10099808/292-1 TT_RNIE_SLOW        .............................................................................................................................................................................................................................................................................................................................................................................................................................................................................................................................................................................
2140918017-82247/1-204                                  ..................GACCGGCUCCGAAUCUACCGGUUCGGGGUCGUCAAGACAAGGAAUCGUGACCGAGGUCGGACCUGAA.GGGCGCGUCC....GGGUCAAU...UGCG.....GAC...........UGCA.ACACCCCGA...UCUCC......CUCAACAUACCGCCG....AACA.............UGGCGG..UCGAGGG...........AG.GGGGA.....GCGCGUGACC.....GUCAGGAUCUCUUCGCGACGACCGGUCCGGGCGAAGCUCGUCGAU....................................................................................................................................................................................................................................................................
#=GR 2140918017-82247/1-204 CODON                       .............................................................................................................................................................................................................................................................................................................................................................................................................................................................................................................................................................................
#=GR 2140918017-82247/1-204 TT_RNIE_SLOW                .............................................................................................................................................................................................................................................................................................................................................................................................................................................................................................................................................................................
NC_007426.1/2369233-2369712                             GCUCCGCGUGCGUUCACAGACCGGCUCCGGAUCGGACGGUUCGGGGUCGUUAAGACAGGGAAUCGUGACCGAGGUCGGACCUGAC.GGGCGCGUCC....GGGUCAAU...UGCG.....GAA...........UGCA.ACACCCGA....UCUCU......CUCCCCGUCCCUCC.....CUCGAU............GGAGG.UCGGGAAG............G.GAGA......GCGCGUCACC.....AUCAGGGUCUCUUCGCGAGAGCCGGUUCGCGCAAAGCUCGUCGACGAAUCCCCACCGGGAUUCGCCGUCGACUGUGCGACCAUCGAAGCCAGUCUCGCCCGCCCGGACGCCGGCGUCCGUAUCGCCGCGUCCCGGCAUGGGGAGACGCUUUCGGUCGACCGUCUCGACGGUAUCGUCGGUCGGACGACCGCCAACGGAUUCACGGUCGCCUUCGGCGCCCCCGAACGGGGGCUGCCGGAGAUACUCGGCUGUGAGCCUCGCGAGGAGGCUAUCGGCGAUGAGCCCGAAGCGCGGUUCGACCUUUG
#=GR NC_007426.1/2369233-2369712 CODON                  .............................................................................................................................................................................................................................................................................................................................................................................................................................................................................................................................................................................
#=GR NC_007426.1/2369233-2369712 TT_RNIE_SLOW           .............................................................................................................................................................................................................................................................................................................................................................................................................................................................................................................................................................................
SL_4KL_010_BRINE_10016891/2735-2256                     GCUCCUCGUCCGUUCGCAGACCGGCUCCGGAUCGGACGGUUCGGGGUCGUUAAGACAGGGAAUCGUGACCGAGGUCGGAUCUGAC.GAGCGCGUCC....GGGUCAAU...UGCG.....GAC...........UGCA.ACACCCGA....UCUCC......CUCCCCGUUCCUCCA....UCGA.............UGGA.GGUCGAGGAA............G.GGGA......ACGCGUCACC.....AUCAGGGUCUCUUCGCGAGAGCCGGUUCGCGCAAAGCUCGUGGCCGAGCCCCCACCGGGGUUCGCCGUCGAGCGCGCGACCAUCGCAGACUGCCUCACCCGUCCGGACGCUGGCGUCCGUAUCGCCGCGUCCAGACACGGCGAGGUGUUGACGGUCGAUCUGCUCGGCGACAUCGUCGAGCGAUCGACCGACGACGGACUCACGGUCGUCUUCGGAGCCCCCGAACGGGGACUGCCGGAGAUACUCGACUGUGAGCCUCGCGCGGAGACUAUCGGCGACGAACCGAAUGCGCGGUUCGACCUUUG
#=GR SL_4KL_010_BRINE_10016891/2735-2256 CODON          .............................................................................................................................................................................................................................................................................................................................................................................................................................................................................................................................................................................
#=GR SL_4KL_010_BRINE_10016891/2735-2256 TT_RNIE_SLOW   .............................................................................................................................................................................................................................................................................................................................................................................................................................................................................................................................................................................
SL_6KL_011_BRINE_1000523/3980-4459                      GCUCCGCGUUCGUUCACAGACCGGCUCCGGAUCGGACGGUUCGGGGUCGUUAAGACAGGGAAUCGUGACCGAGGUCGGAUCUGAC.AAGCGCGUCC....GGGUCAAU...UGCG.....GAC...........UGCA.ACACCCGA....UCUCC......CUCCCCGUUCCUCCA....UCGA.............UGGA.GGUCGAGGAA............G.GGGA......ACGCGUCACC.....AUCAGGGUCUCUUCGCGAGAGCCGGUUCGCGCAAAGCUCGUGGCCGAGCCCCCACCGGGGUUCGCCGUCGAGCGCGCGACCAUCGCAGACUGCCUCACCCGUCCGGACGCUGGCGUCCGUAUCGCCGCGUCCAGACACGGCGAGGUGUUGACGGUCGAUCUGCUCGGCGACAUCGUCGAGCGAUCGACCGACGACGGACUCACGGUCGUCUUCGGAGCCCCCGAACGGGGACUGCCGGAGAUACUCGACUGUGAGCCUCGCGCGGAGACUAUCGGCGACGAACCGAAUGCGCGGUUCGACCUUUG
#=GR SL_6KL_011_BRINE_1000523/3980-4459 CODON           .............................................................................................................................................................................................................................................................................................................................................................................................................................................................................................................................................................................
#=GR SL_6KL_011_BRINE_1000523/3980-4459 TT_RNIE_SLOW    .............................................................................................................................................................................................................................................................................................................................................................................................................................................................................................................................................................................
P_1C_Liq_1_UnCty_1007975/1261-1648                      GCUCCGCGUACCAUGGCGGACCGGCUCGCCCCCAGACGGGAGCGAGUCGACAACACAGGGACUCGUGACCGAGGUCGGACCUGAA.GGCCGCGUCC....GGGUCAAU...UCCC.....CGCUGC........GGGA.ACACCCGA....UCUCCCU....GCUCGUCCCCUCCG.....AGA...............UGGAGGUG.CGAGC...........GG.GAGA......GCGCGUCACC.....AUCAGGGUCUCUUCGAGAGAACCGGUCCGCGCCCGGAUCACCGGGAAGCCGUCUGCUGGCUUCCAGGUGGUGGGUGCGGACCUGUCGGAAGCGCUCGUCGAUGGCGGACUCGCCGUCGCAACGUCGCGACACGGAGCGAACCUCUCCGUCUCGCGGCUCGGCGAACUCGUCGCCGACGCGUCGAAGGCUGGCGGCUACACCGUUGCCUUC...............................................................................................
#=GR P_1C_Liq_1_UnCty_1007975/1261-1648 CODON           ...........................................................................................................................................................................................................................................................................................................................................................................................................................................................................STP...............................................................................................
#=GR P_1C_Liq_1_UnCty_1007975/1261-1648 TT_RNIE_SLOW    .............................................................................................................................................................................................................................................................................................................................................................................................................................................................................................................................................................................
SL_6KL_011_BRINE_1092333/1-466                          .................GGACCGGCUCGCCCCCCGACGGGGAGGAGUCGACAACACAGGGACUCGUGACCGAGGUCGGACCUGAA.GGCCGCGUCC....GGGUCAAU...UCCC.....CGCUGC........GGGA.ACACCCGA....UCUCCCU....GCUCGUUCCCUCCG.....AGA...............UGGGGGU..CGAGU..........CGG.GGGA......GCGCGUUACC.....AUCAGGGUCUCUUCGAGAGAACCGAUCCGCGCCCGUAUCACUGGAAAGCCGGCGGUCGGCUUCCAGGUCGUGGACGCGGACCUGUCGGAAGCACUCGACGCCGACGGACUCGCCGUCGCCACGUCGCGACACGGGGAGCAGCUCUCCGUUUCGCGGCUCGGUGAGAUCGUCACGGACGCACGGACGGCCGGCGGCUACGUCGUCGCCGUCGGUGCGCCCGAACGAGGGCUUCCGGACGUUCUCGGGCUCACACCCGAGGACAUCCGCGCGGCCGUCGCCGACGGUCGCACGGUCGAACCCGAUCC
#=GR SL_6KL_011_BRINE_1092333/1-466 CODON               ...................AUG.......................................................................................................................................................................................................................................................................................................................................................................................................................................................................................................................................................
#=GR SL_6KL_011_BRINE_1092333/1-466 TT_RNIE_SLOW        .............................................................................................................................................................................................................................................................................................................................................................................................................................................................................................................................................................................
SL_5KL_010_BRINE_10000145/15053-14571                   GCUUCGCGUGUCUUGGCGGACCGGCUCGCCCCCCGACGGGGGCGAGUCGACAACACAGGGACUCGUGACCGAGGUCGGACCUGAA.GGCCGCGUCC....GGGUCAAU...UCCC.....CGCUGC........GGGA.ACACCCGA....UCUCCCUGC..UCGUCC..CCGACG.....AUA...............UGUCGGUCGAGCCG............G.GGGA......GCGCGUCACC.....AUCAGGGUCUCUUCGAGAGAACCGGUCCGCGCCCGCAUCACCGGAAAGCCGGCGGACGGCUUUCAGGUCGUUAGCGCGGACCUGUCGGCAGCACUCGAUGACGGACUCGCCAUCGCAACGUCGCGACACGGGGAAUCGCUCUCCGUCUCGCGGCUCGGCGAGAUCGUCGCGGACGCACGGGAGGCUGGCGGAUACACCGUCGCCUUCGGUGCGCCCGGUCGAGGGCUGCCGGAAAUGCUCGGGCUGUCGCCCGAGGAGCUCCGCGCGGCCGUCGCCGACGGUCGCCCGGUCGAACCCGAUCCGGG
#=GR SL_5KL_010_BRINE_10000145/15053-14571 CODON        .............................................................................................................................................................................................................................................................................................................................................................................................................................................................................................................................................................................
#=GR SL_5KL_010_BRINE_10000145/15053-14571 TT_RNIE_SLOW .............................................................................................................................................................................................................................................................................................................................................................................................................................................................................................................................................................................
SL_6KL_011_BRINE_1040731/370-1                          GCUCCGCGUGUCGUGGCGGACCGGCUCCCCCCCCGACGGGGCGGAGUCGAAAACACAGGGACUCGUGACCGAGGUCGGACCUGAA.GGCCGCGUUC....GGGUCAAU...UCCCC....GCUG.........GGGGA.ACACCCGA....UCUCCCUGC..UCGUCC..CCUCCG.....AAA...............UGGAGGUCGAGCGG............G.GGGA......ACGCGUCACC.....AUCAGGGUCUCUUCGAGAGAACCGGUCCGCGCCCGCAUCACCGGAAAGCCGGAGGACGGCUUUCAGGUCGUGGCCGCGGACCUGUCGGAAGCGCUCACGGGCGACGAACUCGCCAUCGCGACGUCGCGGCACGGGGAACCGCUCUCCGUCCCGCGGCUCGGCGAACUCGUCGCCGGCGCACGGGAGGCCGGC.................................................................................................................
#=GR SL_6KL_011_BRINE_1040731/370-1 CODON               .........................................................................................................................................................................................................................................................................................................................................................................................................................................................STP.................................................................................................................
#=GR SL_6KL_011_BRINE_1040731/370-1 TT_RNIE_SLOW        .............................................................................................................................................................................................................................................................................................................................................................................................................................................................................................................................................................................
SL_6KL_011_BRINE_1090778/571-138                        .................................................AAAACACAGGGACUCGUGACCGAGGUCGGACCUGAA.GGCCGCGUCC....GGGUCAAU...UCCC.....CGCUGC........GGGA.ACACCCGA....UCUCCCUGC..UCGUCC..CCUCCG.....GAA...............UGGAGGUUGAGCAA............G.GAGA......GCGCGUCACC.....AUCAGGGUCUCUUCGAGAGAACCAGUCCGCGCCCGCAUCACCGGGAAGCCGGAGGUCGGUUUCCAGGUCGUGGGCGCGAGGCUGUCGGAAGCGCUCGCCGGCGACGGAGUGGCCGUCGCGACGUCGCGACACGGAGAAGAACUCUCCGUCUCGCGGCUCGGCGACCUCGUUUCGGACGCGCGGAAGGCCGGCGGCUACACCGUCGCUUUCGGCUCACCCGAACGCGGGCUUCCAGAAAUGCUCGGGCUAUCGCCCGACGACAUUCGAGCGGCCGUCGCCGACGGUCGCUCGGUCGAACCCGAUCC
#=GR SL_6KL_011_BRINE_1090778/571-138 CODON             .................................................AUG.........................................................................................................................................................................................................................................................................................................................................................................................................................................................................................................................
#=GR SL_6KL_011_BRINE_1090778/571-138 TT_RNIE_SLOW      .............................................................................................................................................................................................................................................................................................................................................................................................................................................................................................................................................................................
SL_6KL_011_BRINE_1020969/1862-2330                      GCUCCGCGUGUCGUGGCGGACCGGCUCGUCCCUCGACGGGGAGGAGUCGACAACACAGGGACUCGUGACCGAGGUCGGACCUGAA.GGCCGCGUUC....GGGUCAAU...UCCC.....CGCUGC........GGGA.ACACCCGA....UCUCCCUGC..UCGUCC..CCUCCG.....GAA...............UGGAGGUCGAGCAG............G.GGGA......GCGCGUCACC.....AUCAGGGUCUCUUCGAGAGAACCGGUCCGCGCCCGCAUCACCGGAACGCCGGCGGACGGCUUUCAGGUCGUGGGAGCGGACCUUUCGGAAGCGCUCGGCGGCGACGGACUCGCCGUCGCGACAUCGCGGUACGGGGAGGAGCUCUCCGUCCCGCGACUGGGCGAUAUCGUCUCGGACGCACGCGAAGCCGGCGGGUACACCGUCGCCUUCGGCGCGCCCGAACGAGGGCUUCCGGAGAUGCUCGGGGUAUCACCCGAGACAGUCCAGGCGGCCGUCGCCGACGGCCGCCGU..............
#=GR SL_6KL_011_BRINE_1020969/1862-2330 CODON           ............................................................................................................................................................................................................................................................................................................................................................................................................................................................................................................................................................STP..............
#=GR SL_6KL_011_BRINE_1020969/1862-2330 TT_RNIE_SLOW    .............................................................................................................................................................................................................................................................................................................................................................................................................................................................................................................................................................................
SL_6KL_011_BRINE_1001075/625-143                        GCUCCGCGUGCCGUGGCGGACCGGCUCGUCCCCCGACGGGGAGGAGUCGAUAACACAGGGACUCGUGACCGAGGUCGGACCUGAA.GGCCGCGUUC....GGGUCAAU...UCCCC....GCUG.........GGGGA.ACACCCGA....UCUCCCUGC..UCGUUC..CCUCCG.....GAC...............UGGAGGUCGAGCAG............G.GGGA......GCGCGUCACC.....AUCAGGGUCUCUUCGAGAGAACCGGUCCGCGCCCGCAUCACCGGGAAGCCGGAGGACGGUUUCCAGGUCGUGGGUGCGGACCUUUCGGAAGCGCUCGACGGCGACGGACUCGCCGUCGCAACGUCACGACACGGGGAAGAGCUCUCCGUCUCGCGGCUGGGCGACAUCGUCUCGGACGCACGGGAGGCCGGCGGAUACACCGUCGCCUUCGGUGCGCCCGAACGAGGGCUUCCGGAGAUGCUCGGGCUGUCGCCCGAGGACAUCCGCACGGCCGUCUCAGACGGCCGCCGAGUCGAACCCGAUCC
#=GR SL_6KL_011_BRINE_1001075/625-143 CODON             .............................................................................................................................................................................................................................................................................................................................................................................................................................................................................................................................................................................
#=GR SL_6KL_011_BRINE_1001075/625-143 TT_RNIE_SLOW      .............................................................................................................................................................................................................................................................................................................................................................................................................................................................................................................................................................................
NZ_CBVY010000043.1/1008-1490                            GCUCCGCGUGCCGUGGCGGACCGGCUCGACCCCUAGCGGGGGAGAGUCGAAAACACAGGGACUCGUGACCGAGGUCGGACCUGAA.GGCCGCGUCC....GGGUCAAU...UCCC.....CGCUGC........GGGA.ACACCCGA....UCUCCCUGC..UCGUUC..CCUCCG.....ACA...............UGGAGGUCGAGCAG............G.GGGA......GCGCGUCACC.....AUCAGGGUCUCUUCGAGAGAACCGGUCCGCGCCCGCAUCGCCGGGAAGCCCGAGGAGGGUUUCCAGGUCGUGGCCGCGGACCUGUCGGAAGCGCUCGCCGGCGACGGACUGGCCGUCGCGACGUCGCGACACGGAGCAGAACUCUCCGUCUCGCGGCUCGGCGACCUCGUCUCGGACGCGCGGAAGGCCGGCGGGUACACCGUCGCCUUCGGCGCGCCCGAGCGGGGGCUUCCGGAGAUGCUCGGGCUUUCGCCCGACCGCAUUCGGGCGGCCGUCGCCGACGGCCGCUCGGUCGAACCCGAUCC
#=GR NZ_CBVY010000043.1/1008-1490 CODON                 .............................................................................................................................................................................................................................................................................................................................................................................................................................................................................................................................................................................
#=GR NZ_CBVY010000043.1/1008-1490 TT_RNIE_SLOW          .............................................................................................................................................................................................................................................................................................................................................................................................................................................................................................................................................................................
NZ_ATXS01000002.1/57045-57527                           GCUCCGCGUGCCGUGGCGGACCGGCUCGACCCCUAGCGGGGAAGAGUCGAAAACACAGGGACUCGUGACCGAGGUCGGACCUGAA.GGCCGCGUCC....GGGUCAAU...UCCC.....CGCUGC........GGGA.ACACCCGA....UCUCCCUGC..UCGUCC..CCUCCG.....AAA...............UGGAGGUCGAGCGG............G.GGGA......GCGCGUCACC.....AUCAGGGUCUCUUCGAGAGAACCGGUCCGCGCCCGCAUCACCGGGAAGCCGGAGGUCGGCUUCCAGGUCGCGGCCGCGGACCUGUCGGAAGCGCUCGCCGGCGACGGACUGGCCGUCGCGACGUCGCGACACGGAGCGGAACUCUCCGUCUCGCGGCUCGGCGACCUCGUCUCGGACGCCCGCGAGGCCGGCGGUUACACCGUCGCCUUCGGCGCGCCCGAGCGGGGGCUUCCGGAGAUGCUCGGGCUUCCGCCCGACCGCAUUCGGGCGGCCGUCGCCGACGGCCGCUCGGUCGAACCCGAUCC
#=GR NZ_ATXS01000002.1/57045-57527 CODON                .............................................................................................................................................................................................................................................................................................................................................................................................................................................................................................................................................................................
#=GR NZ_ATXS01000002.1/57045-57527 TT_RNIE_SLOW         .............................................................................................................................................................................................................................................................................................................................................................................................................................................................................................................................................................................
P_1C_Liq_1_UnCty_1110322/1-300                          .........................................AAGAGUCGAAAACACAGGGACUCGUGACCGAGGUCGGACCUGAA.GGCCGCGUCC....GGGUCAAU...UCCC.....CGCUGC........GGGA.ACACCCGA....UCUCCCUGC..UCGUGC..CCUCCG.....GAA...............UGGAGGUCGAGCGG............G.GGGA......GCGCGUCACC.....AUCAGGGUCUCUUCGAGAGAACCGGUCCGCGCCCGCAUCACCGGGAAGCCGGAGGACGGUUUCCAGGUCGUGGACGCGGACCUGUCGGAAGCGCUCGCCGGCGACGGACUGGCCGUCGCGACGUCGCGACACGGGGAGGAACUCUCCGUCUCGCGGCUCGGCG..............................................................................................................................................
#=GR P_1C_Liq_1_UnCty_1110322/1-300 CODON               .............................................................................................................................................................................................................................................................................................................................................................................................................................................................................................................................................................................
#=GR P_1C_Liq_1_UnCty_1110322/1-300 TT_RNIE_SLOW        .............................................................................................................................................................................................................................................................................................................................................................................................................................................................................................................................................................................
P_1C_Liq_2_UnCty_1085242/296-1                          .........................................AAGAGUCGAAAACACAGGGACUCGUGACCGAGGUCGGACCUGAA.GGCCGCGUCC....GGGUCAAU...UCCC.....CGCUGC........GGGA.ACACCCGA....UCUCCCUGC..UCGUGC..CCUCCG.....GAA...............UGGAGGUCGAGCGG............G.GGGA......GCGCGUCACC.....AUCAGGGUCUCUUCGAGAGAACCGGUCCGCGCCCGCAUCACCGGGAAGCCGGAGGACGGUUUCCAGGUCGUGGACGCGGACCUGUCGGAAGCGCUCGCCGGCGACGGCUUGGCCGUCGCGACGUCGCGACACGGGGAGGAACUCUCCGUCUCGCGGCUC..................................................................................................................................................
#=GR P_1C_Liq_2_UnCty_1085242/296-1 CODON               ...........................................AUG..........................................................................................................................................................................................................................................................................................................................................................................STP..................................................................................................................................................
#=GR P_1C_Liq_2_UnCty_1085242/296-1 TT_RNIE_SLOW        .............................................................................................................................................................................................................................................................................................................................................................................................................................................................................................................................................................................
P_1C_Sed_2_UnCty_1018040/1381-952                       .....................................................CACAGGGACUCGUGACCGAGGUCGGACCUGAA.GGCCGCGUCC....GGGUCAAU...UCCC.....CGCUGC........GGGA.ACACCCGA....UCUCCCUGC..UCGUCC..CCUCCG.....GAA...............UGGAGGUCGAGCGG............G.GGGA......ACGCGUCACC.....AUCAGGGUCUCUUCGAGAGAACCGGUCCGCGCCCGCAUCACCGGGAAGCCGGAGGUCGGUUUCCAGGUCGCGGCCGCGGACCUGUCGGAAGCGCUCGCCGGCGACGGACUGGCCGUCGCGACGUCGCGACACGGAGCGGAACUCUCCGUCUCGCGGCUCGGCGACCUCGUCUCGGACGCCCGCGAGGCCGGCGGUUACACCGUCGCCUUCGGCGCACCCGAGCGGGGGCUUCCGGAGAUGCUCGGGCUUUCGCCCGACCGCAUUCGGGCGGCCGUCGCCGACGGCCGCUCGGUCGAACCCGAUCC
#=GR P_1C_Sed_2_UnCty_1018040/1381-952 CODON            .......................................................AUG...................................................................................................................................................................................................................................................................................................................................................................................................................................................................................................................
#=GR P_1C_Sed_2_UnCty_1018040/1381-952 TT_RNIE_SLOW     .............................................................................................................................................................................................................................................................................................................................................................................................................................................................................................................................................................................
NZ_AOJL01000060.1/167090-166608                         GCUCCGCGUGCCGUGGCGGACCGGCUCGACCCCUAGCGGGGAAGAGUCGAAAACACAGGGACUCGUGACCGAGGUCGGACCUGAA.GGCCGCGUCC....GGGUCAAU...UCCC.....CGCUGC........GGGA.ACACCCGA....UCUCCCUGC..UCGUCC..CCUCCG.....GAA...............UGGAGGUCGUGCGG............G.GGGA......GCGCGUCACC.....AUCAGGGUCUCUUCGAGAGAACCGGUCCGCGCCCGCAUCACCGGGAAGCCGGAGGUCGGUUUCCAGGUCGCGGCCGCGGACCUGUCGGAAGCGCUCGCCGGCGACGGACUGGCCGUCGCGACGUCGCGACACGGAGGGGAACUCUCCGUCUCGCGGCUCGGCGACCUCGUCUCGGACGCCCGCGAGGCCGGCGGUUACACCGUCGCCUUCGGCGCGCCCGAGCGGGGGCUUCCGGAGAUGCUCGGGCUUUCGCCCGACCGCAUUCGGUCGGCCGUCGCCGACGGCCGUCCGGUCGAACCCGAUCC
#=GR NZ_AOJL01000060.1/167090-166608 CODON              .............................................................................................................................................................................................................................................................................................................................................................................................................................................................................................................................................................................
#=GR NZ_AOJL01000060.1/167090-166608 TT_RNIE_SLOW       .............................................................................................................................................................................................................................................................................................................................................................................................................................................................................................................................................................................
P_1C_Liq_3_UnCty_1007582/376-1                          GCUCCGCGUGCCGUGGCGGACCGGCUCGACCCCUAGCGGGGAAGAGUCGAAAACACAGGGACUCGUGACCGAGGUCGGACCUGAA.GGCCGCGUCC....GGGUCAAU...UCCC.....CGCUGC........GGGA.ACACCCGA....UCUCCCUGC..UCGUCC..CCUCCG.....GAA...............UGGAGGUCGAGCGG............G.GGGA......GCGCGUCACC.....AUCAGGGUCUCUUCGAGAGAACCGGUCCGCGCCCGCAUCACCGGGAAGCCGGAGGACGGUUUCCAGGUCGUGGACGCGGACCUGUCGGAAGCGCUCGCCGGCGACGGACUGGCCGUCGCGACGUCGCGACACGGGGAGGAACUCUCCGUCUCGCGGCUCGGCGGCAUCGUCUCGGACGCGCGGAAGGCCGGCGGCUAC...........................................................................................................
#=GR P_1C_Liq_3_UnCty_1007582/376-1 CODON               ...............................................................................................................................................................................................................................................................................................................................................................................................................................................................STP...........................................................................................................
#=GR P_1C_Liq_3_UnCty_1007582/376-1 TT_RNIE_SLOW        .............................................................................................................................................................................................................................................................................................................................................................................................................................................................................................................................................................................
P_A23_Liq_1_Fmt_1009395/449-1                           GCUCCGCGUGCCGUGGCAGACCGGCUCGGCCCCCGACGGGGCGGAGUCGAAAACACAGGGACUCGUGACCGAGGUCGGACCUGAA.GGCCGCGUCC....GGGUCAAU...UCCC.....CGCUGC........GGGA.ACACCCGA....UCUCCCUGC..UCGUCC..CCUCCG.....GAA...............UGGAGGUCGAGCGG............G.GGGA......GCGCGUCACC.....AUCAGGGUCUCUUCGAGAGAACCGGUCCGCGCCCGCAUCACCGGGAAGCCGGAGGUCGGCUUCCAGGUCGCGGCCGCGGACCUGUCGGAAGCGCUCGCCGGCGACGGACUGGCCGUCGCGACGUCGCGACACGGAGCGGAACUCUCCGUCUCGCGGCUCGGCGACCUCGUCUCGGACGCCCGCGAGGCCGGCGGUUACACCGUCGCCUUCGGCGCGCCCGAGCGGGGGCUUCCGGAGAUGCUCGGGCUUCCGCCCGACCGCAUUCGGGCGG..................................
#=GR P_A23_Liq_1_Fmt_1009395/449-1 CODON                .......................................................................................................................................................................................................................................................................................................................................................................................................................................................................................................................................STP...................................
#=GR P_A23_Liq_1_Fmt_1009395/449-1 TT_RNIE_SLOW         .............................................................................................................................................................................................................................................................................................................................................................................................................................................................................................................................................................................
P_A23_Liq_2_Fmt_1002028/1-421                           ..............................................................UCGUGACCGAGGUCGGACCUGAA.GGCCGCGUCC....GGGUCAAU...UCCC.....CGCUGC........GGGA.ACACCCGA....UCUCCCUGC..UCGUCC..CCUCCG.....GAA...............UGGAGGUCGAGCGG............G.GGGA......GCGCGUCACC.....AUCAGGGUCUCUUCGAGAGAACCGGUCCGCGCCCGCAUCACCGGGAAGCCGGAGGUCGGCUUCCAGGUCGCGGCCGCGGACCUGUCGGAAGCGCUCGCCGGCGACGGACUGGCCGUCGCGACGUCGCGACACGGAGCGGAACUCUCCGUCUCGCGGCUCGGCGACCUCGUUUCGGACGCCCGCGAGGCCGGCGGUUACACCGUCGCCUUCGGCGCGCCCGAGCGGGGGCUUCCGGAGAUGCUCGGGCUUUCGCCCGACCGCAUUCGGGCGGCCGUCGCCGACGGCCGCUCGGUCGAACCCGAUCC
#=GR P_A23_Liq_2_Fmt_1002028/1-421 CODON                ................................................................AUG..........................................................................................................................................................................................................................................................................................................................................................................................................................................................................................................
#=GR P_A23_Liq_2_Fmt_1002028/1-421 TT_RNIE_SLOW         .............................................................................................................................................................................................................................................................................................................................................................................................................................................................................................................................................................................
P_A23_Liq_2_Fmt_1023865/1-431                           ....................................................ACACAGGGACUCGUGACCGAGGUCGGACCUGAA.GGCCGCGUCC....GGGUCAAU...UCCC.....CGCUGC........GGGA.ACACCCGA....UCUCCCUGC..UCGUCC..CCUCCG.....GAA...............UGGAGGUCGAGCGG............G.GGGA......GCGCGUCACC.....AUCAGGGUCUCUUCGAGAGAACCGGUCCGCGCCCGCAUCACCGGGAAGCCGGAGGCCGGCUUCCAGGUCGCGGCCGCGGACCUGUCGGAAGCGCUCGCCGGCGACGGACUGGCCGUCGCAACGUCGCGACACGGAGCGGCACUCUCCGUCUCGCGGCUCGGCGACCUCGUUUCGGACGCGCGGGAGGCCGGCGGCUACACCGUCGCCUUCGGCGCGCCCGAACGGGGGCUUCCGGAGAUGCUCGGGCUCUCGCCCGACCGCAUUCGGGCGGCCGUCGCCGACGGCCGCCCGGUCGAACCCGAUCC
#=GR P_A23_Liq_2_Fmt_1023865/1-431 CODON                ....................................................AUG......................................................................................................................................................................................................................................................................................................................................................................................................................................................................................................................
#=GR P_A23_Liq_2_Fmt_1023865/1-431 TT_RNIE_SLOW         .............................................................................................................................................................................................................................................................................................................................................................................................................................................................................................................................................................................
P_A23_Liq_3_Fmt_1023393/1-440                           ...........................................GAGUCGAAAACACAGGGACUCGUGACCGAGGUCGGACCUGAA.GGCCGCGUCC....GGGUCAAU...UCCC.....CGCUGC........GGGA.ACACCCGA....UCUCCCUGC..UCGUCC..CCUCCG.....GAA...............UGGAGGUCGAGCGG............G.GGGA......GCGCGUCACC.....AUCAGGGUCUCUUCGAGAGAACCGGUCCGCGCCCGCAUCACCGGGAAGCCGGAGGUCGGCUUCCAGGUCGCGGCCGCGGACCUGUCGGAAGCGCUCGCCGGCGACGGACUGGCCGUCGCGACGUCGCGACACGGAGCGGAACUCUCCGUCUCGCGGCUCGGCGACCUCGUCUCGGACGCCCGCGAGGCCGGCGGUUACACCGUCGCCUUCGGCGCGCCCGAGCGGGGGCUUCCGGAGAUGCUCGGGCUUCCGCCCGACCGCAUUCGGGCGGCCGUCGCCGACGGCCGCUCGGUCGAACCCGAUCC
#=GR P_A23_Liq_3_Fmt_1023393/1-440 CODON                .............................................................................................................................................................................................................................................................................................................................................................................................................................................................................................................................................................................
#=GR P_A23_Liq_3_Fmt_1023393/1-440 TT_RNIE_SLOW         .............................................................................................................................................................................................................................................................................................................................................................................................................................................................................................................................................................................
NZ_JQKV01000002.1/421217-420735                         GCUCCGCGUGCCGUGGCGGACCGGCUCGACCCCGAGCGGGGAAGAGUCGAAAACACAGGGACUCGUGACCGAGGUCGGACCUGAA.GGCCGCGUCC....GGGUCAAU...UCCC.....CGCUGC........GGGA.ACACCCGA....UCUCCCUGC..UCGUCC..CCUCCG.....GAA...............UGGAGGUCGAGCGG............G.GGGA......GCGCGUCACC.....AUCAGGGUCUCUUCGAGAGAACCGGUCCGCGCCCGCAUCACCGGGAAGCCGGAGGACGGUUUCCAGGUCGUGGCCGCGGACCUAUCGGAAGCGCUCGCCGGCGACGGACUGACCGUCGCCACGUCGCGACACGGGGAGGAACUCUCCGUCUCGCGGCUCGGCGACGUCGUCUCGGACGCGCGGAAGGCCGGCGGCUACACCGUCGCCUUCGGCGCGCCCGAGCGGGGGCUUCCGGAGAUGCUCGGGCUGUCGCCCGACGACAUUCGGACGGCCGUUGCCGACGGUCGCCCGGUCGAACCCGAUCC
#=GR NZ_JQKV01000002.1/421217-420735 CODON              .............................................................................................................................................................................................................................................................................................................................................................................................................................................................................................................................................................................
#=GR NZ_JQKV01000002.1/421217-420735 TT_RNIE_SLOW       .............................................................................................................................................................................................................................................................................................................................................................................................................................................................................................................................................................................
NZ_AOJG01000040.1/82546-82064                           GCUCCGCGUGCCGUGGCGGACCGGCUCGACCCCUAGCGGGGAAGAGUCGAAAACACAGGGACUCGUGACCGAGGUCGGACCUGAA.GGCCGCGUCC....GGGUCAAU...UCCC.....CGCUGC........GGGA.ACACCCGA....UCUCCCUGC..UCGUUC..CCUCCG.....GAA...............UGGAGGUCGAGCAA............G.GGGA......GCGCGUCACC.....AUCAGGGUCUCUUCGAGAGAACCGGUCCGCGCCCGCAUCACCGGGAAGCCCGAGGAGGGGUUCCAGGUCGUGGGAGCGGACCUGUCGGAAGCGCUCGCCGGCGACGGCUUGGCCGUCGCGACGUCGCGACACGGGGAGGAACUCUCCGUCUCGCGGCUCGGCGGCAUCGUCUCGGACGCGCGGGAGGCCGGCGGGUACACCGUCGCCUUCGGCUCGCCCGAACGAGGGCUUCCGGAGAUGCUCGGGCUUUCGCCCGACGGCAUUCGGGCGGCCGUUGCCGACGGCCGCUCGGUCGAACCCGAUCC
#=GR NZ_AOJG01000040.1/82546-82064 CODON                .............................................................................................................................................................................................................................................................................................................................................................................................................................................................................................................................................................................
#=GR NZ_AOJG01000040.1/82546-82064 TT_RNIE_SLOW         .............................................................................................................................................................................................................................................................................................................................................................................................................................................................................................................................................................................
NZ_AOJD01000064.1/2135-2617                             GCUCCGCGUGCCGUGGCGGACCGGCUCGACCCCUAGCGGGGGAGAGUCGAAAACACAGGGACUCGUGACCGAGGUCGGACCUGAA.GGCCGCGUCC....GGGUCAAU...UCCCC....GCUG.........GGGGA.ACACCCGA....UCUCCCUGC..UCGUUC..CCUCCG.....GAA...............UGGAGGUCGAGCAG............G.GGGA......GCGCGUCACC.....AUCAGGGUCUCUUCGAGAGAACCGGUCCGCGCCCGCAUCACCGGGAAGCCCGAGGCGGGCUUCCAGGUCGUGGCCGCGGACCUGUCGGAAGCGCUCGCCGGCGACGGACUGGCCGUCGCGACGUCGCGACACGGGGAGGAACUCUCCGUCUCGCGGCUCGGCGACCUCGUCUCGGACGCCCGCGAGGCAGGCGGUUACACCGUCGCCUUCGGCGCGCCCGAGCGGGGGCUUCCGGAGAUGCUCGGGCUCUCGCCCGACCGCAUUCGAGCGGCCGUCGCCGACGGCCGCUCGGUCGAACCCGAUCC
#=GR NZ_AOJD01000064.1/2135-2617 CODON                  .............................................................................................................................................................................................................................................................................................................................................................................................................................................................................................................................................................................
#=GR NZ_AOJD01000064.1/2135-2617 TT_RNIE_SLOW           .............................................................................................................................................................................................................................................................................................................................................................................................................................................................................................................................................................................
NZ_AOJH01000027.1/94227-94709                           GCUCCGCGUGCCGUGGCGGACCGGCUCGACCCCUAGCGGGGGAGAGUCGAAAACACAGGGACUCGUGACCGAGGUCGGACCUGAA.GGCCGCGUCC....GGGUCAAU...UCCC.....CGCUGC........GGGA.ACACCCGA....UCUCCCUGC..UCGUUC..CCUCCG.....GAA...............UGGAGGUCGAGCAG............G.GGGA......GCGCGUCACC.....AUCAGGGUCUCUUCGAGAGAACCGGUCCGCGCCCGCAUCACCGGGAAGCCGGAGGACGGCUUCCAGGUCGUGGAAGCGGACCUGUCGGAAGCGCUCGCCGGCGACGGUUUGGCCGUCGCGACGUCGCGACACGGGGAGGAACUCUCCGUCUCGCGGCUCGGCACCAUCGUCUCGGACGCGCGGGAGGCCGGCGGGUACACCGUCGCCUUCGGCUCGCCCGAGCGAGGGCUUCCGGAGAUGCUCGGGCUUUCGCCCGACGGCAUUCGGGCGGCCGUUGCCGACGGCCGCUCGGUCGAACCCGAUCC
#=GR NZ_AOJH01000027.1/94227-94709 CODON                .............................................................................................................................................................................................................................................................................................................................................................................................................................................................................................................................................................................
#=GR NZ_AOJH01000027.1/94227-94709 TT_RNIE_SLOW         .............................................................................................................................................................................................................................................................................................................................................................................................................................................................................................................................................................................
NZ_AOJF01000042.1/2168-2650                             GCUCCGCGUGCCGUGGCGGACCGGCUCGACCCCUAGCGGGGGAGAGUCGAAAACACAGGGACUCGUGACCGAGGUCGGACCUGAA.GGCCGCGUCC....GGGUCAAU...UCCC.....CGCUGC........GGGA.ACACCCGA....UCUCCCUGC..UCGUUC..CCUCCG.....GAA...............UGGAGGUCGAGCAG............G.GGGA......GCGCGUCACC.....AUCAGGGUCUCUUCGAGAGAACCGGUCCGCGCCCGCAUCGCCGGGAAGCCCGAGGAGGGGUUCCAGGUCGUGGCCGCGGACCUGUCGGAAGCGCUCGCCGGCGACGGAGUGGCCGUCGCGACGUCGCGACACGGAGAAUCGCUCUCCGUCUCGCGGCUCGGCGACCUCGUCUCGGACGCGCGGAAGGCCGGCAGUUACACCGUCGCCUUCGGCGCGCCCGAGCGGGGGCUUCCGGAGAUGCUCGGGCUUUCGCCCGACCGCAUUCGGGCGGCCGUCGCCGACGGCCGCUCGGUCGAACCCGAUCC
#=GR NZ_AOJF01000042.1/2168-2650 CODON                  .............................................................................................................................................................................................................................................................................................................................................................................................................................................................................................................................................................................
#=GR NZ_AOJF01000042.1/2168-2650 TT_RNIE_SLOW           .............................................................................................................................................................................................................................................................................................................................................................................................................................................................................................................................................................................
NZ_AOJE01000020.1/45079-44597                           GCUCCGCGUGCCGUGGCGGACCGGCUCGACCCCUAGCGGGGAAGAGUCGAAAACACAGGGACUCGUGACCGAGGUCGGACCUGAA.GGCCGCGUCC....GGGUCAAU...UCCC.....CGCUGC........GGGA.ACACCCGA....UCUCCCUGC..UCGUUC..CCUCCG.....GAA...............UGGAGGUCGAGCAG............G.GGGA......GCGCGUCACC.....AUCAGGGUCUCUUCGAGAGAACCGGUCCGCGCCCGCAUCACCGGGAAGCCGGAGGACGGUUUCCAGGUCGUGGAAGCGGACCUGUCGGAAGCGCUCGCCGGCGACGGCUUGGCCGUCGCGACGUCGCGACACGGGGAGGAACUCUCCGUCUCGCGGCUUGGCACCAUCGUCUCGGACGCGCGGGAGGCCGGCGGGUACACCGUCGCCUUCGGCUCGCCCGAGCGAGGGCUUCCGGAGAUGCUCGGGCUCUCGCCCGACGGCAUUCGGGCGGCUGUCGCCGACGGCCGCUCGGUCGAACCCGAUCC
#=GR NZ_AOJE01000020.1/45079-44597 CODON                .............................................................................................................................................................................................................................................................................................................................................................................................................................................................................................................................................................................
#=GR NZ_AOJE01000020.1/45079-44597 TT_RNIE_SLOW         .............................................................................................................................................................................................................................................................................................................................................................................................................................................................................................................................................................................
NZ_AOJK01000017.1/53589-54071                           GCUCCGCGUGCCGUGGCGGACCGGCUCGACCCCUAACGGGGAAGAGUCGAAAACACAGGGACUCGUGACCGAGGUCGGACCUGAA.GGCCGCGUCC....GGGUCAAU...UCCC.....CGCUGC........GGGA.ACACCCGA....UCUCCCUGC..UCGUUC..CCUCCG.....GAA...............UGGAGGUCGAGCAG............G.GGGA......GCGCGUCACC.....AUCAGGGUCUCUUCGAGAGAACCGGUCCGCGCCCGCAUCGCCGGGAAGCCCGAGGAGGGGUUCCAGGUCGUGGCCGCGGACCUGUCGGAAGCGCUCGCCGGCGACGGACUGGCCGUCGCGACGUCGCGACACGGAGAAUCGCUCUCCGUCUCGCGGCUCGGCGACCUCGUCUCGGACGCCCGCGAGGCCGGCGGUUACACCGUCGCCUUCGGGGCGCCCGAGCGGGGGCUUCCGGAGAUGCUCGGGCUUUCGCCCGACCGCAUUCGGGCGGCCGUCGCCGACGGCCGCUCGGUCGAACCCGAUCC
#=GR NZ_AOJK01000017.1/53589-54071 CODON                .............................................................................................................................................................................................................................................................................................................................................................................................................................................................................................................................................................................
#=GR NZ_AOJK01000017.1/53589-54071 TT_RNIE_SLOW         .............................................................................................................................................................................................................................................................................................................................................................................................................................................................................................................................................................................
NZ_JH815330.1/360486-360968                             GCUCCGCGUGCCGUGGCGGACCGGCUCGACCCCUAGCGGGGGAGAGUCGAAAACACAGGGACUCGUGACCGAGGUCGGACCUGAA.GGCCGCGUCC....GGGUCAAU...UCCC.....CGCUGC........GGGA.ACACCCGA....UCUCCCUGC..UCGUUC..CCUCCG.....GAA...............UGGAGGUCGAGCAG............G.GGGA......GCGCGUCACC.....AUCAGGGUCUCUUCGAGAGAACCGGUCCGCGCCCGCAUCGCCGGGAAGCCCGAGGAGGGCUUCCAGGUCGUGGCCGCGGACCUGUCGGAAGCGCUCGCCGGCGACGGAGUGGCCGUCGCGACGUCGCGACACGGAGAAGCACUCUCCGUCUCGCGGCUCGGCGACCUCGUCUCGGACGCCCGCGAGGCCGGCGGUUACACCGUCGCCUUCGGGGCGCCCGAGCGGGGGCUUCCGGAGAUGCUCGGGCUUUCGCCCGACCGCAUUCGGGCGGCCGUCGCCGACGGCCGCUCGGUCGAACCCGAUCC
#=GR NZ_JH815330.1/360486-360968 CODON                  .............................................................................................................................................................................................................................................................................................................................................................................................................................................................................................................................................................................
#=GR NZ_JH815330.1/360486-360968 TT_RNIE_SLOW           .............................................................................................................................................................................................................................................................................................................................................................................................................................................................................................................................................................................
NZ_BBJP01000034.1/22965-23447                           GCUCCGCGUGCCGUGGCGGACCGGCUCGACCCCUAGCGGGGAAGAGUCGAAAACACAGGGACUCGUGACCGAGGUCGGACCUGAA.GGCCGCGUCC....GGGUCAAU...UCCC.....CGCUGC........GGGA.ACACCCGA....UCUCCCUGC..UCGUUC..CCUCCG.....GAA...............UGGAGGUCGAGCAG............G.GGGA......GCGCGUCACC.....AUCAGGGUCUCUUCGAGAGAACCGGUCCGCGCCCGCAUCACCGGGAAGCCCGAGGAGGGGUUCCAAGUCGUGGGGGCGGACCUGUCGGAAGCGCUCGCCGGCGACGGCUUGGCCGUCGCGACGUCGCGACACGGAGAAGAGCUCUCCGUCUCGCGGCUCGGCACCAUCGUCUCGGACGCGCGGAAGGCCGGCGGCUACACCGUCGCCUUCGGCUCGCCCGAGCGAGGGCUUCCGGAGAUGCUCGGGCUUUCGCCCGACAGCAUUCGGGCGGCCGCCGCCGACGGCCGCUCGGUCGAACCCGAUCC
#=GR NZ_BBJP01000034.1/22965-23447 CODON                .............................................................................................................................................................................................................................................................................................................................................................................................................................................................................................................................................................................
#=GR NZ_BBJP01000034.1/22965-23447 TT_RNIE_SLOW         .............................................................................................................................................................................................................................................................................................................................................................................................................................................................................................................................................................................
NZ_AOJN01000013.1/82395-82877                           GCUCCGCGUGCCGUGGCGGACCGGCUCGACCCCUAGCGGGGGAGAGUCGAAAACACAGGGACUCGUGACCGAGGUCGGACCUGAA.GGCCGCGUCC....GGGUCAAU...UCCC.....CGCUGC........GGGA.ACACCCGA....UCUCCCUGC..UCGUUC..CCUCCG.....GAA...............UGGAGGUCGAGCAG............G.GGGA......GCGCGUCACC.....AUCAGGGUCUCUUCGAGAGAACCGGUCCGCGCCCGCAUCGCCGGGAAGCCCGAGGAGGGGUUCCAGGUCGUGGCCGCGGACCUGUCGGAAGCGCUCGCCGGCGACGGAGUGGCCGUCGCGACGUCGCGACACGGAGAAUCGCUCUCCGUCUCGCGGCUCGGCGACCUCGUCUCGGACGCGCGGAAGGCCGGCGGUUACACCGUCGUCUUCGGCGCGCCCGAGCGGGGGCUUCCGGAGAUGCUCGGGCUUUCGCCCGACCGCAUUCGGGCGGCCGUCGCCGACGGCCGCUCGGUCGAACCCGAUCC
#=GR NZ_AOJN01000013.1/82395-82877 CODON                .............................................................................................................................................................................................................................................................................................................................................................................................................................................................................................................................................................................
#=GR NZ_AOJN01000013.1/82395-82877 TT_RNIE_SLOW         .............................................................................................................................................................................................................................................................................................................................................................................................................................................................................................................................................................................
NZ_JNFH02000042.1/4082-4564                             CGCUCCGCGUGCCGUGGCGGACCGGCUCGACCCUAGCGGGGAAGAGUCGAAAACACAGGGACUCGUGACCGAGGUCGGACCUGAA.GGCCGCGUCC....GGGUCAAU...UCCC.....CGCUGC........GGGA.ACACCCGA....UCUCCCUGC..UCGUUC..CCUCCG.....GAA...............UGGAGGUCGAGCAG............G.GGGA......GCGCGUCACC.....AUCAGGGUCUCUUCGAGAGAACCGGUCCGCGCCCGCAUCACCGGGAAGCCCGAGGAGGGCUUCCAGGUCGUGGACGCGGACCUGUCGGAAGCGCUCGCCGGCGACGGCUUGGCCGUCGCGACGUCGCGACACGGGGAGGAACUCUCCGUCUCGCGGCUCGGCACCAUCGUCUCGGACGCGCGGAAGGCCGGCGGCUACACCGUCGCCUUCGGCUCGCCCGAGCGAGGGCUUCCGGAGAUGCUCGGGCUUUCGCCCGACGGCAUUCGGGCGGCCGUCGCCGACGGCCGCUCGGUCGAACCCGAUCC
#=GR NZ_JNFH02000042.1/4082-4564 CODON                  .............................................................................................................................................................................................................................................................................................................................................................................................................................................................................................................................................................................
#=GR NZ_JNFH02000042.1/4082-4564 TT_RNIE_SLOW           .............................................................................................................................................................................................................................................................................................................................................................................................................................................................................................................................................................................
NZ_AOJJ01000075.1/39763-40245                           GCUCCGCGUGCCGUGGCGGACCGGCUCGACCCCUAGCGGGGGAGAGUCGAAAACACAGGGACUCGUGACCGAGGUCGGACCUGAA.GGCCGCGUCC....GGGUCAAU...UCCC.....CGCUGC........GGGA.ACACCCGA....UCUCCCUGC..UCGUUC..CCUCCG.....GAA...............UGGAGGUCGAGCAG............G.GGGA......GCGCGUCACC.....AUCAGGGUCUCUUCGAGAGAACCGGUCCGCGCCCGCAUCGCCGGGAAGCCCGAGGAGGGGUUCCAGGUCGUGGCCGCGGACCUGUCGGAAGCGCUCGCCGGCGACGGAGUGGCCGUCGCGACGUCGCGACACGGAGAAUCGCUCUCCGUCUCGCGGCUCGGCGACCUCGUCUCGGACGCGCGGAAGGCCGGCGGUUACACCGUCGCCUUCGGCGCGCCCGAGCGGGGGCUUCCGGAGAUGCUCGGGCUUUCGCCCGACCGCAUUCGGGCGGCCGUCGCCGACGGCCGCUCGGUCGAACCCGAUCC
#=GR NZ_AOJJ01000075.1/39763-40245 CODON                .............................................................................................................................................................................................................................................................................................................................................................................................................................................................................................................................................................................
#=GR NZ_AOJJ01000075.1/39763-40245 TT_RNIE_SLOW         .............................................................................................................................................................................................................................................................................................................................................................................................................................................................................................................................................................................
P_1C_Liq_2_UnCty_1073497/316-1                          .............................CCCCUAGCGGGGNAGAGUCGAAAACACAGGGACUCGUGACCGAGGUCGGACCUGAA.GGCCGCGUCC....GGGUCAAU...UCCC.....CGCUGC........GGGA.ACACCCGA....UCUCCCUGC..UCGUUC..CCUCCG.....GAA...............UGGAGGUCGAGCAG............G.GGGA......GCGCGUCACC.....AUCAGGGUCUCUUCGAGAGAACCGGUCCGCGCCCGCAUCACCGGGAAGCCGGAGGUCGGCUUCCAGGUCGUGGCCGCGGACCUGUCGGAAGCGCUCGCCGGCGACGGACUGGCCGUCGCGACGUCGCGACACGGAGCGGAACUCUCCGUCUCGCGGCUCGGCGACCU..........................................................................................................................................
#=GR P_1C_Liq_2_UnCty_1073497/316-1 CODON               ...............................AUG............................................................................................................................................................................................................................................................................................................................................................................................STP............................................................................................................................................
#=GR P_1C_Liq_2_UnCty_1073497/316-1 TT_RNIE_SLOW        .............................................................................................................................................................................................................................................................................................................................................................................................................................................................................................................................................................................
SL_6KL_011_BRINE_1032700/1567-1146                      .............................................................CUCGUGACCGAGGUCGGACCUGAA.GGCCGCGUCC....GGGUCAAU...UCCC.....CGCUGC........GGGA.ACACCCGA....UCUCCCUGC..UCGUUC..CCUCCG.....GAA...............UGGAGGUCGAGCGU............G.GAGA......GCGCGUCACC.....AUCAGGGUCUCUUCGAGAGAACCGGUCCGUGCCCGCAUCACCGGGAAGCCGGAGGUCGGUUUCCAGGUCGUGGGCGCGGAUCUGUCGGAAGCGCUUGCCGGCGACGGAGUGGCCGUCGCGACGUCGCGACACGGAGAAGCGCUCUCCGUGUCGCGUCUCGGCGACCUCGUUUCGGACGCGCGAGAGGCGGGCGGUUACACCGUCGCCUUUGGCUCGCCCGAACGAGGGCUUCCGGAGAUGCUCGGGCUGUCGCCCGACAGCAUUCGGGCGGCCGUCGCCGACGGCCGCCCGGUCGAACCCGAUCC
#=GR SL_6KL_011_BRINE_1032700/1567-1146 CODON           .............................................................AUG.............................................................................................................................................................................................................................................................................................................................................................................................................................................................................................................
#=GR SL_6KL_011_BRINE_1032700/1567-1146 TT_RNIE_SLOW    .............................................................................................................................................................................................................................................................................................................................................................................................................................................................................................................................................................................
SL_4KL_010_BRINE_10001141/9-491                         GCUCCGCGUGCCGUGGCGGACCGGCUCGACUCCUAGCGGAGAAGAGUCGAAAACACAGGGACUCGUGACCGAGGUCGGACCUGAA.GGCCGCGUCC....GGGUCAAU...UCCC.....CGCUGC........GGGA.ACACCCGA....UCUCCCUGC..UCGUUC..CCUCCG.....GAA...............UGGAGGUCGAGCGU............G.GAGA......GCGCGUCACC.....AUCAGGGUCUCUUCGAGAGAACCGGUCCGUGCCCGCAUCACCGGGAAGCCGGAGGUCGGUUUCCAGGUCGUGGGCGCGGAUCUGUCGGAAGCGCUUGCCGGCGACGGAGUGGCCGUCGCGACGUCGCGACACGGAGAAGCGCUCUCCGUGUCGCGUCUCGGCGACCUCGUUUCGGACGCGCGAGAGGCGGGCGGUUACACCGUCGCCUUUGGCUCGCCCGAACGAGGGCUUCCGGAGAUGCUCGGGCUGUCGCCCGACAGCAUUCGGGCGGCCGUCGCCGACGGCCGCCCGGUCGAACCCGAUCC
#=GR SL_4KL_010_BRINE_10001141/9-491 CODON              .............................................................................................................................................................................................................................................................................................................................................................................................................................................................................................................................................................................
#=GR SL_4KL_010_BRINE_10001141/9-491 TT_RNIE_SLOW       .............................................................................................................................................................................................................................................................................................................................................................................................................................................................................................................................................................................
SL_6KL_011_BRINE_1001616/467-1                          GCUCCGCGUGUCAUGGCGGACCGGCUCGUCCCCCGACGGGGAGGAGUCGACAACACAGGGACUCGUGACCGAGGUCGGACCUGAA.GGCCGCGUUC....GGGUCAAU...UCCC.....CGCUGC........GGGA.ACACCCAA....UCUCCCUGC..UCGUCC..CCUCCG.....GAA...............UGGAGGUUGAGCGG............G.GGGA......GCGCGUCACC.....AUCAGGGUCUCUUCGAGAGAACCGGUCCGCGCCCGCAUCACCGGAAAACCGGCGAACGGUUUUCAGGUCGUGGGAGCGGACCUUUCGGAAGCGCUCGGCGGCGACGGACUCGCCGUCGCGACGUCGCGGUACGGGGAGGAGCUCUCCGUCUCGCGACUGGGCGAUAUCGUCUCGGACGCGCGCGAAGCCGGCGGGUACACCGUCGCUUUCGGCGCGCCCGAACGGGGGCUUCCGGAGAUGCUCGGGGUAUCACCCGAGACAGUCCAGGCGGCCGUCGCCGACGGCCGCC................
#=GR SL_6KL_011_BRINE_1001616/467-1 CODON               .........................................................................................................................................................................................................................................................................................................................................................................................................................................................................................................................................................STP.................
#=GR SL_6KL_011_BRINE_1001616/467-1 TT_RNIE_SLOW        .............................................................................................................................................................................................................................................................................................................................................................................................................................................................................................................................................................................
NZ_KK033115.1/666028-666510                             GCUUCGUGUCCCGUCACGGACCGGCUCGCCCCCCGACGGGGACGAGUCGUCAACACAGGGACUCGUGACCGAGGUCGGACCUGAC.GGCCGCGUUC....GGGUCAAU...UCCCC....GCUG.........GGGGA.ACACCCGA....UCUCCCUGC..UCGUUC..CCGACG.....GAC...............UGUCGGUCGAGCGG............G.GGGA......GCGCGUCACC.....AUCAGGAUCUCUUCGAGAGAACCGGUCCGCGCCCGCAUCACCGGGAAGCCGGAGGACGGUUUCCAGGUCGUUGGCGCGGACCUUCCGGAGGUGCUCGCCGACGGCGGGCUCGCCAUCGCGACGUCACGACACGGGGAGCCGCUCUCCGUGUCGCGGCUCGCCGAACUCGCCCCGCGGGUGCAGGAGGCGGACGAUCCGGUCGUCGCCUUCGGCGCGCCCGGCAGAGGGCUUCCGGAGAUCCUCGGGGUCCGCCCCGAGGACGUCACGGCCGCAGCCGGCGGCCCCGUCGAACCCGAUCCGGGGUU
#=GR NZ_KK033115.1/666028-666510 CODON                  .............................................................................................................................................................................................................................................................................................................................................................................................................................................................................................................................................................................
#=GR NZ_KK033115.1/666028-666510 TT_RNIE_SLOW           .............................................................................................................................................................................................................................................................................................................................................................................................................................................................................................................................................................................
NZ_AOJI01000026.1/211582-211100                         GCUCCGCGUGCCGUGGCGGACCGGCUCGACCCCUAGCGGGGAAGAGUCGAAAACACAGGGACUCGUGACCGAGGUCGGACCUGAA.GGCCGCGUCC....GGGUCAAU...UCCC.....CGCUGC........GGGA.ACACCCGA....UCUCC......CUGCUCGUGCCCUCCG...GAA.............UGGAGG..UCGAGCAG............G.GGGA......GCGCGUCACC.....AUCAGGGUCUCUUCGAGAGAACCGGUCCGCGCCCGCAUCACCGGGAAGCCCGAGGAGGGUUUCCAGGUCGUGGGUGCGGACCUGUCGGAAGCGCUCGCCGGCGACGGCUUGGCCGUCGCGACGUCGCGGCACGGAGAAGAGCUCUCCGUCUCGCGGCUCGGCGACCUCGUCUCGGACGCACGGAAGGCCGGUGGCUACGUCAUCGCCUUCGGUGCGCCCGAACGAGGGCUUCCGGAGAUGCUCGGGCUUUCGCCCGACGGCAUUCGGGCGGCCGUCGCCGACGGCCGUCCGGUCGAACCCGAUCC
#=GR NZ_AOJI01000026.1/211582-211100 CODON              .............................................................................................................................................................................................................................................................................................................................................................................................................................................................................................................................................................................
#=GR NZ_AOJI01000026.1/211582-211100 TT_RNIE_SLOW       .............................................................................................................................................................................................................................................................................................................................................................................................................................................................................................................................................................................
ADL20m3uS_contig08402/1834-1352                         GCUCCGCGUGCCGUGGCGGACCGGCUCGACCCCUAGCGGGGAAGAGUCGAAAACACAGGGACUCGUGACCGAGGUCGGACCUGAA.GGCCGCGUCC....GGGUCAAU...UCCC.....CGCUGC........GGGA.ACACCCGA....UCUCC......CUGCUCGUCCCCUCCG...GAA.............UGGAGG..UCGAGCAG............G.GGGA......GCGCGUCACC.....AUCAGGGUCUCUUCGAGAGAACCGGUCCGCGCCCGCAUCACCGGGAAGCCCGAGGAGGGUUUCCAGGUCGUGGAAGCGGACCUGUCGGAAGCGCUCGCCGGCGACGGCUUGGCCGUCGCGACGUCGCGACACGGAGAGGAACUCUCCGUCUCGCGGCUCGGCGACAUCGUCUCGGACGCGCGGAAGGCCGGCGGCUACACCGUCGCCUUCGGCUCGCCCGAACGAGGGCUUCCGGAGAUGCUCGGGCUUUCGCCCGACGGCAUUCGGGCGGCCGUUGCCGACGGCCGCUCGGUCGAACCCGAUCC
#=GR ADL20m3uS_contig08402/1834-1352 CODON              .............................................................................................................................................................................................................................................................................................................................................................................................................................................................................................................................................................................
#=GR ADL20m3uS_contig08402/1834-1352 TT_RNIE_SLOW       .............................................................................................................................................................................................................................................................................................................................................................................................................................................................................................................................................................................
NZ_AOJO01000045.1/129631-129149                         GCUCCGCGUGCUGUGGCGGACCGGCUCGACCCCUAGCGGGGGAGAGUCGAAAACACAGGGACUCGUGACCGAGGUCGGACCUGAA.GGCCGCGUCC....GGGUCAAU...UCCC.....CGCUGC........GGGA.ACACCCGA....UCUCC......CUGCUCGUCCCCUCCG...ACA.............UGGAGG..UCGAGCAG............G.GGGA......GCGCGUCACC.....AUCAGGGUCUCUUCGAGAGAACCGGUCCGCGCCCGCAUCGCCGGGAAGCCCGAGGCAGGCUUCCAGGUCGUGGCCGCGGACCUGUCGGAAGCGCUCGCCGGCGACGGACUGGCCGUCGCGACGUCGCGACACGGGGAGGAACUCUCCGUCUCGCGGCUCGGCGACCUCGUCUCGGACGCCCGCGAGGCCGGCGGUUACACCGUCGCCUUCGGCGCGCCCGAGCGGGGGCUUCCGGAGAUGCUCGGGCUCUCGCCCGACCGCAUUCGGGCGGCCGUCGCCGACGGCCGCUCGGUCGAACCCGAUCC
#=GR NZ_AOJO01000045.1/129631-129149 CODON              .............................................................................................................................................................................................................................................................................................................................................................................................................................................................................................................................................................................
#=GR NZ_AOJO01000045.1/129631-129149 TT_RNIE_SLOW       .............................................................................................................................................................................................................................................................................................................................................................................................................................................................................................................................................................................
SL_6KL_011_BRINE_1124153/1-428                          .............................................GUCGAAAACACAGGGACUCGUGACCGAGGUCGGACCUGAA.GGCCGCGUCC....GGGUCAAU...UCCC.....CGCUGC........GGGA.ACACCCGA....UCUCCCUG...CUCGUC.CCCGCCG.....ACA...............UGGCGGUCGAGCCG............G.GGGA......GCGCGUCACC.....AUCAGGGUCUCUUCGAGAGAACCGGUCCGCGCCCGCAUCACCGGGAAGCCGUCGGAGGGCUUCCAGGUCGUGACCGCGGACCUGUCGGCAGCGCUCGACGACGACGGACUCGCCGUCGCCACGUCACGGUUCGGAGAGGAGCUCUCCGUGCCACGACUCGGCGGGAUCGUCACGGACGCACGGGGGGCCGGCGGCUACGUCGUCGCCUUCGGUGCGCCCGGUCGAGGGCUGCCGGACAUGCUCGGGCUGUCGCCCGAGGAUCUCCGCGCGGCCGUCGCCGACGGCCGCCCGGUCG..........
#=GR SL_6KL_011_BRINE_1124153/1-428 CODON               ..............................................AUG..............................................................................................................................................................................................................................................................................................................................................................................................................................................................................................................STP...........
#=GR SL_6KL_011_BRINE_1124153/1-428 TT_RNIE_SLOW        .............................................................................................................................................................................................................................................................................................................................................................................................................................................................................................................................................................................
P_A23_Liq_2_Fmt_1045640/1-321                           ........................CUCGCCCCCAGACGGGGGCGAGUCGACAACACAGGGACUCGUGACCGAGGUCGGACCUGAA.GGCCGCGUCC....GGGUCAAU...UCCC.....CGCUGC........GGGA.ACACCCAA....UCUCC......CUGCUCGUCCCCUCCG...AGG.............UGGAGG.UGCGGGC.G............G.GAGA......GCGCGUCACC.....AUCAGGGUCUCUUCGAGAGAACCGGUCCGCGCCCGGAUCACCGGGAAGCCGUCUGCUGGCUUCCAAGUGGUGGGUGCGGACCUGUCGGAAGCGCUCGCCGAUGGCGGGCUCGCCGUCGCAACGUCGCGACACGGAGAAUCGCUCUCCGUCUCGCGGCUCGGCGAACU..........................................................................................................................................
#=GR P_A23_Liq_2_Fmt_1045640/1-321 CODON                .........................AUG..................................................................................................................................................................................................................................................................................................................................................................................................STP............................................................................................................................................
#=GR P_A23_Liq_2_Fmt_1045640/1-321 TT_RNIE_SLOW         .............................................................................................................................................................................................................................................................................................................................................................................................................................................................................................................................................................................
P_A23_Liq_1_Fmt_1009104/635-959                         GCUCCGCGUACCAUGGCGGACCGGCUCGCCCCCAGACGGGAGCGAGUCGACAACACAGGGACUCGUGACCGAGGUCGGACCUGAA.GGCCGCGUCC....GGGUCAAU...UCCC.....CGCUGC........GGGA.ACACCCAA....UCUCC......CUGCUCGUCCCCUCCG...AGG.............UGGAGG.UGCGGGC.G............G.GAGA......GCGCGUCACC.....AUCAGGGUCUCUUCGAGAGAACCGGUCCGCGCCCGGAUCACCGGGAAGCCGUCUGCUGGCUUCCAAGUGGUGGGUGCGGACCUGUCGGAAGCGCUCGCCGAUGGCGGGCUCGCCGUCGCAACGUCGCGACACGGAGAAUCGCUCUCC..............................................................................................................................................................
#=GR P_A23_Liq_1_Fmt_1009104/635-959 CODON              ............................................................................................................................................................................................................................................................................................................................................................................................................STP..............................................................................................................................................................
#=GR P_A23_Liq_1_Fmt_1009104/635-959 TT_RNIE_SLOW       .............................................................................................................................................................................................................................................................................................................................................................................................................................................................................................................................................................................
P_1C_Liq_1_UnCty_1002372/217-685                        ..............GGCGGACCGGCUCGCCCCCAGACGGGAGCGAGUCGACAACACAGGGACUCGUGACCGAGGUCGGACCUGAA.GGCCGCGUCC....GGGUCAAU...UCCC.....CGCUGC........GGGA.ACACCCGA....UCUCCCUGCU.CGUCC...CCUCCA.....ACA...............UGGAGGUGCGGGCG............G.GAGA......GCGCGUCACC.....AUCAGGGUCUCUUCGAGAGAACCGGUCCGCGCCCGGAUCACCGGGAAGCCAUCCGCUGGCUUCCAGGUGGUGGGUGCGGACCUGUCGGAAGCGCUCGCCGAUGGCGGGCUCGCCGUCGCAACGUCGCGACACGGAGAAUCGCUCUCCGUCUCGCGGCUCGGCGAACUCGUCGCCGACGCGGCAAAGGCUGGCGGCUACACCGUCGCCUUUGGCGCGCCGGAGCGGGGGCUUCCGGAGAUGCUCGGGUGUCAACCCGAGGACGUUCACACGGCCGUCGAAGACGGUCGUCGAGUCGAACCCGAUCC
#=GR P_1C_Liq_1_UnCty_1002372/217-685 CODON             .............................................................................................................................................................................................................................................................................................................................................................................................................................................................................................................................................................................
#=GR P_1C_Liq_1_UnCty_1002372/217-685 TT_RNIE_SLOW      .............................................................................................................................................................................................................................................................................................................................................................................................................................................................................................................................................................................
P_2C_Liq_1_UnCty_1117457/415-1                          .........GCCGUGGCGGACCGGCUCGACCCCUAGCGGGGAAGAGUCGAAAACACAGGGACUCGUGACCGAGGUCGGACCUGAA.GGCCGCGUCC....GGGUCAAU...UCCC.....CGCUGC........GGGA.ACACCCGA....UCUCCCUGCU.CGUCC...CCUCCA.....ACA...............UGGAGGUGCGGGCG............G.GAGA......GCGCGUCACC.....AUCAGGGUCUCUUCGAGAGAACCGGUCCGCGCCCGGAUCACCGGGAAGCCAUCCGCUGGCUUCCAGGUGGUGGGUGCGGACCUGUCGGAAGCGCUCGCCGAUGGCGGGCUCGCCGUCGCAACGUCGCGACACGGAGAAUCGCUCUCCGUCUCGCGGCUCGGCGAACUCGUCGCCGACGCGGCAAAGGCUGGCGGCUACACCGUCGCCUUUGGCGCGCCGGAGCGGGGGCUUCCGGAGAUGCUCGGG...........................................................
#=GR P_2C_Liq_1_UnCty_1117457/415-1 CODON               ..........AUG..................................................................................................................................................................................................................................................................................................................................................................................................................................................................................................STP...........................................................
#=GR P_2C_Liq_1_UnCty_1117457/415-1 TT_RNIE_SLOW        .............................................................................................................................................................................................................................................................................................................................................................................................................................................................................................................................................................................
P_A23_Liq_1_Fmt_1046280/265-5                           ................................................................GUGACCGAGGUCGGACCUGAA.GGCCGCGUCC....GGGUCAAU...UCCC.....CGCUGC........GGGA.ACACCCGA....UCUCCCUGCU.CGUCC...CCUCCA.....ACA...............UGGAGGUGCGGGCG............G.GAGA......GCGCGUCACC.....AUCAGGGUCUCUUCGAGAGAACCGGUCCGCGCCCGGAUCACCGGGAAGCCAUCCGCUGGCUUCCAGGUGGUGGGUGCGGACCUGUCGGAAGCGCUCGCCGAUGGCGGGCUCGCCGUCGCAACGUCGCGACACGGAGAAUCGCUCUCC..............................................................................................................................................................
#=GR P_A23_Liq_1_Fmt_1046280/265-5 CODON                .............................................................................................................................................................................................................................................................................................................................................................................................................................................................................................................................................................................
#=GR P_A23_Liq_1_Fmt_1046280/265-5 TT_RNIE_SLOW         .............................................................................................................................................................................................................................................................................................................................................................................................................................................................................................................................................................................
P_2C_Liq_1_UnCty_1157684/345-1                          GCUCCGCGUACCAUGGCGGACCGGCUCGCCCCCAGACGGGAGCGAGUCGACAACACAGGGACUCGUGACCGAGGUCGGACCUGAA.GGCCGCGUCC....GGGUCAAU...UCCC.....CGCUGC........GGGA.ACACCCGA....UCUCCCUGCU.CGUCC...CCUCCA.....ACA...............UGGAGGUGCGGGCG............G.GAGA......GCGCGUCACC.....AUCAGGGUCUCUUCGAGAGAACCGGUCCGCGCCCGGAUCACCGGGAAGCCAUCCGCUGGCUUCCAGGUGGUGGGUGCGGACCUGUCGGAAGCGCUCGCCGAUGGCGGGCUCGCCGUCGCAACGUCGCGACACGGAGAAUCGCUCUCCGUCUCGCGGCUCGGCGAGCU..........................................................................................................................................
#=GR P_2C_Liq_1_UnCty_1157684/345-1 CODON               G.............................................................................................................................................................................................................................................................................................................................................................................................................................STP............................................................................................................................................
#=GR P_2C_Liq_1_UnCty_1157684/345-1 TT_RNIE_SLOW        .............................................................................................................................................................................................................................................................................................................................................................................................................................................................................................................................................................................
SL_8KL_010_SED_10202168/415-1                           GCUUCACGCCUUGUCGCAGACCGGCUCUGGAUCAAGUGAUCCGGGGUCGUUAAGACAGGGAAUCGUGACCGAGGUCGGACCUGAU.GGGCGCGUUC....GGGUCAAU...UGCG.....GCC...........UGCA.ACACCCGA....UCUCGCUC...CCCGUGCCGUCA.......AAAA................UGUCGGUACAGG..........AGG.GAGA......GCGCGUAACC.....GUCAGGGUCUCUUCGCGACGACCCGUCCGCGCGAAACUUGCUGACGAGCCCGUUUCGGGCUUUCAAGUUUAUCGUGCGGACCUCCCGGAAGCUCUCAGCUGGUCCGAUACGGGACUCUGCAUUGCAGCGUCUCGGUAUGGCCAGGAUUUGACCGUUGAUACUCUCGACGAGUUAACGUCGGAGAUCAGCCAACGAGGUCUCACAAUCGCGUUUGGCGCUCCACAGCGGGGACUUCCGGAC.................................................................
#=GR SL_8KL_010_SED_10202168/415-1 CODON                .........................................................................................................................................................................................................................................................................................................................................................................................................................................................................................................STP.................................................................
#=GR SL_8KL_010_SED_10202168/415-1 TT_RNIE_SLOW         .............................................................................................................................................................................................................................................................................................................................................................................................................................................................................................................................................................................
NZ_BBJO01000003.1/101382-100903                         CCUCCGCGUCCCGUCUAUGACCGGCUCCGAAUCAGACGGUUCGGGGUCGUUAACACAGGGAAUCGUGACCGAGGUCGGACCUGAC.GGCCGCGUUC....GGGUCAAU...UGCG.....GAC...........UGCA.ACACCCGG....UCUCU......CUGCUCGCGCCUCCG....UCGG.............UGGAGGUC.CAGCAG............G.GGGA......GCGCGUCGCC.....AUCAGGAUCUCUUCGCGAGAACCGGUCCGUGCGCGGAUCGUCGACGAGCCCGUUCCGGGCUUCGACGUGUCCCGUAUGGACCUCGAGGAAGCACUCGGCCACGCCGACGCGGGCGUCGCGAUUGCGACGUCCCGCUUCGGCGAGGCGCUGACCACGAGUCGGCUGCCGCAGCUCGCCUCGCGCGUCGAGCGCGAGGGCGCGACAGUCGUCUUCGGGUCGCCCGGUCGUGGGCUUCCGGCCAUCCUCGGCGUCGACGUCGAGGAUGCGGUCGAACCCGCAGACGGUCCGGGGUUCGAUCUCUGGCU
#=GR NZ_BBJO01000003.1/101382-100903 CODON              .............................................................................................................................................................................................................................................................................................................................................................................................................................................................................................................................................................................
#=GR NZ_BBJO01000003.1/101382-100903 TT_RNIE_SLOW       .............................................................................................................................................................................................................................................................................................................................................................................................................................................................................................................................................................................
P_1C_Sed_2_UnCty_1300983/68-282                         CCUCCGCGUCCCGUCUAUGACCGGCUCCGAAUCAGACGGUUCGGGGUCGUUAACACAGGGAAUCGUGACCGAGGUCGGACCUGAC.GGCCGCGUUC....GGGUCAAU...UGCG.....AAC...........UGCA.ACACCCGG....UCUC.GCUG..CUCGU..GCCUCCG.....UCGA..............UGGAGGUCGAGGAG..............GGGAC.....GCGCGUCGCC.....AUCAGGAUCUCUUCGCGAGAACCGGUCCGUGCGCGGAUCG.........................................................................................................................................................................................................................................................................
#=GR P_1C_Sed_2_UnCty_1300983/68-282 CODON              ................................................................................................................................................................................................................................................................................................STP..........................................................................................................................................................................................................................................................................
#=GR P_1C_Sed_2_UnCty_1300983/68-282 TT_RNIE_SLOW       .............................................................................................................................................................................................................................................................................................................................................................................................................................................................................................................................................................................
NZ_BBJN01000060.1/9127-9606                             CCCCAUGCGUGUCUCCCCACGGACCGGCUCCGAGGGUGAAACCCCGGAGUCGAGAGAAGGAAUCGUGACCGAGGUCGGACCUGAC.GACCGCGUCC....GGGUCAAU...UGCG.....GAC...........UGCA.ACACCCGAUC..UCCCUG.....CUCGU..CCCGCCG.....UCGA..............UGGCGGUCGAGGAG............G.GGGA......GCGCGUCACA.....GUCAGGGUCUCUUCGCGAGAACCCGUCCGCGCACGGCUGGUCGACGAGGACCCACCCGGGUUUACCGUCGACGCCUGCGGGGACAUCCAGGAAGCCCUGGCCCGCGACGACGCGGGCCUCUGCAUCGGCACGUCGCGCCACGGGGACGAACUCACCCGUUCGCGGCUGACCGAACUCGCCCCGCGCUACCGGGACGGCGCCACCGUCGUCUUCGGCUCGCCGGGCCGCGGGCUUCCGGAGAUCUUGGGGGUAUCCCCCGACGAUCUCCCCGUCGAACCCGACUCGCCCGGGUUCGACCUCUGGCU
#=GR NZ_BBJN01000060.1/9127-9606 CODON                  .............................................................................................................................................................................................................................................................................................................................................................................................................................................................................................................................................................................
#=GR NZ_BBJN01000060.1/9127-9606 TT_RNIE_SLOW           .............................................................................................................................................................................................................................................................................................................................................................................................................................................................................................................................................................................
GSLNAS_F7I09SK02H8ZT2/56-374                            GCUUCGUGUCCGUGCACAGACCGGCUCCGGAUCAGAUGGUUCGGGGUCGUUAAGACAGGGAAUCGUGACCGAGGUCGGAUCUGAC.GGGCGCGUCC....GGGUCGAA...UUGCG....GAC..........UGCAA..CACCCGAUC..UCCCUG.....CCGAUACCGCCA.......UCGA................UGGCGGUAUCGG..........CAG.GGGA......ACGCGUCACC.....AUCAGGGUCUCUUCGCGAGAACCGGUUCGCGCGAAAAUCGUGGCCGAACCCCCACCGGGGUUCGCCGUUGAGCGCGCGGCCAUCGGCAACUGCCUUGCCCGGCCGGACGCUGGCAUUCGAAUUGCCGCGUCCAGGCACGGGGA..................................................................................................................................................................
#=GR GSLNAS_F7I09SK02H8ZT2/56-374 CODON                 ......................................................................................................................................................................................................................................................................................................................................................................................................STP....................................................................................................................................................................
#=GR GSLNAS_F7I09SK02H8ZT2/56-374 TT_RNIE_SLOW          .............................................................................................................................................................................................................................................................................................................................................................................................................................................................................................................................................................................
SL_6KL_011_BRINE_1005460/5219-5698                      GCUCCGGGUUCGUUCACAGACCGGCUCCGGAUCGGACGGUUCGGGGUCGUUAAGACAGGGAAUCGUGACCGAGGUCGGAUCUGAC.GGGCGCGUCC....GGGUCAAU...UGCG.....GAC...........UGCA.ACACCCGAUC..UCCCUA.....CCGGUGCCGC.........AGACGUUG..............GCGGUGUCGG..........AAG.GGGA......ACGCGUCACC.....AUCAGGGUCUCUUCGCGAGAGCCGGUUCGCGCGAAACUCGUGGCGGACGCCCCACCGGGCUUCGCCGUCGAGCGCGCGACCGUCGACGAGUGCCUCUCCCGGUCGGACGCCGGCGUCCGUAUCGCCGCGUCCAGACACGGGGAGGUGCUGACGGUCGCCCGACUCGGGGAACUCUCCGAGCGGACGACAGACGAUGGGUUCACGGUCGCCUUCGGCGCCCCCGAACGGGGGUUGCCGGAGAUACUCGACUGCGAACCGAGCGCGGAGACCAUCGGCGACGAACCGAACGUGCGGUUCGACCUUUG
#=GR SL_6KL_011_BRINE_1005460/5219-5698 CODON           .............................................................................................................................................................................................................................................................................................................................................................................................................................................................................................................................................................................
#=GR SL_6KL_011_BRINE_1005460/5219-5698 TT_RNIE_SLOW    .............................................................................................................................................................................................................................................................................................................................................................................................................................................................................................................................................................................
SL_4KL_010_BRINE_10003656/740-261                       GCUCCGAGUUCGUUCACAGACCGGCUCCGGAUCGGACGGUUCGGGGUCGUUAAGACAGGGAAUCGUGACCGAGGUCGGAUCUGAC.GGGCGCGUCC....GGGUCAAU...UGCG.....GAC...........UGCA.ACACCCGAUC..UCCCUG.....CCGGUACCGCCG.......ACGA................UGGCGGUGUCGG..........AAG.GGGA......ACGCGUCACC.....AUCAGGGUCUCUUCGCGAGAGCCGGUUCGCGCGAAACUCGUGGCGGACGCCCCACCGGGCUUCGCCGUCGAGCGCGCGACCGUCGACGAGUGCCUCUCCCGGUCGGACGCCGGCGUCCGUAUCGCCGCGUCCAGACACGGGGAGGUGCUGACGGUCGCUCGGCUCGGAGAACUCUCCGAGCGGACGACCGACGACGGGUUCACGGUCGCUUUCGGCGCCCCCGAACGGGGGUUGCCGGAGAUACUCGACUGUGAGCCGGGCGCGGAGGCCAUCGGCGACGAACCGAACGUGCGGUUCGACCUUUG
#=GR SL_4KL_010_BRINE_10003656/740-261 CODON            .............................................................................................................................................................................................................................................................................................................................................................................................................................................................................................................................................................................
#=GR SL_4KL_010_BRINE_10003656/740-261 TT_RNIE_SLOW     .............................................................................................................................................................................................................................................................................................................................................................................................................................................................................................................................................................................
JXWS01003911.1/371-1                                    GCUUCGUGUCCGUGCACAGACCGGCUCCGGAUCGGACGGUUCGGGGUCGUUAAGACAGGGAAUCGUGACCGAGGUCGGAUCUGAC.GGGCGCGUCC....GGGUCAAU...UGCG.....GAC...........UGCA.ACACCCGAUC..UCCCUG.....CCGGUACCGCCG.......UCGA................UGGCGGUCUCGG..........CCG.GGGA......ACGCGUCACC.....AUCAGGGUCUCUUCGCGAGAGCCGGUUCGCGCGAAACUCGUGGCCGAGCCCCCACCGGGGUUCGCCGUCGAGCGCGCGGCCAUCGACGACUGCCUCGCCCGUCCGGACGCCGGCGUCCGAAUCGCCGCGUCCAGACACGGGGAGGUACUGACGGUCGAUCGGCUCGGGGAACUCUCCGGGCGGACGACCGAGGACG.............................................................................................................
#=GR JXWS01003911.1/371-1 CODON                         ............................................................................................................................................................................................................................................................................................................................................................................................................................................................STP..............................................................................................................
#=GR JXWS01003911.1/371-1 TT_RNIE_SLOW                  .............................................................................................................................................................................................................................................................................................................................................................................................................................................................................................................................................................................
SL_6KL_011_BRINE_1016959/202-1                          GCUCCGCGUCCGUACACAGACCGGCUCCGGAUCGGAUGGUUCGGGGUCGUUAAGACAGGGAAUCGUGACCGAGGUCGGAUCUGAC.GGACGCGUCC....GGGUCAAU...UGCG.....GAC...........UGCA.ACACCCGAUC..UCCCU......UCCGGUGCCGCCG......UCGA...............UGGCGGUUUCGGA...........GG.GGGA......GCGCGUCACC.....AUCAGGGUCUCUUCGCGAGAGCCGGUC......................................................................................................................................................................................................................................................................................
#=GR SL_6KL_011_BRINE_1016959/202-1 CODON               ....................................................................................................................................................................................................................................................................................STP......................................................................................................................................................................................................................................................................................
#=GR SL_6KL_011_BRINE_1016959/202-1 TT_RNIE_SLOW        .............................................................................................................................................................................................................................................................................................................................................................................................................................................................................................................................................................................
NC_020388.1/578219-577740                               GCUUCGUGUCCGUACACAGACCGGCUCCGGAUCAGACGGUUCGGGGUCGUUAAGACAGGGAAUCGUGACCGAGGUCGGAUCUGAC.GGGCGCGUCC....GGGUCAAU...UGCG.....GAC...........UGCA.ACACCCGAUC..UCCCU......GCCGGUGCCGCCG......UCGA...............UGGCGGUCUCGGC...........CG.GGGA......ACGCGUCACC.....AUCAGGGUCUCUUCGCGAGAGCCGGUUCGCGCGAAACUCGUGGCGGACCCCUCACCGGGGUUCGCCGUCGAGCGUGCGACCAUCGACGACUGCCUCGCCCGUCCGGACGCCGGCGUCCGAAUCGCCGCGUCCAGACACGGGGAGGUACUGACGGUCGAUCGGCUCGGGGAACUCUCCGGGCGGACGGCCGACGGACUCACGGUCGCCUUCGGCGCCCCCGAACGGGGGUUGCCGGAGAUACUCGACUGUGAGCCACGCGCGGAGGCCAUCGGCGACGAACCGAACGCGCGGUUCGACCUUUGGCU
#=GR NC_020388.1/578219-577740 CODON                    .............................................................................................................................................................................................................................................................................................................................................................................................................................................................................................................................................................................
#=GR NC_020388.1/578219-577740 TT_RNIE_SLOW             .............................................................................................................................................................................................................................................................................................................................................................................................................................................................................................................................................................................
NZ_AJRK01000444.1/10628-10149                           GCUUCGCCCCGUCCCACGGACCGGCUCCGGACCACAGAGUUCGGGGUCGUUAAGACAGGGAAUCGUGACCGAGGUCGGCCCUGAU.GGGCGCGUUC....GGGUCAAU...UGCG.....GAC...........UGCA.ACACCCGG....UCUCG......CUCGUCGUGCCUCC.....CGGAGU............GGAGGUC.GGCGAG............G.GGGA......ACGCGUGACC.....GUCAGGAUAUCUUCGCGAGAACCGGUCCGCGCACGGAUCGUCGACGAACCCGCACCCGGGUUCGCCGUCGACCGCACGGACCUCCCGGCGGCGCUCGGCCGUGAGGAUGCCGGGCUCCGGGUCGCCACGUCGCGCCACGGCGAGGCGCUGACGGCGGACGGACUCGGAGCACUGGCCGGCGGGCCCGGCGGCGACCUGACAGUCGCCUUCGGGGCCCCCGAACGAGGGCUGCCGGCGAUGCUCGGCAUCGACGUCGAGUCGGUGACGAGCGCCGAACCGAACGGCGGGUUCGACCGCUGGCUCAA
#=GR NZ_AJRK01000444.1/10628-10149 CODON                .............................................................................................................................................................................................................................................................................................................................................................................................................................................................................................................................................................................
#=GR NZ_AJRK01000444.1/10628-10149 TT_RNIE_SLOW         .............................................................................................................................................................................................................................................................................................................................................................................................................................................................................................................................................................................
SL_4KL_010_BRINE_10212872/347-1                         GCUCCGUGCCACGUCACAGACCGGCUCCGAAUCUGACGGUUCGGGGUCGUUAAAACAAGGGAUCGUGACCGAGGUCGGACCUGAU.CGGCGCGUCC....GGGUCAAU...UGCG.....GCG...........UGCA.ACACCCGA....UCUCCCUCAA.CU..G..UCCGUCG.....GAAA..............UGACGGUCACCGAG............G.GGGA......GCGCGUGACG.....AUCAGGAUCUCUUCGCGACGACCGGUCCGGGCGAAACUCGUCGACGACCCCCUCCCGGGGCUCGCCGUCGAGCGGACGGACCUCUCCGCAGCACUCGGCCGUGAGGACGCCGGCGUCACCAUUGCUGCCUCUCGAUUCGGUGAGAUUCUCACCGUGGGGCGGCUGGACACGC.....................................................................................................................................
#=GR SL_4KL_010_BRINE_10212872/347-1 CODON              ....................................................................................................................................................................................................................................................................................................................................................................................................................................STP......................................................................................................................................
#=GR SL_4KL_010_BRINE_10212872/347-1 TT_RNIE_SLOW       .............................................................................................................................................................................................................................................................................................................................................................................................................................................................................................................................................................................
NZ_AEMG01000030.1/41099-40620                           GCUCCGCGCCACAUCACAGACCGGCUCCGAAUCGGAGGGUUCGGGGUCGUUAAGACAGGGAAUCGUGACCGAGGUCGGACCUGAA.GGGCGCGUUC....GGGUCAAU...UGCG.....GAC...........UGCA.ACACCCGA....UCUCACUCG..UCGU..UCCGUCG......CAAA...............UGACGGUCGGCGA...........GG.GAGA......ACGCGUUACC.....GUCAGGAUCUCUUCGAGAAGACCGGUCCGUGCGAAGCUCGUGGACGCCCCCGUUCCGGGGCUCACAGUGACGCGCAUGGACCUCUCGGCGGCCCUCGACCGCGACGAUGCUGGCGUCAGAAUCGCCACAUCGCGUUACGGAGAACCGCUCUCCGUCGGACGGCUUGAAGAAGUCGUCACGCGAACGAACCGCGACGGAAUGACCGUCGCGUUCGGUUCGCCGGGUCGAGGACUGCCGGAGAUAUUCGGGGUCCCCCCCGAAGGUAUCUCCGCGGUCGAAUCCGGCGUACCAGCCCGGUUCGACCU
#=GR NZ_AEMG01000030.1/41099-40620 CODON                .............................................................................................................................................................................................................................................................................................................................................................................................................................................................................................................................................................................
#=GR NZ_AEMG01000030.1/41099-40620 TT_RNIE_SLOW         .............................................................................................................................................................................................................................................................................................................................................................................................................................................................................................................................................................................
NZ_JDTH01000001.1/807595-808074                         GCUCCGCGCACCAUCGCAGACCGGCUCCGAAUCCGACGAUUCGGGGUCGUUAAGACAGGGAAUCGUGACCGAGGUCGGACCUGAA.GGGCGCGUCC....GGGUCAAU...UGCG.....GAU...........UGCA.ACACCCGAUU..UCGCUC.....GUCGU..CCCGUCG.....CAAA..............UGACGGUCGGCGAG............G.GGGA......GCGCGUUACC.....GUCAGGAUCUCUUCGAGAAGACCGGUUCGUGCGAAGCUCGUGGACGCCCCGCAGUCGGGCUACACAGUGAUGCGCAUGAACCUCUCGGCGGCCCUCGACCGCGACGAUGCUGGCGUUCGAAUCGCCACGUCUCGCUUCGGAGAAUCGCUCUCCGUGGCGCGACUCGACGAAAUCGUUGCGCAAACCGAACGCGACGGCAUGACCGUCGUGUUCGGCUCGCCCGGUCGGGGACUGCCGGAGAUACUCGGGGUUGAACCCGAGCGUAUCUCCGCGGUCGAAUCCGGCGUACCAGCCCGGUUCGACCU
#=GR NZ_JDTH01000001.1/807595-808074 CODON              .............................................................................................................................................................................................................................................................................................................................................................................................................................................................................................................................................................................
#=GR NZ_JDTH01000001.1/807595-808074 TT_RNIE_SLOW       .............................................................................................................................................................................................................................................................................................................................................................................................................................................................................................................................................................................
GRANPEH02G2JJD/108-299                                  GCUCCGCGCACCGUCGCAGACCGGCUCCGAAUCUGACGAUUCGGGGUCGACAAGACAGGGAAUCGUGACCGAGGUCGGACCUGAC.GGGCGCGUAC....GGGUCAAU...UG.CG....GCU..........UGACA.ACACCCGA....UCUCGCUUG..UCGUC.CCUCCG.......AAAA................UGGAGUCGACGA...........GG.GGGA......GCGCGUAACA.....GUCAGGAUCUCUUCGCG................................................................................................................................................................................................................................................................................................
#=GR GRANPEH02G2JJD/108-299 CODON                       ........................................................................................................................................................................................................................................................................STP..................................................................................................................................................................................................................................................................................................
#=GR GRANPEH02G2JJD/108-299 TT_RNIE_SLOW                .............................................................................................................................................................................................................................................................................................................................................................................................................................................................................................................................................................................
GQKUMWE02FE1GX/246-1                                    CGCUUCGCGCGGCCGCUCGGACCGGCUCCGAAUCCACAGUUCGGGGUCGUCAAGACAGGGAAUCGUGACCGAGGUCGGCCCUGAU.GGGCGCGUUC....GGGUCAAU...UGCG.....GCU...........UGCA.ACACCCGA....UCUCGCUCG..UCGU.GCCCUCCG......ACA................UGGAGGUCGACGA............G.GGGA......GCGCGUGACC.....GUCAGGAUAUCUUCGAGAGAACCGGUCCGCGCGCGAAUCACGGACGAAGCCCACCGGGUUUCGCCGUCGAAC.........................................................................................................................................................................................................................................
#=GR GQKUMWE02FE1GX/246-1 CODON                         ..................................................................................................................................................................................................................................................................................................................................ST.........................................................................................................................................................................................................................................
#=GR GQKUMWE02FE1GX/246-1 TT_RNIE_SLOW                  .............................................................................................................................................................................................................................................................................................................................................................................................................................................................................................................................................................................
GSLNARP_GFPJP1N02H7ZY7/262-1                            GCUUCGGCAGACGCCACAGACCGGCUCCGGAUCCAGCGAUUCGGGGUCGUCAAGACAGGGAAUCGUGACCGAGGUCGGAUCUGAC.GGGCGUGUCC....GGGUCAAU...UGCG.....GAC...........UGCA.ACACCCGA....UCUCCCUCGU.CGUU..CCCUCCG......GAA................UGGAGGUCGAG.G..........AGG.GGGA......GCGCGUGACC.....GUCAGUAUCUCUUCGCGAGAUCCGGUCCGGGCCCGACUCACCGAGGAGCCCCCGCCGGGCUACUCGGUCGGGCCGUCGGACCUUUCG..........................................................................................................................................................................................................................
#=GR GSLNARP_GFPJP1N02H7ZY7/262-1 CODON                 .............................................................................................................................................................................................................................................................................................................................................STP.............................................................................................................................................................................................................................
#=GR GSLNARP_GFPJP1N02H7ZY7/262-1 TT_RNIE_SLOW          .............................................................................................................................................................................................................................................................................................................................................................................................................................................................................................................................................................................
SL_5KL_010_BRINE_10021216/2261-2531                     GCUUCGCGUCCCAUCACAGACCGGCUCCGAAUCGAACGGUUCGGGGUCGAUAAGACGAGGAAUCGUGACCGAGGUCGGACCUGAU.CAACGCGUGC....GGGUCAAU...UGCG.....GCU...........UGCA.ACACCCGG....UCUCCCUCAA.CACG....CCUCC......CGGUAU.............GGAGGUCGCCGAG............G.GGGA......ACGCGUGACC.....GUCAGGAUCUCUUCGCGACGACCGGUCCGGGCGAAGCUCGUAGACGAGCCCCUCCCGGGGCUCGCCGUCGAGUCGACGGACCUAUCGGCGGCUCUC.................................................................................................................................................................................................................
#=GR SL_5KL_010_BRINE_10021216/2261-2531 CODON          .........................................................................................................................................................................................................................................................................................................................................................STP.................................................................................................................................................................................................................
#=GR SL_5KL_010_BRINE_10021216/2261-2531 TT_RNIE_SLOW   .............................................................................................................................................................................................................................................................................................................................................................................................................................................................................................................................................................................
NZ_HG315688.1/94875-94396                               GCUCCGCGCUGUGUCACGGACCGGCUCCGAAUCCGACGGUUCGGGGUCGUUAAGACAAGGGAUCGUGACCGAGGUCGGACCUGAA.GGGCGCGUCC....GGGUCAAU...UGCG.....GAC...........UGCA.ACACCCGA....UCUCCCUC...AACGUC..CCUCCG.....AAAA..............UGGAGGUCGACGAG............G.GGGA......GCGCGUGACC.....GUCAGGAUCUCUUCGCGACGACCGGUCCGGGCGAAGCUCGUCGGCCGGCCCCUCCCGGGGCUGUCGGUCGAGCGGACGGACCUUUCGGCAGCACUCGGCCGUGAGGACGCCGGCGUCUGCAUCGCCGCCUCCCGCUACGGUGAACGACUCACCGUCGGGCGGCUCGAGACGCUGGCCGGGACGAUCGAACGGGACGGGAUGACCGUCGCGUUCGGUGCACCCGAGCGAGGGUUGCCGGAUAUCCUCGGAAUCGAGGCGUCAGCCGUCCCCUCGUCCGACGAGGGUGACGCUGACGACGGAGUCGA
#=GR NZ_HG315688.1/94875-94396 CODON                    .............................................................................................................................................................................................................................................................................................................................................................................................................................................................................................................................................................................
#=GR NZ_HG315688.1/94875-94396 TT_RNIE_SLOW             .............................................................................................................................................................................................................................................................................................................................................................................................................................................................................................................................................................................
NZ_JROF01000007.1/139525-139046                         GCUCCGCGCCAUGUCACAGACCGGCUCCGAAUCUACCGGUUCGGGGUCGUCAAGACAAGGGAUCGUGACCGAGGUCGGACCUGAA.GGGCGCGUCC....GGGUCAAU...UGCG.....GAC...........UGCA.ACACCCGA....UCUCCCUC...AAUGUC..CCUCCG.....AAAA..............UGGAGGUCGACGAG............G.GGGA......GCGCGUGACC.....GUCAGGAUCUCUUCGCGACGACCGGUCCGGGCGAAGCUCGUCGAUCGGCCCCUUCCGGGGCUAUCGAUUGAGCAGACGGACCUUUCGGCAGCACUCGGCCGUGAGGACGCCGGCGUCCGUAUCGCCGCCUCCCGUUACGGUGAAGAACUCACCGUGGGGCGGCUCGAGACGCUGGCCGGGCGCGUCGAGCGUGACGGUAUGACCGUCGCGUUCGGGGCGCCCGAGAGAGGGCUGCCGGACAUCCUCGGAAUCGAGGCAUCGGCCGUCACCGCGUCGGACGACUCCGACGACGGGGUGGACGAUGA
#=GR NZ_JROF01000007.1/139525-139046 CODON              .............................................................................................................................................................................................................................................................................................................................................................................................................................................................................................................................................................................
#=GR NZ_JROF01000007.1/139525-139046 TT_RNIE_SLOW       .............................................................................................................................................................................................................................................................................................................................................................................................................................................................................................................................................................................
NZ_AOHX01000025.1/4766-5245                             GCUCCGCGCCAUGUCACAGACCGGCUCCGAAUCUACCGGUUCGGGGUCGUCAAGACAAGGAAUCGUGACCGAGGUCGGACCUGAA.GGGCGCGUCC....GGGUCAAU...UGCG.....GCU...........UGCA.ACACCCGA....UCUCCCUC...AACGUC..CCUCCG.....AAAA..............UGGAGGUCGACGAG............G.GGGA......GCGCGUGACC.....GUCAGGAUCUCUUCGCGACGACCGGUCCGGGCGAAACUCGAGAACAAGCCCCUCCCGGGGCUUGCAGUCGAGCGGACGGACCUUUCCGCAGCUCUCGGCCGUGAGGACGCUGGCGUCUGCAUCGCUGCCUCCCGAUUCGGUGAAGAACUCACCGUCGGGCGGCUCGAGACGUUGGCCGGACGCAUCGAUCGUGACGGGCUGACCGUCGCAUUUGGUGCGCCCGAGAGAGGGCUGCCGGAUAUCCUCGGAAUCGAGGCAUCGGCUGUCAACGCGUCGUCGGGACAAGGCGACGCGGCCGAAUCGUC
#=GR NZ_AOHX01000025.1/4766-5245 CODON                  .............................................................................................................................................................................................................................................................................................................................................................................................................................................................................................................................................................................
#=GR NZ_AOHX01000025.1/4766-5245 TT_RNIE_SLOW           .............................................................................................................................................................................................................................................................................................................................................................................................................................................................................................................................................................................
NZ_AOHY01000055.1/4686-5165                             GCUCCGCGCCAUGUCACAGACCGGCUCCGAAUCUACCGGUUCGGGGUCGUCAAGACAAGGAAUCGUGACCGAGGUCGGACCUGAA.GGGCGCGUCC....GGGUCAAU...UGCG.....GCU...........UGCA.ACACCCGA....UCUCCCUCA..ACGUU..CCUCCG......AAAA...............UGGAGGUCGACGA...........GG.GGGA......GCGCGUGACC.....GUCAGGAUCUCUUCGCGACGACCGGUCCGAGCGAAACUCGAGGACAAACCCCUCCCGGGGCUGUCAGUCGAGCGGACGGACCUUUCCGCAGCACUCGGCCGUGAGGACGCUGGCGUCUGCAUCGCCGCUUCCCGAUUCGGUGAAGAGCUCACCGUCGGGCGGCUUGGGACGCUGGCCGGACGCAUCGAUCGUGACGGGCUGACUGUCGCGUUCGGUGCGCCCGAGAGAGGGCUGCCGGAUAUCCUCGGAAUCGAGGCAUCAGCUGUCAACGCGUCGUCGGGACAAGGCGACGCGGCCGAAUCGUC
#=GR NZ_AOHY01000055.1/4686-5165 CODON                  .............................................................................................................................................................................................................................................................................................................................................................................................................................................................................................................................................................................
#=GR NZ_AOHY01000055.1/4686-5165 TT_RNIE_SLOW           .............................................................................................................................................................................................................................................................................................................................................................................................................................................................................................................................................................................
NZ_AOHZ01000041.1/187394-186915                         GCUCCGCGCGGUGUCACAGACCGGCUCCGAAUCGAACGGUUCGGGGUCGUUAAGACAAGGGAUCGUGACCGAGGUCGGACCUGAA.GGGCGCGUCC....GGGUCAAU...UGCG.....GCU...........UGCA.ACACCCGA....UCUCCCUCAA.CACG....CCUCCG.....GAUA..............UGGAGGUCUCCGAG............G.GGGA......GCGCGUGACC.....GUCAGGAUCUCUUCGCGACGACCGGUCCGGGCGAAACUCGUCGACGAACCCCUUCCGGGGCUCGCAGUCGAGCGGACGGACCUUUCGACAGCUCUCGGCCGUGAGGACGCCGGCGUCUGUAUUGCGUCGUCUCGCUACGGUAUCGAACUUACCGUCGGACGACUCGAGACGCUGGCCGGACGCGUCGGCGACGGACUGACCGUCGCCUUUGGUGCGCCCGAGAGAGGGCUGCCGGAUAUCCUCGGAAUCGAGGCAUCCGCCAUCGACGCUGACCCAUCGGGGCAGCUGGACACCGCGGCGGAUGA
#=GR NZ_AOHZ01000041.1/187394-186915 CODON              .............................................................................................................................................................................................................................................................................................................................................................................................................................................................................................................................................................................
#=GR NZ_AOHZ01000041.1/187394-186915 TT_RNIE_SLOW       .............................................................................................................................................................................................................................................................................................................................................................................................................................................................................................................................................................................
SL_4KL_010_BRINE_10024882/1978-1499                     GCUCCGCGCACCGUCACAGACCGGCUCCGAAUCAGACGAUUCGGGGUCGACAAGACAGGGAAUCGUGACCGAGGUCGGACCUGAC.GGGCGCGUAC....GGGUCAAU...UGCG.....GCU...........UGCA.ACACCCGA....UCUCGCUC...GUCGUC..CCUCCG.....CAAA..............UGGAGGUCGACGAG............G.GGGA......GCGCGUAACA.....GUCAGGAUCUCUUCGCGAGAGCCGGUCCGUGCGAGGCUGGUCGACGAGCCCGUUUCGGGGCUCUCGAUCCAUCGCAUGGACCUAUCGGAAGCGCUCGGCCGUGAGGACGCCGGUGUUCGGAUCGCGACGUCGAGGUUCGGCGAGAACCUUAGCGUCUCGCGACUCGGAACGCUGGCCGGACGGAUCGAAGCCGACGGGAUGACCGUCGCCUUCGGCUCGCCCGAGAGAGGGCUUCCGGAGAUGCUCGACGGGGUAACUGUCGAGCAACGAGCGGACGGGGACCGAGUCCCCGGGAACGGAGACGA
#=GR SL_4KL_010_BRINE_10024882/1978-1499 CODON          .............................................................................................................................................................................................................................................................................................................................................................................................................................................................................................................................................................................
#=GR SL_4KL_010_BRINE_10024882/1978-1499 TT_RNIE_SLOW   .............................................................................................................................................................................................................................................................................................................................................................................................................................................................................................................................................................................
ADL20m3uS_GFI381O02JC3VL/236-437                        GCUCCGCGCACCGUCGCAGACCGGCUCCGAAUCUGACGAUUCGGGGUCGACAAGACAGGGAAUCGUGACCGAGGUCGGACCUGAC.GGGCGCGUAC....GGGUCAAU...UGCG.....GCU...........UGCA.ACACCCGA....UCUCGCUU...GUCGUC..CCUCCG.....AAAAA.............UGGAGGUCGACGAG............G.GGGA......GCGCGUAACA.....GUCAGGAUCUCUUCGCGAGAGCCGGU.......................................................................................................................................................................................................................................................................................
#=GR ADL20m3uS_GFI381O02JC3VL/236-437 CODON             .....................................................................................................................................................................................STP.....................................................................................................................................................................................................................................................................................................................................................................................
#=GR ADL20m3uS_GFI381O02JC3VL/236-437 TT_RNIE_SLOW      .............................................................................................................................................................................................................................................................................................................................................................................................................................................................................................................................................................................
SL_6KL_011_BRINE_1000304/9634-10113                     GCUCCGCGCACCGUCACAGACCGGCUCCGAAUCGAACGAUUCGGGGUCGUCAAGACAGGGAAUCGUGACCGAGGUCGGACCUGAC.GGGCGCGUAC....GGGUCAAU...UGCG.....GCU...........UGCA.ACACCCGA....UCUCGCUG...GUCGUC..CCUCCG.....AAAA..............UGGAGGUCGACGAG............G.GAGA......GCGCGUAACA.....GUCAGGAUCUCUUCGCGAGAGCCGGUCCGUGCGAAGCUGGUCGACGAGCCCAUUUCGGGGCUCUCGAUCCAUCGCAUGGACCUAUCGGAAGCGCUCGGCCGUGAGGACGCCGGUGUCCGAAUCGCGACGUCGAGGUUCGGCGAGAACCUUAGCGUCUCGCGACUCGGGACACUGGCCGGACGAAUCGAAGCCGACGGGAUGACCGUCGCCUUCGGCUCGCCCGAGAGAGGGCUUCCGGAGAUGCUCGACGGGGUAACUGUCGAGCAACGAGCGGACGGGGACGCAGUCCCCGGGAACGGAGACGA
#=GR SL_6KL_011_BRINE_1000304/9634-10113 CODON          .............................................................................................................................................................................................................................................................................................................................................................................................................................................................................................................................................................................
#=GR SL_6KL_011_BRINE_1000304/9634-10113 TT_RNIE_SLOW   .............................................................................................................................................................................................................................................................................................................................................................................................................................................................................................................................................................................
SL_8KL_010_SED_10375651/351-1                           ...CCGCGCACCGUCACAGACCGGCUCCGAAUCGAACGGUUCGGGGUCGACAAGACAGGGAAUCGUGACCGAGGUCGGACCUGAC.GGGCGCGUAC....GGGUCAAU...UGCG.....GCU...........UGCA.ACACCCGA....UCUCGCUG...GUCGUC..CCUCCG.....AAAA..............UGGAGGUCGACGAG............G.GAGA......GCGCGUAACA.....GUCAGGAUCUCUUCGCGAGAGCCGGUCCGUGCGAAGCUGGUCGACGAGCCCAUUUCGGGGCUCUCGAUCCAUCGCAUGGACCUAUCGGAAGCGCUCGGCCGUGAGGACGCCGGUGUCCGAAUCGCGACGUCGAGGUUCGGCGAGAACCUUAGCGUCUCGCGACUCGGGACACUGGCCGG..............................................................................................................................
#=GR SL_8KL_010_SED_10375651/351-1 CODON                ....AUG...................................................................................................................................................................................................................................................................................................................................................................................................................................STP................................................................................................................................
#=GR SL_8KL_010_SED_10375651/351-1 TT_RNIE_SLOW         .............................................................................................................................................................................................................................................................................................................................................................................................................................................................................................................................................................................
SL_6KL_011_BRINE_1014318/235-1                          GCUCCGUGCCCCGUCACAGACCGGCUCCGAAUCGAACGGUUCGGGGUCGUCAAAACAAGGAAUCGUGACCGAGGUCGGACCUGAA.GGGCGCGUCC....GGGUCAAU...UGCG.....GAC...........UGCA.ACACCCGA....UCUCCCU....CAACA.CGCCUCC......CGGAAU.............GGAGGUCGACGAG............G.GAGA......GCGCGUGACC.....GUCAGGAUCUCUUCGCGACGACCGGUCCGGGCGAAACUCGUCGACGAAUCCCCGCCGGGG.....................................................................................................................................................................................................................................................
#=GR SL_6KL_011_BRINE_1014318/235-1 CODON               .....................................................................................................................................................................................................................................................................................................................STP.....................................................................................................................................................................................................................................................
#=GR SL_6KL_011_BRINE_1014318/235-1 TT_RNIE_SLOW        .............................................................................................................................................................................................................................................................................................................................................................................................................................................................................................................................................................................
SL_8KL_010_SED_10000480/6031-6510                       GCUCCGUGCCCCGUCACAGACCGGCUCCGAAUCGAACGGUUCGGGGUCGUCAAAACAAGGAAUCGUGACCGAGGUCGGACCUGAA.GGGCGCGUCC....GGGUCAAU...UGCG.....GAC...........UGCA.ACACCCGA....UCUCCCU....CAACA.CGCCUCC......CGGAAU.............GGAGGUCGACGAG............G.GAGA......GCGCGUGACC.....GUCAGGAUCUCUUCGCGACGACCGGUCCGGGCGAAACUCGUCGACGAAUCCCCACCGGGAUUCGCCGUCGAGCGGACGGACCUCCCGGCAGCACUCGGCCGUGAGGACGCCGGCGUUCGUAUCGCCGCCUCCCGAUUCGGUGAACCGCUCACCAUCGGACGGCUCGAGACGCUGGCCGGGGACAUCGAACGGGACGGGCUCACCGUCGCCUUCGGUGCCCCCGAACGAGGGUUGCCGGACAUCCUCGACAUCGACGAGGCGGCUGUCGAAGCCGCCGUCGAUGGCGAGGGCGACGCAAACGUCGA
#=GR SL_8KL_010_SED_10000480/6031-6510 CODON            .............................................................................................................................................................................................................................................................................................................................................................................................................................................................................................................................................................................
#=GR SL_8KL_010_SED_10000480/6031-6510 TT_RNIE_SLOW     .............................................................................................................................................................................................................................................................................................................................................................................................................................................................................................................................................................................
NZ_AGFZ01000103.1/104483-104004                         GCUCCGCGCCGUGUCACGGACCGGCUCCGAAUCGAACGAUUCGGGGUCGUUAAGACAAGGGAUCGUGACCGAGGUCGGACCUGAA.GGGCGCGUCC....GGGUCAAU...UGCG.....GAA...........UGCA.ACACCCGA....UCUCCCU....CAACAC.CCCUCC......UGACAU.............GGAGGUCGAAGAG............G.GGGA......GCGCGUGACC.....GUCAGGAUCUCUUCGCGACGACCGGUCCGGGCGAAGCUCGUCGAUCGCCCCCUUCCGGGGCUUUCAGUCGAGCGGACGGACCUAUCGGCAGCACUCGGCCGUGAGGACGCCGGCGUCCGCAUCGCCGCCUCCCGACACGGUGAGGAACUCACCGUGGGGCGGCUCGAGACGCUGGCCGGACGCAUCGAGGACGACGGUCUGACCGUCGCCUUCGGCGCGCCCGAGAGAGGGCUGCCGGAUAUCCUCGGAAUCGAGGCGUCCGCCGUCGCCGUCGAUCCGGAUCCAUCGGAUCGAGGGGAUUCCGA
#=GR NZ_AGFZ01000103.1/104483-104004 CODON              .............................................................................................................................................................................................................................................................................................................................................................................................................................................................................................................................................................................
#=GR NZ_AGFZ01000103.1/104483-104004 TT_RNIE_SLOW       .............................................................................................................................................................................................................................................................................................................................................................................................................................................................................................................................................................................
SL_5KL_010_BRINE_10000580/14406-14067                   GCUCCGUGCCCCGUCACAGACCGGCUCCGAAUCGGACGGUUCGGGGUCGUCAAGACAAGGAAUCGUGACCGAGGUCGGACCUGAA.GGGCGCGUCC....GGGUCAAU...UGCG.....GCU...........UGCA.ACACCCAA....UCGCUCUCAA.CACA....CCUCC......CGGAAU.............GGAGGUCGCUGAG............G.GCGA......GCGCGUGACC.....GUCAGGAUCUCUUCGCGACGACCGGUCCGGGCGAAACUCGUCGACGAAUCCCCACCGGGAUUUACCGUCGAGCGGACGGACCUCUCGGCAGCACUCGGCCGUGAGGACGCUGGCGUUCGUAUCGCCGCUUCUCGCUACGGUGAGCAACUCACCGUGGAACGGCUC............................................................................................................................................
#=GR SL_5KL_010_BRINE_10000580/14406-14067 CODON        .............................................................................................................................................................................................................................................................................................................................................................................................................................................................................................................................................................................
#=GR SL_5KL_010_BRINE_10000580/14406-14067 TT_RNIE_SLOW .............................................................................................................................................................................................................................................................................................................................................................................................................................................................................................................................................................................
NZ_BATA01000095.1/7691-7931                             GCUCCGCCUCUCGUCAUGGACCGGCUCCGAAUCGAGCGGUUCGGGGUCGCAUCGAGAAGGGAUCGUGACCCAGGUCGGAUCUGAA.GGGCGCGUUC....GGGUCAAU...UGCG.....GCA...........UGCA.ACACCCGA....UCUCC......CUCC...ACCUCC......CCGGCGAUAU.........GGAGGUUUCGGAG............G.GGGA......GCGCGUGACC.....AUCAGGGUAUCUUCGAGACGACCGGUCCGGGCGAAGAUCAUCGAGGAGGCCCCACCGGGCUUUCAG...............................................................................................................................................................................................................................................
#=GR NZ_BATA01000095.1/7691-7931 CODON                  ..................................................................................................................................................................................................................................................................................................................STP........................................................................................................................................................................................................................................................
#=GR NZ_BATA01000095.1/7691-7931 TT_RNIE_SLOW           .............................................................................................................................................................................................................................................................................................................................................................................................................................................................................................................................................................................
NZ_BANO01000013.1/14411-13932                           GCUCCGCCUCUCGUCAUGGACCGGCUCCGAAUCGAGCGGUUCGGGGUCGCAUCGAGAAGGGAUCGUGACCCAGGUCGGAUCUGAA.GGGCGCGUUC....GGGUCAAU...UGCG.....GCA...........UGCA.ACACCCGA....UCUCC......CUCC...ACCUCC......CCGGCGAUAU.........GGAGGUUUCGGAG............G.GGGA......GCGCGUGACC.....AUCAGGGUAUCUUCGAGACGACCGGUCCGGGCGAAGAUCAUCGAGGAGGCCCCACCGGGCUUUCAGGUCUUCACCCGGCCCAUCGGGGACGAACUCGACCGUCCGGACGCGGGGUUCCGGGUCGCCACAUCACGCUUCGGGGUGCCAGUCGGCGCCGCGAACGUGGGCGACCUCACCCGCCGCGUCCACGAGGACGGACUGACCGUGGCGUUCGGCUCGCCGGAACGCGGGCUGCCGCCGAUGCUCGGCCUCACCGCCGAGGCGGUCAGGGAGUUCGACUCCGCCCAGUCCACCCGCGCACCCGG
#=GR NZ_BANO01000013.1/14411-13932 CODON                .............................................................................................................................................................................................................................................................................................................................................................................................................................................................................................................................................................................
#=GR NZ_BANO01000013.1/14411-13932 TT_RNIE_SLOW         .............................................................................................................................................................................................................................................................................................................................................................................................................................................................................................................................................................................
ADL20m3uS_GFI381O02IYW5A/201-1                          GCUCCGUCUCUCGUCAUGGACCGGCUCAGACUCGAGCGGGUCUGGGUCGUUACGACAGGGAAUCGUGACCCAGGUCGGAUCUGAA.GGGCGCGUUC....GGGUCAAU...UGCG.....GCA...........UGCA.ACACCCGA....UCUCCCUC...CACCA..GCCUCC......CGGUAU.............GGAGGUUGUGGAG............G.GGGA......GCGCGUGACC.....AUCAGGGUCUCUUCGCGACGACCGGU.......................................................................................................................................................................................................................................................................................
#=GR ADL20m3uS_GFI381O02IYW5A/201-1 CODON               .............................................................................................................................................................................................................................................................................................................................................................................................................................................................................................................................................................................
#=GR ADL20m3uS_GFI381O02IYW5A/201-1 TT_RNIE_SLOW        .............................................................................................................................................................................................................................................................................................................................................................................................................................................................................................................................................................................
2140918017-63356/210-1                                  ...............................................................CGUGACCCAGGUCGGAUCUGAA.GGGCGCGUUC....GGGUCAAU...UGCG.....GCA...........UGCA.ACACCCGA....UCUCCCUC...CACCA..GCCUCC......CGGUAU.............GGAGGUUGUGGAG............G.GGGA......GCGCGUGACC.....AUCAGGGUCUCUUCGCGACGACCGGUCCGUGCGAAACUGGUCGACGAACCCCUCCCGGGGUUCUCGGUCGAACGCACGGCCCUCGGUGACGCUCUCGA...............................................................................................................................................................................................................
#=GR 2140918017-63356/210-1 CODON                       .............................................................................................................................................................................................................................................................................................................................................................................................................................................................................................................................................................................
#=GR 2140918017-63356/210-1 TT_RNIE_SLOW                .............................................................................................................................................................................................................................................................................................................................................................................................................................................................................................................................................................................
GQKUMWE02GP8XW/490-76                                   .................................................................UGACCCAGGUCGGAUCUGAA.GGGCGCGUUC....GGGUCAAU...UGCG.....GCA...........UGCA.ACACCCGA....UCUCCCUC...CACCA..GCCUCC......CGGUAU.............GGAGGUUGUGGAG............G.GGGA......GCGCGUGACC.....AUCAGGGUCUCUUCGCGACGACCGGUCCGUGCGAAACUGGUCGACGAACCCCUCCCGGGGUUCUCGGUCGAACGCACGACCAUCGGGGACGCCCUCGACCGCCCCGACGCGGGCGUUCGCAUCGCUACCUCCCGCCACGGGACGCCGCUUUCGGCGGCGUCCCUCGGGGGGUACGUCGAACGCAUCGCCCGGGACGGACUGACAGUCGCCUUCGGUGCACCCGAACGUGGGCUUCCGCCCAUGCUCGGACUCACCGAGGACGAGGUCAGCGAGGCCGUCGCCGACCCCAACUCCGACGCACCCGC
#=GR GQKUMWE02GP8XW/490-76 CODON                        .........................................................................................................................................................................................AU.............G....................................................................................................................................................................................................................................................................................................................................................................
#=GR GQKUMWE02GP8XW/490-76 TT_RNIE_SLOW                 .............................................................................................................................................................................................................................................................................................................................................................................................................................................................................................................................................................................
NZ_CP007060.1/2200395-2200874                           GCUCCGUCUCUCGUCAUGGACCGGCUCAGACUCGAGCGGGUCUGGGUCGUUACGACAGGGAAUCGUGACCCAGGUCGGAUCUGAA.GGGCGCGUUC....GGGUCAAU...UGCG.....GCA...........UGCA.ACACCCGA....UCUCCCUC...CACCA..GCCUCC......CGGUAU.............GGAGGUUGUGGAG............G.GGGA......GCGCGUGACC.....AUCAGGGUCUCUUCGCGACGACCGGUCCGUGCGAAACUGGUCGACGAACCCCUCCCGGGGUUCUCGGUCGAACGCACGACCAUCGGGGACGCCCUCGACCGCCCCGACGCGGGCGUUCGCAUCGCUACCUCCCGCCACGGGACGCCGCUUUCGGCGGCGUCCCUCGGGGGGUACGUCGAACGCAUCGCCCGGGACGGACUGACAGUCGCCUUCGGUGCACCCGAACGUGGGCUUCCGCCCAUGCUCGGACUCACCGAGGACGAGGUCAGCGAGGCCGUCGCCGACCCCAACUCCGACGCACCCGC
#=GR NZ_CP007060.1/2200395-2200874 CODON                .............................................................................................................................................................................................................................................................................................................................................................................................................................................................................................................................................................................
#=GR NZ_CP007060.1/2200395-2200874 TT_RNIE_SLOW         .............................................................................................................................................................................................................................................................................................................................................................................................................................................................................................................................................................................
APHM01006302.1/1446-973                                 GCUGCGCGCCGUGUCACGGACCGGCUCCGGACCACAGAGUUCGGGGUCGUUGAGACAGGGAAUCGUGACCGAGGUCGGCCCUGAU.GGGCGCGUUC....GGGUCAAU...UGCG.....GCC...........UGCA.ACACCCGA....UCUCA......CUCGUGACCACC.......GACGA...............GGUGG..ACGAG............G.GGGA......GCGCGUGACC.....GUCAGGAUCUCUUCGAGAGACCCGGUCCGGGCGAAGAUCGUCGACCAGUCGAUCGGUUGGUCGGUCGACCGUGCGGACCUGCCGGCGGCACUCGGCCGUGAGGACGCCGGACUCCGGAUCGCCGCCUCACGCCACGGCGACGUGGUGAGAGCGGGUGACAUCGGGAGUCUGGCCGGUCGCGUCGAGGACGGCGUCACCGUUGCCUUCGGCGCGCCCGAGCGAGGGCUGCCGGCGAUACUCGGUAUCGACCCAGCGCGGGUCGGUGCCGACUCCCCGCCAGGGGACUUCGACCGCUGGCUGAACAC
#=GR APHM01006302.1/1446-973 CODON                      .............................................................................................................................................................................................................................................................................................................................................................................................................................................................................................................................................................................
#=GR APHM01006302.1/1446-973 TT_RNIE_SLOW               .............................................................................................................................................................................................................................................................................................................................................................................................................................................................................................................................................................................
NZ_CP008874.1/1720260-1719781                           GCUUCGCGUUUCAGCAUGGACCGGCUCCGAAUCGAGCGGUUCGGGGUCGUUACGACAGGGAAUAGUGACCCAGGUCGGAUCUGAC.GGGCGCGUUC....GGGUCAAU...UGCG.....GAU...........UGCA.ACACCCAA....UCUCCCUC...CAC.GUC.CCGCC......CUCGAU.............GGCGGUCGCGGAG............G.GGGA......ACGCGUGACC.....AUCAGGGUCUCUUCGCGACGACCGGUUCGUGCGAAGCUGGUCGACGAGCCCCUUCCGGGGUUCGUCGUCACUCGGACGAACCUCCGGGAUGCCCUCGAUCGCCCCGACGCAGGCUAUCGCGUUGCCACCUCCCGACACGGGACACCGGUUACGGUGUCCGGACUGUCGGGAAUCAAAGAACGCGUCGCCGCCGACGGACUGACCGUCGCCUUCGGAGCGCCGGGUCGUGGCCUCCCCGACAUCUUGGACGUCGACGUCCAGGAAAUCGGGGCCGCGACCGGCUCCACGACGGUCGGCGAGGGUGC
#=GR NZ_CP008874.1/1720260-1719781 CODON                .............................................................................................................................................................................................................................................................................................................................................................................................................................................................................................................................................................................
#=GR NZ_CP008874.1/1720260-1719781 TT_RNIE_SLOW         .............................................................................................................................................................................................................................................................................................................................................................................................................................................................................................................................................................................
P_A23_Liq_1_Fmt_1021786/350-11                          GCUCCGCGUGCGUUCACAGACCGGCUCCGGAUCUGAGGGUUCGGGGUCGUUAAGACAGGGAAUCGUGACCGAGGUCGGAGCUGAU.GGGCGCGUCC....GGGUCAAU...UGCG.....GUA...........UGCA.ACACCCGA....UCUCC......CU..UCC.CGUCC......CAGCGGAUAU.........GGACGUGGACCAG............G.GGGA......GCGCGUGACC.....GUCAGGGUCUCUUCGCGACGGCCGGUCCGGGCGAAACUCGUCGACGCCCCCACAACGGGAUUCGACGUUGUCGCCGCGGACCUCGAUGCGGCACUCUCGCGCGACGAUGCCGGGCUCACUAUCGCGUCCUCGCGAUACGGUGAGCCGGUAACGUCGACCCGUCUC............................................................................................................................................
[truncated: 477,482 more chars]
