# Supplementary material for: Discovery of 20 novel ribosomal leader candidates in bacteria and archaea
Source: BMC Microbiol. 2020 May 24;20:130. doi: 10.1186/s12866-020-01823-6 (PMC7247131; doi:10.1186/s12866-020-01823-6)
Supplement: Supplementary file 3 — Additional file 3. Archive of machine-readable alignments for all r-leader motifs that include flanking sequences and metadata. The alignments are stored in Stockholm format, which are text files that can be opened in any text editor (using a fixed-width font) and interpreted by software packages such as Infernal [54]. [file 12866_2020_1823_MOESM3_ESM.zip › sto-with-annot/S10-Clostridia.sto]

# STOCKHOLM 1.0
#=GF AnnotStoArgs -database refseq72env13-microbial -parentDir finalize/2019-03-29 -parallel mpicmdSLURM -pna 8,gb=1.8,wd=1 -queue dummyqueue -extend 0,0
#=GF ID S10-Clostridia
#=GF DE S10-Clostridia ribosomal protein leader
#=GF AU Eckert I, Weinberg Z
#=GF TP Cis-reg; leader;
#=GF WK http://en.wikipedia.org/wiki/Ribosomal_Protein_S10_Leader
#=GF FancifyStockholm -longtable -wrapGeneContext 6in -recycleGeneColors
#=GF FancifyStockholmGeneContext -leftNothing -rightOperonOrCount 1
#=GF ORIGINAL_MOTIF 848	4040	0	0	fake	0	try-term-clostrid-env-r63e12	jeremy	s40_55_75S100O5Min3l300Zd301SmSrc	cmfinder	ScwFFnfDBtl2Rwg	ethresh=0.1&nr=0&EVD=null3&cmfv=0.4&firstCmfv=0.4.0.32&currCmfv=0.4.0.32	end
#=GF TRUNCATED_SO_IGNORE 2226961550/166-1
#=GF AMBIGUOUS_NUCS_SO_IGNORE SRS058770_LANL_scaffold_13175/71-508 4491421.3_NODE_83892/189-638
2226990398/1318-856                                            GAAAAUUAUCCUUGACAAGAGAGGGGAACUUUGUUAUCCUAAUAGGGCGCGUUAGGGUAAGUAUGCCCUAAAACGCAAAA..................AACUGCGAUGAAGCGGG.AGAUUGCGCC.AAAAA..................................................................GGCG.GUAAC.UUU...CGUGGAGC..AUGUCCGUCGUCU..GU..UUGUUU...............GCA..............GACGAGU.........AAUCGGGCGGCUGAGGUUUUCCUGGGGGCGUGGUCGAAAGGCCGUAUAUCGUCUGGACGGGAUAAAACCGGCCUCUUUGUGCCGGUUUGUUUUUCGGUCAGAGUCUGAUACGCACGGGAACGUGUCUGGAAAUCUCAACCGUACGAGCAGACGGUCCCAAUGCCGUCAAAAUUAUCGUACGAUUUGGAGGAAUUACAAUGGCAGCAGCAAACAAAAAAAUGAUUCGCAUCAGACUAAAAGCCUAUGACCACCAGCUUAUCGACAAGGCUUCCGAGACUAUCGUGGCAACUGCAAAGCGCA
#=GR 2226990398/1318-856 CODON                                 ...............................................................................................................................................................................................................................................................................................................................................................................................................................................................................................................AUG....................................................................................................
#=GR 2226990398/1318-856 TT_RNIE_SLOW                          ........................................................................................................................................................................................................................................................................................................................................................................{{<<<<<<<<{<____>}>>>>>>>>}}::::::::..........................................................................................................................................................................................................
2227142228/1290-828                                            GAAAAUUAUCCUUGACAAGAGAGGGGAACUUUGUUAUUCUAAUAGGGCGCGUUAGGGUAAGUAUGCCCUAAAACGCAAAA..................AACUGCGAUGAAGCGGG.AGAUUGCGCC.AAAAA..................................................................GGCG.GUAAC.UUU...CGUGGAGC..AUGUCCGUCGUCU..GU..UUGUUU...............GCA..............GACGAGU.........AAUCGGGCGGCUGAGGUUUUCCUGGGGGCGUGGUCGAAAGGCCGUAUAUCGUCUGGACGGGAUAAAACCGGCCUCUUUGUGCCGGUUUGUUUUUCGGUCAGAGUCUGAUACGCACGGGAACGUGUCUGGAAAUCUCAACCGUACGAGCAGACGGUCCCAAUGCCGUCAAAAUUAUCGUACGAUUUGGAGGAAUUACAAUGGCAGCAGCAAACAAAAAAAUGAUUCGCAUCAGACUAAAAGCCUAUGACCACCAGCUUAUCGACAAGGCUUCCGAGACUAUCGUGGCAACUGCAAAGCGCA
#=GR 2227142228/1290-828 CODON                                 ...............................................................................................................................................................................................................................................................................................................................................................................................................................................................................................................AUG....................................................................................................
#=GR 2227142228/1290-828 TT_RNIE_SLOW                          ........................................................................................................................................................................................................................................................................................................................................................................{{<<<<<<<<{<____>}>>>>>>>>}}::::::::..........................................................................................................................................................................................................
2226961550/198-1                                               GAAAAUUAUCCUUGACAAGAGAGGGGAACUUUGUUAUCCUAAUAGGGCGCGUUAGGGUAAGUAUGCCCUAAAACGCAAAA..................AACUGCGAUGAAGCGGG.AGAUUGCGCC.AAAAA..................................................................GGCG.GUAAC.UUU...CGUGGAGC..AUGUCCGUCGUCU..GU..UUGUUU...............GCA..............GACGAGU.........AAUCGGGCGGCUGAGGUUUUCCUGGGGGCGUGGUC.........................................................................................................................................................................................................................................................................
#=GR 2226961550/198-1 CODON                                    ......................................PTS................................................................................................................................................................................................................................................................................................GUA..........................................................................................................................................................................................................................................................................
#=GR 2226961550/198-1 TT_RNIE_SLOW                             ......................................................................................................................................................................................................................................................................................................................................................................................................................................................................................................................................................................................................................
4491409.3_NODE_35665/1697-1226                                 AAAAUAUUCAAAACCCCCUUGACACCGAGGGGGUUUUAUUAUAUGAUACUAAGGCGCGCGAAUGGGGGUAGCAACGCUACCA.GGCGU........GUCAAUGCGAUGAUGCAGG.AGAUUGCGUCCU.....................................................................GGACG.GUAAC.UUC...UGCGGAGUAUGUCCG.......G..UC..AUCGGGC..............GGC..............UGGG.A.G.UCCUAUGCAGCGUAUAUCGCCGCAGUGGAACAAGGCCGACAACGUCGGUCUUUUUUCAUGGUGCGGAAUGAUACGCACGGCUUAGCGUAUACGGAAUCCCGACCGUACCCAGAGACACAGAAAACUGAGUACGUGAUUCAAGGAGGAACACAAACAUGGCAAAACAGGAAAUGAUCAGAAUUCGCCUGAAGGCUUAUGAUCAUCAGCUCAUCGACGCGAGUGCAGAGAAGAUCGUCGAGACCGCCAAGCGCAACGGCGCUUCCGUCUCCGGCCCCAUCCCCCUGCCCACCAAGAAGGAAGUCGUCAC
#=GR 4491409.3_NODE_35665/1697-1226 CODON                      ..............................................................................................................................................................................................................................................................................................................................................................................................................................................................AUG.....................................................................................................................................................
#=GR 4491409.3_NODE_35665/1697-1226 TT_RNIE_SLOW               .........<<<<<<<<<<<<____>>>>>>>>>>>>::::::::...................................................................................................................................................................................................................................................................................<{<<<<<<<<<{__>>>>>>>>>}>::::::::.....................................................................................................................................................................................................................................................
DLF009_scaffold18474_3/2068-2518                               UCCCCUUGACACCAGCUGUGUUUUCCUAUACAAUAUACCGGUACGCGCGCAAUGGGCACAACACGCCCGGAGGCGUUUAC..................AAAUGCGAUGAACCGGG.AGAUUGCUCC......................................GAAA..............................GGAG.GUAAC.UUC...CGGGGAGU..AUGUC.......C..G..AUAAU..................CG..............GGCGGC..........UGAGAGAUUUCUGUUCGUCGGCGUAGAUCGCCGCGCCAGAAGGACACCGGCCCAAAGCCGGUGUUUCUUAUGAGCCGGAAUGAUACGCACGGAACGGUGAACAAGAAAUUUCCCGCCGUACGGCAGUAGGUCACGCAGAAAAAACCGUACGAAAACAUGGAGGAAAAGACCAAAUGGCAAAAGAAAUGAUUCGCAUCCGUCUGAAGGCCUAUGACCAUCAGGUCAUCGACCAGUCCGCAGAGAAGAUCGUCGAGACCGCCAAGCGCACCGGCGCCACCGUCUCCGGCCCCAUCCCUCUGC
#=GR DLF009_scaffold18474_3/2068-2518 CODON                    .......................................................................................................................................................................................................................................................................................................................................................................................................................................................................................AUG............................................................................................................................
#=GR DLF009_scaffold18474_3/2068-2518 TT_RNIE_SLOW             ...............................................................................................................................................................................................................................................................................................................................................::<<{{{<<<<<<<{___}>>>>>>>>>::::::::::::...............................................................................................................................................................................................................................
NOF011_scaffold7296_4/1046-596                                 UACCCUUGACACCAGCUGUGUUUUCCUAUACAAUAUACCGGUACGCGCGCAAUGGGCACAACACGCCCGGAGGCGUUUAC..................AAAUGCGAUGAACCGGG.AGAUUGCUCC......................................GAAA..............................GGAG.GUAAC.UUC...CGGGGAGU..AUGUC.......C..G..AUAAU..................CG..............GGCGGC..........UGAGAGAUUUCUGUUCGUCGGCGUAGAUCGCCGCGCCAGAAGGACACCGGCCCAAAGCCGGUGUUUCUUAUGAGCCGGAAUGAUACGCACGGAACGGUGAACAAGAAAUUUCCCGCCGUACGGCAGUAGGUCACGCAGAAAAAACCGUACGAAAACAUGGAGGAAAAGACCAAAUGGCAAAAGAAAUGAUUCGCAUCCGUCUGAAGGCCUAUGACCAUCAGGUCAUCGACCAGUCCGCAGAGAAGAUCGUCGAGACCGCCAAGCGCACCGGCGCCACCGUCUCCGGCCCCAUCCCUCUGC
#=GR NOF011_scaffold7296_4/1046-596 CODON                      .......................................................................................................................................................................................................................................................................................................................................................................................................................................................................................AUG............................................................................................................................
#=GR NOF011_scaffold7296_4/1046-596 TT_RNIE_SLOW               ...............................................................................................................................................................................................................................................................................................................................................::<<{{{<<<<<<<{___}>>>>>>>>>::::::::::::...............................................................................................................................................................................................................................
scaffold16313_1_O2.UC-19/609-950                               UCCCCUUGACACCAGCUGUGUUUUCCUAUACAAUAUACCGGUACGCGCGCAAUGGGCACAACACGCCCGGAGGCGUUUAC..................AAAUGCGAUGAACCGGG.AGAUUGCUCC......................................GAAA..............................GGAG.GUAAC.UUC...CGGGGAGU..AUGUC.......C..G..AUAAU..................CG..............GGCGGC..........UGAGAGAUUUCUGUUCGUCGGCGUAGAUCGCCGCGCCAGAAGGACACCGGCCCAAAGCCGGUGUUUCUUAUGAGCCGGAAUGAUACGCACGGAACGGUGAACAAGAAAUUUCCCGCCGUACGGCAGUAGGUCACGCAGAAAAAACCGUACGAAAACAUGGAGGAAAAGACCAAAUGGCAAAAGAAAUGAUU.............................................................................................................
#=GR scaffold16313_1_O2.UC-19/609-950 CODON                    ......................................................................................................................................................................................................................................................................................................................................................................................................................................................................................................................................................................................................................
#=GR scaffold16313_1_O2.UC-19/609-950 TT_RNIE_SLOW             ...............................................................................................................................................................................................................................................................................................................................................::<<{{{<<<<<<<{___}>>>>>>>>>::::::::::::...............................................................................................................................................................................................................................
SRS013687_Baylor_scaffold_43281/105-554                        GAGAAAAUCCUCUUGACAAUUAGAAGGGGAUCUUUUAUUAUAAUUAGGCGCGCGAUUGGGGUGUGUCUGCCCGUGCGCGC...................ACUGCGAUGAACCGGG.AGAUUGCUCC.GCA...................................................................AGGAG.GUAAC.UUC...CGGGGAGU..AUGUC.......C..G..AUAAU..................CG..............GGCGGC..........UGAGAAGAAUCUGUACGUUGCGUAGAUCGCUGCGCCAUGACAGGAUACCGGCCGUAGACAACUGCGCCGGUAUUUUUCGUGAGCCGGAAUGAUACGCACGGUUAAGCGUAUAGAAAAAUUCUCUCGCCGUAGGUCGUCGAGACUUCGUGAAAACUACCUACGAAAUCAGGAGGAAAGAACCAUGGCAGCACAGAAAGAAAUGAUCCGCAUUCGCCUGAAGGCCUAUGACCACCAGGUGAUCGACCAGAGUGCAGAGAAGAUCGUGGAGACCGCCAAGCGCACCGGCGCCGAGGUUUCCGG
#=GR SRS013687_Baylor_scaffold_43281/105-554 CODON             ...............................................................................................................................................................................................................................................................................................................................................................................................................................................................................................AUG....................................................................................................................
#=GR SRS013687_Baylor_scaffold_43281/105-554 TT_RNIE_SLOW      .:::<{<<<<<<<<{___--__}>>>>>>>>}>:::-::::::::::....................................................................................................................................................................................................................................................................................................::<<<<<<<<-<<<<<___->>>>>>>>>>>>>::::::::::::......................................................................................................................................................................................................................
SRS024625_C2443234/224-1                                       GAGAAAAAGGUCUUGACAUUCCACUGAAUAUCCGAUAUGAUAAUCAAGUCCGCGUGGUGGAAGCCUUUCCGCGCGCAGAC...................ACUGCGAUGAACCGGG.AGAUUGCUCC.GCA...................................................................AGGAG.GUAAC.UUC...CGGGGAGU..AUGUC.......C..G..AUAAU..................CG..............GGCGGC..........UGAGAAGGUCCUGCACGCAGCGUAGAUCGCCGUGCCAUGGACGAGUACCGGCCCUGUGCCGGUAUUUUUCAUGA..................................................................................................................................................................................................................................
#=GR SRS024625_C2443234/224-1 CODON                            ......................................................................................................................................................................................................................................................................................................................................................................................................................................................................................................................................................................................................................
#=GR SRS024625_C2443234/224-1 TT_RNIE_SLOW                     ......................................................................................................................................................................................................................................................................................................................................................................................................................................................................................................................................................................................................................
AUXO018559537.1/326-1                                          ...................................................................................................ACUGCGAUGAACCGGG.AGAUUGCUCC.GCA...................................................................AGGAG.GUAAC.UUC...CGGGGAGU..AUGUC.......C..G..AUAAU..................CG..............GGCGGC..........UGAGGAUGUUCUGUUCGCCGGCGUAGAUCGCCGCGCCAGAGCCACACCGGCCACGUCUGCGUGCCGGUGUUUCUUAUGAGCCGGAAUGAUACGCACGGAACGGCGGAUAGAGAGACCUCACCGUACGGAAUUGGUCAAAGCAAACAAAACCGUACAUUGAAGUAAGGAGUAAACAAGAAAUGGCAAAGGAAAUGAUUCGCAUUCGUCUGAAGGCCUAUGACCACCAGGUCAUCGACCAGAGCGCAGAGAAGAUCGU............................................
#=GR AUXO018559537.1/326-1 CODON                               .............................................................................................................................................................................................................................................................................................................................................................................................................................................................................................AUG.....................................................................STP..............................................
#=GR AUXO018559537.1/326-1 TT_RNIE_SLOW                        .....................................................................................................................................................................................................................................................................................................................................................<<<<<<<<-<<<{{__>>>>>>>>>>>::::::::..............................................................................................................................................................................................................................
SRS011302_Baylor_scaffold_3477/2232-2681                       CCCCUUGACACAAGGGGAUUUUUCCUUUAUUAUAUGUGGGUACGCGCGCGAAGGGUGCUGCACACCCGGAGGCGUUUGCA...................ACUGCGAUGAACCGGG.AGAUUGCUCC.GCA...................................................................AGGAG.GUAAC.UUC...CGGGGAGU..AUGUC.......C..G..AUAAU..................CG..............GGCGGC..........UGAGAGAUCUCUGUACGUCGGCGUAGAUCGCCGCGCCAGAAGGACACCGGCCUGAUCGCCGGUGUUUCUUAUGAGCCGGAAUGAUACGCACGGAACGGCGUAUAAGAAAUUUCCCGCCGUACGGCAUUGGUCAAAGCAACAAAAACCGUACGAAUUUUAUGGAGGAACAAACCAAAUGGCAAAAGAAAUGAUCCGCAUUCGUCUGAAGGCCUAUGACCAUCAGGUCAUCGACCAGUCCGCAGAGAAGAUCGUCGAGACGGCCAAGCGCACCGGCGCUACCGUGUCCGGGCCCAUCCCUCU
#=GR SRS011302_Baylor_scaffold_3477/2232-2681 CODON            .........................................................................................................................................................................................................................................................................................................................................................................................................................................................................................AUG..........................................................................................................................
#=GR SRS011302_Baylor_scaffold_3477/2232-2681 TT_RNIE_SLOW     .................................................................................................................................................................................................................................................................................................................................................::<<<<<<<<<<___}}}>>>>>>>>>>::::::::::::.............................................................................................................................................................................................................................
4491406.3_NODE_8170/1670-1221                                  CCCCUUGACACAAGGGGAUUUUUCCUUUAUUAUAUGUGGGUACGCGCGUGAAGGGUACUACACACCCGGAGGCGUUUGCA...................ACUGCGAUGAACCGGG.AGAUUGCUCC.GCA...................................................................AGGAG.GUAAC.UUC...CGGGGAGU..AUGUC.......C..G..AUAAU..................CG..............GGCGGC..........UGAGAGAUCUCUGUACGUCGGCGUAGAUCGCCGCGCCAGAAGGACACCGGCCUGGUCGCCGGUGUUUCUUAUGAGCCGGAAUGAUACGCACGGAACGGCGUAUAAGAAAUUUCCCGCCGUACGGCAUUGGUCAAAGCAACAAAAACCGUACGAAUUUUAUGGAGGAACAAACCAAAUGGCAAAAGAAAUGAUCCGCAUUCGUCUGAAGGCCUAUGACCAUCAGGUCAUCGACCAGUCCGCAGAGAAGAUCGUCGAGACCGCCAAGCGCACCGGCGCUACCGUGUCCGGGCCCAUCCCUCU
#=GR 4491406.3_NODE_8170/1670-1221 CODON                       .........................................................................................................................................................................................................................................................................................................................................................................................................................................................................................AUG..........................................................................................................................
#=GR 4491406.3_NODE_8170/1670-1221 TT_RNIE_SLOW                ...............................................................................................................................................................................................................................................................................................................................................::<<{{{<<<<<<<{___-}>>>>>>>>>::::::::::::..............................................................................................................................................................................................................................
4491409.3_NODE_14115/1624-2073                                 CCCCUUGACACAAGGGGAUUUUUCCUUUAUUAUAUGUGGGUACGCGCGUGAAGGGUACUACACACCCGGAGGCGUUUGCA...................ACUGCGAUGAACCGGG.AGAUUGCUCC.GCA...................................................................AGGAG.GUAAC.UUC...CGGGGAGU..AUGUC.......C..G..AUAAU..................CG..............GGCGGC..........UGAGAGAUCUCUGUACGUCGGCGUAGAUCGCCGCGCCAGAAGGACACCGGCCUGUUGCCGGUGUUUCUUAUGAGCCGGAAUGAUACGCACGGAACGGCGUAUAAGAAAUUUCCCGCCGUACGGCAUUGGUCAAAGCAACAAAAACCGUACGAAUUUUAUGGAGGAACAAACCAAAUGGCAAAAGAAAUGAUCCGCAUUCGUCUGAAGGCCUAUGACCAUCAGGUCAUCGACCAGUCCGCAGAGAAGAUCGUCGAGACGGCUAAGCGCACCGGCGCUACCGUGUCCGGGCCCAUCCCUCUG
#=GR 4491409.3_NODE_14115/1624-2073 CODON                      ........................................................................................................................................................................................................................................................................................................................................................................................................................................................................................AUG...........................................................................................................................
#=GR 4491409.3_NODE_14115/1624-2073 TT_RNIE_SLOW               ...............................................................................................................................................................................................................................................................................................................................................::<<{{{<<<<<<<{___}>>>>>>>>>::::::::::::...............................................................................................................................................................................................................................
2013434593/1-118                                               ........................................................GAGGUAUGCCCGGGAGCGUUUACA...................ACUGCGAUGAACCGGG.AGAUUGCUCC.GCA...................................................................AGGAG.GUAAC.UUC...CGGGGAGU..AUGUC.......C..G..AUAAU..................CG..............GGCGGC..........UGAGAGGAUUCUGUGCGUCAGCGG....................................................................................................................................................................................................................................................................................
#=GR 2013434593/1-118 CODON                                    ......................................................................................................................................................................................................................................................................................................................................................................................................................................................................................................................................................................................................................
#=GR 2013434593/1-118 TT_RNIE_SLOW                             ......................................................................................................................................................................................................................................................................................................................................................................................................................................................................................................................................................................................................................
scaffold41095_3_MH0053/287-515                                 CCCCUUGACACAAGGGGAUUUUUCCUUUAUUAUAUGUGGGUACGCGCGUGAAGGGUGCUACACACCCGGAGGCGUUUGCA...................ACUGCGAUGAACCGGG.AGAUUGCUCC.GCA...................................................................AGGAG.GUAAC.UUC...CGGGGAGU..AUGUC.......C..G..AUAAU..................CG..............GGCGGC..........UGAGAGAUCUCUGUACGUCGGCGUAGAUCGCCGCGCCAGAAGGACACCGGCCUGGUCGCCGGUGUUUCUUAUGAGCCGG.............................................................................................................................................................................................................................
#=GR scaffold41095_3_MH0053/287-515 CODON                      ......................................................................................................................................................................................................................................................................................................................................................................................................................................................................................................................................................................................................................
#=GR scaffold41095_3_MH0053/287-515 TT_RNIE_SLOW               ...............................................................................................................................................................................................................................................................................................................................................::<<{{{<<<<<<<{___-}>>>>>>>>>::::::::::::..............................................................................................................................................................................................................................
SRS052697_LANL_scaffold_57795/356-1                            GAGAAAAAGGUCUUGACAUUCCGCUGAAUAUCCGAUAUGAUAAUCAAGUCCGCGUGGUGGAAGCCUUUCUGCGCGCAGAC...................ACUGCGAUGAACCGGG.AGAUUGCUCC.GCA...................................................................AGGAG.GUAAC.UUC...CGGGGAGU..AUGUC.......C..G..AUAAU..................CG..............GGCGGC..........UGAGAAGUCCUGUAUGCGGCGUAGAUCGCCAUACCAUGGGACAAGUACCGGCCACAGUGCCGGUCUUUUUCAUGAGUAGGAAUGAUACGCACGGUUAAGCGUACAGAAAAUUUCUCGCCGUAGGUCGUCGAGACCCGUACAACAACCUACGAAACAUUUGGAGGAAAUCAACAUGGCACAGAAAGAAAUGAUCCGCAUUCGUCUGA..............................................................................................
#=GR SRS052697_LANL_scaffold_57795/356-1 CODON                 .........................................................................................................................................................................................................................................................................................................................................................................................................STP..........................................................................................................................................................................................................
#=GR SRS052697_LANL_scaffold_57795/356-1 TT_RNIE_SLOW          ......................................................................................................................................................................................................................................................................................................................................................................................................................................................................................................................................................................................................................
4491407.3_NODE_19021/42-491                                    CCCCUUGACACAAGGGGAUUUUUCCUUUAUUAUAUGUGGGUACGCGCGCGAAGGGUGCUGCACACCCGGAGGCGUUUGCA...................ACUGCGAUGAACCGGG.AGAUUGCUCC.GCA...................................................................AGGAG.GUAAC.UUC...CGGGGAGU..AUGUC.......C..G..AUAAU..................CG..............GGCGGC..........UGAGAGAUCUCUGUACGUCGGCGUAGAUCGCCGCGCCAGAAGGACACCGGCCUGGUCGCCGGUGUUUCUUAUGAGCCGGAAUGAUACGCACGGAACGGCGUAUAAGAAAUUNNNNNNNNNNUUGCCGGUGUUUCUUAUGAGCCGGAAUGAUACGCACGGAACGGCGUAUAAGAAAUUUCCCGCCGUACGGCAUUGGUCAAAGCAACAAAAACCGUACGAAAAUUAUGGAGGAACAAACCAAAUGGCAAAAGAAAUGAUCCGCAUUCGUCUGAAGGCCUAUGACCAUCAGGUCAUCGACCA
#=GR 4491407.3_NODE_19021/42-491 CODON                         .................................................................................................................................................................................................................................AUG..................................................................................................................................................................................................................................................................................................................................................................................
#=GR 4491407.3_NODE_19021/42-491 TT_RNIE_SLOW                  ...............................................................................................................................................................................................................................................................................................................................................::<<{{{<<<<<<<{___-}>>>>>>>>>::::::::::::..............................................................................................................................................................................................................................
scaffold4401_13_MH0057/324-773                                 CCCCUUGACACAAGGGGAUUUUUCCUUUAUUAUAUGUGGGUACGCGCGCGAAGGGUGCUGCACACCCGGAGGCGUUUGCA...................ACUGCGAUGAACCGGG.AGAUUGCUCC.GCA...................................................................AGGAG.GUAAC.UUC...CGGGGAGU..AUGUC.......C..G..AUAAU..................CG..............GGCGGC..........UGAGAGAUUUCUGUACGUCGGCGUAGAUCGCCGCGCCAGAAGGACACCGGCCUGGUCGCCGGUGUUUCUUAUGAGCCGGAAUGAUACGCACGGAACGGCGUAUAAGAAAUUUCCCGCCGUACGGCAUUGGUCAAAGCAACAAAAACCGUACGAAUUUUAUGGAGGAACAAACCAAAUGGCAAAAGAAAUGAUCCGCAUUCGUCUGAAGGCCUAUGACCAUCAGGUCAUCGACCAGUCCGCAGAGAAGAUCGUCGAGACGGCCAAGCGCACCGGCGCUACCGUGUCUGGGCCCAUCCCUCU
#=GR scaffold4401_13_MH0057/324-773 CODON                      .........................................................................................................................................................................................................................................................................................................................................................................................................................................................................................AUG..........................................................................................................................
#=GR scaffold4401_13_MH0057/324-773 TT_RNIE_SLOW               ...............................................................................................................................................................................................................................................................................................................................................::<<{{{<<<<<<<{___-}>>>>>>>>>::::::::::::..............................................................................................................................................................................................................................
4491401.3_NODE_82882/1642-1193                                 UCCCCUUGACACAAGGGGAUUUUUCCUUUAUUAUAUGUGGGUACGCGCGUAAGGGGUGGUACACACCCGGAGGCGUUUAC...................ACUGCGAUGAACCGGG.AGAUUGCUCC.GCA...................................................................AGGAG.GUAAC.UUC...CGGGGAGU..AUGUC.......C..G..AUAAU..................CG..............GGCGGC..........UGAGAGAUUUCUGUUCGCCGGCGUAGAUCGCCGCGCCAGAAGGACACCGGCCUGUUGCCGGUGUUUCUUAUGAGUCGGAAUGAUACGCACGGAACGGUGAAUAAGAAAUUUCCCGCCGUACGGCAUUGGUCAAAGCAACAAAAACCGUACGAAAUUUAUGGAGGAACAAACCAAAUGGCAAAAGAAAUGAUCCGCAUUCGUCUGAAGGCCUAUGACCACCAGGUCAUCGACCAGUCCGCAGAGAAGAUCGUCGAGACCGCCAAGNNNNNNNNNNNNNNNNNNNNNNNNNNNNNNNNNNNN
#=GR 4491401.3_NODE_82882/1642-1193 CODON                      ...............................................................................................................................................................................................................................................................................................................................................................................AUG....................................................................................................................................................................................................................................
#=GR 4491401.3_NODE_82882/1642-1193 TT_RNIE_SLOW               ...............................................................................................................................................................................................................................................................................................................................................::<<{{{<<<<<<<{___}>>>>>>>>>::::::::::::...............................................................................................................................................................................................................................
4491487.3_NODE_33289/2751-2302                                 CCCCUUGACACAAGGGGAUUUUUCCUUUAUUAUAUAUGGGUACGCGCGUGAAGGGUGCUACACACCCGGAGGCGUUUGCA...................ACUGCGAUGAACCGGG.AGAUUGCUCC.GCA...................................................................AGGAG.GUAAC.UUC...CGGGGAGU..AUGUC.......C..G..AUAAU..................CG..............GGCGGC..........UGAGAGAUCUCUGUACGUCGGCGUAGAUCGCCGCGCCAGAAGGACACCGGCCUGAUCGCCGGUGUUUCUUAUGAGCCGGAAUGAUACGCACGGAACGGCGUAUAAGAAAUUUCCCGCCGUACGGCAUUGGUCAAAGCAACAAAAACCGUACGAAUUUUAUGGAGGAACAAACCAAAUGGCAAAAGAAAUGAUCCGCAUUCGUCUGAAGGCCUAUGACCAUCAGGUCAUCGACCAGUCCGCAGAGAAGAUCGUCGAGACGGCCAAGCGCACCGGCGCUACCGUGUCCGGGCCCAUCCCUCU
#=GR 4491487.3_NODE_33289/2751-2302 CODON                      .........................................................................................................................................................................................................................................................................................................................................................................................................................................................................................AUG..........................................................................................................................
#=GR 4491487.3_NODE_33289/2751-2302 TT_RNIE_SLOW               .................................................................................................................................................................................................................................................................................................................................................::<<<<<<<<<<___}}}>>>>>>>>>>::::::::::::.............................................................................................................................................................................................................................
scaffold21085_1_MH0037/230-81                                  CCCCUUGACAUAAGGGGAUUUUUCCUUUAUUAUAUGUGGGUACGCGCGCGAAGGGUGCUGCACACCCGGAGGCGUUUGCA...................ACUGCGAUGAACCGGG.AGAUUGCUCC.GCA...................................................................AGGAG.GUAAC.UUC...CGGGGAGU..AUGUC.......C..G..AUAAU..................CG..............GGCGGC......................................................................................................................................................................................................................................................................................................................
#=GR scaffold21085_1_MH0037/230-81 CODON                       ......................................................................................................................................................................................................................................................................................................................................................................................................................................................................................................................................................................................................................
#=GR scaffold21085_1_MH0037/230-81 TT_RNIE_SLOW                ......................................................................................................................................................................................................................................................................................................................................................................................................................................................................................................................................................................................................................
DLM001_scaffold9250_9/1311-1760                                CCCCUUGACACAAGGGGAUUUUUCCUUUAUUAUAUGUGGGUACGCGCGCGAAGGGUGCUGCACACCCGGAGGCGUUUGCA...................ACUGCGAUGAACCGGG.AGAUUGCUCC.GCA...................................................................AGGAG.GUAAC.UUC...CGGGGAGU..AUGUC.......C..G..AUAAU..................CG..............GGCGGC..........UGAGAGAUCUCUGUACGUCGGCGUAGAUCGCCGCGCCAGAAGGACACCGGCCUGGUCGCCGGUGUUUCUUAUGAGCCGGAAUGAUACGCACGGAACGGCGUAUAAGAAAUUUCCCGCCGUACGGCAUUGGUCAAAGCAACAAAAACCGUACGAAUUUUAUGGAGGAACAAACCAAAUGGCAAAAGAAAUGAUCCGCAUUCGUCUGAAGGCCUAUGACCAUCAGGUCAUCGACCAGUCCGCAGAGAAGAUCGUCGAGACCGCCAAGCGCACCGGCGCUUCCGUCUCCGGCCCCAUCCCUCU
#=GR DLM001_scaffold9250_9/1311-1760 CODON                     .........................................................................................................................................................................................................................................................................................................................................................................................................................................................................................AUG..........................................................................................................................
#=GR DLM001_scaffold9250_9/1311-1760 TT_RNIE_SLOW              ...............................................................................................................................................................................................................................................................................................................................................::<<{{{<<<<<<<{___-}>>>>>>>>>::::::::::::..............................................................................................................................................................................................................................
NLM031_scaffold272_21/6409-5960                                CCCCUUGACAUAAGGGGAUUUUUCCUUUAUUAUAUGUGGGUACGCGCGCGAAGGGUGCUGCACACCCGGAGGCGUUUGCA...................ACUGCGAUGAACCGGG.AGAUUGCUCC.GCA...................................................................AGGAG.GUAAC.UUC...CGGGGAGU..AUGUC.......C..G..AUAAU..................CG..............GGCGGC..........UGAGAGAUCUCUGUACGUCGGCGUAGAUCGCCGCGCCAGAAGGACACCGGCCUGCUGCCGGUGUUUCUUAUGAGCCGGAAUGAUACGCACGGAACGGCGUAUAAGAAAUUUCCCGCCGUACGGCAUUGGUCAAAGCAACAAAAACCGUACGAAUUUUAUGGAGGAACAAACCAAAUGGCAAAAGAAAUGAUCCGCAUUCGUCUGAAGGCCUAUGACCAUCAGGUCAUCGACCAGUCCGCAGAGAAGAUCGUCGAGACCGCUAAGCGCACCGGCGCUUCCGUGUCCGGCCCCAUCCCUCUG
#=GR NLM031_scaffold272_21/6409-5960 CODON                     ........................................................................................................................................................................................................................................................................................................................................................................................................................................................................................AUG...........................................................................................................................
#=GR NLM031_scaffold272_21/6409-5960 TT_RNIE_SLOW              ...............................................................................................................................................................................................................................................................................................................................................::<<{{{<<<<<<<{___}>>>>>>>>>::::::::::::...............................................................................................................................................................................................................................
SRS013521_LANL_scaffold_2326/239-1                             CCCCUUGACACAAGGGGAUUUUUCCUUUAUUAUAUGUGGGUACGCGCGUGAAGGGUGCUACACACCCGGAGGCGUUUGCA...................ACUGCGAUGAACCGGG.AGAUUGCUCC.GCA...................................................................AGGAG.GUAAC.UUC...CGGGGAGU..AUGUC.......C..G..AUAAU..................CG..............GGCGGC..........UGAGAGAUCUCUGUACGUCGGCGUAGAUCGCCGCGCCAGAAGGACACCGGCCUGAUCGCCGGUGUUUCUUAUGAGCCGGAAUGAUACGC...................................................................................................................................................................................................................
#=GR SRS013521_LANL_scaffold_2326/239-1 CODON                  ......................................................................................................................................................................................................................................................................................................................................................................................................................................................................................................................................................................................................................
#=GR SRS013521_LANL_scaffold_2326/239-1 TT_RNIE_SLOW           .................................................................................................................................................................................................................................................................................................................................................::<<<<<<<<<<___}}}>>>>>>>>>>::::::::::::.............................................................................................................................................................................................................................
DOM019_scaffold38828_2/679-1067                                GAGAAAAAGGUCUUGACAUUCCGCUGAAUAUCCGAUAUGAUAAUCAAGUCCGCGUGGUGGAAGCCUUUCUGCGCGCAGAC...................ACUGCGAUGAACCGGG.AGAUUGCUCC.GCA...................................................................AGGAG.GUAAC.UUC...CGGGGAGU..AUGUC.......C..G..AUAAU..................CG..............GGCGGC..........UGAGAAGUCCUGUAUGCGGCGUAGAUCGCCAUACCAUGGGACAAGUACCGGCCACAGUGCCGGUCUUUUUCAUGAGUAGGAAUGAUACGCACGGUUAAGCGUACAGAAAAUUUCUCGCCGUAGGUCGUCGAGACCCGUACAACAACCUACGAAACAUUUGGAGGAAAUCAACAUGGCACAGAAAGAAAUGAUCCGCAUCCGCCUGAAGGCUUACGAUCAUCAGGUCAUCGACCAGAGCG.............................................................
#=GR DOM019_scaffold38828_2/679-1067 CODON                     .........................................................................................................................................................................................................................................................................................................................................................................................................STP..........................................................................AUG.............................................................................................................................
#=GR DOM019_scaffold38828_2/679-1067 TT_RNIE_SLOW              ......................................................................................................................................................................................................................................................................................................................................................................................................................................................................................................................................................................................................................
SRS015663_WUGC_scaffold_1713/368-1                             CCCCUUGACAUAAGGGGAUUUUUCCUUUAUUAUAUGUGGGUACGCGCGCGAAGGGUGCUGCACACCCGGAGGCGUUUGCA...................ACUGCGAUGAACCGGG.AGAUUGCUCC.GCA...................................................................AGGAG.GUAAC.UUC...CGGGGAGU..AUGUC.......C..G..AUAAU..................CG..............GGCGGC..........UGAGAGAUUUCUGUUCGUCGGCGUAGAUCGCCGCGCCAGAAGGACACCGGCCUGAUCGCCGGUGUUUCUUAUGAGCCGGAAUGAUACGCACGGAACGGCGUAUAAGAAAUUUCCCGCCGUACGGCAUUGGUCAAAGCAACAAAAACCGUACGAAUUUUAUGGAGGAACAAACCAAAUGGCAAAAGAAAUGAUCCGCAUUCGUCUGAAGGCCUAUGACC..................................................................................
#=GR SRS015663_WUGC_scaffold_1713/368-1 CODON                  ......................................................................................................................................................................................................................................................................................................................................................................................................................................................................................................................................................................................................................
#=GR SRS015663_WUGC_scaffold_1713/368-1 TT_RNIE_SLOW           .................................................................................................................................................................................................................................................................................................................................................::<<<<<<<<<<___}}}>>>>>>>>>>::::::::::::.............................................................................................................................................................................................................................
scaffold25433_1_O2.UC-19/344-188                               GAGAAAAAGGUCUUGACAUUCCGCUGAAUAUCCGAUAUGAUAAUCAAGUCCGCGUGGUGGAAGCCUUUCUGCGCGCAGAC...................ACUGCGAUGAACCGGG.AGAUUGCUCC.GCA...................................................................AGGAG.GUAAC.UUC...CGGGGAGU..AUGUC.......C..G..AUAAU..................CG..............GGCGGC..........UGAGAAG.....................................................................................................................................................................................................................................................................................................
#=GR scaffold25433_1_O2.UC-19/344-188 CODON                    ......................................................................................................................................................................................................................................................................................................................................................................................................................................................................................................................................................................................................................
#=GR scaffold25433_1_O2.UC-19/344-188 TT_RNIE_SLOW             ......................................................................................................................................................................................................................................................................................................................................................................................................................................................................................................................................................................................................................
4491417.3_NODE_11963/1668-1430                                 CCCCUUGACACAAGGGGAUUUUUCCUUUAUUAUAUGUGGGUACGCGCGCGAAGGGUGCUACACACCCGGAGGCGUUUGCA...................ACUGCGAUGAACCGGG.AGAUUGCUCC.GCA...................................................................AGGAG.GUAAC.UUC...CGGGGAGU..AUGUC.......C..G..AUAAU..................CG..............GGCGGC..........UGAGAGAUUUCUGUACGUCGGCGUAGAUCGCCGCGCCAGAAGGACACCGGCCUGGUCGCCGGUGUUUCUUAUGAGCCGGAAUGAUACGC...................................................................................................................................................................................................................
#=GR 4491417.3_NODE_11963/1668-1430 CODON                      ......................................................................................................................................................................................................................................................................................................................................................................................................................................................................................................................................................................................................................
#=GR 4491417.3_NODE_11963/1668-1430 TT_RNIE_SLOW               ...............................................................................................................................................................................................................................................................................................................................................::<<{{{<<<<<<<{___-}>>>>>>>>>::::::::::::..............................................................................................................................................................................................................................
SRS049959_WUGC_scaffold_6371/518-69                            CCCCUUGACACAAGGGGAUUUUUCCUUUAUUAUAUGUGGGUACGCGCGUGAAGGGUGCUACACACCCGGAGGCGUUUGCA...................ACUGCGAUGAACCGGG.AGAUUGCUCC.GCA...................................................................AGGAG.GUAAC.UUC...CGGGGAGU..AUGUC.......C..G..AUAAU..................CG..............GGCGGC..........UGAGAGAUCUCUGUACGUCGGCGUAGAUCGCCGCGCCAGAAGGACACCGGCCUGGUCGCCGGUGUUUCUUAUGAGCCGGAAUGAUACGCACGGAACGGCGUAUAAGAAAUUUCCCGCCGUACGGCAUUGGUCAAAGCAACAAAAACCGUACGAAUUUUAUGGAGGAACAAACCAAAUGGCAAAAGAAAUGAUCCGCAUUCGUCUGAAGGCCUAUGACCACCAGGUCAUCGACCAGUCCGCAGAGAAGAUCGUCGAGACGGCCAAGCGCACCGGCGCUACCGUGUCCGGGCCCAUCCCUCU
#=GR SRS049959_WUGC_scaffold_6371/518-69 CODON                 ......................................................................................................................................................................................................................................................................................................................................................................................................................................................................................................................................................................................................................
#=GR SRS049959_WUGC_scaffold_6371/518-69 TT_RNIE_SLOW          ...............................................................................................................................................................................................................................................................................................................................................::<<{{{<<<<<<<{___-}>>>>>>>>>::::::::::::..............................................................................................................................................................................................................................
4491477.3_NODE_36868/288-442                                   CCUCUUGACAUAAGGGGAUUUUUCCUUUAUUAUAUAUGGGUACGCGCGUGAAGGGUGCUACACACCCGGAGGCGUUUGCA...................ACUGCGAUGAACCGGG.AGAUUGCUCC.GCA...................................................................AGGAG.GUAAC.UUC...CGGGGAGU..AUGUC.......C..G..AUAAU..................CG..............GGCGGC..........UGAGA.......................................................................................................................................................................................................................................................................................................
#=GR 4491477.3_NODE_36868/288-442 CODON                        ......................................................................................................................................................................................................................................................................................................................................................................................................................................................................................................................................................................................................................
#=GR 4491477.3_NODE_36868/288-442 TT_RNIE_SLOW                 ......................................................................................................................................................................................................................................................................................................................................................................................................................................................................................................................................................................................................................
DLF013_scaffold3458_3/3242-3691                                GAGAAAAAGGUCUUGACAUUCCGCUGAAUAUCCGAUAUGAUAAUCAAGUCCGCGUGGUGGAAGCCUUUCUGCGCGCAGAC...................ACUGCGAUGAACCGGG.AGAUUGCUCC.GCA...................................................................AGGAG.GUAAC.UUC...CGGGGAGU..AUGUC.......C..G..AUAAU..................CG..............GGCGGC..........UGAGAAGUCCUGUAUGCGGCGUAGAUCGCCAUACCAUGGGACAAGUACCGGCCACAGUGCCGGCCUUUUUCAUGAGUAGGAAUGAUACGCACGGUUAAGCGUACAGAAAAUUUCUCGCCGUAGGUCGUCGAGACCCGUACAACAACCUACGAAACAUUUGGAGGAAAUCAACAUGGCACAGAAAGAAAUGAUCCGCAUUCGCCUGAAGGCUUACGAUCAUCAGGUCAUCGACCAGAGCGCUGAGAAGAUCGUAGAGACCGCCAAGCGCACCGGCGCCCAGGUGUCCGGCCCCAUCCCCCU
#=GR DLF013_scaffold3458_3/3242-3691 CODON                     .........................................................................................................................................................................................................................................................................................................................................................................................................STP..........................................................................AUG.............................................................................................................................
#=GR DLF013_scaffold3458_3/3242-3691 TT_RNIE_SLOW              ......................................................................................................................................................................................................................................................................................................................................................................................................................................................................................................................................................................................................................
SRS049712_C15557807/642-1118                                   GACAACAGGGGCUUUAUAAUAUAUAAUAAACGAGCGUGUGAACGAGGUAUAGUAUAUAAAUAUAUAUAUUAUAUUUAUGCUUCACCAU........AGAUAUGCGAUGAUGUAUG.AGGUUGCGCCAUAACCCA...............................................................CGGCG.GU..AAUUCA..UACGGAGU..AUGUC.......C..G..AUUUUAAAC..............CG..............GGCGAA.A.CGAA.GAUGAUUUGUAAUCAUCUGAACCGAUAGGAAACUACAAGCUGUGACUUGCGAACGCAGAUUUUCUGUGUAUUCGUUCCUUAUGCCCGAAUGAUGUCUUUUCAUUCGGUUUUAUUUAAAGAGAGGUUUGAAACACACGGGAGCGUGGUUGAAAUAUCGGUACUCGCACCAUAAUUUUUCAGGGAGGAAAUAAAAUGGCAGCAAGUAAAGUGAAGAUUCGAAUCAGACUUAAGGGCUAUGAUCACAGCUUAGUUGAUCAGGCUGCUGAGAAGAUUGUUGACACUGCAAAGAGAACAGGCGCUCA
#=GR SRS049712_C15557807/642-1118 CODON                        ........................................................................................................................................................................................................................................................................................................................................................................................................................................................................................................AUG...........................................................................................................
#=GR SRS049712_C15557807/642-1118 TT_RNIE_SLOW                 .......................................................................................................................................................................................................................................................................................................................................................................................:::<{<<<<<<<<{_____}>>>>>>>>}>:::::::::::::....................................................................................................................................................................................
scaffold7779_5_O2.UC-12/756-280                                GACAACAGGGGCUUUAUAAUAUAUAAUAGACGAGCGUGUGAACGAGGUAUAGUAUAUAAAUAUAUAUAUUAUAUUUAUGCUUCACCAU........AGAUAUGCGAUGAUGUAUG.AGGUUGCGCCAUAACCCA...............................................................CGGCG.GU..AAUUCA..UACGGAGU..AUGUC.......C..G..AUUUUAAAC..............CG..............GGCGAA.A.CGAA.GAUGAUUUGUAAUCAUCUGAACCGAUAGGAAACUACAAGCUGUGACUUGCGAACGCAGAUUUUCUGUGUAUUCGUUCCUUAUGCCCGAAUGAUGUCUUUUCAUUCGGUUUUAUUUAAAGAGAGGUUUGAAACACACGGGAGCGUGGUUGAAAUAUCGGUACUCGCACCAUAAUUUUUCAGGGAGGAAAUAAAAUGGCAGCAAGUAAAGUGAAGAUUCGAAUCAGACUUAAGGGCUAUGAUCACAGCUUAGUUGAUCAGGCUGCUGAGAAGAUUGUUGACACUGCAAAGAGAACAGGCGCUCA
#=GR scaffold7779_5_O2.UC-12/756-280 CODON                     ........................................................................................................................................................................................................................................................................................................................................................................................................................................................................................................AUG...........................................................................................................
#=GR scaffold7779_5_O2.UC-12/756-280 TT_RNIE_SLOW              .......................................................................................................................................................................................................................................................................................................................................................................................:::<{<<<<<<<<{_____}>>>>>>>>}>:::::::::::::....................................................................................................................................................................................
DOM014_scaffold41515_2/639-237                                 ..........................................................................UUAUGCUUCACCAU........AGAUAUGCGAUGAUGUAUG.AGGUUGCGCCAUAACCCA...............................................................CGGCG.GU..AAUUCA..UACGGAGU..AUGUC.......C..G..AUUUUAAAC..............CG..............GGCGAA.A.CGAA.GAUGAUUUGUAAUCAUCUGAACCGAUAGGAAACUACAAGCUGUGACUUGCGAACGCAGAUUUUCUGUGUAUUCGUUCCUUAUGCCCGAAUGAUGUCUUUUCAUUCGGUUUUAUUUAAAGAGAAGUUUGAAACACACGGGAGCGUGUUGAAAUAUCGGUACUCGCACCAUAAUUUUUCAGGGAGGAAAUAAAAUGGCAGCAAGUAAAGUGAAGAUUCGAAUCAGACUUAAGGGCUAUGAUCACAGCUUAGUUGAUCAGGCUGCUGAGAAGAUUGUUGACACUGCAAAGAGAACAGGCGCUCAG
#=GR DOM014_scaffold41515_2/639-237 CODON                      .......................................................................................................................................................................................................................................................................................................................................................................................................................................................................................................AUG............................................................................................................
#=GR DOM014_scaffold41515_2/639-237 TT_RNIE_SLOW               .......................................................................................................................................................................................................................................................................................................................................................................................:::<{<<<<<<<<{_____}>>>>>>>>}>:::::::::::::....................................................................................................................................................................................
NLF007_scaffold12381_15/355-831                                GACAACAGGGGCUUUAUAAUAUAUAAUAGACGAGCGUGUGAACGAGGUAUAGUAUAUAAAUAUAUAUAUUAUAUUUAUGCUUCACCAU........AGAUAUGCGAUGAUGUAUG.AGGUUGCGCCAUAACCCA...............................................................CGGCG.GU..AAUUCA..UACGGAGU..AUGUC.......C..G..AUUUUAAAC..............CG..............GGCGAA.A.CGAA.GAUGAUUUGUAAUCAUCUGAACCGAUAGGAAACUACAAGCUGUGACUUGCGAACGCAGAUUUUCUGUGUAUUCGUUCCUUAUGCCCGAAUGAUGUCUUUUCAUUCGGUUUUAUUUAAAGAGAAGUUUGAAACACACGGGAGCGUGGUUGAAAUAUCGGUACUCGCACCAUAAUUUUUCAGGGAGGAAAUAAAAUGGCAGCAAGUAAAGUGAAGAUUCGAAUCAGACUUAAGGGCUAUGAUCACAGCUUAGUUGAUCAGGCUGCUGAGAAGAUUGUUGACACUGCAAAGAGAACAGGCGCUCA
#=GR NLF007_scaffold12381_15/355-831 CODON                     ........................................................................................................................................................................................................................................................................................................................................................................................................................................................................................................AUG...........................................................................................................
#=GR NLF007_scaffold12381_15/355-831 TT_RNIE_SLOW              .......................................................................................................................................................................................................................................................................................................................................................................................:::<{<<<<<<<<{_____}>>>>>>>>}>:::::::::::::....................................................................................................................................................................................
NOM018_scaffold2595_2/22268-22744                              UUGACAACAGGGGCUUUAUAAUAUAUAAUAGACGAGCGUGUGAACGAGGUAUAGUAUAUAAAUAUAUAUUAUAUUUAUGCUUCACCAU........AGAUAUGCGAUGAUGUAUG.AGGUUGCGCCAUAACCCA...............................................................CGGCG.GU..AAUUCA..UACGGAGU..AUGUC.......C..G..AUUUUAAAC..............CG..............GGCGAA.A.CGAA.GAUGAUUUGUAAUCAUCUGAACCGAUAGGAAACUACAAGCUGUGACUUGCGAACGCAGAUUUUCUGUGUAUUCGUUCCUUAUGCCCGAAUGAUGUCUUUUCAUUCGGUUUUAUUUAAAGAGAGGUUUGAAACACACGGGAGCGUGGUUGAAAUAUCGGUACUCGCACCAUAAUUUUUCAGGGAGGAAAUAAAAUGGCAGCAAGUAAAGUGAAGAUUCGAAUCAGACUUAAGGGCUAUGAUCACAGCUUAGUUGAUCAGGCUGCUGAGAAGAUUGUUGACACUGCAAAGAGAACAGGCGCUCA
#=GR NOM018_scaffold2595_2/22268-22744 CODON                   ........................................................................................................................................................................................................................................................................................................................................................................................................................................................................................................AUG...........................................................................................................
#=GR NOM018_scaffold2595_2/22268-22744 TT_RNIE_SLOW            .......................................................................................................................................................................................................................................................................................................................................................................................:::<{<<<<<<<<{_____}>>>>>>>>}>:::::::::::::....................................................................................................................................................................................
SRS015217_WUGC_scaffold_16052/675-199                          GACAACAGGGGCUUUAUAAUAUAUAAUAGACGAGCGUGUGAACGAGGUAUAGUAUAUAAAUAUAUAUAUUAUAUUUAUGCUUCACCAU........AGAUAUGCGAUGAUGUAUG.AGGUUGCGCCAUAACCCA...............................................................CGGCG.GU..AAUUCA..UACGGAGU..AUGUC.......C..G..AUUUUAAAC..............CG..............GGCGAA.A.CGAA.GAUGAUUUGUAAUCAUCUGAACCGAUAGGAAACUACAAGCUGUGACUUGCGAACGCAGAUUUUCUGUGUAUUCGUUCCUUAUGCCCGAAUGAUGUCUUUUCAUUCGGUUUUAUUUAAAGAGAGGUUUGAAACACACGGAAGCGUGGUUGAAAUAUCGGUACUCGCACCAUAAUUUUUCAGGGAGGAAAUAAAAUGGCAGCAAGUAAAGUGAAGAUUCGAAUCAGACUUAAGGGCUAUGAUCACAGCUUAGUUGAUCAGGCUGCUGAGAAGAUUGUUGACACUGCAAAGAGAACAGGCGCUCA
#=GR SRS015217_WUGC_scaffold_16052/675-199 CODON               ........................................................................................................................................................................................................................................................................................................................................................................................................................................................................................................AUG...........................................................................................................
#=GR SRS015217_WUGC_scaffold_16052/675-199 TT_RNIE_SLOW        .......................................................................................................................................................................................................................................................................................................................................................................................:::<{<<<<<<<<{_____}>>>>>>>>}>:::::::::::::....................................................................................................................................................................................
DOM015_scaffold18234_5/4686-5162                               GACAACAGGGGCUUUAUAAUAUAUAAUAGACGAGCGUGUGAACGAGGUAUAGUAUAUAAAUAUAUAUAUUAUAUUUAUGCUUCACCAU........AGAUAUGCGAUGAUGUAUG.AGGUUGCGCCAUAACCCA...............................................................CGGCG.GU..AAUUCA..UACGGAGU..AUGUC.......C..G..AUUUUAAAC..............CG..............GGCGAA.A.CGAA.GAUGAUUUGUAAUCAUCUGAACCGAUAGGAAACUACAAGCUGUGACUUGCGAACGCAGAUUUUCUGUGUGUUCGUUCCUUAUGCCCGAAUGAUGUCUUUUCAUUCGGUUUUAUUUAAAGAGAGGUUUGAAACACACGGGAGCGUGGUUGAAAUAUCGGUACUCGCACCAUAAUUUUUCAGGGAGGAAAUAAAAUGGCAGCAAGUAAAGUGAAGAUUCGAAUCAGACUUAAGGGCUAUGAUCACAGCUUAGUUGAUCAGGCUGCUGAGAAGAUUGUUGACACUGCAAAGAGAACAGGCGCUCA
#=GR DOM015_scaffold18234_5/4686-5162 CODON                    ........................................................................................................................................................................................................................................................................................................................................................................................................................................................................................................AUG...........................................................................................................
#=GR DOM015_scaffold18234_5/4686-5162 TT_RNIE_SLOW             .......................................................................................................................................................................................................................................................................................................................................................................................:::<{<<<<<<<<{_____}>>>>>>>>}>:::::::::::::....................................................................................................................................................................................
NOM029_scaffold14304_23/560-84                                 GACAACAGGGGCUUUAUAAUAUAUAAUAAACGAGCGUGUGAACGAGGUAUAGUAUAUAAAUAUAUAUAUUAUAUUUAUGCUUCACCAU........AGAUAUGCGAUGAUGUAUG.AGGUUGCGCCAUAACCCA...............................................................CGGCG.GU..AAUUCA..UACGGAGU..AUGUC.......C..G..AUUUUAAAC..............CG..............GGCGAA.A.CGAA.GAUGAUUUGUAAUCAUCUGAACCGAUAGGAAACUACAAGCUGUGACUUGCGAACGCAGAUUUUCUGUGUAUUCGUUCCUUAUGCCCGAAUGAUGUCUUUUCAUUCGGUUUUAUUUAAAGAGAGGUUCGAAACACACGGGAGCGUGGUUGAAAUAUCGGUACUCGCACCAUAAUUUUUCAGGGAGGAAAUAAAAUGGCAGCAAGUAAAGUGAAGAUUCGAAUCAGACUUAAGGGCUAUGAUCACAGCUUAGUUGAUCAGGCUGCUGAGAAGAUUGUUGACACUGCAAAGAGAACAGGCGCUCA
#=GR NOM029_scaffold14304_23/560-84 CODON                      ........................................................................................................................................................................................................................................................................................................................................................................................................................................................................................................AUG...........................................................................................................
#=GR NOM029_scaffold14304_23/560-84 TT_RNIE_SLOW               .......................................................................................................................................................................................................................................................................................................................................................................................:::<{<<<<<<<<{_____}>>>>>>>>}>:::::::::::::....................................................................................................................................................................................
scaffold9930_2_MH0009/513-38                                   ......UUGACAAGCAGGGCUUUAUAAUAUAUAAUAAACGAGCGUGUGAACGGGGUGUAUUAUAUAAAUAUAUAAUAUAUCA.GUGAU.UCACCAUAGAUAUGCGAUGAUGUAUG.AGGUUGCGUCAUAACCCA...............................................................CGACG.GU..AAUUCA..UACGGAGU..AUGUC.......C..G..AUUUUAAAC..............CG..............GGCGA..A.ACGA.AGAUGAUUUGUAAUCAUCUGAACCGAUAGGAAACUACAAGCUGUGACUUGCGAACGCAGAUUUUCUGUGUAUUCGUUCCUUAUGCCCGAAUGAUGUUUUUUCAUUCGGUUUUAUUUAAAGAGAGGUUUGAAACACACGGAAGCGUGGUUGAAAUAUCGGUACUCGCACCAUAAUUUUUCAGGGAGGAAAUAAAAUGGCAGCAAGUAAAGUGAAGAUUCGAAUCAGACUUAAAGGCUAUGAUCACAGUUUAGUUGAUCAGGCUGCUGAGAAGAUUGUUGACACUGCAAAGAGAACAGGCGCAC
#=GR scaffold9930_2_MH0009/513-38 CODON                        .........................................................................................................................................................................................................................................................................................................................................................................................................................................................................................................AUG..........................................................................................................
#=GR scaffold9930_2_MH0009/513-38 TT_RNIE_SLOW                 ........................................................................................................................................................................................................................................................................................................................................................................................:::<{<<<<<<<<{_____}>>>>>>>>}>:::::::::::::...................................................................................................................................................................................
NLM016_scaffold9518_14/10110-9651                              GGCUUUAUAAUAUAUAAUAAACGAGCGUGUGGACGGGGUGUAUUAUAUAAAUAUAUAAUAUAUCAGUGAUUCACCAUAGA...................UAUGCGAUGAUGUAUG.AGGUUGCGUCAUAACCCA...............................................................CGACG.GU..AAUUCA..UACGGAGU..AUGUC.......C..G..AUUUUAAAC..............CG..............GGCGAAA.........CGAAGAUGAUUUGUAAUCAUCUGAACCGAUAGGAAACUACAAGCUGUGACUUGCGAACGCAGAUUUUCUGUGUAUUCGUUCCUUAUGCCCGAAUGAUGUUUUUUCAUUCGGUUUUAUUUAAAGAGAGGUUUGAAACACACGGAAGCGUGGUUGAAAUAUCGGUACUCGCACCAUAAUUUUUCAGGGAGGAAAUAAAAUGGCAGCAAGUAAAGUGAAGAUUCGAAUCAGACUUAAAGGCUAUGAUCACAGUUUAGUUGAUCAGGCUGCUGAGAAGAUUGUUGACACUGCAAAGAGAACAGG
#=GR NLM016_scaffold9518_14/10110-9651 CODON                   ..............................................................................................................................................................................................................................................................................................................................................................................................................................................................................................................AUG.....................................................................................................
#=GR NLM016_scaffold9518_14/10110-9651 TT_RNIE_SLOW            .............................................................................................................................................................................................................................................................................................................................................................................................:::<{<<<<<<<<{_____}>>>>>>>>}>:::::::::::::..............................................................................................................................................................................
scaffold5973_1_MH0070/29-488                                   GGCUUUAUAAUAUAUAAUAAACGAGCGUGUGAACGGGGUGUAUUAUAUAAAUAUAUAAUAUAUCAGUGAUUCACCAUAGA...................UAUGCGAUGAUGUAUG.AGGUUGCGUCAUAACCCA...............................................................CGACG.GU..AAUUCA..UACGGAGU..AUGUC.......C..G..AUUUUAAAC..............CG..............GGCGAAA.........CGAAGAUGAUUUUUAAUCAUCUGAACCGAUAGGAAACUACAAGCUGUGACUUGCGAACGCAGAUUUUCUGUGUAUUCGUUCCUUAUGCCCGAAUGAUGUUUUUUCAUUCGGUUUUAUUUAAAGAGAGGUUUGAAACACACGGAAGCGUGGUUGAAAUAUCGGUACUCGCACCAUAAUUUUUCAGGGAGGAAAUAAAAUGGCAGCAAGUAAAGUGAAGAUUCGAAUCAGACUUAAAGGCUAUGAUCACAGUUUAGUUGAUCAGGCUGCUGAGAAGAUUGUUGACACUGCAAAGAGAACAGG
#=GR scaffold5973_1_MH0070/29-488 CODON                        ..............................................................................................................................................................................................................................................................................................................................................................................................................................................................................................................AUG.....................................................................................................
#=GR scaffold5973_1_MH0070/29-488 TT_RNIE_SLOW                 .............................................................................................................................................................................................................................................................................................................................................................................................:::<{<<<<<<<<{_____}>>>>>>>>}>:::::::::::::..............................................................................................................................................................................
DLF010_scaffold363_8/13650-13191                               GGCUUUAUAAUAUAUAAUAAACGAGCGUGUGAACAGGGUGUAUUAUAUAAAUAUAUAAUAUAUCAGUGAUUCACCAUAGA...................UAUGCGAUGAUGUAUG.AGGUUGCGUCAUAACCCA...............................................................CGACG.GU..AAUUCA..UACGGAGU..AUGUC.......C..G..AUUUUAAAC..............CG..............GGCGAAA.........CGAAGAUGAUUUGUAAUCAUCUGAACCGAUAGGAAACUACAAGCUGUGACUUGCGAACGCAGAUUUUCUGUGUAUUCGUUCCUUAUGCCCGAAUGAUGUUUUUUCAUUCGGUUUUAUUUAAAGAGAGGUUUGAAACACACGGAAGCGUGGUUGAAAUAUCGGUACUCGCACCAUAAUUUUUCAGGGAGGAAAUAAAAUGGCAGCAAGUAAAGUGAAGAUUCGAAUCAGACUUAAAGGCUAUGAUCACAGUUUAGUUGAUCAGGCUGCUGAGAAGAUUGUUGACACUGCAAAGAGAACAGG
#=GR DLF010_scaffold363_8/13650-13191 CODON                    ..............................................................................................................................................................................................................................................................................................................................................................................................................................................................................................................AUG.....................................................................................................
#=GR DLF010_scaffold363_8/13650-13191 TT_RNIE_SLOW             .............................................................................................................................................................................................................................................................................................................................................................................................:::<{<<<<<<<<{_____}>>>>>>>>}>:::::::::::::..............................................................................................................................................................................
4491414.3_NODE_8789/2599-3058                                  GGCUUUAUAAUAUAUAAUAAACGAGCGUGUGAACGGGGUGUAUUAUAUAAAUAUAUAAUAUAUCAGUGAUUCACCAUAGA...................UAUGCGAUGAUGUAUG.AGGUUGCGUCAUAACCCA...............................................................CGACG.GU..AAUUCA..UACGGAGU..AUGUC.......C..G..AUUUUAAAC..............CG..............GGCGAAA.........CGAAGAUGAUUUGUAAUCAUCUGAACCGAUAGGAAACUACAAGCUGUGACUUGCGAACGCAGAUUUUCUGUGUAUUCGUUCCUUAUGCCCGAAUGAUGUUUUUUCAUUCGGUUUUAUNNNNNNNNNNNNNNNNNNNNNNNNNNNNNNNNNNNNNNNNNNNNNNNNNNNNNNNNNNNNNNNNNNNNNNNNNNNNNNUAAAGAGAGGUUUGAAACACACGGAAGCGUGGUUGAAAUAUCGGUACUCGCACCAUAAUUUUUCAGGGAGGAAAUAAAAUGGCAGCAAGUAAAGUGAAGAUUCGA
#=GR 4491414.3_NODE_8789/2599-3058 CODON                       ...........................................................................................................................................................................................................................................................................................................................................................................................................................................................................................................................................................................................AUG........................
#=GR 4491414.3_NODE_8789/2599-3058 TT_RNIE_SLOW                ......................................................................................................................................................................................................................................................................................................................................................................................................................................................................................................................................................................................................................
DOM017_scaffold3301_19/170-629                                 GGCUUUAUAAUAUAUAAUAAACGAGCGUGUGAACGGGGUGUAUUAUAUAAAUAUAUAAUAUAUCAGUGAUUCACCAUAGA...................UAUGCGAUGAUGUAUG.AGGUUGCGUCAUAACCCA...............................................................CGACG.GU..AAUUCA..UACGGAGU..AUGUC.......C..G..AUUUUAAAC..............CG..............GGCGAAA.........CGAAGAUGAUUUGUAAUCAUCUGAACCGAUAGGAAACUACAAGCUGUGACUUGCGAACGCAGAUUUUCUGUGUAUUCGUUCCUUAUGCCCGAAUGAUGUUUUUUCAUUCGGUUUUAUUUAAAGAGAGGUUUGGAACACACGGAAGCGUGGUUGAAAUAUCGGUACUCGCACCAUAAUUUUUCAGGGAGGAAAUAAAAUGGCAGCAAGUAAAGUGAAGAUUCGAAUCAGACUUAAAGGCUAUGAUCACAGUUUAGUUGAUCAGGCUGCUGAGAAGAUUGUUGACACUGCAAAGAGAACAGG
#=GR DOM017_scaffold3301_19/170-629 CODON                      ..............................................................................................................................................................................................................................................................................................................................................................................................................................................................................................................AUG.....................................................................................................
#=GR DOM017_scaffold3301_19/170-629 TT_RNIE_SLOW               .............................................................................................................................................................................................................................................................................................................................................................................................:::<{<<<<<<<<{_____}>>>>>>>>}>:::::::::::::..............................................................................................................................................................................
scaffold7442_2_MH0060/730-1189                                 GGCUUUAUAAUAUAUAAUAAACGAGCGUGUGAACGGGGUGUAUUAUAUAAAUAUAUAAUAUAUCAGUGAUUCACCAUAGA...................UAUGCGAUGAUGUAUG.AGGUUGCGUCAUAACCCA...............................................................CGACG.GU..AAUUCA..UACGGAGU..AUGUC.......C..G..AUUUUAAAC..............CG..............GGCGAAA.........CGAAGAUGAUUUGUAAUCAUCUGAACCGAUAGGAAACUACAAGCUGUGACUUGCGAACGCAGAUUUUCUGUGUAUUCGUUCCUUAUGCCCGAAUGAUGUUUUUUCAUUCGGUUUUAUUUAAAGAGAGGUUUGAAACACACGGAAGCGUGGUUGAAAUAUUGGUACUCGCACCAUAAUUUUUCAGGGAGGAAAUAAAAUGGCAGCAAGUAAAGUGAAGAUUCGAAUCAGACUUAAAGGCUAUGAUCACAGUUUAGUUGAUCAGGCUGCUGAGAAGAUUGUUGACACUGCAAAGAGAACAGG
#=GR scaffold7442_2_MH0060/730-1189 CODON                      ..............................................................................................................................................................................................................................................................................................................................................................................................................................................................................................................AUG.....................................................................................................
#=GR scaffold7442_2_MH0060/730-1189 TT_RNIE_SLOW               .............................................................................................................................................................................................................................................................................................................................................................................................:::<{<<<<<<<<{_____}>>>>>>>>}>:::::::::::::..............................................................................................................................................................................
DLM001_scaffold58196_1/43407-42948                             GGCUUUAUAAUAUAUAAUAAACGAGCGUGUGAACAGGGUGUAUUAUAUAAAUAUAUAAUAUAUCAGUGAUUCACCAUAGA...................UAUGCGAUGAUGUAUG.AGGUUGCGUCAUAACCCA...............................................................CGACG.GU..AAUUCA..UACGGAGU..AUGUC.......C..G..AUUUUAAAC..............CG..............GGCGAAA.........CGAAGAUGAUUUGUAAUCAUCUGAACCGAUAGGAAACUACAAGCUGUGACUUGCGAACGCAGAUUUUCUGUGUAUUCGUUCCUUAUGCCCGAAUGAUGUUUUUUUCAUUCGGUUUUAUUUAAAGAGAGGUUUGAAACACACGGAAGCGUGGUUGAAAUAUCGGUACUCGCACCAUAAUUUUUCAGGGAGGAAAUAAAAUGGCAGCAAGUAAAGUGAAGAUUCGAAUCAGACUUAAAGGCUAUGAUCACAGUUUAGUUGAUCAGGCUGCUGAGAAGAUUGUUGACACUGCAAAGAGAACAG
#=GR DLM001_scaffold58196_1/43407-42948 CODON                  ...............................................................................................................................................................................................................................................................................................................................................................................................................................................................................................................AUG....................................................................................................
#=GR DLM001_scaffold58196_1/43407-42948 TT_RNIE_SLOW           .............................................................................................................................................................................................................................................................................................................................................................................................:::<{<<<<<<<<{___-__}>>>>>>>>}>:::::::::::::.............................................................................................................................................................................
4491401.3_NODE_15713/2948-3395                                 AAAACCCCCUUGACACUGAGGGGGUUUUAUUAUAUGAUACUAAGGCGCGCGAAUGGGGGCAGCAACGCUACCACGCGUGU..................CAAUGCGAUGAUGCAGG.AGAUUGCGUCUU.....................................................................GGACG.GUAAC.UUC...UGCGGAGU..AUGUC.......C..G..GUCAU..................CG..............GGCG............GCUGGGAGUCCUAUGCAGCGUAUAUCGCCGCAGUGGAACAAGGCCGACAACGUCGGUCUUUUUUCAUGGUGCGGAAUGAUACGCACGGCUUAGCGUAUAUGGAAUCCCGACCGUACCCAGAGACACAGAAAACUGAGUACGUGAUUCAAGGAGGAACACAAACAUGGCAAAACAGGAAAUGAUCAGGAUUCGCCUGAAGGCUUAUGAUCAUCAGCUCAUCGACGCGAGUGCAGAGAAGAUCGUCGAGACCGCCAAGCGCAACGGCGCUUCCGUCUCCGGCCCCAUCCCCCUGCCCACCAA
#=GR 4491401.3_NODE_15713/2948-3395 CODON                      .............................................................................................................................................................................................................................................................................................................................................................................................................................................................................AUG......................................................................................................................................
#=GR 4491401.3_NODE_15713/2948-3395 TT_RNIE_SLOW               <<<<<<<<<<<<____>>>>>>>>>>>>::::::::...........................................................................................................................................................................................................................................................................................................<{<<<<<<<<<{__>>>>>>>>>}>::::::::......................................................................................................................................................................................................................................
SRS024435_LANL_scaffold_25731/402-1                            AAAACCCCCUUGACACUGAGGGGGUUUUAUUAUAUGAUACUAAGGCGCACGAAUGGGGGUAGCAACGCUACCACGCGUGU..................CAAUGCGAUGAUGCAGG.AGAUUGCGUCUU.....................................................................GGACG.GUAAC.UUC...UGCGGAGU..AUGUC.......C..G..GUCAU..................CG..............GGCG............GCUGGGAGUCCUAUGCAGCGUAUAUCGCCGCAGUGGAACAAGGCCGACAACGUCGGUCUUUUUUCAUGGUGCGGAAUGAUACGCACGGCUUAGCGUAUACGGAAUCCCGACCGUACCCAGAGACACAGAAAACUGAGUACGUGAUUCAAGGAGGAACACAAACAUGGCAAAACAGGAAAUGAUCAGAAUUCGCCUGAAGGCUUAUGAUCAUCAGCUCAUCGACGCGAGUGCAGAGAAGAUCGUCGAGACCGCCA..............................................
#=GR SRS024435_LANL_scaffold_25731/402-1 CODON                 ......................................................................................................................................................................................................................................................................................................................................................................................................................................................................................................................................................................................................................
#=GR SRS024435_LANL_scaffold_25731/402-1 TT_RNIE_SLOW          <<<<<<<<<<<<____>>>>>>>>>>>>::::::::...........................................................................................................................................................................................................................................................................................................<{<<<<<<<<<{__>>>>>>>>>}>::::::::......................................................................................................................................................................................................................................
4491482.3_NODE_33602/991-1438                                  AAAACCCCCUUGACACCGAGGGGGUUUUAUUAUAUGAUACUAAGGCGCGCGAAUGGAAGUAGCAACGCUACCACGCGUGU..................CAAUGCGAUGAUGCAGG.AGAUUGCGUCUU.....................................................................GGACG.GUAAC.UUC...UGCGGAGU..AUGUC.......C..G..GUCAU..................CG..............GGCG............GCUGGGAGUCCUAUGCAGCGUAUAUCGCCGCAGUGGAACAAGGCCGACAACGUCGGUCUUUUUUCAUGGUGCGGAAUGANNNNNNNNNNNNNNNNNNNNNNNNNNNNNNNNNNNNNNNNACGGCUUAGCGUAUAUGGAAUCCCGACCGUACCCAGAGACACAGAAAACUGAGUACGUGAUUCAAGGAGGAACACAAACAUGGCAAAACAGGAAAUGAUCAGAAUUCGCCUGAAGGCUUAUGAUCAUCAGCUCAUNNNNNNNNNNNNNNNNNNNNNNNNNNNNNNNNNNNNNNNNNNNNNN
#=GR 4491482.3_NODE_33602/991-1438 CODON                       ................................................................................................................................................................................................................................................................................................................................................................................................................................................................................................................AUG...................................................................................................
#=GR 4491482.3_NODE_33602/991-1438 TT_RNIE_SLOW                <<<<<<<<<<<<____>>>>>>>>>>>>::::::::...........................................................................................................................................................................................................................................................................................................<{<<<<<<<<<{__>>>>>>>>>}>::::::::......................................................................................................................................................................................................................................
UnmappedStool_Broad_scaffold_1102440/374-576                   AUCCCUCUUGACAGCAAGAGGGAUUUAUUGUAGUAUAUAAAGGCGCGCGUAGGGAGCGGAAACAACGUGACCGUGCGUGU..................CAAUGCGAUGAUGCAGG.AGAUUGCGUCUU.....................................................................GGACG.GUAAC.UUC...UGCGGAGU..AUGUC.......C..G..GUCAU..................CG..............GGCG............GCUGAGGAUCACGAUACGGCGUAUAUCGCCGCAGUGAACAGGCCGACAACGUCGG.....................................................................................................................................................................................................................................................
#=GR UnmappedStool_Broad_scaffold_1102440/374-576 CODON        ......................................................................................................................................................................................................................................................................................................................................................................................................................................................................................................................................................................................................................
#=GR UnmappedStool_Broad_scaffold_1102440/374-576 TT_RNIE_SLOW ......................................................................................................................................................................................................................................................................................................................................................................................................................................................................................................................................................................................................................
SRS050925_C2029917/256-1                                       AUCCCUCUUGACAGCAAGAGGGAUUUAUUGUAGUAUAUAAAGGCACGCGUAGGGAGCGGAAACAACGUGACCGUGCGUGU..................CAAUGCGAUGAUGCAGG.AGAUUGCGUCUU.....................................................................GGACG.GUAAC.UUC...UGCGGAGU..AUGUC.......C..G..GUCAU..................CG..............GGCG............GCUGAGGAUCACAAUACAGCGUAUAUCGCUGCAGUGAUGAAAGGCCGACAACGUCGGUCUUUUUUCAUGGUGCAGAAUGAUACGCACGGCUUAGCGUAUUGCGGGACU................................................................................................................................................................................................
#=GR SRS050925_C2029917/256-1 CODON                            ......................................................................................................................................................................................................................................................................................................................................................................................................................................................................................................................................................................................................................
#=GR SRS050925_C2029917/256-1 TT_RNIE_SLOW                     ................................................................................................................................................................................................................................................................................................................................................<<<<<<<<<<<{__>>>>>>>>>>>::::::::.....................................................................................................................................................................................................................................
NZ_KI259856.1/47564-47085                                      AUUAACGAAAAAAAUAUCUAAAAAAUGAUUUUUUCUCUAAAAAGGUCUUGCUUUUUUUUGAAGGCUAAUGUAUUAUGUUAGG.GUGCU..UUAGGAUACACCGCGAUGAAACGGG.AGGUUGCCGCCAUUUU.................................................................GGCAG.GAAAU.UUC...CGUGGAGU..AUGUC.......C..AAACUUGGA...............UUUG..............GGCG...UGGAGA.GCUGUAUUUUCAAUGACCGUAGGUCAUUUUUUUAAAGGAAAAGCACAACACACCCGAGAGUGUGUAUCGGCGGCUCUCGUUCGUAUGGUGGAAAACAUGCGAUUUUAAGGAGGAAAAAAAUUGGCAACAAAGCAAAGAAUCAGAAUCAGAUUAAGAGCGUAUGAUCAUGAGUUAUUGGAUAACUCUGCAGCAAAAAUUGUUGAUGCAACCAAACGCUCAGGUGCAGAAGUAAGCGGACCGAUCCCUCUUCCCACAGAGAAGGAGAUUAUCACGAUCCUACGUAGUGUUCAUAAGCAUAAGGA
#=GR NZ_KI259856.1/47564-47085 CODON                           ........................................................................................................................................................................................................................AUG......................................................................................................................................................................................STP............AUG...................................................................................................................................................................................
#=GR NZ_KI259856.1/47564-47085 TT_RNIE_SLOW                    ......................................................................................................................................................................................................................................................................................................................................................................................................................................................................................................................................................................................................................
ADJS01004188.1/54610-54126                                     GAAAAUUCGUGAUUCCGCCGAAAUUUUUAUGAAAUAAUUGUUGCUUUUUCCAAAUCGGUGUGGUAUCAUAUUCAAGCAUGCU.GUGUA.GGUGUGCAGAUAUGCGAUGAUGCAGA.AGGUGGCCGCCCCUUGA................................................................GGCGG.GGAAU.UUC...UGCGGAGU..AUGUC.......C..G..AUUUACAAAC.............CG..............GGCGAA.AGAAUACUGGCUCGCUUCGGCCGGCCGCAGUUUGUGCUGCGGCGGGUUUUCUGCGGCCAGGCGCGAACAAUCGGAACCCGGAUCAUGUUCUCAGCAGAUCCGGUUUUUCAAUGCAGCAAGGUGAAACACCCGGCUCAGUGUUCAGAUUUUCGCGUUGCCCGCCAACAAUGAAGGAGGCGUUCCCCAUGGCAGUUAAGGAAAAGAUCCGCAUCAGGCUCAAGGGCUACGAUCACAAUCUCGUCGAUAAAUCGGCGGAGAAGAUUGUUGAGACGGCCAGAAACACAGGCGCGCAGGUCUCCGGUCCCGUGC
#=GR ADJS01004188.1/54610-54126 CODON                          ............................................................................GUA.........................................................................................................................................................................................................................................................................................................................................................................................AUG...........................................................................................................................................
#=GR ADJS01004188.1/54610-54126 TT_RNIE_SLOW                   .........................................................................................................................................................................................................................................................................................................................................................................::<<{<<<<<<<-<<<___-->>>>>>>>>>}>>::::::::::::...............................................................................................................................................................................................
scaffold34758_2_V1.CD-9/3376-2892                              GAAAAUUCGUGAUUCCGCCGAAAUUUUUAUGAAAUAAUUGUUGCUUUUUCCAAAUCGGUGUGGUAUCAUAUUCAAGCAUGCU.GUGUA.GGUGUGCAGAUAUGCGAUGAUGCAGA.AGGUGGCCGCCCCUUGA................................................................GGCGG.GGAAU.UUC...UGCGGAGU..AUGUC.......C..G..AUUUACAAAC.............CG..............GGCGAA.AGAAUACUGGCUCGCUUCGGCCGGCCGCAGUUUGUGCUGCGGCGGGUUUUCUGCGGCCAGGCGCGAACCAUCGGAACCCGGAUCAUGUUCUCAGCAGAUCCGGUUUUUCAAUGCAGCAAGGUGAAACACCCGGCUCAGUGUUCAGAUUUUCGCGUUGCCCGCCAACAAUGAAGGAGGCGUUCCCCAUGGCAGUUAAGGAAAAGAUCCGCAUCAGGCUCAAGGGCUACGAUCACAAUCUCGUCGAUAAAUCGGCGGAGAAGAUUGUUGAGACGGCCAGAAACACAGGCGCGCAGGUCUCCGGUCCCGUGC
#=GR scaffold34758_2_V1.CD-9/3376-2892 CODON                   ........................................................................................................................................................................................................................................................................................................................................................................................................................................................................AUG...........................................................................................................................................
#=GR scaffold34758_2_V1.CD-9/3376-2892 TT_RNIE_SLOW            .........................................................................................................................................................................................................................................................................................................................................................................::<<{<<<<<<<-<<<___-->>>>>>>>>>}>>::::::::::::...............................................................................................................................................................................................
SRS017103_C2723434/201-657                                     AUACAAGGAUUUGUGUGGUAUCAUUAUCAGGCAUGAUUGUGGGAAGUGGGGCAAGUAUGCCCUAAACACAAUCAGCUGAU....................AUGCGAUGAUGCA.GAAGGUGGCCGUCCUUUGA................................................................GACGG.GGAAU.UUC...UGCGGAGU..AUGUC.......C..G..AUUUUAAAAC.............CG..............GGCGA...........AACAGGUCUGACUGCCGCACGGGGUGCGUUUCCCUCGCACCUUCGCUUGAGGCAGCAGUAAUUGCAUCUGCUUUCUUCACACCCGGAAAUAUCGUUUUCCGGUUUUUAAAAAGGAGAACGAGGAAACACCCGGAGGCGUUGAAAGAAAAGAAGCAAUGCCCGCCAAUCAUUAAGGAGGCGCAAACAAUGGCAGCAAAGGGAAAAAUCAGAAUCAGACUCAAGGGCUAUGACCACAACCUCGUCGACAAGGCGGCGGAGAAGAUCGUAGAGACCGCAAAGAGAACCGAUGCUCAGGUCUCA
#=GR SRS017103_C2723434/201-657 CODON                          .................................................................................................................................................................................................................................AUG..................................................................................................................................................................................................................................................................................................................................................................................
#=GR SRS017103_C2723434/201-657 TT_RNIE_SLOW                   ......................................................................................................................................................................................................................................................................................................................................................................................................................................................................................................................................................................................................................
scaffold19892_1_MH0040/1819-2275                               AUACAAGGAUUUGUGUGGUAUCAUUAUCAGGCAUGAUUGUGGGAAGUGGGGCAAGUAUGCCCGAAACACAAUCUGCUGAU....................AUGCGAUGAUGCA.GAAGGUGGCCGUCCUUUGA................................................................GACGG.GGAAU.UUC...UGCGGAGU..AUGUC.......C..G..AUUUUAAAAC.............CG..............GGCGA...........AACAGGUCUGACUGCCGCACGGGGUGCGUUUCCCUCGCACCUUCGCUUGAGGCAGCAGUAAUUGCAUCUGCUUUCUUCACACCCGGAAAUAUCGUUUUCCGGUUUUUAAAAAGGAGAACGAUGAAACACCCGGAGGCGUUGAAAGAAAAGAAGCAAUGCCCGCCAAUCAUUAAGGAGGCGCAAACAAUGGCAGCAAAGGGAAAAAUCAGAAUCAGACUCAAGGGCUAUGACCACAACCUCGUCGACAAGGCGGCGGAGAAGAUCGUAGAGACCGCAAAGAGAACCGAUGCUCAGGUCUCA
#=GR scaffold19892_1_MH0040/1819-2275 CODON                    ..................................................................................................................................................................................................................................................................................................................................................................................................................................AUG.................................................................................................................................................................................
#=GR scaffold19892_1_MH0040/1819-2275 TT_RNIE_SLOW             ......................................................................................................................................................................................................................................................................................................................................................................................................................................................................................................................................................................................................................
scaffold1228_27_MH0072/10244-9788                              AUACAAGGAUUUGUGUGGUAUCAUUAUCAGGCAUGAUUGUGGGAAGUGGGGCAAGUAUGCCCGAAACACAAUCUGCUGAU....................AUGCGAUGAUGCA.GAAGGUGGCCGUCCUUUGA................................................................GACGG.GGAAU.UUC...UGCGGAGU..AUGUC.......C..G..AUUUUAAAAC.............CG..............GGCGA...........AACAGGUCUGACUGCCGCACGGGGUGCGUUUCCCUCGCACCUUCGCUUGAGGCAGCAGUAAUUGCAUCUGCUUUCUUCACACCCGGAAAUAUCGUUUUCCGGUUUUUUAAAAGGGAAACGAUGAAACACCCGGAGGCGGUGAAAGAAAAGAAGCAAUGCCCGCCAAUCAUUAAGGAGGCGCAAACAAUGGCAGCAAAGGGAAAAAUCAGAAUCAGACUCAAGGGCUAUGACCACAACCUCGUCGACAAGGCGGCGGAGAAGAUCGUAGAGACCGCAAAGAGACCCGAUGCUCAGGUCUCA
#=GR scaffold1228_27_MH0072/10244-9788 CODON                   ..................................................................................................................................................................................................................................................................................................................................................................................................................................AUG.................................................................................................................................................................................
#=GR scaffold1228_27_MH0072/10244-9788 TT_RNIE_SLOW            .......................................................................................................................................................................................................................................................................................................................................................................................::{<{<<<<<<<___}}}>>>>>>>}>}::::::::::::.......................................................................................................................................................................................
scaffold14350_6_MH0053/1116-660                                AUACAAGGAUUUGUGUGGUAUCAUUAUCAGGCAUGAUUGUGGGAAGUGGGGCAAGUAUGCCCGAAACACAAUCUGCUGAU....................AUGCGAUGAUGCA.GAAGGUGGCCGUCCUUUGA................................................................GACGG.GGAAU.UUC...UGCGGAGU..AUGUC.......C..G..AUUUUAAAAC.............CG..............GGCGA...........AACAGGUCUGACUGCCGCACGGGGUGCGUUUCCCUCGCACCUUCGCUUGAGGCAGCAGUAAUUGCAUCUGCUUUCUUCACACCCGGAAAUAUCGUUUUCCGGUUUUUAAAAAGGAGAACGAGGAAACACCCGGAGGCGUUGAAAGAAAAGAAGCAAUGCCCGCCAAUCAUUAAGGAGGCGCAAACAAUGGCAGCAAAGGGAAAAAUCAGAAUCAGACUAAAGGGCUAUGACCACAACCUCGUCGACAAGGCGGCGGAGAAGAUCGUAGAGACCGCAAAGAGAACCGAUGCUCAGGUCUCA
#=GR scaffold14350_6_MH0053/1116-660 CODON                     ....................................................................................................................................................................................................................................................................................................................................................................................................................................................AUG...............................................................................................................................................................
#=GR scaffold14350_6_MH0053/1116-660 TT_RNIE_SLOW              ......................................................................................................................................................................................................................................................................................................................................................................................................................................................................................................................................................................................................................
scaffold60961_3_MH0030/1565-1229                               AUACAAGGAUUUGUGUGGUAUCAUUAUCAGGCAUGAUUGUGGGAAGUGGGGCAAGUAUGCCCGAAACACAAUCUGCUGAU....................AUGCGAUGAUGCA.GAAGGUGGCCGUCCUUUGA................................................................GACGG.GGAAU.UUC...UGCGGAGU..AUGUC.......C..G..AUUUUAAAAC.............CG..............GGCGA...........AACAGGUCUGACUGCCGCACGGGGUGCGUUUCCCUCGCACCUUCGCUUGAGGCAGCAGUAAUUGCAUCUGCUUUCUUCACACCCGGAAAUAUCGUUUUCCGGUUUUUAAAAAGGAGAACGAGGAAACACCCGGAGGCGUUGAAAGAAAAGAAGCAAUGCCCGCCAAUCAUUAAGGAGGCG........................................................................................................................
#=GR scaffold60961_3_MH0030/1565-1229 CODON                    ....................................................................................................................................................................................................................................................................................................................................................................................................................................................AUG...............................................................................................................................................................
#=GR scaffold60961_3_MH0030/1565-1229 TT_RNIE_SLOW             ......................................................................................................................................................................................................................................................................................................................................................................................................................................................................................................................................................................................................................
SRS016335_C5109370/473-17                                      AUACAAGGAUUUGUGUGGUAUCAUUAUCAGGCAUGAUUGUGGGAAGUGGGGUAAGUAUGCCCGAAACACAAUCUGCUGAU....................AUGCGAUGAUGCA.GAAGGUGGCCGUCCUUUGA................................................................GACGG.GGAAU.UUC...UGCGGAGU..AUGUC.......C..G..AUUUUAAAAC.............CG..............GGCGA...........AACAGGUCUGACUGCCGCACGGGGUGCGUUUCCCUCGCACCUUCGCUUGAGGCAGCAGUAAUUGCAUCUGCUUUCUUCACACCCGGAAAUAUCGUUUUCCGGUUUUUAAAAAGGAGAACGAGGAAACACCCGGAGGCGUUGAAAGAAAAGAAGCAAUGCCCGCCAAUCAUUAAGGAGGCGCAAACAAUGGCAGCAAAGGGAAAAAUCAGAAUCAGACUCAAGGGCUAUGACCACAACCUCGUCGACAAGGCGGCGGAGAAGAUCGUAGAGACCGCAAAGAGAACCGAUGCUCAGGUCUCA
#=GR SRS016335_C5109370/473-17 CODON                           ...............................GUA...............................................................................................................................................................................................AUG..................................................................................................................................................................................................................................................................................................................................................................................
#=GR SRS016335_C5109370/473-17 TT_RNIE_SLOW                    ......................................................................................................................................................................................................................................................................................................................................................................................................................................................................................................................................................................................................................
4491405.3_NODE_1553/26914-26458                                AUACAAGGCUUUGUGUGGUAUUAUUAUCAGGCAUGAUUGUGGGAAGUGGGGCAAGUACGCCCUAAACACAAUCAGCUGAU....................AUGCGAUGAUGCA.GAAGGUGGCCGUCCUUUGA................................................................GACGG.GGAAU.UUC...UGCGGAGU..AUGUC.......C..G..AUUUUAAAAC.............CG..............GGCGA...........AACAGGUCUGACUGCCGCACGGGGUGCGUUUCCCUCGCACCUUCGCUUGAGGCAGCAGUAAUUGCAUCUGCUUUCAACAAACCCGGAAAUAUCGUUUUCCGGUUUUUUAAAAGGGAAACGAUGAAACACCCGGAGGCGUUGAAAGAAAAGAGCAAUGCCCGCCAAUUAUUAAGGAGGCGCAAACAAUGGCAGCAAAGGGAAAAAUCAGAAUCAGACUUAAGGGCUAUGACCACAACCUCGUCGACAAGGCGGCGGAGAAGAUCGUAGAGACCGCAAAGAGAACCGAUGCUCAGGUUUCCG
#=GR 4491405.3_NODE_1553/26914-26458 CODON                     ...................................................................................................................................................................................................................................................................................................................................................................................................................................................................................................AUG................................................................................................................
#=GR 4491405.3_NODE_1553/26914-26458 TT_RNIE_SLOW              ........................................................................................................................................................................................................................................................................................................................................................................................<<<{<<<<<<<{____}>>>>>>>}>>>::::::::..........................................................................................................................................................................................
DLF006_scaffold12563_13/950-494                                AUACAAGGCUUUGUGUGGUAUUAUUAUCAGGCAUGAUUGUGGGAAGUGGGGCAAGUACGCCCUAAACACAAUCAGCUGAU....................AUGCGAUGAUGCA.GAAGGUGGCCGUCCUUUGA................................................................GACGG.GGAAU.UUC...UGCGGAGU..AUGUC.......C..G..AUUUUAAAAC.............CG..............GGCGA...........AACAGGUCUGACUGCCGCACGGGGUGCGUUUCCCUCGCACCUUCGCUUGAGGCAGCAGUAAUUGCAUCUGCUUUCAACAAACCCGGAAAUAUCGUUUUCCGGUUUUUUAAAAGGGGAACGAUGAAACACCCGGAGGCGUUGAAAGAAAAGAGCAAUGCCCGCCAAUUAUUAAGGAGGCGCAAACAAUGGCAGCAAAGGGAAAAAUCAGAAUCAGACUUAAGGGCUAUGACCACAACCUCGUCGACAAGGCGGCGGAGAAGAUCGUAGAGACCGCAAAGAGAACCGAUGCUCAGGUUUCCG
#=GR DLF006_scaffold12563_13/950-494 CODON                     ...................................................................................................................................................................................................................................................................................................................................................................................................................................................................................................AUG................................................................................................................
#=GR DLF006_scaffold12563_13/950-494 TT_RNIE_SLOW              ........................................................................................................................................................................................................................................................................................................................................................................................<<<{<<<<<<<{____}>>>>>>>}>>>::::::::..........................................................................................................................................................................................
SRS017701_C1702668/70-304                                      AUACAAGGAUUUGUGUGGUAUCAUUAUCAGGCAUGAUUGUGGGAAGUGGGGCAAGUACGCCCUAAACACAAUCAGCUGAU....................AUGCGAUGAUGCA.GAAGGUGGCCGUCCUUUGA................................................................GACGG.GGAAU.UUC...UGCGGAGU..AUGUC.......C..G..AUUUUAAAAC.............CG..............GGCGA...........AACAGGUCUGACUGCCGCACGGGGUGCGUUUCCCUCGCACCUUCGCUUGAGGCAGCAGUAAUUGCAUCUGCUUUCUUC..............................................................................................................................................................................................................................
#=GR SRS017701_C1702668/70-304 CODON                           ...............................GUA....................................................................................................................................................................................................................................................................................................................................................................................................................................................................................................................................................................................
#=GR SRS017701_C1702668/70-304 TT_RNIE_SLOW                    ......................................................................................................................................................................................................................................................................................................................................................................................................................................................................................................................................................................................................................
scaffold12346_3_MH0031/1301-845                                AUACAAGGAUUUGUGUGGUAUCAUUAUCAGGCAUGAUUGUGGGAAGUGGGGCAAGUAUGCCCGAAACACAAUCAGCUGAU....................AUGCGAUGAUGCA.GAAGGUGGCCGUCCUUUGA................................................................GACGG.GGAAU.UUC...UGCGGAGU..AUGUC.......C..G..AUUUUAAAAC.............CG..............GGCGA...........AACAGGUCUGACUGCCGCACGGGGUGCGUUUCCCUCGCACCUUCGCUUGAGGCAGCAGUAAUUGCAUCUGCUUUCAACACACCCGGAAAUAUCGUUUUCCGGUUUUUUAAAAGGGAAACGACGAAACACCCGGAGGCGUUGAAAGAAAAGAAGCAAUGCCCGCCAAUCAUUAAGGAGGCGCAAACAAUGGCAGCAAAGGGAAAAAUCAGAAUCAGACUCAAGGGCUAUGACCACAACCUCGUCGACAAGGCGGCGGAGAAGAUCGUAGAGACCGAAAAGAGAACCGAUGCUCAGGUUUCC
#=GR scaffold12346_3_MH0031/1301-845 CODON                     ....................................................................................................................................................................................................................................................................................................................................................................................................................................................................................................AUG...............................................................................................................
#=GR scaffold12346_3_MH0031/1301-845 TT_RNIE_SLOW              .......................................................................................................................................................................................................................................................................................................................................................................................::{<{<<<<<<<___}}}>>>>>>>}>}::::::::::::.......................................................................................................................................................................................
DLM019_scaffold63082_2/34536-34080                             AUACAAGGCUUUGUGUGGUAUUAUUAUCAGGCAUGAUUGUGGGAAGUGGGGCAAGUACGCCCUAAACACAAUCAGCUGAU....................AUGCGAUGAUGCA.GAAGGUGGCCGUCCUUUGA................................................................GACGG.GGAAU.UUC...UGCGGAGU..AUGUC.......C..G..AUUUUAAAAC.............CG..............GGCGA...........AACAGGUCUGACUGCCGCACGGGGUGUGUUUCCCUCGCACCUUCGCUUGAGGCAGCAGUAAUUGCAUCUGCUUUCAACAAACCCGGAAAUAUCGUUUUCCGGUUUUUUAAAAGGGAAACGAUGAAACACCCGGAGGCGUUGAAAGAAAAGAGCAAUGCCCGCCAAUUAUUAAGGAGGCGCAAACAAUGGCAGCAAAGGGAAAAAUCAGAAUCAGACUUAAGGGCUAUGACCACAACCUCGUCGACAAGGCGGCGGAGAAGAUCGUAGAGACCGCAAAGAGAACCGAUGCUCAGGUUUCCG
#=GR DLM019_scaffold63082_2/34536-34080 CODON                  ...................................................................................................................................................................................................................................................................................................................................................................................................................................................................................................AUG................................................................................................................
#=GR DLM019_scaffold63082_2/34536-34080 TT_RNIE_SLOW           ........................................................................................................................................................................................................................................................................................................................................................................................<<<{<<<<<<<{____}>>>>>>>}>>>::::::::..........................................................................................................................................................................................
scaffold8414_7_V1.CD-8/2844-2388                               AUACAAGGCUUUGUGUGGUAUUAUUAUCAGGCAUGAUUGUGGGAAGUGGGGCAAGUACGCCCUAAACACAAUCAGCUGAU....................AUGCGAUGAUGCA.GAAGGUGGCCGUCCUUUGA................................................................GACGG.GGAAU.UUC...UGCGGAGU..AUGUC.......C..G..AUUUUAAAAC.............CG..............GGCGA...........AACAGGUCUGACUGCCGCACGGGGUGCGUUUCCCUCGCACCUUCGCUUGAGGCAGCAGUAAUUGCAUUUGCUUUCAACAAACCCGGAAAUAUCGUUUUCCGGUUUUUUAAAAGGGGAACGAUGAAACACCCGGAGGCGUUGAAAGAAAAGAGCAAUGCCCGCCAAUUAUUAAGGAGGCGCAAACAAUGGCAGCAAAGGGAAAAAUCAGAAUCAGACUUAAGGGCUAUGACCACAACCUCGUCGACAAGGCGGCGGAGAAGAUCGUAGAGACCGCAAAGAGAACCGAUGCUCAGGUUUCCG
#=GR scaffold8414_7_V1.CD-8/2844-2388 CODON                    ...................................................................................................................................................................................................................................................................................................................................................................................................................................................................................................AUG................................................................................................................
#=GR scaffold8414_7_V1.CD-8/2844-2388 TT_RNIE_SLOW             ........................................................................................................................................................................................................................................................................................................................................................................................<<<{<<<<<<<{____}>>>>>>>}>>>::::::::..........................................................................................................................................................................................
4491409.3_NODE_23640/28804-29260                               AUACAAGGCUUUGUGUGGUAUUAUUAUCAGGCAUGAUUGUGGGAAGUGGGGCAAGUACGCCCUAAACACAAUCAGCUGAU....................AUGCGAUGAUGCA.GAAGGUGGCCGUCCUUUGA................................................................GACGG.GGAAU.UUC...UGCGGAGU..AUGUC.......C..G..AUUUUAAAAC.............CG..............GGCGA...........AACAGGUCUGACUGCCGCACGGGGUGCGUUUCCCUCGCACCUUCGCUUGAGGCAGCAGUAAUUGCAUCUGCUUUCAACAAACCCGGAAAUAUCGUUUUCCGGUUUUUUAAAAGGGAAACGAUGAAACACCCGGAGGCGUUGAAAGAAAAGAGCAAUGCCCGCCAAUUAUUAAGGAGGCGCAAACAAUGGUAGCAAAGGGAAAAAUCAGAAUCAGACUUAAGGGCUAUGACCACAACCUCGUCGACAAGGCGGCGGAGAAGAUCGUAGAGACCGCAAAGAGAACCGAUGCUCAGGUUUCCG
#=GR 4491409.3_NODE_23640/28804-29260 CODON                    ...................................................................................................................................................................................................................................................................................................................................................................................................................................................................................................AUG................................................................................................................
#=GR 4491409.3_NODE_23640/28804-29260 TT_RNIE_SLOW             ........................................................................................................................................................................................................................................................................................................................................................................................<<<{<<<<<<<{____}>>>>>>>}>>>::::::::..........................................................................................................................................................................................
scaffold6976_8_MH0016/234-539                                  AUAAAAAAUAUAUGCGAAUUUCUACGAAAAUCACAAGAAAAAAGCUUGCAAAAUGCAGGUCGGUAUGGUAUUAUAAUUGAGC.GUGAC..UGCGACAGAUAUGCGAUGAAGCGGG.AGGUUGCGACCAUAG..................................................................GGUCG.GU..UUUUC...CGUGGAGU..AUGUC.......C..G..AUUUUUAAAC.............CG..............GGCG...A.AAGA.AUAAAGAAGGAAGUUAAGAGAUACUGAGGGUUGCUGUGUCUCAGAACUACUACGACCUUUUUCUGACUAUUUACCCGGAUUUCGGAUUACCGAAUCCGGUUUUUUAAAGGUAGUUCACGAAACACCCGGCA...........................................................................................................................................................................
#=GR scaffold6976_8_MH0016/234-539 CODON                       ......................................................................................................................................................................................................................................................................................................................................................................................................................................................................................................................................................................................................................
#=GR scaffold6976_8_MH0016/234-539 TT_RNIE_SLOW                .............................................................................................................................................................................................................................................................................................................................................................................::{<{<<<<<-<<<<<___->>>>>>>>>>}>}::::::::::::............................................................................................................................................................................................
SRS024435_C2906239/228-1                                       AUAAAAAAUAUAUGCGAAUUUCUACGAAAAUCACAAGAAAAAAGCUUGCAAAAUGCAGAUCGGUAUGGUAUUAUAAUUGAGC.GUGAC..UGCGACAGAUAUGCGAUGAAGCGGG.AGGUUGCGACCAUAG..................................................................GGUCG.GU..UUUUC...CGUGGAGU..AUGUC.......C..G..AUUUUUAAAC.............CG..............GGCG...A.AAGA.AUAAAGAAGGAAGUUAAGAGAUACUGAGGGUUGCUGUGUCUCAGAACUACUAC.........................................................................................................................................................................................................................................................
#=GR SRS024435_C2906239/228-1 CODON                            ......................................................................................................................................................................................................................................................................................................................................................................................................................................................................................................................................................................................................................
#=GR SRS024435_C2906239/228-1 TT_RNIE_SLOW                     ......................................................................................................................................................................................................................................................................................................................................................................................................................................................................................................................................................................................................................
SRS047014_WUGC_scaffold_72164/532-58                           UUAAAAUAUUUAUAAACUUCUAAUGAUAUAAUUGUGUAAAAACCUUGAAAAAGCCCAUUAAAUCUAGUAUAAUAAACCUUGC.GUGAC..UGCGAUAGAUAUGCGAAGAAGCGGG.AGGUUGCGAC.AGUUA..................................................................GUCG.GU..UUUUC...CGUGGAGU..AUGUC.......C..G..AUUUUAAAC..............CG..............GGCG...A.UUAA.GUUAAGAUUGAGCAAAUAUUACCCAAUAGGGUAACACUAUGCUCUUAAUGCGCUUUGAACUGCCCGAAUGAAUAAAAUUCAUCCGGUUUUUUUAAUGCAAGGGUGUGAAACACCCGGAUGUGUUAUCAGUUAAAAGCACGCCCGCCAACUCAAAACUAUUUAAGGAGGCGUUAUUAUGGCAGUCAAGGAAAAAAUUCGUAUAAGACUUAAGGGUUACGAUCAUCAGUUAGUUGAUCAAUCAGCUGAAAGAAUCGUUGCAACAGCCAAGAGAACAGGUGCUAGAGUUUCAGGUCCUGUACCUC
#=GR SRS047014_WUGC_scaffold_72164/532-58 CODON                .......................................................................................................................................................................................................................................................................................................................................................................................................................................................................................AUG............................................................................................................................
#=GR SRS047014_WUGC_scaffold_72164/532-58 TT_RNIE_SLOW         ..................................................................................................................................................................................................................................................................................................................................................................::{<{<<<{<<<<<<___>>>>>>}>>>}>}::::::::::::.........................................................................................................................................................................................................
scaffold29511_2_MH0002/3045-2571                               UUAAAAUAUUUAUAAACUUCUAAUGAUAUAAUUGUGUAAAAACCUUGAAAAAGCCCAUUAAAUCUAGUAUAAUAAGCCUUGC.GUGAC..UGCGAUAGAUAUGCGAAGAAGCGGG.AGGUUGCGAC.AGUUA..................................................................GUCG.GU..UUUUC...CGUGGAGU..AUGUC.......C..G..AUUUUAAAC..............CG..............GGCG...A.UUAA.GUUAAGAUUGAGCAAAUAUUACCCAAUAGGGUAACACUAUGCUCUUAAUGCGCUUUGAACUGCCCGAAUGAAUAAAAUUCAUCCGGUUUUUUUAAUGCAAGGGUGUGAAACACCCGGAUGUGUUAUCAGUUAAAAGCACGCCCGCCAACUCAAAACUAUUUAAGGAGGCGUUAUUAUGGCAGUCAAGGAAAAAAUUCGUAUAAGACUUAAGGGUUACGAUCAUCAGUUAGUUGAUCAAUCAGCUGAAAGAAUCGUUGCAACAGCCAAGAGAACAGGUGCUAGAGUUUCAGGUCCUGUACCUC
#=GR scaffold29511_2_MH0002/3045-2571 CODON                    .......................................................................................................................................................................................................................................................................................................................................................................................................................................................................................AUG............................................................................................................................
#=GR scaffold29511_2_MH0002/3045-2571 TT_RNIE_SLOW             ..................................................................................................................................................................................................................................................................................................................................................................::{<{<<<{<<<<<<___>>>>>>}>>>}>}::::::::::::.........................................................................................................................................................................................................
4491421.3_NODE_12916/77-551                                    UUAAAAUAUUUAUAAACUUCUAAUGAUAUAAUUGUGUAAAAACCUUGAAAAAGCCCAUUAAAUCUAGUAUAAUAAACCUUGC.GUGAC..UGCGAUAGAUAUGCGAAGAAGCGGG.AGGUUGCGAC.AGUUA..................................................................GUCG.GU..UUUUC...CGUGGAGU..AUGUC.......C..G..AUUUUAAAC..............CG..............GGCG...A.UUAA.GUUAAGAUUGAGCAAAUAUUACCCAAUAGGGUAACACUAUGCUCUUAAUGCGCUUUGAACUGCCCGAAUGAAUAAAAUUCAUCCGGUUUUUUUAAUGCAAGGGCGUGAAACACCCGGAUGUGUUAUCAGUUAAAAGCACGCCCGCCAACUCAAAACUAUUUAAGGAGGCGUUAUUAUGGCAGUCAAGGAAAAAAUUCGUAUAAGACUUAAGGGUUACGAUCAUCAGUUAGUUGAUCAAUCAGCUGAAAGAAUCGUUGCAACAGCCAAGAGAACAGGUGCUAGAGUUUCAGGUCCUGUACCUC
#=GR 4491421.3_NODE_12916/77-551 CODON                         .......................................................................................................................................................................................................................................................................................................................................................................................................................................................................................AUG............................................................................................................................
#=GR 4491421.3_NODE_12916/77-551 TT_RNIE_SLOW                  ..................................................................................................................................................................................................................................................................................................................................................................::{<{<<<{<<<<<<___>>>>>>}>>>}>}::::::::::::.........................................................................................................................................................................................................
NZ_ACOK01000089.1/23807-23354                                  AAUGGCUUGAUUUAUAUAAUAUAUUGUGAUAUAAUAAUUUACGUUGAGUGCGCUGAAUGCGUACUGACUGCAAUUAAGAU....................AUGCGUUGAAACG.GAAGGUUGCUGACGGUUU.................................................................GUCAG.GUAAU.UUC...CGUGGAGU..AUGUC.......C..G..AUUUUAAAC..............CG..............GGCG............AUUGGAAUAGCGAACACAGUUUGUGCUUUUAUUCUCACGCAGCUUGCGUAUGCGUGAACUAUGCUCUUUUUGUGCUCAAAUGCUGUCGAUCACUCGGAAAACAUAACGGUUUUUCGAGUUUUUUUAUCAGAUACGGCAUGAAACACACGGAUGCGUGUGAUAUUCCAGUUUGCGUCCCCGUCAAAAUUUACAAGGAGGCGAAAACAAUGGCAGUCAAUGAAAAAAUCAGAUUCAAGAUCAAGGGUUACGAUCACGCUACUGUUGAUAUCGCAGCAGCUAAGAUCGUUGAGGCAGCUAAGA
#=GR NZ_ACOK01000089.1/23807-23354 CODON                       ........................................................................................................................................................................................................................................................................................................................................................................................................................................................................................................................AUG...........................................................................................
#=GR NZ_ACOK01000089.1/23807-23354 TT_RNIE_SLOW                .................................................................................................................................................................................................................................................................................................................................................................................................::{{<<<<<<<<<<<___--->>>>>>>>>>>}}::::::::::::.......................................................................................................................................................................
AUXO012404992.1/781-943                                        AACCGCUUGAUUUAUAUAAUAUAUUGUGAUAUAAUAAUUUACGUUGAGUGCGCUGAAUGCGUACUGACUGCAAUUAAGAU....................AUGCGUUGAAACG.GAAGGUUGCUGACGGUUU.................................................................GUCAG.GUAAU.UUC...CGUGGAGU..AUGUC.......C..G..AUUUUAAAC..............CG..............GGCG............AUUGGAAUA...................................................................................................................................................................................................................................................................................................
#=GR AUXO012404992.1/781-943 CODON                             ......................................................................................................................................................................................................................................................................................................................................................................................................................................................................................................................................................................................................................
#=GR AUXO012404992.1/781-943 TT_RNIE_SLOW                      ......................................................................................................................................................................................................................................................................................................................................................................................................................................................................................................................................................................................................................
scaffold4266_1_O2.UC-20/2318-1825                              UAUCGGAAAUCAAAGAAAAAUUCUGAAAAAAUGCAAAAAAACACUUGCAAUCCCUGUCUUUAUGCCUUAUAAUAAUAGCUGUUGUGAC.........AUAGAGUGUUGAUACGGA.AGGUUGCCGAAGCGGAUGAAUCAAGGGCU....................................................UACGG.GU..U.UUUC..CGAGGAGCG.AUGUCCA.....G..UUCAAAGAAACC............GGGC..............GACAA..GGUCACUGUACUGAAUAUUUUGGGUUUGACUUACCGACAGGGUAAGUUUGCGUAUCUGACGUUGCUGGAUACACCCGGAUGAGUGUGCAGUCACCACUUGUCGUGCUGAAACAAAGAGUACGAAAAGGAGGGGACUUUUUUUAUGGCUAAUCCCAAAAUCAGAAUCAGUCUCAAAGCUUACGAUCACAAACUGAUCGACCAGUCUGCAGCGCAGAUCAUUGAAACAGCAAAGAAAACAGGUGCACAGAUCAGCGGCCCUAUCCCUCUUCCCACAAAGAAGGAAGUUGUAACAAUCAUCAGAGCGGUGCA
#=GR scaffold4266_1_O2.UC-20/2318-1825 CODON                   ...............................................................................................................................................................................................................................................................................................................................................................................................................................................AUG....................................................................................................................................................................
#=GR scaffold4266_1_O2.UC-20/2318-1825 TT_RNIE_SLOW            ......................................................................................................................................................................................................................................................................................................................................................................................................................................................................................................................................................................................................................
SRS011306_Baylor_scaffold_82937/413-1                          ...............................UAUUAAAUAAAUGCUUGAUAAUACGCCAUCUUUGGCGUAUAAUAGCAAUGUUGUGGC........AUGAUAGCUAAGAAGCG.G.AGGUUGCCGAGAA.....................UACU..........GCAAA.................AGUGGGU....UUUGG.GU..U.UUU...CGUGGAGCGAAUGUCAAGA...G..GCCGAA.A................GGUCUGUAAACCUGGC..GACAA..G.UCACUGUACAGAAAACAACUAAUAUGUUCUACAGAGUAGGGCGUGGUGUGAUUAUCAGUAUGUUUAUGAUUAUGAAACACCCGGGUGUGUGUACAGUCACCGCUUGUCGUACUAAAUACGUGAUGAUUCACGAAAGUGCGAAAAGGAGGCGACUUUUUUUAUGGCAAGUCAAGUAAUGAGAAUUACAUUAAAAGCGUACGAUCAUCAGCUUAUCGACAGUUCAGCAGCAAAGAUUGUUGAUACUGUAAA..........................................................
#=GR SRS011306_Baylor_scaffold_82937/413-1 CODON               ...................................................................................................................................................................................................................................................................................................................................................................................................................................................................AUG.................................................................................STP............................................................
#=GR SRS011306_Baylor_scaffold_82937/413-1 TT_RNIE_SLOW        ......................................................................................................................................................................................................................................................................................................................................................................................................................................................................................................................................................................................................................
SRS050244_C4490640/407-713                                     UAAUUGUAGAAAAUAACUAAAAUUAUAUUUUUAUUAAAUAAAAGCUUGAUAAUACGUUGAUAUUGGCGUAUAAUGGCAAUGUUGUGGC........AUGAUAGCUAAGAAGCG.G.AGGUUGCCGAGAA.....................UACU..........GCAAA.................AGUGGGU....UUUGG.GU..U.UUU...CGUGGAGCGAAUGUCAAGA...G..GCCGAA.A................GGUCUGUAAACCUGGC..GACAA..G.UCACUGUACAGAAAACAACUAAUAUGUUCUACAGAGUAGGGCGUGGUGUGAUUAUCAGUAUGUUUAUGAUUAUGAAACACCCGGGUGUGUGUACAGUCACCGCUUGUCGUAC...................................................................................................................................................................................................
#=GR SRS050244_C4490640/407-713 CODON                          .................STP..................................................................................................................................................................................................................................................................................................................................................................................................................................................................................................................................................................................................
#=GR SRS050244_C4490640/407-713 TT_RNIE_SLOW                   ......................................................................................................................................................................................................................................................................................................................................................................................................................................................................................................................................................................................................................
Throat_LANL_C5678524/1-340                                     .......................UAAAAAUUUGUGUAAAUUAUACUUGAAAAUAUAAGCAAAUUAGCAUAUAAUAGUACUGUUGUGGC........AUGAUAGCUAAGAAGCG.G.AGGUUGCCGAGAA.....................UACU..........GCAAA.................AGUGGGU....UUUGG.GU..U.UUU...CGUGGAGCGAAUGUCAAGA...G..GCCGAA.A................GGUCUGUAAACCUGGC..GACAA..G.UCACUGUACAGAAAACAACUAAUAUGUUCUACAGAGUAGGGCGUGGUGUGAUUAUCAGUAUGUUUAUGAUUAUGAAACACCCGGGUGUGUGUACAGUCACCGCUUGUCGUACUAAAUACGUGAUGAUUCACGAAAGUGCGAAAAGGAGGCGACUUUUUUUAUGGCAAG...........................................................................................................................................
#=GR Throat_LANL_C5678524/1-340 CODON                          ..........................................................................................................................................................................................................................................................................................................................AUG..........................................................................................................................................STP............................................................................................................................................
#=GR Throat_LANL_C5678524/1-340 TT_RNIE_SLOW                   ......................................................................................................................................................................................................................................................................................................................................................................................................................................................................................................................................................................................................................
SRS022530_LANL_scaffold_32319/61574-61073                      UAAUUGUAGAAAAUAACUAAAAUUAUGCUUUUAUUAAAUAAAUGCUUGAUAAUACGCCAUCUUUGGCGUAUAAUAGCAAUGUUGUGGC........AUGAUAGCUAAGAAGCG.G.AGGUUGCCGAGAA.....................UACU..........GCAAA.................AGUGGGU....UUUGG.GU..U.UUU...CGUGGAGCGAAUGUCAAGA...G..GCCGAA.A................GGUCUGUAAACCUGGC..GACAA..G.UCACUGUACAGAAAACAACUAAUAUGUUCUACAGAGUAGGGCGUGGUGUGAUUAUCAGUAUGUUUAUGAUUAUGAAACACCCGGGUGUGUGUACAGUCACCGCUUGUCGUACUAAAUACGUGAUGAUUCACGAAAGUGCGAAAAGGAGGCGACUUUUUUUAUGGCAAGUCAAGUAAUGAGAAUUACAUUAAAAGCGUACGAUCAUCAGCUCAUCGACAGUUCAGCAGCAAAGAUUGUUGAUACUGUAAAGAAGGCUGGAGCAAAGGUUAGUGGUCCUGUACCUCUUCCAACAAAGAAAGAGAUAGUU
#=GR SRS022530_LANL_scaffold_32319/61574-61073 CODON           .................STP...............................................................................................................................................................................................................................................................................................................................................................................................................................................AUG................................................................................................................................................
#=GR SRS022530_LANL_scaffold_32319/61574-61073 TT_RNIE_SLOW    ......................................................................................................................................................................................................................................................................................................................................................................................................................................................................................................................................................................................................................
SRS048791_C3235272/475-826                                     UAAUUGUAGAAAAUAACUAAAAUUAUGUUUUUAUUAAAUAAAUGCUUGAUAAUACGCCAUCUUUGGCGUAUAAUAGCAAUGUUGUGGC........AUGAUAGCUAAGAAGCG.G.AGGUUGCCGAGAA.....................UACU..........GCAAA.................AGUGGGU....UUUGG.GU..U.UUU...CGUGGAGCGAAUGUCAAGA...G..GCCGAA.A................GGUCUGUAAACCUGGC..GACAA..G.UCACUGUACAGAAAACAACUAAUAUGUUCUACAGAGUAGGGCGUGGUGUGAUUAUCAGUAUGUUUAUGAUUAUGAAACACCCGGGUGUGUGUACAGUCACCGCUUGUCGUACUAAAUACGUGAUGAUUCACGAAAGUGCGAAAAGGAGGCGACUUUU......................................................................................................................................................
#=GR SRS048791_C3235272/475-826 CODON                          .................STP..................................................................................................................................................................................................................................................................................................................................................................................................................................................................................................................................................................................................
#=GR SRS048791_C3235272/475-826 TT_RNIE_SLOW                   ......................................................................................................................................................................................................................................................................................................................................................................................................................................................................................................................................................................................................................
SRS015057_C3265888/27-333                                      UAAUUGUGGAAAAUAACUAAAAUUAUGCUUUUAUUAAAUAAAUGCUUGAUAAUACGCCAUCUUUGGCGUAUAAUAGCAAUGUUGUGGC........AUGAUAGCUAAGAAGCG.G.AGGUUGCCGAGAA.....................UACU..........GCAAA.................AGUGGGU....UUUGG.GU..U.UUU...CGUGGAGCGAAUGUCAAGA...G..GCCGAA.A................GGUCUGUAAACCUGGC..GACAA..G.UCACUGUACAGAAAACAACUAAUAUGUUCUACAGAGUAGGGCGUGGUGUGAUUAUCAGUAUGUUUAUGAUUAUGAAACACCCGGGUGUGUGUACAGUCACCGCUUGUCGUAC...................................................................................................................................................................................................
#=GR SRS015057_C3265888/27-333 CODON                           ......................................................................................................................................................................................................................................................................................................................................................................................................................................................................................................................................................................................................................
#=GR SRS015057_C3265888/27-333 TT_RNIE_SLOW                    ......................................................................................................................................................................................................................................................................................................................................................................................................................................................................................................................................................................................................................
SRS055426_C3279481/627-933                                     UAAUUGUAGAAAAUAACUAAAAUUAUGCUUUUAUUAAAUAAAUGCUUGAUAAUACGCCAUCUUUGGCGUAUAAUAACAAUGUUGUGGC........AUGAUAGCUAAGAAGCG.G.AGGUUGCCGAGAA.....................UACU..........GCAAA.................AGUGGGU....UUUGG.GU..U.UUU...CGUGGAGCGAAUGUCAAGA...G..GCCGAA.A................GGUCUGUAAACCUGGC..GACAA..G.UCACUGUACAGAAAACAACUAAUAUGUUCUACAGAGUAGGGCGUGGUGUGAUUAUCAGUAUGUUUAUGAUUAUGAAACACCCGGGUGUGUGUACAGUCACCGCUUGUCGUAC...................................................................................................................................................................................................
#=GR SRS055426_C3279481/627-933 CODON                          .................STP..................................................................................................................................................................................................................................................................................................................................................................................................................................................................................................................................................................................................
#=GR SRS055426_C3279481/627-933 TT_RNIE_SLOW                   ......................................................................................................................................................................................................................................................................................................................................................................................................................................................................................................................................................................................................................
SRS023557_C1764443/1389-1890                                   UAAUUGUGGAAAAUAACUAAAAUUAUGCUUUUAUUAAAUAAAUGCUUGAUAAUACGCCAUCUUUGGCGUAUAAUAGCAAUGUUGUGGC........AUGAUAGCUAAGAAGCG.G.AGGUUGCCGAGAA.....................UACU..........GCAAA.................AGUGGGU....UUUGG.GU..U.UUU...CGUGGAGCGAAUGUCAAGA...G..GCCGAA.A................GGUCUGUAAACCUGGC..GACAA..G.UCACUGUACAGAAAACAACUAAUAUGUUCUACAGAGUAGGGCGUGGUGUGAUUAUCAGUAUGUUUAUGAUUAUGAAACACCCGGGUGUGUGUACAGUCACCGCUUGUCGUACUAAAUACGUGAUGAUUCACGAAAGUGCGAAAAGGAGGCGACUUUUUUUAUGGCAAGUCAAGUAAUGAGAAUUACAUUAAAAGCGUACGAUCAUCAGCUCAUCGACAGUUCAGCAGCAAAGAUUGUUGAUACUGUAAAGAAGGCUGGAGCAAAGGUUAGUGGUCCUGUACCUCUUCCAACAAAGAAAGAGAUAGUU
#=GR SRS023557_C1764443/1389-1890 CODON                        .................STP...............................................................................................................................................................................................................................................................................................................................................................................................................................................AUG................................................................................................................................................
#=GR SRS023557_C1764443/1389-1890 TT_RNIE_SLOW                 ......................................................................................................................................................................................................................................................................................................................................................................................................................................................................................................................................................................................................................
SRS014888_C3060382/329-691                                     UAAUUGUAGAAAAUAACUAAAAUUAUAUUUUUAUUAAAUAAAAGCUUGAUAAUACGUUGAUAUUGGCGUAUAAUGGCAAUGUUGUGGC........AUGAUAGCUAAGAAGCG.G.AGGUUGCCGAGAAUA...................CUGC..........AAAA..................GCAGGU.....UUUGG.GU..U.UUU...CGUGGAGCGAAUGUCAAGA...G..ACCGAA.A................GGUCUGUAAACCUGGC..GACAA..G.UCACUGUACAGAAAACAACUAAUAUGUUCUACAGAGUAGGGCGUGGUGUGAUUAUCAGUAUGUUUAUGAUUAUGAAACACCUGGGUGUGUGUACAGUCACCGCUUGUCGUACUAAAUACGUGAUGAUUCACGAAAGUGCGAAAAGGAGGCGACUUUUUUUAUGGCAAG...........................................................................................................................................
#=GR SRS014888_C3060382/329-691 CODON                          .................STP..................................................................................................................................................................................................................................................................................................................................................................................................................................................................................................................................................................................................
#=GR SRS014888_C3060382/329-691 TT_RNIE_SLOW                   ......................................................................................................................................................................................................................................................................................................................................................................................................................................................................................................................................................................................................................
SRS024580_LANL_scaffold_44876/1575-1149                        ...........................................................................GCAAUGUUGUGGC........AUGAUAGCUAAGAAGCG.G.AGGUUGCCGAGAAUA...................CUGC..........AAAA..................GCAGGU.....UUUGG.GU..U.UUU...CGUGGAGCGAAUGUCAAGA...G..ACCGAA.A................GGUCUGUAAACCUGGC..GACAA..G.UCACUGUACAGAAAACAACUAAUAUGUUCUACAAAGUAGGGCGUGGUGUGAUUAUCAGUAUGUUUAUGAUUAUGAAACACCCGGGUGUGUGUACAGUCACCGCUUGUCGUACUAAAUACGUGAUGAUUCACGAAAGUGCGAAAAGGAGGCGACUUUUUUUAUGGCAAGUCAAGUAAUGAGAAUUACAUUAAAAGCGUACGAUCAUCAGCUUAUCGACAGUUCAGCAGCAAAGAUUGUUGAUACUGUAAAGAAGGCUGGGGCAAAGGUAAGUGGUCCUGUACCUCUUCCAACAAAGAAAGAGAUAGUU
#=GR SRS024580_LANL_scaffold_44876/1575-1149 CODON             ...................................................................................................................................................................................................................................................................................................................................................................................................................................................................AUG................................................................................................................................................
#=GR SRS024580_LANL_scaffold_44876/1575-1149 TT_RNIE_SLOW      ......................................................................................................................................................................................................................................................................................................................................................................................................................................................................................................................................................................................................................
SRS014124_C2621890/1390-889                                    UAAUUGUAGAAAAUAACUAAAAUUAUAUUUUUAUUAAAUAAAAGCUUGAUAAUACGUUGAUAUUGGCGUAUAAUGGCAAUGUUGUGGC........AUGAUAGCUAAGAAGCG.G.AGGUUGCCGAGAAUA...................CUGC..........AAAA..................GCAGGU.....UUUGG.GU..U.UUU...CGUGGAGCGAAUGUCAAGA...G..ACCGAA.A................GGUCUGUAAACCUGGC..GACAA..G.UCACUGUACAGAAAACAACUAAUAUGUUCUACAGAGUAGGGCGUGGUGUGAUUAUCAGUAUGUUUAUGAUUAUGAAACACCCGGGUGUGUGUACAGUCACCGCUUGUCGUACUAAAUACGUGAUGAUUCACGAAAGUGCGAAAAGGAGGCGACUUUUUUUAUGGCAAGUCAAGUAAUGAGAAUUACAUUAAAAGCGUACGAUCAUCAGCUUAUCGACAGUUCAGCAGCAAAGAUUGUUGAUACUGUAAAGAAGGCUGGGGCAAAGGUAAGUGGUCCUGUACCUCUUCCAACAAAGAAGGAGAUAGUU
#=GR SRS014124_C2621890/1390-889 CODON                         .................STP...............................................................................................................................................................................................................................................................................................................................................................................................................................................AUG................................................................................................................................................
#=GR SRS014124_C2621890/1390-889 TT_RNIE_SLOW                  ......................................................................................................................................................................................................................................................................................................................................................................................................................................................................................................................................................................................................................
SRS011140_Baylor_scaffold_51353/5-278                          UAAUUGUAGAAAAUAACUAAAAUUAUAUUUUUAUUAAAUAAAAGCUUGAUAAUACGUUGAUAUUGGCGUAUAAUGGCAAUGUUGUGGC........AUGAUAGCUAAGAAGCG.G.AGGUUGCCGAGAAUA...................CUGC..........AAAA..................GCAGGU.....UUUGG.GU..U.UUU...CGUGGAGCGAAUGUCAAGA...G..ACCGAA.A................GGUCUGUAAACCUGGC..GACAA..G.UCACUGUACAGAAAACAACUAAUAUGUUCUACAGAGUAGGGCGUGGUGUGAUUAUCAGUAUGUUUAUGAUUAUGAAACA....................................................................................................................................................................................................................................
#=GR SRS011140_Baylor_scaffold_51353/5-278 CODON               ......................................................................................................................................................................................................................................................................................................................................................................................................................................................................................................................................................................................................................
#=GR SRS011140_Baylor_scaffold_51353/5-278 TT_RNIE_SLOW        ......................................................................................................................................................................................................................................................................................................................................................................................................................................................................................................................................................................................................................
SRS019122_C5850384/115-616                                     UAAUUGUAGAAAAUAACUAAAAUUAUAUUUUUAUUAAAUAAAAGCUUGAUAAUACGUUGAUAUUGGCGUAUAAUGGCAAUGUUGUGGC........AUGAUAGCUAAGAAGCG.G.AGGUUGCCGAGAAUA...................CUGC..........AAAA..................GCAGGU.....UUUGG.GU..U.UUU...CGUGGAGCGAAUGUCAAGA...G..ACCGAA.A................GGUCUGUAAACCUGGC..GACAA..G.UCACUGUACAGAAAACAACUAAUAUGUUCUACAGAGUAGGGCGUGGUGUGAUUAUCAGUAUGUUUAUGAUUAUGAAACACCCGGGUGUGUGUACAGUCACCGCUUGUCGUACUAAAUACGUGAUGAUUCACGAAAGUGCGAAAAGGAGGCGACUUUUUUUAUGGCAAGUCAAGUAAUGAGAAUUACAUUAAAAGCGUACGAUCAUCAGCUUAUCGACAGUUCAGCAGCAAAGAUUGUUGAUACUGUAAAGAAGGCUGGAGCAAAGGUUAGUGGUCCUGUACCUCUUCCAACAAAGAAAGAGAUAGUU
#=GR SRS019122_C5850384/115-616 CODON                          ...................................................................................................................................................................................................................................................................................................................................................................................................................................................................AUG................................................................................................................................................
#=GR SRS019122_C5850384/115-616 TT_RNIE_SLOW                   ......................................................................................................................................................................................................................................................................................................................................................................................................................................................................................................................................................................................................................
SRS065278_LANL_scaffold_1918/595-1096                          UAAUUGUAGAAAAUAACUAAAAUUAUAUUUUUAUUAAAUAAAAGCUUGAUAAUACGCCAUCUUUGGCGUAUAAUGGCAAUGUUGUGGC........AUGAUAGCUAAGAAGCG.G.AGGUUGCCGAGAAUA...................CUGC..........AAAA..................GCAGGU.....UUUGG.GU..U.UUU...CGUGGAGCGAAUGUCAAGA...G..ACCGAA.A................GGUCUGUAAACCUGGC..GACAA..G.UCACUGUACAGAAAACAACUAAUAUGUUCUACAGAGUAGGGCGUGGUGUGAUUAUCAGUAUGUUUAUGAUUAUGAAACACCCGGGUGUGUGUACAGUCACCGCUUGUCGUACUAAAUACGUGAUGAUUCACGAAAGUGCGAAAAGGAGGCGACUUUUUUUAUGGCAAGUCAAGUAAUGAGAAUUACAUUAAAAGCGUACGAUCAUCAGCUUAUCGACAGUUCAGCAGCAAAGAUUGUUGAUACUGUAAAGAAGGCUGGGGCAAAGGUAAGUGGUCCUGUACCUCUUCCAACAAAGAAAGAGAUAGUU
#=GR SRS065278_LANL_scaffold_1918/595-1096 CODON               .................STP...............................................................................................................................................................................................................................................................................................................................................................................................................................................AUG................................................................................................................................................
#=GR SRS065278_LANL_scaffold_1918/595-1096 TT_RNIE_SLOW        ......................................................................................................................................................................................................................................................................................................................................................................................................................................................................................................................................................................................................................
SRS014692_C1424509/131-338                                     UAAUUGUAGAAAAUAACUAAAAUUAUAUUUUUAUUAAAUAAAAGCUUGAUAAUACGUUGAUAUUGGCGUAUAAUGGCAAUGUUGUGGC........AUGAUAGCUAAGAAGCG.G.AGGUUGCCGAGAAUA...................CUGC..........AAAA..................GCAGGU.....UUUGG.GU..U.UUU...CGUGGAGCGAAUGUCAAGA...G..ACCGAA.A................GGUCUGUAAACCUGGC..GACAA..G.UCACUGUACAGAA......................................................................................................................................................................................................................................................................................................
#=GR SRS014692_C1424509/131-338 CODON                          ......................................................................................................................................................................................................................................................................................................................................................................................................................................................................................................................................................................................................................
#=GR SRS014692_C1424509/131-338 TT_RNIE_SLOW                   ......................................................................................................................................................................................................................................................................................................................................................................................................................................................................................................................................................................................................................
SRS017713_C3272311/51-414                                      UAAUUGUAGAAAAUAACUAAAAUUAUAUUUUUAUUAAAUAAAAGCUUGAUAAUACGUUGAUAUUGGCGUAUAAUGGCAAUGUUGUGGC........AUGAUAGCUAAGAAGCG.G.AGGUUGCCGAGAAAA...................CUG...........UGAAUU.................CAGGUU....UUUGG.GU..U.UUU...CGUGGAGCGAAUGUCAAGA...G..ACCGAA.A................GGUCUGUAAACCUGGC..GACAA..G.UCACUGUACAGAAAACAACUAAUAUGUUCUACAGAGUAGGGCGUGGUGUGAUUAUCAGUAUGUUUAUGAUUAUGAAACACCCGGGUGUGUGUACAGUCACCGCUUGUCGUACUAAAUACGUGAUGAUUCACGAAAGUGCGAAAAGGAGGCGACUUUUUUUAUGGCAAG...........................................................................................................................................
#=GR SRS017713_C3272311/51-414 CODON                           .................STP..................................................................................................................................................................................................................................................................................................................................................................................................................................................................................................................................................................................................
#=GR SRS017713_C3272311/51-414 TT_RNIE_SLOW                    ......................................................................................................................................................................................................................................................................................................................................................................................................................................................................................................................................................................................................................
NZ_KI535366.1/701055-700553                                    GGUCUUGUGCAGAAUAACUAAAAUGAUUUUUUAUAUAAAUAAUGCUUGAAAAAAGAUAAUAAAUAGCGUAUAAUAACAACGUUGUGGC........AUGAUAGCUAAGAAGCG.G.AGGUUGCCGAGAAAA...................CUG...........UGAAUU.................CAGGUU....UUUGG.GU..U.UUU...CGUGGAGCGAAUGUCAAGA...G..ACCGAA.A................GGUCUGUAAACCUGGC..GACAA..G.UCACUGUACAGAAAACAACUAAUAUGUUCUACAAAGUAGGGCGUGGUGUGAGUAAAAAUAUUUGCGUUUAUUAUUACGAAACACCCGGGUGUGUGUACAGUCACCGCUUGUCGUACUAAAUACGUGAGAAUUCACGAAAGUGCGAAAAGGAGGCGACUUUUUUUAUGGCAAGUCAAGUAAUGAGAAUUACAUUAAAAGCGUAUGAUCAUCAGCUUAUCGACAGUUCGGCAUCAAAGAUCGUUGAUACUGUAAAGAAGGCUGGAGCAAAGGUUAGUGGUCCUGUACCUCUUCCAACAAAGAAAGAGAU
#=GR NZ_KI535366.1/701055-700553 CODON                         ..................STP..................................................................................................................................................................................................................................................................................................................................................................................................................................................AUG............................................................................................................................................
#=GR NZ_KI535366.1/701055-700553 TT_RNIE_SLOW                  ......................................................................................................................................................................................................................................................................................................................................................................................................................................................................................................................................................................................................................
SRS022725_C5792968/606-104                                     GUCUUGUGCAAAACAACUAAAAUGAUUUUUUUCUGUAAAUAAUGCUUGAAAAGAGAAAAAUAAUAGCGUAUAAUAACAAUGUUGUGGC........AUGAUAGCUAAGAAGCG.G.AGGUUGCCGAGAAAA...................CUG...........UGAAUU.................CAGGUU....UUUGG.GU..U.UUU...CGUGGAGCGAAUGUCAAGA...G..ACCGAA.A................GGUCUGUAAACCUGGC..GACAA..G.UCACUGUACAGAAAACAACUAAUAUGUUCUACAAGGUAGGGCGUGGUGUGAGUAAAAAUAGUUUAUGUUUAUUAUUACGAAACACCCGGGUGUGUGUACAGUCACCGCUUGUCGUGCUAAAUACGUGAGAAUUCACGAAAGUGCGAAAAGGAGGCGACUUUUUUUAUGGCAAGUCAAGUAAUGAGAAUUACAUUAAAAGCGUAUGAUCAUCAGCUUAUCGACAGUUCGGCAUCAAAGAUCGUUGAUACUGUAAAGAAGGCUGGAGCAAAGGUUAGUGGUCCUGUACCUCUUCCAACAAAGAAAGAGA
#=GR SRS022725_C5792968/606-104 CODON                          ......................................................................................................................................................................................................................................................................................................................................................................................................................................................................................................................................................................................................................
#=GR SRS022725_C5792968/606-104 TT_RNIE_SLOW                   ......................................................................................................................................................................................................................................................................................................................................................................................................................................................................................................................................................................................................................
SRS022602_Baylor_scaffold_110235/1-434                         .....................................................................AUAAUAACAAUGUUGUGGC........AUGAUAGCUAAGAAGCG.G.AGGUUGCCGAGAAAA...................CUG...........UGAAUU.................CAGGUU....UUUGG.GU..U.UUU...CGUGGAGCGAAUGUCAAGA...G..ACCGAA.A................GGUCUGUAAACCUGGC..GACAA..G.UCACUGUACAGAAAACAACUAAUAUGUUCUACAAGGUAGGGCGUGGUGUGAGUAAAAAUAAUUUAUGUUUAUUAUUACGAAACACCCGGGUGUGUGUACAGUCACCGCUUGUCGUACUAAAUACGUGAGAAUUCACGAAAGUGCGAAAAGGAGGCGACUUUUUUUAUGGCAAGUCAAGUAAUGAGAAUUACAUUAAAGGCGUAUGAUCAUCAGCUUAUUGACAGUUCAGCAGCAAAGAUUGUUGAUACUGUAAAGAAGGCUGGAGCAAAGGUUAGUGGUCCUGUACCUCUUCCAACAAAGAAAGAAA
#=GR SRS022602_Baylor_scaffold_110235/1-434 CODON              ........................................................................................................................................................................................................................................................................................................................................................................................................................................................................AUG...........................................................................................................................................
#=GR SRS022602_Baylor_scaffold_110235/1-434 TT_RNIE_SLOW       ......................................................................................................................................................................................................................................................................................................................................................................................................................................................................................................................................................................................................................
NZ_CM001487.1/2574891-2575367                                  GGUUUUUCGUAUAAAAAAUCUUUACAAAAAAGUUUUACAAAGUUCUUGCAUUUUCUACAAUGCGUGACUAUAAUGUAACUGUUGUGAC........AUGAAAGCUAUGAAGCGAG.AGAUUGCAGC.GAAGA..................................................................GCUG.GU..AACUC...CGUGGAGCAAAUGUCUA.....G..UC.AAGAUACA..............GGC..............GAAAC..G.UCACUGUACAACUGAAUGGUCCACCACAGUGUGGAAACAACGUGUGCGUUUUUAGGACACACACGGAAAUGUGUACAGUCACCACUCGUCGUGCUAUCAAAAGUACGAAAAGGAGGCGACUUUUUUUAUGGCAAGUCAGGUAAUGAGAAUCACUUUGAAGGCGUAUGAUCAUCAGUUGGUUGAUGCAUCUGCGGCAAAAAUCAUCGACACUGUUAAGAAGACAGGUGCGGUUGUCAGCGGACCGGUUCCGCUUCCUACAAAGAAGGAAGUUGUAACUAUUCUGCGUGCGGUACAUAAGUACAAAGAC
#=GR NZ_CM001487.1/2574891-2575367 CODON                       ..................................................................................................................................................................................................................................................................................................................................................................................................................................AUG.................................................................................................................................................................................
#=GR NZ_CM001487.1/2574891-2575367 TT_RNIE_SLOW                ......................................................................................................................................................................................................................................................................................................................................................................................................................................................................................................................................................................................................................
AUXO017143398.1/3052-3551                                      ACAAUCCUCUUUGUUUUAUUUUGACGAAAAAUCAUAUAAAAGGCUUGCAAAACAGAAAAAAAAGUAAUAUAGUAGCUAUUGCUGUGAC........AUGAUAGCGUUGAAGCGUG.AGGUUGCCACAUUAUCCAGUGA...........................................................UGUGG.GU..U.UUC...CGUGGAGCGAAUGUCAGUAG..G..CUGCAUAG................CGGCCACAAAAUCAUGACGACAA..G.UCACUGUACAAGCAAAUGAUGUCUGCUGCAAAUCCCAAAGGGAUUGAUGGGCAGAAACGACGUGAAGUGAAAAUCUGAGUUGUAAUUUGGGUUGCGAAUCAGGACACACACGGGAGAAUGUACAGUCACCGCUUGUCGUACUUAAACAAAAGUGCGAAAAGGAGGCGACUUUUUUUAUGGCAAAUCAGGUAAUGAGGAUUACUCUUAAAGCAUAUGAUCAUCAGUUAGUUGAUGCAUCUGCUAAGAAGAUCAUCGAGACAGUCAAGAAGAACGGAUCUCAGGUUUCAGGACCAGUUCCGCUUCCUAC
#=GR AUXO017143398.1/3052-3551 CODON                           ...................................................................................................................................................................................................................................................................................................................................................................................................................................................................................AUG................................................................................................................................
#=GR AUXO017143398.1/3052-3551 TT_RNIE_SLOW                    ......................................................................................................................................................................................................................................................................................................................................................................................................................................................................................................................................................................................................................
NZ_ATVZ01000006.1/67312-66813                                  ACAAUCCUCUUUGUUUUAUUUUGACGAAAAAUCAUAUAAAAGGCUUGCAAAACAGAAAAAAAAGUAAUAUAGUAGCUAUUGCUGUGAC........AUGAUAGCGUUGAAGCGUG.AGGUUGCCACAUUAUCCAGUGA...........................................................UGUGG.GU..U.UUC...CGUGGAGCGAAUGUCAGUAG..G..CUGCAUAG................CGGCCACAAAAUCAUGACGACAA..G.UCACUGUACAAGCAAAUGAUGUCUGUUGCAAAUCCCAAAGGGAUUGAUGGGCAGAAACGACGUGAAGUGAAAAUCUGAGUUGUAAUUUGGGUUGCGAAUCAGGACACACACGGGAGAAUGUACAGUCACCGCUUGUCGUACUUAAACAAAAGUGCGAAAAGGAGGCGACUUUUUUUAUGGCAAAUCAGGUAAUGAGGAUUACUCUUAAAGCAUAUGAUCAUCAGUUAGUUGAUGCAUCUGCUAAGAAGAUCAUCGAGACAGUCAAGAAGAACGGAUCUCAGGUUUCAGGACCGGUUCCGCUUCCUAC
#=GR NZ_ATVZ01000006.1/67312-66813 CODON                       ...................................................................................................................................................................................................................................................................................................................................................................................................................................................................................AUG................................................................................................................................
#=GR NZ_ATVZ01000006.1/67312-66813 TT_RNIE_SLOW                ......................................................................................................................................................................................................................................................................................................................................................................................................................................................................................................................................................................................................................
NZ_AUJW01000021.1/71842-71343                                  ACAAUCCUCUUUGCUUUAUUUUGACGAAAAAUCAUAUAAAAGGCUUGCAAAACAGAAAAAAAAGUAAUAUAGUAGCUAUUGCUGUGAC........AUGAUAGCGUUGAAGCGUG.AGGUUGCCACAUUAUCCAGUGA...........................................................UGUGG.GU..U.UUC...CGUGGAGCGAAUGUCAGUAG..G..CUGCAUAG................CGGCCACAAAAUCAUGACGACAA..G.UCACUGUACAAGCAAAUGAUGUCUGCUGCAAAUCCCAAAGGGAUUGAUGGGCAGAAACGACGUGAAGUGAAAAUCUGAGUUGUAAUUUGGGUUGCGAAUCAGGACACACACGGGAGAAUGUACAGUCACCGCUUGUCGUACUUAAACAAAAGUGCGAAAAGGAGGCGACUUUUUUUAUGGCAAAUCAGGUAAUGAGGAUUACUCUUAAAGCAUAUGAUCAUCAGUUAGUUGAUGCAUCUGCUAAGAAGAUCAUCGAGACAGUCAAGAAGAACGGAUCUCAGGUUUCAGGACCAGUUCCGCUUCCUAC
#=GR NZ_AUJW01000021.1/71842-71343 CODON                       ......................................................................................................................................................................................................................................................................................................................................................................................................................................................................................................................................................................................................................
#=GR NZ_AUJW01000021.1/71842-71343 TT_RNIE_SLOW                ......................................................................................................................................................................................................................................................................................................................................................................................................................................................................................................................................................................................................................
SRS013252_Baylor_scaffold_21948/7287-6787                      AAAAGUUUGUAAUAUAUUUUUAGGAAAAUAUUCAAAAUAAAAUAUUGAUUAUUUUUCUAAAAGGUAGUAAUAUAUAGAAUGCUGUGGC.......AUUGAUAGCUGUGAAGUGGG.AGGUUGCUACUUUC....................AUUUUU........AAUUUA..............AAAGAU...AGAAAGUAG.GU..U.UUCA..CACUGAGCGAAGGUCAU.....G..UUACUAAAAC..............UGGC..............GACAA..G.UCACUGUACAAUUUACAGAAGUUUCUAAGUGGAAAUGAUGAGGUGUGUCAUUUUUAUGACACGCACGGAGAUGUGUACAGUCACCGCUUGUCGUACUUAUAUUUUAGAAAGUGCGAAAAGGAGGCGACUUUUUUUAUGGCAAAUCAAGUUAUGAGAAUUACAUUAAAAGCUUAUGACCACCAGUUAGUAGACAGUUCUGCAAGUAAGAUUGUAGAGUCUGUUAAGAAAACAGGUGCUAAGGUUUCAGGACCUGUUCCACUUCCAACUAAAAAGGAAGUAGUUACAAUAUUAAGAGCUGUACAUAAGU
#=GR SRS013252_Baylor_scaffold_21948/7287-6787 CODON           ..........................................................................................................................................................................................................................................................................................................................................................................................................................................AUG.........................................................................................................................................................................
#=GR SRS013252_Baylor_scaffold_21948/7287-6787 TT_RNIE_SLOW    ......................................................................................................................................................................................................................................................................................................................................................................................................................................................................................................................................................................................................................
SRS011126_C4671534/332-127                                     AAAAGUUUGUAAUAUAUUUUUAGGAAAAUAUUCAAAAUAAAAUAUUGAUUAUUUUUCUAAAAGGUAGUAAUAUAUAGAAUGCUGUGGC.......AUUGAUAGCUGUGAAGUGGG.AGGUUGCUACUUUC....................AUUUUU........AAUUUA..............AAAGAU...AGAAAGUAG.GU..U.UUCA..CACUGAGCGAAGGUCAU.....G..UUACUAAAAC..............UGGC..............GACAA..G.UCACUGUACAAU.......................................................................................................................................................................................................................................................................................................
#=GR SRS011126_C4671534/332-127 CODON                          ......................................................................................................................................................................................................................................................................................................................................................................................................................................................................................................................................................................................................................
#=GR SRS011126_C4671534/332-127 TT_RNIE_SLOW                   ......................................................................................................................................................................................................................................................................................................................................................................................................................................................................................................................................................................................................................
SRS013170_Baylor_scaffold_134367/1101-651                      ..................................................AUUUUUCUAAAAGGUAGUAAUAUAUAGAAUGCUGUGGC.......AUUGAUAGCUGUGAAGUGGG.AGGUUGCUACUUUC....................AUUUUU........AAUUUA..............AAAGAU...AGAAAGUAG.GU..U.UUCA..CACUGAGCGAAGGUCAU.....G..UUACUAAAAC..............UGGC..............GACAA..G.UCACUGUACAAUUUACAGAAGUUUCUAAGUGGAAAUGAUGAGGUGUGUCAUUUUUAUGACACGCACGGAGAUGUGUACAGUCACCGCUUGUCGUACUUAUAUUUUAGAAAGUGCGAAAAGGAGGCGACUUUUUUUAUGGCAAAUCAAGUUAUGAGAAUUACAUUAAAAGCUUAUGACCACCAGUUAGUAGACAGUUCUGCAAGUAAGAUUGUAGAGUCUGUUAAGAAAACAGGUGCUAAGGUUUCAGGACCUGUUCCACUUCCAACUAAAAAGGAAGUAGUUACAAUAUUAAGAGCUGUACAUAAGU
#=GR SRS013170_Baylor_scaffold_134367/1101-651 CODON           ..........................................................................................................................................................................................................................................................................................................................................................................................................................................AUG.........................................................................................................................................................................
#=GR SRS013170_Baylor_scaffold_134367/1101-651 TT_RNIE_SLOW    ......................................................................................................................................................................................................................................................................................................................................................................................................................................................................................................................................................................................................................
SRS011152_C4188878/310-1                                       AAAACUUUGUGAUAUAUUUUUAUGAAAUUAUUUUAAAUAAGAUGUUGAUUAUUUUUGCGAAAGGUAGUAGUAUAUAGGAUACCGUGGC.......AUUGAUAGCUGUGAAGUGGG.AGGUUGCUACUU......................UC.AUUUUU.....AAUUUA...........AAAGAUAGAA......AGUAG.GU..U.UUCA..CACUGAGCGAAGGUCAU.....G..UUACUAAAAC..............UGGC..............GACAA..G.UCACUGUACAAUUUACAGAAGUUUCUAAGUGGAAAUGAUGAGGUGUGUCAUUUUUAUGACACGCACGGAGAUGUGUACAGUCACCGCUUGUCGUACUAAAUACGUGAGAAUUCACG...............................................................................................................................................................................................
#=GR SRS011152_C4188878/310-1 CODON                            ......................................................................................................................................................................................................................................................................................................................................................................................................................................................................................................................................................................................................................
#=GR SRS011152_C4188878/310-1 TT_RNIE_SLOW                     ......................................................................................................................................................................................................................................................................................................................................................................................................................................................................................................................................................................................................................
SRS022602_Baylor_scaffold_37959/16834-16350                    ................UUUUUAUGAAAUUAUUUUAAAUAAGAUGUUGAUUAUUUUUGCGAAAGGUAGUAGUAUAUAGGAUACCGUGGC.......AUUGAUAGCUGUGAAGUGGG.AGGUUGCUACUU......................UC.AUUUUU.....AAUUUA...........AAAGAUAGAA......AGUAG.GU..U.UUCA..CACUGAGCGAAGGUCAU.....G..UUACUAAAAC..............UGGC..............GACAA..G.UCACUGUACAAUUUACAGAAGUUUCUAAGUGGAAAUGAUGAGGUGUGUCAUUUUUAUGACACGCACGGAGAUGUGUACAGUCACCGCUUGUCGUACUUAUAUUUUAGAAAGUGCGAAAAGGAGGCGACUUUUUUUAUGGCAAAUCAAGUUAUGAGAAUUACAUUAAAAGCUUAUGACCACCAGUUAGUAGACAGUUCUGCAAGUAAGAUUGUAGAGUCUGUUAAGAAAACAGGUGCUAAGGUUUCAGGACCUGUUCCACUUCCAACUAAAAAGGAAGUAGUUACAAUAUUAAGAGCUGUACAUAAGU
#=GR SRS022602_Baylor_scaffold_37959/16834-16350 CODON         ..........................................................................................................................................................................................................................................................................................................................................................................................................................................AUG.........................................................................................................................................................................
#=GR SRS022602_Baylor_scaffold_37959/16834-16350 TT_RNIE_SLOW  ......................................................................................................................................................................................................................................................................................................................................................................................................................................................................................................................................................................................................................
DLM028_scaffold27170_5/1861-1358                               AGAAAAUAAAAAGAAAAAAUACACAAAAUUUUUAAAAAAAUUUCUUGCAUAUUUCCCAAACAUCAUGUAUACUAACAAUUGCUGUGGC........AUGAUAGCGUUGAAGCGUG.AGGUUGCUGCAGG.....................GCC...........GAAA...................GGCAC.....UGCAG.GU..U.UUC...CGUGGAGCGAAUGUCAAGA...G..GCCGCGUAAGAU............GGCCAAAGAACCUGAC..GGCAA..G.UCACUGUACAAACAAUUUGUCUGCAAGAUUGCAGAGACACGGGCGUUAAGCGUACCGGACAUAAGAGCGCGGAAAUCUGCGCAUUGGCUUAUGAAAAGGCAGGACACGCACGGAGGAGUGUACAGUCACCGCUUGUCGUACUUCUGAGGAAUAUCAUUCCUAUUAUUAAAAAGUGCGAAAAGGAGGCGACUUUUUUUAUGGCAAGUCAAGUAAUGAGAAUCACACUCAAGGCUUAUGAUCAUCAGUUAGUAGAUGCAUCUGCCAAGAAAAUCAUCGAAACAGUCAAGAAGAACGGAUCCCAGGUAAG
#=GR DLM028_scaffold27170_5/1861-1358 CODON                    ........................................................................................................................................................................................................................................................................................................................................................................................................................................................................................................AUG...........................................................................................................
#=GR DLM028_scaffold27170_5/1861-1358 TT_RNIE_SLOW             ......................................................................................................................................................................................................................................................................................................................................................................................................................................................................................................................................................................................................................
DLF010_scaffold24_15/1324-821                                  AGAAAAUAAAAAGAAAAAAUACACAAAAUUUUUAAAAAAAUUUCUUGCAUAUUUCCCAAACAUCAUGUAUACUAACAAUUGCUGUGGC........AUGAUAGCGUUGAAGCGUG.AGGUUGCUGCAGG.....................GCC...........GAAA...................GGCAC.....UGCAG.GU..U.UUC...CGUGGAGCGAAUGUCAAGA...G..GCCGCGUAAGAU............GGCCAAAGAACCUGAC..GGCAA..G.UCACUGUACAAACAAUUUGUCUGCAAGAUUGCAGAGACACGGGCGUUAAGCGUACCGGCAUAAGAGUGCGGAUGAAACCGCACAUCGUCUUAUGAAAAGGUAGGACACGCACGGAGGAGUGUACAGUCACCGCUUGUCGUACUUCUAAGGAAUAUCAUUCCUAUUAUUAAAAAGUGCGAAAAGGAGGCGACUUUUUUUAUGGCAAGUCAAGUAAUGAGAAUCACACUCAAGGCUUAUGAUCAUCAGUUAGUAGAUGCAUCUGCCAAGAAAAUCAUCGAAACAGUCAAGAAGAACGGAUCUCAGGUAA
#=GR DLF010_scaffold24_15/1324-821 CODON                       .........................................................................................................................................................................................................................................................................................................................................................................................................................................................................................................AUG..........................................................................................................
#=GR DLF010_scaffold24_15/1324-821 TT_RNIE_SLOW                ......................................................................................................................................................................................................................................................................................................................................................................................................................................................................................................................................................................................................................
scaffold958_4_MH0086/288-1                                     UGUGGUUGUAUUGUUGAAACAAUGAUAAAAAAAUAAAAAAGUACUUGCAUUCCCCAAAAACUUAGUGUAUAAUAGCAAUUGCUGUGAC........AUGAUAGCGAAGAAGCGAG.AGGUUGCCAUCCGAUG.................................................................GAUGG.GU..U.UUC...CGUGGAGCGAAUGUCAAGA...G..ACCGUAGAUCAGCAUAUCAC....GGUCGGUAAACCUGAC..GGCAA..G.UCACUGUACGUAACAUAGUUUCUGCCAGAUAGAGAGCAGAUAAACGUGUGAGAAAGUAUGCCACGAUGUGGCAUUUUCGUGUGAACCGGCAC.......................................................................................................................................................................................................................
#=GR scaffold958_4_MH0086/288-1 CODON                          ......................................................................................................................................................................................................................................................................................................................................................................................................................................................................................................................................................................................................................
#=GR scaffold958_4_MH0086/288-1 TT_RNIE_SLOW                   ......................................................................................................................................................................................................................................................................................................................................................................................................................................................................................................................................................................................................................
UnmappedStool_Broad_scaffold_346780/1-415                      ..........................AAAAAAUAAAAAAAGUACUUGCAUUCCCCAAAAACUUAGUGUAUAAUAGCAAUUGCUGUGAC........AUGAUAGCGAAGAAGCGUG.AGGUUGCCAUCCGAUG.................................................................GAUGG.GU..U.UUC...CGUGGAGCGAAUGUCAAGA...G..ACCGUAGAUCAGCAUAUCAC....GGUCAGUAAACCUGAC..GGCAA..G.UCACUGUACGUAACAUAGUUUCUGCCAGAUAGAGAGCAGAUAAACGUGUGAGAAAGUAUGCCACGAUGUGGCAUUUUCGUGUGAACCGGCACGANNNNNNNNNNNNNNNNNNNNNNNNNNNNNNNNNNNNNNNNNNNNNNNNNNNNNNNNNNNNNNNNNNNNNNNNNNNNNNNNNNNNNNNNNNNNNNNNNNNNNNNNNNNNNNGAACUAUUAUUAAUUCAGUACGAAAAGGAGGCGGCUUUUUU..............................................................
#=GR UnmappedStool_Broad_scaffold_346780/1-415 CODON           ...........................PTS.......................................................................................................................................................................................................................................................................................................................................................................................................................................................................................................................GUA..............................................................
#=GR UnmappedStool_Broad_scaffold_346780/1-415 TT_RNIE_SLOW    ......................................................................................................................................................................................................................................................................................................................................................................................................................................................................................................................................................................................................................
scaffold29314_3_MH0080/291-1                                   CUGAAAACGAUGAAAAAUAGCUUGCAAAAAAAUAAAAAAAGUACUUGCAUUCCCCAAAAACUUAGUGUAUAAUAGCAAUUGCUGUGAC........AUGAUAGCGAAGAAGCGUG.AGGUUGCCAUCCGAUG.................................................................GAUGG.GU..U.UUC...CGUGGAGCGAAUGUCAAGA...G..ACCGUAGAUCAGCAUAUCAC....GGUCAGUAAACCUGAC..GGCAA..G.UCACUGUACGUAACAUAGUUUCUGCCAGAUAGAGAGCAGAUAAACGUGUGAGAAAGUAUGCCACGAUGUGGCAUUUUCGUGUGAACCGGCACGAU....................................................................................................................................................................................................................
#=GR scaffold29314_3_MH0080/291-1 CODON                        ......................................................................................................................................................................................................................................................................................................................................................................................................................................................................................................................................................................................................................
#=GR scaffold29314_3_MH0080/291-1 TT_RNIE_SLOW                 ......................................................................................................................................................................................................................................................................................................................................................................................................................................................................................................................................................................................................................
4491414.3_NODE_953/28717-28215                                 CUGAAAACGAUGAAAAAUAGCUUGCAAAAAAAUAAAAAAAGUACUUGCAUUCCCCAAAAACUUAGUGUAUAAUAGCAAUUGCUGUGAC........AUGAUAGCGAAGAAGCGUG.AGGUUGCCAUCCGAUG.................................................................GAUGG.GU..U.UUC...CGUGGAGCGAAUGUCAAGA...G..ACCGUAGAUCAGCAUAUCAC....GGUCAGUAAACCUGAC..GGCAA..G.UCACUGUACGUAACAUAGUUUCUGCCAGAUAGAGAGCAGAUAAACGUGUGAGAAAGUAUGCCACGAUGUGGCAUUUUCGUGUGAACCGGCACGAUACACACGGAUGAGUGUACAGUCACCACUUGUCGUACGAACUAUUAUUAAUUCAGUACGAAAAGGAGGCGGCUUUUUUUAUGGCAAGUCAGCAGACAAUGAGAAUCAUUUUAAAAGCAUACGAUCAUCAGUUAAUCGAUAUGGCAGCAGCCAAACUGAUUGAUACAAUUAAGAAAACAGGAGCAAAAGUAAGCGGUCCGGUACCUCUUCCUAC
#=GR 4491414.3_NODE_953/28717-28215 CODON                      ................................................................................................................................................................................................................................................................................................................................................................................................................................................................................AUG...................................................................................................................................
#=GR 4491414.3_NODE_953/28717-28215 TT_RNIE_SLOW               ......................................................................................................................................................................................................................................................................................................................................................................................................................................................................................................................................................................................................................
scaffold20541_3_MH0083/296-1                                   CUGAAAACGAUGAAAAAUAGCUUGCAAAAAAAUAAAAAAAGUACUUGCAUUCCCCAAAAACUUAGUGUAUAAUAGCAAUUGCUGUGAC........AUGAUAGCGAAGAAGCGUG.AGGUUGCCAUCCGAUG.................................................................GAUGG.GU..U.UUC...CGUGGAGCGAAUGUCAAGA...G..ACCGUAGAUCAGCAUAUCAC....GGUCAGUAAACCUGAC..GGCAA..G.UCACUGUACGUAACAUAGUUUCUGCCAGAUAGAGAGCAGAUAAACGUGUGAGAAAGUAUGCCACGAUGUGGCAUUUUCGUGUGAACCGGCACGAUACACA...............................................................................................................................................................................................................
#=GR scaffold20541_3_MH0083/296-1 CODON                        ......................................................................................................................................................................................................................................................................................................................................................................................................................................................................................................................................................................................................................
#=GR scaffold20541_3_MH0083/296-1 TT_RNIE_SLOW                 ......................................................................................................................................................................................................................................................................................................................................................................................................................................................................................................................................................................................................................
SRS011061_C4862922/984-484                                     UUUUACCUUUUUUGCAUGGCUUGUAGUUUUCGUGAAAAAAGUGCUUGCAUUAUGAAAAAAGGUAUGGUAGACUAAUAUUUGCUGUGAC........AUGAUAGCGAUGAAGCGUG.AGGUUGCCACCAUCC..................................................................GGUGG.GU..UUUUC...CGUGGAGCGAAUGUCAAGA...G..GUCGAGAUCAGCAAAUUC......GGCCGGGAACCCUGAC..GGCAA..G.UCACUGUACAGUAACAUAUUUUCUGCCAAGGAGCAGAUAAACGUGUGAGUCAAGCCUCCAUAGGGAGGAUUUUUGAAUGAACCGAUAUGACACACACGGAUGAGUGUACAGUCACCACUUGUCGUACUAUUACCAAAUAAAGUACGAAAAGGAGGCGACUAUUUUUUAUGGCAAGUAAAAAAAGUCAGAAAAUGAGAAUUAUCCUGAAGGCAUACGAUCAUCAGUUGAUCGACUUUGCAGCAUCUAAGCUGAUUGAUACUGUAAAGAAAACGGGAGCAAAGGUGAGUGGGCCUGUGCCACUUCCUAC
#=GR SRS011061_C4862922/984-484 CODON                          ........................................................................STP...............................................................................................................................................................................................................................................................................................................................................................................................AUG.........................................................................................................................................
#=GR SRS011061_C4862922/984-484 TT_RNIE_SLOW                   ......................................................................................................................................................................................................................................................................................................................................................................................................................................................................................................................................................................................................................
scaffold1958_7_MH0014/1499-999                                 UUUUUCCUUUUUUGCAUGGCUUGUAGUUUUCGUGAAAAAAGUGCUUGCAUUAUGAAAAAAGGUAUGGUAGACUAAUAUUUGCUGUGAC........AUGAUAGCGAUGAAGCGUG.AGGUUGCCACCAUCC..................................................................GGUGG.GU..UUUUC...CGUGGAGCGAAUGUCAAGA...G..GUCGAGAUCAGCAAAUUC......GGCCGGGAACCCUGAC..GGCAA..G.UCACUGUACAGUAACAUAUUUUCUGCCAAGGAGCAGAUAAACGUGUGAGUCAAGCCUCCGUAGGGAGGAUUUUUGAAUGAACCGAUAUGACACACACGGAUGAGUGUACAGUCACCACUUGUCGUACUAUUACCAAAUAAAGUACGAAAAGGAGGCGACUAUUUUUUAUGGCAAGUAAAAAAAGUCAGAAAAUGAGAAUUAUCCUGAAGGCAUACGAUCAUCAGUUGAUCGACUUUGCAGCAUCUAAGCUGAUUGAUACUGUAAAGAAAACGGGAGCAAAGGUGAGUGGGCCUGUGCCACUUCCUAC
#=GR scaffold1958_7_MH0014/1499-999 CODON                      ..........................................................................................................................................................................................................................................................................................................................................................................................................................................................................AUG.........................................................................................................................................
#=GR scaffold1958_7_MH0014/1499-999 TT_RNIE_SLOW               ......................................................................................................................................................................................................................................................................................................................................................................................................................................................................................................................................................................................................................
scaffold37912_1_V1.CD-4/1-476                                  .........................GUUUUCGUGAAAAAAGUGCUUGCAUUAUGAAAAAAGGUAUGGUAGACUAAUAUUUGCUGUGAC........AUGAUAGCGAUGAAGCGUG.AGGUUGCCACCAUCC..................................................................GGUGG.GU..UUUUC...CGUGGAGCGAAUGUCAAGA...G..GUCGAGAUCAGCAAAUUC......GGCCGGGAACCCUGAC..GGCAA..G.UCACUGUACAGUAACAUAUUUUCUGCCAAGGAGCAGAUAAACGUGUGAGUCAAGCCUCCAUAGGGAGGAUUUUUGAAUGAACCGAUAUGACACACACGGAUGAGUGUACAGUCACCACUUGUCGUACUAUUACCAAAUAAAGUACGAAAAGGAGGCGACUAUUUUUUAUGGCAAGUAAAAAAAGUCAGAAAAUGAGAAUUAUCCUGAAGGCAUACGAUCAUCAGUUGAUCGACUUUGCAGCAUCUAAGCUGAUUGAUACUGUAAAGAAAACGGGAGCAAAGGUGAGUGGGCCUGUGCCACUUCCUAC
#=GR scaffold37912_1_V1.CD-4/1-476 CODON                       ......................................................................................................................................................................................................................................................................................................................................................................................................................................................................................................................................................................................................................
#=GR scaffold37912_1_V1.CD-4/1-476 TT_RNIE_SLOW                ......................................................................................................................................................................................................................................................................................................................................................................................................................................................................................................................................................................................................................
scaffold70413_1_MH0035/318-1                                   UUUUACCUUUUUUGCAUGGCUUGUAGUUUUCGUGAAAAAAGUGCUUGCAUUAUGAAAAAAGGUAUGGUAGACUAAUAUUUGCUGUGAC........AUGAUAGCGAUGAAGCGUG.AGGUUGCCACCAUCC..................................................................GGUGG.GU..UUUUC...CGUGGAGCGAAUGUCAAGA...G..GUCGAGAUCAGCAAAUUC......GGCCGGGAACCCUGAC..GGCAA..G.UCACUGUACAGUAACAUAUUUUCUGCCAAGGAGCAGAUAAACGUGUGAGUCAAGCCUCCAUAGGGAGGAUUUUUGAAUGAACCGAUAUGACACACACGGAUGAGUGUACAGUCACCACUUGUCG.......................................................................................................................................................................................
#=GR scaffold70413_1_MH0035/318-1 CODON                        ......................................................................................................................................................................................................................................................................................................................................................................................................................................................................................................................................................................................................................
#=GR scaffold70413_1_MH0035/318-1 TT_RNIE_SLOW                 ......................................................................................................................................................................................................................................................................................................................................................................................................................................................................................................................................................................................................................
NLM021_scaffold9243_17/2663-3163                               UUUACCUUUUUUGCAUGGCUUGUAGUUUUCGUGAAAAAAAGUGCUUGCAUUAUGGAAAAAGGUAUGGUAGACUAAUAUUUGCUGUGAC........AUGAUAGCGAUGAAGCGUG.AGGUUGCCACCAUCC..................................................................GGUGG.GU..UUUUC...CGUGGAGCGAAUGUCAAGA...G..GCCGAGAUCAGCAAAUUC......GGCCGGGAACCCUGAC..GGCAA..G.UCACUGUACAGUAACAUAUUUUCUGCCAAGGAGCAGAUAAACGUGUGAGUCAAGCCUCCAUAGGGAGGAUUUUUGAAUGAACCGAUAUGACACACACGGAUGAGUGUACAGUCACCACUUGUCGUACUAUUACCAAAUAAAGUACGAAAAGGAGGCGACUAUUUUUUAUGGCAAGUAAAAAAAGUCAGAAAAUGAGAAUUAUCCUGAAGGCAUACGAUCAUCAGUUGAUCGACUUUGCAGCAUCUAAGCUGAUUGAUACUGUAAAGAAAACGGGAGCAAAGGUGAGUGGGCCUGUGCCACUUCCUAC
#=GR NLM021_scaffold9243_17/2663-3163 CODON                    .................................................................................................STP......................................................................................................................................................................................................................................................................................................................................................................AUG.........................................................................................................................................
#=GR NLM021_scaffold9243_17/2663-3163 TT_RNIE_SLOW             ......................................................................................................................................................................................................................................................................................................................................................................................................................................................................................................................................................................................................................
SRS052697_LANL_scaffold_50890/73-573                           UUUAUCUUUUUUGCAUGGCUUGUAGUUUUCGUGAAAAAAAGUGCUUGCAUUAUGGAAAAAGGUAUGGUAGACUAAUAUUUGCUGUGAC........AUGAUAGCGAUGAAGCGUG.AGGUUGCCACCAUCC..................................................................GGUGG.GU..UUUUC...CGUGGAGCGAAUGUCAAGA...G..GCCGAGAUCAGCAAAUUC......GGCCGGGAACCCUGAC..GGCAA..G.UCACUGUACAGUAACAUAUUUUCUGCCAAGGAGCAGAUAAACGUGUGAGUCAAGCCUCUGUAGGGAGGAUUUUUGAAUGAACCGAUAUGACACACACGGAUGAGUGUACAGUCACCACUUGUCGUACUAUUACCAAAUAAAGUACGAAAAGGAGGCGACUAUUUUUUAUGGCAAGUAAAAAAAGUCAGAAAAUGAGAAUUAUCCUGAAGGCAUACGAUCAUCAGUUGAUCGACUUUGCAGCAUCUAAGUUGAUUGAUACUGUAAAGAAAACGGGAGCAAAGGUGAGUGGGCCUGUGCCACUUCCUAC
#=GR SRS052697_LANL_scaffold_50890/73-573 CODON                .................................................................................................STP......................................................................................................................................................................................................................................................................................................................................................................AUG.........................................................................................................................................
#=GR SRS052697_LANL_scaffold_50890/73-573 TT_RNIE_SLOW         ......................................................................................................................................................................................................................................................................................................................................................................................................................................................................................................................................................................................................................
scaffold33193_1_V1.UC-14/1-476                                 .........................GUUUUCGUGAAAAAAGUGCUUGCAUUAUGAAAAAAGGUAUGGUAGACUAAUAUUUGCUGUGAC........AUGAUAGCGAUGAAGCGUG.AGGUUGCCACCAUCC..................................................................GGUGG.GU..UUUUC...CGUGGAGCGAAUGUCAAGA...G..GCCGAGAUCAGCAAAUUC......GGCCGGGAACCCUGAC..GGCAA..G.UCACUGUACAGUAACAUAUUUUCUGCCAAGGAGCAGAUAAACGUGUGAGUCAAGCCUCCAUAGGGAGGAUUUUUGAAUGAACCGAUAUGACACACACGGAUGAGUGUACAGUCACCACUUGUCGUACUAUUACCAAAUAAAGUACGAAAAGGAGGCGACUAUUUUUUAUGGCAAGUAAAAAAAGUCAGAAAAUGAGAAUUAUCCUGAAGGCAUACGAUCAUCAGUUGAUCGACUUUGCAGCAUCUAAGUUGAUUGAUACUGUAAAGAAAACGGGAGCAAAGGUGAGUGGGCCUGUGCCACUUCCUAC
#=GR scaffold33193_1_V1.UC-14/1-476 CODON                      ..........................................................................................................................................................................................................................................................................................................................................................................................................................................................................AUG.........................................................................................................................................
#=GR scaffold33193_1_V1.UC-14/1-476 TT_RNIE_SLOW               ......................................................................................................................................................................................................................................................................................................................................................................................................................................................................................................................................................................................................................
4491490.3_NODE_5470/25-525                                     AAAGUGCCAACGAACACUUGACACAAACUUCGUGAAAAAAGUGCUUGCAUUAUGGAAAAAGGUAUGGUAGACUAAUAUUUGCUGUGAC........AUGAUAGCGAUGAAGCGUG.AGGUUGCCACCAUCC..................................................................GGUGG.GU..UUUUC...CGUGGAGCGAAUGUCAAGA...G..GCCGAGAUCAGCAAAUUC......GGCCGGGAACCCUGAC..GGCAA..G.UCACUGUACAGUAACAUAUUUUCUGCCAAGGAGCAGAUAAACGUGUGAGUCAAGCCUCCAUAGGGAGGAUUUUUGAAUGAACCGAUAUGACACACACGGAUGAGUGUACAGUCACCACUUGUCGUACUAUUACCAAAUAAAGUACGAAAAGGAGGCGACUAUUUUUUAUGGCAAGUAAAAAAAGUCAGAAAAUGAGAAUUAUCCUGAAGGCAUACGAUCAUCAGUUGAUCGACUUUGCAGCAUCUAAGUUGAUUGAUACUGUAAAGAAAACGGGAGCAAAGGUGAGUGGGCCUGUGCCACUUCCUAC
#=GR 4491490.3_NODE_5470/25-525 CODON                          ..........................................................................................................................................................................................................................................................................................................................................................................................................................................................................AUG.........................................................................................................................................
#=GR 4491490.3_NODE_5470/25-525 TT_RNIE_SLOW                   ......................................................................................................................................................................................................................................................................................................................................................................................................................................................................................................................................................................................................................
4491412.3_NODE_89684/7100-7600                                 UUUUACCUUUUUUGCAUGGCUUGUAGUUUUCGUGAAAAAAGUGCUUGCAUUAUGGAAAAAGGUAUGGUAGACUAAUAUUUGCUGUGAC........AUGAUAGCGAUGAAGCGUG.AGGUUGCCACCAUCC..................................................................GGUGG.GU..UUUUC...CGUGGAGCGAAUGUCAAGA...G..GCCGAGAUCAGCAAAUUC......GGCCGGGAACCCUGAC..GGCAA..G.UCACUGUACANNNNNNNNNNNNNNNNNNNNNNNNNNNNNNNNNNNNNNNNNNNNNNNNNNNNNNNNNNNNNNNNNNNNNNNNNNNNNAUUUUCUGCCAAGGAGCAGAUAAACGUGUGAGUCAAGCCUCCAUAGGGAGGAUUUUUGAAUGAACCGAUAUGACACACACGGAUGAGUGUACAGUCACCACUUGUCGUACUAUUACCAAAUAAAGUACGAAAAGGAGGCGACUAUUUUUUAUGGCAAGUAAAAAAAGUCAGAAAAUGAGAAUUAUCCUGAAGGCAUACGAUCAUNNNNNNNNNNNNNNNN
#=GR 4491412.3_NODE_89684/7100-7600 CODON                      ......................................................................................................................................................................................................................................................................................................................................................................................................................................................................................................................................................................................................................
#=GR 4491412.3_NODE_89684/7100-7600 TT_RNIE_SLOW               ......................................................................................................................................................................................................................................................................................................................................................................................................................................................................................................................................................................................................................
NLF005_scaffold9646_4/955-455                                  UUUUACCUUUUUUGCAUGGCUUGUAGUUUUCGUGAAAAAAGUGCUUGCAUUAUGGAAAAAGGUAUGGUAGACUAAUAUUUGCUGUGAC........AUGAUAGCGAUGAAGCGUG.AGGUUGCCACCAUCC..................................................................GGUGG.GU..UUUUC...CGUGGAGCGAAUGUCAAGA...G..GCCGAGAUCAGCAAAUUC......GGCCGGGAACCCUGAC..GGCAA..G.UCACUGUACAGUAACAUAUUUUCUGCCAAGGAGCAGAUAAACGUGUGAGUCAAGCCUCCAUAGGGAGGAUUUUUGAAUGAACCGAUAUGACACACACGGAUGAGUGUACAGUCACCACUUGUCGUACUAUUACCAAAUAAAGUACGAAAAGGAGGCGACUAUUUUUUAUGGCAAGUAAAAAAAGUCAGAAAAUGAGAAUUAUCCUGAAGGCAUACGAUCAUCAGUUGAUCGACUUUGCAGCAUCUAAGCUGAUUGAUACUGUAAAGAAAACGGGAGCAAAGGUGAGUGGGCCUGUGCCACUUCCUAC
#=GR NLF005_scaffold9646_4/955-455 CODON                       ........................................................................STP...............................................................................................................................................................................................................................................................................................................................................................................................AUG.........................................................................................................................................
#=GR NLF005_scaffold9646_4/955-455 TT_RNIE_SLOW                ......................................................................................................................................................................................................................................................................................................................................................................................................................................................................................................................................................................................................................
scaffold8051_7_MH0055/808-315                                  .......CAACGAACACUUGACACAAACUUCGUGAAAAAAGUUCUUGCAUUAUGGAAAAAGGUAUGGUAGACUAAUAUUUGCUGUGAC........AUGAUAGCGAUGAAGCGUG.AGGUUGCCACCAUCC..................................................................GGUGG.GU..UUUUC...CGUGGAGCGAAUGUCAAGA...G..GCCGAGAUCAGCAAAUUC......GGCCGGGAACCCUGAC..GGCAA..G.UCACUGUACAGUAACAUAUUUUCUGCCAAGGAGCAGAUAAACGUGUGAGUCAAGCCUCCAUAGGGAGGAUUUUUGAAUGAACCGAUAUGACACACACGGAUGAGUGUACAGUCACCACUUGUCGUACUAUUACCAAAUAAAGUACGAAAAGGAGGCGACUAUUUUUUAUGGCAAGUAAAAAAAGUCAGAAAAUGAGAAUUAUCCUGAAGGCAUACGAUCAUCAGUUGAUCGACUUUGCAGCAUCUAAGCUGAUUGAUACUGUAAAGAAAACGGGAGCAAAGGUGAGUGGGCCUGUGCCACUUCCUAC
#=GR scaffold8051_7_MH0055/808-315 CODON                       ..........................................................................................................................................................................................................................................................................................................................................................................................................................................................................AUG.........................................................................................................................................
#=GR scaffold8051_7_MH0055/808-315 TT_RNIE_SLOW                ......................................................................................................................................................................................................................................................................................................................................................................................................................................................................................................................................................................................................................
NOF008_scaffold890_10/506-6                                    UUUUACCUUUUUUGCAUGGCUUGUAGUUUUCGUGAAAAAAGUGCUUGCAUUAUGGAAAAAGGUAUGGUAGACUAAUAUUUGCUGUGAC........AUGAUAGCGAUGAAGCGUG.AGGUUGCCACCAUCC..................................................................GGUGG.GU..UUUUC...CGUGGAGCGAAUGUCAAGA...G..GCCGAGAUCAGCAAAUUC......GGCCGGGAACCCUGAC..GGCAA..G.UCACUGUACAGUAACAUAUUUUCUGCCAAGGAGCAGAUAAACGUGUGAGUCAAGCCUCCGUAGGGAGGAUUUUUGAAUGAACCGAUAUGACACACACGGAUGAGUGUACAGUCACCACUUGUCGUACUAUUACCAAAUAAAGUACGAAAAGGAGGCGACUAUUUUUUAUGGCAAGUAAAAAAAGUCAGAAAAUGAGAAUUAUCCUGAAGGCAUACGAUCAUCAGUUGAUCGACUUUGCAGCAUCUAAGCUGAUUGAUACUGUAAAGAAAACGGGAGCAAAGGUGAGUGGGCCUGUGCCACUUCCUAC
#=GR NOF008_scaffold890_10/506-6 CODON                         ........................................................................STP...........................................................................................................................................................................................................................................................................................................................................................................................................................................................................................................................................
#=GR NOF008_scaffold890_10/506-6 TT_RNIE_SLOW                  ......................................................................................................................................................................................................................................................................................................................................................................................................................................................................................................................................................................................................................
scaffold31333_4_MH0028/840-525                                 UUUUACCUUUUUUGCAUGGCUUGUAGUUUUCGUGAAAAAAGUGCUUGCAUUAUGGAAAAAGGUAUGGUAGACUAAUAUUUGCUGUGAC........AUGAUAGCGAUGAAGCGUG.AGGUUGCCACCAUCC..................................................................GGUGG.GU..UUUUC...CGUGGAGCGAAUGUCAAGA...G..GCCGAGAUCAGCAAAUUC......GGCCGGGAACCCUGAC..GGCAA..G.UCACUGUACAGUAACAUAUUUUCUGCCAAGGAGCAGAUAAACGUGUGAGUCAAGCCUCCAUAGGGAGGAUUUUUGAAUGAACCGAUAUGACACACACGGAUGAGUGUACAGUCACCACUUGU.........................................................................................................................................................................................
#=GR scaffold31333_4_MH0028/840-525 CODON                      ...................................................................STP................................................................................................................................................................................................................................................................................................................................................................................................................................................................................................................................................
#=GR scaffold31333_4_MH0028/840-525 TT_RNIE_SLOW               ......................................................................................................................................................................................................................................................................................................................................................................................................................................................................................................................................................................................................................
SRS014613_WUGC_scaffold_17595/4014-3514                        UUUUACCUUUUUUGCAUGGCUUGUAGUUUUCGUGAAAAAAGUGCUUGCAUUAUGAAAAAAGGUAUGGUAGACUAAUAUUUGCUGUGAC........AUGAUAGCGAUGAAGCGUG.AGGUUGCCACCAUCC..................................................................GGUGG.GU..UUUUC...CGUGGAGCGAAUGUCAAGA...G..GUCGAGAUCAGCAAAUUC......GGCC.GGAAACCCUGAC.GGCAA..G.UCACUGUACAGUAACAUAUUUUCUGCCAAGGAGCAGAUAAACGUGUGAGUCAAGCCUCCAUAGGGAGGAUUUUUGAAUGAACCGAUAUGACACACACGGAUGAGUGUACAGUCACCACUUGUCGUACUAUUACCAAAUAAAGUACGAAAAGGAGGCGACUAUUUUUUAUGGCAAGUAAAAAAAGUCAGAAAAUGAGAAUUAUCCUGAAGGCAUACGAUCAUCAGUUGAUCGACUUUGCAGCAUCUAAGCUGAUUGAUACUGUAAAGAAAACGGGAGCAAAGGUGAGUGGGCCUGUGCCACUUCCUAC
#=GR SRS014613_WUGC_scaffold_17595/4014-3514 CODON             ..........................................................................................................................................................................................................................................................................................................................................................................................................................................................................AUG.........................................................................................................................................
#=GR SRS014613_WUGC_scaffold_17595/4014-3514 TT_RNIE_SLOW      ......................................................................................................................................................................................................................................................................................................................................................................................................................................................................................................................................................................................................................
NZ_ATWC01000002.1/171476-170952                                AGGGCUGUGAAUAGUAAUUAUUUGAAAAAUUGUACAAAAAGUCCUUGCAAUUUUCUGCAGACUAAUCUAUAAUCGGUCUUGCUGUGAC........AUGAUAGCUAUGAAGCGUG.AGGUUGCUGCCGCAACAAAAUAUAUAUAAGAAAC...............................................GGCAG.GU..U.UUC...CGCGGAGCGAAUGUUGAUG...G..CGGGUAAUACAGAUACGAUGUAUUCCGCAAGAAUAUUAAC..GACAA..G.UCACUGUACAGAUGGGAACCGUCCGGGAAACCGGAAACGACGCGUGGUCCUGCGUCUUUUUUAAAGGGAAAUCAGGACACACACGGGAGAGUGGGAAGGACAAAGAUCCUGACCGAUGUGUACAGUCGCCGCUUGUAAAGAACAGAGAGGAGACUUUUUUUAUGCAGGCAAACCAGAGAAUGAGAGUAAUCUUAAAGGCAUACGAUCAUCAGCUGAUCGAUGCAGCUGCCAAGAAGAUCGUUGACAGCGUUAAGAAGAACGGUGGAGCAGUAAGCGGUCCCGUUCCCCUUCCUACAAAGAGGGAAGU
#=GR NZ_ATWC01000002.1/171476-170952 CODON                     ....................................................................................................................................................................................................................................................................................................................................................................................................................................................................AUG...............................................................................................................................................
#=GR NZ_ATWC01000002.1/171476-170952 TT_RNIE_SLOW              ....................................................................................................................................................................................................................................................................................................................................::<<{<<<<<-{<<_>>}>>>>>}>>::::::::::::............................................................................................................................................................................................................................................
NZ_JHWS01000005.1/279094-279576                                CAAAAAAUAAUUGAAAAAUUUAUUAAAAAAAUAGAAAAAAGUACUUGCAUUCCUUAAAUCAAACAUUUAUACUAAUCAUUGCUGUGAC........AUGAUAGCUAUGAAGCGUG.AGGUUGCUAUUA......................UGGC..........GAAA..................GCUGU......AAUAG.GU..U.UUC...CGUGGAGCGAAUGUCA......G..AUAAUA..................UGAC..............GGCAA..G.UCACUGUACAAAGCUUAAACAGUCUACAAUAUAGUAGAAACGACGCGUGAGGACGCGCUUUUAAAAUGAAAGCGAUGGACACACACGGGAAAGUGGUACAGUCACCAGCUUGUCGUACUUACAAAAAAUAAUAAGUGCGAAAAGGAGGCGACUUUUUUUAUGGCAAGUCAGAAAAUGAGAGUCACAUUAAAAGCGUAUGAUCAUCAGCUAGUAGAUGCAUCAGCAAAGAAGAUUAUUGACACAGUUAAGAAGAAUGGUGGAGAGACAUCUGGUCCAGUACCUCUUCCAACAAAGAAGGAAGUAGUUA
#=GR NZ_JHWS01000005.1/279094-279576 CODON                     ......................................................................................................................................................................................................................................................................................................................................................................................................................................................................................................................................................................................................................
#=GR NZ_JHWS01000005.1/279094-279576 TT_RNIE_SLOW              ......................................................................................................................................................................................................................................................................................................................................................................................................................................................................................................................................................................................................................
AUXO018772739.1/564-82                                         CAAAAAAUAAUUGCAAAAUUUAUUAAAAAAAUAGAAAAAAGUACUUGCAUUCCUUAAAUCAAACAUUUAUACUAAUCAUUGCUGUGAC........AUGAUAGCUAUGAAGCGUG.AGGUUGCUAUUA......................UGGC..........GAAA..................GCUGU......AAUAG.GU..U.UUC...CGUGGAGCGAAUGUCA......G..AUAAUA..................UGAC..............GGCAA..G.UCACUGUACAAAGCUUAAACAGUCUACAAUAUAGUAGAAACGACGCGUGAGGACGCGCUUUUAAAAUGAAAGCGAUGGACACACACGGGAAAGUGGUACAGUCACCAGCUUGUCGUACUUACAAAAAAUAAUAAGUGCGAAAAGGAGGCGACUUUUUUUAUGGCAAGUCAGAAAAUGAGAGUCACAUUAAAAGCGUAUGAUCAUCAGCUAGUAGAUGCAUCAGCAAAGAAGAUUAUUGACACAGUUAAGAAGAAUGGUGGAGAGACAUCUGGUCCAGUACCUCUUCCAACAAAGAAGGAAGUAGUUA
#=GR AUXO018772739.1/564-82 CODON                              ..................................................................................................................................................................................................................................................................................................................................................................................................................................................................AUG.................................................................................................................................................
#=GR AUXO018772739.1/564-82 TT_RNIE_SLOW                       ......................................................................................................................................................................................................................................................................................................................................................................................................................................................................................................................................................................................................................
08_07_XOS_DNA_scaffold44549_1/5806-5311                        CUGCUCUUUAAAUCAAUUUUUUUGCAAAGAUUCAAAAAAAGUGCUUGCAUUUUGAAAAGUUAUCAUAUAUACUAUCUAUUGCUGUGGC........AUGAUAGCUAUGAAGCGUG.AGGUUGCUGCACAUGU.................................................................UGCAG.GU..U.UUC...CGUGGAGCGAAUGUCAGU....G..GCGGAUAUAUGUUC..........CGCCGAUAAUAUUGAC..GACAA..G.UCACUGUACAAUGCUUAGACAGUCUGCAUGAAAGCAGAAACGACGUGUGAAUCAUGGCUCUGAAAGUUCAGGACACACACGGGAAAGUGUACAGUCACCAAGCUUGUCGUGCUUGAAAACAAAGUACGAAAAGGAGGCGACUUUUUUUAUGGCAAGUCAGAAAAUGAGAGUCACAUUAAAAGCGUAUGAUCAUCAGUUGGUUGAUGCAUCAGCAAAGAAGAUCAUUGAGGCAGUGAGGAAGAACGGUGGGGAGACAAGCGGUCCGGUUCCUCUUCCUACAAAGAAGGAAGUGGUUACGAUCCUGCGU
#=GR 08_07_XOS_DNA_scaffold44549_1/5806-5311 CODON             .......................................................................................................................................................................................................................................................................................................................................................................................................................................................AUG............................................................................................................................................................
#=GR 08_07_XOS_DNA_scaffold44549_1/5806-5311 TT_RNIE_SLOW      ......................................................................................................................................................................................................................................................................................................................................................................................................................................................................................................................................................................................................................
SRS011529_WUGC_scaffold_31649/2804-3118                        GGGAAAUAUAAUAAAAAAUUUCUUAAAAAAUAUAGAAAAAAUGCUUGCAUUCCGCAAAAACGUGUUAUAUAAUCAAACGUGCUGUGAC........AUGAUAGCGUUGAAACG.G.AGGUUGCUGUAUCGUAUAGA.............................................................UACAG.GU..U.UUU...CGUGGAGCGAAUGUCA......A..UAAAGAAUUAC.............UGAC..............GACAA..G.UCACUGUACCAAUAACUGUCUAUCAAAAGGAUAGAAACGACGUGUUGAUUCUGAUUUAAUUCAGGAUACACACGGGAGAGUGUACAGUCACCACUUGUUGUACUAUUAAAAAGUGCGAAAAGGAGGCGGCUUUUUUUAUG.......................................................................................................................................................................
#=GR SRS011529_WUGC_scaffold_31649/2804-3118 CODON             ......................................................................................................................................................................................................................................................................................................................................................................................................................................................................................................................................................................................................................
#=GR SRS011529_WUGC_scaffold_31649/2804-3118 TT_RNIE_SLOW      ......................................................................................................................................................................................................................................................................................................................................................................................................................................................................................................................................................................................................................
scaffold20711_4_V1.CD-13/242-1                                 GGGAAAUAUAAUAAAAAAUUUCUUAAAAAAUAUAGAAAAAAUGCUUGCAUUCCGCAAAAACGUGUUAUAUAAUCAAACGUGCUGUGAC........AUGAUAGCGUUGAAACG.G.AGGUUGCUGUAUCGUAUAGA.............................................................UACAG.GU..U.UUU...CGUGGAGCGAAUGUCA......A..UAAAGAAUUAC.............UGAC..............GACAA..G.UCACUGUACCAAUAACUGUCUAUCAAAAGGAUAGAAACGACGUGUUGAUUCUGAUUUAAUUCAGGAU................................................................................................................................................................................................................................................
#=GR scaffold20711_4_V1.CD-13/242-1 CODON                      ......................................................................................................................................................................................................................................................................................................................................................................................................................................................................................................................................................................................................................
#=GR scaffold20711_4_V1.CD-13/242-1 TT_RNIE_SLOW               ......................................................................................................................................................................................................................................................................................................................................................................................................................................................................................................................................................................................................................
scaffold537_5_V1.UC-14/2605-3086                               GGGAAAUAUAAUAAAAAAUUUCUUAAAAAAUAUAGAAAAAAUGCUUGCAUUCCGCAAAAACGUGUUAUAUAAUCAAACGUGCUGUGAC........AUGAUAGCGUUGAAACG.G.AGGUUGCUGUAUCGCAUAGA.............................................................UACAG.GU..U.UUU...CGUGGAGCGAAUGUCAAU........AAAGAAUUAC.............UGAC..............GACAA..G.UCACUGUACCAAUAACUGUCUAUCAAAAGGAUAGAAACGACGUGUUGAUUCUGAUUUAAUUCAGGAUACACACGGGAGAGUGUACAGUCACCACCUGUUGUACUAUUAAAAAGUGCGAAAAGGAGGCGGCUUUUUUUAUGGCAAAACAGAUUAUGAGAAUCACAUUGAAGGCGUACGACCACAAACUUAUCGAUCAGGCUGCUGGACAGAUCAUCGAUACUGUUAAAAAGACAGGAGCUAAAGUCAGCGGACCGGUUCCAAUGCCUACAAAGGUUGAGAAGAUUACAAUCCUCAGAGCUGUUCAUAA
#=GR scaffold537_5_V1.UC-14/2605-3086 CODON                    ............................................................................................................................................................................................................................................................................................................................................................................................................................................AUG.......................................................................................................................................................................
#=GR scaffold537_5_V1.UC-14/2605-3086 TT_RNIE_SLOW             ......................................................................................................................................................................................................................................................................................................................................................................................................................................................................................................................................................................................................................
4491423.3_NODE_119558/2045-1634                                ......................................................................AAUCAAACGUGCUGUGAC........AUGAUAGCGUUGAAACG.G.AGGUUGCUGUAUCGCAUAGA.............................................................UACAG.GU..U.UUU...CGUGGAGCGAAUGUCAAU........AAAGAAUUAC.............UGAC..............GACAA..G.UCACUGUACCAAUAACUGUCUAUCAAAAGGAUAGAAACGACGUGUUGAUUCUGAUUUAAUUCAGGAUACACACGGGAGAGUGUACAGUCACCACUUGUUGUACUAUUAAAAAGUGCGAAAAGGAGGCGGCUUUUUUUAUGGCAAAUCAGAUUAUGAGAAUCACAUUGAAGGCGUACGACCACAAACUUAUCGAUCAGGCUGCUGGACAGAUCAUCGAUACUGUUAAAAAGACAGGAGCUAAAGUCAGCGGACCGNNNNNNNNNNNNNNNNNNNNNNNNNNNNNNNNNNNNNNNNNNNNNNNNNNNNN
#=GR 4491423.3_NODE_119558/2045-1634 CODON                     ............................................................................................................................................................................................................................................................................................................................................................................................................................................AUG.......................................................................................................................................................................
#=GR 4491423.3_NODE_119558/2045-1634 TT_RNIE_SLOW              ......................................................................................................................................................................................................................................................................................................................................................................................................................................................................................................................................................................................................................
SRS019582_WUGC_scaffold_26056/3807-3326                        GGGGAAUAUAAUAAAAAAUUUCUUGAAAAAUAUAGAAAAAAUGCUUGCAUUCCGCAAAAACGUGUUAUAUAAUCAAACGUGCUGUGAC........AUGAUAGCGUUGAAACG.G.AGGUUGCUGUAUCGCAUAGA.............................................................UACAG.GU..U.UUU...CGUGGAGCGAAUGUCAAU........AAAGAAUUAC.............UGAC..............GACAA..G.UCACUGUACCAAUAACUGUCUAUCAAAAGGAUAGAAACGACGUGUUGAUUCUGAUUUAAUUCAGGAUACACACGGGAGAGUGUACAGUCACCACUUGUUGUACUAUUAAAAAGUGCGAAAAGGAGGCGGCUUUUUUUAUGGCAAAUCAGAUUAUGAGAAUCACAUUGAAGGCGUACGACCACAAACUUAUCGAUCAGGCUGCUGGACAGAUCAUCGAUACUGUUAAAAAGACAGGAGCUAAAGUCAGCGGACCGNNNNNNNNNNNNNNNNNGAACUCAUAAGAGAUUAAUCGACGUAAUUGCACCAA
#=GR SRS019582_WUGC_scaffold_26056/3807-3326 CODON             ......................................................................................................................................................................................................................................................................................................................................................................................................................................................................................................................................................................................................................
#=GR SRS019582_WUGC_scaffold_26056/3807-3326 TT_RNIE_SLOW      ......................................................................................................................................................................................................................................................................................................................................................................................................................................................................................................................................................................................................................
scaffold4496_1_MH0063/2928-3409                                GGGGAAUAUAAUAAAAAAUUUCUUAAAAAAUAUAGAAAAAAUGCUUGCAUUCCGCAAAAACGUGUUAUAUAAUCAAACGUGCUGUGAC........AUGAUAGCGUUGAAACG.G.AGGUUGCUGUAUCGCAUAGA.............................................................UACAG.GU..U.UUU...CGUGGAGCGAAUGUCAAU........AAAGAAUUAC.............UGAC..............GACAA..G.UCACUGUACCAAUAACUGUCUAUCAAAAGGAUAGAAACGACGUGUUGGUUCUGAUUUAAUUCAGGAUACACACGGGAGAGUGUACAGUCACCACUUGUUGUACUUUUAAAAAGUGCGAAAAGGAGGCGGCUUUUUUUAUGGCAAAUCAGAUUAUGAGAAUCACAUUGAAGGCGUACGACCACAAACUUAUCGAUCAGGCUGCUGGACAGAUCAUCGAUACUGUUAAAAAGACAGGAGCUAAAGUCAGCGGACCGGUUCCAAUGCCUACAAAGGCUGAGAAGAUCACAAUCCUCAGAGCUGUUCAUAA
#=GR scaffold4496_1_MH0063/2928-3409 CODON                     ............................................................................................................................................................................................................................................................................................................................................................................................................................................AUG.......................................................................................................................................................................
#=GR scaffold4496_1_MH0063/2928-3409 TT_RNIE_SLOW              ......................................................................................................................................................................................................................................................................................................................................................................................................................................................................................................................................................................................................................
scaffold10033_5_MH0081/242-1                                   GGGAAAUAUAAUAAAAAAUUUCUUAAAAAAUAUAGAAAAAAUGCUUGCAUUCCGCAAAAACGUGUUAUAUAAUCAAACGUGCUGUGAC........AUGAUAGCGUUGAAACG.G.AGGUUGCUGUAUCGCAUAGA.............................................................UACAG.GU..U.UUU...CGUGGAGCGAAUGUCAAU........AAAGAAUUAC.............UGAC..............GACAA..G.UCACUGUACCAAUAACUGUCUAUCAAAAGGAUAGAAACGACGUGUUGAUUCUGAUUUAAUUCAGGAU................................................................................................................................................................................................................................................
#=GR scaffold10033_5_MH0081/242-1 CODON                        ......................................................................................................................................................................................................................................................................................................................................................................................................................................................................................................................................................................................................................
#=GR scaffold10033_5_MH0081/242-1 TT_RNIE_SLOW                 ......................................................................................................................................................................................................................................................................................................................................................................................................................................................................................................................................................................................................................
NLF013_scaffold4173_33/4381-3900                               GGGGAAUAUAAUAAAAAAUUUCUUAAAAAAUAUAGAAAAAAUGCUUGCAUUCCGCAAAAACGUGUUAUAUAAUCAAACGUGCUGUGAC........AUGAUAGCGUUGAAACG.G.AGGUUGCUGUAUCGCAUAGA.............................................................UACAG.GU..U.UUU...CGUGGAGCGAAUGUCAAU........AAAGAAUUAC.............UGAC..............GACAA..G.UCACUGUACCAAUAACUGUCUAUCAAAAGGAUAGAAACGACGUGUUGAUUCUGAUUUAAUUCAGGAUACACACGGGAGAGUGUACAGUCACCACUUGUUGUACUAUUAAAAAGUGCGAAAAGGAGGCGGCUUUUUUUAUGGCAAAUCAGAUUAUGAGAAUCACAUUGAAGGCGUACGACCACAAACUUAUCGAUCAGGCUGCUGGACAGAUCAUCGAUACUGUUAAAAAGACAGGAGCUAAAGUCAGCGGACCGGUUCCAAUGCCUACAAAGGUUGAGAAGAUCACAAUCCUCAGAGCUGUUCAUAA
#=GR NLF013_scaffold4173_33/4381-3900 CODON                    ............................................................................................................................................................................................................................................................................................................................................................................................................................................AUG.......................................................................................................................................................................
#=GR NLF013_scaffold4173_33/4381-3900 TT_RNIE_SLOW             ......................................................................................................................................................................................................................................................................................................................................................................................................................................................................................................................................................................................................................
SRS020328_Baylor_scaffold_12580/7087-6606                      GGGAAAUAUAAUAAAAAAAUUCUUAAAAAAUAUAGAAAAAAUGCUUGCAUUCCGCAAAAACGUGUUAUAUAAUCAAACUUGCUGUGAC........AUGAUAGCGUUGAAACG.G.AGGUUGCUGUAUCGCAUAGA.............................................................UACAG.GU..U.UUU...CGUGGAGCGAAUGUCAAU........AAAGAAUUAC.............UGAC..............GACAA..G.UCACUGUACCAAUAACUGUCUAUCAAAAGGAUAGAAACGACGUGUUGAUUCUGAUUUAAUUCAGGAUACACACGGGAGAGUGUACAGUCACCACUUGUUGUACUAUUAAAAAGUGCGAAAAGGAGGCGGCUUUUUUUAUGGCAAAACAGAUUAUGAGAAUCACAUUGAAGGCGUACGACCACAAACUUAUCGAUCAGGCUGCUGGACAGAUCAUCGAUACUGUUAAAAAGACAGGAGCUAAAGUCAGCGGACCGGUUCCAAUGCCUACAAAGGUUGAGAAGAUUACAAUCCUCAGAGCUGUUCAUAA
#=GR SRS020328_Baylor_scaffold_12580/7087-6606 CODON           ............................................................................................................................................................................................................................................................................................................................................................................................................................................AUG.......................................................................................................................................................................
#=GR SRS020328_Baylor_scaffold_12580/7087-6606 TT_RNIE_SLOW    ......................................................................................................................................................................................................................................................................................................................................................................................................................................................................................................................................................................................................................
scaffold27081_10_MH0017/34-462                                 GGGGAAUAUAAUAAAAAAUUUCUUGAAAAAUAUAGAAAAAAUGCUUGCAUUCCGCAAAAACGUGUUAUAUAAUCAAACGUGCUGUGAC........AUGAUAGCGUUGAAACG.G.AGGUUGCUGUAUCGCAUAGA.............................................................UACAG.GU..U.UUU...CGUGGAGCGAAUGUCAAU........AAAGAAUUAC.............UGAC..............GACAA..G.UCACUGUACCAAUAACUGUCUAUCAAAAGGAUAGAAACGACGUGUUGAUUCUGAUUUAAUUCAGGAUACACACGGGAGAGUGUACAGUCACCACUUGUUGUACUAUUAAAAAGUGCGAAAAGGAGGCGGCUUUUUUUAUGGCAAAUCAGAUUAUGAGAAUCACAUUGAAGGCGUACGACCACAAACUUAUCGAUCAGGCUGCUGGACAGAUCAUCGAUACUGUUAAAAAGACAGGAGCUAAAGUCAGCGGACCG.....................................................
#=GR scaffold27081_10_MH0017/34-462 CODON                      ............................................................................................................................................................................................................................................................................................................................................................................................................................................AUG.......................................................................................................................................................................
#=GR scaffold27081_10_MH0017/34-462 TT_RNIE_SLOW               ......................................................................................................................................................................................................................................................................................................................................................................................................................................................................................................................................................................................................................
4491421.3_NODE_4750/163-644                                    GGGAAAUAUAAUAAAAAAUUUCUUAAAAAAUAUAGAAAAAAUGCUUGCAUUCCGCAAAAACGUGUUAUAUAAUCAAACGUGCUGUGAC........AUGAUAGCGUUGAAACG.G.AGGUUGCUGUAUCGCAUAGA.............................................................UACAG.GU..U.UUU...CGUGGAGCGAAUGUCAAU........AAAGAAUUAC.............UGAC..............GACAA..G.UCACUGUACCAAUAACUGUCUAUCAAAAGGAUAGAAACGACGUGUUGAUUCUGAUUUAAUUCAGGAUACACACGGGAGAGUGUACAGUCACCACUUGUUGUACUAUUAAAAAGUGCGAAAAGGAGGCGGCUUUUUUUAUGGCAAAUCAGAUUAUGAGAAUCACAUUGAAGGCGUACGACCACAAACUUAUCGAUCAGGCUGCUGGACAGAUCAUCGAUACUGUUAAAAAGACAGGAGCUAAAGUCAGCGGACCGGUUCCAAUGCCUACAAAGGUUGAGAAGAUCACAAUCCUCAGAGCUGUUCAUAA
#=GR 4491421.3_NODE_4750/163-644 CODON                         ............................................................................................................................................................................................................................................................................................................................................................................................................................................AUG.......................................................................................................................................................................
#=GR 4491421.3_NODE_4750/163-644 TT_RNIE_SLOW                  ......................................................................................................................................................................................................................................................................................................................................................................................................................................................................................................................................................................................................................
4491487.3_NODE_4692/19819-20300                                GGGGAAUAUAAUAAAAAAUUUCUUAAAAAAUAUAGAAAAAAUGCUUGCAUUCCGCAAAAACGUGUUAUAUAAUCAAACGUGCUGUGAC........AUGAUAGCGUUGAAACG.G.AGGUUGCUGUAUCGCAUAGA.............................................................UACAG.GU..U.UUU...CGUGGAGCGAAUGUCAAU........AAAGAAUUAC.............UGAC..............GACAA..G.UCACUGUACCAAUAACUGUCUAUCAAAAGGAUAGAAACGACGUGUUGGUUCUGAUUUAAUUCAGGAUACACACGGGAGAGUGUACAGUCACCACUUGUUGUACUAUUAAAAAGUGCGAAAAGGAGGCGGCUUUUUUUAUGGCAAAUCAGAUUAUGAGAAUCACAUUGAAGGCGUACGACCACAAACUUAUCGAUCAGGCUGCUGGACAGAUCAUCGAUACUGUUAAAAAGACAGGAGCUAAAGUCAGCGGACCGGUUCCAAUGCCUACAAAGGUUGAGAAGAUCACAAUCCUCAGAGCUGUUCAUAA
#=GR 4491487.3_NODE_4692/19819-20300 CODON                     ............................................................................................................................................................................................................................................................................................................................................................................................................................................AUG.....................................................................................................................................................................ST
#=GR 4491487.3_NODE_4692/19819-20300 TT_RNIE_SLOW              ......................................................................................................................................................................................................................................................................................................................................................................................................................................................................................................................................................................................................................
scaffold7691_3_MH0009/6896-7081                                GGGGAAUAUAAUAAAAAAUUUCUUAAAAAAUAUAGAAAAAAUGCUUGCAUUCCGCAAAAACGUGUUAUAUAAUCAAACGUGCUGUGAC........AUGAUAGCGUUGAAACG.G.AGGUUGCUGUAUCGCAUAGA.............................................................UACAG.GU..U.UUU...CGUGGAGCGAAUGUCAAU........AAAGAAUUAC.............UGAC..............GACAA..G.UCACUGUACCA........................................................................................................................................................................................................................................................................................................
#=GR scaffold7691_3_MH0009/6896-7081 CODON                     ......................................................................................................................................................................................................................................................................................................................................................................................................................................................................................................................................................................................................................
#=GR scaffold7691_3_MH0009/6896-7081 TT_RNIE_SLOW              ......................................................................................................................................................................................................................................................................................................................................................................................................................................................................................................................................................................................................................
scaffold13176_2_O2.UC-16/282-1                                 GGGAAAUAUAAUAAAAAAUUUCUUAAAAAAUAUAGAAAAAAUGCUUGCAUUCCGCAAAAACGUGUUAUAUAAUCAAACGUGCUGUGAC........AUGAUAGCGUUGAAACG.G.AGGUUGCUGUAUCGCAUAGA.............................................................UACAG.GU..U.UUU...CGUGGAGCGAAUGUCAAU........AAAGAAUUAC.............UGAC..............GACAA..G.UCACUGUACCAAUAACUGUCUAUCAAAAGGAUAGAAACGACGUGUUGAUUCUGAUUUAAUUCAGGAUACACACGGGAGAGUGUACAGUCACCACUUGUUGUACUAUU........................................................................................................................................................................................................
#=GR scaffold13176_2_O2.UC-16/282-1 CODON                      ......................................................................................................................................................................................................................................................................................................................................................................................................................................................................................................................................................................................................................
#=GR scaffold13176_2_O2.UC-16/282-1 TT_RNIE_SLOW               ......................................................................................................................................................................................................................................................................................................................................................................................................................................................................................................................................................................................................................
DLM018_scaffold17866_11/6172-5691                              GGGAAAUAUAAUAAAAAAUUUCUUAAAAAAUAUAGAAAAAAUGCUUGCAUUCCGCAAAAACGUGUUAUAUAAUCAAACGUGCUGUGAC........AUGAUAGCGUUGAAACG.G.AGGUUGCUGUAUCGCAUAGA.............................................................UACAG.GU..U.UUU...CGUGGAGCGAAUGUCAAU........AAAGAAUUAC.............UGAC..............GACAA..G.UCACUGUACCAAUAACUGUCUAUCAAAAGGAUAGAAACGACGUGUUGAUUCUGAUUUAAUUCAGGAUACACACGGGAGAGUGUACAGUCACCACUUGUUGUACUAUUAAAAAGUGCGAAAAGGAGGCGGCUUUUUUUAUGGCAAAACAGAUUAUGAGAAUCACAUUGAAGGCGUACGACCACAAACUUAUCGAUCAGGCUGCUGGACAGAUCAUCGAUACUGUUAAAAAGACAGGAGCUAAAGUCAGCGGACCGGUUCCAAUGCCUACAAAGGUUGAGAAGAUUACAAUCCUCAGAGCUGUUCAUAA
#=GR DLM018_scaffold17866_11/6172-5691 CODON                   ............................................................................................................................................................................................................................................................................................................................................................................................................................................AUG.......................................................................................................................................................................
#=GR DLM018_scaffold17866_11/6172-5691 TT_RNIE_SLOW            ......................................................................................................................................................................................................................................................................................................................................................................................................................................................................................................................................................................................................................
DLF010_scaffold22271_21/10255-9811                             GGGAAAUAUAAUAAAAAAAUUCUUAAAAAAUAUAGAAAAAAUGCUUGCAUUCCGCAAAAACGUGUUAUAUAAUCAAACGUGCUGUGAC........AUGAUAGCGUUGAAACG.G.AGGUUGCUGUAUCGUAUAGA.............................................................UAUAG.GU..U.UUU...CGUGGAGCGAAUGUCAA........UAAAAAA.................UUACUGAC..........GACAA..G.UCACUGUACCAAUAACUGUCUAUCAAAAGGAUAGAAACGACGUGUUGAUUCUGAUUUAAUUCAGGAUACACACGGGAGAGUGUACAGUCACCACUUGUUGUACUAUUAAAAAGUGCGAAAAGGAGGCGGCUUUUUUUAUGGCAAAACAGAUUAUGAGAAUCACAUUGAAGGCGUACGACCACAAACUUAUCGAUCAGGCUGCUGGACAGAUCAUCGAUACUGUUAAAAAGACAGGAGCUAAAGUCAGCGGACCGGUUCCAAUGCCUACAA.....................................
#=GR DLF010_scaffold22271_21/10255-9811 CODON                  ............................................................................................................................................................................................................................................................................................................................................................................................................................................AUG.......................................................................................................................................................................
#=GR DLF010_scaffold22271_21/10255-9811 TT_RNIE_SLOW           ......................................................................................................................................................................................................................................................................................................................................................................................................................................................................................................................................................................................................................
ASRL01000150.1/8061-7578                                       AAUAUUCAUGAUUUUCAAGUGUAAAAAAAAGUUGAAAAUAAUACUUGCAUUGUAAGUGAAAAUGGUGUAUAAUUGCAAAUGCUGUGAC........AUGAGAGCGUUGAAGUAAG.AGGUUGCUACUUGAAAAGUA.............................................................AGUAG.GU..U.UUCU..UAUGGAGCG.AUGUCUA.....GU.UCAAGAAAC...............UGAC..............GACAA..GAUCACUGUACAAAUAUCUUAAAGAUUUAGCCAUGUGAACCGGAUGAUACACGUGGAAAGAUGUACAGUCACCACUUGUCGUACAACAAGUACGAAAAGGAGGCGGCUUUUUUUAUGGCAACACAAAAAAUGCGAAUUAGCUUAAAGGCAUACGAUCACCAAUUAAUCGAUCAAUCAUCACAAAAGAUUAUUGAAACAGCAAAGAAAACUGGAGCUAAGGUAAGUGGACCGAUUCCAUUACCAACUAAGAAAGAAAUCGUAACAAUUCUUAGAGCAGUACAUAAGUACAAAGAUUCCAGAGAGCAAUUC
#=GR ASRL01000150.1/8061-7578 CODON                            .....................STP...........................................................................................................................................................................................................................................................................................................................................................................................AUG................................................................................................................................................................................................
#=GR ASRL01000150.1/8061-7578 TT_RNIE_SLOW                     ......................................................................................................................................................................................................................................................................................................................................................................................................................................................................................................................................................................................................................
ASRK01000096.1/8759-8946                                       AAUAUUCAUGAUUUUCAAGUGUAAAAAAAAGUUGAAAAUAAUACUUGCAUUGUAAGUGAAAAUGGUGUAUAAUUGCAAAUGCUGUGAC........AUGAGAGCGUUGAAGUAAG.AGGUUGCUACUUGAAAAGUA.............................................................AGUAG.GU..U.UUCU..UAUGGAGCG.AUGUCUA.....GU.UCAAGAAAC...............UGAC..............GACAA..GAUCACUGUACAA........................................................................................................................................................................................................................................................................................................
#=GR ASRK01000096.1/8759-8946 CODON                            .....................STP..............................................................................................................................................................................................................................................................................................................................................................................................................................................................................................................................................................................................
#=GR ASRK01000096.1/8759-8946 TT_RNIE_SLOW                     ......................................................................................................................................................................................................................................................................................................................................................................................................................................................................................................................................................................................................................
NLF011_scaffold23581_7/12926-12441                             UGAAACUGUGCUUUAGAAAAAAUUAAAAAAAUUCAAAAAAAUGCUUGCAAACACUUGAAAAGUAUAGUAUAGUAAUAAAUGCUGUGGC........AUGAUAGCGUAGAAGCGUG.AGGUUGCUCUUAC.....................CCG...........GCAA...................CGGAU.....AAGAG.GU..U.UUC...CGUGGAGCGAAUGUCAA.....G..UUGAGAAU................UGGC..............GACAA..G.UCACUGUACGAAAAUCCAAUAUUCUGUAGAGCAUAUUUGUAAGAAUAUGCCCGGAAAACACGGGAAGAGUUCUGUAUAAUUUGUAAACCGACAGGACACACCCGGAUGAGUGUACAGUCACCACUUGUUGCGCUGAAACAGGCGGGCAUGGCGAAGAGCCAAGAUCAGUAAUGUCCGUGAAAGUGCGAAAAGGAGGCGGCUUUUUUUAUGGCAACAAAGGUAAUGAGAAUUACACUUAAGGCGUAUGACCACAAUCAGAUCGAUCAUGCAGCUGGUAAAAUUAUUGAUACGGUAAAGAAGACAGGAG
#=GR NLF011_scaffold23581_7/12926-12441 CODON                  ..................................................................................................................................................................................................................................................................................................................................................................................................................................................................................................................AUG.................................................................................................
#=GR NLF011_scaffold23581_7/12926-12441 TT_RNIE_SLOW           ......................................................................................................................................................................................................................................................................................................................................................................................................................................................................................................................................................................................................................
NLM010_scaffold2128_3/5897-6382                                UGAAACUGUGCUUUAGAAAAAAUUAAAAAAAUUCAAAAAAAUGCUUGCAAACCCUUGAAAAAUAUAGUAUAGUAAUAAAUGCUGUGAC........AUGAUAGCGUAGAAGCGCG.AGGUUGCUCUUAC.....................CUG...........GUAA...................CGGAU.....AAGAG.GU..U.UUC...CGUGGAGCGAAUGUCAA.....G..UUGAGAAU................UGGC..............GACAA..G.UCACUGUACGAAAAUCCAAUAUUCUGUAGAGCAUAUUUGUAAGAAUGUGCCCGGAAAACACGGGAAGAGUUCUGUAUAUUUUGUAAACCGACAGGACACACCCGGAUGAGUGUACAGUCACCACUUGUUGCGCUGAAACAGGCGGACAUGGCGAAGAGCCAAGAUCAGUAAUGUCCGUGAAAGUGCGAAAAGGAGGCGGCUUUUUUUAUGGCAACAAAGGUAAUGAGAAUUACACUUAAAGCGUAUGACCACAAUCAGAUCGAUCAUGCAGCUGGUAAAAUUAUUGAUACGGUAAAGAAGACAGGAG
#=GR NLM010_scaffold2128_3/5897-6382 CODON                     ..................................................................................................................................................................................................................................................................................................................................................................................................................................................................................................................AUG.................................................................................................
#=GR NLM010_scaffold2128_3/5897-6382 TT_RNIE_SLOW              ......................................................................................................................................................................................................................................................................................................................................................................................................................................................................................................................................................................................................................
scaffold18342_7_V1.UC-21/2479-1994                             UUGAAACUGUGCUUGAAAAAAAUUAAAAAAAUGUAAAAAAAUGCUUGCAAACCCUUGAAAAAUAUAGUAUAGUAAUAAAUGCUGUGAC........AUGAUAGCGUAGAAGCGUG.AGGUUGCUCUUAC.....................CUG...........GUAA...................CGGAU.....AAGAG.GU..U.UUC...CGUGGAGCGAAUGUCAA.....G..UUGAGAAU................UGGC..............GACAA..G.UCACUGUACGAAAAUCCAAUAUUCUGUAGAGCAUAUUUGUAAGAAUAUGCCCGGAAAACACGGGAAGAGUUCUGUAUAAUUUGUAAACCGACAGGACACACCCGGAUGAGUGUACAGUCACCACUUGUUGCGCUGAAACAGGCGGACAUGGCGAAGAGCCAAGAUCAGUAAUGUCCGUGAAAGUGCGAAAAGGAGGCGGCUUUUUUUAUGGCAACAAAGGUAAUGAGAAUUACACUUAAGGCGUAUGACCACAAUCAGAUCGAUCAUGCAGCUGGUAAAAUUAUUGAUACGGUAAAGAAGACAGGAG
#=GR scaffold18342_7_V1.UC-21/2479-1994 CODON                  ..................................................................................................................................................................................................................................................................................................................................................................................................................................................................................................................AUG.................................................................................................
#=GR scaffold18342_7_V1.UC-21/2479-1994 TT_RNIE_SLOW           ......................................................................................................................................................................................................................................................................................................................................................................................................................................................................................................................................................................................................................
NLM029_scaffold31899_2/10230-10715                             UGAAACUGUGCUUGAAAAAAAUUAAAAAAAUGUUAAAAAAAUGCUUGCAAACCCUUGAAAAAUAUAGUAUAGUAAUAAAUGCUGUGAC........AUGAUAGCGUAGAAGCGUG.AGGUUGCUCUUAC.....................CUG...........GUAA...................CGGAU.....AAGAG.GU..U.UUC...CGUGGAGCGAAUGUCAA.....G..UUGAGAAU................UGGC..............GACAA..G.UCACUGUACGAAAAUCCAAUAUUCUGUAGAGCAUAUUUGUAAGAAUAUGCCCGGAAAACACGGGAAGAGUUCUGUAUAAUUUGUAAACCGACAGGACACACCCGGAUGAGUGUACAGUCACCACUUGUUGCGCUGAAACAGGCGGGCAUGGCGAAGAGCCAAGAUCAGUAAUGUCCGUGAAAGUGCGAAAAGGAGGCGGCUUUUUUUAUGGCAACAAAGGUAAUGAGAAUUACACUUAAGGCGUAUGACCACAAUCAGAUCGAUCAUGCAGCUGGUAAAAUUAUUGAUACGGUAAAGAAGACAGGAG
#=GR NLM029_scaffold31899_2/10230-10715 CODON                  ..................................................................................................................................................................................................................................................................................................................................................................................................................................................................................................................AUG.................................................................................................
#=GR NLM029_scaffold31899_2/10230-10715 TT_RNIE_SLOW           ......................................................................................................................................................................................................................................................................................................................................................................................................................................................................................................................................................................................................................
SRS011271_WUGC_scaffold_26754/5547-6032                        UGAAACUGUGCUUGAAAAAAUUUAAAAAAAUGUUAAAAAAAUGCUUGCAAACCCUUGAAAAAUAUAGUAUAGUAAUAAAUGCUGUGAC........AUGAUAGCGUAGAAGCGUG.AGGUUGCUCUUAC.....................CUG...........GUAA...................CGGAU.....AAGAG.GU..U.UUC...CGUGGAGCGAAUGUCAA.....G..UUGAGAAU................UGGC..............GACAA..G.UCACUGUACGAAAAUCCAAUAUUCUGUAGAGCAUAUUUGUAAGAAUAUGCCCGGAAAACACGGGAAGAGUUCUGUAUAAUUUGUAAACCGACAGGACACACCCGGAUGAGUGUACAGUCACCACUUGUUGCGCUGAAACAGGCGGGCAUGGCGAAGAGCCAAGAUCAGUAAUGUCCGUGAAAGUGCGAAAAGGAGGCGGCUUUUUUUAUGGCAACAAAGGUAAUGAGAAUUACACUUAAGGCGUAUGACCACAAUCAGAUCGAUCAUGCAGCUGGUAAAAUUAUUGAUACGGUAAAGAAGACAGGAG
#=GR SRS011271_WUGC_scaffold_26754/5547-6032 CODON             ..................................................................................................................................................................................................................................................................................................................................................................................................................................................................................................................AUG.................................................................................................
#=GR SRS011271_WUGC_scaffold_26754/5547-6032 TT_RNIE_SLOW      ......................................................................................................................................................................................................................................................................................................................................................................................................................................................................................................................................................................................................................
scaffold20388_1_O2.UC-13/2102-2392                             UUGAAACUGUGCUUGAAAAAAAUUAAAAAAAUGUAAAAAAAUGCUUGCAAACCCUUGAAAAAUAUAGUAUAGUAAUAAAUGCUGUGAC........AUGAUAGCGUAGAAGCGUG.AGGUUGCUCUUAC.....................CUG...........GUAA...................CGGAU.....AAGAG.GU..U.UUC...CGUGGAGCGAAUGUCAA.....G..UUGAGAAU................UGGC..............GACAA..G.UCACUGUACGAAAAUCCAAUAUUCUGUAGAGCAUAUUUGUAAGAAUAUGCCCGGAAAACACGGGAAGAGUUCUGUAUAAUUUGUAAACCGACAGGACACACCCGGAUGAGUG...................................................................................................................................................................................................
#=GR scaffold20388_1_O2.UC-13/2102-2392 CODON                  ......................................................................................................................................................................................................................................................................................................................................................................................................................................................................................................................................................................................................................
#=GR scaffold20388_1_O2.UC-13/2102-2392 TT_RNIE_SLOW           ......................................................................................................................................................................................................................................................................................................................................................................................................................................................................................................................................................................................................................
DLM028_scaffold41246_2/115-600                                 UGAAACUGUGCUUGAGAAAAAAUUAAAAAAAUGUAAAAAAAUGCUUGCAAACCCUUGAAAAAUAUAGUAUAGUAAUAAAUGCUGUGAC........AUGAUAGCGUAGAAGCGUG.AGGUUGCUCUUAC.....................CUG...........GUAA...................CGGAU.....AAGAG.GU..U.UUC...CGUGGAGCGAAUGUCAA.....G..UUGAGAAU................UGGC..............GACAA..G.UCACUGUACGAAAAUCCAAUAUUCUGUAGAGCAUAUUUGUAAGAAUAUGCCCGGAAAACACGGGAAGAGUUCUGUAUAAUUUGUAAACCGACAGGACACACCCGGAUGAGUGUACAGUCACCACUUGUUGCGCUGAAACAGGCGGGCAUGGCGAAGAGCCAAGAUCAGUAAUGUCCGUGAAAGUGCGAAAAGGAGGCGGCUUUUUUUAUGGCAACAAAGGUAAUGAGAAUUACACUUAAGGCGUAUGACCACAAUCAGAUCGAUCAUGCAGCUGGUAAAAUUAUUGAUACGGUAAAGAAGACAGGAG
#=GR DLM028_scaffold41246_2/115-600 CODON                      ..................................................................................................................................................................................................................................................................................................................................................................................................................................................................................................................AUG.................................................................................................
#=GR DLM028_scaffold41246_2/115-600 TT_RNIE_SLOW               ......................................................................................................................................................................................................................................................................................................................................................................................................................................................................................................................................................................................................................
NOF008_scaffold41486_5/986-1471                                UGAAACUGUGCUUGAAAAAAAUUAAAAAAAUGUUAAAAAAAUGCUUGCAAACCCUUGAAAAAUAUAGUAUAGUAAUAAAUGCUGUGAC........AUGAUAGCGUAGAAGCGUG.AGGUUGCUCUUAC.....................CUG...........GUAA...................CGGAU.....AAGAG.GU..U.UUC...CGUGGAGCGAAUGUCAA.....G..UUGAGAAU................UGGC..............GACAA..G.UCACUGUACGAAAAUCCAAUAUUCUGUAGAGCAUAUUUGUAAGAAUAUGCCCGGAAAACACGGGAAGAGUUCUGUAUAAUUUGUAAACCGACAGGACACACCCGGAUGAGUGUACAGUCACCACUUGUUGCGCUGAAACAGGCGGACAUGGCGAAGAGCCAAGAUCAGUAAUGUCCGUGAAAGUGCGAAAAGGAGGCGGCUUUUUUUAUGGCAACAAAGGUAAUGAGAAUUACACUUAAAGCGUAUGACCACAAUCAGAUCGAUCAUGCAGCUGGUAAAAUUAUUGAUACGGUAAAGAAGACAGGAG
#=GR NOF008_scaffold41486_5/986-1471 CODON                     ..................................................................................................................................................................................................................................................................................................................................................................................................................................................................................................................AUG.................................................................................................
#=GR NOF008_scaffold41486_5/986-1471 TT_RNIE_SLOW              ......................................................................................................................................................................................................................................................................................................................................................................................................................................................................................................................................................................................................................
NOF013_scaffold28708_1/2916-3401                               UUGAAACUGUGCUUGAAAAAAAUUAAAAAAAUGUUAAAAAAUGCUUGCAAACCCUUGAAAAAUAUAGUAUAGUAAUAAAUGCUGUGAC........AUGAUAGCGUAGAAGCGUG.AGGUUGCUCUUAC.....................CUG...........GUAA...................CGGAU.....AAGAG.GU..U.UUC...CGUGGAGCGAAUGUCAA.....G..UUGAGAAU................UGGC..............GACAA..G.UCACUGUACGAAAAUCCAAUAUUCUGUAGAGCAUAUUUGUAAGAAUAUGCCCGGAAAACACGGGAAGAGUUCUGUAUAAUUUGUAAACCGACAGGACACACCCGGAUGAGUGUACAGUCACCACUUGUUGCGCUGAAACAGGCGGGCAUGGCGAAGAGCCAAGAUCAGUAAUGUCCGCGAAAGUGCGAAAAGGAGGCGGCUUUUUUUAUGGCAACAAAGGUAAUGAGAAUUACACUUAAGGCGUAUGACCACAAUCAGAUCGAUCAUGCAGCUGGUAAAAUUAUUGAUACGGUAAAGAAGACAGGAG
#=GR NOF013_scaffold28708_1/2916-3401 CODON                    ..................................................................................................................................................................................................................................................................................................................................................................................................................................................................................................................AUG.................................................................................................
#=GR NOF013_scaffold28708_1/2916-3401 TT_RNIE_SLOW             ......................................................................................................................................................................................................................................................................................................................................................................................................................................................................................................................................................................................................................
SRS051031_LANL_scaffold_52982/5477-5962                        UGAAACUGUGCUUGAGAAAAAAUUAAAAAAAUGUAAAAAAAUGCUUGCAAACCCUUGAAAAAUAUAGUAUAGUAAUAAAUGCUGUGAC........AUGAUAGCGUAGAAGCGUG.AGGUUGCUCUUAC.....................CUG...........GUAA...................CGGAU.....AAGAG.GU..U.UUC...CGUGGAGCGAAUGUCAA.....G..UUGAGAAU................UGGC..............GACAA..G.UCACUGUACGAAAAUCCAAUAUUCUGUAGAGCAUAUUUGUAAGAAUAUGCCCGGAAAACACGGGAAGAGUUCUGUAUAAUUUGUAAACCGACAGGACACACCCGGAUGAGUGUACAGUCACCACUUGUUGCGCUGAAACAGGCGGACAUGGCGAAGAGCCAAGAUCAGUAAUGUCCGUGAAAGUGCGAAAAGGAGGCGGCUUUUUUUAUGGCAACAAAGGUAAUGAGAAUUACACUUAAGGCGUAUGACCACAAUCAGAUCGAUCAUGCAGCUGGUAAAAUUAUUGAUACGGUAAAGAAGACAGGAG
#=GR SRS051031_LANL_scaffold_52982/5477-5962 CODON             .......................................................STP........................................................................................................................................................................................................................................................................................................................................................................................................................................................AUG.................................................................................................
#=GR SRS051031_LANL_scaffold_52982/5477-5962 TT_RNIE_SLOW      ......................................................................................................................................................................................................................................................................................................................................................................................................................................................................................................................................................................................................................
scaffold4680_1_V1.CD-14/1243-758                               UGAAACUGUGCUUGAAAAAAUUUAAAAAAAUGUUAAAAAAAUGCUUGCAAACCCUUGAAAAAUAUAGUAUAGUAAUAAAUGCUGUGAC........AUGAUAGCGUAGAAGCGUG.AGGUUGCUCUUAC.....................CUG...........GUAA...................CGGAU.....AAGAG.GU..U.UUC...CGUGGAGCGAAUGUCAA.....G..UUGAGAAU................UGGC..............GACAA..G.UCACUGUACGAAAAUCCAAUAUUCUGUAGAGCAUAUUUGUAUGAAUAUGCCCGGAAAACACGGGAAGAGUUCUGUAUAAUUUGUAAACCGACAGGACACACCCGGAUGAGUGUACAGUCACCACUUGUUGCGCUGAAACAGGCGGACAUGGCGAAGAGCCAAGAUCAGUAAUGUCCGUGAAAGUGCGAAAAGGAGGCGGCUUUUUUUAUGGCAACAAAGGUAAUGAGAAUUACACUUAAAGCGUAUGACCACAAUCAGAUCGAUCAUGCAGCUGGUAAAAUUAUUGAUACGGUAAAGAAGACAGGAG
#=GR scaffold4680_1_V1.CD-14/1243-758 CODON                    ..................................................................................................................................................................................................................................................................................................................................................................................................................................................................................................................AUG.................................................................................................
#=GR scaffold4680_1_V1.CD-14/1243-758 TT_RNIE_SLOW             ......................................................................................................................................................................................................................................................................................................................................................................................................................................................................................................................................................................................................................
scaffold16707_1_MH0043/252-1                                   AAUAUUACCCGAAAUAAAAAAAUAAAUUUUUUUUGAAAAAAGUAUUGCAAUUAUUGGAAACGUCAUGUAUAAUAUCACUUGCUGUGGC........AUGAUAGCUAUGAAGUUUG.AAGUUACUGUCCAUGA.................................................................GACAGAGA..A.UUC...GGCGGAGCGAAUGUCAA.....G..UUAGGAAAC...............UGAC..............GGCAA..G.UCACUGUACAGAACAGAUAUGGUCUACAAAAUGUAGAAACAACGUGUGAAAGUCCACAGGACACACACGGAGAUGUGUAC...................................................................................................................................................................................................................................
#=GR scaffold16707_1_MH0043/252-1 CODON                        ......................................................................................................................................................................................................................................................................................................................................................................................................................................................................................................................................................................................................................
#=GR scaffold16707_1_MH0043/252-1 TT_RNIE_SLOW                 ......................................................................................................................................................................................................................................................................................................................................................................................................................................................................................................................................................................................................................
scaffold9779_1_MH0068/253-1                                    AAUAUUAUCCGAAAUAAAAAAAUAAAUUUUUUUUGAAAAAAGUAUUGCAAUUAUUGUAAACGUCAUGUAUAAUAUCACUUGCUGUGGC........AUGAUAGCUAUGAAGUUUG.AAGUUACUGUCCAUGA.................................................................GACAGAGA..A.UUC...GGCGGAGCGAAUGUCAA.....G..UUAGGAAAC...............UGAC..............GGCAA..G.UCACUGUACAGAACAGAUAUGGUCUACAAAAUGUAGAAACAACGUGUGAAAGUCCACACGACACACACGGAGAUGUGUACA..................................................................................................................................................................................................................................
#=GR scaffold9779_1_MH0068/253-1 CODON                         ......................................................................................................................................................................................................................................................................................................................................................................................................................................................................................................................................................................................................................
#=GR scaffold9779_1_MH0068/253-1 TT_RNIE_SLOW                  ......................................................................................................................................................................................................................................................................................................................................................................................................................................................................................................................................................................................................................
scaffold17921_1_MH0044/256-3                                   AAUAUUACCCGAAAUAAAAAAAUAAAUUUUUUUUGAAAAAAGUAUUGCAAUUAUUGGAAACGUCAUGUAUAAUAUCACUUGCUGUGGC........AUGAUAGCUAUGAAGUUUG.AAGUUACUGUCCAUGA.................................................................GACAGAGA..A.UUC...GGCGGAGCGAAUGUCAA.....G..UUAGGAAAC...............UGAC..............GGCAA..G.UCACUGUACAGAACAGAUAUGGUCUACAAAAUGUAGAAACAACGUGUGAAAGUCCACAGGACACACACGGAGAUGUGUACAG.................................................................................................................................................................................................................................
#=GR scaffold17921_1_MH0044/256-3 CODON                        ......................................................................................................................................................................................................................................................................................................................................................................................................................................................................................................................................................................................................................
#=GR scaffold17921_1_MH0044/256-3 TT_RNIE_SLOW                 ......................................................................................................................................................................................................................................................................................................................................................................................................................................................................................................................................................................................................................
4491413.3_NODE_441/329-1                                       AAUAUUAUCCGAAAUAAAAAAAUAAAUUUUUUUUGAAAAAAGUAUUGCAAUUAUUGUAAACGUCAUGUAUAAUAUCACUUGCUGUGGC........AUGAUAGCUAUGAAGUUUG.AAGUUACUGUCCAUGA.................................................................GACAGAGA..A.UUC...GGCGGAGCGAAUGUCAA.....G..UUAGGAAAC...............UGAC..............GGCAA..G.UCACUGUACAGAACAGAUAUGGUCUACAAAAUGUAGAAACAACGUGUGAAAGUCCACAGGACACACACGGAGAUGUGUACAGUCACCGCUUGUCGUACUGAAGUUAAAAGUGCGAAAAGGAGGCGACUUUUUUUAUGACAAGUCAAGUAAUGAGAAU......................................................................................................................................................
#=GR 4491413.3_NODE_441/329-1 CODON                            ......................................................................................................................................................................................................................................................................................................................................................................................................................................................................................................................................................................................................................
#=GR 4491413.3_NODE_441/329-1 TT_RNIE_SLOW                     ......................................................................................................................................................................................................................................................................................................................................................................................................................................................................................................................................................................................................................
scaffold2177_1_V1.CD-9/18428-18697                             AAUAUUACCCGAAAUAAAAAAAUAAAUUUUUUUUGAAAAAAGUAUUGCAAUUAUUGGAAACGUCAUGUAUAAUAUCACUUGCUGUGGC........AUGAUAGCUAUGAAGUUUG.AAGUUACUGUCCAUGA.................................................................GACAGAGA..A.UUC...GGCGGAGCGAAUGUCAA.....G..UUAGGAAAC...............UGAC..............GGCAA..G.UCACUGUACAGAACAGAUAUGGUCUACAAAAUGUAGAAACAACGUGUGAAAGUCCACAGGACACACACGGAGAUGUGUACAGUCACCGCUUGUCGUAC.................................................................................................................................................................................................................
#=GR scaffold2177_1_V1.CD-9/18428-18697 CODON                  ......................................................................................................................................................................................................................................................................................................................................................................................................................................................................................................................................................................................................................
#=GR scaffold2177_1_V1.CD-9/18428-18697 TT_RNIE_SLOW           ......................................................................................................................................................................................................................................................................................................................................................................................................................................................................................................................................................................................................................
DLM018_scaffold20549_34/560-82                                 AAUAUUACCCGAAAUAAAAAAAUAAAUUUUUUUUGAAAAAAGUAUUGCAAUUAUUGUAAACGUCAUGUAUAAUAUCACUUGCUGUGGC........AUGAUAGCUAUGAAGUUUG.AAGUUACUGUCCAUGA.................................................................GACAGAGA..A.UUC...GGCGGAGCGAAUGUCAA.....G..UUAGGAAAC...............UGAC..............GGCAA..G.UCACUGUACAGAACAGAUAUGGUCUACAAAAUGUAGAAACAACGUGUGAAAGCCCACAGGACACACACGGAGAUGUGUACAGUCACCGCUUGUCGUACUGAAGUUAAAAGUGCGAAAAGGAGGCGACUUUUUUUAUGGCAAGUCAAGUAAUGAGAAUUACUCUCAAGGCGUAUGAUCACGAGUUAGUAGAUUCAAGCGCAAAGAAAAUCAUCGAGACUGUAAAGAAGAAUGGAUCACAGGUGAGCGGACCGGUACCUCUUCCAACAAAGAAGGAAGUAGUUACAAUUCUUAGAGCUACUCACAAGUA
#=GR DLM018_scaffold20549_34/560-82 CODON                      ......................................................................................................................................................................................................................................................................................................................................................................................................................................................................................................................................................................................................................
#=GR DLM018_scaffold20549_34/560-82 TT_RNIE_SLOW               ......................................................................................................................................................................................................................................................................................................................................................................................................................................................................................................................................................................................................................
DOM026_scaffold32809_1/1362-1840                               AAUAUUACCCGAAAUAAAAAAAUAAAUUUUUUUUGAAAAAAGUAUUGCAAUUAUUGUAAACGUCAUGUAUAAUAUCACUUGCUGUGGC........AUGAUAGCUAUGAAGUUUG.AAGUUACUGUCCAUGA.................................................................GACAGAGA..A.UUC...GGCGGAGCGAAUGUCAA.....G..UUAGGAAAC...............UGAC..............GGCAA..G.UCACUGUACAGAACAGAUAUGGUCUACGAAAUGUAGAAACAACGUGUGAAAGUCCACAGGACACACACGGAGAUGUGUACAGUCACCGCUUGUCGUACUGAAGUUAAAAGUGCGAAAAGGAGGCGACUUUUUUUAUGGCAAGUCAAGUAAUGAGAAUUACUCUCAAGGCGUAUGAUCACGAGUUAGUAGAUUCAAGCGCAAAGAAAAUCAUCGAGACUGUAAAGAAGAAUGGAUCACAGGUGAGCGGACCGGUACCUCUUCCAACAAAGAAGGAAGUAGUUACAAUUCUUAGAGCUACUCACAAGUA
#=GR DOM026_scaffold32809_1/1362-1840 CODON                    .........................................................................................................................................................................................................................................................................................................................................................................................................................................AUG..........................................................................................................................................................................
#=GR DOM026_scaffold32809_1/1362-1840 TT_RNIE_SLOW             ......................................................................................................................................................................................................................................................................................................................................................................................................................................................................................................................................................................................................................
NLM029_scaffold10880_16/919-1397                               AAUAUUAUCCGAAAUAAAAAAAUAAAUUUUUUUUGAAAAAAGUAUUGCAAUUAUUGGAAACGUCAUGUAUAAUAUCACUUGCUGUGGC........AUGAUAGCUAUGAAGUUUG.AAGUUACUGUCCAUGA.................................................................GACAGAGA..A.UUC...GGCGGAGCGAAUGUCAA.....G..UUAGGAAAC...............UGAC..............GGCAA..G.UCACUGUACAGAACAGAUAUGGUCUACAAUAUGUAGAAACAACGUGUGAAAGUCCACAGGACACACACGGAGAUGUGUACAGUCACCGCUUGUCGUACUGAAGUUAAAAGUGCGAAAAGGAGGCGACUUUUUUUAUGGCAAGUCAAGUAAUGAGAAUUACUCUCAAGGCGUAUGAUCACGAGUUAGUAGAUUCAAGCGCAAAGAAAAUCAUCGAGACUGUAAAGAAGAAUGGAUCACAGGUGAGCGGACCGGUACCUCUUCCAACAAAGAAGGAAGUAGUUACAAUUCUUAGAGCUACUCACAAGGA
#=GR NLM029_scaffold10880_16/919-1397 CODON                    .........................................................................................................................................................................................................................................................................................................................................................................................................................................AUG..........................................................................................................................................................................
#=GR NLM029_scaffold10880_16/919-1397 TT_RNIE_SLOW             ......................................................................................................................................................................................................................................................................................................................................................................................................................................................................................................................................................................................................................
SRS011271_WUGC_scaffold_252/2217-1739                          AAUAUUACCCGAAAUAAAAAAAUUAAUUUUUUUUGAAAAAAGUAUUGCAAUUAUUGUAAACGUCAUGUAUAAUAUCACUUGCUGUGGC........AUGAUAGCUAUGAAGUUUG.AAGUUACUGUCCAUGA.................................................................GACAGAGA..A.UUC...GGCGGAGCGAAUGUCAA.....G..UUAGGAAAC...............UGAC..............GGCAA..G.UCACUGUACAGAACAGAUAUGGUCUACAAAAUGUAGAAACAACGUGUGAAAGUCCACAGNNNNNNNNNNNNNNNNNNNNNCAAGUCAAGUAAUGAGAAUCACUCUCAAGGCGUAUGAUCACGAGUUAGUAGAUUCAAGCGCAANNNNNNNNNNNNNNNNNNNNNCUCAUAAGAGACUUAUCGAUAUCAUCAAUCCAACACAGAAGACAACAGAGUCUUUAUCAAGGAUUGAAAUGCCAGCUGGUGUUUACAUUGAUAUCAAAAUGAAGCAGAAAUAAGCUUCAACAAUUAAUUAGUAUAUCCCCGAA
#=GR SRS011271_WUGC_scaffold_252/2217-1739 CODON               ......................................................................................................................................................................................................................................................................................................................................................................................................................................................................................................................................................................................................................
#=GR SRS011271_WUGC_scaffold_252/2217-1739 TT_RNIE_SLOW        ......................................................................................................................................................................................................................................................................................................................................................................................................................................................................................................................................................................................................................
scaffold20849_1_MH0039/256-3                                   AAUAUUAUCCGAAAUAAAAAAAUAAAUUUUUUUUGAAAAAAGUAUUGCAAUUAUUGUAAACGUCAUGUAUAAUAUCACUUGCUGUGGC........AUGAUAGCUAUGAAGUUUG.AAGUUACUGUCCAUGA.................................................................GACAGAGA..A.UUC...GGCGGAGCGAAUGUCAA.....G..UUAGGAAAC...............UGAC..............GGCAA..G.UCACUGUACAGAACAGAUAUGGUCUACAAAAUGUAGAAACAACGUGUGAAAGUCCACAGGACACACACGGAGAUGUGUACAG.................................................................................................................................................................................................................................
#=GR scaffold20849_1_MH0039/256-3 CODON                        ......................................................................................................................................................................................................................................................................................................................................................................................................................................................................................................................................................................................................................
#=GR scaffold20849_1_MH0039/256-3 TT_RNIE_SLOW                 ......................................................................................................................................................................................................................................................................................................................................................................................................................................................................................................................................................................................................................
scaffold3402_4_MH0042/4381-4591                                AAUAUUACCCGAAAUAAAAAAAUAAAUUUUUUUUGAAAAAAGUAUUGCAAUUAUUGGAAACGUCAUGUAUAAUAUCACUUGCUGUGGC........AUGAUAGCUAUGAAGUUUG.AAGUUACUGUCCAUGA.................................................................GACAGAGA..A.UUC...GGCGGAGCGAAUGUCAA.....G..UUAGGAAAC...............UGAC..............GGCAA..G.UCACUGUACAGAACAGAUAUGGUCUACAAAAUGUAGAAA............................................................................................................................................................................................................................................................................
#=GR scaffold3402_4_MH0042/4381-4591 CODON                     ......................................................................................................................................................................................................................................................................................................................................................................................................................................................................................................................................................................................................................
#=GR scaffold3402_4_MH0042/4381-4591 TT_RNIE_SLOW              ......................................................................................................................................................................................................................................................................................................................................................................................................................................................................................................................................................................................................................
SRS023526_Baylor_scaffold_5213/256-1                           AAUAUUACCCGAAAUAAAAAAAUUAAUUUUUUUUGAAAAAAGUAUUGCAAUUAUUGUAAACGUCAUGUAUAAUAUCACUUGCUGUGGC........AUGAUAGCUAUGAAGUUUG.AAGUUACUGUCCAUGA.................................................................GACAGAGA..A.UUC...GGCGGAGCGAAUGUCAA.....G..UUAGGAAAC...............UGAC..............GGCAA..G.UCACUGUACAGAACAGAUAUGGUCUACAAAAUGUAGAAACAACGUGUGAAAGUCCACAGGACACACACGGAGAUGUGUACAGUC...............................................................................................................................................................................................................................
#=GR SRS023526_Baylor_scaffold_5213/256-1 CODON                ......................................................................................................................................................................................................................................................................................................................................................................................................................................................................................................................................................................................................................
#=GR SRS023526_Baylor_scaffold_5213/256-1 TT_RNIE_SLOW         ......................................................................................................................................................................................................................................................................................................................................................................................................................................................................................................................................................................................................................
SRS043411_WUGC_scaffold_5719/1273-795                          AAUAUUACCCGAAAUAAAAAAAUAAAUUUUUUUUGAAAAAAGUAUUGCAAUUAUUGUAAACGUCAUGUAUAAUAUCACUUGCUGUGGC........AUGAUAGCUAUGAAGUUUG.AAGUUACUGUCCAUGA.................................................................GACAGAGA..A.UUC...GGCGGAGCGAAUGUCAA.....G..UUAGGAAAC...............UGAC..............GGCAA..G.UCACUGUACAGAACAGAUAUGGUCUACAAAAUGUAGAAACAACGUGUGAAAGUCCACAGGACACACACGGAGAUGUGUACAGUCACCGCUUGUCGUACUGAAGUUAAAAGUGCGAAAAGGAGGCGACUUUUUUUAUGGCAAGUCAAGUAAUGAGAAUUACUCUCAAGGCGUAUGAUCACGAGUUAGUAGAUUCAAGCGCAAAGAAAAUCAUCGAGACUGUAAAGAAGAAUGGAUCACAGGUGAGCGGACCGGUACCUCUUCCAACAAAGAAGGAAGUAGUUACAAUUCUUAGAGCUACUCACAAGUA
#=GR SRS043411_WUGC_scaffold_5719/1273-795 CODON               .........................................................................................................................................................................................................................................................................................................................................................................................................................................AUG..........................................................................................................................................................................
#=GR SRS043411_WUGC_scaffold_5719/1273-795 TT_RNIE_SLOW        ......................................................................................................................................................................................................................................................................................................................................................................................................................................................................................................................................................................................................................
SRS058723_Baylor_scaffold_3070/424-1                           AAUAUUAUCCGAAAUAAAAAAAUAAAUUUUUUUUGAAAAAAGUAUUGCAAUUAUUGUAAACGUCAUGUAUAAUAUCACUUGCUGUGGC........AUGAUAGCUAUGAAGUUUG.AAGUUACUGUCCAUGA.................................................................GACAGAGA..A.UUC...GGCGGAGCGAAUGUCAA.....G..UUAGGAAAC...............UGAC..............GGCAA..G.UCACUGUACAGAACAGAUAUGGUCUACAAAAUGUAGAAACAACGUGUGAAAGUCCACAGGACACACACGGAGAUGUGUACAGUCACCGCUUGUCGUACUGAAGUUAAAAGUGCGAAAAGGAGGCGACUUUUUUUAUGGCAAGUCAAGUAAUGAGAAUCACUCUCAAGGCGUAUGAUCACGAGUUAGUAGAUUCAAGCGCAAAGAAAAUCAUCGAGACUGUAAAGAAGAAUGGAUCACAGGUGAGCGGACCGG.......................................................
#=GR SRS058723_Baylor_scaffold_3070/424-1 CODON                ......................................................................................................................................................................................................................................................................................................................................................................................................................................................................................................................................................................................................................
#=GR SRS058723_Baylor_scaffold_3070/424-1 TT_RNIE_SLOW         ......................................................................................................................................................................................................................................................................................................................................................................................................................................................................................................................................................................................................................
BABB01001370.1/4884-4406                                       AAUAUUAUCCGAAAUAAAAAAAUAAAUUUUUUUUGAAAAAAGUAUUGCACUUAUUGUAAACGUCAUGUAUAAUAUCACUUGCUGUGGC........AUGAUAGCUAUGAAGUUUG.AAGUUACUGUCCAUGA.................................................................GACAGAGA..A.UUC...GGCGGAGCGAAUGUCAA.....G..UUAGGAAAC...............UGAC..............GGCAA..G.UCACUGUACAGAACAGAUAUGGUCUACAAAAUGUAGAAACAACGUGUGAAAGUCCGCAGGACACACACGGAGAUGUGUACAGUCACCGCUUGUCGUACUGAAGUUAAAAGUGCGAAAAGGAGGCGACUUUUUUUAUGGCAAGUCAAGUAAUGAGAAUUACUCUCAAGGCGUAUGAUCACGAGUUAGUAGAUUCAAGCGCAAAGAAAAUCAUCGAGACUGUAAAGAAGAAUGGAUCACAGGUGAGCGGACCGGUACCUCUUCCAACAAAGAAGGAAGUAGUUACAAUUCUUAGAGCUACUCACAAGUA
#=GR BABB01001370.1/4884-4406 CODON                            .........................................................................................................................................................................................................................................................................................................................................................................................................................................AUG..........................................................................................................................................................................
#=GR BABB01001370.1/4884-4406 TT_RNIE_SLOW                     ......................................................................................................................................................................................................................................................................................................................................................................................................................................................................................................................................................................................................................
scaffold23001_1_MH0033/256-1                                   AAUAUUACCCGAAAUAAAAAAAUAAAUUUUUUUUGAAAAAAGUAUUGCAAUUAUUGUAAACGUCAUGUAUAAUAUCACUUGCUGUGGC........AUGAUAGCUAUGAAGUUUG.AAGUUACUGUCCAUGA.................................................................GACAGAGA..A.UUC...GGCGGAGCGAAUGUCAA.....G..UUAGGAAAC...............UGAC..............GGCAA..G.UCACUGUACAGAACAGAUAUGGUCUACAAUAUGUAGAAACAACGUGUGAAAGUCCACAGGACACACACGGAGAUGUGUACAGUC...............................................................................................................................................................................................................................
#=GR scaffold23001_1_MH0033/256-1 CODON                        ......................................................................................................................................................................................................................................................................................................................................................................................................................................................................................................................................................................................................................
#=GR scaffold23001_1_MH0033/256-1 TT_RNIE_SLOW                 ......................................................................................................................................................................................................................................................................................................................................................................................................................................................................................................................................................................................................................
SRS049164_WUGC_scaffold_27429/269-1                            AAUAUUACCCGAAAUAAAAAAAUAAAUUUUUUUUGAAAAAAGUAUUGCAAUUAUUGGAAACGUCAUGUAUAAUAUCACUUGCUGUGGC........AUGAUAGCUAUGAAGUUUG.AAGUUACUGUCCAUGA.................................................................GACAGAGA..A.UUC...GGCGGAGCGAAUGUCAA.....G..UUAGGAAAC...............UGAC..............GGCAA..G.UCACUGUACAGAACAGAUAUGGUCUACAAAAUGUAGAAACAACGUGUGAAAGUCUACAGGACACACACGGAGAUGUGUACAGUCACCGCUUGUCGUA..................................................................................................................................................................................................................
#=GR SRS049164_WUGC_scaffold_27429/269-1 CODON                 ......................................................................................................................................................................................................................................................................................................................................................................................................................................................................................................................................................................................................................
#=GR SRS049164_WUGC_scaffold_27429/269-1 TT_RNIE_SLOW          ......................................................................................................................................................................................................................................................................................................................................................................................................................................................................................................................................................................................................................
DLM023_scaffold28443_2/4536-4058                               AAUAUUACCCUAAAUAAAAAAAUAAAUUUUUUUUGAAAAAAGUAUUGCAAUUAUUGGAAACGUCAUGUAUAAUAUCACUUGCUGUGGC........AUGAUAGCUAUGAAGUUUG.AAGUUACUGUCCAUGA.................................................................GACAGAGA..A.UUC...GGCGGAGCGAAUGUCAA.....G..UUAGGAAAC...............UGAC..............GGCAA..G.UCACUGUACAGAACAGAUAUGGUCUACAAAAUGUAGAAACAACGUGUGAAAGUCCACAGGACACACACGGAGAUGUGUACAGUCACCGCUUGUCGUACUGAAGUUAAAAGUGCGAAAAGGAGGCGACUUUUUUUAUGGCAAGUCAAGUAAUGAGAAUUACUCUCAAGGCGUAUGAUCACGAGUUAGUAGAUUCAAGCGCAAAGAAAAUCAUCGAGACUGUAAAGAAGAAUGGAUCACAGGUGAGCGGACCGGUACCUCUUCCAACAAAGAAGGAAGUAGUUACAAUUCUUAGAGCUACUCACAAGUA
#=GR DLM023_scaffold28443_2/4536-4058 CODON                    .........................................................................................................................................................................................................................................................................................................................................................................................................................................AUG..........................................................................................................................................................................
#=GR DLM023_scaffold28443_2/4536-4058 TT_RNIE_SLOW             ......................................................................................................................................................................................................................................................................................................................................................................................................................................................................................................................................................................................................................
NLF007_scaffold22991_5/420-1                                   AAUAUUAUCCGAAAUAAAAAAAUAAAUUUUUUUUGAAAAAAGUAUUGCAAUUAUUGGGAACGUCAUGUAUAAUAUCACUUGCUGUGGC........AUGAUAGCUAUGAAGUUUG.AAGUUACUGUCCAUGA.................................................................GACAGAGA..A.UUC...GGCGGAGCGAAUGUCAA.....G..UUAGGAAAC...............UGAC..............GGCAA..G.UCACUGUACAGAACAGAUAUGGUCUACAAUAUGUAGAAACAACGUGUGAAAGUCCACAGGACACACACGGAGAUGUGUACAGUCACCGCUUGUCGUACUGAAGUUAAAAGUGCGAAAAGGAGGCGACUUUUUUUAUGGCAAGUCAAGUAAUGAGAAUUACUCUCAAGGCGUAUGAUCACGAGUUAGUAGAUUCAAGCGCAAAGAAAAUCAUCGAGACUGUAAAGAAGAAUGGAUCACAGGUGAGCGGA...........................................................
#=GR NLF007_scaffold22991_5/420-1 CODON                        .........................................................................................................................................................................................................................................................................................................................................................................................................................................AUG............................................................................................................STP...........................................................
#=GR NLF007_scaffold22991_5/420-1 TT_RNIE_SLOW                 ......................................................................................................................................................................................................................................................................................................................................................................................................................................................................................................................................................................................................................
NOM001_scaffold36725_1/25815-25337                             AAUAUUACCCGAAAUAAAAAAAUAAAUUUUUUUUGAAAAAAGUAUUGCAAUUAUUGUAAACGUCAUGUAUAAUAUCACUUGCUGUGGC........AUGAUAGCUAUGAAGUUUG.AAGUUACUGUCCAUGA.................................................................GACAGAGA..A.UUC...GGCGGAGCGAAUGUCAA.....G..UUAGGAAAC...............UGAC..............GGCAA..G.UCACUGUACAGAACAGAUAUGGUCUACAAAAUGUAGAAACAACGUGUGAAAGUCCACAGGACACACACGGAGAUGUGUACAGUCACCGCUUGUCGUACUGAAGUUAAAAGUGCGAAAAGGAGGCGACUUUUUUUAUGGCAAGUCAAGUAAUGAGAAUUACUCUCAAAGCGUAUGAUCACGAGUUAGUAGAUUCAAGCGCAAAGAAAAUCAUCGAGACUGUAAAGAAGAAUGGAUCACAGGUGAGCGGACCGGUACCUCUUCCAACAAAGAAGGAAGUAGUUACAAUUCUUAGAGCUACUCACAAGUA
#=GR NOM001_scaffold36725_1/25815-25337 CODON                  .........................................................................................................................................................................................................................................................................................................................................................................................................................................AUG..........................................................................................................................................................................
#=GR NOM001_scaffold36725_1/25815-25337 TT_RNIE_SLOW           ......................................................................................................................................................................................................................................................................................................................................................................................................................................................................................................................................................................................................................
ADJS01009405.1/3139-3617                                       GGAAUAUUACCCGAAAUAAAAAAUAAAUUUUUUUGAAAAAAGUAUUGCAAUUAUUGGAAACGUCAUGUAUAAUAUCACUUGCUGUGGC........AUGAUAGCUAUGAAGUUUG.AAGUUACUGUCCAUGA.................................................................GACAGAGA..A.UUC...GGCGGAGCGAAUGUCAA.....G..UUAGGAAAC...............UGAC..............GGCAA..G.UCACUGUACAGAACAGAUAUGGUCUACAAAAUGUAGAAACAACGUGUGAAAGUCCACAGGACACACACGGAGAUGUGUACAGUCACCGCUUGUCGUACUGAAGUUAAAAGUGCGAAAAGGAGGCGACUUUUUUUAUGGCAAGUCAAGUAAUGAGAAUUACUCUCAAGGCGUAUGAUCACGAGUUAGUAGAUUCAAGCGCAAAGAAAAUCAUCGAGACUGUAAAGAAGAAUGGAUCACAGGUGAGCGGACCGGUACCUCUUCCAACAAAGAAGGAAGUAGUUACAAUUCUUAGAGCUACUCACAAGUA
#=GR ADJS01009405.1/3139-3617 CODON                            .........................................................................................................................................................................................................................................................................................................................................................................................................................................AUG..........................................................................................................................................................................
#=GR ADJS01009405.1/3139-3617 TT_RNIE_SLOW                     ......................................................................................................................................................................................................................................................................................................................................................................................................................................................................................................................................................................................................................
SRS015854_WUGC_scaffold_8959/768-290                           AAUAUUACCCGAAAUAAAAAAAUAAAUUUUUUUUGAAAAAAGUAUUGCAAUUAUUGGAAACGUCAUGUAUAAUAUCACUUGCUGUGGC........AUGAUAGCUAUGAAGUUUG.AAGUUACUGUCCAUGA.................................................................GACAGAGA..A.UUC...GGCGGAGCGAAUGUCAA.....G..UUAGGAAAC...............UGAC..............GGCAA..G.UCACUGUACAGAACAGAUAUGGUCUACAAAAUGUAGAAACAACGUGUGAAAGUCCACAGGACACACACGGAGNNNNNCAAGUCAAGUAAUGAGAAUCACUCUCAAGGCGUAUGAUCACGAGUUAGUAGAUUCAAGCGCAAAGNNNNNNNNNNNNNNNGAACUCAUAAGAGACUUAUCGAUAUCAUCAAUCCAACACAGAAGACAACAGAGUCUUUAUCAAGGAUUGAAAUGCCAGCUGGUGUUUACAUUGAUAUCAAAAUGAAGCAGAAAUAAGCUUCAACAAUUAAUUAGUAUAUCCCCGAAUGGU
#=GR SRS015854_WUGC_scaffold_8959/768-290 CODON                ......................................................................................................................................................................................................................................................................................................................................................................................................................................................................................................................................................................................................................
#=GR SRS015854_WUGC_scaffold_8959/768-290 TT_RNIE_SLOW         ......................................................................................................................................................................................................................................................................................................................................................................................................................................................................................................................................................................................................................
SRS024075_LANL_scaffold_4405/2312-2790                         AAUAUUACCCGAAAUAAAAAAAUAAAUUUUUUUUGAAAAAAGUAUUGCAAUUAUUGGAAACGUCAUGUAUAAUAUCACUUGCUGUGGC........AUGAUAGCUAUGAAGUUUG.AAGUUACUGUCCAUGA.................................................................GACAGAGA..A.UUC...GGCGGAGCGAAUGUCAA.....G..UUAGGAAAC...............UGAC..............GGCAA..G.UCACUGUACAGAACAGAUAUGGUCUACAAAAUGUAGAAACAACGUGUGAAAGUCCACAGGACACACACGGAGAUGUGUACAGUCNNNNNNNNNNNNNNNNNUACUCUCAAGGCGUAUGAUCACGAGUUAGUAGAUUCAAGCGCAAAGAAAAUCAUCGAGACUGUAAAGAAGAAUGGAUCACAGGUGAGCGGACCGGUACCUCUUCCAACAAAGAAGGAAGUAGUUACAAUUCUUAGAGCUACUCACAAGUACAAGGAUUCUCGUGAACAGUUCGAGCAGAGAACUCAUAAGAGACUUAUCGAUAUCA
#=GR SRS024075_LANL_scaffold_4405/2312-2790 CODON              ...........................................................................................................................................................................................................................................................................................................................................................................AUG........................................................................................................................................................................................................................................
#=GR SRS024075_LANL_scaffold_4405/2312-2790 TT_RNIE_SLOW       ......................................................................................................................................................................................................................................................................................................................................................................................................................................................................................................................................................................................................................
SRS063040_Baylor_scaffold_7602/1119-641                        AAUAUUACCCGAAAUAAAAAAAUAAAUUUUUUUUGAAAAAAGUAUUGCAAUUAUUGGAAACGUCAUGUAUAAUAUCACUUGCUGUGGC........AUGAUAGCUAUGAAGUUUG.AAGUUACUGUCCAUGA.................................................................GACAGAGA..A.UUC...GGCGGAGCGAAUGUCAA.....G..UUAGGAAAC...............UGAC..............GGCAA..G.UCACUGUACAGAACAGAUAUGGUCUACAAAAUGUAGAAACAACGUGUGAAAGUCCACAGGACACACACGGAGAUGUGUACAGUCACCGCUUGUCGUACUGAAGUUAAAAGUGCGAAAAGGAGGCGACUUUUUUUAUGGCAAGUCAAGUAAUGAGAAUUACUCUCAAGGCGUAUGAUCACGAGUUAGUAGAUUCAAGCGCAAAGNNNNNNNNNNNNNNNNNNNNNNNNNNNNNNNNNNNNNNNNNNNNNGAGAACUCAUAAGAGACUUAUCGAUAUCAUCAAUCCAACACAGAAGACAACAGAGUCUU
#=GR SRS063040_Baylor_scaffold_7602/1119-641 CODON             ......................................................................................................................................................................................................................................................................................................................................................................................................................................................................................................................................................................................................................
#=GR SRS063040_Baylor_scaffold_7602/1119-641 TT_RNIE_SLOW      ......................................................................................................................................................................................................................................................................................................................................................................................................................................................................................................................................................................................................................
scaffold4160_1_MH0021/254-1                                    AAUAUUACCCGAAAUAAAAAAAUAAAUUUUUUUUGAAAAAAGUAUUGCAAUUAUUGGGAACGUCAUGUAUAAUAUCACUUGCUGUGGC........AUGAUAGCUAUGAAGUUUG.AAGUUACUGUCCAUGA.................................................................GACAGAGA..A.UUC...GGCGGAGCGAAUGUCAA.....G..UUAGGAAAC...............UGAC..............GGCAA..G.UCACUGUACAGAACAGAUAUGGUCUACAAAAUGUAGAAACAACGUGUGAAAGUCCACAGGACACACACGGAGAUGUGUACAG.................................................................................................................................................................................................................................
#=GR scaffold4160_1_MH0021/254-1 CODON                         ......................................................................................................................................................................................................................................................................................................................................................................................................................................................................................................................................................................................................................
#=GR scaffold4160_1_MH0021/254-1 TT_RNIE_SLOW                  ......................................................................................................................................................................................................................................................................................................................................................................................................................................................................................................................................................................................................................
scaffold8722_1_MH0027/266-15                                   AAUAUUACCCGAAAUAAAAAAAUAAAUUUUUUUUGAAAAAAGUAUUGCAAUUAUUGUAAACGUCAUGUAUAAUAUCACUUGCUGUGGC........AUGAUAGCUAUGAAGUUUG.AAGUUACUGUCCAUGA.................................................................GACAGAGA..A.UUC...GGCGGAGCGAAUGUCAA.....G..UUAGGAAAC...............UGAC..............GGCAA..G.UCACUGUACAGAACAGAUAUGGUCUACAAAAUGUAGAAACAACGUGUGAAAGUCCACAGGACACACACGGAGAUGUGUAC...................................................................................................................................................................................................................................
#=GR scaffold8722_1_MH0027/266-15 CODON                        ......................................................................................................................................................................................................................................................................................................................................................................................................................................................................................................................................................................................................................
#=GR scaffold8722_1_MH0027/266-15 TT_RNIE_SLOW                 ......................................................................................................................................................................................................................................................................................................................................................................................................................................................................................................................................................................................................................
scaffold18582_3_MH0040/411-1                                   AAUAUUAUCCGAAAUAAAAAAAUAAAUUUUUUUUGAAAAAAGUAUUGCAAUUAUUGUAAACGUCAUGUAUAAUAUCACUUGCUGUGGC........AUGAUAGCUAUGAAGUUUG.AAGUUACUGUCCAUGA.................................................................GACAGAGA..A.UUC...GGCGGAGCGAAUGUCAA.....G..UUAGGAAAC...............UGAC..............GGCAA..G.UCACUGUACAGAACAGAUAUGGUCUACAAAAUGUAGAAACAACGUGUGAAAGUCCACAGGACACACACGGAGAUGUGUACAGUCACCGCUUGUCGUACUGAAGUUAAAAGUGCCAAAAGGAGGCGACUUUUUUUAUGGCAAGUCAAGUAAUGAGAAUUACUCUCAAGGCGUAUGAUCACGAGUUAGUAGAUUCAAGCGCAAAGAAAAUCAUCGAGACUGUAAAGAAGAAUGGAUCACAG....................................................................
#=GR scaffold18582_3_MH0040/411-1 CODON                        .........................................................................................................................................................................................................................................................................................................................................................................................................................................AUG...................................................................................................STP....................................................................
#=GR scaffold18582_3_MH0040/411-1 TT_RNIE_SLOW                 ......................................................................................................................................................................................................................................................................................................................................................................................................................................................................................................................................................................................................................
scaffold13759_1_MH0046/251-1                                   AAUAUUACCCGAAAUAAAAAAAUAAAUUUUUUUUGAAAAAAGUAUUGCAAUUAUUGUAAACGUCAUGUAUAAUAUCACUUGCUGUGGC........AUGAUAGCUAUGAAGUUUG.AAGUUACUGUCCAUGA.................................................................GACAGAGA..A.UUC...GGCGGAGCGAAUGUCAA.....G..UUAGGAAAC...............UGAC..............GGCAA..G.UCACUGUACAGAACAGAUAUGGUCUACAAAAUGUAGAAACAACGUGUGAAAGUCCACAGGACACACACGGAGAAGUGUA....................................................................................................................................................................................................................................
#=GR scaffold13759_1_MH0046/251-1 CODON                        ......................................................................................................................................................................................................................................................................................................................................................................................................................................................................................................................................................................................................................
#=GR scaffold13759_1_MH0046/251-1 TT_RNIE_SLOW                 ......................................................................................................................................................................................................................................................................................................................................................................................................................................................................................................................................................................................................................
scaffold16705_1_O2.UC-22/254-1                                 AAUAUUACCCGAAAUAAAAAAAUAAAUUUUUUUUGAAAAAAGUAUUGCAAUUAUUGGAAACGUCAUGUAUAAUAUCACUUGCUGUGGC........AUGAUAGCUAUGAAGUUUG.AAGUUACUGUCCAUGA.................................................................GACAGAGA..A.UUC...GGCGGAGCGAAUGUCAA.....G..UUAGGAAAC...............UGAC..............GGCAA..G.UCACUGUACAGAGCAGAUAUGGUCUACAAAAUGUAGAAACAACGUGUGAAAGUCCACAGGACACACACGGAGAUGUGUACAG.................................................................................................................................................................................................................................
#=GR scaffold16705_1_O2.UC-22/254-1 CODON                      ......................................................................................................................................................................................................................................................................................................................................................................................................................................................................................................................................................................................................................
#=GR scaffold16705_1_O2.UC-22/254-1 TT_RNIE_SLOW               ......................................................................................................................................................................................................................................................................................................................................................................................................................................................................................................................................................................................................................
4491401.3_NODE_53304/529-1007                                  AAUAUUAUCCGAAAUAAAAAAAUAAAUUUUUUUUGAAAAAAGUAUUGCAAUUAUUGUAAACGUCAUGUAUAAUAUCACUUGCUGUGGC........AUGAUAGCUAUGAAGUUUG.AAGUUACUGUCCAUGA.................................................................GACAGAGA..A.UUC...GGCGGAGCGAAUGUCAA.....G..UUAGGAAAC...............UGAC..............GGCAA..G.UCACUGUACAGAACAGAUAUGGUCUACAAAAUGUAGAAACAACGUGUGAAAGUCCACAGGACACACACGGAGAUGUGUACAGUCACCGCUUGUCGUACUGAAGUUAAAAGUGCGAAAAGGAGGCGACUUUUUUUAUGGCAAGUCAAGUAAUGAGAAUUACUCUCAAGGCGUAUGAUCACGAGUUAGUAGAUUCAAGCGCAAAGAAAAUCAUCGAGACUGUAAAGAAGAAUGGAUCACAGGUGAGCGGACCGGUACCUCUUCCAACAAAGAAGGAAGUAGUUANNNNNNNNNNNNNNNNNNNNNNNNN
#=GR 4491401.3_NODE_53304/529-1007 CODON                       .........................................................................................................................................................................................................................................................................................................................................................................................................................................AUG..........................................................................................................................................................................
#=GR 4491401.3_NODE_53304/529-1007 TT_RNIE_SLOW                ......................................................................................................................................................................................................................................................................................................................................................................................................................................................................................................................................................................................................................
4491417.3_NODE_3394/16776-17254                                AAUAUUACCCGAAAUAAAAAAAUAAAUUUUUUUUGAAAAAAGUAUUGCAAUUAUUGGAAACGUCAUGUAUAAUAUCACUUGCUGUGGC........AUGAUAGCUAUGAAGUUUG.AAGUUACUGUCCAUGA.................................................................GACAGAGA..A.UUC...GGCGGAGCGAAUGUCAA.....G..UUAGGAAAC...............UGAC..............GGCAA..G.UCACUGUACAGAACAGAUAUGGUCUACAAAAUGUAGAAACAACGUGUGAAAGUCCACAGGACACACACGGAGAUGUGUACAGUCACCGCUUGUCGUACUGAAGUUAAAAGUGCGAAAAGGAGGCGACUUUUUUUAUGGCAAGUCAAGUAAUGAGAAUUACUCUCAAAGCGUAUGAUCACGAGUUAGUAGAUUCAAGCGCAAAGAAAAUCAUCGAGACUGUAAAGAAGAAUGGAUCACAGGUGAGCGGACCGGUACCUCUUCCAACAAAGAAGGAAGUAGUUACAAUUCUUAGAGCUACUCACAAGUA
#=GR 4491417.3_NODE_3394/16776-17254 CODON                     .........................................................................................................................................................................................................................................................................................................................................................................................................................................AUG..........................................................................................................................................................................
#=GR 4491417.3_NODE_3394/16776-17254 TT_RNIE_SLOW              ......................................................................................................................................................................................................................................................................................................................................................................................................................................................................................................................................................................................................................
DLF005_scaffold17120_4/40506-40028                             AAUAUUAUCCGAAAUAAAAAAAUAAAUUUUUUUUGAAAAAAGUAUUGCAAUUAUUGGAAACGUCAUGUAUAAUAUCACUUGCUGUGGC........AUGAUAGCUAUGAAGUUUG.AAGUUACUGUCCAUGA.................................................................GACAGAGA..A.UUC...GGCGGAGCGAAUGUCAA.....G..UUAGGAAAC...............UGAC..............GGCAA..G.UCACUGUACAGAACAGAUAUGGUCUACAAUAUGUAGAAACAACGUGUGAAAGUCCACAGGACACACACGGAGAUGUGUACAGUCACCGCUUGUCGUACUGAAGUUGAAAGUGCGAAAAGGAGGCGACUUUUUUUAUGGCAAGUCAAGUAAUGAGAAUUACUCUCAAGGCGUAUGAUCACGAGUUAGUAGAUUCAAGCGCAAAGAAAAUCAUCGAGACUGUAAAGAAGAAUGGAUCACAGGUGAGCGGACCGGUACCUCUUCCAACAAAGAAGGAAGUAGUUACAAUUCUUAGAGCUACUCACAAGUA
#=GR DLF005_scaffold17120_4/40506-40028 CODON                  .........................................................................................................................................................................................................................................................................................................................................................................................................................................AUG..........................................................................................................................................................................
#=GR DLF005_scaffold17120_4/40506-40028 TT_RNIE_SLOW           ......................................................................................................................................................................................................................................................................................................................................................................................................................................................................................................................................................................................................................
DOF003_scaffold17942_4/271-749                                 AAUAUUAUCCGAAAUAAAAAAAUAAAUUUUUUUUGAAAAAAGUAUUGCAAUUAUUGGAAACGUCAUGUAUAAUAUCACUUGCUGUGGC........AUGAUAGCUAUGAAGUUUG.AAGUUACUGUCCAUGA.................................................................GACAGAGA..A.UUC...GGCGGAGCGAAUGUCAA.....G..UUAGGAAAC...............UGAC..............GGCAA..G.UCACUGUACAGAACAGAUAUGGUCUACGAAAUGUAGAAACAACGUGUGAAAGUCCACAGGACACACACGGAGAUGUGUACAGUCACCGCUUGUCGUACUGAAGUUAAAAGUGCGAAAAGGAGGCGACUUUUUUUAUGGCAAGUCAAGUAAUGAGAAUUACUCUCAAGGCGUAUGAUCACGAGUUAGUAGAUUCAAGCGCAAAGAAAAUCAUCGAGACUGUAAAGAAGAAUGGAUCACAGGUGAGCGGACCGGUACCUCUUCCAACAAAGAAGGAAGUAGUUACAAUUCUUAGAGCUACUCACAAGUA
#=GR DOF003_scaffold17942_4/271-749 CODON                      .........................................................................................................................................................................................................................................................................................................................................................................................................................................AUG..........................................................................................................................................................................
#=GR DOF003_scaffold17942_4/271-749 TT_RNIE_SLOW               ......................................................................................................................................................................................................................................................................................................................................................................................................................................................................................................................................................................................................................
NLM004_scaffold3966_5/12715-13193                              AAUAUUACCCUAAAUAAAAAAAUAAAUUUUUUUUGAAAAAAGUAUUGCAAUUAUUGGAAACGUCAUGUAUAAUAUCACUUGCUGUGGC........AUGAUAGCUAUGAAGUUUG.AAGUUACUGUCCAUGA.................................................................GACAGAGA..A.UUC...GGCGGAGCGAAUGUCAA.....G..UUAGGAAAC...............UGAC..............GGCAA..G.UCACUGUACAGAACAGAUAUGGUCUACAAAAUGUAGAAACAACGUGUGAAAGUCCACAGGACACACACGGAGAUGUGUACAGUCACCGCUUGUCGUACUGAAGUUAAAAGUGCGAAAAGGAGGCGGCUUUUUUUAUGGCAAGUCAAGUAAUGAGAAUUACUCUCAAGGCGUAUGAUCACGAGUUAGUAGAUUCAAGCGCAAAGAAAAUCAUCGAGACUGUAAAGAAGAAUGGAUCACAGGUGAGCGGACCGGUACCUCUUCCAACAAAGAAGGAAGUAGUUACAAUUCUUAGAGCUACUCACAAGUA
#=GR NLM004_scaffold3966_5/12715-13193 CODON                   .........................................................................................................................................................................................................................................................................................................................................................................................................................................AUG..........................................................................................................................................................................
#=GR NLM004_scaffold3966_5/12715-13193 TT_RNIE_SLOW            ......................................................................................................................................................................................................................................................................................................................................................................................................................................................................................................................................................................................................................
NOM005_scaffold3277_7/8078-7600                                AAUAUUAUCCGAAAUAAAAAAAUAAAUUUUUUUUGAAAAAAGUAUUGCAAUUAUUGUAAACGUCAUGUAUAAUAUCACUUGCUGUGGC........AUGAUAGCUAUGAAGUUUG.AAGUUACUGUCCAUGA.................................................................GACAGAGA..A.UUC...GGCGGAGCGAAUGUCAA.....G..UUAGGAAAC...............UGAC..............GGCAA..G.UCACUGUACAGAACAGAUAUGGUCUACAAUAUGUAGAAACAACGUGUGAAAGUCCACAGGACACACACGGAGAUGUGUACAGUCACCGCUUGUCGUACUGAAGUUAAAAGUGCGAAAAGGAGGCGACUUUUUUUAUGGCAAGUCAAGUAAUGAGAAUUACUCUCAAGGCGUAUGAUCACGAGUUAGUAGAUUCAAGCGCAAAGAAAAUCAUCGAGACUGUAAAGAAGAAUGGAUCACAGGUGAGCGGACCGGUACCUCUUCCAACAAAGAAGGAAGUAGUUACAAUUCUUAGAGCUACUCACAAGUA
#=GR NOM005_scaffold3277_7/8078-7600 CODON                     .........................................................................................................................................................................................................................................................................................................................................................................................................................................AUG..........................................................................................................................................................................
#=GR NOM005_scaffold3277_7/8078-7600 TT_RNIE_SLOW              ......................................................................................................................................................................................................................................................................................................................................................................................................................................................................................................................................................................................................................
4491409.3_NODE_22629/14612-14191                               .........................................................AAACGUCAUGUAUAAUAUCACUUGCUGUGGC........AUGAUAGCUAUGAAGUUUG.AAGUUACUGUCCAUGA.................................................................GACAGAGA..A.UUC...GGCGGAGCGAAUGUCAA.....G..UUAGGAAAC...............UGAC..............GGCAA..G.UCACUGUACAGAACAGAUAUGGUCUACAAAAUGUAGAAACAACGUGUGAAAGUCCACAGGACACACACGGAGAUGUGUACAGUCACCGCUUGUCGUACUGAAGUUAAAAGUGCGAAAAGGAGGCGACUUUUUUUAUGGCAAGUCAAGUAAUGAGAAUUACUCUCAAGGCGUAUGAUCACGAGUUAGUAGAUUCAAGCGCAAAGAAAAUCAUCGAGACUGUAAAGAAGAAUGGAUCACAGGUGAGCGGACCGGUACCUCUUCCAACAAAGAAGGAAGUAGUUACAAUUCUUAGAGCUACUCACAAGUA
#=GR 4491409.3_NODE_22629/14612-14191 CODON                    .........................................................................................................................................................................................................................................................................................................................................................................................................................................AUG..........................................................................................................................................................................
#=GR 4491409.3_NODE_22629/14612-14191 TT_RNIE_SLOW             ......................................................................................................................................................................................................................................................................................................................................................................................................................................................................................................................................................................................................................
SRS015578_WUGC_scaffold_8463/254-1                             AAUAUUACCCGAAAUAAAAAAAUAAAUUUUUUUUGAAAAAAGUAUUGCAAUUAUUGGAAAUGUCAUGUAUAAUAUCACUUGCUGUGGC........AUGAUAGCUAUGAAGUUUG.AAGUUACUGUCCAUGA.................................................................GACAGAGA..A.UUC...GGCGGAGCGAAUGUCAA.....G..UUAGGAAAC...............UGAC..............GGCAA..G.UCACUGUACAGAACAGAUAUGGUCUACAAAAUGUAGAAACAACGUGUGAAAGUCCACAGGACACACACGGAGAUGUGUACAG.................................................................................................................................................................................................................................
#=GR SRS015578_WUGC_scaffold_8463/254-1 CODON                  ......................................................................................................................................................................................................................................................................................................................................................................................................................................................................................................................................................................................................................
#=GR SRS015578_WUGC_scaffold_8463/254-1 TT_RNIE_SLOW           ......................................................................................................................................................................................................................................................................................................................................................................................................................................................................................................................................................................................................................
SRS019161_WUGC_scaffold_21627/269-1                            AAUAUUACCCGAAAUAAAAAAAAUAAAUUUUUUUGAAAAAAGUAUUGCAAUUAUUGGAAACGUCAUGUAUAAUAUCACUUGCUGUGGC........AUGAUAGCUAUGAAGUUUG.AAGUUACUGUCCAUGA.................................................................GACAGAGA..A.UUC...GGCGGAGCGAAUGUCAA.....G..UUAGGAAAC...............UGAC..............GGCAA..G.UCACUGUACAGAACAGAUAUGGUCUACAAAAUGUAGAAACAACGUGUGAAAGUCCACAGGACACACACGGAGAUGUGUACAGUCACCGCUUGUCGUA..................................................................................................................................................................................................................
#=GR SRS019161_WUGC_scaffold_21627/269-1 CODON                 ......................................................................................................................................................................................................................................................................................................................................................................................................................................................................................................................................................................................................................
#=GR SRS019161_WUGC_scaffold_21627/269-1 TT_RNIE_SLOW          ......................................................................................................................................................................................................................................................................................................................................................................................................................................................................................................................................................................................................................
SRS024132_Baylor_scaffold_5045/254-1                           AAUAUUACCCGAAAUAAAAAAAUAAAUUUUUUUUGAAAAAAGUAUUGCAAUUAUUGGAAACGUCAUGUAUAAUAUCACUUGCUGUGGC........AUGAUAGCUAUGAAGUUUG.AAGUUACUGUCCAUGA.................................................................GACAGAGA..A.UUC...GGCGGAGCGAAUGUCAA.....G..UUAGGAAAC...............UGAC..............GGCAA..G.UCACUGUACAGAACAGAUAUGGUCUACAAAAUGUAGAAACAACGUGUGAAAGUCAACAGGACACACACGGAGAUGUGUACAG.................................................................................................................................................................................................................................
#=GR SRS024132_Baylor_scaffold_5045/254-1 CODON                ......................................................................................................................................................................................................................................................................................................................................................................................................................................................................................................................................................................................................................
#=GR SRS024132_Baylor_scaffold_5045/254-1 TT_RNIE_SLOW         ......................................................................................................................................................................................................................................................................................................................................................................................................................................................................................................................................................................................................................
SRS048164_WUGC_scaffold_7310/1871-2270                         AAUAUUACCCGAAAUAAAAAAAUAAAUUUUUUUUGAAAAAAGUAUUGCAAUUAUUGGAAACGUCAUGUAUAAUAUCACUUGCUGUGGC........AUGAUAGCUAUGAAGUUUG.AAGUUACUGUCCAUGA.................................................................GACAGAGA..A.UUC...GGCGGAGCGAAUGUCAA.....G..UUAGGAAAC...............UGAC..............GGCAA..G.UCACUGUACAGAACAGAUAUGGUCUACAAAAUGUAGAAACAACGUGUGAAAGUCUACAGGACACACACGGAGAUGUGUACAGUCACCGCUUGUCGUACUGAAGUUAAAAGUGCGAAAAGGAGGCGACUUUUUUUAUGGCAAGUCAAGUAAUGAGAAUUACUCUCAAGGCGUAUGAUCAUGAGUUAGUAGAUUCAAGCGCAAAGAAAAUCAUCGAGACUGUAAAGAAGA...............................................................................
#=GR SRS048164_WUGC_scaffold_7310/1871-2270 CODON              .........................................................................................................................................................................................................................................................................................................................................................................................................................................AUG.......................................................................................STP................................................................................
#=GR SRS048164_WUGC_scaffold_7310/1871-2270 TT_RNIE_SLOW       ......................................................................................................................................................................................................................................................................................................................................................................................................................................................................................................................................................................................................................
SRS078176_LANL_scaffold_9297/271-1                             AAUAUUAUCUGAAAUAAAAAAAUAAAUUUUUUUUAAAAAAGGUAUUGCAAUUAUUGCAAACGUCAUGUAUAAUAUCACUUGCUGUGGC........AUGAUAGCUAUGAAGUUUG.AAGUUACUGUCCAUGA.................................................................GACAGAGA..A.UUC...GGCGGAGCGAAUGUCAA.....G..UUAGGAAAC...............UGAC..............GGCAA..G.UCACUGUACAGAACAGAUAUGGUCUACAAAAUGUAGAAACAACGUGUGAAAGUCCACAGGACACACACGGAGAUGUGUACAGUCACCGCUUGUCGUACU................................................................................................................................................................................................................
#=GR SRS078176_LANL_scaffold_9297/271-1 CODON                  ......................................................................................................................................................................................................................................................................................................................................................................................................................................................................................................................................................................................................................
#=GR SRS078176_LANL_scaffold_9297/271-1 TT_RNIE_SLOW           ......................................................................................................................................................................................................................................................................................................................................................................................................................................................................................................................................................................................................................
scaffold19886_8_MH0004/1379-1634                               AAUAUUAUCCGAAAUAAAAAAAUAAAUUUUUUUUGAAAAAAGUAUUGCAAUUAUUGGAAACGUCAUGUAUAAUAUCACUUGCUGUGGC........AUGAUAGCUAUGAAGUUUG.AAGUUACUGUCCAUGA.................................................................GACAGAGA..A.UUC...GGCGGAGCGAAUGUCAA.....G..UUAGGAAAC...............UGAC..............GGCAA..G.UCACUGUACAGAACAGAUAUGGUCUACAAAAUGUAGAAACAACGUGUGAAAGUCCACAGGACACACACGGAGAUGUGUACAGUC...............................................................................................................................................................................................................................
#=GR scaffold19886_8_MH0004/1379-1634 CODON                    ......................................................................................................................................................................................................................................................................................................................................................................................................................................................................................................................................................................................................................
#=GR scaffold19886_8_MH0004/1379-1634 TT_RNIE_SLOW             ......................................................................................................................................................................................................................................................................................................................................................................................................................................................................................................................................................................................................................
4491414.3_NODE_10232/18797-19275                               AAUAUUACCCGAAAUAAAAAAAUAAAUUUUUUUUAAAAAAAGUAUUGCAAUUAUUGAAAACGUCAUGUAUAAUAUCACUUGCUGUGGC........AUGAUAGCUAUGAAGUUUG.AAGUUACUGUCCAUGA.................................................................GACAGAGA..A.UUC...GGCGGAGCGAAUGUCAA.....G..UUAGGAAAC...............UGAC..............GGCAA..G.UCACUGUACAGAACAGAUAUGGUCUACAAUAUGUAGAAACAACGUGUGAAAGUCCACAGGACACACACGGAGAUGUGUACAGUCACCGCUUGUCGUACUGAAGUUAAAAGUGCGAAAAGGAGGCGACUUUUUUUAUGGCAAGUCAAGUAAUGAGAAUUACUCUCAAGGCGUAUGAUCACGAGUUAGUAGAUUCAAGCGCAAAGAAAAUCAUCGAGACUGUAAAGAAGAAUGGAUCACAGGUGAGCGGACCGGUACCUCUUCCAACAAAGAAGGAAGUAGUUACAAUUCUUAGAGCUACUCACAAGUA
#=GR 4491414.3_NODE_10232/18797-19275 CODON                    .........................................................................................................................................................................................................................................................................................................................................................................................................................................AUG..........................................................................................................................................................................
[truncated: 1,078,457 more chars]
