# Supplementary material for: Discovery of 20 novel ribosomal leader candidates in bacteria and archaea
Source: BMC Microbiol. 2020 May 24;20:130. doi: 10.1186/s12866-020-01823-6 (PMC7247131; doi:10.1186/s12866-020-01823-6)
Supplement: Supplementary file 3 — Additional file 3. Archive of machine-readable alignments for all r-leader motifs that include flanking sequences and metadata. The alignments are stored in Stockholm format, which are text files that can be opened in any text editor (using a fixed-width font) and interpreted by software packages such as Infernal [54]. [file 12866_2020_1823_MOESM3_ESM.zip › sto-with-annot/S15-Flavobacteria.sto]

# STOCKHOLM 1.0
#=GF AnnotStoArgs -database refseq72env13-microbial -parallel mpicmdSLURM -pna 16,gb=1.8,wd=1 -parentDir finalizing/2019-06-20-S15-Flavo-cleaned
#=GF ID S15-Flavobacteria
#=GF DE S15-Flavobacteria ribosomal protein leader
#=GF AU Eckert I, Weinberg Z
#=GF TP Cis-reg; leader;
#=GF WK http://en.wikipedia.org/wiki/Ribosomal_Protein_S15_Leader
#=GF FancifyStockholm -longtable -wrapGeneContext 6in -recycleGeneColors
#=GF FancifyStockholmGeneContext -leftNothing -rightOperonOrCount 1
#=GF ORIGINAL_MOTIF 68	1548	0	0	refseq	25	bacteroid	jeremy	s45_55S100O5Min3	cmfinder		end
#=GF TRUNCATED_SO_IGNORE JGI20157J14317_10540709/1-95 JGI25912J50252_10519782/1-87 JGI1358J11329_10753570/1-103 2236876010_0072511/1-79 TDF_OR_ARG04_113m_c1142939/1-76 JGI11876J14442_10777007/1-97 P_1C_Sed_3_UnCty_1076145/1-104 JGI12109J20283_11630359/1-72 JGI24723J26617_10626852/1-101 SI60aug11_200m_c1158588/1-114 NCBI_READ_1112637521993/1-93 3300000052_173111/1-115 JGI24770J26754_10439478/423-351 JGI20153J14318_10238679/400-329 JGI11876J14442_10587335/1-82 DelMOSum2010_c10125936/995-908 C687J26635_10351666/1-118 JGI20153J14318_10006365/7166-7080 DelMOSum2010_c10228622/601-514 JGI20151J14362_10359390/1-95 JGI11978J13257_1012363/555-460 SA_S2_NOR15_50m_c10361237/430-336 BS_KBA_SWE02_21m_10103622/1-97 JGI20160J14292_10240642/1-90 KGI_S1_ANT01_95m_c10162613/599-514 P_2C_Liq_1_UnCty_1055878/1-90 Antartic2_1082464/1-109 CETE01192631.1/1-107 PML_READ_00021265/1-93 SRS017533_C4119794/1-87 JGI20153J14318_10265009/1-87 CEQU01112747.1/1-95 PML_READ_01190999/1-104 KVWG_1_1_1_newblercontig57563/1-127 JGI24723J26617_10008030/1-108 2236876009_218380/1-103 JGI20153J14318_10040461/1851-1758 JGI20154J14316_10013003/1-92 JGI20156J14371_10143989/676-586 JGI20156J14371_10358347/346-257 SRS013533_PGA_scaffold_80365/1-110 DelMOSum2011_c10647514/1-117 CERM01145273.1/627-522 CENO01150882.1/1-110 JGI20156J14371_10097282/960-851 JGI20157J14317_10434387/328-239 KVRMV2_100557609/1-104 JGI12218J13221_1013300/607-505 CENG01124781.1/7011-6917 ElkS_mat_CD2A_1076988/430-323 JGI25909J50240_1200533/390-282 JGI20154J14316_10184701/525-423 JGI20154J14316_10001963/17786-17680 ElkS_mat_CD2A_1190680/273-212 BS_KBA_SWE21_205m_10541974/272-213 JGI11876J14442_10489920/398-315 2236876003_121342/409-271 PML_READ_00496964/1-153
#=GS KGI_S1_ANT01_95m_c10197802/190-524 ANNOT No UAnnUUUG is apparent in the 100 nucleotides upstream of this motif instance.
NZ_APLF01000002.1/80957-80515                                   UUAUACUUGGAUCUGAUCUUGAAUCAACCCGUAAGAGCUUAAUUUUUAUAAAUUUAAUAUUCAAUUUCAAUUUAAAAGCAUACUU.UUGCACAAU............UGAAUAG...........AAAAC.................CUAUUCU......................................AGC.AUAAA.AAUUAUU...GA.AA..CAAUAUUGGCAUGUACUUAACAUUAGAAGAAAAAGGCAAAUUAUUUGCUAAACACGGUAAAGACGAGAAAGAUUCUGGUUCUGCCGAAGGUCAAAUCGCAUUGAUGACCAGGAGAAUUGAAUACAUCUCUCAACACCUCAAAACAAACAGAAAAGACUAUAAUUCUGAACGUUCUCUAGUAAAGCUUGUAGGUAAAAGAAGAAACCUAUUGGAUUAUCUGAUGAAGAAAGAUAUCCUGAGAUAUAGAGCUAUUGUAAAAGAUUUAGGAUUAAGAAAAUAAAUUUAAAGGGGCAACAUUGCCCCUUUUUUAG
#=GR NZ_APLF01000002.1/80957-80515 CODON                        .......................................STP...........................................................................................................................................................................................AUG........................................................................................................................................................................................................................................................................STP...............................
#=GR NZ_APLF01000002.1/80957-80515 TT_RNIE_SLOW                 ..................................................................................................................................................................................................................................................................................................................................................................................................................................................................................................................................................
P_2C_Liq_1_UnCty_1066413/360-1                                  UCUGUAUAUAGAUUUAAUAAUGAAUGCGCCUGUGAGAGCUUAAUUUUUAAAAGAAAUACGUUUAUUUCAUUUUAAAUACCUACUU.UUGCACGAU............UGAAUAG...........AAAAC.................CUAUUCU......................................AGC.AUAAA.AAUUAUU...GA.AA..CAAUAUUGGCAUGUACUUAACACAAGAAGAAAAAGGCAAAUUAUUUGCUAAACAUGGGAAAAAUGAAAAAGAUUCUGGGUCUGCUGAAGGGCAAAUCGCUUUGAUGACACAAAGAAUCCAGCAUAUUUCUCAACACCUAAAAACAAACAGAAAAGAUUUUAAUUCUGAAAGAUCUCUAGUGAAAUUAGUAGGUAAACGUAGAAACUUAUUAGAUUACCUCAUGAAAAA...................................................................................
#=GR P_2C_Liq_1_UnCty_1066413/360-1 CODON                       ........................................STP..........................................................................................................................................................................................AUG..................................................................................................................................................................................................................STP.....................................................................................
#=GR P_2C_Liq_1_UnCty_1066413/360-1 TT_RNIE_SLOW                ..................................................................................................................................................................................................................................................................................................................................................................................................................................................................................................................................................
SL_9KL_010_SED_10540992/46-323                                  CCUUUACAUAGAUUUGAUUAUGAAUCAACCUGUGAGAGCAUAAUUUUUAAAUUAAUGUCAUCAAUUUAAAAUUAAUAUUGUACUU.UUGCGCCAU............UAAAUAGA..........AAA..................UCUAUUUU......................................AGC.AUAAA.AAUUAUU...GA.AA..UAAUAUUGGCAUGUACUUAACAUUAGAAGAAAAAGGCAAAUUAUUUGCCAAACAUGGUAAGAACGAGAAAGACACAGGUUCUACCGAAGGGCAAAUUGCUUUGAUGACUCAAAGAAUUGAACACAUCUCUCAGCACUUAAAAACAA.....................................................................................................................................................................
#=GR SL_9KL_010_SED_10540992/46-323 CODON                       ........................................STP..........................................................................................................................................................................................AUG.................................................................................................................................STP......................................................................................................................................................................
#=GR SL_9KL_010_SED_10540992/46-323 TT_RNIE_SLOW                ..................................................................................................................................................................................................................................................................................................................................................................................................................................................................................................................................................
JGI11876J14442_10000003/205200-205642                           AUCUUUAUAUAGACCUUAUUACAAAUGAGCCUGUUAGAGCAUAAUCUCGUAAAAAAGGUUCCUAUUUCAAAUUAAAAGAUUACUU.UUGCACGAU............CGAAUAG...........AAAAA.................CUAUUCU......................................CGC.AUAAA.AAUUAUU...GA.AA..UAAUAUUGGCAUGUACCUAACAUUAGAAGAAAAAGGCAAAUUAUUUGCUAAACACGGAAAGAACGAGAAAGACACUGGAUCUGCUGAAGGUCAGAUCGCUUUGAUGACUCAGAGAAUCGAGCACAUUUCUCAACACUUAAAAACAAAUAGAAAAGAUUUUAAUUCUGAAAGAUCUUUGGUCAAACUAGUUGGUAAAAGAAGAAAUCUUCUUGACUACCUCAUGAAAAAAGAUAUCAUGAGAUAUAGAGCCAUUGUUAAAGAAUUAGGAUUAAGAAAAUAAAUAUCAAAGGGGCAUUUUGCCUCUUUUUUAA
#=GR JGI11876J14442_10000003/205200-205642 CODON                .........................................STP.........................................................................................................................................................................................AUG........................................................................................................................................................................................................................................................................STP...............................
#=GR JGI11876J14442_10000003/205200-205642 TT_RNIE_SLOW         ..................................................................................................................................................................................................................................................................................................................................................................................................................................................................................................................................................
NC_018721.1/147546-147988                                       UUAUACUUGGAUCUGAUCUUGAAUCCACCAGUGAGGGCUUAUUUUUUAUAAAUUUGAUAUUUAGAUUCAAUAUAAAAGGGUACUU.UUGCACGAU............UGAAUAGA..........AAA..................UCUAUUUU......................................AGC.AUAAA.AAUUAUU...GA.AA..UAAUAUUGGCAUGUACUUAACACAAGAAGAAAAAGGCGAAUUAUUCGCCAAACACGGUAAGGAUAGUAAAGAUUCCGGAUCUGCAGAAGGUCAAAUCGCAUUGAUGACCGGAAGAAUUGAAUUCAUUUCUCAACACCUUAAGACAAACAGAAAAGAUUAUAAUUCUGAACGUUCACUAGUAAAACUUGUAGGUAAAAGAAGAAACCUAUUGGAUUAUCUUAUGAAGAAACAUAUUAUGAGGUAUAGAGCUAUUGUAAAAGAUUUAGGAUUAAGAAAAUAAAUUUAAAGGGGCAAUUUUGCCCCUUUUUUAG
#=GR NC_018721.1/147546-147988 CODON                            .....................................................................................................................................................................................................................................AUG........................................................................................................................................................................................................................................................................STP...............................
#=GR NC_018721.1/147546-147988 TT_RNIE_SLOW                     ..................................................................................................................................................................................................................................................................................................................................................................................................................................................................................................................................................
NZ_KB905343.1/600561-600119                                     UCUUUACAUAGACCUUAUUCUAAAUCAGCCAGUAAGAGCAUAAUUUUUUUAGAAGAGGUUGCUAUCUCCAUUUAAAAGAUUACUU.UUGCAGGAU............UGAAUAGA..........AAA..................UCUAUUCU......................................AGC.AUAAA.AAUUAUU...GA.AA..UAAUAUUGGCAUGUACUUAACAUUAGAAGAAAAAGGCAAAUUAUUUGCUAAACACGGUAAGAACGAGAAAGAUUCUGGUUCUGCAGAAGGCCAGAUCGCUUUGAUGACUCAGAGAAUUGAGCACAUUUCUCAACACUUAAAAACAAACAGAAAAGAUUUUAAUUCUGAAAGAUCUUUGGUUAAACUAGUUGGUAAAAGAAGAAAUCUUCUCGACUACCUCAUGAAAAAAGACAUCAUGAGAUACAGAGCCAUCGUUAAAGAAUUAGGAUUAAGAAAAUAAAAAUUAAAGGGGCACUUUGCCCCUUUUUUAA
#=GR NZ_KB905343.1/600561-600119 CODON                          ........................................STP..........................................................................................................................................................................................AUG........................................................................................................................................................................................................................................................................STP...............................
#=GR NZ_KB905343.1/600561-600119 TT_RNIE_SLOW                   ..................................................................................................................................................................................................................................................................................................................................................................................................................................................................................................................................................
JGI1221J11331_1000106/12447-12005                               UUAUACUUGGAUCUCAUCUUGAAUCAACCAGUGAGAGCUUAAUUUUUAUAAAUUUAAUAUUCAGAUUCAAUAUAAAAGGGUACUU.UUGCAGGAU............UGAAUAGA..........AAA..................UCUAUUUU......................................AGC.AUAAA.AAUUAUU...GA.AA..UAAUAUUGGCAUGUACUUAACACAAGAAGAAAAAGGCAAAUUAUUUGCUAAACACGGUAAGGACGAGAAAGAUUCUGGUUCUACCGAAGGUCAAAUCGCAUUGAUGACCGGAAGAAUUGAAUACAUUUCUCAACACCUUAAGACAAAUAGAAAAGAUUAUAAUUCUGAACGUUCUCUAGUAAAACUUGUAGGUAAAAGAAGAAACCUAUUGGAUUAUCUAAUGAAGAAACAUAUCAUGAGAUAUAGAGCUAUCGUAAAAGAUUUAGGAUUAAGAAAAUAAAUUUAAAGGGGCAACAUUGCCCCUUUUUUAG
#=GR JGI1221J11331_1000106/12447-12005 CODON                    .......................................STP...........................................................................................................................................................................................AUG........................................................................................................................................................................................................................................................................STP...............................
#=GR JGI1221J11331_1000106/12447-12005 TT_RNIE_SLOW             ..................................................................................................................................................................................................................................................................................................................................................................................................................................................................................................................................................
P_1C_Liq_1_UnCty_1089716/187-1                                  AUUUAUACAUAGAUCUUAUUAGGAACCAGCAAGUAAGAGCAUAAAUUCACUGAAUUACUUUGCAAUUAAAUUUAAAAGAUUACUU.UUGCACGAU............CGAAUAGA..........AAA..................UCUAUUCU......................................AGC.AUAAA.AAUUAUU...GA.AA..UAAUAUUGGCAUGUACUUAACAUUAGAAGAAAAAGGCAAAUUAUUUGCUAAACAC................................................................................................................................................................................................................................................................
#=GR P_1C_Liq_1_UnCty_1089716/187-1 CODON                       .........................................STP......................................................................................................................................................................................................................................................................................................................................................................................................................................................................................................
#=GR P_1C_Liq_1_UnCty_1089716/187-1 TT_RNIE_SLOW                ..................................................................................................................................................................................................................................................................................................................................................................................................................................................................................................................................................
P_1C_Liq_3_UnCty_1064543/289-1                                  ......................AAAUGAGCCUGUUAGGGCAUAAUCUUAUAAAAAAGACUCCUAUUUCAAAUUAAAAGAUUACUU.UUGCACGAU............UGAAUAGA..........AAA..................UCUAUUCU......................................CGC.AUAAA.AAUUAUU...GA.AA..UAAUAUUGGCAUGUACCUAUCAUUAGAAGAAAAAGGCAAAUUAUUUGCUAAACACGGAAAGAACGAGAAAGACACUGGAUCUGCAGAAGGUCAGAUCGCUUUGAUGACUCAGAGAAUUGAGCACAUUUCUCAACACUUAAAAACAAACAGAAAAGAUUUUAAUUCUGAAAGAUCUUUGG....................................................................................................................................
#=GR P_1C_Liq_3_UnCty_1064543/289-1 CODON                       .....................................................................................................................................................................................................................................AUG..................................................................................................................................................................STP.....................................................................................................................................
#=GR P_1C_Liq_3_UnCty_1064543/289-1 TT_RNIE_SLOW                ..................................................................................................................................................................................................................................................................................................................................................................................................................................................................................................................................................
P_1C_Liq_1_UnCty_1008265/1335-1605                              AUCUUUAUAUAGACCUUAUUACAAAUGAGCCUGUUAGGGCAUAAUCUUAUAAAAAAGACUCCUAUUUCAAAUUAAAAGAUUACUU.UUGCACGAU............UGAAUAGA..........AAA..................UCUAUUCU......................................CGC.AUAAA.AAUUAUU...GA.AA..UAAUAUUGGCAUGUACCUAUCAUUAGAAGAAAAAGGCAAAUUAUUUGCUAAACACGGAAAGAACGAGAAAGACACUGGAUCUGCAGAAGGUCAGAUCGCUUUGAUGACUCAGAGAAUUGAGCACAUUUCUCAACACUUA............................................................................................................................................................................
#=GR P_1C_Liq_1_UnCty_1008265/1335-1605 CODON                   .........................................STP.........................................................................................................................................................................................AUG...........................................................................................................................STP............................................................................................................................................................................
#=GR P_1C_Liq_1_UnCty_1008265/1335-1605 TT_RNIE_SLOW            ..................................................................................................................................................................................................................................................................................................................................................................................................................................................................................................................................................
P_2C_Liq_1_UnCty_1170116/10-335                                 AUCUUUAUAUAGACCUUAUUACAAAUGAGCCUGUUAGGGCAUAAUCUUAUAAAAAAGACUCCUAUUUCAAAUUAAAAGAUUACUU.UUGCACGAU............UGAAUAGA..........AAA..................UCUAUUCU......................................CGC.AUAAA.AAUUAUU...GA.AA..UAAUAUUGGCAUGUACCUAUCAUUAGAAGAAAAAGGCAAAUUAUUUGCUAAACACGGAAAGAACGAGAAAGACACUGGAUCUGCAGAAGGUCAGAUCGCUUUGAUGACUCAGAGAAUUGAGCACAUUUCUCAACACUUAAAAACAAACAGAAAAGAUUUUAAUUCUGAAAGAUCUUUGGUCAAAUUAGUUGGUA.....................................................................................................................
#=GR P_2C_Liq_1_UnCty_1170116/10-335 CODON                      .....................................................................................................................................................................................................................................AUG.................................................................................................................................................................................STP......................................................................................................................
#=GR P_2C_Liq_1_UnCty_1170116/10-335 TT_RNIE_SLOW               ..................................................................................................................................................................................................................................................................................................................................................................................................................................................................................................................................................
NZ_CM001437.1/1513341-1512897                                   UGUAAUAAGGUGUUAGCAAGGAACUUAUUAUUUUUUUGAAAAAAAAUAUAGAACUGUGAUGAUGGUUUGAAAAAUAAAAGUAACU.UUGCAAUU.............GAAUUUUAG.........AGAA................CUAGAAUUC.....................................GUAC.AUAAA.AAUCAU....UA.AA..GAAUAUUGGCAUGUAUUUAACGAAAGAAAAAAAAGCUGAGAUCUUCCAACAACACGGAGGUGUAGCUGCAAACACAGGAUCUGCAGAAGGACAAAUCGCUUUGUUCACUUACAGAAUCUCUCACUUAACUGAGCACUUGAAAAGAAAUCGUAAAGAUUACAACACGGAGCGUUCAUUAGUUCUUUUAGUAGGUAAAAGAAGAAGACUUCUUGACUACUUAAAGAAAACUGAGAUUAACAGAUAUCGUGAGAUCAUUAAAGUAUUGGGUAUUAGAAAAUAAUCAAUAUAGGAAAGAGGUGCCUGCGCGCCUC
#=GR NZ_CM001437.1/1513341-1512897 CODON                        ..STP................................................................................................................................................................................................................................AUG........................................................................................................................................................................................................................................................................STP...............................
#=GR NZ_CM001437.1/1513341-1512897 TT_RNIE_SLOW                 ..................................................................................................................................................................................................................................................................................................................................................................................................................................................................................................................................................
JGI20156J14371_10110659/760-314                                 CUUUGGCGCUUUCAUUGAAGCUUUUUAGAUCAUAAAAGUUAAAAAAUAAUAAACAAGGCUUGUAAUAAGGAUAAAUUACUUAUCU.UUGCGCCU.............CGGUUGCUGA........AAGG...............UCAG.GACCA......................................UAC.AUAAA.AAUUAUU...UAAAU..AAAUAUUCGAAUGUAUUUAGAUUCAAAAUCAAAAACAGAUAUCUUCAAAAAACACGGAGGUUCUGAAACAAACACUGGUUCUUCAGAAGGACAAGUAGCAUUAUUUUCUUACAGAAUUUCUCAUUUAACUGAGCAUUUGAAGAAAAAUCGUAAAGAUUACGCUACGCAAAGAGCACUACAAUUAUUAGUUGGUAAGCGAAGAAGCUUAUUGGAUUAUUUGAAGAAGAAGGAUAUUGAAAGAUAUCGUGCAAUCGUUAAAGAAUUAGGAUUACGUCGUUAAUCUUACUUAACAUAUAAUAAAAUUGGGGGGC
#=GR JGI20156J14371_10110659/760-314 CODON                      ................................STP..................................................................................................................................................................................................AUG........................................................................................................................................................................................................................................................................STP...............................
#=GR JGI20156J14371_10110659/760-314 TT_RNIE_SLOW               ..................................................................................................................................................................................................................................................................................................................................................................................................................................................................................................................................................
JGI20160J14292_10230840/1-391                                   ........................................................GGCUUGUAAUAAGGAUAAAUUACUUAUCU.UUGCGCCU.............CGGUUGCUGA........AAGG...............UCAG.GACCA......................................UAC.AUAAA.AAUUAUU...UAAAU..AAAUAUUCGAAUGUAUUUAGAUUCAAAAUCAAAAACAGAUAUCUUCAAAAAACACGGAGGUUCUGAAACAAACACUGGUUCUUCAGAAGGACAAGUAGCAUUAUUUUCUUACAGAAUUUCUCAUUUAACUGAGCAUUUGAAGAAAAAUCGUAAAGAUUACGCUACGCAAAGAGCACUACAAUUAUUAGUUGGUAAGCGAAGAAGCUUAUUGGAUUAUUUGAAGAAGAAGGAUAUUGAAAGAUAUCGUGCAAUCGUUAAAGAAUUAGGAUUACGUCGUUAAUCUUACUUAACAUAUAAUAAAAUUGGGGGGC
#=GR JGI20160J14292_10230840/1-391 CODON                        .....................................................................................................................................................................................................................................AUG........................................................................................................................................................................................................................................................................STP...............................
#=GR JGI20160J14292_10230840/1-391 TT_RNIE_SLOW                 ..................................................................................................................................................................................................................................................................................................................................................................................................................................................................................................................................................
JGI20155J14468_10405117/378-1                                   ..............................................UAAUAAACAAGGCUUGUAAUAAGGAUAAAUUACUUAUCU.UUGCGCCU.............CGGUUGCUGA........AAGG...............UCAG.GACCA......................................UAC.AUAAA.AAUUAUU...UAAAU..AAAUAUUCGAAUGUAUUUAGAUUCAAAAUCAAAAACAGAUAUCUUCAAAAAACACGGAGGUUCUGAAACAAACACUGGUUCUUCAGAAGGACAAGUAGCAUUAUUUUCUUACAGAAUUUCUCAUUUAACUGAGCAUUUGAAGAAAAAUCGUAAAGAUUACGCUACGCAAAGAGCACUACAAUUAUUAGUUGGUAAGCGAAGAAGCUUAUUGGAUUAUUUGAAGAAGAAGGAUAUUGAAAGAUAUCGUGCAAUCGUUAAAGAAUUAGGAUUACGUCGUUAAUCUUACUU.......................
#=GR JGI20155J14468_10405117/378-1 CODON                        .....................................................................................................................................................................................................................................AUG........................................................................................................................................................................................................................................................................STP...............................
#=GR JGI20155J14468_10405117/378-1 TT_RNIE_SLOW                 ..................................................................................................................................................................................................................................................................................................................................................................................................................................................................................................................................................
JGI20159J14440_10135058/26-472                                  CCUUGGCGCUUUCAUUGAAGCUUUUUAGAUCAUAAAAGUUAAAAAAUAAUAAACAAGGCUUGUAAUCAGGAUAAAAUACUUAUCU.UUGCGCCU.............CGGUAACUGA........AAGG...............UCAGG.ACCA......................................UAC.AUAAA.AAUUAUU...UAAAU..AAAUAUUCGAAUGUACUUAGAUUUAAAAUCAAAAACAGAUAUCUUCAAAAAGCAUGGAGGUUCUGAAACAAACACUGGUUCUUCAGAAGGACAAGUAGCAUUAUUUUCUUAUAGAAUUUCUCAUUUAACUGAGCACUUAAAGAAAAAUCGUAAAGAUUACGCUACGCAAAGAGCACUACAAUUAUUAGUUGGUAAGCGAAGAAGCUUAUUGGAUUAUUUGAAGAAAAAAGAUAUUGAGAGAUAUCGUUCAAUUGUUAAAGAGUUAGGAUUACGUCGUUAAUCUUACUUAACAUAUAACAAAAUUGGGGGGC
#=GR JGI20159J14440_10135058/26-472 CODON                       .....................................................................................................................................................................................................................................AUG........................................................................................................................................................................................................................................................................STP...............................
#=GR JGI20159J14440_10135058/26-472 TT_RNIE_SLOW                ..................................................................................................................................................................................................................................................................................................................................................................................................................................................................................................................................................
JGI20155J14468_10023041/360-1                                   CCUUGGCGCUUUCAUUGAAGCUUUUUAGAUCAUAAAAGUUAAAAAAUAAUAAACAAGGCUUGUAAUCAGGAUAAAAUACUUAUCU.UUGCGCCU.............CGGUAACUGA........AAGG...............UCAGG.ACCA......................................UAC.AUAAA.AAUUAUU...UAAAU..AAAUAUUCGAAUGUACUUAGAUUUAAAAUCAAAAACAGAUAUCUUCAAAAAGCAUGGAGGUUCUGAAACAAACACUGGUUCUUCAGAAGGACAAGUAGCAUUAUUUUCUUAUAGAAUUUCUCAUUUAACUGAGCACUUAAAGAAAAAUCGUAAAGAUUACGCUACGCAAAGAGCACUACAAUUAUUAGUUGGUAAGCGAAGAAGCUUAUUGGAUUAUUUGAAGA.......................................................................................
#=GR JGI20155J14468_10023041/360-1 CODON                        ................................STP..................................................................................................................................................................................................AUG...............................................................................................................................................................................................................STP........................................................................................
#=GR JGI20155J14468_10023041/360-1 TT_RNIE_SLOW                 ..................................................................................................................................................................................................................................................................................................................................................................................................................................................................................................................................................
CAM_READ_0235006571/246-1                                       UCCGCGUCAGGAGCUGCGUGAGCGCGUUGCGCAAGCGUUGAAAAUGAUGGAAGUCCCUGCGUAAAACCAGAAAGAAAACCUACCU.UUGCGGUCCC...........UUUAGACGC.........UUA.................GCGUUGAAU......................................GGC.AUAAC.AAUCAUU...GA.AA..CAAUAUUGGAAUGUAUUUGACUCCAGAAAAAAAGCAAGAGUUCUUCGCCAAGUACGGCAAGAACGAGAAGGACACCGGCUCUGCAGAAGCGCAGAUCGCCAUGUUCUCCUU........................................................................................................................................................................................................
#=GR CAM_READ_0235006571/246-1 CODON                            ..................STP................................................................................................................................................................................................................AUG.............................................................................................STP..........................................................................................................................................................................................................
#=GR CAM_READ_0235006571/246-1 TT_RNIE_SLOW                     ..................................................................................................................................................................................................................................................................................................................................................................................................................................................................................................................................................
3300001592_10000361/46151-45717                                 AAAUGUGGCUAAACUCAAUUUAAUAAAAAGCUGAUUAUUAAGUUUUUUAACAUAGAGUAACAAGUUAACAGAAUAAUGCUUAGUU.UUGCCACCU............UA................AAU........................UA...................................UCAUAC.AUAAU.AAACAUU...UAAAA..CAAUUUUGGCAUGUAUUUAUCAUCUGAAAAAAAACAAGAAAUUUUUAAACAGUACGGCGGAGACGCUAAAAACACUGGCUCAACUGAAGGUCAAAUCGCAUUAUUUACUUUUAGAAUUAACCAUUUAACUGAACACUUAAAGAAAAACAAAAAAGAUAAAGGAACUCAAAAAGCUCUUUUAGAUUUAGUUGGAAAAAGAAGAAGUUUGUUGGAUUACUAUAAAGAUAGAGAUAUUGUUAAAUAUCGUGAAUUGAUUAAAGAGUUAGGAAUUAGAAAAUAAUUUGAACUUACAACAAUAACAUUAAAGAUUA
#=GR 3300001592_10000361/46151-45717 CODON                      ....................STP..............................................................................................................................................................................................................AUG........................................................................................................................................................................................................................................................................STP...............................
#=GR 3300001592_10000361/46151-45717 TT_RNIE_SLOW               ..................................................................................................................................................................................................................................................................................................................................................................................................................................................................................................................................................
P_2C_Liq_1_UnCty_1027718/267-712                                AAUUGUGAAACAUCAGUUACUAGAUUUCAUAUUCAUUUUCGAUUUCUAUUUCUAUUUCAACUUCAAUUUCAAAAAUAGUGUAUAU.UUGCACCG.............CAAAAAGGA.........GUG.................UCCUUUUUG.....................................AUAC.AUAAC.AAUCAUU...UAUAG..AAAUAUUAGCAUGUAUUUAUCCAAAGAAAAAAAAGAAGAAAUUUUCGCUAAACACGGGAAAAGUAAAAGUAAUACUGGUUCUGCCGAAGGACAGAUUGCCUUGUUUACUUACAGAAUUAAUCACUUAACUGAACACUUAAAAAAGAAUCGUAAAGACUAUAACACAGAGCGUUCAUUAGUAAAACUCGUAGGUAAAAGAAGAGCGUUACUAGAUUAUUUAACUAAGAAAGAUAUUUUAAGAUACCGUGCCAUCAUUAAAGAAUUAGGAUUAAGAAAAUAAUUCCAAAAAGAGGCUUUCGAGCCUCUUUUUG
#=GR P_2C_Liq_1_UnCty_1027718/267-712 CODON                     .....................................................................................................................................................................................................................................AUG........................................................................................................................................................................................................................................................................STP...............................
#=GR P_2C_Liq_1_UnCty_1027718/267-712 TT_RNIE_SLOW              ..................................................................................................................................................................................................................................................................................................................................................................................................................................................................................................................................................
NC_016001.1/1162838-1162394                                     AAAUUGCUAUUGUAAAAAUAAAUUCUAAAAUAUUCUUACUAUAAAUUUAACUAAAAUGUUGUAUGUUCCAAAAAAUUAAUUAAAU.UUGCACCG.............UC.UUACA..........AAAGC................UGUAAUGA....................................CAUAC.AUAAG.AAUUAUU...AA.AU..AAAUAUUGGAAUGUAUUUAACCAAAGAAAUUAAAGAAGAAAUCUUCGCUAAACACGGAGGAAAUGCUGCAAACACAGGAUCUGCAGAGGGACAAAUUGCGUUAUUCACUUACAGAAUUACACAUUUAACAGAACACUUGAAAAAAAAUCGUCAUGAUUAUAAUACAGAGCGUUCACUAGUAUUGUUAGUAGGAAAAAGAAGAGCGUUAUUGGACUACUUAAAGAAAACUGAAAUUAACAGAUACCGUGAGAUAAUCAAAGUAUUAAAUAUCAGAAAAUAAUCCUAAAGAGGUGCUUUUGCACCUCUUUUUU
#=GR NC_016001.1/1162838-1162394 CODON                          .....................................................................................................................................................................................................................................AUG........................................................................................................................................................................................................................................................................STP...............................
#=GR NC_016001.1/1162838-1162394 TT_RNIE_SLOW                   ..................................................................................................................................................................................................................................................................................................................................................................................................................................................................................................................................................
JGI25922J50271_10000339/8596-8152                               ACUUAGAUGUAGAUUUGGUCUGUUCUCCUACGCAUUCUUGGAUUUCUUUUUAACGUCCUUGUGUUUUAAGAUUAAUUCAGUACCU.UUGCACCGU............CUUACAAA..........AAG..................UUUGUAGG.....................................CUAC.AUAAU.AAUUAUU...UUUAU..CAAUAUUGGCAUGUAUUUAGAAGCAGAAAAGAAAAAAGAGAUCUUCAGCAAAUUCGGGGGAUCUGAGACCAACACAGGUUCUGUAGAAGGUCAAAUCGCGUUAUUCUCAUACCGCAUUAGUCAUUUAACAGAGCACUUGAAGAAAAACCGUAAGGAUUUUGGUACUCAAAGAGCCCUUCAGUUAUUGGUUGGUAAACGAAGAAGCUUGUUGGAUUAUCUGAAACGAAAAGAUAUUGAAAAAUACCGUGCGUUAAUUAAGGAGUUAGGACUUCGUCGUUAAUCACAAAGUGUUAAUUUUAUUGAAGAGGGGA
#=GR JGI25922J50271_10000339/8596-8152 CODON                    .....................................................................................................................................................................................................................................AUG........................................................................................................................................................................................................................................................................STP...............................
#=GR JGI25922J50271_10000339/8596-8152 TT_RNIE_SLOW             ..................................................................................................................................................................................................................................................................................................................................................................................................................................................................................................................................................
JGI25921J50272_10046219/387-1                                   ACUUAGAUGUAGAUUUGGUCUGUUCUCCUACGCAUUCUUGGAUUUCUUUUUAACGUCCUUGUGUUUUAAGAUUAAUUCAGUACCU.UUGCACCGU............CUUACAAA..........AAG..................UUUGUAGG.....................................CUAC.AUAAU.AAUUAUU...UUUAU..CAAUAUUGGCAUGUAUUUAGAAGCAGAAAAGAAAAAAGAGAUCUUCAGCAAAUUCGGGGGAUCUGAGACCAACACAGGUUCUGUAGAAGGUCAAAUCGCGUUAUUCUCAUACCGCAUUAGUCAUUUAACAGAGCACUUGAAGAAAAACCGUAAGGAUUUUGGUACUCAAAGAGCCCUUCAGUUAUUGGUUGGUAAACGAAGAAGCUUGUUGGAUUAUCUGAAACGAAAAGAUAUUGAAAAAUACCGUGCGUUA..........................................................
#=GR JGI25921J50272_10046219/387-1 CODON                        .....................................................................................................................................................................................................................................AUG.............................................................................................................................................................................................................................................STP..........................................................
#=GR JGI25921J50272_10046219/387-1 TT_RNIE_SLOW                 ..................................................................................................................................................................................................................................................................................................................................................................................................................................................................................................................................................
soil_XZS65148_x1/384-1                                          GGUUUUAACAGGAUUUUGGUUUUUUCACCUGAUCCCCAAACUUUUUUCACCAACUUUACUCCCAUUCAAAAAUAAUUCCCUACCU.UUGCACCG.............UCUAAACGAA........AAG................UUCGU..GGC...................................GACUAC.AUAAU.AAACAUU...UA.AA..UAAUUUUAGCAUGUAUUUAGCACCUGAAAAAAAAGAAGAGAUUUUCGCAAAAUAUGCGGGCUCUGCAAAAAACACAGGUUCGGCAGAGGGGCAAAUCGCCUUGUUUUCAUACCGGAUUUCCCAUUUAACUGAACACCUGAAGAAAAAUCGUCAUGAUUUUGCAACUCAGCGUUCAUUACAGUUAUUGGUUGGUAAACGAAGAAUCUGCUGGAUUACUUGAAAAAUAAGAGAUUUCAAUACGUCAUCAA...............................................................
#=GR soil_XZS65148_x1/384-1 CODON                               .....................................................................................................................................................................................................................................AUG............................................................................................................................................................................................................STP...........................................................................................
#=GR soil_XZS65148_x1/384-1 TT_RNIE_SLOW                        ..................................................................................................................................................................................................................................................................................................................................................................................................................................................................................................................................................
BS_KBA_SWE21_205m_10189866/238-434                              GAAAGAAAAAACUUGAAAUCUAAAGUGUCACAAUUUAUUAGAAUGUUGAAUAAUUAAUUAGGAUGUGUAUCGAUUUUAAUUAUCU.UUGCAGCC.............GAUU..............UAAA.....................AAUC.....................................GUAC.AUAAC.AAACAUU...AAAAA..CAAUUUUGGCAUGUAUUUAACUACAGACAAGAAAAAAGAAUUUUUCAAAUCCUACGGGAAAAACGAGAGCG................................................................................................................................................................................................................................................
#=GR BS_KBA_SWE21_205m_10189866/238-434 CODON                   ......................................................STP.........................................................................................................................................................................................................................................................................................................................................................................................................................................................................................
#=GR BS_KBA_SWE21_205m_10189866/238-434 TT_RNIE_SLOW            ..................................................................................................................................................................................................................................................................................................................................................................................................................................................................................................................................................
CEUB01052019.1/80-500                                           ACCUUUAUCUUGAUCUUAUUCUUAAUAGAACCAUAAGAGAAUAAAUAUUCCUAAAUAAAUCGAAGUUUCCUUAUUUUUAUUAUAU.UUGCGCCU.............CUGUUUA...........UAACAGAU..............UAAAUUG......................................UAC.AUAAU.AAUUAUU...UAAAA..CAAUGUUUGAAUGUAUUUAACAAAGAAAAUUAAAGAAGACUUAUUUAAAAAGCACGGCAAAAAAGCCGAAAAUACUGGAAGUGCUGAAGGACAGAUUGCACUAUUUACCUUCAGAAUAAAUCAUUUAACAGAACACCUUAAGCAAAAUAAAAAAGAUUUCAACACAGAAAGAUCUCUUGUAAAAUUAGUAGGAAAAAGAAGAGCGUUGUUGGAUUAUCUAACUAAGAAAGAUAUUUUAAGAUAUCGUGCAAUUGUAAAAGAGUUAGGCUUAAGAAAAUAAUAUAGA.........................
#=GR CEUB01052019.1/80-500 CODON                                .....................................................................................................................................................................................................................................AUG........................................................................................................................................................................................................................................................................STP...............................
#=GR CEUB01052019.1/80-500 TT_RNIE_SLOW                         ..................................................................................................................................................................................................................................................................................................................................................................................................................................................................................................................................................
CEOP01451304.1/527-972                                          ACCUUUAUCUUGAUCUUAUUCUUAAUAGAACCAUAAGAGAAUAAAUAUUCCUAAAUAAAUCGAAGUUUCCUUAUUUUUAUUAUAU.UUGCGCCU.............CUGUUUA...........UAACAGAU..............UAAAUUG......................................UAC.AUAAU.AAUUAUU...UAAAA..CAAUGUUUGAAUGUAUUUAACAAAGAAAAUUAAAGAAGACUUAUUUAAAAAGCACGGCAAAAAAGCCGAAAAUACUGGAAGUGCUGAAGGACAGAUUGCACUAUUUACCUUCAGAAUAAAUCAUUUAACAGAACACCUUAAGCAAAAUAAAAAAGAUUUCAACACAGAAAGAUCUCUUGUAAAAUUAGUAGGAAAAAGAAGAGCGUUGUUGGAUUAUCUAACUAAGAAAGAUGUUUUAAGAUAUCGUGCAAUUGUAAAAGAGUUAGGCUUAAGAAAAUAACAUAUCAAAUCCUAUUAUAAUAAUUAUUCAU
#=GR CEOP01451304.1/527-972 CODON                               .........................................STP.........................................................................................................................................................................................AUG........................................................................................................................................................................................................................................................................STP...............................
#=GR CEOP01451304.1/527-972 TT_RNIE_SLOW                        ..................................................................................................................................................................................................................................................................................................................................................................................................................................................................................................................................................
CETG01141171.1/394-793                                          ACCUUUAUCUUGAUCUUAUUCUUAAUAGAACCAUAAGAGAAUAAAUAUUCCUAAAUAAAUCGAAGUUUCCUUAUUUUUAUUAUAU.UUGCGCCU.............CUGUUUA...........UAACAGAU..............UAAAUUG......................................UAC.AUAAU.AAUUAUU...UAAAA..CAAUGUUUGAAUGUAUUUAACAAAAAAAAUUAAAGAAGACUUAUUUAAAAAGCACGGCAAAAAAGCCAAAAAUACUGGAAGUGCUGAAGGACAGAUUGCACUAUUUACCUUCAGAAUAAAUCAUUUAACAGAACACCUUAAGCAAAAUAAAAAAGAUUUCAACACAGAAAGAUCUCUUGUAAAAUUAGUAGGAAAAAGAAGAGCGUUGUUGGAUUAUCUAACUAAGAAAGAUAUUUUAAGAUAUCGUGCAAUUGUAAAAGAGUUA..............................................
#=GR CETG01141171.1/394-793 CODON                               .........................................STP.........................................................................................................................................................................................AUG.........................................................................................................................................................................................................................................................STP..............................................
#=GR CETG01141171.1/394-793 TT_RNIE_SLOW                        ..................................................................................................................................................................................................................................................................................................................................................................................................................................................................................................................................................
CETM01278025.1/397-579                                          ACCUUUAUCUUGAUCUUAUUCUUAAUAGAACCAUAAGAGAAUAAAUAUUCCUAAAUAAAUCGAAGUUUCCUUAUUUUUAUUAUAU.UUGCGCCU.............CUGUUUA...........UAACAGAU..............UAAAUUG......................................UAC.AUAAU.AAUUAUU...UAAAA..CAAUGUUUGAAUGUAUUUAACAAAAAAAAUUAAAGAAGACUUAUUUAA.......................................................................................................................................................................................................................................................................
#=GR CETM01278025.1/397-579 CODON                               .........................................STP......................................................................................................................................................................................................................................................................................................................................................................................................................................................................................................
#=GR CETM01278025.1/397-579 TT_RNIE_SLOW                        ..................................................................................................................................................................................................................................................................................................................................................................................................................................................................................................................................................
NZ_AFPK01000014.1/150669-151112                                 GUUUAAAAAAGAUUCUUAUCAAACCAGAAGGAAAGAAAGAAUUAAUCCAUCAAUAACAAUUGUAAAUCAAAUAAUUAGUGUAUCU.UUGCCGUCC............GAUUACC...........AAAGA.................GGUAAUU......................................UGC.AUUAU.AAUUAUU...UACAA..AAAUAUUAGUAUGUAUUUAACACCAGAAAAAAAAGCUGAAAUUUUCGAAAAGUACGGAAACUCAGCAACUGACACAGGAUCUGCAGAAGGUCAAAUUGCAUUGUUCACUUACAGAAUUGCUCACUUAACAGAGCACUUAAAAAAGAACAGAAAAGAUUUUAACACACAACGUUCUUUGGUAAAAAUGGUAGGAAAGCGUAGAGCUUUAUUAGACUACUUAACUAAGACAGACAUUUUGCGUUACCGUGCAAUUGUAAAAGAAUUAGGAUUAAGAAAAUAAUUCAGAAUAUAAAGAGGCUUAAUCGCCUCUU
#=GR NZ_AFPK01000014.1/150669-151112 CODON                      .....................................................STP.............................................................................................................................................................................AUG........................................................................................................................................................................................................................................................................STP...............................
#=GR NZ_AFPK01000014.1/150669-151112 TT_RNIE_SLOW               ..................................................................................................................................................................................................................................................................................................................................................................................................................................................................................................................................................
CEOM01058151.1/687-242                                          CCGUUACAUUGAUUUGAUUCUAAAUCAACCUCUAAGAGAAUAAUUUUUUUAAAGCAAAGCACAAUUUUCCUGAAAUUGUCUAUAU.UUGCCCUC.............AAUUCUGA..........GAA..................UCAGAGUU...................................GCCUAC.AUAAA.AAUUAUU...UAAAU..AAAUAUUGGAAUGUACCUAACAAAUAAGAUUAAACAAGACAUCUUUAAAAAACAUGGAAAAGAUGCCAAAAAUACAGGUUCCUCAGAGGGACAAAUCGCAUUAUUUACCCUCAGGAUUAAUCACCUAACUGAGCACCUUAAAAACAACCGAAAAGAUUACAACACAGAGCGAUCUCUUGUUAAGCUUGUCGGAAAGCGUCGUUCUUUACUAGACUAUCUUAUGAAAAAAGACAUCCUUAGAUACCGUGCUAUUGUAAAAGAAUUAGGAUUGAGAAAAUAAUACCAAAACAAAGGCACUAUCCCUUUUUUUG
#=GR CEOM01058151.1/687-242 CODON                               ........................................STP..........................................................................................................................................................................................AUG........................................................................................................................................................................................................................................................................STP...............................
#=GR CEOM01058151.1/687-242 TT_RNIE_SLOW                        ..................................................................................................................................................................................................................................................................................................................................................................................................................................................................................................................................................
JGI25913J50563_1244176/1-288                                    ..........UUAUCGUAACAUGGUAAUCCUUUCGUAUUGAAUAGUUGUUAUAAAUACUUGCUAAUUAAAAAUCUUUACCUAUAU.UUGCACCG.............UCUAAUUAA.........AAG.................UUAAUUAGG.....................................CUAC.AUAAG.AAUCAUU...UU.AA..CAAUAUUGGCAUGUAUAUCAAUUCAGAAAUUAAAAAAGAAAUCUUCGCUAAACACGGAGGAGCAGAAACAAACACAGGUUCUACAGAAGGGCAAAUUGCAUUAUUUACUUUCCGUAUUUCCAACUUAACUGAACACUUGAAAAAAAAUCGUAAAGAUUUCGGAA...................................................................................................................................................
#=GR JGI25913J50563_1244176/1-288 CODON                         .....................................................................................................................................................................................................................................AUG...................................................................................................................................................STP....................................................................................................................................................
#=GR JGI25913J50563_1244176/1-288 TT_RNIE_SLOW                  ..................................................................................................................................................................................................................................................................................................................................................................................................................................................................................................................................................
CETR01087310.1/18889-18447                                      AGCAGAUUAGAAGUUAAUAAAGGCUUUAAAACCUUAAUUUUCGAAAAGUAAAAAAACACUUUACUUCUCAAAAUUAAUUGUAUCU.UUGCCGGCU............CAACGGG...........AAAAC.................CCCGUUA......................................UAC.AUAAA.AACUAUU...UA.AA..UAAUAUUGGCAUGUAUCUUACACAAGAAAAGAAAGAUGAAAUUUUCAGCACGUACGGUAAAGACAAGAACGAUACCGGUUCUGCUGAAGGACAGAUCGCGUUAUUCACAUAUCGCAUCAACCAUUUAACAGGACAUUUAAAAAAGAACCGUAAAGACUUUAAUACAGAGCGUUCUUUGGUAAAGUUAGUAGGUAAGCGUAGAGCUUUGCUUGACUAUUUAACUAAGAAAGAUAUCAACAGAUAUCGCGCUAUCGUAAAAGAAUUAGGUUUAAGAAAAUAAUUCUCAUAAAGGGGCUGUUUACAGCCCCUUU
#=GR CETR01087310.1/18889-18447 CODON                           ..............STP....................................................................................................................................................................................................................AUG........................................................................................................................................................................................................................................................................STP...............................
#=GR CETR01087310.1/18889-18447 TT_RNIE_SLOW                    ..................................................................................................................................................................................................................................................................................................................................................................................................................................................................................................................................................
CEVQ01101129.1/690-1131                                         AGCAGAUUAGAAGUUAAUAAAGGCUUUAAAACCUUAAUUUUCGAAAAGUAAAAAAACACUUUACUUCUCAAAAUUAAUUGUAUCU.UUGCCGGCU............CAACGGG...........AAAAC.................CCCGUUA......................................UAC.AUAAA.AACUAUU...UA.AA..UAAUAUUGGCAUGUAUCUUACACAAGAAAAGAAAGAUGAAAUUUUCAGCACGUACGGUAAAGACAAGAACGAUACCGGUUCUGCUGAAGGACAGAUCGCGUUAUUCACAUAUCGCAUCAACCAUUUAACAGGACAUUUAAAAAAGAACCGUAAAGACUUUAAUACAGAGCGUUCUUUGGUAAAGUUAGUAGGUAAGCGUAGAGCUUUGCUUGACUAUUUAACUAAGAAAGAUAUCAACAGAUAUCGCGCUAUCGUAAAAGAAUUAGGUUUAAGAAAAUAAUUCUCAUAAAGGGGCUGUUUACAGCCCCUU.
#=GR CEVQ01101129.1/690-1131 CODON                              ..............STP....................................................................................................................................................................................................................AUG........................................................................................................................................................................................................................................................................STP...............................
#=GR CEVQ01101129.1/690-1131 TT_RNIE_SLOW                       ..................................................................................................................................................................................................................................................................................................................................................................................................................................................................................................................................................
JGI20154J14316_10054052/661-224                                 AAUUAACCUCUAUGUAGAUCUAAUUCUCAAUCAUCCCAUAAGAAAGUAAAGCCAAGCCUUUUUACUUAGAUAAAUUGGUGUAUCU.UUGCCAUC.............GCU...............UUAAUU....................AGC...................................GAAUAC.AUAAC.AAUCAUU...GA.AA..UAAUAUUAGCAUGUACUUAACUAAAGAAAAAAAAGAAGAGAUUUUUGCUGAACACGGUUCUUCAAAAACCAACACAGGCUCUGCCGAAGGACAAAUUGCUUUGUUCUCUCACCGCAUUAACCACCUAUCUGACCACUUGAAAAGUAACCGUAAAGAUUACAAUACGGAACGCUCUUUGGUUAAAUUGGUAGGUAAGCGCAGAAGCUUAUUGGAUUAUUUAAAAGCCAAAGACAUUGCUCGUUACCGUGCAAUUGUUGCUAAACUUGGUUUACGUAAAUAAACUCUCUUUAAUUUUAUCGCACUAUUAAAAA
#=GR JGI20154J14316_10054052/661-224 CODON                      ..............................................STP....................................................................................................................................................................................AUG........................................................................................................................................................................................................................................................................STP...............................
#=GR JGI20154J14316_10054052/661-224 TT_RNIE_SLOW               ..................................................................................................................................................................................................................................................................................................................................................................................................................................................................................................................................................
JGI20157J14317_10003423/3790-3353                               AAUUAACCUCUAUGUAGAUCUAAUUCUCAAUCAUCCCAUAAGAAAGUAAAGCCAAGCCUUUUUACUUAGAUAAAUUGGUGUAUCU.UUGCCAUC.............GCU...............UUAAUU....................AGC...................................GAAUAC.AUAAC.AAUCAUU...GA.AA..UAAUAUUAGCAUGUACUUAACUAAAGAAAAAAAAGAAGAGAUUUUUGCUGAACACGGUUCUUCAAAAACCAACACAGGCUCUGCCGAAGGACAAAUUGCUUUGUUCUCUCACCGCAUUAACCACCUAUCUAACCACUUGAAAAGUAACCGUAAAGAUUACAAUACGGAACGCUCUUUGGUUAAAUUGGUAGGUAAGCGCAGAAGCUUAUUGGAUUAUUUAAAAGCCAAAGACAUUGCUCGUUACCGUGCAAUUGUUGCUAAACUUGGUUUACGUAAAUAAACUCUCUUUAAUUUUAUCGCACUAUUAAAAA
#=GR JGI20157J14317_10003423/3790-3353 CODON                    ..............................................STP....................................................................................................................................................................................AUG........................................................................................................................................................................................................................................................................STP...............................
#=GR JGI20157J14317_10003423/3790-3353 TT_RNIE_SLOW             ..................................................................................................................................................................................................................................................................................................................................................................................................................................................................................................................................................
DelMOSum2010_c10728123/259-1                                    ............................................AGUAAAGCCAAGCCUUUUUACUUAGAUAAAUUGGUGUAUCU.UUGCCAUC.............GCU...............UUAAUU....................AGC...................................GAAUAC.AUAAC.AAUCAUU...GA.AA..UAAUAUUAGCAUGUACUUAACUAAAGAAAAAAAAGAAGAGAUUUUUGCUGAACACGGUUCUUCAAAAACCAACACAGGCUCUGCCGAAGGACAAAUUGCUUUGUUCUCUCACCGCAUUAACCACCUAUCUGACCACUUGAAAAGUAACCGUAAAGAUUACAAUACGGAACGCUCUU.......................................................................................................................................
#=GR DelMOSum2010_c10728123/259-1 CODON                         .....................................................................................................................................................................................................................................AUG...............................................................................................................................................................STP........................................................................................................................................
#=GR DelMOSum2010_c10728123/259-1 TT_RNIE_SLOW                  ..................................................................................................................................................................................................................................................................................................................................................................................................................................................................................................................................................
JCVI_SCAF_1096627992251/952-1387                                NNNNNNNNNNNNNNNNNNNNNNNNNNNNNNNNNNACCCAUAAGAAAGUAAGAUAAAGCAUCCGUCUUUCACAAAUUAGUGUAUCU..UGCAGC..............GCU...............UUAAUU....................AGC...................................CAAUAC.AUAAU.AAUCAUU...GA.AA..UAAUAUUUGCAUGUACUUAUCAAAAGAAACAAAAGAGAAAAUUUUCGCAGAGCACGGAAAAUCUAAAACCGACACGGGUUCUGCAGAAGGACAGAUUGCACUAUUUUCUCACCGCAUCAACCACCUUUCUGAACACUUAAAAAGUAACCGUAAAGAUUACAAUACAGAACGUUCGUUGGUAAAAUUAGUAGGAAAGCGUAGAAGCUUACUCGAUUACCUUAAAGCAAAGGAUAUUGAGCGCUACCGUGCAAUCGUCAAAAAAUUAGGUUUACGUAAAUAAACCUAUACUACUUUUACUUAUUGAAAAAAGC
#=GR JCVI_SCAF_1096627992251/952-1387 CODON                     ...............................................................................................................................................................................................................................AUG.................................................................................................................................................................................................................................................................................STP............................
#=GR JCVI_SCAF_1096627992251/952-1387 TT_RNIE_SLOW              ..................................................................................................................................................................................................................................................................................................................................................................................................................................................................................................................................................
2236876001_130459/162-532                                       UAAAGUCAAUCUCUACAUUGAUCUUGUUUAAAUCAACCCAUAAGAAAUAAAAUAGGGUAAUAGACUUUGAUAAAUUAGUGUAUCU.UUGCAGC..............GCU...............UUAAUU....................AGC...................................CAAUAC.AUAAC.AAUCAUU...GA.AA..UAAUAUUAGCAUGUACUUAUCAAAAGAACAAAGAACAAAUUUUCGCAGAGCACGGAACGUCUAAAACCGAUACCGGAUCCACCGAAGGUCAAAUUGCUUUAUUCUCUCACCGUAUCAAUCACCUCUCUGAACACUUAAAAAGUAAUCGUAAAGAUUAUAAUACAGAGCGUUCACUGGUUAAAUUAGUAGGAAAGAGAAGAAGCUUAUUAGAUUACCUUAAAGCAAAAGACAUUCAGCGCUACCGU..................................................................
#=GR 2236876001_130459/162-532 CODON                            .............................................................................AUG.............................................................................................................................................................................................................................................................................................................................................................................................STP..................................................................
#=GR 2236876001_130459/162-532 TT_RNIE_SLOW                     ..................................................................................................................................................................................................................................................................................................................................................................................................................................................................................................................................................
DelMOSum2010_c10011046/5797-5371                                ............CAUUGACUUAAUUUUAAAUCACCCUAUAAGAAAGUAAAGCGAGGCCUUUUUACUUAGAUAAAUUGGUGUAUAU.UUGCCA...............UCGCU.............UUAAUU..................AGCGA....................................AAUAC.AUAAC.AAUCAUU...GA.AA..UAAUAUUAGCAUGUACUUAACUAAAGAAAAAAAAGAAGAGAUUUUUGCUGAACACGGUUCAUCAAAAACCAACACAGGUUCUGCCGAAGGACAAAUUGCAUUGUUCUCGCACCGCAUUAACCACCUAUCUGAUCACUUGAAAAACAACCGUAAAGAUUACAAUACGGAACGCUCUCUUGUAAAAUUAGUGGGAAAACGCAGAAGUUUAUUGGAUUAUUUAAAAGCCAAAGACAUCGUUCGUUACCGUGCAAUUGUCGCAAAACUUGGUUUACGUAAAUAAACUCUUUUUUAUCUUAUCGCAUUAUUGAAAA
#=GR DelMOSum2010_c10011046/5797-5371 CODON                     .....................................................................................................................................................................................................................................AUG........................................................................................................................................................................................................................................................................STP...............................
#=GR DelMOSum2010_c10011046/5797-5371 TT_RNIE_SLOW              ..................................................................................................................................................................................................................................................................................................................................................................................................................................................................................................................................................
DelMOSum2011_c10604815/154-1                                    GAUCAACCUUUACGUCGACUUAAUUUUAAAUCACCCUAUAAGAAAGUAAAGCAAGGCCUUUUUACUUAGAUAAAUUGGUGUAUAU.UUGCCA...............UCGCU.............UUAAUU..................AGCGA....................................AAUAC.AUAAC.AAUCAUU...GA.AA..UAAUAUUAGCAUGUACUUAACUAAAG.............................................................................................................................................................................................................................................................................................
#=GR DelMOSum2011_c10604815/154-1 CODON                         ..............................................STP.................................................................................................................................................................................................................................................................................................................................................................................................................................................................................................
#=GR DelMOSum2011_c10604815/154-1 TT_RNIE_SLOW                  ..................................................................................................................................................................................................................................................................................................................................................................................................................................................................................................................................................
JGI24723J26617_10012210/2871-2434                               CAAAUAAGUAUAGAAAUACCUAUAAAAGAAAAUGUAAAAGAAAAAAUUAAGGUUAAAUGAUUUGGUAAUAAAUAAAUACUUACAU.UUGCAGCC.............UU................AAAUUUAA...................AA....................................CAUAC.AUAAU.AAACAUU...AAAAA..CAAUUUUAGCAUGUAUUUAGCAUCAGAAAAAAAACAAGAAAUUUUUAAAGAAUUUAGCGGAGACGCUAAAAACACAGGAUCAACAGAAGGGCAAAUAGCUUUGUUUACCUAUAGAAUUAGUCAUUUAACAGAGCAUUUAAAGAAAAACAAAAAAGACUUUAGAACUCAAAAAGCUUUGUUAGAUUUAGUUGGUAAAAGAAGAAAACUAUUAGAUUAUUACAAAAACAAGGAUGUUGUAAAGUAUAGAGAGUUGAUUAAAAAACUUUCAAUAAGAAGAUAAUUGAAAAUGAGUUUUUCAAAUUCGUAUUAAA
#=GR JGI24723J26617_10012210/2871-2434 CODON                    .........................................................STP.........................................................................................................................................................................AUG........................................................................................................................................................................................................................................................................STP...............................
#=GR JGI24723J26617_10012210/2871-2434 TT_RNIE_SLOW             ..................................................................................................................................................................................................................................................................................................................................................................................................................................................................................................................................................
JGI25925J51416_10027951/709-1152                                GAAACCUUCCCAUGGAGCCAUUCACCUUCCUUGCGCCAAAAAAAUAAGACGUCCACUUUUGGUUUAUAGGGUUUUAUCCCUACCU.UUGCCCCG.............UC.AGUGAA.........AAG.................UUCACUUGA.....................................CUAC.AUAAU.AAUUAUU...UU.AA..CAAUAUUGGAAUGUAUUUAAACCCAGAAGCCAAAAAAGCAAUCUUCGCUAAACACGGAGGUUCAGAAACAAACACAGGAUCUACAGAAGGUCAAAUCGCAUUGUUUACCUAUAGAAUCAGUCAUUUAACCGAGCAUUUAAAGAAAAAUCGUAAAGAUUUCGGUACGCAACGCUCGCUUCAAUUGUUGGUAGGUAAAAGAAGAAGUCUUUUGGAUUACUUAAAAAGCAAUGACAUUGAAAAGUACCGUGCGUUAAUCAAGGAGUUAGGUCUUCGACGUUAAUCGUAAAGUACCAUAUUUUAUUGAAAGGGGG
#=GR JGI25925J51416_10027951/709-1152 CODON                     ............................................STP......................................................................................................................................................................................AUG........................................................................................................................................................................................................................................................................STP...............................
#=GR JGI25925J51416_10027951/709-1152 TT_RNIE_SLOW              ..................................................................................................................................................................................................................................................................................................................................................................................................................................................................................................................................................
NZ_JPFK01000007.1/20897-20428                                   UUUGUAUAUCGAUUUAAUUACAAAUCAGCCCUUAAGAGCAUAAUUUUAAGUCCAGCAUCUUGUUACUAACAAAUAAUUAGUAUAU.UUGCCGC..............UUGAAAG...........AAAGC.................CUUUCAAAAAAAAAAUGCCCA...AUUAGUAC...UGGGC...UGUAC.AUAAC.AAUCAUU...UA.UA..CAAUAUUAGCAUGUAUUUAACAAAAGAGAAAAAAGAAGAGAUCUUCCAAAAAUACGGAAGCAGUAAAACAAACACUGGUUCUACAGAAGGUCAGAUUGCCUUGUUUACGUUUAGAAUUAACCACCUAACAGGCCACUUGAAAAACAAUCACAAAGAUUUUAACACCGAGCGUGCUCUGGUAAAGUUGGUAGGUAAGCGUAGAUCGUUACUAGAUUAUUUAGCGAAAAAAGAUAUCGUUAAAUAUCGUGAGCUAAUCAAGGAAUUAGGUAUUAGAAAAUAACAUUUAAGAGGCUUUGCGGCCUCUUUUUUGU
#=GR NZ_JPFK01000007.1/20897-20428 CODON                        .....................................................................................................................................................................................................................................AUG........................................................................................................................................................................................................................................................................STP...............................
#=GR NZ_JPFK01000007.1/20897-20428 TT_RNIE_SLOW                 ..................................................................................................................................................................................................................................................................................................................................................................................................................................................................................................................................................
CERM01235517.1/1711-1876                                        AAUACAUUGAUUUAAUUUUAAACUUACCGCUCAGAGCCUAAUUAAUAAUCACAAUAGGUUAAUAAUUCAAACAAAAUUAUUAUAU.UUGGCCCC.............UUAAUUGCG.........AUAAA...............CGCUAUUAA.....................................CCGC.AUAAA.AAUUAUU...UA.AA..UAAUAUUGGAAUGUAUUUAACAAAAGAAGC.........................................................................................................................................................................................................................................................................................
#=GR CERM01235517.1/1711-1876 CODON                             ......................................STP.........................................................................................................................................................................................................................................................................................................................................................................................................................................................................................................
#=GR CERM01235517.1/1711-1876 TT_RNIE_SLOW                      ..................................................................................................................................................................................................................................................................................................................................................................................................................................................................................................................................................
M3P_c10006697/1102-656                                          AAAACGGUGCCUACGAACGCGACGGAUUGUUAUAAUUCAGCGUUUCUUUCAAUAAUAUUUUAUUUAUAACAAAGAAUUACUAUCU.UUGCACCG.............UCUUUGUAAA........AAG................UUUACCCAGA.....................................CUAC.AUAAU.GAUCAUU...CA.AG..CAAUAUUGGCAUGUAUUUAGAUUCAACAAAAAAGAAAGAAAUCUUCGCUAAACACGGAGGUGCAGAAACAAACACAGGUUCAACAGAGGGACAAAUUGCAUUGUUCACAUUUCGUAUCGCUCACUUAACAGAGCAUUUGAAAAAGAACCGUAAAGACUACGGAACACAACGUUCAUUACAAUUAUUAGUUGGUAAACGUCGUAGUUUCUUAGAUUAUUUAAAGCGUAACGAUAUUGAGAAAUACCGUGCUUUAAUCAAAGAAUUAGGUUUACGUCGUUAAUACGUUGCGAGCAAUCGCACAAACGAUACAA
#=GR M3P_c10006697/1102-656 CODON                               ................................STP..................................................................................................................................................................................................AUG........................................................................................................................................................................................................................................................................STP...............................
#=GR M3P_c10006697/1102-656 TT_RNIE_SLOW                        ..................................................................................................................................................................................................................................................................................................................................................................................................................................................................................................................................................
JGI25913J50563_1345866/1-247                                    ........................GAUUGUUAUAAUUCAGCGUUUCUUUCAAUAAUAUUUUAUUUAUAACAAAGAAUUACUAUCU.UUGCACCG.............UCUUUGUAAA........AAG................UUUACCCAGA.....................................CUAC.AUAAU.GAUCAUU...CA.AG..CAAUAUUGGCAUGUAUUUAGAUUCAACAAAAAAGAAAGAAAUCUUCGCUAAACACGGAGGUGCAGAAACAAACACAGGUUCAACAGAGGGACAAAUUGCAUUGUUCACAUUUCGUAUCGCUCACUUAACAGAGCA................................................................................................................................................................................
#=GR JGI25913J50563_1345866/1-247 CODON                         .....................................................................................................................................................................................................................................AUG.....................................................................................................................STP..................................................................................................................................................................................
#=GR JGI25913J50563_1345866/1-247 TT_RNIE_SLOW                  ..................................................................................................................................................................................................................................................................................................................................................................................................................................................................................................................................................
_GVICOHK01AKHQ1/67-229                                          AAAACGGUGCCUACGAACGCGACGGAUUGUUAUAAUUCAGCGUUUCUUUCAAUAAUAUUUUAUUUAUAACAAAGAAUUACUAUCU.UUGCACCG.............UCUUUGUAAA........AAG................UUUACCCAGA.....................................CUAC.AUAAU.GAUCAUU...CA.AG..CAAUAUUGGCAUGUAUUUAGAUUCAAC............................................................................................................................................................................................................................................................................................
#=GR _GVICOHK01AKHQ1/67-229 CODON                               ..................................................................................................................................................................................................................................................................................................................................................................................................................................................................................................................................................
#=GR _GVICOHK01AKHQ1/67-229 TT_RNIE_SLOW                        ..................................................................................................................................................................................................................................................................................................................................................................................................................................................................................................................................................
GXP7IEG01BCPE8/85-268                                           AAAAUGGCGCUUACGAGCGCGAUGGAUUAUUAUAAUUCUACGUUUCUUUCAAUAAUAUUUUUCUUUUAACAAAGAAUUACUAUCU.UUGCACCG.............UCUUUGUAAA........AAG................UUUACCCAGG.....................................CUAC.AUAAU.GAUCAUU...CA.AG..UAAUAUUGGCAUGUAUUUAGAUUCAACAAAAAAAGAAGAAAUCUUCGC.......................................................................................................................................................................................................................................................................
#=GR GXP7IEG01BCPE8/85-268 CODON                                ..................................................................................................................................................................................................................................................................................................................................................................................................................................................................................................................................................
#=GR GXP7IEG01BCPE8/85-268 TT_RNIE_SLOW                         ..................................................................................................................................................................................................................................................................................................................................................................................................................................................................................................................................................
TFO_HY__Contig_16695/454-12                                     CUACCAUCGCUAAUAAUCCGUAUAACAUGGUUUAAGUUUUAAUUUACCUUCGAAAUAUAAGGUUUUUAGAAAACUAGUGUUAUCU.UUGCAGCG.............UUCUUUCA..........CGG..................UGAAAGAC.....................................GUAC.AUAAU.AAUCAUU...GA.AA..UAAUAUUUGCAUGUAUUUAAACGCAGAAAAAAAGAAAGAAAUCUUCAGUAAACACGGAGGUUCUGACACAAACACCGGUUCGGCUGAAGGUCAAAUCGCUUUAUUUUCUUAUCGUAUUGCUCACUUGACUGAGCAUUUGAAAAAGAAUCGUAAAGAUUACGGUACACAACGCGCACUUCAAUUAUUGGUUGGUAAGAGAAGAAGUUUGUUGGAUUACCUAAAGAACAAAGAUAUCGAGCGCUAUCGUGCGAUCGUUAAGGAACUUGGUUUGAGAAGAUAAUAAGUUUCGAAUUUUAUUGAGAGGGGGCAGU
#=GR TFO_HY__Contig_16695/454-12 CODON                          .........................GUA.........................................................................................................................................................................................................AUG........................................................................................................................................................................................................................................................................STP...............................
#=GR TFO_HY__Contig_16695/454-12 TT_RNIE_SLOW                   ..................................................................................................................................................................................................................................................................................................................................................................................................................................................................................................................................................
ATED1026_F5B15RW02JR6D3/54-325                                  GAAAGGUUUAAACCGUUCAGCUAAAGAAAUCAUUCUGACCAAAAUAGAUUAACAAAAAAUUGCGCAUCUAAAAAAAGGCGUACAU.UUGCACAG.............AAUUUU............UCAAUUC................AAAAAC.....................................AUAC.AUAAC.AAUCAUU...UA.AA..UAAUAUUAGCAUGUAUUUAACUAAAGAAGUUAAAGAAGAAAUCUUCGCGAAAACACGGAGGUGCUGCAACAAACACAGGUUCAGCAGAAGGACAAAUCGCAUUAUUCACAUUCAGAAUCUCUCACUUAACAGAACACUUG...........................................................................................................................................................................
#=GR ATED1026_F5B15RW02JR6D3/54-325 CODON                       .................................................STP.................................................................................................................................................................................AUG............................................................................................................................STP...........................................................................................................................................................................
#=GR ATED1026_F5B15RW02JR6D3/54-325 TT_RNIE_SLOW                ..................................................................................................................................................................................................................................................................................................................................................................................................................................................................................................................................................
JGI20157J14317_10000285/4944-5380                               GAUCAAUCUCUAUAUUGAUCUUAUUCUAAAUCAACCCAUAAGAAAUUAAAUUUAGGACGUUAGUCUUACAUAAAUUGGUGUAUAU.UUGCACCGC............UU................UAAUUAGC...................AA.....................................CUAC.AUAAC.AAUCAUU...GA.AA..UAAUAUUAGCAUGUAUUUAACAAAAGAAAUAAAAGAAAAAAUUUUCGCAGAUCAUGGAACUUCAAAAACCGACACUGGUUCUGCCGAAGGUCAAAUUGCUUUAUUCUCGCACCGUAUCAACCACUUGUCUGAGCACUUAAAAAGUAACCGUAAGGAUUACAACACAGAGCGUUCACUAGUGAAAUUGGUAGGAAAGCGCAGAAGCUUACUAGAUUACCUUAAAGCAAAAGAUAUCGAGCGUUACCGUGCGAUCGUGAAAAAACUAGGUUUACGUAAAUAAACCACUAUUUCUUUUUAUCGGAGUAUUGAAA
#=GR JGI20157J14317_10000285/4944-5380 CODON                    ..............................................STP....................................................................................................................................................................................AUG........................................................................................................................................................................................................................................................................STP...............................
#=GR JGI20157J14317_10000285/4944-5380 TT_RNIE_SLOW             ..................................................................................................................................................................................................................................................................................................................................................................................................................................................................................................................................................
SA_S1_NOR08_45m_c10119203/521-86                                AGAUUACGUUGAAUGUGGGAUUCAAUAAAUGAUUUUUAAUAAAGUUAGUUUAUUAAUUUCAUUUAUUAAUUAAGAUUAUAUAUCU.UUGCACCG.............UCG...............AAACA.....................CGG.....................................CUAC.AUAAA.AAUUAUU...UAAAA..CAAUAUUCGAAUGUAUUUAGAUUCAAAAUCAAAAACAGACAUCUUCAAAAAGCACGGAGGUUCUGAAACAAACACUGGUUCUUCAGAAGGACAAGUAGCAUUAUUUUCUUACAGAAUUUCUCACUUAACUGAGCAUUUAAAGAAAAAUCGUAAAGAUUACGCUACACAAAGAGCUCUUCAAUUAUUAGUAGGUAAGCGUAGAAGCUUAUUAGAUUACUUGAAAAAGAAAGAUAUCGAGAGAUAUCGUGCAAUUGUUAAAGAAUUAGGAUUACGUCGUUAAUCAUCUUUAACAUAUAAAUAAAAUUGGGGGG
#=GR SA_S1_NOR08_45m_c10119203/521-86 CODON                     .........................STP.........................................................................................................................................................................................................AUG........................................................................................................................................................................................................................................................................STP...............................
#=GR SA_S1_NOR08_45m_c10119203/521-86 TT_RNIE_SLOW              ..................................................................................................................................................................................................................................................................................................................................................................................................................................................................................................................................................
20090826-Illumina_contig28958/538-94                            UUUUGGGUAAAGAUAAUCAACGGAAAAAAGCUCACCGCCAGUUUAGAUGUGUUUUUUUUGGUAGUGCGCAAAAAAGACCUUACUU.UUGCACUC.............UCGCAACGA.........AAA.................UCGUAGCGA.....................................AUAC.AUAAA.AAUUAUU...UU.AA..UAAUAUUGGCAUGUACUUAGAAGCAGAAAAGAAAAAAGAAAUUUUCAGUAAAUUCGGGGGUAGCGAGACGAACACCGGAUCCGUGGAAGGACAAAUCGCGUUGUUUUCUUACCGAAUCAAUCAUCUUACGGAGCAUUUGAAGAAAAAUCGUAAAGAUUUUGGAACGCAACGUUCCUUGCAAUUGUUGGUAGGUAAACGAAGAAGUUUGUUGGAUUACCUAAAAGGAAAGGAUAUUGAAAAAUACAGGGCAUUAAUCAAGGAGCUUGGGCUUCGUCGUUAAUCGCACAGGAUUGAGCAUUUUAUGGAGAGGG
#=GR 20090826-Illumina_contig28958/538-94 CODON                 ....................................................................GUA..............................................................................................................................................................AUG........................................................................................................................................................................................................................................................................STP...............................
#=GR 20090826-Illumina_contig28958/538-94 TT_RNIE_SLOW          ..................................................................................................................................................................................................................................................................................................................................................................................................................................................................................................................................................
NZ_AVFO01000002.1/264042-264488                                 UUAGAGUUUGUAAAUCAGGAGAUUGCCAAACUUUUUUAGGGAAGUUUCCGUAAUUAUUUGCCUAUUCGGAAAAUAAAAAUUACCU.UUGCACCA.............CGUUUUAGG.........AUAAA...............CCUAU..CG...................................CGCUAC.AUAAU.AAUCAUU...UA.AA..GAAUAUUAGCAUGUACUUAACUAAAGAAGUUAAAUCAGAAAUCUUCGCUAAACACGGAGGAGCAGAAGCCAACACCGGAUCUGCAGAAGGUCAAAUCGCGUUAUUCACAUUCAGAAUUUCUCACUUGACUGAGCACUUGAAAAAAAAUCGUCAUGAUUAUAACACAGAGCGCUCAUUAGUUUUAUUGGUAGGUAAAAGAAGAAGUCUUCUUGACUACUUAAAGAAAAAAGAUAUCAACAGAUAUCGUGCGAUUAUCAAAGAAUUAAACAUCAGAAAAUAAUCAGAAGAAGAGGUGCUCGCGCGCCUCUUUU
#=GR NZ_AVFO01000002.1/264042-264488 CODON                      ....................................STP..............................................................................................................................................................................................AUG........................................................................................................................................................................................................................................................................STP...............................
#=GR NZ_AVFO01000002.1/264042-264488 TT_RNIE_SLOW               ..................................................................................................................................................................................................................................................................................................................................................................................................................................................................................................................................................
NZ_AVBI01000015.1/13147-12701                                   CUUGGAGUUUGUAAACCAAGAAAUUGCAAAACUUUUUUAGGCAACUUUGACGUUUUAUUUGUCAAUUCAAAAAUAAAAUUUACCU.UUGCACCA.............CGUUUUAGG.........ACAAA...............CCUA..UUG...................................CGCUAC.AUAAU.AAUCAUU...UA.AA..GGAUAUUAGCAUGUACUUAACUAAAGAAGUUAAAUCAGAAAUCUUCGCUAAACACGGAGGUGCAGCUGCCAACACUGGUUCUGCAGAAGGUCAAAUCGCGUUAUUCACAUUCAGAAUUUCUCACUUGACUGAGCACUUGAAAAAAAAUCGUCACGAUUACAACACAGAGCGCUCAUUAGUUUUAUUGGUAGGUAAAAGAAGAAGUCUUCUUGACUACUUAAAGAAAAAAGAUAUCAACAGAUAUCGUGCGAUUAUCAAAGAAUUAAACAUCAGAAAAUAAUCAGAAGAAGAGGUGCUCGCGCGCCUCUUUU
#=GR NZ_AVBI01000015.1/13147-12701 CODON                        .....................................STP.............................................................................................................................................................................................AUG........................................................................................................................................................................................................................................................................STP...............................
#=GR NZ_AVBI01000015.1/13147-12701 TT_RNIE_SLOW                 ..................................................................................................................................................................................................................................................................................................................................................................................................................................................................................................................................................
CESA01099157.1/186-630                                          ACCAAUAUAUUGAUUUAGUUCUCAACGAUGUACUGCGUAAAUAAAAUCUAUACUUAAAUCCACAUUUUAACGAAAAUGUCUAUAU.UUGCCACU.............UGAUUGU...........CUCAA.................AAAAUUG....................................AUUAC.AUAAA.AAUUAUU...UAAAG..AAAUAUUGGAAUGUACUUAACAAAGAAAAUAAAAGAAAAUAUAUUCAAAAAACACGGUAAAAGCUCUAAAAAUACUGGUUCAGCGGAGGGACAAAUAGCCCUAUUCACUCACCGAAUUAAUCACCUUACCGAACACCUAAAAUCCAACCUCAAGGACUUUAAUACUGAGCGUUCGCUAGUUAAAUUGGUCGGUAAAAGACGUUCCUUAUUAGACUAUUUAAUGAAAAAAGAUAUUUUAAGAUAUCGUGCGAUAAUCAAAGAACUUGGCCUUAGAAAGUAAAAUAAAUUUAAGCUUUCAAAGUUCAAUUGAA
#=GR CESA01099157.1/186-630 CODON                               .........................................STP.........................................................................................................................................................................................AUG........................................................................................................................................................................................................................................................................STP...............................
#=GR CESA01099157.1/186-630 TT_RNIE_SLOW                        ..................................................................................................................................................................................................................................................................................................................................................................................................................................................................................................................................................
CESN01196738.1/1405-1849                                        ACCAAUAUAUUGACUUAGUUCUCAACGAUGUAUUGCGUAAAUAAAAUCUAUACUUAAAUCCACAUUUUAACGAAAAUGUCUAUAU.UUGCCACU.............UGAUUGUU..........UCA..................AAAAAUUG....................................AUUAC.AUAAA.AAUUAUU...UAAAG..AAAUAUUGGAAUGUACUUAACAAAGAAAAUAAAAGAAAAUAUAUUCAAAAAACACGGUAAAAGCUCUAAAAAUACUGGUUCAGCGGAAGGACAGAUAGCCCUAUUUACUCACCGAAUUAAUCACCUUACCGAGCAUCUAAAAUCUAACCGCAAAGACUUUAAUACUGAACGUUCACUGGUUAAAUUAGUUGGUAAAAGACGUUCCUUAUUAGACUAUUUAAUGAAAAAAGAUAUUUUAAGAUAUCGUGCGAUAAUCAAAGAACUUGGCCUUAGAAAGUAAAAUACAUUUAAGCUUUCAAAGUUCAAUUGAA
#=GR CESN01196738.1/1405-1849 CODON                             .........................................STP.........................................................................................................................................................................................AUG........................................................................................................................................................................................................................................................................STP...............................
#=GR CESN01196738.1/1405-1849 TT_RNIE_SLOW                      ..................................................................................................................................................................................................................................................................................................................................................................................................................................................................................................................................................
CESP01155747.1/1323-1767                                        ACCAAUAUAUUGACUUAGUUCUCAACGAUGCACUGCGUAAAUAAAAUCUAUACUUAAAUCCACAUUUUAACGAAAAUGUCUAUAU.UUGCCACU.............UGAUUGUU..........UCA..................AAAAAUUG....................................AUUAC.AUAAA.AAUUAUU...UAAAG..AAAUAUUGGAAUGUACUUAACAAAGAAAAUAAAAGAAAAUAUAUUCAAAAAACACGGUAAAAGCUCUAAAAAUACUGGUUCAGCGGAGGGACAGAUAGCCCUAUUCACCCACCGAAUUAAUCACCUUACCGAGCAUCUAAAAUCUAACCGCAAAGACUUUAAUACUGAACGUUCACUGGUUAAAUUAGUUGGUAAAAGACGUUCCUUAUUAGACUAUUUAAUGAAAAAAGAUAUUUUAAGAUAUCGUGCGAUAAUCAAAGAACUUGGCCUUAGAAAGUAAAAUACAUUUAAGCUUUCAAAGUUCAAUUGAA
#=GR CESP01155747.1/1323-1767 CODON                             .........................................STP.........................................................................................................................................................................................AUG........................................................................................................................................................................................................................................................................STP...............................
#=GR CESP01155747.1/1323-1767 TT_RNIE_SLOW                      ..................................................................................................................................................................................................................................................................................................................................................................................................................................................................................................................................................
CEVS01034257.1/7784-7340                                        ACCAAUAUAUUGAUUUAGUUCUCAACGAUGUAGUGCGUAAAUAAAAUCUAUACUUAAAUCCACAUUUUAACGAAAAUGUCUAUAU.UUGCCACU.............UGAUUGUU..........UCA..................AAAAAUUG....................................AUUAC.AUAAA.AAUUAUU...UAAAG..AAAUAUUGGAAUGUACUUAACAAAGAAAAUAAAAGAAAAUAUAUUCAAAAAACACGGUAAAAGCUCUAAAAAUACUGGUUCAGCGGAGGGACAGAUAGCCCUAUUCACCCACCGAAUUAAUCACCUUACCGAGCAUCUAAAAUCUAACCGCAAAGACUUUAAUACUGAACGUUCACUGGUUAAAUUAGUUGGUAAAAGACGUUCCUUAUUAGACUAUUUAAUGAAAAAAGAUAUUUUAAGAUAUCGUGCGAUAAUCAAAGAACUUGGCCUUAGAAAGUAAAAUAAAUUUAAGCUUUCAAAGUUCAAUUGAA
#=GR CEVS01034257.1/7784-7340 CODON                             .........................................STP.........................................................................................................................................................................................AUG........................................................................................................................................................................................................................................................................STP...............................
#=GR CEVS01034257.1/7784-7340 TT_RNIE_SLOW                      ..................................................................................................................................................................................................................................................................................................................................................................................................................................................................................................................................................
LBBO01003853.1/466-894                                          UUCUAGACAGGAUUUGAAGGAAAAAAUUGCGCUUUCUAUCAAAUUGUUUAAUAAUUAAAGAAAUGUAGUUAUAUUUUAACUACAU.UUGCAGCCAUAAAAUCA.........................................................................................UAC.AUAAC.AAACAUU...UAAAA..UAAUUUUAGCAUGUAUUUAACAACAGAAAAAAAACAAGAAUUCUUUAAAAAGUACGGUGGAGACGAAAAAAACACUGGAUCUACAGAAGCACAAAUUGCUAUGUUUACUUACAGAAUUAGCCAUUUAACUGGUCAUUUAAAAAACAACAGAAAAGAUUUUGGAACACAAAAAGCGUUGUUGGAUUUAGUUGGAAAAAGAAGAAGAUUAUUAAACUACUAUAUGCACAAAGAUAUUGUUAAAUAUAGAGAGUUAAUUAAAGAAUUAGGUAUCAGAAAAUAAGCUUUGAAAACUAUUUUCUAAUACAAC....
#=GR LBBO01003853.1/466-894 CODON                               .......................................................STP...........................................................................................................................................................................AUG........................................................................................................................................................................................................................................................................STP...............................
#=GR LBBO01003853.1/466-894 TT_RNIE_SLOW                        ..................................................................................................................................................................................................................................................................................................................................................................................................................................................................................................................................................
JGI20157J14317_10520585/195-1                                   UGUAAGAGUAUUGAAAAAAGUAAGGUCUCAGGUUUUUUAAAUAAUGUGCUAUCAAACAAUGCCAUAUCAGUGAAUUUUACUAUUU.UUGCAUCC.............GAAUUAUG..........AUAAA................CAUAAUUC.....................................AUAC.AUAAA.AAUCAUU...UACAA..AAAUAUUAGCAUGUAUUUAGAUCCAAAAGAAAAACAAGAGAUUUUCGCAAAGCACGGAAA...........................................................................................................................................................................................................................................................
#=GR JGI20157J14317_10520585/195-1 CODON                        .........................................................................................................................................................G.....................................UA.................................................................................................................................................................................................................................................................................................................................................
#=GR JGI20157J14317_10520585/195-1 TT_RNIE_SLOW                 ..................................................................................................................................................................................................................................................................................................................................................................................................................................................................................................................................................
JGI20152J14361_10102081/365-571                                 UGUAAGAGUAUUGAAAAAAGUAAGGUCUCAGGUUUUUUAAAUAAUGUGCUAUCAAACAAUGCCAUAUCAGUGAAUUUUACUAUUU.UUGCAUCC.............GAAUUAUG..........AUAAA................CAUAAUUC.....................................AUAC.AUAAA.AAUCAUU...UACAA..AAAUAUUAGCAUGUAUUUAGAUCCAAAAGAAAAACAAGAGAUUUUCGCAAAGCACGGAAAAUCUGCAAAAGA...............................................................................................................................................................................................................................................
#=GR JGI20152J14361_10102081/365-571 CODON                      ...........................................AUG................................................................................................................................................................................................................................................STP.................................................................................................................................................................................................................................................
#=GR JGI20152J14361_10102081/365-571 TT_RNIE_SLOW               ..................................................................................................................................................................................................................................................................................................................................................................................................................................................................................................................................................
JGI20154J14316_10389205/104-302                                 UGUAAGAGUAUUGAAAAAAGUAAGGUCUCAGGUUUUUUAAAUAAUGUGCUAUCAAACAAUGCCAUAUCAGUGAAUUUUACUAUUU.UUGCAUCC.............GAAUUAUG..........AUAAA................CAUAAUUC.....................................AUAC.AUAAA.AAUCAUU...UACAA..AAAUAUUAGCAUGUAUUUAGAUCCAAAAGAAAAACAAGAGAUUUUCGCAAAGCACGGAAAAUCU.......................................................................................................................................................................................................................................................
#=GR JGI20154J14316_10389205/104-302 CODON                      .........................................................................................................................................................G.....................................UA.................................................................................................................................................................................................................................................................................................................................................
#=GR JGI20154J14316_10389205/104-302 TT_RNIE_SLOW               ..................................................................................................................................................................................................................................................................................................................................................................................................................................................................................................................................................
JGI20153J14295_10154293/351-553                                 UGUAAGAGUAUUGAAAAAAGUAAGGUCUCAGGUUUUUUAAAUAAUGUGCUAUCAAACAAUGCCAUAUCAGUGAAUUUUACUAUUU.UUGCAUCC.............GAAUUAUG..........AUAAA................CAUAAUUC.....................................AUAC.AUAAA.AAUCAUU...UACAA..AAAUAUUAGCAUGUAUUUAGAUCCAAAAGAAAAACAAGAGAUUUUCGCAAAGCACGGAAAAUCUGCAA...................................................................................................................................................................................................................................................
#=GR JGI20153J14295_10154293/351-553 CODON                      ......................................................................................AUG...................................................................................................................................................................................................STP...................................................................................................................................................................................................................................................
#=GR JGI20153J14295_10154293/351-553 TT_RNIE_SLOW               ..................................................................................................................................................................................................................................................................................................................................................................................................................................................................................................................................................
DelMOSum2010_c10048941/1095-650                                 UGUAAGAGUAUUAAAAAAAGUAGGGUCUCAGGUUUUUUAAAUAAUAUGCUAUCAAACAAUGCCAUAUCAUUGAAUUUUACUAUUU.UUGCACCC.............GAAUUAUG..........AUACA................CAUAAUUC.....................................AUAC.AUAAA.AAUCAUU...UACAA..AAAUAUUAGCAUGUAUUUAGAUCCAAAAGAAAAACAAGAGAUUUUCGCAAAACACGGAAAAUCUGCAACAGACACUGGUAACACAGAAGGUCAAAUCGCAUUAUUCACCUACAGAAUUCAGCACCUAACGGGACACUUGAAAGCAAAUCACAAAGAUUACAACACAGAGCGUUCUUUGGUGAAAUUAGUAGGUAAGCGUCGUUCUUUAUUAGAUUAUCUAAUGAAAAAAGACAUUUUACGCUACAGAGCAAUUGUAAAAGAAUUAGGAUUACGUAAGUAAUCUAUGCAAGGGGCUCAGUGAGCCCUUACUU
#=GR DelMOSum2010_c10048941/1095-650 CODON                      .........................................................................................................................................................G.....................................UA....................................AUG........................................................................................................................................................................................................................................................................STP...............................
#=GR DelMOSum2010_c10048941/1095-650 TT_RNIE_SLOW               ..................................................................................................................................................................................................................................................................................................................................................................................................................................................................................................................................................
JGI20152J14361_10018736/1849-2294                               UGUAAGAGUAUUAAAAAAAGUAGGGUCUCAGGUUUUUUAAAUAAUAUGCUAUCAAACAAUGCCAUAUCAUUGAAUUUUACUAUUU.UUGCACCC.............GAAUUAUG..........AUACA................CAUAAUUC.....................................AUAC.AUAAA.AAUCAUU...UACAA..AAAUAUUAGCAUGUAUUUAGAUCCAAAAGAAAAACAAGAGAUUUUCGCAAAACACGGAAAAUCUGCAACAGACACUGGUAACACAGAAGGUCAAAUCGCAUUAUUCACCUACAGAAUUCAGCACCUAACGGGACACUUGAAAGCAAAUCACAAAGAUUACAACACAGAGCGUUCUUUGGUGAAAUUAGUAGGUAAGCGUCGUUCUUUAUUAGAUUAUCUAAUGAAAAAAGACAUUUUACGCUACAGAGCAAUUGUAAAAGAAUUAGGAUUACGUAAGUAAUCUAUGCAAGGGGCUCAGUGAGCCCCUUACU
#=GR JGI20152J14361_10018736/1849-2294 CODON                    .........................................................................................................................................................G.....................................UA....................................AUG........................................................................................................................................................................................................................................................................STP...............................
#=GR JGI20152J14361_10018736/1849-2294 TT_RNIE_SLOW             ..................................................................................................................................................................................................................................................................................................................................................................................................................................................................................................................................................
DelMOSum2011_c10028302/2425-1980                                UGUAAGAGUAUUGAAAAAAGUAAGGUCUCAGGUUUUUUAAAUAAUAUGCUAUCAAACAAUGCCAUAUCAGUGAAUUUUACUAUUU.UUGCACCC.............GAAUUAUG..........AUAGA................CAUAAUUC.....................................AUAC.AUAAA.AAUCAUU...UACAA..AAAUAUUAGCAUGUAUUUAGAUCCAAAAGAAAAACAAGAGAUUUUCGCAAAGCACGGAAAAUCUGCAAAAGACACUGGUAACACAGAAGCUCAAAUUGCAUUAUUCACUUACAGAAUUCAACACCUUACGGGGCAUUUGAAAGCAAACCACAAAGAUUACAACACAGAGCGUUCUCUAGUGAUGCUAGUAGGUAAGCGUCGUUCUUUAUUAGACUAUCUAAUGAAAAAAGACAUUUUACGUUACAGAGCAAUUGUAAAAGAAUUAGAAUUACGUAAAUAAUCUAUACAAGGGGCUCAGUGAGCCCCUUACU
#=GR DelMOSum2011_c10028302/2425-1980 CODON                     .........................................................................................................................................................G.....................................UA....................................AUG........................................................................................................................................................................................................................................................................STP...............................
#=GR DelMOSum2011_c10028302/2425-1980 TT_RNIE_SLOW              ..................................................................................................................................................................................................................................................................................................................................................................................................................................................................................................................................................
JGI20152J14361_10074584/416-1                                   UGAAAGAGUAUUGAAAAAAGUAAGGUCUCAAGUUUUUUAAAUAAUAUGCCAUCAAACAAUGCCAUAUCAUUGAAUUUUACUAUUU.UUGCACCC.............GAAUUAUG..........AUAGA................CAUAAUUC.....................................AUAC.AUAAA.AAUCAUU...UACAA..AAAUAUUAGCAUGUAUUUAGAUCCAAAAGAAAAACAAGAGAUUUUCGCAAAACACGGAAAAUCUGCGACAGACACUGGUAACACAGAAGGUCAAAUUGCAUUAUUUACCUACAGAAUUGAGCACCUUACGGGGCACUUGAAAGCAAAUCACAAAGAUUACAACACAGAACGUUCUCUAGUGAAACUAGUAGGUAAGCGUCGUUCUUUAUUAGACUAUCUAAUGAAAAAAGACAUUUUACGUUACAGAGCAAUUGUAAAAGAAUUAGGAUUACGUAAAUAAU..............................
#=GR JGI20152J14361_10074584/416-1 CODON                        .........................................................................................................................................................G.....................................UA....................................AUG........................................................................................................................................................................................................................................................................STP...............................
#=GR JGI20152J14361_10074584/416-1 TT_RNIE_SLOW                 ..................................................................................................................................................................................................................................................................................................................................................................................................................................................................................................................................................
JCVI_SCAF_1096626866200/308-1                                   UGAAAGAGUAUUGAAAAAAGUAAGGUCUCAUGUUUUUUAAAUAAUAUAUCAUCAAACAAUGCCAUAUCAUUGAAUUUUACUAUUU.UUGCACUC.............GAAUUAUG..........AUAGA................CAUGAUUC.....................................AUAC.AUAAA.AAUCAUU...UACAA..AAAUAUUAGCAUGUAUUUAGAUCCAAAAGAAAAACAAGAGAUUUUCGCAAAGCACGGAAAAUCUGCAAAAGACACUGGUAACACAGAAGCUCAAAUUGCAUUAUUCACUUACAGAAUUCAACACCUUACGGGGCAUUUGAAAGCAAACCACAAAGAUUACAACACAGAGCGUC..........................................................................................................................................
#=GR JCVI_SCAF_1096626866200/308-1 CODON                        .........................................................................AUG........................................................................................................................................................................................................................................................................................................................STP...........................................................................................................................................
#=GR JCVI_SCAF_1096626866200/308-1 TT_RNIE_SLOW                 ..................................................................................................................................................................................................................................................................................................................................................................................................................................................................................................................................................
2236876010_0476296/1-399                                        ...............................................AUCAUCAAACAAUGCCAUAUCAUUGAAUUUUACUAUUU.UUGCACUC.............GAAUUAUG..........AUAGA................CAUGAUUC.....................................AUAC.AUAAA.AAUCAUU...UACAA..AAAUAUUAGCAUGUAUUUAGAUCCAAAAGAAAAACAAGAGAUUUUCGCAAAGCACGGAAAAUCUGCAAAAGACACUGGUAACACAGAAGCUCAAAUUGCAUUAUUCACUUACAGAAUUCAACACCUUACGGGGCAUUUGAAAGCAAAUCACAAAGAUUACAACACUGAGCGUUCUCUAGUGAUGCUUGUAGGUAAGCGUCGUUCUUUAUUAGACUAUCUAAUGAAAAAAGACAUUUUACGCUACAGAGCAAUUGUAAAAGAAUUAGGAUUACGUAAGUAAUCUAUGCAAGGGGCUCAGUGAGCCCUUACUU
#=GR 2236876010_0476296/1-399 CODON                             ...............................................PTS.......................................................................................................G.....................................UA....................................AUG........................................................................................................................................................................................................................................................................STP...............................
#=GR 2236876010_0476296/1-399 TT_RNIE_SLOW                      ..................................................................................................................................................................................................................................................................................................................................................................................................................................................................................................................................................
DelMOSum2010_c10114672/1007-562                                 UGAAAGAGUAUUGAAAAAAGUAAGGUCUCAUGUUUUUUAAAUAAUAUAUCAUCAAACAAUGCCAUAUCAUUGAAUUUUACUAUUU.UUGCACUC.............GAAUUAUG..........AUAGA................CAUGAUUC.....................................AUAC.AUAAA.AAUCAUU...UACAA..AAAUAUUAGCAUGUAUUUAGAUCCAAAAGAAAAACAAGAGAUUUUCGCAAAGCACGGAAAAUCUGCAAAAGACACUGGUAACACAGAAGCUCAAAUUGCAUUAUUCACUUACAGAAUUCAACACCUUACGGGGCAUUUGAAAGCAAACCACAAAGAUUACAACACAGAGCGUUCUCUAGUGAUGCUAGUAGGUAAGCGUCGUUCUUUAUUAGACUAUCUAAUGAAAAAAGACAUUUUACGUUACAGAGCAAUAGUAAAAGAAUUAGGAUUACGUAAAUAAUCCAUACUAGGGGCUCAGUGAGCCCCUUACU
#=GR DelMOSum2010_c10114672/1007-562 CODON                      .........................................................................................................................................................G.....................................UA....................................AUG........................................................................................................................................................................................................................................................................STP...............................
#=GR DelMOSum2010_c10114672/1007-562 TT_RNIE_SLOW               ..................................................................................................................................................................................................................................................................................................................................................................................................................................................................................................................................................
JGI20152J14361_10042016/1117-1315                               UGAAAGAGUAUUGAAAAAAGUAAGGUCUCAUGUUUUUUAAAUAAUAUAUCAUCAAACAAUGCCAUAUCAUUGAAUUUUACUAUUU.UUGCACUC.............GAAUUAUG..........AUAGA................CAUGAUUC.....................................AUAC.AUAAA.AAUCAUU...UACAA..AAAUAUUAGCAUGUAUUUAGAUCCAAAAGAAAAACAAGAGAUUUUCGCAAAGCACGGAAAAUCU.......................................................................................................................................................................................................................................................
#=GR JGI20152J14361_10042016/1117-1315 CODON                    .........................................................................................................................................................G.....................................UA.................................................................................................................................................................................................................................................................................................................................................
#=GR JGI20152J14361_10042016/1117-1315 TT_RNIE_SLOW             ..................................................................................................................................................................................................................................................................................................................................................................................................................................................................................................................................................
JGI20153J14295_10052012/1270-1476                               UGAAAGAGUAUUGAAAAAAGUAAGGUCUCAUGUUUUUUAAAUAAUAUAUCAUCAAACAAUGCCAUAUCAUUGAAUUUUACUAUUU.UUGCACUC.............GAAUUAUG..........AUAGA................CAUGAUUC.....................................AUAC.AUAAA.AAUCAUU...UACAA..AAAUAUUAGCAUGUAUUUAGAUCCAAAAGAAAAACAAGAGAUUUUCGCAAAGCACGGAAAAUCUGCAAAAGA...............................................................................................................................................................................................................................................
#=GR JGI20153J14295_10052012/1270-1476 CODON                    .........................................................................................................................................................G.....................................UA.................................................................................................................................................................................................................................................................................................................................................
#=GR JGI20153J14295_10052012/1270-1476 TT_RNIE_SLOW             ..................................................................................................................................................................................................................................................................................................................................................................................................................................................................................................................................................
PML_READ_00443584/253-1                                         .....................................................................UUGAAUUUUACUAUUU.UUGCACUC.............GAAUUAUG..........AUAGA................CAUGAUUC.....................................AUAC.AUAAA.AAUCAUU...UACAA..AAAUAUUAGCAUGUAUUUAGAUCCAAAAGAAAAACAAGAGAUUUUCGCAAAGCACGGAAAAUCUGCAAAAGACACUGGUAACACAGAAGCUCAAAUUGCAUUAUUCACUUACAGAAUUCAACACCUUACGGGGCAUUUGAAAGCAAACCACAAAGAUUACAACACAGAGCGUUCUCUAGUGAUGCUA............................................................................................................................
#=GR PML_READ_00443584/253-1 CODON                              .....................................................................................................................................................................................................................................AUG...........................................................................................................................................................................STP............................................................................................................................
#=GR PML_READ_00443584/253-1 TT_RNIE_SLOW                       ..................................................................................................................................................................................................................................................................................................................................................................................................................................................................................................................................................
PML_READ_00298684/1-256                                         ......AGUAUUGAAAAAAGUAAGGUCUCAUGUUUUUUAAAUAAUAUAUCAUCAAACAAUGCCAUAUCAUUGAAUUUUACUAUUU.UUGCACUC.............GAAUUAUG..........AUAGA................CAUGAUUC.....................................AUACUAUAAA.AAUCAUU...UACAA..AAAUAUUAGCAUGUAUUUAGAUCCAAAAGAAAACAAGAGAUUUUCGCAAAGCACGGAAAAUCUGCAAAAGACACUGGUAACACAGAAGCUCAAAUUGCAUUAUCACUUACAGAAUUCAACACCUUA.........................................................................................................................................................................................
#=GR PML_READ_00298684/1-256 CODON                              ........PTS..............................................................................................................................................G.....................................UA.................................................................................................................................................................................................................................................................................................................................................
#=GR PML_READ_00298684/1-256 TT_RNIE_SLOW                       ..................................................................................................................................................................................................................................................................................................................................................................................................................................................................................................................................................
CESE01042213.1/394-1                                            AACACUUUGUAUUUUAAAAUACAAAGUGUUUUAUUUUUAAAUAAAGCACUACCAUACAAUGCCAUAUCAUUGAAUUUUACUAUUU.UUGCACCC.............GAAUUAUG..........AUAGA................CAUGAUUC.....................................AUAC.AUAAA.AAUCAUU...UACAA..AAAUAUUAGCAUGUAUUUAGAUCCAAAAGAAAAAGAAGCAAUUUUCGCAAAGCACGGAAAAUCUGCAACAGACACUGGUAACACAGAAGGUCAAAUCGCAUUAUUCACUUACAGAAUUCAACACCUUACGGGGCAUUUGAAAUCAAAUCACAAAGAUUACAACACAGAACGUUCUUUGGUGAAAUUAGUAGGUAAACGUCGUUCUUUAUUAGACUAUCUAAUGAAAAAAGAUGUAUUACGUUACAGAGCAAUUGUAAAA....................................................
#=GR CESE01042213.1/394-1 CODON                                 .........................................................................................................................................................G.....................................UA....................................AUG...................................................................................................................................................................................................................................................STP....................................................
#=GR CESE01042213.1/394-1 TT_RNIE_SLOW                          ..................................................................................................................................................................................................................................................................................................................................................................................................................................................................................................................................................
CESJ01033522.1/13503-13948                                      AACACUUUGUAUUUUAAAAUACAAAGUGUUUUAUUUUUAAAUAAAGCACUACCAUACAAUGCCAUAUCAUUGAAUUUUACUAUUU.UUGCACCC.............GAAUUAUG..........AUAGA................CAUGAUUC.....................................AUAC.AUAAA.AAUCAUU...UACAA..AAAUAUUAGCAUGUAUUUAGAUCCAAAAGAAAAAGAAGCAAUUUUCGCAAAGCACGGAAAAUCUGCAACAGACACUGGUAACACAGAAGGUCAAAUCGCAUUAUUCACUUACAGAAUUCAACACCUUACGGGGCAUUUGAAAUCAAAUCACAAAGAUUACAACACAGAACGUUCUUUGGUGAAAUUAGUAGGUAAACGUCGUUCUUUAUUAGACUAUCUAAUGAAAAAAGAUGUAUUACGUUACAGAGCAAUUGUAAAAGAAUUAGCAUUACGUAAAUAAUCUAUCUAAGGGGCUUAACUAAGCCCCUUAA
#=GR CESJ01033522.1/13503-13948 CODON                           .........................................................................................................................................................G.....................................UA....................................AUG........................................................................................................................................................................................................................................................................STP...............................
#=GR CESJ01033522.1/13503-13948 TT_RNIE_SLOW                    ..................................................................................................................................................................................................................................................................................................................................................................................................................................................................................................................................................
CEST01015177.1/5734-6129                                        AACACUUUGUAUUUUAAAAUACAAAGUGUUUUAUUUUUAAAUAAAGCACUACCAUACAAUGCCAUAUCAUUGAAUUUUACUAUUU.UUGCACCC.............GAAUUAUG..........AUAGA................CAUGAUUC.....................................AUAC.AUAAA.AAUCAUU...UACAA..AAAUAUUAGCAUGUAUUUAGAUCCAAAAGAAAAAGAAGCAAUUUUCGCAAAGCACGGAAAAUCUGCAACAGACACUGGUAACACAGAAGGUCAAAUCGCAUUAUUCACUUACAGAAUUCAACACCUUACGGGGCAUUUGAAAUCAAAUCACAAAGAUUACAACACAGAACGUUCUUUGGUGAAAUUAGUAGGUAAACGUCGUUCUUUAUUAGACUAUCUAAUGAAAAAAGAUGUAUUACGUUACAGAGCAAUUGUAAAAGA..................................................
#=GR CEST01015177.1/5734-6129 CODON                             .........................................................................................................................................................G.....................................UA....................................AUG...................................................................................................................................................................................................................................................STP....................................................
#=GR CEST01015177.1/5734-6129 TT_RNIE_SLOW                      ..................................................................................................................................................................................................................................................................................................................................................................................................................................................................................................................................................
CESU01002158.1/2387-1942                                        AACACUUUGUAUUUUAAAAUACAAAGUGUUUUAUUUUUAAAUAAAGCACUACCAUACAAUGCCAUAUCAUUGAAUUUUACUAUUU.UUGCACCC.............GAAUUAUG..........AUAGA................CAUGAUUC.....................................AUAC.AUAAA.AAUCAUU...UACAA..AAAUAUUAGCAUGUAUUUAGAUCCAAAAGAAAAAGAAGCAAUUUUCGCAAAGCACGGAAAAUCUGCAACAGACACUGGUAACACAGAAGGUCAAAUCGCAUUAUUCACUUACAGAAUUCAACACCUUACGGGGCAUUUGAAAUCAAAUCACAAAGAUUACAACACAGAACGUUCUUUGGUGAAAUUAGUAGGUAAACGUCGUUCUUUAUUAGACUAUCUAAUGAAAAAAGAUGUAUUACGUUACAGAGCAAUUGUAAAAGAAUUAGCAUUACGUAAAUAAUCUACCUAAGGGGCUUAACUAAGCCCCUUAA
#=GR CESU01002158.1/2387-1942 CODON                             .........................................................................................................................................................G.....................................UA....................................AUG........................................................................................................................................................................................................................................................................STP...............................
#=GR CESU01002158.1/2387-1942 TT_RNIE_SLOW                      ..................................................................................................................................................................................................................................................................................................................................................................................................................................................................................................................................................
JGI20152J14361_10001968/203-1                                   AUACACCUUGUGUCUAAAUUCAAGGUGUAUUAUUUUUUAAAUAAAAUACUACCUUACAAUGCCAUAUCAUUGAAUUUUACUAUUU.UUGCACCC.............GAAUUAUGA.........UGG.................UCAUGAUUC.....................................AUAC.AUAAA.AAUCAUU...UACAA..AAAUAUUAGCAUGUAUUUAGAUCCAAAAGAAAAACAAGAGAUUUUCGCAAAGCACGGAAAAUCUGCAA...................................................................................................................................................................................................................................................
#=GR JGI20152J14361_10001968/203-1 CODON                        ..................................................................................................................................................................................................................................................................................................................................................................................................................................................................................................................................................
#=GR JGI20152J14361_10001968/203-1 TT_RNIE_SLOW                 ..................................................................................................................................................................................................................................................................................................................................................................................................................................................................................................................................................
JGI20154J14316_10153966/545-100                                 AUACACCUUGUGUCUAAAUUCAAGGUGUAUUAUUUUUUAAAUAAAAUACUACCUUACAAUGCCAUAUCAUUGAAUUUUACUAUUU.UUGCACCC.............GAAUUAUGA.........UGG.................UCAUGAUUC.....................................AUAC.AUAAA.AAUCAUU...UACAA..AAAUAUUAGCAUGUAUUUAGAUCCAAAAGAAAAACAAGAGAUUUUCGCAAAGCACGGAAAAUCUGCAACAGACACUGGUAACACAGAAGGUCAAAUCGCAUUAUUCACUUACAGAAUUCAGCACCUUACGGGACACUUGAAAGCAAAUCACAAAGAUUACAACACAGAGCGUUCUUUGGUAAAAUUGGUAGGUAAGCGUCGUUCUUUAUUAGAUUAUCUAAUGAAAAAAGACAUUUUGCGUUACAGAGCAAUUGUAAAAGAAUUAGGAUUACGUAAAUAAUCCAUACAAGGGGCUUAUAAGUCCCUUACUU
#=GR JGI20154J14316_10153966/545-100 CODON                      ..........................................................AUG...................................................................................................................................................................................................................................................................................................................................................................................................................................................STP...............................
#=GR JGI20154J14316_10153966/545-100 TT_RNIE_SLOW               ..................................................................................................................................................................................................................................................................................................................................................................................................................................................................................................................................................
JGI20153J14295_10006772/4092-3647                               AUACACCUUGUGUCUAAAUUCAAGGUGUAUUAUUUUUUAAAUAAAAUACUACCUUACAAUGCCAUAUCAUUGAAUUUUACUAUUU.UUGCACCC.............GAAUUAUGA.........UGG.................UCAUGAUUC.....................................AUAC.AUAAA.AAUCAUU...UACAA..AAAUAUUAGCAUGUAUUUAGAUCCAAAAGAAAAACAAGAGAUUUUCGCAAAGCACGGAAAAUCUGCAACAGACACUGGUAACACAGAAGGUCAAAUCGCAUUAUUCACUUACAGAAUUCAGCACCUUACGGGACACUUGAAAGCAAAUCACAAAGAUUACAACACAGAGCGUUCUUUGGUAAAAUUGGUAGGUAAGCGUCGUUCUUUAUUAGAUUAUCUAAUGAAAAAAGACAUUUUGCGUUACAGAGCAAUUGUAAAAGAAUUAGGAUUACGUAAAUAAUCCACACAAGGGGCUUAGCUAAGCCCCUUAC
#=GR JGI20153J14295_10006772/4092-3647 CODON                    ......................................................................................AUG.......................................................................................................................................................................................................................................................................................................................................................................................................................STP...............................
#=GR JGI20153J14295_10006772/4092-3647 TT_RNIE_SLOW             ..................................................................................................................................................................................................................................................................................................................................................................................................................................................................................................................................................
CERM01030429.1/1065-620                                         AUACACCUUGUGUCUAAAUUCAAGGUGUAUUAUUUUUUAAAUAAAAUACUACCUUACAAUGCCAUAUCAUUGAAUUUUACUAUUU.UUGCACCC.............GAAUUAUGA.........UGG.................UCAUGAUUC.....................................AUAC.AUAAA.AAUCAUU...UACAA..AAAUAUUAGCAUGUAUUUAGAUCCAAAAGAAAAACAAGAGAUUUUCGCAAAGCACGGAAAAUCUGCAACAGACACUGGUAACACAGAAGGUCAAAUCGCAUUAUUCACUUACAGAAUUCAGCACCUUACGGGACACUUGAAAGCAAAUCACAAAGAUUACAACACAGAGCGUUCUUUGGUAAAAUUGGUAGGUAAGCGUCGUUCUUUAUUAGAUUAUCUAAUGAAAAAAGACAUUUUGCGUUACAGAGCAAUUGUAAAAGAAUUAGGAUUACGUAAAUAAUCCAUACAAGGGGCUUACUAAGCCCCUUACU
#=GR CERM01030429.1/1065-620 CODON                              .....................................................................................................................................................................................................................................AUG........................................................................................................................................................................................................................................................................STP...............................
#=GR CERM01030429.1/1065-620 TT_RNIE_SLOW                       ..................................................................................................................................................................................................................................................................................................................................................................................................................................................................................................................................................
CESE01041678.1/393-1                                            UUUUAGUAUUUUAAAAUAGUAAAAGAAGUAACUUUUUAAAUAAUUAUCUACUCAAACAAUGCCAUAUCAUUGAAUUUCACUAUUU.UUGCAGCC.............GAAUUACA..........ACACA................UGUAGUUC.....................................AUAC.AUAAA.AAUCAUU...UA.UA..AAAUAUUAGCAUGUAUUUAGAUCCAAAAGAAAAAGCAGAAAUUUUCGCAAAGCACGGAAAAUCAGCAACAGACACUGGUAACACAGAAGGUCAAAUUGCAUUAUUCACUUACAGAAUUCAACACCUUACGGGGCAUUUGAAAGCAAACCACAAAGAUUACAACACAGAACGUUCUCUUGUGAAGCUAGUAGGUAAGCGUCGUUCUUUAUUAGAUUAUCUAAUGAAAAAAGAUGUAUUACGUUACAGAGCAAUUGUAAAA....................................................
#=GR CESE01041678.1/393-1 CODON                                 .....................................................................................................................................................................................................................................AUG...................................................................................................................................................................................................................................................STP....................................................
#=GR CESE01041678.1/393-1 TT_RNIE_SLOW                          ..................................................................................................................................................................................................................................................................................................................................................................................................................................................................................................................................................
CEST01086311.1/5877-6271                                        UUUUAGUAUUUUAAAAUAGUAAAAGAAGUAACUUUUUAAAUAAUUAUCUACUCAAACAAUGCCAUAUCAUUGAAUUUCACUAUUU.UUGCAGCC.............GAAUUACA..........ACACA................UGUAGUUC.....................................AUAC.AUAAA.AAUCAUU...UA.UA..AAAUAUUAGCAUGUAUUUAGAUCCAAAAGAAAAAGCAGAAAUUUUCGCAAAGCACGGAAAAUCAGCAACAGACACUGGUAACACAGAAGGUCAAAUUGCAUUAUUCACUUACAGAAUUCAACACCUUACGGGGCAUUUGAAAGCAAACCACAAAGAUUACAACACAGAACGUUCUCUUGUGAAGCUAGUAGGUAAGCGUCGUUCUUUAUUAGAUUAUCUAAUGAAAAAAGAUGUAUUACGUUACAGAGCAAUUGUAAAAGA..................................................
#=GR CEST01086311.1/5877-6271 CODON                             .....................................................................................................................................................................................................................................AUG...................................................................................................................................................................................................................................................STP....................................................
#=GR CEST01086311.1/5877-6271 TT_RNIE_SLOW                      ..................................................................................................................................................................................................................................................................................................................................................................................................................................................................................................................................................
CEQA01115990.1/378-823                                          CUCCACUUUUCACCCUUCACUCUUCACUCUUCCCUCCUCACAAAAUUAAAAAACACACCUUGCAACUCACAUAUUUUUAUUAUUU.UUGCAGCC.............GUAUUCCG..........AAAGA................CGGAACAC.....................................AUAC.AUAAC.AAUUAUU...UACAU..AAAUAUUAGCAUGUAUUUAGCACCAGAAGAAAAAGCGAAAAUUUUCGCAAAGCACGGUAAAGACGCAAACGACACAGGUUCUACAGAAGGACAGAUCGCAUUGUUCACCUACCGUAUCGAGCAUUUAACAAAACACUUAAAAGCAAACCACAAGGACUACAACACAGAGCGUUCUUUGGUGAAGUUGGUAGGAAAGCGUCGUUCUUUAUUGAACUACUUGAUGAAAAAAGACAUCAUGCGCUAUCGUGCCAUUGUUAAAGAAUUAGGAUUACGAAAGUAACACUAUUAAGGAGCGCCCAUAAAGCGCUCCU
#=GR CEQA01115990.1/378-823 CODON                               .....................................................................................................................................................................................................................................AUG........................................................................................................................................................................................................................................................................STP...............................
#=GR CEQA01115990.1/378-823 TT_RNIE_SLOW                        ..................................................................................................................................................................................................................................................................................................................................................................................................................................................................................................................................................
TahiMoana_1000156/8737-8292                                     CUCCACUUUUCACCUUUUACUCUUCACUCUUCCCUCCUCACAAAAUUAAAAAACACACCUUGCAACUCACAUAUUUUUAUUAUUU.UUGCAGCC.............GUAUUCCG..........AAAGA................CGGAACAC.....................................AUAC.AUAAC.AAUUAUU...UACAU..AAAUAUUAGCAUGUAUUUAGCACCAGAAGAAAAAGCGAAAAUUUUCGCAAAGCACGGUAAAGACGCAAACGACACAGGUUCUACAGAAGGACAGAUCGCAUUGUUCACCUACCGUAUCGAGCAUUUAACAAAACACUUAAAAGCAAACCACAAGGACUACAACACAGAGCGUUCUUUGGUGAAGUUGGUAGGAAAGCGUCGUUCUUUAUUGAACUACUUGAUGAAAAAAGACAUCAUGCGCUAUCGUGCCAUUGUUAAAGAAUUAGGAUUACGAAAGUAACACUAUUAAGGAGCGCCCAUAAAGCGCUCCU
#=GR TahiMoana_1000156/8737-8292 CODON                          .....................................................................................................................................................................................................................................AUG........................................................................................................................................................................................................................................................................STP...............................
#=GR TahiMoana_1000156/8737-8292 TT_RNIE_SLOW                   ..................................................................................................................................................................................................................................................................................................................................................................................................................................................................................................................................................
JGI24723J26617_10000024/87191-86746                             AAAUUAUUUCGAAAUAGUUAUAAGGUUUGAGGUUUGAGGAAAAAUCUACGAACAUAAAUCAUUAAUCAAAAAUAAUUCACUACUU.UUGCGCCC.............GUAUUACGA.........UAG.................UCGUAGUAC.....................................AUAC.AUAAC.AAUCAUU...UACAC..AAAUAUUAGCAUGUAUUUAGCACCAGAAGAAAAAGCGAAAAUUUUCGCAAAGCACGGGAAAGACGGGAAAGACACAGGUUCUGCCGAAGGACAAAUUGCGUUAUUCACCUACCGUAUUGAGCACCUAACAGGACACCUUAAAGCAAACCACAAAGAUUACAAUACAGAGCGUAGUCUUGUAAAGCUAGUAGGUAAGCGCCGUUCUUUAUUGAACUACUUAAUGAAGAAAGACAUUAUGCGUUACCGUGCAAUUGUUAAAGAAUUAAAUUUACGUAAGUAAAUUAUUGAUUAUUAAAGGGCUCUUACGAGCC
#=GR JGI24723J26617_10000024/87191-86746 CODON                  ..............STP.....................................................................AUG.......................................................................................................................................................................................................................................................................................................................................................................................................................STP...............................
#=GR JGI24723J26617_10000024/87191-86746 TT_RNIE_SLOW           ..................................................................................................................................................................................................................................................................................................................................................................................................................................................................................................................................................
CENR01073469.1/3818-3373                                        CAGGGUUGAAAUUGAGAUUAUAUCAAGGUAAAGUCUAAAGUAAAAAAUAAAAAAUAAUGCUGUACAUCGUUAAUUUUUAGUAUUU.UUGCGCCC.............GUAUUACG..........AUAGC................CGUAGUAC.....................................AUAC.AUAAC.AAUCAUU...UACAU..AAAUAUUAGCAUGUAUUUAGCACCAGAAGAAAAAGCGAAAAUUUUCGCAAAACACGGAAAAGACGGUAAAGACACAGGUUCUGCAGAAGGACAAAUCGCGUUAUUUACCUACCGUAUCGAGCACUUAACAAAACACCUUAAAGCAAACCAUAAAGACUACAAUACAGAGCGUAGCCUUGUAAAGCUGGUAGGGAAGCGUCGUUCUUUAUUAAACUACUUAAUGAAGAAAGACAUUAUGCGUUACCGUGCCAUCGUAGCAGAAUUGAAGUUACGUAAGUAAUUUAUUGAUUAUUCAGGGGGCUCUUAUGAGC
#=GR CENR01073469.1/3818-3373 CODON                             ............................STP.......................................................AUG.......................................................................................................................................................................................................................................................................................................................................................................................................................STP...............................
#=GR CENR01073469.1/3818-3373 TT_RNIE_SLOW                      ..................................................................................................................................................................................................................................................................................................................................................................................................................................................................................................................................................
CENX01105912.1/814-382                                          AAUCUUUAUCUGGACUUGAUUCUAAAUCAUCCCUUAAGAGAUUAAUCUAGAAACAGGUCAGUAUAUCAAAUAAUUACAUAUAUAU.UUGCACGC.............GG................UUUA.......................CC.....................................AUAC.AUAAU.AAUCAUU...AAAAU..UAAUAUUUGCAUGUAUUUAAAUAAAGAGUUAAAAAAAAAGAUUUUCAAGAAGCACGGAAAGUCUGAAGCAGAUACUGGUUCUGCUGAAGGGCAAAUUGCAUUAUUUUCCCAUCGAAUCGAUCACUUAUCUAACCAUCUUAAGAAUAACAAAAAGGAUUUCAAUACGGAACGAUCAUUAGUUAAACUAGUAGGCAAACGCCGUCAACUUUUAGAUUAUCUCAAAACAAAAGAUAUUGAGCGUUAUCGAUCAAUUAUCAGUGAAUUAAGUUUAAGAAAAUAAGUUUCAAAAAUAAUUCUAUUUUCUUAAAUAG
#=GR CENX01105912.1/814-382 CODON                               ..........................................STP........................................................................................................................................................................................AUG........................................................................................................................................................................................................................................................................STP...............................
#=GR CENX01105912.1/814-382 TT_RNIE_SLOW                        ..................................................................................................................................................................................................................................................................................................................................................................................................................................................................................................................................................
CEOF01208035.1/395-1                                            AAUCUUUAUCUGGACUUGAUUCUAAAUCAUCCCUUAAGAGAUUAAUCUAGAAACAGGUCAGUAUAUCAAAUAAUUACAUAUAUAU.UUGCACGC.............GG................UUUA.......................CC.....................................AUAC.AUAAU.AAUCAUU...AAAAU..UAAUAUUUGCAUGUAUUUAAAUAAAGAGUUAAAAAAAAAGAUUUUCAAGAAGCACGGAAAGUCUGAAGCAGAUACUGGUUCUGCUGAAGGGCAAAUUGCAUUAUUUUCCCAUCGAAUCGAUCACUUAUCUAACCAUCUUAAGAAUAACAAAAAGGAUUUCAAUACGGAACGAUCAUUAGUUAAACUAGUAGGCAAACGCCGUCAACUUUUAGAUUAUCUCAAAACAAAAGAUAUUGAGCGUUAUCGAUCAAUUAUCAGUGAAUUAAGUUUAAG......................................
#=GR CEOF01208035.1/395-1 CODON                                 ..........................................STP........................................................................................................................................................................................AUG...............................................................................................................................................................................................................................................................STP........................................
#=GR CEOF01208035.1/395-1 TT_RNIE_SLOW                          ..................................................................................................................................................................................................................................................................................................................................................................................................................................................................................................................................................
P_1C_Liq_1_UnCty_1000027/17166-16730                            UUGUUUAGGGGGUAUAAGGCUACACCUCAUUUUUAUGGCAAAAAAAAAAUCCAAAAUACUGUCAAACAAAAUAUUUCAACUAUCU.UUGCUGCC.............GUGC..............AAUGAG...................GCAC.....................................AUAC.AUAAA.AAUCAU....UA.UA..AAAUAUUGGCAUGUAUUUAUCAGUAGAAAAGAAGAAAGAGAUUUUCAAGAAGCAUGGAAAAUCUGAAAAUGACACCGGUUCAGCGGAAGGGCAAAUUGCGCUUUUUACUUACAGAAUCGGUCAUUUGACGGAGCACUUGAAGAAAAAUCGAAAAGAUUUUGGAACGCAACGUUCGCUUCAAUUGUUAGUCGGUAAGCGCAGAAGUUUGCUCGACUAUUUGAAGAAAAAAGACAUUGAGCGCUAUCGUUCGAUUGUCAAAGAGCUUGGAUUGAGAAGAUAGUUUUUAAUUCAACAUAAAAAAUGGUUUAAAG
#=GR P_1C_Liq_1_UnCty_1000027/17166-16730 CODON                 .....................................................................................................................................................................................................................................AUG........................................................................................................................................................................................................................................................................STP...............................
#=GR P_1C_Liq_1_UnCty_1000027/17166-16730 TT_RNIE_SLOW          ..................................................................................................................................................................................................................................................................................................................................................................................................................................................................................................................................................
P_2C_Liq_1_UnCty_1195289/13-311                                 UUGUUUAGGGGGUAUAAGGCUACACCUCAUUUUUAUGGCAAAAAAAAAAUCCAAAAUACUGUCAAACAAAAUAUUUCAACUAUCU.UUGCUGCC.............GUGC..............AAUGAG...................GCAC.....................................AUAC.AUAAA.AAUCAU....UA.UA..AAAUAUUGGCAUGUAUUUAUCAGUAGAAAAGAAGAAAGAGAUUUUCAAGAAGCAUGGAAAAUCUGAAAAUGACACCGGUUCAGCGGAAGGGCAAAUUGCGCUUUUUACUUACAGAAUCGGUCAUUUGACGGAGCACUUGAAGAAAAAUCGAAAAGAUUUUGGAACGCAACGUU..........................................................................................................................................
#=GR P_2C_Liq_1_UnCty_1195289/13-311 CODON                      ...............................................................................................................................STP...................................................................................................AUG............................................................................................................................................................STP...........................................................................................................................................
#=GR P_2C_Liq_1_UnCty_1195289/13-311 TT_RNIE_SLOW               ..................................................................................................................................................................................................................................................................................................................................................................................................................................................................................................................................................
JCVI_SCAF_1101667010888/472-861                                 UAAUACUAAAUCAACCUGUAAGAAAAUAAUUACACCUAUUUAAUUCUAAAUAAAAUUAUUGUAGUGCACGGGUUUAGUCGUAUAU.UUGAAGU..............UCGUU.............AAAU....................AACGA....................................AAUAC.AUAAU.AAUCAUU...AAAAU..UAAUAUUGGCAUGUACAUUGCAAAAGAAAUUAAAGAAGGUAUCUUUAAACAACACGGUAAAUCUAAAAAAGACACAGGUUCUGCAGAAGGACAAAUUGCUUUAUUUACUCAUCGUAUCAAUCACUUAUCUAAUCACCUAAAAACAAACCGUAAAGAUUACAAUACGGAGCGCUCUUUGGUUCGAUUAGUUGGAAAGCGUCGUAGUUUACUAGAUUAUUUAAAAGCCAAAGACAUUACUCGCUAUCGUGAGAUUGUAAAAGAA.................................................
#=GR JCVI_SCAF_1101667010888/472-861 CODON                      .............................STP...............................................................................................AU....................G............................................................................................................................................................................................................................................................................................................................................................................................
#=GR JCVI_SCAF_1101667010888/472-861 TT_RNIE_SLOW               ..................................................................................................................................................................................................................................................................................................................................................................................................................................................................................................................................................
CERI01036223.1/4373-3943                                        CUAAAUCGCCCUUUGCGUAAAUAGCUUAUUAACUGUAAUUUAAUUAAUUAGGUAUUGGUUGUUUUAUAAAGGUUAAGUUGUAUAU.UCGCAGCUAUAAAAA...........................................................................................UGC.AUAAA.AAUUAUU...AAAAU..UAAUAUUGGCAUGUAUAAUUCAAAAGAAUUAAAAAAAACUAUUUUUAAAAAACACGGUAAAUCUGAAAAAGACACUGGUUCAACAGAAGGCCAAAUUGCUCUUUUUACUCACCGUAUCGAUCACUUAUCAAAACACCUAGAGGGCAAUCGAAAUGAUUUUAAUACCGAACGCUCUUUAGUUCGUUUAGUGGGAAAAAGAAGAAGUCUACUUGAUUACUUAAAGUCCAAGGAUAUAAAUCGUUACAGAGCGAUUGUAAAAAAGUUAGGGCUGCGUAAAUAAGAAAUUCUUCUUUCAUUUGAAUCUUAGUUUU
#=GR CERI01036223.1/4373-3943 CODON                             .....................STP.............................................................................................................................................................................................................AUG........................................................................................................................................................................................................................................................................STP...............................
#=GR CERI01036223.1/4373-3943 TT_RNIE_SLOW                      ..................................................................................................................................................................................................................................................................................................................................................................................................................................................................................................................................................
CENP01014601.1/838-1267                                         CUAAAUCGCCCUUUGCGUAAAUAGCUUAUUAACUGUAAUUUAAUUAAUUAGGGAUUGGUUGUUUUGUAAAGGUUAAGUUGUAUAU.UUGCGGGUAUAAAA............................................................................................UGC.AUAAA.AAUUAUU...AAAAU..UAAUAUUGGCAUGUAUAAUUCAAAAGAAUUAAAAAAAACUAUUUUUAAAAAACACGGUAAAUCUGAAAAAGACACUGGUUCAUCAGAAGGCCAAAUUGCUCUUUUCACUCACCGUAUCGAUCACUUAUCAAAACACCUAGAGGGCAAUCGAAAUGAUUUUAAUACCGAACGCUCCUUAGUUCGUUUAGUGGGAAAAAGAAGAAGUCUACUUGAUUACUUAAAGUCAAAGGAUAUAAAUCGCUACAGAGCGAUUGUAAAAAAGUUAGGGCUGCGUAAAUAAGAAAUUUCUCUUUUAAUUGAAUCUUAGUUUU
#=GR CENP01014601.1/838-1267 CODON                              .....................STP.............................................................................................................................................................................................................AUG........................................................................................................................................................................................................................................................................STP...............................
#=GR CENP01014601.1/838-1267 TT_RNIE_SLOW                       ..................................................................................................................................................................................................................................................................................................................................................................................................................................................................................................................................................
CEOK01358130.1/983-1303                                         CUAAAUCGCCCUUUGCGUAAAUAGCUUAUUAACUGUAAUUUAAUUAAUUAGGGAUUGGUUGUUUUGUAAAGGUUAAGUUGUAUAU.UUGCGGGUAUAAAA............................................................................................UGC.AUAAA.AAUUAUU...AAAAU..UAAUAUUGGCAUGUAUAAUUCAAAAGAAUUAAAAAAAACUAUUUUUAAAAAACACGGUAAAUCUGAAAAAGACACUGGUUCAUCAGAAGGCCAAAUUGCUCUUUUCACUCACCGUAUCGAUCACUUAUCAAAACACCUAGAGGGCAAUCGAAAUGAUUUUAAUACCGAACGCUCCUUAGUUCGUUUAGUGGGAAAAAGAAGA.............................................................................................................
#=GR CEOK01358130.1/983-1303 CODON                              .....................STP.............................................................................................................................................................................................................AUG..........................................................................................................................................................................................STP.............................................................................................................
#=GR CEOK01358130.1/983-1303 TT_RNIE_SLOW                       ..................................................................................................................................................................................................................................................................................................................................................................................................................................................................................................................................................
CETK01306832.1/656-226                                          CUAAAUCGUCCUUUGCGUAAAUAGCUUAUUAACUGUAAUUUAAUUAAUUAGGGAUUGGUUGUUUUAUAAAGGUUAAGUUGUAUAU.UUGCGACUAUAAAAA...........................................................................................UGC.AUAAA.AAUUAUU...AAAAU..UAAUAUUGGCAUGUAUAAUUCAAAAGAAUUAAAAAAAACUGUUUUUAAAAAAUACGGUAAAUCUGAAAAAGACACUGGUUCAACAGAAGGCCAAAUUGCUCUUUUCACUCACCGUAUUGAUCACUUAUCAAAACACCUAGAGGGCAAUCGAAAUGAUUUUAAUACCGAACGCUCCUUAGUUCGUUUAGUGGGAAAAAGAAGAAGUCUACUUGAUUACUUAAAGUCCAAGGAUAUAAAUCGCUACAGAGCGAUUAUUAAAAAGUUAGGGCUGCGUAAAUAAGAAAUUCUUCUUCCAGUUGAAUCUUAGUUUU
#=GR CETK01306832.1/656-226 CODON                               .....................STP.............................................................................................................................................................................................................AUG........................................................................................................................................................................................................................................................................STP...............................
#=GR CETK01306832.1/656-226 TT_RNIE_SLOW                        ..................................................................................................................................................................................................................................................................................................................................................................................................................................................................................................................................................
CESW01023746.1/603-1034                                         CUAAAUCGCCCACUGCGUAAAUAGCUCAUUACCUGUAAUUUAAUUAAUUAGGUAUUGGUUGUUUUAUAAAGGUUAAGUUGUAUAU.UUGCAACUAUCAAAAA..........................................................................................UAC.AUAAA.AAUUAUU...AAAAU..UAAUAUUGGCAUGUAUAAUUCAAAAGAAUUAAAAAAAACUAUUUUUAAGAAACAUGGUAAGUCAGAAAAAGAUACUGGUUCAUCAGAAGGCCAAAUUGCUCUUUUCACUCACCGUAUCGAUCACUUAUCAAAACACUUAGAGGACAACCGAAAUGAUUUUAAUACAGAACGCUCCUUGGUACGAUUGGUGGGUAAAAGAAGAAGUCUACUUGACUACUUAAAGUCAAAGGAUAUUAAUCGCUACAGAGCGAUUGUAAAAAAAUUAGGACUACGUAAAUAAGAAAUUCUUCUUUCAUUUGAAUCUUAGUUUU
#=GR CESW01023746.1/603-1034 CODON                              .....................STP.............................................................................................................................................................................................................AUG........................................................................................................................................................................................................................................................................STP...............................
#=GR CESW01023746.1/603-1034 TT_RNIE_SLOW                       ..................................................................................................................................................................................................................................................................................................................................................................................................................................................................................................................................................
CESP01265619.1/466-896                                          CUAAAUCGCCCACUGCGUAAAUAGCUCAUUAACUGUAAUUUAAUUAAUUAGGUAUUGAUUGUUUUAUAAAGGUUAAGUUGUAUAU.UUGCGACUAUCAAAA...........................................................................................UAC.AUAAA.AAUUAUU...AAAAU..UAAUAUUGGCAUGUAUAAUUCAAAAGAAUUAAAAAAAACUAUUUUUAAAAAACACGGUAAAUCUGAAAAAGAUUCUGGUUCAACAGAAGGCCAAAUUGCUCUUUUCACUCACCGUAUCGAUCACUUAUCAAAACACUUAGAGGGUAACCGAAAUGAUUUUAAUACCGAACGCUCCUUGGUUCGUUUAGUGGGAAAAAGAAGAAGUCUACUUGACUACUUAAAGUCCAAGGAUAUUAAUCGCUACAGAGCGAUUGUAAAAAAAUUAGGACUACGUAAAUAAGAAAUUCUUCUUUCAAUUGAAUCUUAGUUUU
#=GR CESP01265619.1/466-896 CODON                               .....................STP.............................................................................................................................................................................................................AUG........................................................................................................................................................................................................................................................................STP...............................
#=GR CESP01265619.1/466-896 TT_RNIE_SLOW                        ..................................................................................................................................................................................................................................................................................................................................................................................................................................................................................................................................................
NZ_BAEX01000001.1/19879-20322                                   AUGCUUAACGUGAAGUGUAUAUUGUUCUUUGAAGUAGAAAAAAAAUAUUCAUUUAAUAGAUGGAAUUUGAAAAAUAAAAUUACCU.UUGCAUCG.............AAUUAUAG..........AAGUA................CUAUGAUU.....................................CUGC.AUAAA.AAUCAU....UA.AA..UAAUAUUGGCAUGUAUUUAACAAAAGAGAAAAAAGCUGAAAUCUUCUCUACACAUGGAGGAGAAGCAACUAACACUGGAUCUGCAGAAGGGCAAAUCGCAUUGUUCACUUAUAGAAUAUCUCACUUAACUGAGCACUUAAAGAAAAAUCGUAAAGAUUAUAACACUGAGCGUUCUUUAGUUCUUUUAGUAGGUAAAAGAAGAAGACUUCUUGACUAUUUAAAGAAAACUGAAAUUAAUAGAUAUCGUGAGAUUAUUAAAGUAUUGAAUAUUAGAAAAUAAUCAAUAGAGAAGAGGUGCCCUUGUGCGCCUC
#=GR NZ_BAEX01000001.1/19879-20322 CODON                        .....STP.............................................................................................................................................................................................................................AUG........................................................................................................................................................................................................................................................................STP...............................
#=GR NZ_BAEX01000001.1/19879-20322 TT_RNIE_SLOW                 ..................................................................................................................................................................................................................................................................................................................................................................................................................................................................................................................................................
CESJ01281228.1/883-445                                          AGAAAUUAGAGAACAAUUAUCACAGUUGUUGAGAAUGUUCAAAAACUAAGUGAAAAACAAUUGUCAUUCAAUUUAUUGAAUACCU.UUGCGCACUU...........AAAU..............UAAAAC...................GUUU......................................UAC.AUAAC.AAUCAUU...CA.AG..UAAUAUUGGCAUGUACUUAGAUUCAGAAAAAAAGAAAGAAUUCUUCAAAAAGUUUGGAGGUUCUGAAGAAAACACCGGAAGUACUGAAGCACAAAUCGCUUUAUUCACAUUCCGUAUCGCUCACUUAACUGGGCAUUUGAAGUCGAAUAAAAAAGACUUUGGAACACAGCGAGCUUUGAUCAAAUUAGUAGGUAAACGUAGAAGCUUACUUGACUACUUAAAGAGAAAAGACAUUAAUCGCUACCGUGCGAUUAUCGCUGAACUCGGUCUUAGAAAAUAAAGACACACAACAAAAAGGGCAAUCAUAGUAU
#=GR CESJ01281228.1/883-445 CODON                               ..............................................STP....................................................................................................................................................................................AUG........................................................................................................................................................................................................................................................................STP...............................
#=GR CESJ01281228.1/883-445 TT_RNIE_SLOW                        ..................................................................................................................................................................................................................................................................................................................................................................................................................................................................................................................................................
SA_S1_NOR05_45m_c10263701/132-362                               CCCUGAUUCAUAAUUACUAAAACAAUUUUAGCUUUAGAUUAAAAAUCAGCGUAAAUGAUUGUUAUUCAAAAUAAUAAUUUUAUCU.UUGCCGCC.............UUGAU.C...........AUGAA.................GUAUCAA.....................................GUAC.AUAAA.AAUUAUU...AAAAAAUUAAUGUUAGCAUGUAUUUAACUAAAGAAGUAAAAGCAGAAAUUUUCGUGAAACACGGAAAAACUGCAACAAACACUGGUUCUGCAGAAGGACAAAUU......................................................................................................................................................................................................................
#=GR SA_S1_NOR05_45m_c10263701/132-362 CODON                    ...STP...............................................................................................................................................................................................................................AUG.................................................................................STP......................................................................................................................................................................................................................
#=GR SA_S1_NOR05_45m_c10263701/132-362 TT_RNIE_SLOW             ..................................................................................................................................................................................................................................................................................................................................................................................................................................................................................................................................................
SA_S1_NOR08_45m_c10224370/346-518                               CCCUGACUCAUACUUACUAAAACGAUUUUAGUAUUAGAUUAAAAAUCAGCGCAAAUGAUUGUUAUUCAAAAUAAUAAUUUUAUCU.UUGCCGCC.............UUGAU.C...........AUGAA.................GUAUCAA.....................................GUAC.AUAAA.AAUUAUU...AAAAAAUUAAUGUUAGCAUGUAUUUAACUAAAGAAGUAAAAGCAGA................................................................................................................................................................................................................................................................................
#=GR SA_S1_NOR08_45m_c10224370/346-518 CODON                    ...STP............................................................................................................................................................................................................................................................................................................................................................................................................................................................................................................................................
#=GR SA_S1_NOR08_45m_c10224370/346-518 TT_RNIE_SLOW             ..................................................................................................................................................................................................................................................................................................................................................................................................................................................................................................................................................
SA_S1_NOR05_45m_c10350149/132-315                               CCCUGACUCAUAAUUACUAAAACAAUUUUAAUGUUAGAUUAAAAAUCAACGCAAAUGAUUGUUAUUCAAAAUAAUAAUUUUAUCU.UUGCCGCC.............UUGAU.C...........AUGAA.................GCAUCAA.....................................GUAC.AUAAA.AAUUAUU...AAAAAAUUAAUGUUAGCAUGUAUUUAACUAAAGAAGUAAAAGCAGAGAUUUUCGUAA.....................................................................................................................................................................................................................................................................
#=GR SA_S1_NOR05_45m_c10350149/132-315 CODON                    ...STP............................................................................................................................................................................................................................................................................................................................................................................................................................................................................................................................................
#=GR SA_S1_NOR05_45m_c10350149/132-315 TT_RNIE_SLOW             ..................................................................................................................................................................................................................................................................................................................................................................................................................................................................................................................................................
SA_S1_NOR08_45m_c10075071/129-573                               CCCUGACUCAUAAUUACUAAAACAAUUUUAAUGUUAGAUUAAAAAUCAACGCAAAUGAUUGUUAUUCAAAAUAAUAAUUUUAUCU.UUGCCGCC.............UUGAU.C...........AUGAA.................GCAUCAA.....................................GUAC.AUAAA.AAUUAUU...AAAAAAUUAAUGUUAGCAUGUAUUUAACUAAAGAAGUAAAAGCAGAGAUUUUCGUAAAACACGGAAAAACUGCAACAAACACUGGUUCUGCAGAAGGACAAAUUGCAUUAUUCACUCACCGAAUUAACCACUUAACUGGACACUUAAAAAGCAAUCGUAAAGAUUACAACACUGAGCGCUCAUUAGUAAAACUAGUAGGUAAGAGAAGAAGUUUAUUAGAUUAUUUANUAAAGUCAGAUAUUGUAAGAUAUCGUGCAAUUGUUAAAGAACUAGGAUUAAGAAAAUAAUUNAAAAGAGGCUGUAUGCCUCUUUUUUUUA
#=GR SA_S1_NOR08_45m_c10075071/129-573 CODON                    ...STP...............................................................................................................................................................................................................................AUG........................................................................................................................................................................................................................................................................STP...............................
#=GR SA_S1_NOR08_45m_c10075071/129-573 TT_RNIE_SLOW             ..................................................................................................................................................................................................................................................................................................................................................................................................................................................................................................................................................
SA_S2_NOR15_50m_c10328732/291-456                               CCCUGACUCAUAAUUACUAAAACAAUUUUAAUGUUAGAUUAAAAAUCAACGCAAAUGAUUGUUAUUCAAAAUAAUAAUUUUAUCU.UUGCCGCC.............UUGAU.C...........AUGAA.................GCAUCAA.....................................GUAC.AUAAA.AAUUAUU...AAAAAAUUAAUGUUAGCAUGUAUUUAACUAAAGAAGUAA.......................................................................................................................................................................................................................................................................................
#=GR SA_S2_NOR15_50m_c10328732/291-456 CODON                    ...STP............................................................................................................................................................................................................................................................................................................................................................................................................................................................................................................................................
#=GR SA_S2_NOR15_50m_c10328732/291-456 TT_RNIE_SLOW             ..................................................................................................................................................................................................................................................................................................................................................................................................................................................................................................................................................
P_2C_Liq_1_UnCty_1015831/1110-1550                              AUAAAUACCUAGAUUUAAUAUUAAAUAGACCUUUACGAGCAUAAAAACAUUUUAAAACAUUGUAAAUUAAAAUUUUAUUGUAAUU.UUGCAAGC.............UGAUAGA...........AAA...................UCUAUCU.....................................GUAC.AUAAU.AAUCAUU...GA.AC..CAAUAUUGGCAUGUAUUUAUCAAAAGAAGUAAAGAAAGAGCUUUUUGCUAAGCACGGCAAAAACGAGCAGGAUACAGGUUCUGCAGAGGGACAAAUCGCAUUAAUGACAAAGCGAAUUGAACACAUCUCUCAACACAUGAAAGAAAACAAAAAAGAUUUUAAUUCAAAAAAGUCGCUUGUAAGUCUUGUAGGUAAACGAAGAAAUUUGUUAAACUAUUUAAUGAAAAAAGACAUUUUGCGCUAUCGAGCAAUAAUCAAAGAACUUGGAUUAAGAAAGUAAGAUUUUAAAGGGGCAUUUGCCCCUUUUUUUA
#=GR P_2C_Liq_1_UnCty_1015831/1110-1550 CODON                   .........................................STP.........................................................................................................................................................................................AUG........................................................................................................................................................................................................................................................................STP...............................
#=GR P_2C_Liq_1_UnCty_1015831/1110-1550 TT_RNIE_SLOW            ..................................................................................................................................................................................................................................................................................................................................................................................................................................................................................................................................................
NZ_BBMM01000004.1/180653-180187                                 UAUAAAACGCCUGUAAUUUUAAAUCACAGGCGUUUUUAAUUUAAAGAUAUUUAUAGAGUAAUUGGAUUUAAUUAAAAGUGUAUCU.UUGCAGC..............CACUUUAAGA........AGAAA..............UCUUAUCGUGAA.......GUCAG...AUCAU......CUGAC....GUAC.AUAAU.AUUCAUU..AUAAAA..UAAUUUUGGCAUGUAUUUAGCUCCAGAAAAAAAGCAGAGAUUUUCGCAAAGUACGGAAAAGACGCAAACGACACAGGUAACACUGAUGCGCAAAUCGCAUUAUUCACUUACCGUAUUAACUAUUUAACAGGACACCUUAAAAACAACCGUCAUGACUACAAUACAGAGCGUAGUCUAGUGAAACUGGUAGGUAAAAGACGUUCUCUUCUUGAUUACAAAAUGAAGAAAGAUAUCGUUGCUUAUCGUGAGUUGAUUAAGGACUUAGGUAUUAGAAAGUAAAGAAUUGGGGGACCUUGUGUCCCCUUUUUUAU
#=GR NZ_BBMM01000004.1/180653-180187 CODON                      .............................................................................................................................................................................................................................................AUG..................AUG.......................................................................................................................................................................................................................................STPSTP................................
#=GR NZ_BBMM01000004.1/180653-180187 TT_RNIE_SLOW               ...::<<<<<<<<<{<<<___>>>}>>>>>>>>>::::::::::::....................................................................................................................................................................................................................................................................................................................................................................................................................................................................................................
NZ_BBNT01000011.1/28628-28162                                   UAUAAAACGCCUGUAAUUUUAAAUCACAGGCGUUUUUAAUUUAAAGAUAUUUAUAGAGUAAUUGGAUUUAAUUAAAAGUGUAUCU.UUGCAGC..............CACUUUAAGA........AGAAA..............UCUUAUCGUGAA.......GUCAG...AUCAU......CUGAC....GUAC.AUAAU.AUUCAUU..AUAAAA..UAAUUUUGGCAUGUAUUUAGCUCCAGAAAAAAAAGCAGAGAUUUUCGCAAAGUACGGAAAAGACGCAAACGACACAGGUAACACUGAUGCGCAAAUCGCAUUAUUCACUUACCGUAUUAACUAUUUAACAGGACACCUUAAAAACAACCGUCAUGACUACAAUACAGAGCGUAGUCUAGUGAAACUGGUAGGUAAAAGACGUUCUCUUCUUGAUUACAAAAUGAAGAAAGAUAUCGUUGCUUAUCGUGAGUUGAUUAAGGACUUAGGUAUUAGAAAGUAAAGAAUUGGGGACCUUGUGUCCCCUUUUUUAU
#=GR NZ_BBNT01000011.1/28628-28162 CODON                        .....................................................................................................................................................................................................................................AUG........................................................................................................................................................................................................................................................................STP...............................
#=GR NZ_BBNT01000011.1/28628-28162 TT_RNIE_SLOW                 ...::<<<<<<<<<{<<<___>>>}>>>>>>>>>::::::::::::....................................................................................................................................................................................................................................................................................................................................................................................................................................................................................................
NZ_CH672374.1/1359639-1360105                                   UAUAAAACGCCUGUAAUUUUAAUUUACAGGCGUUUUUAAUUUAAAGAUAUUUAUAGAGUAAUUGAAUUUAAUUAAAAGUGUAUCU.UUGCAGC..............CACUUUAAGA........AAAAG..............UCUUAUCGUGAA.......GUCAG...AUCAU......CUGAC....GUAC.AUAAU.AUUCAUU..AUAAAA..UAAUUUUGGCAUGUAUUUAGCUCCAGAAAAAAAAGCAGAGAUUUUCGCAAAGUACGGAAAAGACGCAAACGACACAGGUAACACUGAUGCGCAAAUCGCAUUAUUCACUUACCGUAUUAACUAUUUAACAGGACACCUUAAAAACAACCGUCACGACUACAAUACAGAGCGUAGUCUAGUGAAACUGGUAGGUAAAAGACGUUCUCUUCUUGAUUACAAAAUGAAGAAAGAUAUCGUUGCUUAUCGUGAGUUGAUUAAGGACUUAGGUAUUAGAAAGUAAAGAAUUGGGGACCUUGUGUCCCCUUUUUUAU
#=GR NZ_CH672374.1/1359639-1360105 CODON                        .....................................................................................................................................................................................................................................AUG.....................................................................................................................................................................................................................................................................STPSTP...............................
#=GR NZ_CH672374.1/1359639-1360105 TT_RNIE_SLOW                 ...::<<<<<<<<<<<{<___>}>>>>>>>>>>>::::::::::::....................................................................................................................................................................................................................................................................................................................................................................................................................................................................................................
NZ_JPJI01000032.1/1047650-1047184                               UAUAAAACGCCUGUAAUUUUAAAUCACAGGCGUUUUUAAUUUAAAGAUAUUUAUAGAGUAAUUGGAUUUAAUUAAAAGUGUAUCU.UUGCAGC..............CACUUUAAGA........ACAAG..............UCUUAUCGUGAA.......GUCAG...AUCAU......CUGAC....GUAC.AUAAU.AUUCAUU..AUAAAA..UAAUUUUGGCAUGUAUUUAGCUCCAGAAAAAAAAGCAGAGAUUUUCGCAAAGUACGGAAAAGACGCAAACGACACAGGUAACACUGAUGCGCAAAUCGCAUUAUUCACUUACCGUAUUAACUAUUUAACAGGACACCUUAAAAACAACCGUCAUGACUACAAUACAGAGCGUAGUCUAGUGAAACUGGUAGGUAAAAGACGUUCUCUUCUUGAUUACAAAAUGAAGAAAGAUAUCGUUGCUUAUCGUGAGUUGAUUAAGGACUUAGGUAUUAGAAAGUAAAGAAUUGGGGACCUUGUGUCCCCUUUUUUAU
#=GR NZ_JPJI01000032.1/1047650-1047184 CODON                    .....................................................................................................................................................................................................................................AUG........................................................................................................................................................................................................................................................................STP...............................
#=GR NZ_JPJI01000032.1/1047650-1047184 TT_RNIE_SLOW             ...::<<<<<<<<<{<<<___>>>}>>>>>>>>>::::::::::::....................................................................................................................................................................................................................................................................................................................................................................................................................................................................................................
NZ_BBMJ01000005.1/254807-254341                                 UUAUAAAACGCCUCUGAAUUAAAAUCACAGGCGUUUUUAAUUAAAGAUAUUUAUAAGAUAACCGGAUUUAAUUAAAAGUGUAUCU.UUGCAGC..............CACUUUAAGA........ACAAG..............UCUUAUCGUGAA.......GUCAG...AUCAU......CUGAC....GUAC.AUAAU.AUUCAUU..AUAAAA..UAAUUUUGGCAUGUAUUUAGCACCAGAAAAAAAAGCAGAAAUUUUCGCAAAGUACGGAAAAGACGCAAAUGACACAGGUAACACUGACUCGCAAAUCGCGUUAUUCACUUACCGUAUCAACUAUUUAACAGGACACUUAAAAAACAACCGUCACGACUACAACACAGAGCGUAGUCUAGUGAAACUGGUAGGUAAAAGACGUUCACUUCUUGAUUACAAGAUGAAGAAAGAUAUCGUCGCUUAUCGUGAAUUGAUUAAGGACUUAGGUAUUAGAAAAUAAUAAAUUGGGGACCUUGUGUCCCCCCCUUUUU
#=GR NZ_BBMJ01000005.1/254807-254341 CODON                      .....................................................................................................................................................................................................................................AUG........................................................................................................................................................................................................................................................................STP...............................
#=GR NZ_BBMJ01000005.1/254807-254341 TT_RNIE_SLOW               .....<<<<<<<<{<<<____--->>>}>>>>>>>>::::::::......................................................................................................................................................................................................................................................................................................................................................................................................................................................................................................
NZ_BBMK01000001.1/50974-51440                                   UUAUAAAACGCCUCUGAAUUAAAAUCACAGGCGUUUUUAAUUAAAGAUAUUUAUAAGAUAACCGGAUUUAAUUAAAAGUGUAUCU.UUGCAGC..............CACUUUAAGA........ACAAG..............UCUUAUCGUGAA.......GUCAG...AUCAU......CUGAC....GUAC.AUAAU.AUUCAUU..AUAAAA..UAAUUUUGGCAUGUAUUUAGCACCAGAAAAAAAGCAGAAAUUUUCGCAAAGUACGGAAAAGACGCAAAUGACACAGGUAACACUGACUCGCAAAUCGCGUUAUUCACUUACCGUAUCAACUAUUUAACAGGACACUUAAAAAACAACCGUCACGACUACAACACAGAGCGUAGUCUAGUGAAAUUGGUAGGUAAAAGACGUUCACUUCUUGAUUAUAAGAUGAAGAAAGAUAUCGUCGCUUAUCGUGAAUUGAUUAAGGACUUAGGUAUUAGAAAAUAAUAAAUUGGGGGGGACCUUGUGUCCCCUUUUUU
#=GR NZ_BBMK01000001.1/50974-51440 CODON                        .............................................................................................................................................................................................................................................AUG..................AUG.......................................................................................................................................................................................................................................STPSTP................................
#=GR NZ_BBMK01000001.1/50974-51440 TT_RNIE_SLOW                 .....<<<<<<<<{<<<____--->>>}>>>>>>>>::::::::......................................................................................................................................................................................................................................................................................................................................................................................................................................................................................................
NZ_BBLG01000005.1/173267-172801                                 UAUAAAACGCCUGUAAUUUUAAAUCACAGGCGUUUUUAAUUUAAAGAUAUUUAUAGAGUAAUUGGAUUUAAUUAAAAGUGUAUCU.UUGCAGC..............CACUUUAAGA........ACAAG..............UCUUAUCGUGAA.......GUCAG...AUCAU......CUGAC....GUAC.AUAAU.AUUCAUU..AUAAAA..UAAUUUUGGCAUGUAUUUAGCUCCAGAAAAAAAAGCAGAGAUUUUCGCAAAGUACGGAAAAGACGCAAACGACACAGGUAACACUGAUGCGCAAAUCGCAUUAUUCACUUACCGUAUUAACUAUUUAACAGGACACCUUAAAAACAACCGUCAUGACUACAAUACAGAGCGUAGUCUAGUGAAACUGGUAGGUAAAAGACGUUCUCUUCUUGAUUACAAAAUGAAGAAAGAUAUCGUUGCUUAUCGUGAGUUGAUUAAGGACUUAGGUAUUAGAAAGUAAAGAAUUGGGGGGGACCUUGUGUCCCCCCUUU
#=GR NZ_BBLG01000005.1/173267-172801 CODON                      .....................................................................................................................................................................................................................................AUG........................................................................................................................................................................................................................................................................STP...............................
#=GR NZ_BBLG01000005.1/173267-172801 TT_RNIE_SLOW               ...::<<<<<<<<<{<<<___>>>}>>>>>>>>>::::::::::::....................................................................................................................................................................................................................................................................................................................................................................................................................................................................................................
P_2C_Liq_1_UnCty_1000001/20167-20636                            UAUUAAGAGCCUGUACCUAUCAAGCUACAGGCUUUUUUUAUAAAAAAACCUGCAUUAAAACGUAGAUACGAUUAAAAGUGUAUCU.UUGCAGCC.............GCAUUAAAGA........ACGAG..............UCUUUAAUGUGAA......GUCAG...AAAAC......CUGAC....GUAC.AUAAU.AUUCAUUA.UCAAAA..UAAUUUUGGCAUGUAUUUAUCACCAGAAAAAAAAGCAGAAAUUUUCGCCAAGUACGGAAAAGACGCAAACGACACCGGUAACACAGACGCACAAAUCGCGUUGUUCACUUACCGCAUUAACUAUUUAACAGGACACCUUAAAAACAACCGUCACGACUACAACACUGAGCGUAGUCUAGUGAAACUGGUAGGUAAAAGACGUUCCCUUCUUGAUUAUAAAAUGAAGAAAGAUAUCGUUGCUUAUCGUGAGUUGAUUAAGGAACUAGGAAUUAGAAAGUAAAAAAAAAGGGGACUGCUUGUCCCCUUUUUUG
#=GR P_2C_Liq_1_UnCty_1000001/20167-20636 CODON                 .....................................................................................................................................................................................................................................AUG........................................................................................................................................................................................................................................................................STP...............................
#=GR P_2C_Liq_1_UnCty_1000001/20167-20636 TT_RNIE_SLOW          ...::<<<<<<<<<<{<<___->>}>>>>>>>>>>::::::::::::...................................................................................................................................................................................................................................................................................................................................................................................................................................................................................................
P_2C_Liq_2_UnCty_1019503/722-1174                               UAUUAAGAGCCUGUACCUAUCAAGCUACAGGCUUUUUUUAUAAAAAAACCUGCAUUAAAACGUAGAUACGAUUAAAAGUGUAUCU.UUGCAGCC.............GCAUUAAAGA........ACGAG..............UCUUUAAUGUGAA......GUCAG...AAAAC......CUGAC....GUAC.AUAAU.AUUCAUUA.UCAAAA..UAAUUUUGGCAUGUAUUUAUCACCAGAAAAAAAAGCAGAAAUUUUCGCCAAGUACGGAAAAGACGCAAACGACACCGGUAACACAGACGCACAAAUCGCGUUGUUCACUUACCGCAUUAACUAUUUAACAGGACACCUUAAAAACAACCGUCACGACUACAACACUGAGCGUAGUCUAGUGAAACUGGUAGGUAAAAGACGUUCCCUUCUUGAUUAUAAAAUGAAGAAAGAUAUCGUUGCUUAUCGUGAGUUGAUUAAGGAACUAGGAAUUAGAAAGUAAAAAAAAAGGGGACU.................
#=GR P_2C_Liq_2_UnCty_1019503/722-1174 CODON                    .....................................................................................................................................................................................................................................AUG........................................................................................................................................................................................................................................................................STP...............................
#=GR P_2C_Liq_2_UnCty_1019503/722-1174 TT_RNIE_SLOW             ...::<<<<<<<<<<{<<___->>}>>>>>>>>>>::::::::::::...................................................................................................................................................................................................................................................................................................................................................................................................................................................................................................
CEOM01017949.1/2704-2263                                        GAUUAAUUUGUAUAUAGAUCUUAUACUAAACCGGAAAAUUCGCAAAAUUACUAAGAAUGGCUCAUUAUAAAAUUUAGUACUAUAU.UUGCGCCU.............CCAAAG............CUUAAAU................UUUUGG.....................................AUAC.AUAAA.AAUUAU....UA.AU..AAAUAUUGGAAUGUAUUUAACAAAAGAAAAAAAAGAAAAAAUUUUUAAAGAACAUGGAGGUUCUAAAAAAAAUACCGGAUCUGCUGAAGGCCAAAUUGCACUAUUCACAGAAAGAAUAAAUCACCUAACAAACCAUCUUAAAAAAAACCGAAAAGAUUUCAACACCGAAAGAUCAUUGGUCAUGAUGGUAGGUAAGAGAAAAAGUUUACUAAACUAUCUCAUGAACAAAGAUAUAAGUAGAUAUAGAGAUAUUAUUAAAAAAUUGAAACUACGAAAAUAAUUAACUACUACAAUCAUAGUUUUUCAUUGGU
#=GR CEOM01017949.1/2704-2263 CODON                             ...................................................................STP...............................................................................................................................................................AUG........................................................................................................................................................................................................................................................................STP...............................
#=GR CEOM01017949.1/2704-2263 TT_RNIE_SLOW                      ..................................................................................................................................................................................................................................................................................................................................................................................................................................................................................................................................................
CENX01076851.1/416-1                                            GAUUAAUUUGUAUAUAGAUCUUAUACUAAACCGGAAAAUUCGCAAAAUUACUAAGAAUGGCUCAUUAUAAAAUUUAGUACUAUAU.UUGCGCCU.............CCAAAG............CUUAAAU................UUUUGG.....................................AUAC.AUAAA.AAUUAU....UA.AU..AAAUAUUGGAAUGUAUUUAACAAAAGAAAAAAAAGAAAAAAUUUUUAAAGAACAUGGAGGUUCUAAAAAAAAUACCGGAUCUGCUGAAGGCCAAAUUGCACUAUUCACAGAAAGAAUAAAUCACCUAACAAACCAUCUUAAAAAAAACCGAAAAGAUUUCAACACCGAAAGAUCAUUGGUCAUGAUGGUAGGUAAGAGAAAAAGUUUACUAAACUAUCUCAUGAACAAAGAUAUAAGUAGAUAUAGAGAUAUUAUUAAAAAAUUGAAACUACGAAAAUAAUUAAC..........................
#=GR CENX01076851.1/416-1 CODON                                 ...................................................................STP...............................................................................................................................................................AUG........................................................................................................................................................................................................................................................................STP...............................
#=GR CENX01076851.1/416-1 TT_RNIE_SLOW                          ..................................................................................................................................................................................................................................................................................................................................................................................................................................................................................................................................................
CEOF01146199.1/498-939                                          GAUUAAUUUGUAUAUAGAUCUUAUACUAAACCGGAAAAUUCGCAAAAUUACUAAGAAUGGCUCAUUAUAAAAUUUAGUACUAUAU.UUGCGCCU.............CCAAAG............CUUAAAU................UUUUGG.....................................AUAC.AUAAA.AAUUAU....UA.AU..AAAUAUUGGAAUGUAUUUAACAAAAGAAAAAAAAGAAAAAAUUUUUAAAGAACAUGGAGGUUCUAAAAAAAAUACCGGAUCUGCUGAAGGCCAAAUUGCACUAUUCACAGAAAGAAUAAAUCACCUAACAAACCAUCUUAAAAAAAACCGAAAAGAUUUCAACACCGAAAGAUCAUUGGUCAUGAUGGUAGGUAAGAGAAAAAGUUUACUAAACUAUCUCAUGAACAAAGAUAUAAGUAGAUAUAGAAAUAUUAUUAAAAAAUUGAAACUACGAAAAUAAUUAACUACAAUAAUCAUAGUUUUUCAUUGGU
#=GR CEOF01146199.1/498-939 CODON                               ...................................................................STP...............................................................................................................................................................AUG........................................................................................................................................................................................................................................................................STP...............................
#=GR CEOF01146199.1/498-939 TT_RNIE_SLOW                        ..................................................................................................................................................................................................................................................................................................................................................................................................................................................................................................................................................
NZ_AUGP01000017.1/427971-428413                                 AAGUCGAAAGUUUACGCACGUUACUGGACUUUAAGACUUUAAAAACUUUACGACUUUUAACGGUAAUUAAAAUUUUUGUUUAACU.UUGCACCCA............AAUUAGG...........AUAAA.................CCUAAUC......................................UAC.AUAAU.AAUUAUU...UA.AA..GAAUAUUAGCAUGUACUUAACUAAAGAAGUUAAAGCAGAGAUUUUUGCAAAACAUGGCCAGGCUGCUACCAACACAGGUUCUGCCGAAGGACAAAUUGCACUAUUUACAUUCAGGAUUAACCACCUUACAGGACACCUUAAAAAAAAUCGUCAUGAUUACAAUACAGAGCGUUCUCUUGUAAAACUGGUAGGUAAAAGAAGAAGCCUACUUGAUUACCUGAAAAAGAAAGAUAUCAACAGGUAUCGUGAGAUUAUCAAAGAACUAAGCAUCCGAAAAUAAUCGAGAUGAAAAGAGGUGCCCGCGCGCCUCU
#=GR NZ_AUGP01000017.1/427971-428413 CODON                      .....................................................................................................................................................................................................................................AUG........................................................................................................................................................................................................................................................................STP...............................
#=GR NZ_AUGP01000017.1/427971-428413 TT_RNIE_SLOW               ..................................................................................................................................................................................................................................................................................................................................................................................................................................................................................................................................................
NZ_AMSG01000007.1/33175-33619                                   AAUUAAGAUCUAACAAAAUAGGCUCUUUUACCUAAUAGGAUUAAUUAUUAAUUUUAUCGGUUUAAAAUUAAAAUAAUUACUAUAU.UUGCGCCC.............UUGAUAG...........AUCGA.................CUAUCAA.....................................AUAC.AUAAG.AAUCAUU...UAAAA.GAAAUAUUGGCAUGUAUUUAUCAAAAGAGGUAAAAGCAGAGAUUUUUAAAAAACACGGUGGAAGUGAAAACAACACUGGAUCUGCAGAAGGACAAAUCGCUUUGUUCACACACAGAAUUAAACACUUAACUGGACACUUGAAAAACAAUCAAAAAGAUUUCAACACAGAGCGUUCAUUAGUUAUGUUGGUGGGUAAAAGAAGAAGCCUGCUAGAUUAUUUGAAGAAGAAAGAUAUUACAAGAUAUCGAGCUAUCAUCAAAGAAUUAGGAUUAAGAAAGUAAAUUAUAAAGGGGAGCAAUUUGCUCCCUUUUU
#=GR NZ_AMSG01000007.1/33175-33619 CODON                        .....................................................................................................................................................................................................................................AUG........................................................................................................................................................................................................................................................................STP...............................
#=GR NZ_AMSG01000007.1/33175-33619 TT_RNIE_SLOW                 ..................................................................................................................................................................................................................................................................................................................................................................................................................................................................................................................................................
JGI11876J14442_11183631/71-246                                  CCAAAGAAUCUGAAGAAACAGCCGAAGUAAAAUAACAAUAAAAUAAAAUGGUGAAAGAUAGUGGUAUUCGAAAUUAGUGCUAUCU.UUGCCUUCAA...........UUA...............GAG.......................UAA....................................ACUAC.AUAAG.AAUCAUU...GA.AA..UAAUAUUGGCAUGUAUUUAUCAGCAGAAAAGAAAAAAGAAUUUUUUAAAAA....................................................................................................................................................................................................................................................................
#=GR JGI11876J14442_11183631/71-246 CODON                       ................................STP...............................................................................................................................................................................................................................................................................................................................................................................................................................................................................................................
#=GR JGI11876J14442_11183631/71-246 TT_RNIE_SLOW                ..................................................................................................................................................................................................................................................................................................................................................................................................................................................................................................................................................
JGI11876J14442_10280383/503-61                                  AAACAAAAAGGUUUAAUUUGAACUAAAAUUUUCUGAAAAUCAAUCGCUACAAACUUUUAAAUCAUUUGAAUAAAAAGAAGUAUCU.UUGCCGCC.............UGAUUC............AAAGC..................GGAUCA....................................GAUAC.AUAAU.AAUCAUU...UAAAG..CAAUAUUGGCAUGUAUUUAACCAAAGAAGCAAAAGCCGAGAUUUUUAAAAAGCACGGCGGGUCUGAGGGGAACACAGGUUCUACCGAAGGCCAGAUUGCGUUGUUCACGCACCGCAUCAACCAUUUGACAACACACCUAAAGAAAAAUCACAAAGAUUUUAAUACAGAGCGUUCAUUAGUUCGCUUGGUAGGUAAAAGAAGAUCUCUUUUAGACUACCUGAAAAAGAAAGAUAUUGAAAAGUACCGUUCUUUGAUAAAAGAACUAGGUAUCAGAAAAUAAAAAUAAUGGGAGCGGUAUUGCUCCCAUUAUU
#=GR JGI11876J14442_10280383/503-61 CODON                       .............................................................................................................................................................................................................GUA.....................AUG........................................................................................................................................................................................................................................................................STP...............................
#=GR JGI11876J14442_10280383/503-61 TT_RNIE_SLOW                ..................................................................................................................................................................................................................................................................................................................................................................................................................................................................................................................................................
CETR01192788.1/276-1                                            ACUUAUAUAUUGAUCUUAUUACCAAUAAGCCCAUAAGAAACUAAUUGAUUCAUUGAAAUAGUUAUAUUUCAAAAAAUAUGUAUCU.UUGCACGC.............UUAACGG...........AUAAA.................CCGUUAC.....................................AUAC.AUAAA.AAUCAUU...AA.AU..CAAUAUUGGCAUGUAUUUAACUACAGAGAAGAAAGAAGAAAUUUUUGAAAAGUACGGAAAAGGAAAGAAUGACACUGGUUCUGCAGAAGGACAGAUUGCAUUAUUCACUUACCGUAUAAACCACCUUACAGAGCAUUUAAAAAA.......................................................................................................................................................................
#=GR CETR01192788.1/276-1 CODON                                 .........................................STP.........................................................................................................................................................................................AUG..............................................................................................................................STP.........................................................................................................................................................................
#=GR CETR01192788.1/276-1 TT_RNIE_SLOW                          ..................................................................................................................................................................................................................................................................................................................................................................................................................................................................................................................................................
SI60aug11_200m_c1160499/211-1                                   AAAACAAAUUCUUAAUUGCUAUUACUUUUAAUUAAUCGUGUUUUUCUACAUUUUUAACUGAAUGAUAUUUAAAUUAAUAGUAUCU.UUGCAGCU.............GCAAAGCA..........AAA..................UGCUAUGC....................................AACAC.AUAAA.AAUCAUU...UA.AA..UAAUAUUGGCAUGUACUUAACUAAAGAAGUAAAAGAAGGAAUCUUCGAAAAACACGGUAAAGGUAAAAACGAUACUGG.........................................................................................................................................................................................................................................
#=GR SI60aug11_200m_c1160499/211-1 CODON                        .....................................................................................................................................................................................................................................AUG............................................................STP...........................................................................................................................................................................................................................................
#=GR SI60aug11_200m_c1160499/211-1 TT_RNIE_SLOW                 ..................................................................................................................................................................................................................................................................................................................................................................................................................................................................................................................................................
2236876001_545617/1-343                                         .........................CCCCCUGAGAGCCUAAUUAAUAAUCACAAUAAAUCAUAAAUUCAAACAAAAUUAUUAUAU.UUGGCGUCU............GAAUUGCG..........AUAAA................CGUAAUCA....................................AACGC.AUAAA.AAUUAUU...UA.AA..UAAUAUUGGAAUGUAUUUAACUAAAAAGAAGCUAAAGAGAAUCUCUUUAAAAAGCACGGAAAAGAUGCCAAAGAUACGGGGUCUUCCGAAGGGCAAAUUGCUUUAUUCACUGAAAGAUAAACCAUUUGACUAGUCACCUGAAGAAAAACCGUAAAGAUUACAACACAGAACGUUCAUUAGUAAAGCUCGUUGGAAAACGUCGCUCAUUACUUGUAUUACUUAAUGAAGUCUG...............................................................................
#=GR 2236876001_545617/1-343 CODON                              ........................................................................................................................................................................................................................................................................................................................................................AUG.....................................................................................................STP...............................................................................
#=GR 2236876001_545617/1-343 TT_RNIE_SLOW                       ..................................................................................................................................................................................................................................................................................................................................................................................................................................................................................................................................................
4491417.3_NODE_64483/5772-6208                                  AGGACGGGUGUUUUUCACAAAAUACUCAAGGGGUGAAAAAUAAUGCCGAAAAACAUUUUGGACGAACCGCAAACUAUCCGUAUCU.UUGCCCCC.............GU................AUAUAAAA...................AC....................................CAUAC.AUAAC.AAUCAUU...AA.AA..CAAUAUUGGCAUGUAUCUGACCAAAGAAAAAAAACAGGAAAUUUUCGNNNNNNNNNNNNNNNNNNNNNNNNNNNNNNNNNNNNNNNNNNNNNNNNNNNNNNNNNNNNNNNNNNNNNNNNNNNNNNNNNNNNNNNNNNNNGGCAAAUCGGCUACUGACACGGGUUCGACCGAAGGGCAGAUCGCUCUUUUCACCUAUCGCAUCAACCACCUGACCGAGCAUCUGAAGAAGAACAUCCACGAUUUCGGUACGGAACGCGCGUUGGUCAAGCUCGUAGGUAAACGCCGCAGCCUGCUGGAGUAUCUCAAACGNN
#=GR 4491417.3_NODE_64483/5772-6208 CODON                       .....................................................................................................................................................................................................................................AUG..........................................................................................................................................................................................................................................................................................................
#=GR 4491417.3_NODE_64483/5772-6208 TT_RNIE_SLOW                ..................................................................................................................................................................................................................................................................................................................................................................................................................................................................................................................................................
SRS052697_C3073829/1-348                                        ......................................................................AAACUAUCCGUAUCU.UUGCCCCC.............G.U...............AUAUAAAC..................AUC.....................................AUAC.AUAAC.AAUCAUU...AA.AA..CAAUAUUGGCAUGUAUCUGACCAAAGAAAAAAAACAGGAAAUUUUCGCUCAGUACGGCAAAUCGGCUACUGACACGGGUUCGACCGAAGGGCAGAUCGCUCUUUUCACCUAUCGUAUCAACCACCUGACCGAACAUCUGAAGAAGAACAUUCACGACUUCGGUACGGAGCGCGCGUUGGUCAAACUCGUCGGUAAACGCCGCAGUCUGCUGGAGUACCUCAAACGGGUGGAUAUCGAACGUUAUCGUAAGAUCGUCGAACAACUUGGCUUGAGAAAAUAAGCGAAUCCGUCC...................
#=GR SRS052697_C3073829/1-348 CODON                             .....................................................................................................................................................................................................................................AUG........................................................................................................................................................................................................................................................................STP...............................
#=GR SRS052697_C3073829/1-348 TT_RNIE_SLOW                      ..................................................................................................................................................................................................................................................................................................................................................................................................................................................................................................................................................
scaffold49704_5_MH0038/118-554                                  AGGGCAGGGGUUUUUCACAAAAUACUCAAGGGGUGAAAAAUAAUGGCGAAAAACCUUUUGGACGAACCGCAAACUAUCCGUAUCU.UUGCCCCC.............G.U...............AUAUAAAC..................AUC.....................................AUAC.AUAAC.AAUCAUU...AA.AA..CAAUAUUGGCAUGUAUCUGACCAAAGAAAAAAAACAGGAAAUUUUCGCUCAGUACGGCAAAUCGGCUCCUGACACGGGUUCGACCGAAGGGCAGAUCGCUCUUUUCACCUAUCGUAUCAACCACCUGACCGAACAUCUGAAGAAGAACAUUCACGACUUCGGUACGGAGCGCGCGUUGGUCAAACUCGUUGGUAAACGCCGCAGUCUGCUGGAGUACCUCAAACGGGUAGAUAUCGAACGUUAUCGUAAGACCGUCGAACAACUUGGCUUGAGAAAAUAAGCGAAUCCGUCCGCCGGAUCGAAAAAAGAAA
#=GR scaffold49704_5_MH0038/118-554 CODON                       .....................................................................................................................................................................................................................................AUG........................................................................................................................................................................................................................................................................STP...............................
#=GR scaffold49704_5_MH0038/118-554 TT_RNIE_SLOW                ..................................................................................................................................................................................................................................................................................................................................................................................................................................................................................................................................................
SRS024435_C2966745/146-419                                      AGGGCAGGGGUUUUUCACAAAAUACUCAAGGGGUGAAAAAUAAUGGCGAAAAACCUUUUGGACGAACCGCAAACUAUCCGUAUCU.UUGCCCCC.............G.U...............AUAUAAAC..................AUC.....................................AUAC.AUAAC.AAUCAUU...AA.AA..CAAUAUUGGCAUGUAUCUGACCAAAGAAAAAAAACAGGAAAUUUUCGCUCAGUACGGCAAAUCGGCUACUGACACGGGUUCGACCGAAGGGCAGAUCGCUCUUUUCACCUAUCGUAUCAACCACCUGACCGAACAUCUGAAGAAGAAC...................................................................................................................................................................
#=GR SRS024435_C2966745/146-419 CODON                           .........................................................................................................................................................G.....................................UA....................................AUG....................................................................................................................................STP...................................................................................................................................................................
#=GR SRS024435_C2966745/146-419 TT_RNIE_SLOW                    ..................................................................................................................................................................................................................................................................................................................................................................................................................................................................................................................................................
KGI_S1_ANT01_95m_c10061386/894-1261                             ACUGCAUCAGGCGGAUUAACACAAUUAAUAACAUAGAAAAUCAAAAGCCAAUACAAGGUUUGGAUUCACUAAAAAAUCACUAUAU.UUGCCGCU.............UGAUACG...........AAAGA.................CGUAUCG......................................UGC.AUAAA.AAUCAUU...UACAU..AAAUAUUGGAAUGUAUGUUAGACAAGAAAGCUAAAGAGAAACUCUUUAAAAAACACGGCAAGAACGAGAAUGAUACUGGUUCUGCAGAAGGACAAAUUGCAUUGUUCACUGAAAGAAUCAAUCAUUUAACAGAACACUUAAAAAAGAAUCGUAAAGAUUACAAUACUGAGCGUUCGUUGGUAAUGUUAGUAGGUAAGCGUAGAUCGCUUCUAGACUACUUAACAAAGAAGGAUGUC...........................................................................
#=GR KGI_S1_ANT01_95m_c10061386/894-1261 CODON                  .........................................................................................................................................................................................................................................AUG........................................................................................................................................................................................................................STP...........................................................................
#=GR KGI_S1_ANT01_95m_c10061386/894-1261 TT_RNIE_SLOW           ..................................................................................................................................................................................................................................................................................................................................................................................................................................................................................................................................................
KGI_S1_ANT02_95m_c10009452/2579-2137                            ACUGCAUCAGGCGGAUUAACACAAUUAAUAACAUAGAAAAUCAAAAGCCAAUACAAGGUUUGGAUUCACUAAAAAAUCACUAUAU.UUGCCGCU.............UGAUACG...........AAAGA.................CGUAUCG......................................UGC.AUAAA.AAUCAUU...UACAU..AAAUAUUGGAAUGUAUGUUAGACAAGAAAGCUAAAGAGAAACUCUUUAAAAAACACGGCAAGAACGAGAAUGAUACUGGUUCUGCAGAAGGACAAAUUGCAUUGUUCACUGAAAGAAUCAAUCAUUUAACAGAACACUUAAAAAAGAAUCGUAAAGAUUACAAUACUGAGCGUUCGUUGGUAAUGUUAGUAGGUAAGCGUAGAUCGCUUCUAGACUACUUAACAAAGAAGGAUGUCUUAAGAUAUCGUGCCAUCGUUAAAGAAUUAGGAUUAAGAAAAUAAAAACUAAACCACGCCUAUAAGCGUGGUUUU
#=GR KGI_S1_ANT02_95m_c10009452/2579-2137 CODON                 .........................................................................................................................................................................................................................................AUG.....................................................................................................................................................................................................................................................................STP..............................
#=GR KGI_S1_ANT02_95m_c10009452/2579-2137 TT_RNIE_SLOW          ..................................................................................................................................................................................................................................................................................................................................................................................................................................................................................................................................................
CESB01280198.1/908-472                                          UGAUCCUAAACCGUCCUAUCCGUAAUUAAAUUAUAAAUUAGUUAAUAUCCUUUUUUUAUUGUUUAACAAGAGUUUAAACUUAUAU.UUGCCGAC.............GUUAAG............AAAUA..................C....U......................................UAC.AUAAA.AAUCAUU...AAAUU..UAAUAUUGGCAUGUAUAAUUCAAAAGAAGUAAAGGAAAAUAUAUUUAAAAAACAUGGUAAAUCUAAGAAAGAUACUGGAUCUACCGAGGGACAAAUAGCACUUUUUACCCAUCGCAUUCAAUAUCUUUCAGAACACCUCAAAGAAAAUAGAAAAGAUUUCAAUACAGAACGUUCACUAGUUCGUUUGGUUGGAAAGCGAAGAAGCCUUUUAGACUAUUUAAAAUCAAAAGAUAUCCUUCGUUAUCGUGAAAUCGUAAAAGAAUUGGGUUUACGAAAGUAAUCUGAAAAUUCAUCUAAAAAUUGAAUUUACU
#=GR CESB01280198.1/908-472 CODON                               ..........................STP........................................................................................................................................................................................................AUG........................................................................................................................................................................................................................................................................STP...............................
#=GR CESB01280198.1/908-472 TT_RNIE_SLOW                        ..................................................................................................................................................................................................................................................................................................................................................................................................................................................................................................................................................
TB_GS09_5_10008900/6255-5812                                    AAAAUUUUUCGUUUACAGUCAAAAAUCAAAAUAUAUACAAAUAAUCUGAAAAAUAUAAUUCAUAAUCUAAAUUAAUUUUUUACUU.UUGCAACC.............GAA..CCUGA........AAA................UCAGGAAUUC.....................................AUAC.AUAAA.AAUCAU....UA.AU..AAAUAUUGGAAUGUAUUUAACUAAAGAAAUUAAAGAAGAAAUCUUCGCAAAACACGGAGAAAAAACAAACACAGGUAAAGCCGAAAGUCAAAUUGCACUUUUUACUUACAGAAUCACACAUUUAACAGAACACUUGAAAAAAAAUCGUCAUGAUUAUAACACAGAGCGUUCAUUAGUAUUAUUAGUAGGUAAAAGAAGAUCUUUGUUAGAUUAUUUAAAGAAAACAGAGAUUAAUCGUUACCGUGAAAUUAUUAAAGAAUUGGGUAUUAGAAAAUAAUAAUCAAUACAAAAGGAGGUGCGAAAGUGCCUCC
#=GR TB_GS09_5_10008900/6255-5812 CODON                         .....................................................................................................................................................................................................................................AUG.....................................................................................................................................................................................................................................................................STP..................................
#=GR TB_GS09_5_10008900/6255-5812 TT_RNIE_SLOW                  ..................................................................................................................................................................................................................................................................................................................................................................................................................................................................................................................................................
JGI20154J14316_10009605/4801-4356                               AAUACAUUGAUUUAAUUUUAAACCAACCACUAAGACCCUAAUAAAUAGUCACAAUAGGUAACUAAUUCAAACAAAAUUAUUAUAU.UUGCCCCC.............UUAUUACG..........AUAUC................CGUAAUUC....................................AACGC.AUAAA.AAUUAUU...UA.AA..UAAUAUUGGAAUGUACUUAACAAAAGAUGCUAAAGAGAAACUCUUUAAAAAACACGGAAAAGAUGCCAAAGACACGGGAUCUUCAGAAGGUCAAAUAGCUUUAUUCACUGAAAGAAUAAAUCAUUUGACAAAUCACUUGAAACAAAACCGUAAAGAUUACAACACAGAACGUUCGUUAGUAAAACUAGUUGGAAAACGUCGCUCAUUACUUGACUACUUAAUGAAAUCUGAUAUUUUAAGAUACCGUGCCAUUGUAAAGGAAUUAGGAUUAAGAAAAUAAAAUAAAAACCACGCUUUUAGCGUGGUUUUUA
#=GR JGI20154J14316_10009605/4801-4356 CODON                    ......................................STP.............................................AUG.......................................................................................................................................................................................................................................................................................................................................................................................................................STP...............................
#=GR JGI20154J14316_10009605/4801-4356 TT_RNIE_SLOW             ..................................................................................................................................................................................................................................................................................................................................................................................................................................................................................................................................................
DelMOSum2010_c10000887/4605-4160                                AAUACAUUGAUUUAAUUUUAAACCAACCACUAAGACCCUAAUAAAUAGUCACAAUAGGUAACUAAUUCAAACAAAAUUAUUAUAU.UUGCCCCC.............UUAUUACG..........AUAUC................CGUAAUUC....................................AACGC.AUAAA.AAUUAUU...UA.AA..UAAUAUUGGAAUGUACUUAACAAAAGAUGCUAAAGAGAAACUCUUUAAAAAACACGGAAAAGAUGCCAAAGACACGGGAUCUUCAGAAGGUCAAAUAGCUUUAUUCACUGAAAGAAUAAAUCAUUUGACAAAUCACUUGAAACAAAACCGUAAAGAUUACAACACAGAACGUUCGUUAGUAAAACUAGUUGGAAAACGUCGCUCAUUACUUGACUACUUAAUGAAAUCUGAUAUUUUAAGAUACCGUGCCAUUGUAAAGGAAUUAGGAUUAAGAAAAUAAAAUAAAAACCACGCUUUUAGCGUGGUUUUUG
#=GR DelMOSum2010_c10000887/4605-4160 CODON                     ......................................STP............................................................................................................................................................................................AUG........................................................................................................................................................................................................................................................................STP...............................
#=GR DelMOSum2010_c10000887/4605-4160 TT_RNIE_SLOW              ..................................................................................................................................................................................................................................................................................................................................................................................................................................................................................................................................................
DelMOSum2011_c10406029/342-1                                    ................................................................................UAUAU.UUGCCCCC.............UUAUUACG..........AUAUC................CGUAAUUC....................................AACGC.AUAAA.AAUUAUU...UA.AA..UAAUAUUGGAAUGUACUUAACAAAAGAUGCUAAAGAGAAACUCUUUAAAAAACACGGAAAAGAUGCCAAAGACACGGGAUCUUCAGAAGGUCAAAUAGCUUUAUUCACUGAAAGAAUAAAUCAUUUGACAAAUCACUUGAAACAAAACCGUAAAGAUUACAACACAGAACGUUCGUUAGUAAAACUAGUUGGAAAACGUCGCUCAUUACUUGACUACUUAAUGAAAUCUGAUAUUUUAAGAUACCGUGCCAUUGUAAAGGAAUUAGGAUUAAGAAAAUAAAAUAAAA........................
#=GR DelMOSum2011_c10406029/342-1 CODON                         ..................................................................................AUG...........................................................................................................................................................................................................................................................................................................................................................................................................................STP...............................
#=GR DelMOSum2011_c10406029/342-1 TT_RNIE_SLOW                  ..................................................................................................................................................................................................................................................................................................................................................................................................................................................................................................................................................
SI36aug09_100m_1134333/250-1                                    AAUACAUUGAUUUAAUUUUAAACCAACCACUAAGAGCCUAAUAAAUAGUCACAAUAGGUAACUAAUUCAAACAAAAUUAUUAUAU.UUGCCCCC.............UUAUUACG..........AUAUC................CGUAAUUC....................................AACGC.AUAAA.AAUUAUU...UA.AA..UAAUAUUGGAAUGUACUUAACAAAAGAUGCUAAAGAGAAACUCUUUAAAAAACACGGAAAAGAUGCCAAAGACACGGGAUCUUCAGAAGGUCAAAUAGCUUUAUUCACUGAAAGA....................................................................................................................................................................................................
#=GR SI36aug09_100m_1134333/250-1 CODON                         ......................................STP............................................................................................................................................................................................AUG...................................................................................................STP....................................................................................................................................................................................................
#=GR SI36aug09_100m_1134333/250-1 TT_RNIE_SLOW                  ..................................................................................................................................................................................................................................................................................................................................................................................................................................................................................................................................................
JGI20154J14316_10002772/14284-14502                             UUGGCUUGGUUUUGAAAUUUCAGAGAAUCCUCUUUCAAAAUAAAAUAGAUAACUAAACCCUUUAGAUUCCUAAAAAUCAUUAUAU.UUGCCAAC.............UGGUUACG..........AACGA................CGUA.AUC...................................AAUCGC.AUAAA.AAUUAUU...UA.AA..UAAUAUUGGAAUGUAUUUAACAAAAGAAGCUAAAGAAAAACUCUUUAAAAAACACGGAAAAGAUGCCAAAGACACGGGAUCUUC...................................................................................................................................................................................................................................
#=GR JGI20154J14316_10002772/14284-14502 CODON                  ......................................................................................AUG...................................................................................................................................................................................................................STP...................................................................................................................................................................................................................................
#=GR JGI20154J14316_10002772/14284-14502 TT_RNIE_SLOW           ..................................................................................................................................................................................................................................................................................................................................................................................................................................................................................................................................................
JGI20160J14292_10003420/11586-12031                             UUGGCUUGGUUUUGAAAUUUCAGAGAAUCCUCUUUCAAAAUAAAAUAGAUAACUAAACCCUUUAGAUUCCUAAAAAUCAUUAUAU.UUGCCAAC.............UGGUUACG..........AACGA................CGUA.AUC...................................AAUCGC.AUAAA.AAUUAUU...UA.AA..UAAUAUUGGAAUGUAUUUAACAAAAGAAGCUAAAGAAAAACUCUUUAAAAAACACGGAAAAGAUGCCAAAGACACGGGAUCUUCAGAAGGACAAAUUGCCUUAUUCACAGAAAGAAUCAACCAUUUAACUGAGCAUUUAAAACAAAAUCGUAAAGAUUAUAAUACGGAACGCUCUUUGGUUAAACUCGUUGGGAAACGUCGCUCAUUAUUAGAUUAUCUAAUGAAGUCUGAUGUUUUAAGAUAUCGUGCAAUCGUUAAAGAAUUAGGUUUAAGAAAAUAAUAGUAAAAACCACGCUUUAUGCGUGGUUUUU
#=GR JGI20160J14292_10003420/11586-12031 CODON                  .....................................................................................................................................................................................................................................AUG........................................................................................................................................................................................................................................................................STP...............................
#=GR JGI20160J14292_10003420/11586-12031 TT_RNIE_SLOW           ..................................................................................................................................................................................................................................................................................................................................................................................................................................................................................................................................................
JGI20153J14295_10019149/210-1                                   UUGGCUUGGUUUUGAAAUUUCAGAGAAUCCUCUUUCAAAAUAAAAUAGAUAACUAAACCCUUUAGAUUCCUAAAAAUCAUUAUAU.UUGCCAAC.............UGGUUACG..........AACGA................CGUA.AUC...................................AAUCGC.AUAAA.AAUUAUU...UA.AA..UAAUAUUGGAAUGUAUUUAACAAAAGAAGCUAAAGAAAAACUCUUUAAAAAACACGGAAAAGAUGCCAAAGACAC............................................................................................................................................................................................................................................
#=GR JGI20153J14295_10019149/210-1 CODON                        ......................................................................................AUG........................................................................................................................................................................................................STP..............................................................................................................................................................................................................................................
#=GR JGI20153J14295_10019149/210-1 TT_RNIE_SLOW                 ..................................................................................................................................................................................................................................................................................................................................................................................................................................................................................................................................................
JGI20157J14317_10004310/547-102                                 UUGGCUUGGUUUUGAAAUUUCAGAGAAUCCUCUUUCAAAAUAAAAUAGAUAACUAAACCCUUUAGAUUCCUAAAAAUCAUUAUAU.UUGCCAAC.............UGGUUACG..........AACGA................CGUA.AUC...................................AAUCGC.AUAAA.AAUUAUU...UA.AA..UAAUAUUGGAAUGUAUUUAACAAAAGAAGCUAAAGAAAAACUCUUUAAAAAACACGGAAAAGAUGCCAAAGACACGGGAUCUUCAGAAGGACAAAUUGCCUUAUUCACAGAAAGAAUCAACCAUUUAACUGAGCAUUUAAAACAAAAUCGUAAAGAUUAUAAUACGGAACGCUCUUUGGUUAAACUCGUUGGGAAACGUCGCUCAUUAUUAGAUUAUCUAAUGAAGUCUGAUGUUUUAAGAUAUCGUGCAAUCGUUAAAGAAUUAGGAUUAAGAAAAUAAUAGUAAAAACCACGCAUAAAGCGUGGUUUUU
#=GR JGI20157J14317_10004310/547-102 CODON                      ......................................................................................AUG.......................................................................................................................................................................................................................................................................................................................................................................................................................STP...............................
#=GR JGI20157J14317_10004310/547-102 TT_RNIE_SLOW               ..................................................................................................................................................................................................................................................................................................................................................................................................................................................................................................................................................
JGI20160J14292_10025459/546-102                                 GUGCUUAAGCCUCAGUUUAAGGGAGACAUCCUAGUUCAAAAUAAAAUAAAAACUAGAGGCUUUAGGUUCCUGAAAAUCCUUAUAU.UUGUAGAC.............UGAUUACG..........AUAGA................CGUAGUUA.....................................ACGC.AUAAA.AAUUAUU...UA.AA..UAAUAUUGGAAUGUAUUUAACAAAAGAAGCUAAAGAGAAACUCUUUAAAAAACACGGGAAAGAUGCCAAAGACACGGGGUCUUCUGAAGGACAAAUUGCUUUAUUCACAGAAAGAAUAAACCAUUUAACAGGUCACUUAAAACAAAAUCGUAAAGAUUACAACACAGAACGAUCACUAGUAAAACUAGUUGGUAAGCGUCGCUCAUUAUUAGAUUAUUUAAUGAAGUCAGAUAUCUUAAGAUAUCGUGCGAUUGUUAAAGAAUUAGGAUUAAGAAAAUAAUAUUAAAAACCACGCUUCAUGCGUGGUUUUU
#=GR JGI20160J14292_10025459/546-102 CODON                      .....................................................................................................................................................................................................................................AUG........................................................................................................................................................................................................................................................................STP...............................
#=GR JGI20160J14292_10025459/546-102 TT_RNIE_SLOW               ..................................................................................................................................................................................................................................................................................................................................................................................................................................................................................................................................................
DelMOSum2011_c10000072/60825-61270                              UUUUGAUUAAUUUUAAAAUUUUAGAAAAUCCUCUUUCAAAAUAAAAUAGAAAACUGAACCCUUUGGAUUACUAAAAUCACUAUAU.UUGCCAAC.............UAAUUACG..........AACGA................CGUAAUAA....................................AUCGC.AUAAA.AAUUAUU...UA.AA..UAAUAUUGGAAUGUACUUAACAAAAGAAGCUAAAGAAAAACUCUUUAAAAAACACGGAAAAGAUGCCAAAGACACGGGAUCUUCUGAAGGACAAAUUGCAUUAUUCACAGAAAGAAUCAACCAUUUAACUGAGCAUUUAAAAUUAAAUCGUAAAGAUUAUAAUACGGAACGCUCUUUGGUUAAACUCGUUGGAAAACGUCGCUCAUUAUUAGAUUAUCUAAUGAAGUCUGACAUCUUAAGAUAUCGUGCUAUCGUUAAAGAAUUAGGAUUAAGAAAAUAAUAGUACAAACCACGCAUAAAGCGUGGUUUUU
#=GR DelMOSum2011_c10000072/60825-61270 CODON                   ......................................................................................AUG.......................................................................................................................................................................................................................................................................................................................................................................................................................STP...............................
#=GR DelMOSum2011_c10000072/60825-61270 TT_RNIE_SLOW            ..................................................................................................................................................................................................................................................................................................................................................................................................................................................................................................................................................
JGI20160J14292_10243857/307-500                                 UUUUGAUUAAUUUUAAAAUUUUAGAAAAUCCUCUUUCAAAAUAAAAUAGAAAACUAAACCCUUUGGAUUACUAAAAUCACUAUAU.UUGCCAAC.............UAAUUACG..........AACAA................CGUAAUAA....................................AUCGC.AUAAA.AAUUAUU...UA.AA..UAAUAUUGGAAUGUACUUAACAAAAGAAGCUAAAGAAAAACUCUUUAAAAAACACGGAA............................................................................................................................................................................................................................................................
#=GR JGI20160J14292_10243857/307-500 CODON                      ......................................................................................AUG.........................................................................................................................................................................................STP.............................................................................................................................................................................................................................................................
#=GR JGI20160J14292_10243857/307-500 TT_RNIE_SLOW               ..................................................................................................................................................................................................................................................................................................................................................................................................................................................................................................................................................
JGI20153J14295_10195907/326-1                                   UUUUGAUUAAUUUUAAAAUUUUAGAAAAUCCUCUUUCAAAAUAAAAUAGAAAACUAAACCCUUUGGAUUACUAAAAUCACUAUAU.UUGCCAAC.............UAAUUACG..........AACAA................CGUAAUAA....................................AUCGC.AUAAA.AAUUAUU...UA.AA..UAAUAUUGGAAUGUACUUAACAAAAGAAGCUAAAGAAAAACUCUUUAAAAAACACGGAAAAGAUGCCAAAGACACGGGAUCUUCUGAAGGACAAAUUGCAUUAUUUACAGAAAGAAUCAACCAUUUAACUGAGCAUUUAAAAUUAAAUCGUAAAGAUUAUAAUACGGAACGCUCUUUGGUUAAACUCGUUG........................................................................................................................
#=GR JGI20153J14295_10195907/326-1 CODON                        ......................................................................................AUG.............................................................................................................................................................................................................................................................................................................................STP.........................................................................................................................
#=GR JGI20153J14295_10195907/326-1 TT_RNIE_SLOW                 ..................................................................................................................................................................................................................................................................................................................................................................................................................................................................................................................................................
2236876010_0615026/167-1                                        CAGUACAUUGAUUUAAUUUUAAAUCAACCUAUUAGAGCCUAAUAGUAACCACAAUAGGUUUCUAAUUCAAACAAAAUUAUUAUAU.UUGCUCCC.............UAUUUACG..........AUAAA................CGUA.UUC...................................AAUCGC.AUAAA.AAUUAUU...UA.AA..UAAUAUUGGAAUGUAUUUAACAAAACAAGCUA.......................................................................................................................................................................................................................................................................................
#=GR 2236876010_0615026/167-1 CODON                             .............STP..................................................................................................................................................................................................................................................................................................................................................................................................................................................................................................................................
#=GR 2236876010_0615026/167-1 TT_RNIE_SLOW                      ..................................................................................................................................................................................................................................................................................................................................................................................................................................................................................................................................................
JGI20154J14316_10005663/885-1330                                CAGUACAUUGAUUUAAUUUUAAAUCAACCUCUUAGAGCCUAAUAGUAACCACAAUAGGUUUCUAAUUCAAACAAAAUUAUUAUAU.UUGCUCCC.............UGUUUACG..........AUAAA................CGUA.AUC...................................AAUCGC.AUAAA.AAUUAUU...UA.AA..UAAUAUUGGAAUGUAUUUAACAAAAGAAGCUAAAGAAAAACUCUUUAAAAAACACGGAAAAGAUGCUAAAGAUACGGGAUCUUCCGAAGGUCAAAUUGCUUUAUUCACAGAAAGAAUAAACCACUUAACAGGGCAUUUAAAACAAAACCGUAAAGAUUAUAACACAGAACGUUCACUAGUAAAACUAGUUGGAAAACGUCGCUCAUUAUUAGACUACUUGAUGAAGUCUGAUGUCUUAAGAUAUCGUGCGAUUGUGAAAGAAUUAGGAUUAAGAAAAUAAUACAAAAACCACACAUUUAGUGUGGUUUUUU
#=GR JGI20154J14316_10005663/885-1330 CODON                     .......................................STP...........................................................................................................................................................................................AUG........................................................................................................................................................................................................................................................................STP...............................
#=GR JGI20154J14316_10005663/885-1330 TT_RNIE_SLOW              ..................................................................................................................................................................................................................................................................................................................................................................................................................................................................................................................................................
DelMOSum2010_c10007098/7652-7216                                .........GAUUUAAUUUUAAAUCAACCUCUUAGAGCCUAAUAGUAACCACAAUAGGUUUCUAAUUCAAACAAAAUUAUUAUAU.UUGCUCCC.............UGUUUACG..........AUAAA................CGUA.AUC...................................AAUCGC.AUAAA.AAUUAUU...UA.AA..UAAUAUUGGAAUGUAUUUAACAAAAGAAGCUAAAGAAAAACUCUUUAAAAAACACGGAAAAGAUGCUAAAGAUACGGGAUCUUCCGAAGGUCAAAUUGCUUUAUUCACAGAAAGAAUAAACCACUUAACAGGGCAUUUAAAACAAAACCGUAAAGAUUAUAACACAGAACGUUCACUAGUAAAACUAGUUGGAAAACGUCGCUCAUUAUUAGACUACUUGAUGAAGUCUGAUGUCUUAAGAUAUCGUGCGAUUGUGAAAGAAUUAGGAUUAAGAAAAUAAUACAAAAACCACACAUUUAGUGUGGUUUUUU
#=GR DelMOSum2010_c10007098/7652-7216 CODON                     .....................................................................................................................................................................................................................................AUG........................................................................................................................................................................................................................................................................STP...............................
#=GR DelMOSum2010_c10007098/7652-7216 TT_RNIE_SLOW              ..................................................................................................................................................................................................................................................................................................................................................................................................................................................................................................................................................
SI34jun09_10m_1109894/147-349                                   CAGUACAUUGAUUUAAUUUUAAAUCAACCUCUUAGAGCCUAAUAGUAACCACAAUAGGUUUCUAAUUCAAACAAAAUUAUUAUAU.UUGCUCCC.............UGUUUACG..........AUAAA................CGUA.AUC...................................AAUCGC.AUAAA.AAUUAUU...UA.AA..UAAUAUUGGAAUGUAUUUAACAAAAGAAGCUAAAGAAAAACUCUUUAAAAAACACGGAAAAGAUGCUA...................................................................................................................................................................................................................................................
#=GR SI34jun09_10m_1109894/147-349 CODON                        .......................................STP............................................AUG..................................................................................................................................................................................................STP....................................................................................................................................................................................................................................................
#=GR SI34jun09_10m_1109894/147-349 TT_RNIE_SLOW                 ..................................................................................................................................................................................................................................................................................................................................................................................................................................................................................................................................................
DelMOSum2010_c10176236/402-1                                    CAGUACAUUGAUUUAAUUUUAAAUCAACCACUUAGAGCCUAAUAGUAACCACAUUAGGUUUCUAAUUCAAACAAAAUUAUUAUAU.UUGUUCCC.............UGAUUACG..........AUAGA................CGUAGUCA....................................AUCGC.AUAAA.AAUUAUU...UA.AA..UAAUAUUGGAAUGUAUUUAACAAAAGAAGCUAAAGAAAAACUCUUUAAAAAACACGGAAAAGAUUCCAAAGAUACGGGAUCUUCUGAAGGUCAAAUUGCUUUAUUCACACAAAGAAUAAACCACUUAACAGGGCAUUUAAAACAAAACCGUAAAGAUUAUAACUCUGAACGUUCACUAGUAAAACUAGUCGGAAAACGUCGCUCAUUAUUAGACUACUUAAUGAAGUCUGAUGUCUUAAGAUAUCGUGCGAUUAUAAAAGAAUUAGG............................................
#=GR DelMOSum2010_c10176236/402-1 CODON                         .......................................STP...........................................................................................................................................................................................AUG.........................................................................................................................................................................................................................................................STP..............................................
#=GR DelMOSum2010_c10176236/402-1 TT_RNIE_SLOW                  ..................................................................................................................................................................................................................................................................................................................................................................................................................................................................................................................................................
DelMOSum2010_c10534266/14-316                                   CAGUACAUUGAUUUAAUUUUAAAUCAACCUCUUAGAGCCUAAUAGUAACCACAAUAGGUUUCUAAUUCAAACAAAAUUAUUAUAU.UUGUACCC.............UGUUUACG..........AUAAA................CGUAUUCG....................................AUCGC.AUAAA.AAUUAUU...UA.AA..CAAUAUUGGAAUGUAUUUAACAAAAGAAGCUAAAGAAAAACUCUUUAAAAAACACGGAAAAGAUGCCAAAGACACGGGAUCUUCUGAAGGUCAAAUUGCUUUAUUCACAGAAAGAAUAAACCACUUAACAGGGCAUUUAAAACAAAACCGUAAAGAUUAUAACACAGA...............................................................................................................................................
#=GR DelMOSum2010_c10534266/14-316 CODON                        .....................................................................................................................................................................................................................................AUG......................................................................................................................................................STP.................................................................................................................................................
#=GR DelMOSum2010_c10534266/14-316 TT_RNIE_SLOW                 ..................................................................................................................................................................................................................................................................................................................................................................................................................................................................................................................................................
DelMOSum2010_c10110255/303-1                                    CAGUACAUUGAUUUAAUUUUAAAUCAACCUNUUAGAGCCUAAUAGUAACCACAAUAGGUUUCUAAUUCAAACAAAAUUAUUAUAU.UUGCUNCC.............UGUUUACG..........AUAAA................CGUAUUCA....................................AUCGC.AUAAA.AAUUAUU...UA.AA..UAAUAUUGGAAUGUAUUUAACAAAANAAGCUAAAGAAAAACUCUUUAAAAAACACGGUAAAGAUGCUAAAGACACGGGAUCUUCUGAAGGUCAAAUUGCUUUAUUCACAGAAAGAAUAAACCACUUAACAGGGCAUUUAAAACAAAACCGUAAAGAUUAUAACACAGA...............................................................................................................................................
#=GR DelMOSum2010_c10110255/303-1 CODON                         .......................................STP...........................................................................................................................................................................................AUG......................................................................................................................................................STP.................................................................................................................................................
#=GR DelMOSum2010_c10110255/303-1 TT_RNIE_SLOW                  ..................................................................................................................................................................................................................................................................................................................................................................................................................................................................................................................................................
LPaug08P2610m_c1011541/365-810                                  CAGUACAUUGAUUUAAUUUUAAAUCAACCUCUUAGAGCCUAAUAGUAACCACAAUAGGUUUCUAAUUCAAACAAAAUUAUUAUAU.UUGCUCCC.............UGUUUACG..........AUAAA................CGUAUUCA....................................AUCGC.AUAAA.AAUUAUU...UA.AA..UAAUAUUGGAAUGUAUUUAACAAAAGAAGCUAAAGAAAAACUCUUUAAAAAACACGGAAAAGAUGCUAAAGAUACGGGAUCUUCCGAAGGUCAAAUUGCUUUAUUCACAGAAAGAAUAAACCACUUAACAGGGCAUUUAAAACAAAACCGUAAAGAUUAUAACACAGAACGUUCACUAGUAAAACUAGUUGGAAAACGUCGCUCAUUAUUAGACUACUUGAUGAAGUCUGAUGUCUUAAGAUAUCGUGCGAUUGUGAAAGAAUUAGGAUUAAGAAAAUAAUACAAAAACCACACUAAAUGUGUGGUUUUUU
#=GR LPaug08P2610m_c1011541/365-810 CODON                       .......................................STP............................................AUG.......................................................................................................................................................................................................................................................................................................................................................................................................................STP...............................
#=GR LPaug08P2610m_c1011541/365-810 TT_RNIE_SLOW                ..................................................................................................................................................................................................................................................................................................................................................................................................................................................................................................................................................
JGI20153J14295_10000898/23487-23932                             CAGUACAUUGAUUUAAUUUUAAAUCAACCUCUUAGAGCCUAAUAGUAACCACAAUAGGUUUCUAAUUCAAACAAAAUUAUUAUAU.UUGCUCCC.............UGUUUACG..........AUAAA................CGUAUUCA....................................AUCGC.AUAAA.AAUUAUU...UA.AA..UAAUAUUGGAAUGUAUUUAACAAAAGAAGCUAAAGAAAAACUCUUUAAAAAACACGGAAAAGAUGCUAAAGAUACGGGAUCUUCCGAAGGUCAAAUUGCUUUAUUCACAGAAAGAAUAAACCACUUAACAGGGCAUUUAAAACAAAACCGUAAAGAUUAUAACACAGAACGUUCACUAGUAAAACUAGUUGGAAAACGUCGCUCAUUAUUAGACUACUUGAUGAAGUCUGAUGUCUUAAGAUAUCGUGCGAUUGUGAAAGAAUUAGGAUUAAGAAAAUAAUACAAAAACCACUCAUUUAGUGUGGUUUUUU
#=GR JGI20153J14295_10000898/23487-23932 CODON                  .......................................STP...........................................................................................................................................................................................AUG........................................................................................................................................................................................................................................................................STP...............................
#=GR JGI20153J14295_10000898/23487-23932 TT_RNIE_SLOW           ..................................................................................................................................................................................................................................................................................................................................................................................................................................................................................................................................................
DelMOSum2011_c10006148/4762-5206                                GUAAUAACUGUUGCACUUAUUGUUUGAACUUAGUAAAACUAAAAUACUAUUCACUCUAGUGUCAUUAAUAAUAAUUAGUGUAUCU.UUGCCAAC.............UAAUUACG..........AUAGA................CGUAGUUA.....................................ACGC.AUAAA.AAUUAUU...UA.AA..UAAUAUUGGAAUGUAUUUAACAAAAGAAGCUAAAGAGAAACUCUUUAAAAAACACGGAAAAGAUGCCAAAGACACGGGAUCUUCAGAAGGGCAAAUUGCAUUAUUCACAGAAAGAAUCAAUCACUUAACUGAGCAUUUAAAACAAAAUCGUAAAGAUUAUAACACAGAACGCUCGUUAGUAAAACUAGUUGGAAAACGUCGCUCAUUAUUAGAUUACUUAAUGAAGUCAGAUAUCUUAAGAUAUCGUGCGAUUGUCAAAGAAUUAGGAUUAAGAAAAUAAGAUUACAAACCACGCUUUAUGCGUGGUUUUU
#=GR DelMOSum2011_c10006148/4762-5206 CODON                     .....................................................................................................................................................................................................................................AUG........................................................................................................................................................................................................................................................................STP...............................
#=GR DelMOSum2011_c10006148/4762-5206 TT_RNIE_SLOW              ..................................................................................................................................................................................................................................................................................................................................................................................................................................................................................................................................................
JGI20154J14316_10039500/1610-2055                               GCGAUAAAACCGGUAACUAGAGCCUGUUUGAGCAACAAAAUAAAAAUAAAAACUACACGGCUUAACUAAUCGAAAAUCAUUACCU.UUGCAAAC.............UAAUUACG..........AUAGA................CGUAGUUA....................................ACAGC.AUAAA.AAUUAUU...UA.AA..CAAUAUUGGAAUGUAUUUAACAAAAGAAGCUAAAGAGAAACUCUUUAAAAAACAUGGAAAAGAUGCCAAAGACACGGGGUCUUCAGAAGGUCAAAUUGCAUUAUUCACAGAAAGAAUCAAUCACUUAACUGAGCAUUUAAAACAAAAUCGUAAAGAUUAUAACACAGAGCGCUCAUUAGUAAAACUAGUUGGAAAACGUCGCUCAUUAUUAGACUACUUAAUGAAGUCAGAUAUCUUAAGAUAUCGAGCAAUUGUCAAAGAAUUAGGAUUAAGAAAAUAAGAUUACAAACCACGCUUUUGAGCGUGGUUUU
#=GR JGI20154J14316_10039500/1610-2055 CODON                    .....................................................................................................................................................................................................................................AUG........................................................................................................................................................................................................................................................................STP...............................
#=GR JGI20154J14316_10039500/1610-2055 TT_RNIE_SLOW             ..................................................................................................................................................................................................................................................................................................................................................................................................................................................................................................................................................
JGI20157J14317_10001809/18532-18977                             CAUAAUAUCUAAUAUUAUCAGGACAUUUGAUUGUUCUAAAUAAAAAUACCAACUUGAGGGGAUAAACAAUCAAAAAUCAUUACCU.UUGCAAAC.............UAAUUACG..........AUAAC................CGUAGUUA....................................ACAGC.AUAAA.AAUUAUU...UA.AA..CAAUAUUGGAAUGUAUUUAACAAAAGAAGCUAAAGAGAAACUCUUUAAAAAACACGGAAAAGAUGCCAAAGAUACGGGAUCUUCAGAAGGACAAAUUGCUUUGUUUACAGAAAGAAUCAAUCACUUAACUGAGCAUUUAAAACAAAAUCGUAAAGAUUUUAAUACCGAACGUGCAUUAGUAAAACUAGUUGGAAAACGUCGUGCAUUAUUAGAUUACCUAAUGAAAACUGAUAUCUUAAGGUAUCGUGCAAUCGUUAAAGAAUUAGGAUUAAGAAAAUAAUAUUAAAAACCACGCACAAAGCGUGGUUUUU
#=GR JGI20157J14317_10001809/18532-18977 CODON                  .....................................................................................................................................................................................................................................AUG........................................................................................................................................................................................................................................................................STP...............................
#=GR JGI20157J14317_10001809/18532-18977 TT_RNIE_SLOW           ..................................................................................................................................................................................................................................................................................................................................................................................................................................................................................................................................................
JGI20157J14317_10230393/192-1                                   UAUUUUGAUGACUACAAUAAGAUAUCAUAUUAGUUUUGAAUAAAUUAAACAACGACAAGGCAUAAACAAUAGAAAAUCCCUAUAU.UUGCAAAC.............UAAUUGCG..........AAAGA................CGUAGUUA....................................ACAGC.AUAAA.AAUUAUU...UA.AA..UAAUAUUGGAAUGUAUUUAACAAAAGAAGCUAAAGAGAAACUCUUUAAAAAACACGG..............................................................................................................................................................................................................................................................
#=GR JGI20157J14317_10230393/192-1 CODON                        ..................................................................................................................................................................................................................................................................................................................................................................................................................................................................................................................................................
#=GR JGI20157J14317_10230393/192-1 TT_RNIE_SLOW                 ..................................................................................................................................................................................................................................................................................................................................................................................................................................................................................................................................................
CESU01027531.1/2708-2263                                        CAGUAUAUUGAUUUAAUUUUAAACCAACCUCUUAGAACCUAAUUCUUACCUCAAUAAGUUUCUAAUCCAAACAAAAUUAUUAUAU.UUGCCCAC.............UAAUUACG..........AUAGA................CGUAGUUA....................................AUCGC.AUAAA.AAUUAUU...UA.AA..UAAUAUUGGAAUGUACUUAACAAAAGAAGCUAAAGAGAAACUCUUUAAAAAACACGGGAAAGAUGCCAAAGACACUGGCUCUUCUGAAGGUCAAAUUGCCUUAUUCACUGAAAGAAUAAACCACCUCACAAGUCAUUUAAAACAAAAUCGUAAAGAUUACAACACAGAACGUUCAUUAGUAAAACUAGUUGGAAAACGUCGCUCAUUAUUAGAUUACUUAAUGAAGUCAGAUAUCUUAAGAUAUCGUGCGAUUGUAAAAGAAUUAGGAUUAAGAAAAUAACACUAAAACUUUUAAAGUUCAUAAAUAAUAG
#=GR CESU01027531.1/2708-2263 CODON                             .......................................STP...........................................................................................................................................................................................AUG........................................................................................................................................................................................................................................................................STP...............................
#=GR CESU01027531.1/2708-2263 TT_RNIE_SLOW                      ..................................................................................................................................................................................................................................................................................................................................................................................................................................................................................................................................................
Antarctic1_1233742/1-394                                        ....................................................AAUAAGUUUCUAAUCCAAACAAAAUUAUUAUAU.UUGCCCAC.............UAAUUACG..........AUAGA................CGUAGUUA....................................AUCGC.AUAAA.AAUUAUU...UA.AA..UAAUAUUGGAAUGUACUUAACAAAAGAAGCUAAAGAGAAACUCUUUAAAAAACACGGGAAAGAUGCCAAAGACACUGGCUCUUCUGAAGGUCAAAUUGCCUUAUUCACUGAAAGAAUAAACCACCUCACAAGUCAUUUAAAACAAAUCGUAAAGAUUACAACACAGAACGUUCAUUAGUAAAACUAGUUGGAAAACGUCGCUCAUUAUUAGAUUACUUAAUGAAGUCAGAUAUCUUAAGAUAUCGUGCGAUUGUAAAAGAAUUAGGAUUAAGAAAAUAACACUAAACUUUUUAAAGUUACAUAAAUAAUAG
#=GR Antarctic1_1233742/1-394 CODON                             .....................................................................................................................................................................................................................................AUG..................................................................................................................................................................STP.....................................................................................................................................
#=GR Antarctic1_1233742/1-394 TT_RNIE_SLOW                      ..................................................................................................................................................................................................................................................................................................................................................................................................................................................................................................................................................
JGI20154J14316_10002676/561-116                                 GGAAAUGCUCAAUAUCUUGAAGAUGAUUGUUUGCUAUAAAUAAAACAGGAAACUUCAAGGCAUAAACAACUGGAAAUUACUAUAU.UUGCCACC.............UAAUUACG..........AUAGA................CGUAGUUA....................................AUCGC.AUAAA.AAUUAUU...UA.AA..UAAUAUUGGAAUGUAUUUAACAAAAGAAGCUAAAGAGAAACUCUUUAAAAAACACGGAAAAGAUGCCAAAGAUACAGGAUCUUCCGAAGGACAAAUUGCCUUAUUCACAGAAAGAAUCAAUCACUUGACUGAGCAUUUAAAACAAAAUCGUAAAGAUUAUAACACAGAACGCUCGUUAGUAAAACUAGUAGGAAAACGUCGCUCAUUAUUAGAUUAUUUAAUGAAAUCAGAUAUCUUAAGAUAUCGUGCGAUCGUAAAAGAAUUAGGAUUAAGAAAAUAAUAUCAAAAGCCACGCACAAAGCGUGGUUUUU
#=GR JGI20154J14316_10002676/561-116 CODON                      .....................................................................................................................................................................................................................................AUG........................................................................................................................................................................................................................................................................STP...............................
#=GR JGI20154J14316_10002676/561-116 TT_RNIE_SLOW               ..................................................................................................................................................................................................................................................................................................................................................................................................................................................................................................................................................
JGI20157J14317_10482150/229-1                                   ACUAUACUAAAUUUUCUAGAGAACGUUUUUUAGCAGUAAAUAAAAACAACAACUUCAGGUCAUAAACAAUCAAAAUUCAUUAUAU.UUGCAAAC.............UAAUUACG..........AUAGA................CGUAGUUA....................................ACAGC.AUAAA.AAUUAUU...UA.AA..CAAUAUUGGAAUGUACUUAACAAAAGAAGCUAAAGAGAAACUCUUUAAAAAACACGGAAAAGAUGCCAAAGAUACGGGAUCUUCAGAAGGACAA.........................................................................................................................................................................................................................
#=GR JGI20157J14317_10482150/229-1 CODON                        .....................................................................................................................................................................................................................................AUG..............................................................................STP.........................................................................................................................................................................................................................
#=GR JGI20157J14317_10482150/229-1 TT_RNIE_SLOW                 ..................................................................................................................................................................................................................................................................................................................................................................................................................................................................................................................................................
DelMOSum2010_c10084194/846-1291                                 CUAUACCGAAUUUAAUAGAGAACGUUUUUUUAGCUGUAAAUAAAAACAGCAACUUCAGGUCAUAAACAAUCAAAAUUCAUUAUAU.UUGCAAAC.............UAAUUACG..........AUAGA................CGUAGUUA....................................ACAGC.AUAAA.AAUUAUU...UA.AA..UAAUAUUGGAAUGUACUUAACAAAAGAAGCUAAAGAGAAACUCUUUAAAAAACACGGAAAAGAUGCCAAAGACACGGGAUCUUCAGAAGGACAAAUUGCCUUAUUUACAGAAAGAAUCAAUCACUUAACUGAGCAUUUAAAACAAAAUCGUAAAGAUUAUAAUACAGAACGUGCAUUAGUAAAACUAGUAGGAAAACGUCGCUCAUUAUUAGAUUAUCUAAUGAAAUCAGAUAUCUUAAGAUAUCGUGCGAUCGUAAAAGAAUUAGGAUUAAGAAAAUAAUAUCAAAAACCACGCUUUAUGCGUGGUUUUU
#=GR DelMOSum2010_c10084194/846-1291 CODON                      .....................................................................................................................................................................................................................................AUG........................................................................................................................................................................................................................................................................STP...............................
#=GR DelMOSum2010_c10084194/846-1291 TT_RNIE_SLOW               ..................................................................................................................................................................................................................................................................................................................................................................................................................................................................................................................................................
JGI20157J14317_10001466/8756-9201                               CUAUACCGAAUUUAAUAGAGAACGUUUUUUUAGCUGUAAAUAAAAACAGCAACUUCAGGUCAUAAACAAUCAAAAUUCAUUAUAU.UUGCAAAC.............UAAUUACG..........AUAGA................CGUAGUUA....................................ACAGC.AUAAA.AAUUAUU...UA.AA..UAAUAUUGGAAUGUACUUAACAAAAGAAGCUAAAGAGAAACUCUUUAAAAAACACGGAAAAGAUGCCAAAGAUACGGGAUCUUCAGAAGGACAAAUUGCCUUAUUUACAGAAAGAAUCAAUCACUUAACUGAGCAUUUAAAACAAAAUCGUAAAGAUUAUAAUACAGAACGUGCAUUAGUAAAACUAGUAGGAAAACGUCGCUCAUUAUUAGAUUAUCUAAUGAAAUCAGAUAUCUUAAGAUAUCGUGCGAUCGUAAAAGAAUUAGGAUUAAGAAAAUAAUAUCAAAAACCACGCUUUAUGCGUGGUUUUU
#=GR JGI20157J14317_10001466/8756-9201 CODON                    .....................................................................................................................................................................................................................................AUG........................................................................................................................................................................................................................................................................STP...............................
#=GR JGI20157J14317_10001466/8756-9201 TT_RNIE_SLOW             ..................................................................................................................................................................................................................................................................................................................................................................................................................................................................................................................................................
DelMOSum2010_c10625437/102-285                                  GAUAUCAUUAAAAAAAUUGAACCCACUAAUUAACUUAAAAUAAAAUAGAUAACCACAAGGGUUCGCCAACAGAAAAUCACUAUAU.UUGCCCAC.............UAAUUACG..........AUAGA................CGUAGUUA....................................ACAGC.AUAAA.AAUUAUU...UA.AA..UAAUAUUGGAAUGUACUUAACAAAAGAAGCUAAAGAGAAACUCUUUAAA......................................................................................................................................................................................................................................................................
#=GR DelMOSum2010_c10625437/102-285 CODON                       ..................................................................................................................................................................................................................................................................................................................................................................................................................................................................................................................................................
#=GR DelMOSum2010_c10625437/102-285 TT_RNIE_SLOW                ..................................................................................................................................................................................................................................................................................................................................................................................................................................................................................................................................................
CESI01018756.1/164-1                                            UAAAACGAGCCUAUGGUUCGUUUUUUUGUAUCACGACUGAUAAAUUAGAUAACCACAAGGCAUAAGCAAUAGAAAAUCACUAUAU.UUGCCAAC.............UAAUUACG..........AUAGA................CGUAGUUA....................................ACAGC.AUAAA.AAUUAUU...UA.AA..UAAUAUUGGAAUGUAUUUAACAAAAGAAG..........................................................................................................................................................................................................................................................................................
#=GR CESI01018756.1/164-1 CODON                                 ..................................................................................................................................................................................................................................................................................................................................................................................................................................................................................................................................................
#=GR CESI01018756.1/164-1 TT_RNIE_SLOW                          {<<<<<<<<<<{__>>>>>>>>>>}::::::::.................................................................................................................................................................................................................................................................................................................................................................................................................................................................................................................
CESU01045154.1/652-207                                          UAAAACGAGCCUAUGGUUCGUUUUUUUGUAUCACGACUGAUAAAUUAGAUAACCACAAGGCAUAAGCAAUAGAAAAUCACUAUAU.UUGCCAAC.............UAAUUACG..........AUAGA................CGUAGUUA....................................ACAGC.AUAAA.AAUUAUU...UA.AA..UAAUAUUGGAAUGUAUUUAACAAAAGAAGCUAAAGAGAAACUCUUUAAAAAACACGGGAAAGAUGCCAAAGACACGGGAUCUUCAGAAGGACAGAUUGCAUUAUUCACAGAAAGAAUCAAUCACUUAACUGAGCAUUUAAAAUUAAAUCGUAAAGAUUACAAUACAGAACGCUCGUUAGUAAAACUAGUUGGAAAACGUCGCUCAUUAUUAGACUAUUUAAUGAAGUCAGAUAUUUUAAGAUAUCGUGCGAUCGUAAAAGAAUUAGGAUUAAGAAAAUAAUAUUACAAACCACGCUUUAUGCGUGGUUUUU
#=GR CESU01045154.1/652-207 CODON                               .....................................................................................................................................................................................................................................AUG........................................................................................................................................................................................................................................................................STP...............................
#=GR CESU01045154.1/652-207 TT_RNIE_SLOW                        {<<<<<<<<<<{__>>>>>>>>>>}::::::::.................................................................................................................................................................................................................................................................................................................................................................................................................................................................................................................
JGI20154J14316_10053478/167-1                                   UAAAACGAGCCUAUGGUUCGUUUUUUUGUAUCACGACUGAUAAAUUAGAUAACCACAAGGCAUAAGCAAUAGAAAAUCACUAUAU.UUGCCAAC.............UAAUUACG..........AUAGA................CGUAGUUA....................................ACAGC.AUAAA.AAUUAUU...UA.AA..UAAUAUUGGAAUGUAUUUAACAAAAGAAGCUA.......................................................................................................................................................................................................................................................................................
#=GR JGI20154J14316_10053478/167-1 CODON                        ..................................................................................................................................................................................................................................................................................................................................................................................................................................................................................................................................................
#=GR JGI20154J14316_10053478/167-1 TT_RNIE_SLOW                 {<<<<<<<<<<{__>>>>>>>>>>}::::::::.................................................................................................................................................................................................................................................................................................................................................................................................................................................................................................................
JGI20154J14316_10077664/1016-1182                               CUAUUAAAAUGAGCCAAUGGUUCGUUUUUUUUGCUGUAAAUAAAAUCGAGAACCUAAAGGUAUAAACAACAGAAAAUCACUAUAU.UUGCCAAC.............UAAUUACG..........AUAGA................CGUAGUUA....................................ACAGC.AUAAA.AAUUAUU...UA.AA..UAAUAUUGGAAUGUAUUUAACAAAAGAAGCUA.......................................................................................................................................................................................................................................................................................
#=GR JGI20154J14316_10077664/1016-1182 CODON                    ..................................................................................................................................................................................................................................................................................................................................................................................................................................................................................................................................................
#=GR JGI20154J14316_10077664/1016-1182 TT_RNIE_SLOW             ..:::<<<<<<<<<<<_>>>>>>>>>>>:::::::::::::.........................................................................................................................................................................................................................................................................................................................................................................................................................................................................................................
JGI20157J14317_10311427/242-408                                 CUUUAUAAUUAAUAAAUCAAACCCAUUAAUUGACUUAAAAUAAAAUAGAUAACCACAUGGGUUAACCAACAGAAAAUCACUAUAU.UUGCCAAC.............UAAUUACG..........AUAGA................CGUAGUUA....................................ACAGC.AUAAA.AAUUAUU...UA.AA..UAAUAUUGGAAUGUAUUUAACAAAAGAAGCUA.......................................................................................................................................................................................................................................................................................
#=GR JGI20157J14317_10311427/242-408 CODON                      ..................................................................................................................................................................................................................................................................................................................................................................................................................................................................................................................................................
#=GR JGI20157J14317_10311427/242-408 TT_RNIE_SLOW               ..................................................................................................................................................................................................................................................................................................................................................................................................................................................................................................................................................
DelMOSum2010_c10437430/203-361                                  UAAAACGAGCCUAUGGUUCGUUUUUUUGUAUCACGACUGAUAAAUUAGAUAACCACAAGGCAUAAGCAAUAGAAAAUCACUAUAU.UUGCCAAC.............UAAUUACG..........AUAGA................CGUAGUUA....................................ACAGC.AUAAA.AAUUAUU...UA.AA..UAAUAUUGGAAUGUAUUUAACAAA...............................................................................................................................................................................................................................................................................................
#=GR DelMOSum2010_c10437430/203-361 CODON                       .............................................................................................P.............TS..................................................................................................................................GUA................................................................................................................................................................................................................................................................................................
#=GR DelMOSum2010_c10437430/203-361 TT_RNIE_SLOW                {<<<<<<<<<<{__>>>>>>>>>>}::::::::.................................................................................................................................................................................................................................................................................................................................................................................................................................................................................................................
JGI20156J14371_10063188/618-173                                 CUAUUAAAAUGAGCCAAUGGUUCGUUUUUUUUGCUGUAAAUAAAAUCGAGAACCUAAAGGUAUAAACAACAGAAAAUCACUAUAU.UUGCCAAC.............UAAUUACG..........AUAGA................CGUAGUUA....................................ACAGC.AUAAA.AAUUAUU...UA.AA..UAAUAUUGGAAUGUAUUUAACAAAAGAAGCUAAAGAGAAACUCUUUAAAAAACACGGAAAAGAUGCCAAAGAUACGGGAUCUUCAGAAGGACAAAUUGCAUUAUUCACAGAAAGAAUCAAUCACUUAACUGAGCAUUUAAAACUAAAUCGUAAAGAUUACAACACAGAACGCUCGCUAGUUAAACUGGUUGGAAAACGUCGCUCAUUAUUAGACUAUUUAAUGAAGUCUGAUAUUUUAAGAUAUCGUGCUAUCGUAAAAGAAUUAGGAUUAAGAAAAUAAUAUUACAAACCACGCUUCAUGCGUGGUUUUU
#=GR JGI20156J14371_10063188/618-173 CODON                      .....................................................................................................................................................................................................................................AUG........................................................................................................................................................................................................................................................................STP...............................
#=GR JGI20156J14371_10063188/618-173 TT_RNIE_SLOW               ..:::<<<<<<<<<<<_>>>>>>>>>>>:::::::::::::.........................................................................................................................................................................................................................................................................................................................................................................................................................................................................................................
DelMOSum2010_c10470294/159-1                                    CUAUUAAAAUGAGCCAAUGGUUCGUUUUUUUUGCUGUAAAUAAAAUCGAGAACCUAAAGGUAUAAACAACAGAAAAUCACUAUAU.UUGCCAAC.............UAAUUACG..........AUAGA................CGUAGUUA....................................ACAGC.AUAAA.AAUUAUU...UA.AA..UAAUAUUGGAAUGUAUUUAACAAA...............................................................................................................................................................................................................................................................................................
#=GR DelMOSum2010_c10470294/159-1 CODON                         .............................................................................................P.............TS..................................................................................................................................GUA................................................................................................................................................................................................................................................................................................
#=GR DelMOSum2010_c10470294/159-1 TT_RNIE_SLOW                  ..:::<<<<<<<<<<<_>>>>>>>>>>>:::::::::::::.........................................................................................................................................................................................................................................................................................................................................................................................................................................................................................................
DelMOSum2010_c10178987/429-737                                  CUUUAUAAUUAAUAAAUCAAACCCAUUAAUUGACUUAAAAUAAAAUAGAUAACCACAAGGGUUAACCAACAGAAAAUCACUAUAU.UUGCCAAC.............UAAUUACG..........AUAGA................CGUAGUUA....................................ACAGC.AUAAA.AAUUAUU...UA.AA..UAAUAUUGGAAUGUAUUUAACAAAAGAAGCUAAAGAGAAACUCUUUAAAAAACACGGAAAAGAUGCCAAAGAUACGGGAUCUUCAGAAGGACAAAUUGCAUUAUUCACAGAAAGAAUCAAUCACUUAACUGAGCAUUUAAAACUAAAUCGUAAAGAUUACAACACAGAACGCUC.........................................................................................................................................
#=GR DelMOSum2010_c10178987/429-737 CODON                       .....................................................................................................................................................................................................................................AUG............................................................................................................................................................STP...........................................................................................................................................
#=GR DelMOSum2010_c10178987/429-737 TT_RNIE_SLOW                ..................................................................................................................................................................................................................................................................................................................................................................................................................................................................................................................................................
JGI20153J14295_10013902/3989-4194                               CUAUUAAAAUGAGCCAAUGGUUCGUUUUUUUUGCUGUAAAUAAAAUCGAGAACCUAAAGGUAUAAACAACAGAAAAUCACUAUAU.UUGCCAAC.............UAAUUACG..........AUAGA................CGUAGUUA....................................ACAGC.AUAAA.AAUUAUU...UA.AA..UAAUAUUGGAAUGUAUUUAACAAAAGAAGCUAAAGAGAAACUCUUUAAAAAACACGGAAAAGAUGCCAAAG................................................................................................................................................................................................................................................
#=GR JGI20153J14295_10013902/3989-4194 CODON                    ..................................................................................................................................................................................................................................................................................................................................................................................................................................................................................................................................................
#=GR JGI20153J14295_10013902/3989-4194 TT_RNIE_SLOW             ..:::<<<<<<<<<<<_>>>>>>>>>>>:::::::::::::.........................................................................................................................................................................................................................................................................................................................................................................................................................................................................................................
JGI20153J14295_10133651/571-127                                 UUUUUGUGCUAAGGUUUAUAGCUGAAUCUCGGUCCCCAAAUAAAACAGAAAACGACAAGGAAUAAAUAGUCGAAAAUCACUAUAU.UUGCGACU.............UAAUUACG..........AUAGA................CGUAGUUA.....................................ACGC.AUAAA.AAUUAUU...UA.AA..UAAUAUUGGAAUGUAUUUAACAAAAGAAGCUAAAGAGAAACUCUUUAAAAAACACGGAAAAGAUGCCAAAGACACGGGAUCUUCAGAAGGGCAAAUUGCAUUAUUCACAGAAAGAAUCAAUCACUUAACUGAGCAUUUAAAACAAAAUCGUAAAGAUUAUAACACAGAACGCUCGUUAGUAAAACUAGUUGGAAAACGUCGCUCAUUAUUAGACUACUUAAUGAAGUCAGAUAUUUUAAGAUAUCGUGCGAUUGUAAAAGAAUUAGGAUUAAGAAAAUAAGAUUACAAACCACGCUUUAUGCGUGGUUUUU
#=GR JGI20153J14295_10133651/571-127 CODON                      ..............................................................STP....................................................................................................................................................................AUG........................................................................................................................................................................................................................................................................STP...............................
#=GR JGI20153J14295_10133651/571-127 TT_RNIE_SLOW               ..................................................................................................................................................................................................................................................................................................................................................................................................................................................................................................................................................
JGI20154J14316_10101586/208-1                                   UUUUUUGUGUUAAGGUUUAUAACUGAAUCUCGCCCCUAAAUAAAACAGAAAACCACAAGGAAUAAAUAGUCGAAAAUCACUAUAU.UUGCAACU.............UAAUUACG..........AUAGA................CGUAGUUA.....................................ACGC.AUAAA.AAUUAUU...UA.AA..UAAUAUUGGAAUGUAUUUAACAAAAGAAGCUAAAGAGAAACUCUUUAAAAAACACGGAAAAGAUGCCAAAGACA.............................................................................................................................................................................................................................................
#=GR JGI20154J14316_10101586/208-1 CODON                        ..................................................................................................................................................................................................................................................................................................................................................................................................................................................................................................................................................
#=GR JGI20154J14316_10101586/208-1 TT_RNIE_SLOW                 ..................................................................................................................................................................................................................................................................................................................................................................................................................................................................................................................................................
JGI20160J14292_10004452/736-1180                                GGAUUAAAGUCACUAACUAAAGUCCAUUGAUGCACCGAAAUAAAAAAUAAAACGACAAGGCUUAAAUAAGCGAAAAUCACUAUAU.UUGCAACU.............UAAUUACG..........AUAGA................CGUAGUUA.....................................ACGC.AUAAA.AAUUAUU...UA.AA..UAAUAUUGGAAUGUAUUUAACGAAAGAAGCUAAAGAGAAACUCUUUAAAAAACACGGAAAAGAUGCCAAAGACACGGGAUCUUCAGAAGGACAAAUUGCACUAUUCACAGAAAGAAUCAAUCACUUAACUGAGCAUUUAAAACAAAAUCGUAAAGAUUACAACACAGAACGCUCAUUAGUUAAACUAGUUGGAAAACGUCGCUCAUUAUUAGACUACUUAAUGAAGUCAGAUAUCUUGAGAUAUCGUGCGAUCGUCAAAGAAUUAGGAUUAAGAAAAUAAGAUUACAAACCACGCUUUAUGCGUGGUUUUU
#=GR JGI20160J14292_10004452/736-1180 CODON                     .....................................................................................................................................................................................................................................AUG........................................................................................................................................................................................................................................................................STP...............................
#=GR JGI20160J14292_10004452/736-1180 TT_RNIE_SLOW              ..................................................................................................................................................................................................................................................................................................................................................................................................................................................................................................................................................
JGI20153J14295_10014690/3475-3919                               GGAUUAAAGUCACUAACUAAAGUCCAUUGAUGCACCGAAAUAAAAAAUAAAACGAGAAGGCUUAAAUAAGCGAAAAUCACUAUAU.UUGCAACU.............UAAUUACG..........AUAGA................CGUAGUUA.....................................ACGC.AUAAA.AAUUAUU...UA.AA..UAAUAUUGGAAUGUAUUUAACGAAAGAAGCUAAAGAGAAACUCUUUAAAAAACACGGAAAAGAUGCCAAAGACACGGGAUCUUCAGAAGGACAAAUUGCACUAUUCACAGAAAGAAUCAAUCACUUAACUGAGCAUUUAAAACAAAAUCGUAAAGAUUACAACACAGAACGCUCAUUAGUUAAACUAGUUGGAAAACGUCGCUCAUUAUUAGACUACUUAAUGAAGUCAGAUAUCUUGAGAUAUCGUGCGAUCGUCAAAGAAUUAGGAUUAAGAAAAUAAGAUUACAAACCACGCUUUAUGCGUGGUUUUU
#=GR JGI20153J14295_10014690/3475-3919 CODON                    .....................................................................................................................................................................................................................................AUG........................................................................................................................................................................................................................................................................STP...............................
#=GR JGI20153J14295_10014690/3475-3919 TT_RNIE_SLOW             ..................................................................................................................................................................................................................................................................................................................................................................................................................................................................................................................................................
JGI20154J14316_10305977/202-353                                 UGGACUACUGAUAAGUAUGAAGCCAUUGGUUGGCUUUAAAUAAAAUAGAAAACGACAAGCGUUAAGCAAACGAAAAUCACUAUAU.UUGCUACU.............UGAUUACG..........AUAGA................CGUAGUUA.....................................GCGC.AUAAA.AAUUAUU...UA.AA..UAAUAUUGGAAUGUAUUU.....................................................................................................................................................................................................................................................................................................
#=GR JGI20154J14316_10305977/202-353 CODON                      ..................................................................................................................................................................................................................................................................................................................................................................................................................................................................................................................................................
#=GR JGI20154J14316_10305977/202-353 TT_RNIE_SLOW               ..................................................................................................................................................................................................................................................................................................................................................................................................................................................................................................................................................
JGI20157J14317_10001080/25943-26160                             CAGUACAUUGAUUUAAUUUCAAAUCAACCCCUUAGAGCCUAAUAGUAUCAACAAUAGGUUUCUAAUUCAAACAAAAUUAUUAUAU.UUGACACU.............UGAUUACG..........AUAGA................CGUAAUUA....................................UUCGC.AUAAA.AAUUAUU...UA.AA..UAAUAUUGGAAUGUAUUUAACAAAAGAAGCUAAAGAGAAACUCUUUAAAAAACACGGAAAAGAUGCCAAAGACACGGGAUCUU....................................................................................................................................................................................................................................
#=GR JGI20157J14317_10001080/25943-26160 CODON                  .......................................STP............................................AUG.................................................................................................................................................................................................................STP.....................................................................................................................................................................................................................................
#=GR JGI20157J14317_10001080/25943-26160 TT_RNIE_SLOW           ..................................................................................................................................................................................................................................................................................................................................................................................................................................................................................................................................................
DelMOSum2010_c10351914/262-1                                    CAGUACAUUGAUUUAAUUUCAAAUCAACCCCUUAGAGCCUAAUAGUAUCAACAAUAGGUUUCUAAUUCAAACAAAAUUAUUAUAU.UUGACACU.............UGAUUACG..........AUAGA................CGUAAUUA....................................UUCGC.AUAAA.AAUUAUU...UA.AA..UAAUAUUGGAAUGUAUUUAACAAAAGAAGCUAAAGAGAAACUCUUUAAAAAACACGGAAAAGAUGCCAAAGACACGGGAUCUUCUGAAGGACAAAUUGCUUUAUUCACAGAAAGAAUAAACCAUUUA........................................................................................................................................................................................
#=GR DelMOSum2010_c10351914/262-1 CODON                         .......................................STP...........................................................................................................................................................................................AUG...............................................................................................................STP........................................................................................................................................................................................
#=GR DelMOSum2010_c10351914/262-1 TT_RNIE_SLOW                  ..................................................................................................................................................................................................................................................................................................................................................................................................................................................................................................................................................
JGI20154J14316_10018926/1794-1349                               CAGUACAUUGAUUUAAUUUCAAAUCAACCCCUUAGAGCCUAAUAGUAUCAACAAUAGGUUUCUAAUUCAAACAAAAUUAUUAUAU.UUGACACU.............UGAUUACG..........AUAGA................CGUAAUUA....................................UUCGC.AUAAA.AAUUAUU...UA.AA..UAAUAUUGGAAUGUAUUUAACAAAAGAAGCUAAAGAGAAACUCUUUAAAAAACACGGAAAAGAUGCCAAAGACACGGGAUCUUCUGAAGGACAAAUUGCUUUAUUCACAGAAAGAAUAAACCAUUUAACAAGUCACCUGAAACAAAACCGUAAAGAUUAUAACACAGAACGUUCACUAGUUAAACUAGUUGGAAAGCGUCGCUCAUUAUUAGACUACUUAAUGAAGUCUGAUAUCUUAAGAUAUCGUGCGAUUGUUAAAGAAUUAGGAUUAAGGAAAUAAUAUAAAAAACCACGCUUUCUGCGUGGUUUUU
#=GR JGI20154J14316_10018926/1794-1349 CODON                    .......................................STP............................................AUG.......................................................................................................................................................................................................................................................................................................................................................................................................................STP...............................
#=GR JGI20154J14316_10018926/1794-1349 TT_RNIE_SLOW             ..................................................................................................................................................................................................................................................................................................................................................................................................................................................................................................................................................
CESI01128275.1/163-1                                            CAGUACAUUGAUUUAAUUUCAAAUCAACCUCUUAGAGCCUAAUAGUAUCAACAAUAGGUUUCUAAUUCAAACAAAAUUAUUAUAU.UUGCCACU.............UGAUUACG..........AUAGA................CGUAAUUA....................................UUCGC.AUAAA.AAUUAUU...UA.AA..UAAUAUUGGAAUGUAUUUAACAAAAGAA...........................................................................................................................................................................................................................................................................................
#=GR CESI01128275.1/163-1 CODON                                 .......................................STP........................................................................................................................................................................................................................................................................................................................................................................................................................................................................................................
#=GR CESI01128275.1/163-1 TT_RNIE_SLOW                          ..................................................................................................................................................................................................................................................................................................................................................................................................................................................................................................................................................
CESU01085162.1/142-587                                          CAGUACAUUGAUUUAAUUUCAAAUCAACCUCUUAGAGCCUAAUAGUAUCAACAAUAGGUUUCUAAUUCAAACAAAAUUAUUAUAU.UUGCCACU.............UGAUUACG..........AUAGA................CGUAAUUA....................................UUCGC.AUAAA.AAUUAUU...UA.AA..UAAUAUUGGAAUGUAUUUAACAAAAGAAGCUAAAGAGAAACUCUUUAAAAAACACGGAAAAGAUGCCAAAGACACGGGUUCCUCAGAAGGACAAAUUGCUUUAUUCACAGAAAGAAUAAACCAUUUAACAAGUCACCUGAAACAAAACCGUAAAGAUUAUAACACAGAACGUUCACUAGUUAAACUAGUUGGAAAGCGUCGCUCAUUAUUAGACUACUUAAUGAAGUCUGAUAUCUUAAGAUAUCGUGCGAUUGUUAAAGGAUUAGGAUUAAGGAAAUAAUAUAACAAAACUACACUUUCUGCGUGGUUUU
#=GR CESU01085162.1/142-587 CODON                               .......................................STP...........................................................................................................................................................................................AUG........................................................................................................................................................................................................................................................................STP...............................
#=GR CESU01085162.1/142-587 TT_RNIE_SLOW                        ..................................................................................................................................................................................................................................................................................................................................................................................................................................................................................................................................................
CENJ01024989.1/40103-39672                                      UGAAAUAAACAACUAUCUGGAUUUGGUUCUCAACCGCCAUCUUCGUUCUUAGUUUUACUUUGUUAUCAGACAAUUAAGUGUAUCU.UUGCCCAU.............C.................AUUU........................G....................................UGUAC.AUAAU.AAUCAUU...UAAAU..AAAUAUUGGCAUGUAUUUGACAACAGAAAAAAAGAAAGAGAUUUUCAAAAAAUACGGGAAAUCUGAAAAUGAUACCGGAUCUACAGAAGGCCAAAUUGCCUUAUUCUCACAUCGCAUCGAUCACUUGUCCAGCCAUCUCAAAAAUAACGCUAAAGAUUUUAACACAGAGCGUUCAUUGGUUCGUUUGGUAGGAAAGAGAAGAAGUUUACUUGACUAUCUCAAGGCCAAGGAUAUCGUUCGCUACCGUGAGGUUAUUAAAGAAUUAGGUAUUCGAAAAUAAUCGACCCUUUUUUAAUACUGAAUUGUAGUUU
#=GR CENJ01024989.1/40103-39672 CODON                           .................................................STP.................................................................................................................................................................................AUG........................................................................................................................................................................................................................................................................STP...............................
#=GR CENJ01024989.1/40103-39672 TT_RNIE_SLOW                    ..................................................................................................................................................................................................................................................................................................................................................................................................................................................................................................................................................
CEVN01281347.1/217-648                                          AAUAUAUAGAUCUCUUACUUAAUCUUAAAUUAAGGCAAUAAUUAGUUCAAAUAUAACGUUAUAGAAAGGUUAAAUACUAGUAUAU.UUGCAGAA.............UU................CAAAUU.....................AA......................................UAC.AUAAU.AAUUAU....UA.AA..UAAUAUUGGAAUGUAUCUAACCAAAGAAAUUAAAAAAAAGAUUUUCAAAAGUUUUGGUAAAUCUGAUAAGGACACAGGCUCUGCUGAAAGCCAAAUAGCUUUGUUUUCUCAUAGGAUUAAUCAUUUAUCUAGUCAUUUAAAAAAAAAUAAGAAAGAUUUUAAUACGGAAAGAUCACUUGUUAGACUCGUUGGAAAAAGAAGGAAUCUUCUAGAAUAUCUAAAGUCUAAAGACAUCGAUAAAUAUCGAAAAAUUAUUAAAGAUUUAGGUCUGAGAAAAUAAUUUAUUUCUCACUAAAUCAUCUCCUCUUGGA
#=GR CEVN01281347.1/217-648 CODON                               ......................................STP............................................................................................................................................................................................AUG........................................................................................................................................................................................................................................................................STP...............................
#=GR CEVN01281347.1/217-648 TT_RNIE_SLOW                        ..................................................................................................................................................................................................................................................................................................................................................................................................................................................................................................................................................
CEVZ01405612.1/257-1                                            AAUAUAUAGAUCUCUUACUUAAUCUUAAAUUAAGGCAAUAAUUAGUUCAAAUAUGUCGUUAUAGAAAGGUUAAAUACUAGUAUAU.UUGCAGAA.............UU................CAAAUU.....................AA......................................UAC.AUAAU.AAUUAU....UA.AA..UAAUAUUGGCAUGUAUCUAACCAAAGAAAUUAAAAAAAAGAUUUUCAAAAGUUUUGGUAAAUCUGAUAAGGACACAGGCUCUGCUGAAAGCCAAAUAGCUUUGUUUUCUCAUAGGAUUAAUCAUUUAUCAAGUCAU...............................................................................................................................................................................
#=GR CEVZ01405612.1/257-1 CODON                                 ......................................STP............................................................................................................................................................................................AUG........................................................................................................................STP...............................................................................................................................................................................
#=GR CEVZ01405612.1/257-1 TT_RNIE_SLOW                          ..................................................................................................................................................................................................................................................................................................................................................................................................................................................................................................................................................
CETH01159915.1/942-511                                          AAUAUAUAGAUCUCUUACUUAAUCUUAAAUUAAGGCAAUAAUUACUUCAAAUAUGACGUUAUAGAAACGCUAAAUACUAGUAUAU.UUGCAGAA.............UU................CAAAUU.....................AA......................................UAC.AUAAU.AAUUAU....UA.AA..UAAUAUUGGCAUGUAUCUAACCAAAGAAAUUAAAAAAAAGAUUUUCAAAAGUUUUGGUAAAUCUGAUAAGGACACGGGCUCUGCUGAAAGCCAAAUAGCUUUGUUUUCUCAUAGGAUUAAUCAUUUGUCUAGUCAUCUAAAAAAAAAUAAGAAGGAUUUUAAUACAGAAAGAUCACUUGUUAGACUCGUUGGAAAAAGAAGGAAUCUUCUAGAAUAUCUAAAGUCUAAAGACAUUGAUAAAUAUCGAAAAAUUAUUAAAGAUUUAGGUCUGAGAAAAUAAUUCAUUUCUCACUAAAUCAUCUCCUCUUGGA
#=GR CETH01159915.1/942-511 CODON                               ......................................STP............................................................................................................................................................................................AUG........................................................................................................................................................................................................................................................................STP...............................
#=GR CETH01159915.1/942-511 TT_RNIE_SLOW                        ..................................................................................................................................................................................................................................................................................................................................................................................................................................................................................................................................................
CEVL01135957.1/61-492                                           AAUAUAUAGAUCUCUUACUUAAUCUUAAAUUAAGACAAUAAUUAGUUCAAAUAUGACGUUAUAGAAACGUUAAAUACUAGUAUAU.UUGCAGAA.............UU................CAAAUU.....................AA......................................UAC.AUAAU.AAUUAU....UA.AA..UAAUAUUGGCAUGUAUCUAACCAAAGAAAUUAAAAAAAAGAUUUUCAAAAGUUUUGGUAAAUCUGAUAAGGACACAGGCUCUGCUGAAAGCCAAAUAGCUUUGUUUUCUCAUAGGAUUAAUCAUUUGUCUAGUCAUUUAAAAAAAAAUAAGAAAGAUUUUAAUACGGAAAGAUCACUUGUUAGACUCGUUGGAAAAAGAAGGAAUCUUCUAGAAUAUCUAAAGUCUAAAGACAUUGAUAAAUAUCGAAAAAUUAUUAAAGAUUUAGGUCUGAGAAAAUAAUUUAUUUCUCACUAAAUCAUCUCCUCUUGGA
#=GR CEVL01135957.1/61-492 CODON                                ......................................STP............................................................................................................................................................................................AUG........................................................................................................................................................................................................................................................................STP...............................
#=GR CEVL01135957.1/61-492 TT_RNIE_SLOW                         ..................................................................................................................................................................................................................................................................................................................................................................................................................................................................................................................................................
CETL01011955.1/551-120                                          UUAACUUAUACCUCGACUUAAUUCUAAAUGAACCUAUAAGGUAUUAAUUUACAAAUAGAGUCGUGUAUCAAAAAAUUACAUAUAU.UUGCAACU.............UU................CAGAA......................AA.....................................GUAC.AUAAA.AAUUAU....UA.AA..AAAUAUUGGCAUGUAUCUAAACAAAGAAGUAAAAAAGAAGAUUUUCAAGAAAUAUGGAAAAUCUGAGGCUGAUACUGGUUCUGCUGAGGGACAAAUAGCAUUAUUUUCUCACCGAAUCGAUCAUUUAUCACUUCAUCUAAAGAAAAAUCAGAAGGAUUUUAACACUGAACGAUCGUUAGUAAAACUUGUAGGUAAACGCCGUCAACUUCUUGAUUAUCUGAAGAUAAAAGAUAUUGAGCGUUAUCGAUCAAUCAUUAGUAAAUUAAGUUUAAGAAAAUAGGCCUUGUAAAUAUUUCUAUUUUAUUAAAUAG
#=GR CETL01011955.1/551-120 CODON                               ............................................STP......................................................................................................................................................................................AUG........................................................................................................................................................................................................................................................................STP...............................
#=GR CETL01011955.1/551-120 TT_RNIE_SLOW                        ..................................................................................................................................................................................................................................................................................................................................................................................................................................................................................................................................................
CESZ01084417.1/165-1                                            UAAAUACAUUGAUUUAAUUUCAAACCAAGAGCUUAGGUUAUAAAAUAUCCAAAGCUUAGCUUGUUUUUAUCGAAAAUGUCUAUAU.UUGCCGUU.............CAAUUCU...........UAUAAGC...............AGAAUUG....................................UUUAC.AUAAA.AAUUAUU...UAAAC..AAAUAUUGGAAUGUACUUAACAAAAAAGA..........................................................................................................................................................................................................................................................................................
#=GR CESZ01084417.1/165-1 CODON                                 ........................................STP.......................................................................................................................................................................................................................................................................................................................................................................................................................................................................................................
#=GR CESZ01084417.1/165-1 TT_RNIE_SLOW                          ..................................................................................................................................................................................................................................................................................................................................................................................................................................................................................................................................................
LGVF01484185.1/213-655                                          UUAUUUUGAAAAGAAGCACUGAUUAACAUGAUUCGUUAUAAAUAACAAAUAGUAAUAAUUCUUAUAUUAAUUAAAAUCACUAUAU.UUGCAC...............GCAUUUU...........AGAAA.................AAAAUGC...................................AUUUAC.AUAAU.AAUCAUU...UA.AA..UAAUAUUGGCAUGUAUUUAACAGCUGAAAAGAAAAAAGAGAUUUUUACUAAGUAUGGAGCUAGUGAAACAAACACAGGUUCUACAGAAGGACAAGUUGCAUUGUUUACUUUCCGUAUCAAUCACCUAACUGAGCACUUAAAAGGAAAUCGUAAAGAUUUCAACACUGAGCGUUCUCUAGUGAAAUUGGUAGGUAAGCGUCGUUCUUUACUUGAUUACUUAAAAGCAAAUGAUAUUGAAAAAUACCGUGAGCUAAUUAAAGAUUUAGGUAUUAGAAAAUAAUCUUAUCUAAAAGUAUUUAAAAAGAGGCUUC
#=GR LGVF01484185.1/213-655 CODON                               .....................................................................................................................................................................................................................................AUG........................................................................................................................................................................................................................................................................STP...............................
#=GR LGVF01484185.1/213-655 TT_RNIE_SLOW                        ..................................................................................................................................................................................................................................................................................................................................................................................................................................................................................................................................................
LGOV01011148.1/10596-11038                                      UUAUUUUGAAAAGAAGCACUGAUUAACAUGAUUCGUUAUAAAUAACAAAUAGUAAUAAUUCUUAUAUUAAUUAAAAUCACUAUAU.UUGCAC...............GCAUUUU...........AGAAA.................AAAAUGC...................................AUUUAC.AUAAU.AAUCAUU...UA.AA..UAAUAUUGGCAUGUAUUUAACAGCUGAAAAGAAAAAAGAGAUUUUUACUAAGUAUGGGGCUAGUGAAACAAACACAGGUUCUACAGAAGGACAAGUUGCAUUGUUUACUUUCCGUAUCAAUCACCUAACUGAGCACUUAAAAGGAAAUCGUAAAGAUUUCAACACUGAGCGUUCUCUAGUGAAAUUGGUAGGUAAGCGUCGUUCUUUACUUGAUUACUUAAAAGCAAAUGAUAUUGAAAAAUACCGUGAGCUAAUUAAAGAUUUAGGUAUUAGAAAAUAAUCUUAUCUAAAAGUAUUUAAAAAGAGGCUUC
#=GR LGOV01011148.1/10596-11038 CODON                           ......................................................................................................................................................AUG.......................................................................................................................................................................................................................................................................................................................................................STP...............................
#=GR LGOV01011148.1/10596-11038 TT_RNIE_SLOW                    ..................................................................................................................................................................................................................................................................................................................................................................................................................................................................................................................................................
LGVD01117462.1/218-660                                          UUAUUUUGAAAAGAAGCACUGAUUAACAUGAUUCGUUAUAAAUAACAAAUAGUAAUAAUUCUUAUAUUAAUUAAAAUCACUAUAU.UUGCAC...............GCAUUUU...........AGAAA.................AAAAUGC...................................AUUUAC.AUAAU.AAUCAUU...UA.AA..UAAUAUUGGCAUGUAUUUAACAGCUGAAAAGAAAAAAGAGAUUUUUACUAAGUAUGGAGCUAGUGAAACAAACACAGGUUCUACAGAAGGACAAGUUGCNNNNNNNNNNNNNNNNNNNNNNNNNNNNNNNNNNNNNNNNNNNNNNNNNNNNNNNNNNNNNNNNNNNNNNNNNNNNNNNNNNNNNNNNNNNNNNNNNAAUAAUCUUAUCUAAAAGUAUUUAAAAAGAGGCUUCAUUUUGUUGCCUCUUUUUUUAUUUUUGCCAAAACUAUAAUUAUUUAAAUGCAUAAGUUAAGUACAAUCAUCAUUCUUUU
#=GR LGVD01117462.1/218-660 CODON                               ......................................................................................................................................................AUG..................................................................................................................................................................................................................................................................................STP....................................................................................................
#=GR LGVD01117462.1/218-660 TT_RNIE_SLOW                        ......................................................................................................................................................................................................................................................................................................................................................................................................................................................::<<<<<<<<{{<{{___>}}>>>>>>>>::::::::::::...................................................
3300001239_10037134/1-404                                       ............................................UAUUCCGAAUUAACUUGUCAAACCCAAAAAACUUACUAAUU.UUGCGCCG.............UCGAAUCUAAA.......AAG...............UUUGGAG.CGA.....................................CUAC.AUAAA.AAUCAUU...UA.AA..UAAUAUUGGCAUGUAUUUAACAUCAGAAAAGAAACAAGAAAUUUUCGAAAAGUAUGCUGGAGGCGCAGUGAACACAGGUUCAGCCGAAGGUCAAAUUGCUUUAUUUUCAUUCAGAAUUCAGAACUUAACUGAGCACUUGAAGAAAAAUCGUCACGACUACAGAACGCAGCGUUCUUUGCAGUUGUUGGUUGGUAAAAGAAGAAGUUUGCUAGACUAUUUGAAAGCGAAGGAUAUCGAAAGAUACCGCGCAAUAGUUAAAGAAUUAGGAUUACGUCGUUAAUCUUUGUUCGAGAAAUUUAUUGGAGAGGGGA
#=GR 3300001239_10037134/1-404 CODON                            .....................................................................................................................................................................................................................................AUG........................................................................................................................................................................................................................................................................STP...............................
#=GR 3300001239_10037134/1-404 TT_RNIE_SLOW                     ..................................................................................................................................................................................................................................................................................................................................................................................................................................................................................................................................................
3300001605_10046264/942-495                                     AUUUUACUUCUUUCUUAAAAUAAGAAACAUAAGCACCGGAGAAAUAUUCCGAAUUAACUUGUCAAACCCAAAAAACUUACUAAUU.UUGCGCCG.............UCGAAUCUAAA.......AAG...............UUUGGAG.CGA.....................................CUAC.AUAAA.AAUCAUU...UA.AA..UAAUAUUGGCAUGUAUUUAACAUCAGAAAAGAAACAAGAAAUUUUCGAAAAGUAUGCUGGAGGCGCAGUGAACACAGGUUCAGCCGAAGGUCAAAUUGCUUUAUUUUCAUUCAGAAUUCAGAACUUAACUGAGCACUUGAAGAAAAAUCGUCACGACUACAGAACGCAGCGUUCUUUGCAGUUGUUGGUUGGUAAAAGAAGAAGUUUGCUAGACUAUUUGAAAGCGAAGGAUAUCGAAAGAUACCGCGCAAUAGUUAAAGAAUUAGGAUUACGUCGUUAAUCUUUGUUCGAGAAAUUUAUUGGAGAGGGGA
#=GR 3300001605_10046264/942-495 CODON                          .....................................................................................................................................................................................................................................AUG........................................................................................................................................................................................................................................................................STP...............................
#=GR 3300001605_10046264/942-495 TT_RNIE_SLOW                   ..................................................................................................................................................................................................................................................................................................................................................................................................................................................................................................................................................
CESI01059016.1/1013-1202                                        AAAUCAGCCCCUCAGAAAAUAAUUUAUUUAAAAAUUUAAUAUAACUUAAAGCAAGGCAUUGUUUACUUAAGCUUUAAUAGUACAU.UUGUCGAUCG...........UUUG..............AAAA.....................CGAA.....................................UUAC.AUAAU.AAUCAUU...UA.AA..UAAUAUUUGCAUGUACAAUUCAAAAGAAGUAAAAGAAGACAUCUUUAAAAAACACGGGAAGUC........................................................................................................................................................................................................................................................
#=GR CESI01059016.1/1013-1202 CODON                             ...................STP............................................................................................................................................................................................................................................................................................................................................................................................................................................................................................................................
#=GR CESI01059016.1/1013-1202 TT_RNIE_SLOW                      ..................................................................................................................................................................................................................................................................................................................................................................................................................................................................................................................................................
LWAnNN_GHFF8UE02IP5ZP/187-1                                     .GCUCAACGAUUACACAAUUUUACAUUCUCAAAUUUUAAAUAAAAACACCUCCAAUCGCUUGAUAAUUAAAAAAAUAAUAUAAAU.UUGCGCCU.............CGGUAAA...........UAA...................UUUACCA......................................UAC.AUAAU.AAUCAUU...UA.AA..UAAUAUUAGCAUGUACUUAACUAAAGAAGUAAAAGAAGGUAUUUUUGCAAAACACGGAG............................................................................................................................................................................................................................................................
#=GR LWAnNN_GHFF8UE02IP5ZP/187-1 CODON                          ....................................................................................................................................................................................................................................................................................ST............................................................................................................................................................................................................................................................
#=GR LWAnNN_GHFF8UE02IP5ZP/187-1 TT_RNIE_SLOW                   ..................................................................................................................................................................................................................................................................................................................................................................................................................................................................................................................................................
JGI24768J34885_10063673/1148-703                                AAAUAAAGUCCCACCAAAUAAUAAAAAACCUCUUCGGAGGUUUUUUUAUGCAAUCACUUUGCGUAUUUCAAAAGAAUAACUAUCU.UUGCACCCG............CUACUCAA..........ACGAC................UUGAGUAC.....................................GUAC.AUAAA.AAUUAUU...UA.UA..CAAUAUUGGCAUGUAUUUAAACCCAGAAGCAAAAAAAGAAAUCUUCGCUAAACACGGAGGUUCCGAUACAAACACAGGAUCUACAGAAGGUCAGGUUGCUUUGUUCACGUAUCGUAUUAGUCAUUUGACAGAGCACUUGAAGAAAAACCGUAAGGAUUUUGGAACGCAACGCUCUCUUCAAUUAUUAGUAGGGAAAAGAAGAAGUUUAUUAGAUUACCUAAAAAGUAAAGACAUAGAGAAAUAUCGUGCUUUAGUGAAAGAAUUAGGAUUACGUCGUUAAUUCUUAACUGAGUACACAAAUUUUAUUGGAG
#=GR JGI24768J34885_10063673/1148-703 CODON                     .....................................................................................................................................................................................................................................AUG........................................................................................................................................................................................................................................................................STP...............................
#=GR JGI24768J34885_10063673/1148-703 TT_RNIE_SLOW              ...................:::<<<<<<<<<<<__>>>>>>>>>>>:::-::::::::::......................................................................................................................................................................................................................................................................................................................................................................................................................................................................................
JGI24768J34885_10402764/384-1                                   AAAUAAAGUCCCACCAAAUAAUAAAAAACCUCUUCGGAGGUUUUUUUAUGCAAUCACUUUGCGUAUUUCAAAAGAAUAACUAUCU.UUGCACCCG............CUACUCAA..........ACGAC................UUGAGUAC.....................................GUAC.AUAAA.AAUUAUU...UA.UA..CAAUAUUGGCAUGUAUUUAAACCCAGAAGCAAAAAAAGAAAUCUUCGCUAAACACGGAGGUUCCGAAAUAUUGGCAUGUAUUUAAACCCAGAAGCAAAAAAAGAAAUCUUCGCUAAACACGGAGGUUCCGAAACAAACACAGGAUCUACAGAAGGUCAGGUUGCUUUGUUCACGUAUCGUAUUAGUCAUUUGACAGAGCACUUGAAGAAAAACCGUAAGGAUUUUGGAACGCAACGCUCUCUUCAAUUA..............................................................
#=GR JGI24768J34885_10402764/384-1 CODON                        ......................................................................................................................................................................................................................................................................................................AUG........................................................................................................................................................................STP..............................................................
#=GR JGI24768J34885_10402764/384-1 TT_RNIE_SLOW                 ...................:::<<<<<<<<<<<__>>>>>>>>>>>:::-::::::::::......................................................................................................................................................................................................................................................................................................................................................................................................................................................................................
NZ_AVGG01000002.1/225634-226080                                 AAUCAAGAGGUUGCAAAACUUUUUUAAGUCGUUUUUUAAAAAAAUUCACAAUUUGUGAUUUAUAAUUAAUAAUUAUUUUCUAUUU.UUGCGCCAC............GUUUUAGGA.........UAG.................UCCUAUUUC....................................GUUAC.AUAAU.AAUCAUU...UA.AA..GAAUAUUUGCAUGUACUUAACUAAAGAAGUUAAAUCAGACAUCUUCGCUAAACACGGAGGCGCAGCAGCUAACACUGGUUCUGCAGAAGGUCAAAUCGCGUUAUUCACUUUCAGAAUUUCACACUUGACUGAGCACUUGAAAAAAAAUCGUCAUGAUUACAACACUGAGCGCUCAUUGGUUUUAUUAGUAGGAAAAAGAAGAAGCCUUCUUGACUACUUAAAGAAAAAAGAUAUCAACAGAUAUCGUGCGAUUAUCAAAGAAUUAAACAUCAGAAAAUAAUCAGAAGAAAGAGGUGCCCGCGCGCCUCUUU
#=GR NZ_AVGG01000002.1/225634-226080 CODON                      ........................STP..........................................................................................................................................................................................................AUG........................................................................................................................................................................................................................................................................STP...............................
#=GR NZ_AVGG01000002.1/225634-226080 TT_RNIE_SLOW               ..................................................................................................................................................................................................................................................................................................................................................................................................................................................................................................................................................
NZ_AUHD01000001.1/61052-60608                                   AAUAUUUAUAGUCAAUUUCCUUCAAAUCAUCGAUUAAAAGAAAUAUCAAUGGGCAGUAUUAUUCAUAUUAUAAUAAUUACUAUCU.UUGCACCG.............UGAUUCG...........AAAAC.................CGAGUUG....................................CGUAC.AUAAC.AAUCAUU...UACAA..UAAUAUUAGCAUGUAUUUAGAUCAAAAAGAAAAAGAAGCCAUCUUUGCAAAACAUGGUAAAGGAGCAAAAGACACGGGUUCAGCGGAAGGGCAAAUUGCUUUGUUUACCUACAGAAUCAGUCAUUUAACAGAACACUUAAAAAACAAUCGUAAAGAUUAUAAUACGGAGCGUUCAUUGGUCAUGUUAGUUGGUAAGCGUCGUGCAUUACUUGACUACCUAACUAAGAAAGAUGUCUUAAGAUAUCGUGCCAUCGUAAAAGAAUUAGGAUUAAGAAAAUAAUCCCUUCAAAGACCACGCCUUUCAGCGUGGU
#=GR NZ_AUHD01000001.1/61052-60608 CODON                        .....................................................................................................................................................................................................................................AUG........................................................................................................................................................................................................................................................................STP...............................
#=GR NZ_AUHD01000001.1/61052-60608 TT_RNIE_SLOW                 ..................................................................................................................................................................................................................................................................................................................................................................................................................................................................................................................................................
topACOD_F95O9CU01BVTXN/267-1                                    UUGAGAGUGUAAUAAUAAAACGAACCAAUAGGUUCGUUUUUUCUUUUCAAUAGAUUCCCUUGUAAAUCAUUAAAAAUUACUAUAU.UUGCACCU.............UGAUUCGA..........AAA..................UCGGGUCU.....................................GUAC.AUAAC.AAUCAUU...UACAA..UAAUAUUAGCAUGUAUUUAUCAAAAGAAGUAAAAAAUGAAAUCUUCGCUAAACACGGAGGAAAAGCUGAAAACACAGGUUCUGCUGAAGGGCAAAUCGCGUUAUUCACACACAGAAUUAAUCACUUAACUGAGC.................................................................................................................................................................................
#=GR topACOD_F95O9CU01BVTXN/267-1 CODON                         .........STP.........................................................................................................................................................................................................................AUG..................................................................................................................STP.....................................................................................................................................................................................
#=GR topACOD_F95O9CU01BVTXN/267-1 TT_RNIE_SLOW                  ..............::<<<<<<<<<<_}}}>>>>>>>>>>::::::::::::..............................................................................................................................................................................................................................................................................................................................................................................................................................................................................................
JGI25914J50564_10243922/216-419                                 GACAAUAUUUUAGUUAUAUUGGUUUUAAAAACUCUUUUCAUGUUUUUUUGUAAUCUCUUUGUGUAUUUCAAAAGAAUAGCUAUCU.UUGCACCC.............GCUAUUCC..........UAUGAGU..............GGAAUUGC......................................UAC.AUAAU.AAUUAUU...UAACU..AAAUAUUAGCAUGUACUUAAACACAGAAGUUAAAAAAGAAAUCUUCGCAAAACACGGAGGUUCGGAGA...................................................................................................................................................................................................................................................
#=GR JGI25914J50564_10243922/216-419 CODON                      ..................................................................................................................................................................................................................................................................................................................................................................................................................................................................................................................................................
#=GR JGI25914J50564_10243922/216-419 TT_RNIE_SLOW               ..................................................................................................................................................................................................................................................................................................................................................................................................................................................................................................................................................
JGI25930J51415_1071170/54-500                                   AGACAAUAUUUAGCUAUAUUGGUUUUAAAAACUCUUUUCAUGUUUUUUUGUAAUCUCUUUGUGUAUUUCAAAAGAAUAUCUAUCU.UUGCACCC.............GCUAUUCC..........UAUGAGU..............GGAAUUGC......................................UAC.AUAAU.AAUCAUU...UAACU..AAAUAUUGGCAUGUACUUAAACACAGAAGUUAAAAAAGAAAUCUUCGCUAAACACGGAGGUUCGGAGACAAACACAGGGUCUACAGAAGGUCAAGUUGCUUUGUUCACGUAUCGUAUUAGUCAUUUGACAGAGCACUUGAAGAAAAAUCGUAAGGAUUUUGGAACGCAACGCUCUCUUCAAUUAUUAGUAGGAAAAAGAAGAAGUUUAUUGGAUUACUUAAAAAGUAAAGACAUAGANAAAUACCGUGCNUUNNUUAAAGAAUUAGGAUUACGUCGUUAAUUCUAAGCACAAAUUUAUUGAUUGGGGGGAC
#=GR JGI25930J51415_1071170/54-500 CODON                        .....................................................................................................................................................................................................................................AUG........................................................................................................................................................................................................................................................................STP...............................
#=GR JGI25930J51415_1071170/54-500 TT_RNIE_SLOW                 ..................................................................................................................................................................................................................................................................................................................................................................................................................................................................................................................................................
JGI12421J11937_10355000/142-321                                 AGACAAUAUUUUGUUAUAUUGGUUUUAAAAACUCUUUUCAUGUUUUUUUGUAAUCUCUUUGUGUAUUUCAAAAGAAUAUCUAUCU.UUGCAUCC.............GCUAUUCC..........UAUGAGU..............GGAAUUGC......................................UAC.AUAAU.AAUUAUU...UAACU..AAAUAUUGGCAUGUACUUAAACACAGAAGUUAAAAAAGAAAUCU...........................................................................................................................................................................................................................................................................
#=GR JGI12421J11937_10355000/142-321 CODON                      ..................................................................................................................................................................................................................................................................................................................................................................................................................................................................................................................................................
#=GR JGI12421J11937_10355000/142-321 TT_RNIE_SLOW               ..................................................................................................................................................................................................................................................................................................................................................................................................................................................................................................................................................
JGI12421J11937_10090896/682-857                                 AAUAAGAAUAUCUAAUUUUAGUAUUUUUUCCUUAAUUUGAUUUUUUUUUAUCAUCUCUUUGUGUAUUUCAAAAGAAUAUCUAUCU.UUGCACCC.............GCUAUUCC..........UAUGAGU..............GGAAUUGC......................................UAC.AUAAU.AAUUAUU...UAACU..AAAUAUUGGCAUGUACUUAAACACAGAAGUUAAAAAAGAA...............................................................................................................................................................................................................................................................................
#=GR JGI12421J11937_10090896/682-857 CODON                      TP................................................................................................................................................................................................................................................................................................................................................................................................................................................................................................................................................
#=GR JGI12421J11937_10090896/682-857 TT_RNIE_SLOW               ..................................................................................................................................................................................................................................................................................................................................................................................................................................................................................................................................................
JGI12421J11937_10098907/626-801                                 AAAAAGAAUCUCCAAUUUUAGUACUUCUUCCUUAAUUUGAUUUUUUUUUAUCAUCACUUUGCGUAUUUCAAAAGAAUAACUAUCU.UUGCACCC.............GCUAUUCC..........UAUGAGU..............GGAAUUGC......................................UAC.AUAAU.AAUUAUU...UAACU..AAAUAUUGGCAUGUACUUAAACACAGAAGUUAAAAAAGAA...............................................................................................................................................................................................................................................................................
#=GR JGI12421J11937_10098907/626-801 CODON                      TP................................................................................................................................................................................................................................................................................................................................................................................................................................................................................................................................................
#=GR JGI12421J11937_10098907/626-801 TT_RNIE_SLOW               ..................................................................................................................................................................................................................................................................................................................................................................................................................................................................................................................................................
JGI24768J34885_10985290/58-268                                  AGACAAUAUUUAGUUAUAUUGGUUUUAAAAACUCUUUUCAUGUUUUUUUGUAAUCUCUUUGUGUAUUUCAAAAGAAUAUCUAUCU.UUGCACCC.............GCUAUUCC..........UAUGAGU..............GGAAUUGC......................................UAC.AUAAU.AAUUAUU...UAACU..AAAUAUUGGCAUGUACUUAAACACAGAAGUUAAAAAAGAAAUCUUCGCUAAACACGGAGGUUCGGAGACAAACAC............................................................................................................................................................................................................................................
#=GR JGI24768J34885_10985290/58-268 CODON                       ..................................................................................................................................................................................................................................................................................................................................................................................................................................................................................................................................................
#=GR JGI24768J34885_10985290/58-268 TT_RNIE_SLOW                ..................................................................................................................................................................................................................................................................................................................................................................................................................................................................................................................................................
JGI25910J50241_10014301/1877-1431                               AGACAAUAUUUAGNUAUAUUGGUUUUAAAAACUCUUUUCAUGUUUUUUUGUAAUCUCUUUGUGUAUUUCAAAAGAAUAUCUAUCU.UUGCACCC.............GCUAUUCC..........UAUGAGU..............GGAAUUGC......................................UAC.AUAAU.AAUUAUU...UAACU..AAAUAUUGGCAUGUACUUAAACACAGAAGUUAAAAAAGAAAUCUUCGCUAAACACGGAGGUUCGGAGACAAACACAGGGUCUACAGAAGGUCAAGUUGCUUUGUUCACGUAUCGUAUUAGUCAUUUGACAGAGCACUUGAAGAAAAAUCGUAAGGAUUUUGGAACGCAACGCUCUCUUCAAUUAUUAGUAGGAAAAAGAAGAAGUUUAUUGGAUUACUUAAAAAGUAAAGACAUAGAGAAAUACCGUGCAUUGGUUAAAGAAUUAGGAUUACGUCGUUAAUUCUAAGCACAAAUUUAUUGAUUGGGGGGAC
#=GR JGI25910J50241_10014301/1877-1431 CODON                    .....................................................................................................................................................................................................................................AUG........................................................................................................................................................................................................................................................................STP...............................
#=GR JGI25910J50241_10014301/1877-1431 TT_RNIE_SLOW             ..................................................................................................................................................................................................................................................................................................................................................................................................................................................................................................................................................
JGI25920J50251_10021433/928-1374                                AGACAAUAUUUAGUUAUAUUGGUUUUAAAAACUCUUUUCAUGUUUUUUUGUAAUCUCUUUGUGUAUUUCAAAAGAAUAUCUAUCU.UUGCACCC.............GCUAUUCC..........UAUGAGU..............GGAAUUGC......................................UAC.AUAAU.AAUUAUU...UAACU..AAAUAUUGGCAUGUACUUAAACACAGAAGUUAAAAAAGAAAUCUUCGCUAAACACGGAGGUUCGGAGACAAACACAGGGUCUACAGAAGGUCAGGUUGCUUUGUUCACGUAUCGUAUUAGUCAUUUGACAGAGCACUUGAAGAAAAAUCGUAAGGAUUUUGGAACGCAACGCUCUCUUCAAUUAUUAGUAGGAAAAAGAAGAAGUUUAUUGGAUUACUUAAAAAGUAAAGACAUAGAGAAAUACCGUGCAUUGGUUAAAGAAUUAGGAUUACGUCGUUAAUUCUAAGCACAAAUUUAUUGAUUGGGGGGAC
#=GR JGI25920J50251_10021433/928-1374 CODON                     .....................................................................................................................................................................................................................................AUG........................................................................................................................................................................................................................................................................STP...............................
#=GR JGI25920J50251_10021433/928-1374 TT_RNIE_SLOW              ..................................................................................................................................................................................................................................................................................................................................................................................................................................................................................................................................................
JGI25919J51413_1008186/116-562                                  GACAAUAUUUUAGUUAUAUUGGUUUUAAAAACUCUUUUCAUGUUUUUUUGUAAUCUCUUUGUGUAUUUCAAAAGAAUAUCUAUCU.UUGCACCC.............GCUGUUCC..........UACGAGU..............GGAAUUGC......................................UAC.AUAAU.AAUUAUU...UAACU..AAAUAUUGGCAUGUACUUAAACACAGAAGUUAAAAAAGAAAUCUUCGCUAAACACGGAGGUUCGGAGACAAACACAGGAUCUACAGAAGGUCAAGUUGCUUUGUUCACGUAUCGUAUUAGUCAUUUGACAGAGCACUUGAAGAAAAAUCGUAAGGAUUUUGGAACCCAACGCUCUCUUCAAUUAUUAGUAGGAAAAAGAAGAAGUUUAUUGGAUUACUUAAAAAGUAAAGACAUAGAGAAAUACCGUGCAUUGGUUAAAGAAUUAGGAUUACGUCGUUAAUUNUAAGCACAAAUUUAUUGAUUGGGGGGAC
#=GR JGI25919J51413_1008186/116-562 CODON                       .....................................................................................................................................................................................................................................AUG........................................................................................................................................................................................................................................................................STP...............................
#=GR JGI25919J51413_1008186/116-562 TT_RNIE_SLOW                ..................................................................................................................................................................................................................................................................................................................................................................................................................................................................................................................................................
JGI12421J11937_10068959/201-1                                   AGACAAUAUUUAGUUAUAUUGGUUUUAAAAACUCUUUUCAUGUUUUUUUGUAAUCUCUUUGUGUAUUUCAAAAGAAUAUCUAUCU.UUGCACCC.............GCUGUUCC..........UACGAGU..............GGAAUUGC......................................UAC.AUAAU.AAUUAUU...UAACU..AAAUAUUGGCAUGUACUUAAACACAGAAGUUAAAAAAGAAAUCUUCGCUAAACACGGAGGUUCGG......................................................................................................................................................................................................................................................
#=GR JGI12421J11937_10068959/201-1 CODON                        ..................................................................................................................................................................................................................................................................................................................................................................................................................................................................................................................................................
#=GR JGI12421J11937_10068959/201-1 TT_RNIE_SLOW                 ..................................................................................................................................................................................................................................................................................................................................................................................................................................................................................................................................................
JGI25914J50564_10005894/1062-1508                               AGACAAUAUUUAGUUAUAUUGGUUUUAAAAACUCUUUUCAUGUUUUUUUGUAAUCUCUUUGUGUAUUUCAAAAGAAUAUCUAUCU.UUGCACCC.............GCUGUUCC..........UACGAGU..............GGAAUUGC......................................UAC.AUAAU.AAUUAUU...UAACU..AAAUAUUGGCAUGUACUUAAACACAGAAGUUAAAAAAGAAAUCUUCGCUAAACACGGAGGUUCGGAGACAAACACAGGGUCUACAGAAGGUCAAGUUGCUUUGUUCACGUAUCGUAUUAGUCAUUUGACAGAGCACUUGAAGAAAAAUCGCAAGGAUUUUGGAACACAACGCUCUCUUCAAUUAUUAGUAGGAAAAAGAAGAAGUUUAUUGGAUUACUUAAAAAGUAAAGACAUAGAGAAAUACCGUGCAUUGGUUAAAGAAUUAGGAUUACGUCGUUAAUUCUAAGCACAAAUUUAUUGAUUGGGGGGAC
#=GR JGI25914J50564_10005894/1062-1508 CODON                    .....................................................................................................................................................................................................................................AUG........................................................................................................................................................................................................................................................................STP...............................
#=GR JGI25914J50564_10005894/1062-1508 TT_RNIE_SLOW             ..................................................................................................................................................................................................................................................................................................................................................................................................................................................................................................................................................
JGI25925J51416_10005604/1655-2101                               AGACAAUAUUUAGUUAUAUUGGUUUUAAAAACUCUUUUCAUGUUUUUUUGUAAUCUCUUUGUGUAUUUCAAAAGAAUAUCUAUCU.UUGCACCC.............GCUAUUCC..........UACGAGU..............GGAAUUGC......................................UAC.AUAAU.AAUUAUU...UAACU..AAAUAUUGGCAUGUACUUAAACACAGAAGUUAAAAAAGAAAUCUUCGCUAAACACGGAGGUUCGGAGACAAACACAGGGUCUACAGAAGGUCAAGUUGCUUUGUUCACGUAUCGUAUUAGUCAUUUGACAGAGCACUUGAAGAAAAAUCGCAAGGAUUUUGGAACGCAACGCUCUCUUCAAUUAUUAGUAGGAAAAAGAAGAAGUUUAUUGGAUUACUUAAAAAGUAAAGACAUAGAGAAAUACCGUGCAUUGGUUAAAGAAUUAGGAUUACGUCGUUAAUUCUAAGCACAAAUUUAUUGAUUGGGGGGAC
#=GR JGI25925J51416_10005604/1655-2101 CODON                    .....................................................................................................................................................................................................................................AUG........................................................................................................................................................................................................................................................................STP...............................
#=GR JGI25925J51416_10005604/1655-2101 TT_RNIE_SLOW             ..................................................................................................................................................................................................................................................................................................................................................................................................................................................................................................................................................
JGI25910J50241_10558763/237-1                                   AUAACUUGUUAUCUUACAAUUAAAAGCCUCCUUCGGGAGGUUUUUUUAUGCAAUCACUUUGCGUAUUUCAAAACUAUAGCUAUAU.UUGCACCC.............GCUAUUCA..........UAUGAGU..............UGAGUGGC......................................UAC.AUAAA.AAUUAUU...UAAUC..AAAUAUUGGCAUGUAUUUAAAUCCAGAAGUAAAAAAAGGAAUCUUCGCAAAACACGGUGGGACAGAAACCAACACCGGUUCAACAGAAGGUCAGGUGGCAU..................................................................................................................................................................................................................
#=GR JGI25910J50241_10558763/237-1 CODON                        ..............................................................................................................................................................................................................................................................................................................................ST..................................................................................................................................................................................................................
#=GR JGI25910J50241_10558763/237-1 TT_RNIE_SLOW                 ....................{<<<<<<<<<<{___>>>>>>>>>>}::::::::............................................................................................................................................................................................................................................................................................................................................................................................................................................................................................
CEVJ01089541.1/666-1110                                         UUAAAACGACAAAACGUUUAAUCUAGUGCCUGAGGACAAAUAAAAUAGCAAUUCGUAAAACAGGUAUUAAACUAUUUUUGUACUU.UUGCCGCU.............CGAAUCAC..........ACGAA................GUGAGUCG.....................................GUAC.AUAAA.AAUCAUU...UU.AA..UAAUAUUGGCAUGUAUUUAGCACCAGAAAAGAAAGAAGAAAUUUUUGCAAAACACGGGAAAUCGAAAACCGAUACCGGUUCUACUGAAGGACAGAUCGCGUUGUUCACUUACCGUAUUGAGCACCUUACAAAACACCUAAAGAACAACCAAAAGGACUUCAACACAGAGCGUUCUUUGGUACGUUUGGUAGGAAAGCGUCGUUCGCUUCUUGAUUAUUUAAUGAAGAAGGACAUUAUGCGUUACCGCGCCAUCGUAAAAGAAUUAGGAUUGCGUAAGUAAAAAAUAAAAGGGGCUUUGUGCCCCUUUUUUA
#=GR CEVJ01089541.1/666-1110 CODON                              .....................................................................................................................................................................................................................................AUG........................................................................................................................................................................................................................................................................STP...............................
#=GR CEVJ01089541.1/666-1110 TT_RNIE_SLOW                       ..................................................................................................................................................................................................................................................................................................................................................................................................................................................................................................................................................
CEVQ01258568.1/443-682                                          UUAAAACGACAAAACGUUUAAUCUAGUGCCUGAGGACAAAUAAAAUAGCAAUUCGUAAAACAGGUAUUAAACUAUUUUUGUACUU.UUGCCGCU.............CGAAUCAC..........ACGAA................GUGAGUCG.....................................GUAC.AUAAA.AAUCAUU...UU.AA..UAAUAUUGGCAUGUAUUUAGCACCAGAAAAGAAAGAAGAAAUUUUUGCAAAACACGGGAAAUCGAAAACCGAUACCGGUUCUACUGAAGGACAGAUCGCGUUGUUC.............................................................................................................................................................................................................
#=GR CEVQ01258568.1/443-682 CODON                               .....................................................................................................................................................................................................................................AUG..........................................................................................STP.............................................................................................................................................................................................................
#=GR CEVQ01258568.1/443-682 TT_RNIE_SLOW                        ..................................................................................................................................................................................................................................................................................................................................................................................................................................................................................................................................................
P_1C_Liq_3_UnCty_1003320/832-391                                ACAAAAAUGGUUUUUAUCAGUAAAAAGUUAACCAGGAAGGGAAUUAUUCACCUGUAAUAAUAAAUUGCAAUUUAUUUUCUUACAU.UUGCAACU.............UUGAUAG...........AAAAG.................CUAUCAA......................................UAC.AUAAA.AAUCAUU...GA.AA..UAAUAUUGGCAUGUAUUUAAACAAAGAAGACAAGCAAAAGAUCUUUGCCAAACAUGGUAAGGACAAGAAUGACAGUGGAACAGCAGAAGCUCAGAUCGCUUUAUUUACCAGAAGGAUAGAAGCGAUAUCAAAUCACUUAAAAACGAACAAGAAAGACCACAAUUCAAAAAAAGCGUUGGUCCAACUAGUAGGUAAACGAAGAGACUUACUUAAUUAUUUGGUCAAAAAGGACAUCACAAGAUAUAGGAACAUUAUUAAAGAGCUUAAACUAAGAAAAUAGAUGAAAAGGGGCUUUUACAGCCUCUUUUUUU
#=GR P_1C_Liq_3_UnCty_1003320/832-391 CODON                     .....................................................................................................................................................................................................................................AUG........................................................................................................................................................................................................................................................................STP...............................
[truncated: 3,115,167 more chars]
