# Supplementary material for: Discovery of 20 novel ribosomal leader candidates in bacteria and archaea
Source: BMC Microbiol. 2020 May 24;20:130. doi: 10.1186/s12866-020-01823-6 (PMC7247131; doi:10.1186/s12866-020-01823-6)
Supplement: Supplementary file 3 — Additional file 3. Archive of machine-readable alignments for all r-leader motifs that include flanking sequences and metadata. The alignments are stored in Stockholm format, which are text files that can be opened in any text editor (using a fixed-width font) and interpreted by software packages such as Infernal [54]. [file 12866_2020_1823_MOESM3_ESM.zip › sto-with-annot/S15-Halobacteria.sto]

# STOCKHOLM 1.0
#=GF AnnotStoArgs -database refseq72env13-microbial -parentDir finalize/2019-03-29 -parallel mpicmdSLURM -pna 8,gb=1.8,wd=1 -queue dummyqueue -extend 0,0
#=GF ID S15-Halobacteria
#=GF DE S15-Halobacteria ribosomal protein leader
#=GF AU Eckert I, Weinberg Z
#=GF TP Cis-reg; leader;
#=GF WK http://en.wikipedia.org/wiki/Ribosomal_Protein_S15_Leader
#=GF FancifyStockholm -longtable -wrapGeneContext 6in -recycleGeneColors
#=GF FancifyStockholmGeneContext -leftNothing -rightOperonOrCount 1
#=GF ORIGINAL_MOTIF 191	8698	0	0	refseq	32	euryarch	jeremy	s35_45_55_65S100O5Min3	cmfinder		ethresh=2&nr=0&EVD=null3	end
#=GF TRUNCATED_SO_IGNORE 77512731/1020-938
#=GF DECIDED_FALSE_POSITIVE_OR_PSEUDO JGI24731J21663_1017363/1520-1458
CETH01443816.1/36546-36360                              AAACCCUUCGAACUAUUGGCUCAUGACGAUUAAUAGUAACUCUUUUAUCUAUUUGCCCUCUCCAUCCCUCGUAAGGGACAGCGCAACCGCUCAUCCGACAA.GCCGCAC...................................ACUU......................................................GUGUUGC.U.A.GGG.AAGGUGGUAGUGCUGGCAAUAUGCCCACUAUAUAUCAGCUGACGUGUUGUUCCACACAUACUA
#=GR CETH01443816.1/36546-36360 CODON                   .........................................................................................................................................................................................................................................................................................
#=GR CETH01443816.1/36546-36360 TT_RNIE_SLOW            .........................................................................................................................................................................................................................................................................................
CEWR01249401.1/705-519                                  AAAACCUUCGAAUUAUCGGCUUAUAAUAAUUAAUAGUAACCCUUUUAUCUAUUUGACCUCUCCAUCCCCCGUAAGGGACAGCGCAACCGCUCAUCCGACAA.GCUACAC...................................ACUU......................................................GUGUUGC.U.A.GGG.AAGGUGGUAGUGCUGGCAAUAUGCCCACUAUAUCGGCUGACGUGUUGUUCCACAAAUAGCUAA
#=GR CEWR01249401.1/705-519 CODON                       .........................................................................................................................................................................................................................................................................................
#=GR CEWR01249401.1/705-519 TT_RNIE_SLOW                .........................................................................................................................................................................................................................................................................................
CESY01224593.1/412-598                                  AAAACCUUCGAAUUAUCAGCUUAUAAUAAUUAAUAGUAACCCUUUUACCCAUUUGACCUCUCCAUCCCCCGUAAGGGACAGCGCAACCGCUCAUCCGACAA.GCUACAC...................................ACUU......................................................GUGUUGC.U.A.GGG.AAGGUGGUAGUGCUGGCAAUAUGCCCACUAUAUCGGCUGACGUGUUGUUCCACACAUACCAAC
#=GR CESY01224593.1/412-598 CODON                       .........................................................................................................................................................................................................................................................................................
#=GR CESY01224593.1/412-598 TT_RNIE_SLOW                .........................................................................................................................................................................................................................................................................................
CEQN01077410.1/160-1                                    AAACCCUUCGAACUAUUGGCUUAUGGCAAUUAAUAGUAACUCUUUUAUCCAUUUGACCUCUCAAUCCCCCGUAAGGGACAGCGCAGCCGCUCAUCCGACAA.GCUAUAC...................................AUUU......................................................GUAUUGC.U.A.GGG.AAGGUGGUAGUGCUGGCAAUAUGCCCACUAUAUAUC...........................
#=GR CEQN01077410.1/160-1 CODON                         .........................................................................................................................................................................................................................................................................................
#=GR CEQN01077410.1/160-1 TT_RNIE_SLOW                  .........................................................................................................................................................................................................................................................................................
CEUZ01094134.1/223-409                                  AAUCCUUCGUUGUGUUGUGUUUAUAGAAAUCAAUAGUAACCCUUUUAUCUAUUUGUCCUCUUCAUCCCUCGUAAGGGACAGCGCAGCCGCUCAUCCGACAA.GCUACAC...................................AUUU......................................................GUGUUGC.U.A.GGG.AAGGUGGUAGUGCUGGCAAUAUGCCCACUAUAUAUCAGCUGACGUGUUGUUCCACACAUACUA
#=GR CEUZ01094134.1/223-409 CODON                       .........................................................................................................................................................................................................................................................................................
#=GR CEUZ01094134.1/223-409 TT_RNIE_SLOW                .........................................................................................................................................................................................................................................................................................
CEVQ01090649.1/437-251                                  AAACCCUUCGAACUAUUGGCUUAUGACGAUUAAUAGUAACUCUUUUAUCUAUUUGACCUCUCAAUCCCCCGUAAGGGACAGCGCAGCCGCUCAUCCGACAA.GCCACAC...................................ACUU......................................................GUGUUGC.U.A.GGG.AAGGUGGUAGUGCUGGCAAUAUGCCCACUAUAUAUCAGCUGACGUGUUGUUCCACACAUACUA
#=GR CEVQ01090649.1/437-251 CODON                       .........................................................................................................................................................................................................................................................................................
#=GR CEVQ01090649.1/437-251 TT_RNIE_SLOW                .........................................................................................................................................................................................................................................................................................
JXWU01104845.1/1-147                                    .........................................................................GGGAACAGCACGGUCGCAACUCUGACAGUGCCAC......AGUCACGGGCGUGCCG...............CUAU..................................CGGU.CGUCCGUG.CUCGUUACGUGGC.U.C.GGG.AUUGCGAAAGUGUUUCGGCGGACUGCCGACCAGGCCGGUGGCCCGGUAACGGCCAGCGGUCGG
#=GR JXWU01104845.1/1-147 CODON                         .........................................................................AUG.............................................................................................................................................................................................................
#=GR JXWU01104845.1/1-147 TT_RNIE_SLOW                  .........................................................................................................................................................................................................................................................................................
NC_013158.1/714598-714384                               UCCCGGUAGCUGCAUACCUUUCGCCUGGGACUGAAGUAGAAACCGUUUAGUGGCCGACUCCCGAGUGAUCCUACGGGAACACACGAUCGCAAAUCUGACGC.GUCGCGCG.GGUGA............................CACUCACCUCAGGCCUCUU................................UCGCCGUGCGCGAC.U.U.GGG.AUUGCGGACGUGUCCGGCCGGGAUCGGCGACCCGACCAGUCGGUCGCGUCGGUCGAUCCGGCC
#=GR NC_013158.1/714598-714384 CODON                    .........................................................................................................................................................................................................................................................................................
#=GR NC_013158.1/714598-714384 TT_RNIE_SLOW             .........................................................................................................................................................................................................................................................................................
JXWS01091643.1/908-724                                  AUACAAAUAUAAGAUCGUCGGAUUAUCGACUUGGAUGUCGGAAUAUUUUUGAGUAUAAUUCUGGUAAUUCAGAUGGAACUGCACGGCCGCAAAUCUGACUC.GUUGG.....................................GUGUUA......................................................CCAAC.U.U.GGG.AUUGCGGAAGUGCGGCAGGUCUUCAACUGCCAAGAUAACUUCUGCGGUCAGUGCUGUUCCAUC
#=GR JXWS01091643.1/908-724 CODON                       .........................................................................................................................................................................................................................................................................................
#=GR JXWS01091643.1/908-724 TT_RNIE_SLOW                .........................................................................................................................................................................................................................................................................................
GQKUMWE02J03Y4/349-130                                  GGCAGACGUGGGGUGUCGGGCUCCAGUACGGAGAUGGAAACCCUUUACGUGCCCGGGCGUUUUGCAGACGAUAGGGAACCACACGGCCGUAGAUCCGACUC.GCCGCUCGCCGGGUGCGUGGC.....................ACCGUUUGUUC.................................GCCACGCUGCCGG.G.GCGGC.U.U.GGG.ACUGCGGUAGUGUCGUGGCACCGUCGGGUGCCGCCAGCGUUUCGUGUAGUUCCAAUCCGAACA
#=GR GQKUMWE02J03Y4/349-130 CODON                       .........................................................................................................................................................................................................................................................................................
#=GR GQKUMWE02J03Y4/349-130 TT_RNIE_SLOW                .........................................................................................................................................................................................................................................................................................
NZ_AFNT02000006.1/58793-58577                           AAACCCAUCGAAGCCCGGCGUCCACGCCGGCCAGAGUAGAAACCGUUUAAUGGCCGACCCUCGAGAUACCGACUGGGAACACACGACCGCAAAUCUGACGC.GUCGCGCA.GGUG.............................UCACAGACACUUUCGGCCUCUUU.............................CGCCGUGCGCGAC.U.U.GGG.AUUGCGGACGUGUCCGGCAGGGAUCGUCGGCCCGACCAGUGGGUCGCGUCGCUCGAUCCGUGC
#=GR NZ_AFNT02000006.1/58793-58577 CODON                .........................................................................................................................................................................................................................................................................................
#=GR NZ_AFNT02000006.1/58793-58577 TT_RNIE_SLOW         .........................................................................................................................................................................................................................................................................................
GSLNARP_contig10642/155-336                             GGCCGGAUAGGCAGAACGAAGCUAUCGAACGCGGAAAGGAAACCUCUUAAUGAGUGACUACUCGACAUGUAGUAGGAACAGCACAGCUGCAAAUCCGACUC.GCGUG.....................................CAG.........................................................UGCGC.U.U.GGG.AUUGCGGCAGUGCAUCCGUCCUGUUUUGCAGAGACGGACGAUAUCACGCGUUCUGCGGUUGUG
#=GR GSLNARP_contig10642/155-336 CODON                  .........................................................................................................................................................................................................................................................................................
#=GR GSLNARP_contig10642/155-336 TT_RNIE_SLOW           .........................................................................................................................................................................................................................................................................................
GSLNARP_GFPJP1N02I2Z83/305-124                          GGCUCUGCGGGCGACAGCACUGGACUGUGUCGGAAGGGAAACCCCUAUGUGAGAGACUCCACUCUAGACAGGUGGGAACAGUAUAGCCGCAAAUCUGACUC.GCGUG.....................................UGG.........................................................UGCGC.U.U.GGG.AUUGCGGUAGUGCGUUCGGCUGUGCGCUCGUGAUCGAGGGGACAGCCGCUAUCACACAUUCUG
#=GR GSLNARP_GFPJP1N02I2Z83/305-124 CODON               .........................................................................................................................................................................................................................................................................................
#=GR GSLNARP_GFPJP1N02I2Z83/305-124 TT_RNIE_SLOW        .........................................................................................................................................................................................................................................................................................
SS_3KL_010_SOIL_10126881/282-76                         CGCCGACGGAUCCCGAACGAUCGCCCAUUCCCGUCUAGAAACCCUUUUGCCCACGUCCACACAAACGACCUCCGGGAACCGCACGGCCGCAAAUCCGACCU.GUCGAUUCGGGCGCGUCG........................ACU............................................CGACCCGCCCGG.ACGAC.U.U.GGG.AUUGCGGAAGUGCACCCGGCCACGGGGCCGGACGACCGAGCGGUCAGUGCGAUUCCUAUCCUC
#=GR SS_3KL_010_SOIL_10126881/282-76 CODON              .........................................................................................................................................................................................................................................................................................
#=GR SS_3KL_010_SOIL_10126881/282-76 TT_RNIE_SLOW       .........................................................................................................................................................................................................................................................................................
2140918017-39245/398-229                                ..................................................CCCGGGCGUUUUGCAGACGAUACGGGAACCACACGGCCGUAGAUCCGACUC.GCCGCGUCGCCGGGUGCGUGGC.AC.................CGUUU...................................GUCGCCACGCUGCCGG.G..GCGGC.U.U.GGG.ACUGCGGUAGUGUCGUGGCACCGUCGGUGCCGCCAGCGUUUCGUGUAGUUCCAAUCCGAACAA
#=GR 2140918017-39245/398-229 CODON                     .........................................................................................................................................................................................................................................................................................
#=GR 2140918017-39245/398-229 TT_RNIE_SLOW              .........................................................................................................................................................................................................................................................................................
GSLNAS_contig01475/237-54                               GCGUGUCGAAACGGUAGAGACGCGAAAAGAUCGAAGCGGAACGGUUUAGCCCCGCGAGCGAGGGAGUGAGGGUGGGAACGGCACGGCCGCGAAUCCGACCU.GUCCC.....................................CGUCU.......................................................GGGGC.U.U.GGG.AUCGCGGCAGUGCGCCGAGAGCGGCGCUUCUGCGGUCGUGCGUUCCAACCACCAAUGGCACGA
#=GR GSLNAS_contig01475/237-54 CODON                    .........................................................................................................................................................................................................................................................................................
#=GR GSLNAS_contig01475/237-54 TT_RNIE_SLOW             .........................................................................................................................................................................................................................................................................................
APHM01016997.1/442-624                                  GCCCAUAAACGUCCCGAUUCGAGGGCAGCGGACACCGUAACCCUUUAUUAAGCCGGCUCACCUCCGCUUGCGUAGGGAACGCGCGACCGCAAGUCUGACUC.GCCGG.....................................CUCG........................................................CCGGC.U.U.GGG.AUUGCGGUAGUGCUCGACACACAUGUCGAACUAUCCUGCGGCUCGUGUCGUUCCAAUCACCUA
#=GR APHM01016997.1/442-624 CODON                       .........................................................................................................................................................................................................................................................................................
#=GR APHM01016997.1/442-624 TT_RNIE_SLOW                .........................................................................................................................................................................................................................................................................................
NZ_BATA01000023.1/18066-18252                           GUAAUUGAACCCUUCGAUCCACCCUCGACGGAAGUGGAAACCCUUUAGCGUCCGAGACGCCCAGUGAUCCGUAGGGAACUGCACGGCCGCAUAUCCGACGC.GCCACGC...................................GUUC......................................................GCGUGGC.U.U.GGG.AGUGUGGCAGUGCUCGGGCGCACCCGCGCCCAGCGCCGCACAGCGGUUCGUGUCGUUCCAAUU
#=GR NZ_BATA01000023.1/18066-18252 CODON                .........................................................................................................................................................................................................................................................................................
#=GR NZ_BATA01000023.1/18066-18252 TT_RNIE_SLOW         .........................................................................................................................................................................................................................................................................................
GSLNARP_contig03059/192-378                             AACCCAUCGUCAUCCGCCGCGUUCGCAGGGCGACAACGGAAACGGUUUAAUCCGUGAGCGAGGUGUUUCGGAUGGGAACAGCACAGCCGCAUAUCCGACCU.GCCGCCC...................................GUUC......................................................GGGUGGC.U.U.GGG.AGUGCGGCGGUGCAGGCCGACAGCGGCGCGACGCCGCACCGGCCACGGCAUCGCGGCCCUCGC
#=GR GSLNARP_contig03059/192-378 CODON                  .........................................................................................................................................................................................................................................................................................
#=GR GSLNARP_contig03059/192-378 TT_RNIE_SLOW           .........................................................................................................................................................................................................................................................................................
NZ_ALJD01000003.1/168947-168763                         GCCUAAAGGGCGCUUCGGUUUCUGUCCCGUCGAAGUCGAAACGGUUUAACGGAUGACGCCGCGACGUACUCACGGGAACAGCACGGCCGUAACUCUGACUC.GCCUGU....................................GUUC.......................................................GCAGGC.U.U.GGG.AUUACGGAGGUGCGCCGAGAGCCGUUCGUACCGAAUACGCGGCUCUCGGACACGCUUUCUGCG
#=GR NZ_ALJD01000003.1/168947-168763 CODON              .........................................................................................................................................................................................................................................................................................
#=GR NZ_ALJD01000003.1/168947-168763 TT_RNIE_SLOW       .........................................................................................................................................................................................................................................................................................
P_A23_Liq_1_Fmt_1021563/93-284                          AAACCCUCUCGUCUCAGCUCCGCGGCGCGUCCACACGAACACGCUUAUCAACCACGACCGCGACCGUUCGNACGGGAACAGCACAGCUGCAGAUCCGACGC.GCCG.GGGCG................................CUCU...................................................CGCCCACGGC.U.U.GGG.AAUGUAGCGGUGCGCCGUCGUCCCCGAUGCGCCGGGCGCGGCCCGUCGGUCGCGCCGAGACGA
#=GR P_A23_Liq_1_Fmt_1021563/93-284 CODON               .........................................................................................................................................................................................................................................................................................
#=GR P_A23_Liq_1_Fmt_1021563/93-284 TT_RNIE_SLOW        .........................................................................................................................................................................................................................................................................................
P_A23_Liq_3_Fmt_1005281/202-11                          AAACCCUCUCGUCUCAGCUCCGCGGCGCGUCCACACGAACACGCUUAUCAACCACGACCGCGACCGUUCGAACGGGAACAGCACAGCUGCAGAUCCGACGC.GCCG.GGGCG................................CUCU...................................................CGCCCACGGC.U.U.GGG.AAUGUAGCGGUGCGCCGUCGUCCCCGAUGCGCCGGGCGCGGCCCGUCGGUCGCGCCGAGACGA
#=GR P_A23_Liq_3_Fmt_1005281/202-11 CODON               .........................................................................................................................................................................................................................................................................................
#=GR P_A23_Liq_3_Fmt_1005281/202-11 TT_RNIE_SLOW        .........................................................................................................................................................................................................................................................................................
P_1C_Liq_3_UnCty_1085606/163-1                          CGGGCGGGGUUCUCCCGGCCGGGCCGCGGACCACAAGAACACGCUUAAGAACCCCGACGGCGACUUCCGGAACGGGAACAGCACAGCUGCAGAUCCGACUC.GCCG.GGGC.................................CUCUUC..................................................GCCCGCGGC.U.U.GGG.AAUGUAGCAGUGCACCGACGCCUCCGGCGUCGCG.............................
#=GR P_1C_Liq_3_UnCty_1085606/163-1 CODON               .........................................................................................................................................................................................................................................................................................
#=GR P_1C_Liq_3_UnCty_1085606/163-1 TT_RNIE_SLOW        .........................................................................................................................................................................................................................................................................................
P_1C_Sed_2_UnCty_1004024/2641-2832                      GCGUUCGCCAGACGGAGUCGCCUCACGCCGGGACAAGAACACGCUUAAUACCCCCGACGGCGACCGUCCCCACGGGAACAGCACAGCUGCAGAUCCGACUC.GCCG.GGGC.................................CCUUUC..................................................GCCCGCGGC.U.U.GGG.AAUGUAGCAGUGCGCCGACGCCUCCGGCGUCGCGGUCGGGCGGUCCGCGCGAGCGGGCCGUCC
#=GR P_1C_Sed_2_UnCty_1004024/2641-2832 CODON           .........................................................................................................................................................................................................................................................................................
#=GR P_1C_Sed_2_UnCty_1004024/2641-2832 TT_RNIE_SLOW    .........................................................................................................................................................................................................................................................................................
NZ_AOJJ01000049.1/118689-118498                         CGGAAGCGAGGACGCCUCCGCCGCUCCGAUCCACAAGAACACGCUUAAGAACCCGGACGGCGACCCCGAACACGGGAACAGCACAGCUGCAGAUCCGACUC.GCCG.GGGC.................................CCUUUC..................................................GCCCGCGGC.U.U.GGG.AAUGUAGCAGUGCGCCGACGCCUCCGGCGUCGCGGUCGGGCGGGCCGCUCGCGCGGCCCGUCC
#=GR NZ_AOJJ01000049.1/118689-118498 CODON              .........................................................................................................................................................................................................................................................................................
#=GR NZ_AOJJ01000049.1/118689-118498 TT_RNIE_SLOW       .........................................................................................................................................................................................................................................................................................
NZ_JH815329.1/386419-386610                             AGAGCGCUGGAACGCGCCCGCCACUCCGCCCCACAAGAACACGCUUAAGAACCCGGACGGCGACUCCGCAGACGGGAACAGCACAGCUGCAGAUCCGACUC.GCCG.GGGC.................................CCUUUC..................................................GCCCGCGGC.U.U.GGG.AAUGUAGCAGUGCGCCGACGCCUCCGGCGUCGCGGUCGGGCGGGCCGCUCGCGCGGCCCGUCC
#=GR NZ_JH815329.1/386419-386610 CODON                  .........................................................................................................................................................................................................................................................................................
#=GR NZ_JH815329.1/386419-386610 TT_RNIE_SLOW           .........................................................................................................................................................................................................................................................................................
P_1C_Liq_1_UnCty_1154732/100-255                        GCGCUCCCCCGACGGCGUCGCCCCGCCGCGGGACAAGAACACGCUUAAGACCCCCGACGGCGACCGUCCUGACGGGAACAGCACAGCUGCAGAUCCGACUC.GCCG.GGGC.................................CCUUUC..................................................GCCCGCGGC.U.U.GGG.AAUGUAGCAGUGCGCCGACGCCUCCGG....................................
#=GR P_1C_Liq_1_UnCty_1154732/100-255 CODON             ..............................................................................................................................................................................................................................STP........................................................
#=GR P_1C_Liq_1_UnCty_1154732/100-255 TT_RNIE_SLOW      .........................................................................................................................................................................................................................................................................................
P_1C_Liq_1_UnCty_1093462/170-325                        UGUGUGGCCCGAAACGGGCGGCGUCCGGACCGACAAGAACACCCUUAAGACCCCCGACGGCGACCGUCGGAACGGGAACAGCACAGCUGCAGAUCCGACUC.GCCG.GGGC.................................CCUUUC..................................................GCCCGCGGC.U.U.GGG.AAUGUAGCAGUGCGCCGACGCCUCCGG....................................
#=GR P_1C_Liq_1_UnCty_1093462/170-325 CODON             .........................................................................................................................................................................................................................................................................................
#=GR P_1C_Liq_1_UnCty_1093462/170-325 TT_RNIE_SLOW      .........................................................................................................................................................................................................................................................................................
P_A23_Liq_1_Fmt_1001349/3175-3366                       GCGUUCGCCCGACGGAAUCGCCUCACGCGGGGACAAGAACACGCUUAAGACCCCCGACGGCGACCGUCUUGACGGGAACAGCACAGCUGCAGAUCCGACUC.GCCG.GGGC.................................CCUUUC..................................................GCCCGCGGC.U.U.GGG.AAUGUAGCAGUGCGCCGACGCCUCCGGCGUCGCGGUCGGGCGGCCCGCUCGCGCGGACCGUCC
#=GR P_A23_Liq_1_Fmt_1001349/3175-3366 CODON            .........................................................................................................................................................................................................................................................................................
#=GR P_A23_Liq_1_Fmt_1001349/3175-3366 TT_RNIE_SLOW     .........................................................................................................................................................................................................................................................................................
NZ_AOJN01000047.1/134586-134777                         CGGAAGCGAGGACGCCUCCGCCGCUCCGACCCACAAGAACACGCUUAAGAACCCUGACGGCGACUCCGAACACGGGAACAGCACAGCUGCAGAUCCGACUC.GCCG.GGGC.................................CCUUUC..................................................GCCCGCGGC.U.U.GGG.AAUGUAGCAGUGCGCCGACGCCUCCGGCGUCGCGGUCGGGCGGGCCGCUCGCGCGGCCCGUCC
#=GR NZ_AOJN01000047.1/134586-134777 CODON              .........................................................................................................................................................................................................................................................................................
#=GR NZ_AOJN01000047.1/134586-134777 TT_RNIE_SLOW       .........................................................................................................................................................................................................................................................................................
NZ_AOJF01000030.1/133409-133218                         CGGAAGCGAGGACGCCUCCGCCGCUCCGACCCACAAGAACACGCUUAAGAACCCGGACGGCGACUCCGAAUACGGGAACAGCACAGCUGCAGAUCCGACUC.GCCG.GGGC.................................CCUUUC..................................................GCCCGCGGC.U.U.GGG.AAUGUAGCAGUGCGCCGACGCCUCCGGCGUCGCGGUCGGGCGGGCCGCUCGCGCGGCCCGUCC
#=GR NZ_AOJF01000030.1/133409-133218 CODON              .........................................................................................................................................................................................................................................................................................
#=GR NZ_AOJF01000030.1/133409-133218 TT_RNIE_SLOW       .........................................................................................................................................................................................................................................................................................
NZ_JNFH02000131.1/4025-4216                             CUCCCAAUGUCCCGCACUCGCUCGAGCGGACGACAAGAACACGCUUAACAACCCGGACGACGACGCCUCAUACGGGAACAGCACAGCUGCAGAUCCGACGC.GCCG.GGGU.................................CUUUUC..................................................GCCCACGGC.U.U.GGG.AAUGUAGCAGUGCGCCGACGCCUCCGGCGUCGCGGUCGGACCGUCCGCUUGCGCGGGCCGUCC
#=GR NZ_JNFH02000131.1/4025-4216 CODON                  .........................................................................................................................................................................................................................................................................................
#=GR NZ_JNFH02000131.1/4025-4216 TT_RNIE_SLOW           .........................................................................................................................................................................................................................................................................................
P_1C_Liq_1_UnCty_1068401/153-1                          ACGCAAUCCCACCGGAACCGACCGACCGGGCCACACGAACACGCUUAAGAACCCCCACGCCGACCGUUCGAACGGGAACAGCACAGCUGCAGAUCCGACGC.GCCG.GGGU.................................CUUUUC..................................................GCCCACGGC.U.U.GGG.AAUGUAGCAGUGCGCCGACGCCUC.......................................
#=GR P_1C_Liq_1_UnCty_1068401/153-1 CODON               .........................................................................................................................................................................................................................................................................................
#=GR P_1C_Liq_1_UnCty_1068401/153-1 TT_RNIE_SLOW        .........................................................................................................................................................................................................................................................................................
NZ_BBJP01000023.1/160273-160464                         CUCUAGAUGUCCCGCACUCGCCCGAGCGGACGACAAGAACACGCUUAACAACCCGGACGACGACGCCUCAUACGGGAACAGCACAGCUGCAGAUCCGACGC.GCCG.GGGU.................................CUUUUC..................................................GCCCACGGC.U.U.GGG.AAUGUAGCAGUGCGCCGACGCCUCCGGCGUCGCGGUCGGACCGUCCGCUUGCGCGGGCCGUCC
#=GR NZ_BBJP01000023.1/160273-160464 CODON              .........................................................................................................................................................................................................................................................................................
#=GR NZ_BBJP01000023.1/160273-160464 TT_RNIE_SLOW       .........................................................................................................................................................................................................................................................................................
NZ_AOJH01000076.1/51437-51628                           CCGAUCUGCCCGCCGCGCUCGCCCGGCAGGCCACAAGAACACUCUUAAGAACCCCGACACCGACCGUUCACACGGGAACAGCACAGCUGCAGAUCCGACGC.GCCG.GGGU.................................CUUUUC..................................................GCCCACGGC.U.U.GGG.AAUGUAGCAGUGCGCCGACGCCUCCGGCGUCGCGGUCGGGCCGUCCGCUCGCGCGGACCGUCC
#=GR NZ_AOJH01000076.1/51437-51628 CODON                .........................................................................................................................................................................................................................................................................................
#=GR NZ_AOJH01000076.1/51437-51628 TT_RNIE_SLOW         .........................................................................................................................................................................................................................................................................................
SL_6KL_011_BRINE_1017551/2331-2523                      GCUACUUAAGUGAACGACGUCAGGGCGGACGCACAAGAACACGCUUAAGAAGGGUGACGACGACGGUGAAAACGGGAACAGCACAGCUACAGAUCCGACGC.GCCG.GGGC.................................CUCUUUC.................................................GCCCACGGC.U.U.GGG.AAUGUAGCAGUGCACCGACGCCUCCGGCGUCGCGGCCGGUCGAUCGUUCACCCGCACGGGGGA
#=GR SL_6KL_011_BRINE_1017551/2331-2523 CODON           ......................................................................................PTS................................................................................................................................................................................................
#=GR SL_6KL_011_BRINE_1017551/2331-2523 TT_RNIE_SLOW    .........................................................................................................................................................................................................................................................................................
ADL20m3uS_contig00641/3918-3727                         UUCCUCGAUCUCCGUAUCCAUCCGAGCGCCCCACAAGAACACGCUUAAGAACCCCGACGACGACCCCUCACACGGGAACAGCACAGCUGCAGAUCCGACGC.GCCG.GGGC.................................CUCUUC..................................................GCCCACGGC.U.U.GGG.AAUGUAGCAGUGCGCCGACGCCUCCGGCGUCGCGGUCGGACCGUCCGCUCACGCGGGUUGUCC
#=GR ADL20m3uS_contig00641/3918-3727 CODON              .........................................................................................................................................................................................................................................................................................
#=GR ADL20m3uS_contig00641/3918-3727 TT_RNIE_SLOW       .........................................................................................................................................................................................................................................................................................
SL_6KL_011_BRINE_1076960/157-1                          GGAAGNAAAACGGUUCGGACGCCCGCGACCAGACAAGAACACGCUUAAGAGGGGUGACGGCGAGAUAUUUGAUGGGAACAGCACAGCUGCGGAUCCGACGC.GCCG.GGGU.................................CUGUUC..................................................GCCCACGGC.U.U.GGG.AACGUAGCAGUGCACCGCCGUCUCCGAC...................................
#=GR SL_6KL_011_BRINE_1076960/157-1 CODON               .........................................................................................................................................................................................................................................................................................
#=GR SL_6KL_011_BRINE_1076960/157-1 TT_RNIE_SLOW        .........................................................................................................................................................................................................................................................................................
SL_6KL_011_BRINE_1017271/2378-2569                      GGUCGAAGGCGAGUGCUUCACGCGGCGUACGGACAAGAACACGCUUAAGAGGGGCGACGGCGAGGUGUUCGAUGGGAACAGCACAGCUGCGGAUCCGACGC.GCCG.GGGU.................................CUAUUC..................................................GCCCACGGC.U.U.GGG.AACGUAGCAGUGCACCGUCGUCUCCGACGGCGCGACCACGCUGGCCCGCAACGCGCGGACCGA
#=GR SL_6KL_011_BRINE_1017271/2378-2569 CODON           .........................................................................................................................................................................................................................................................................................
#=GR SL_6KL_011_BRINE_1017271/2378-2569 TT_RNIE_SLOW    .........................................................................................................................................................................................................................................................................................
SL_6KL_011_BRINE_1090146/380-189                        ACGGGAACUGUCGCCGUCGGCGGCGUCGAUCCACAAGAACACCCUUAAGAGGAGCGACGGUGAGAUGUUCGAUGGGAACAGCACAGCUGCGGAUCCGACGC.GCCG.GGGC.................................CUCUUC..................................................GCCCACGGC.U.U.GGG.AACGUAGCAGUGCACCGCCGCCUCCGACGACGGGGUCGAGGCGUCCGCUCGCGCGGAUCGCCU
#=GR SL_6KL_011_BRINE_1090146/380-189 CODON             ..............................................................................................................................................................................................................................STP........................................................
#=GR SL_6KL_011_BRINE_1090146/380-189 TT_RNIE_SLOW      .........................................................................................................................................................................................................................................................................................
SL_6KL_011_BRINE_1023965/174-1                          UGUCGGCGCCGAUGAGUCCGCCCGUCGGACACACAAGAACACGCUUAAGAGGCGUGGCGGCGAUCUCUGCGGUGGGAACAGCACAGCUGCGGAUCCGACGC.GCCG.GGGC.................................CUGUUC..................................................GCCCACGGC.U.U.GGG.AACGUAGCAGUGCGCCGCCGUCUCCGACGGCGUGGCUCGAGUCGA..................
#=GR SL_6KL_011_BRINE_1023965/174-1 CODON               .........................................................................................................................................................................................................................................................................................
#=GR SL_6KL_011_BRINE_1023965/174-1 TT_RNIE_SLOW        .........................................................................................................................................................................................................................................................................................
SL_6KL_011_BRINE_1037136/174-1                          GGAAGCAAAACGGUUCGGACGCCUGCGACCGGACAAGAACACGCUUAAGAGGGGUGACGGCGAGGCGAUAAACGGGAACAGCACAGCUGCGGAUCCGACGC.GCCG.GGGC.................................CUGUUC..................................................GCCCACGGC.U.U.GGG.AACGUAGCAGUGCGCCGCCGUCUCCGACGGCGUGGCUCGAGUCGA..................
#=GR SL_6KL_011_BRINE_1037136/174-1 CODON               ..............................................................................................................................................................................................................................STP........................................................
#=GR SL_6KL_011_BRINE_1037136/174-1 TT_RNIE_SLOW        .........................................................................................................................................................................................................................................................................................
SL_6KL_011_BRINE_1181093/313-195                        .........................................................................GGGAACAGCACAGCUGCGGAUCCGACGC.GCCG.GGGC.................................CUGUUC..................................................GCCCACGGC.U.U.GGG.AACGUAGCAGUGCGCCGCCGUCUCCGACGGCGUGGCUCGAGUCGAACACCGUCCACGCGGACC
#=GR SL_6KL_011_BRINE_1181093/313-195 CODON             ...........................................................................PTS...........................................................................................................................................................................................................
#=GR SL_6KL_011_BRINE_1181093/313-195 TT_RNIE_SLOW      .........................................................................................................................................................................................................................................................................................
SL_6KL_011_BRINE_1011159/420-228                        GAGGCGCCGGUCGCCGGGGAGCGACCGACCGCACAAGAACACGCUUAAGAAGGGUGACGACGACGUUGACGGUGGGAACAGCACAGCUACAGAUCCGACGC.GCCG.GGGC.................................UUGUUUC.................................................GCCCACGGC.U.U.GGG.AAUGUAGCAGUGCACCGACGCCUCCGACGUCGCGGCCGGUCGAACACUCGCCGAACGGGCGAC
#=GR SL_6KL_011_BRINE_1011159/420-228 CODON             .........................................................................................................................................................................................................................................................................................
#=GR SL_6KL_011_BRINE_1011159/420-228 TT_RNIE_SLOW      .........................................................................................................................................................................................................................................................................................
SL_5KL_010_SED_10000937/4106-4297                       UAACUCACUCCCCAAGUCCGGAUAUCGGGACGAAGAGAACACGCUUAAGAGGGCCGACGGCGACCGUCGGGAUGGGAACAGCACAGCUAUAGAUCCGACGC.GCCG.GGGC.................................CUUUUC..................................................GCCCACGGC.U.U.GGG.AAUGUAGCAGUGCACCGCCGUCUCCGGCGCGUGGCCGGAUCGCUGGUCCGCCCACGGGAACGA
#=GR SL_5KL_010_SED_10000937/4106-4297 CODON            .........................................................................................................................................................................................................................................................................................
#=GR SL_5KL_010_SED_10000937/4106-4297 TT_RNIE_SLOW     .........................................................................................................................................................................................................................................................................................
SL_6KL_011_BRINE_1004176/2515-2324                      UAACUCACUCCCCAAGUCCGGAUAUCGGGACGAAGAGAACACGCUUAAGAGGGCCGACGGCGACCGUNGGGAUGGGAACAGCACAGCUAUAGAUCCGACGC.GCCG.GGGC.................................CUUUUC..................................................GCCCACGGC.U.U.GGG.AAUGUAGCAGUGCACCGCCGUCUCCGGCGCGUGGCCGGAUCGCGGGUCCGCCCACGGGAACGA
#=GR SL_6KL_011_BRINE_1004176/2515-2324 CODON           .........................................................................................................................................................................................................................................................................................
#=GR SL_6KL_011_BRINE_1004176/2515-2324 TT_RNIE_SLOW    .........................................................................................................................................................................................................................................................................................
SL_5KL_010_BRINE_10006748/274-83                        UAACUCACUCCCCAAGUCCGGAUAUCGGGACGAAGAGAACACGCUUAAGAGGGCCGACGGCGACCGUGGGGAUGGGAACAGCACAGCUAUAGAUCCGACGC.GCCG.GGGC.................................CUUUUC..................................................GCCCACGGC.U.U.GGG.AAUGUAGCAGUGCACCGCCGUCUCCGGCGCGUGGCCGGAUCGCGGGUCCGCCCACGGGAACGA
#=GR SL_5KL_010_BRINE_10006748/274-83 CODON             .........................................................................................................................................................................................................................................................................................
#=GR SL_5KL_010_BRINE_10006748/274-83 TT_RNIE_SLOW      .........................................................................................................................................................................................................................................................................................
SL_5KL_010_BRINE_10374007/79-242                        CGAGAGACCACAAUCCGGGACGCGACGCACGCACAAGAACACCCUUAAGAGGACCGACGGCGACCGUCGGUAUGGGAACAGCACAGCUAUAGAUCCGACGC.GCCG.GGGC.................................CUUUUC..................................................GCCCACGGC.U.U.GGG.AAUGUAGCAGUGCACCGCCGUCUCCGGCGCGUGGC............................
#=GR SL_5KL_010_BRINE_10374007/79-242 CODON             .........................................................................................................................................................................................................................................................................................
#=GR SL_5KL_010_BRINE_10374007/79-242 TT_RNIE_SLOW      .........................................................................................................................................................................................................................................................................................
SL_4KL_010_BRINE_10048044/241-50                        ACUCUCGUCGGCGUUUCACCCCCGCCGAACGCACAAGAACACCCUUAAGAAGGGUGACGACGACGGUGAUGAUGGGAACAGCACAGCUACAGAUCCGACGC.GCCG.GGGC.................................UUUUUC..................................................GCCCACGGC.U.U.GGG.AAUGUAGCAGUGCACCGACGCCUCCGGCGUCGCGGCCGGUCGAUCGUUCACCCGAACGGGGGA
#=GR SL_4KL_010_BRINE_10048044/241-50 CODON             .........................................................................................................................................................................................................................................................................................
#=GR SL_4KL_010_BRINE_10048044/241-50 TT_RNIE_SLOW      .........................................................................................................................................................................................................................................................................................
P_1C_Liq_3_UnCty_1004643/972-1143                       GGCCCUGUGCCCGCUCGAUCGGAGCCGACCCGACACGGACACCCUUAAGAACCCGUGCGGCGUCGCUCACGAUGGGAACAGCACAGCUGCGGAUCCGACGC.GCCGGGG...................................AUUGUUUCGC................................................CCACGGC.U.U.GGG.AACGUAGCAGUGCGCCGCCGUCGCCGCCCCUGCGGCCACCGC.....................
#=GR P_1C_Liq_3_UnCty_1004643/972-1143 CODON            .........................................................................................................................................................................................................................................................................................
#=GR P_1C_Liq_3_UnCty_1004643/972-1143 TT_RNIE_SLOW     .........................................................................................................................................................................................................................................................................................
P_1C_Liq_1_UnCty_1024121/218-27                         GGCUCUAUGCCAGCUCGAUCGGGGUCGGCCCGACACGGACACGCUUAAGAACCCGUGCGGCGUCGCUCACGAUGGGAACAGCACAGCUGCGGAUCCGACGC.GCCGGGG...................................AUCAGUUGC.................................................CCACGGC.U.U.GGG.AACGUAGCAGUGCGCCGCCGUCGCCGCCUCACAGCCCGUGUGGCUCGUAUCGACGAGCCGUCU
#=GR P_1C_Liq_1_UnCty_1024121/218-27 CODON              .........................................................................................................................................................................................................................................................................................
#=GR P_1C_Liq_1_UnCty_1024121/218-27 TT_RNIE_SLOW       .........................................................................................................................................................................................................................................................................................
JXWS01080544.1/275-84                                   GGCUCUCUGCCCGCUCGACCAGGGUCGGCCCGACACGGACACGCUUAAGAACCCGUGCGGCGUCGCUCACGAUGGGAACAGCACAGCUGCGGAUCCGACGC.GCCGGGG...................................AUCAGUUGC.................................................CCACGGC.U.U.GGG.AACGUAGCAGUGCGCCGCCGUCGCCGCCUCACAGCCCGUGUGGCUCGUAUCGACGAUCCGUCU
#=GR JXWS01080544.1/275-84 CODON                        .........................................................................................................................................................................................................................................................................................
#=GR JXWS01080544.1/275-84 TT_RNIE_SLOW                 .........................................................................................................................................................................................................................................................................................
NZ_KN050825.1/8108-8299                                 CUAAAUCCUCGUUUCUGUGCCGCGGCCGAGCCACACGAACACGCUUAAGAACCUCGGCGGCGACCGGUCGGACGGGAACAGCACAGCCGCAGAUCCGACUC.GCCG.GGGU.................................AUUUUC..................................................GCCCGCGGC.U.U.GGG.AAUGUGGCAGUGCGCCGACGCCUCCGGCGUCGCGGCCGGGAUGGGUCCGCGCUCGCGAACCCG
#=GR NZ_KN050825.1/8108-8299 CODON                      .........................................................................................................................................................................................................................................................................................
#=GR NZ_KN050825.1/8108-8299 TT_RNIE_SLOW               .........................................................................................................................................................................................................................................................................................
NZ_AOJK01000009.1/96195-96004                           GGGCUCCCCCGACGGAGCCGCCUCGCCGCGGGACAAGAACACGCUUAAGAACCCCGACGGCGACCCCUCACACGGGAACAGCACAGCUGCAGAUCCGACUC.GCCG.GGGC.................................UCUUUC..................................................GCCCGCGGC.U.U.GGG.AAUGUAGCAGUGCGCCGACGCCUCCGGCGUCGCGGUCGGGCGGUCCGCUCGCGCGGAUCGGCC
#=GR NZ_AOJK01000009.1/96195-96004 CODON                .........................................................................................................................................................................................................................................................................................
#=GR NZ_AOJK01000009.1/96195-96004 TT_RNIE_SLOW         .........................................................................................................................................................................................................................................................................................
NZ_AOJG01000013.1/3412-3221                             AGUUCAUCCCGCCGCGCUCGCCAGCGCAGCCCACAAGAACACGCUUAAGAACCCCGACGCCGACCCUCGACAUGGGAACAGCACAGCUGCAGAUCCGACGC.GCCG.GGGU.................................CUUUUC..................................................GCCCGCGGC.U.U.GGG.AAUGUAGCAGUGCGCCGACGCCUCCGGCGUCGCGGUCGGACCGUCCGCUCGCGCGGAUCGUCC
#=GR NZ_AOJG01000013.1/3412-3221 CODON                  .........................................................................................................................................................................................................................................................................................
#=GR NZ_AOJG01000013.1/3412-3221 TT_RNIE_SLOW           .........................................................................................................................................................................................................................................................................................
NZ_AOJD01000053.1/79154-78962                           ACCGAGGGGGCGGACGCACGGCGCUCGUCCCCACAAGAACACGCUUAAGAACCCCGACGGCGAGGUCCCGAACGGGAACAGCACAGCUGCAGAUCCGACGU.GCCGGGGGC.................................CUGUUC..................................................GCCCGCGGC.U.U.GGG.AAUGUAGCAGUGCGCCGACGCCUCCGGCGUCGCGGUCGGGCGGUCCGCUCGCGCGGGCCGGCC
#=GR NZ_AOJD01000053.1/79154-78962 CODON                .........................................................................................................................................................................................................................................................................................
#=GR NZ_AOJD01000053.1/79154-78962 TT_RNIE_SLOW         .........................................................................................................................................................................................................................................................................................
NZ_AOJO01000016.1/18197-18005                           GACCGAGGGGCGGACGCACGGCGCUCGUCCCCACAAGAACACGCUUAAGAACCCCGACGGCGAGGUCUCGAACGGGAACAGCACAGCUGCAGAUCCGACGU.GCCGGGGGC.................................CUGUUC..................................................GCCCGCGGC.U.U.GGG.AAUGUAGCAGUGCGCCGACGCCUCCGGCGUCGCGGUCGGGCGGUCCGCUCGCGCGGGCCGUCC
#=GR NZ_AOJO01000016.1/18197-18005 CODON                .........................................................................................................................................................................................................................................................................................
#=GR NZ_AOJO01000016.1/18197-18005 TT_RNIE_SLOW         .........................................................................................................................................................................................................................................................................................
NZ_AOJE01000062.1/16706-16897                           GUUCACCCCCGCCGCGCCCGCUCCAGCGACUCACAAGAACACGCUUAAGAACCCCGGCGACGACCCCUCACACGGGAACAGCACAGCUGCAGAUCCGACGC.GCCG.GGGC.................................CUUUUC..................................................GCCCACGGC.U.U.GGG.AAUGUAGCAGUGCGCCGACGCCUCCGGCGUCGCGGUCGGAGCGCCCGCUCGCACGGGCCGUCC
#=GR NZ_AOJE01000062.1/16706-16897 CODON                .........................................................................................................................................................................................................................................................................................
#=GR NZ_AOJE01000062.1/16706-16897 TT_RNIE_SLOW         .........................................................................................................................................................................................................................................................................................
NZ_AOJL01000060.1/22626-22817                           GCGUUCGCCCGACGGAGUCGCCUCGGCGAGGGACAAGAACACGCUUAAGACCCCCGACGGCGACCCUCCUGACGGGAACAGCACAGCUGCAGAUCCGACGC.GCCG.GGGC.................................CCUUUC..................................................GCCCGCGGC.U.U.GGG.AAUGUAGCAGUGCGCCGACGCCUCCGGCGUCGCGGUCGGGUGGUCCGCUCGCGCGGACCGUCC
#=GR NZ_AOJL01000060.1/22626-22817 CODON                .........................................................................................................................................................................................................................................................................................
#=GR NZ_AOJL01000060.1/22626-22817 TT_RNIE_SLOW         .........................................................................................................................................................................................................................................................................................
NZ_AOJI01000013.1/26655-26847                           GCGGUUUCCGUCCGCGAUCCCGCGCGAGCGCCACAAGAACACCCUUAAGAACCCCGACGGCGACGUGACGAACGGGAACAGCACAGCUGCAGAUCCGACGC.GCCGGGGGC.................................CUUUUC..................................................GCCCGCGGC.U.U.GGG.AAUGUAGCAGUGCACCGACGCCUCCGGCGUCGCGGCCCGGUCUGUCCGCUCGCGCGGACCGAC
#=GR NZ_AOJI01000013.1/26655-26847 CODON                .........................................................................................................................................................................................................................................................................................
#=GR NZ_AOJI01000013.1/26655-26847 TT_RNIE_SLOW         .........................................................................................................................................................................................................................................................................................
P_1C_Sed_2_UnCty_1023573/156-348                        CGGGCGGGUCUCUCCCGGCCGGGCCGCGGACCACAAGAACACGCUUAAGAACCCCGACGGCGACUCCCGGAACGGGAACAGCACAGCUGCAGAUCCGACGC.GCCGGGGGC.................................CUCUUC..................................................GCCCGCGGC.U.U.GGG.AAUGUAGCAGUGCACCGACGCCUCCGGCGUCGCGGCUUCGGACGGUCCGCUCGCGCGGGCCGU
#=GR P_1C_Sed_2_UnCty_1023573/156-348 CODON             .........................................................................................................................................................................................................................................................................................
#=GR P_1C_Sed_2_UnCty_1023573/156-348 TT_RNIE_SLOW      .........................................................................................................................................................................................................................................................................................
GSLNARP_contig15969/1063-871                            ACCGACGGAGACGACAAGCGGGCCGCCGGCACACAAGAACACGCUUAUCACUCCCGGCAACGACCGCUUUGACGGGAACAGCACAGCUGCGGAUCCGACGC.GCCG.GGGU.................................UUGUUUU.................................................GCCCACGGC.U.U.GGG.AACGUAGCAGUGCGCCGCCGUCUCCGGCGUCGCGGCCGGAGCCGCUCGCGUUCGCGAGCCGCU
#=GR GSLNARP_contig15969/1063-871 CODON                 .........................................................................................................................................................................................................................................................................................
#=GR GSLNARP_contig15969/1063-871 TT_RNIE_SLOW          .........................................................................................................................................................................................................................................................................................
SL_6KL_011_BRINE_1115284/115-306                        GCCGAGGAGUGAUCGGUAGGGCCGUCAGCUGCACAAGAACACCCUUAAGAGGGGCGACGGCGACCGAUCGAACGGGAACAGCACAGCUGCAAAUCCGACCC.GCCGGGG...................................ACGUUUCGC.................................................CCACGGC.U.U.GGG.AUUGUAGCAGUGCGCCGACGUCUCCCGCUACGCGCUCGCGAUGCCGGCGUUCGCCGGCGUCUC
#=GR SL_6KL_011_BRINE_1115284/115-306 CODON             .........................................................................................................................................................................................................................................................................................
#=GR SL_6KL_011_BRINE_1115284/115-306 TT_RNIE_SLOW      .........................................................................................................................................................................................................................................................................................
SL_6KL_011_BRINE_1080748/420-611                        AUCGGGCUGGCACGGGGUCGUCGGGUCGAUCAACAAGAACACGCUUAAGAGGGGAGCGGACCUACGUUCCGGUGGGAACAGCACAGCUGCAGAUCCGACGC.GCCGGGG...................................ACCUUUCGC.................................................CCACGGC.U.U.GGG.AAUGUAGCAGUGCACCGACGCCUCCGGCGUCGUGGUUGGGCGGUCCGCUCGGGCGGGUCUCCC
#=GR SL_6KL_011_BRINE_1080748/420-611 CODON             .........................................................................................................................................................................................................................................................................................
#=GR SL_6KL_011_BRINE_1080748/420-611 TT_RNIE_SLOW      .........................................................................................................................................................................................................................................................................................
GSLNARP_GFPJP1N02H805S/401-215                          CGGUUCUUAACUCCCUCGGAUCGGGGCGUCCGUAUGGCAACCCUUUAGUCCGCGAGAGCAGUUCGAAUCGGUAGGGAACGGCACAGCCGCAGAUCCGACGC.GCCGUGU...................................GUUU......................................................GCACGGC.U.U.GGG.AAUGCGGCAGUGCAGUCGGCGCCGAGACGGCGCCACGCAUCAGCGGCUCGUGUUCGUUCCAAU
#=GR GSLNARP_GFPJP1N02H805S/401-215 CODON               .........................................................................................................................................................................................................................................................................................
#=GR GSLNARP_GFPJP1N02H805S/401-215 TT_RNIE_SLOW        .........................................................................................................................................................................................................................................................................................
NZ_AEMG01000012.1/19716-19903                           CUCCAUCCCCGUCGCCGCCGAAACCGUACUCGAAUGGAAACCCUUUAACCCGCGAGAACGGAACGCGUCUGUAGGGAACGGCACAGCCGCAAAUCCGACUC.GUCGUGA...................................GAUU......................................................UCACGGC.UCU.GGG.AUUGCGGACGUGCAACGUGACUCAUGUCACGACUGGCGGAACCCACCGCCAGCACAGCGGCUC
#=GR NZ_AEMG01000012.1/19716-19903 CODON                .........................................................................................................................................................................................................................................................................................
#=GR NZ_AEMG01000012.1/19716-19903 TT_RNIE_SLOW         .........................................................................................................................................................................................................................................................................................
NZ_JDTH01000002.1/369695-369465                         UGGGCGAGGUGGACUGUAGCACGGCGGCCUGAAUACCAAUCUUUUAACUGCGUCCACGAAUUGCUACUCACUAGGGAACGGCACAGCCGCAAAUCCGACUC.GUUGCGUGUGUUCGCGGGCACCUGCCC...............GCUCUCUUUCG...........................GGGCAUUUGCCCUCU...UUGCGCAAC.U.U.GGG.AUUGCGGACGUGCACCGUGGCAAUCGCCACGCAGGCGGAAUUUCCGCCGACAACACUCUAGCG
#=GR NZ_JDTH01000002.1/369695-369465 CODON              .........................................................................................................................................................................................................................................................................................
#=GR NZ_JDTH01000002.1/369695-369465 TT_RNIE_SLOW       .........................................................................................................................................................................................................................................................................................
P_1C_Sed_2_UnCty_1119332/241-52                         ACGACAGCCGUUCGCUCCUCACGCCGCGGGAUGUCGUAACCGUUUAGUUCGGCGCGAGGAGGAAGAUAGGUAGGGAACCAGCACGGCCGCAAAUCUGACUC.GCUCGGCG..................................UCGA.....................................................CGUCGGGC.UUC.GAG.AUUGCGGAAGUGCGUCGGUAGAUUCGACGCUCUCCUGCGGUCUGUGGGUUCCAAUUCAACCAA
#=GR P_1C_Sed_2_UnCty_1119332/241-52 CODON              .........................................................................................................................................................................................................................................................................................
#=GR P_1C_Sed_2_UnCty_1119332/241-52 TT_RNIE_SLOW       .........................................................................................................................................................................................................................................................................................
GSLSAAI_contig12508/56053-55870                         AGCCGGUGAUUAAGCACUUCGACCCGUGUCGGUGAUGCCAACGGUUAUAGCGACCGAUGGAGUGGCCACAACCGGGAAGAACACGGCCGCAAGUCCGACGC.GUCGGC....................................AUC........................................................GCCGAC.U.U.GGG.AUUGCGGAUGUGUCCACCUGCGGAGGGUUGGGAACAUCACACCGCGGUCAGUCGAUCCCGCUC
#=GR GSLSAAI_contig12508/56053-55870 CODON              .........................................................................................................................................................................................................................................................................................
#=GR GSLSAAI_contig12508/56053-55870 TT_RNIE_SLOW       .........................................................................................................................................................................................................................................................................................
ABOG01057646.1/101-1                                    ..............................................................................ACACACGGCCGCAAGUCCGACAU.GUCGGC....................................GAU........................................................GCCGAC.U.G.GGG.AUUGCGGAUGUGUCCACCUGUGGAGGGUUAGGACCAUCACAACCGCGGUCAGUCGAUC.....
#=GR ABOG01057646.1/101-1 CODON                         ..............................................................................PTS........................................................................................................................................................................................................
#=GR ABOG01057646.1/101-1 TT_RNIE_SLOW                  .........................................................................................................................................................................................................................................................................................
ABOG01040231.1/1-104                                    .................................................CCGGCUGCUGGAGUGGUUUGUGUCGGGAAGCACACGGCCGCAAGUCCGACAU.GUCGGC....................................GAU........................................................GCCGAC.U.G.GGG.AUUGCGGAUGUGUCCACCUGUGGAGGGUUAGG...............................
#=GR ABOG01040231.1/1-104 CODON                         ..................................................AUG....................................................................................................................................................................................................................................
#=GR ABOG01040231.1/1-104 TT_RNIE_SLOW                  .........................................................................................................................................................................................................................................................................................
PR_CR_10_Liq_1_inCR_1012431/1179-1362                   AGUCCGUGAUUAAGCCCUUCGACCCACAUCGAUGAUGCCAACGGUUAAACGGGCUGCUGGAGUGGCUUAUAUCGGGAAGCACACGGCCGCAAGUCCGACAU.GUCGGC....................................GAU........................................................GCCGAC.U.G.GGG.AUUGCGGAUGUGUCCACCUGUAGAGGGCUAGGACCAUCACAACCGCGGUCAGUCGAUCCCGCU
#=GR PR_CR_10_Liq_1_inCR_1012431/1179-1362 CODON        .........................................................................................................................................................................................................................................................................................
#=GR PR_CR_10_Liq_1_inCR_1012431/1179-1362 TT_RNIE_SLOW .........................................................................................................................................................................................................................................................................................
GSLSAAI_contig09376/9883-10066                          AGUCCGUGAUUAAGCCCUUCGACCCACAUCGAUGAUGCCAACGGUUAAACGGGCUGCUGGAGUGAUUUAUCUCGGGAAGCACACGGCCGCAAGUCCGACAU.GUCGGC....................................GAU........................................................GCCGAC.U.G.GGG.AUUGCGGAUGUGUCCACCUGUGGAGGGUUAGGACCAUCACAACCGCGGUCAGUCGAUCCCGCU
#=GR GSLSAAI_contig09376/9883-10066 CODON               .........................................................................................................................................................................................................................................................................................
#=GR GSLSAAI_contig09376/9883-10066 TT_RNIE_SLOW        .........................................................................................................................................................................................................................................................................................
GSLSAAI_contig12665/1331-1148                           AGACUGUGAUUAAGCGCUUCGACCCACGGGGGUGAUGCCAACGGUUAUACCGCCCGAUAGUGACCUCACAGUCGGGAAACACACGGCCGCAACUCCGACGC.GUCGGC....................................GCU........................................................GCCGAC.U.U.GGG.AUUGCGGAUGUGUCCACCUGCGAAGGCUUGGGAACAUCGCAACGCGGUCCGUCGAUCCCGCUC
#=GR GSLSAAI_contig12665/1331-1148 CODON                .........................................................................................................................................................................................................................................................................................
#=GR GSLSAAI_contig12665/1331-1148 TT_RNIE_SLOW         .........................................................................................................................................................................................................................................................................................
GSLSAAI_contig00663/9121-8938                           GAGUCGGUGAUUAAGAGCUUCGACACUCAUCGGUGAUGCCAACGGUUAUACCGGACAGUGGAGUGUGAUAUGCGGGAAGCACACGGCCGCAACUCCGACGC.GUCGGC....................................GGU........................................................GCCGAC.U.U.GGG.AUUGCGGAUGUGUCCACCUGCGGAGGGUUGGGAACAUCGCAACGCGGUCAGUCGAUCCCGCUC
#=GR GSLSAAI_contig00663/9121-8938 CODON                .........................................................................................................................................................................................................................................................................................
#=GR GSLSAAI_contig00663/9121-8938 TT_RNIE_SLOW         .........................................................................................................................................................................................................................................................................................
GSLSAAI_contig05944/90-273                              AGACCGUGAUUAAGCGCUUCGACCCACGUCGGUGAUGCCAACGGUUAUACCGGCCAACGGAGUGAUUCCAGCCGGGAAGCACACGGCCGCAACUCCGACGC.GUCGGC....................................GGU........................................................GCCGAC.U.U.GGG.AUUGCGGAUGUGUCCACCUGCGGAGGGUUGGGAACAUCGCAACGCGGUCAGUCGAUCCCGCUC
#=GR GSLSAAI_contig05944/90-273 CODON                   .........................................................................................................................................................................................................................................................................................
#=GR GSLSAAI_contig05944/90-273 TT_RNIE_SLOW            .........................................................................................................................................................................................................................................................................................
PR_CR_10_Liq_1_inCR_1198478/12-195                      AGUCGGUGAUUAAGAGCUUCGACACUCAUCGGUGAUGCCAACGGUUAUACCGGACAAUGGAGUGGUGAUAUUCGGGAAGCACACGGCCGCAACUCCGACGC.GUCGGC....................................GGU........................................................GCCGAC.U.U.GGG.AUUGCGGAUGUGUCCACCUGCGGAGGGUUGGGAACAUCGCAACGCGGUCAGUCGAUCCCGCUC
#=GR PR_CR_10_Liq_1_inCR_1198478/12-195 CODON           ..................................AUG....................................................................................................................................................................................................................................................
#=GR PR_CR_10_Liq_1_inCR_1198478/12-195 TT_RNIE_SLOW    .........................................................................................................................................................................................................................................................................................
GSLSAAI_contig11173/1198-1083                           ....................................................................ACAGCCGGGAAAACACGGCCGCAACUCCGACGU.GUCGGC....................................GCU........................................................GCCGAC.U.U.GGG.AUUGCGGAUGUGUCCACCUGCGAAGGGUUGGGAACAUCGCAACGCGGUCCGUCGAUCCCGCUC
#=GR GSLSAAI_contig11173/1198-1083 CODON                .........................................................................................................................................................................................................................................................................................
#=GR GSLSAAI_contig11173/1198-1083 TT_RNIE_SLOW         .........................................................................................................................................................................................................................................................................................
GSLSAAI_contig11466/1718-1901                           AGACCGUGAUUAAGCGCUUCGACCCACGGCGGUGAUGCCAACGGUUAUACGGGCCGAUGGAGUCCUCACAGCCGGGAAAAACACGGCCGCAACUCCGACGU.GUCGGC....................................GCU........................................................GCCGAC.U.U.GGG.AUUGCGGAUGUGUCCACCUGCGAAGGGUUGGGAACAUCGCAACGCGGUCCGUCGAUCCCGCUC
#=GR GSLSAAI_contig11466/1718-1901 CODON                .........................................................................................................................................................................................................................................................................................
#=GR GSLSAAI_contig11466/1718-1901 TT_RNIE_SLOW         .........................................................................................................................................................................................................................................................................................
NZ_AOLI01000007.1/53140-52959                           UUUAGAAGCCCUUCGAUUCGGUCGCGCAGCGAGUCGAAACCGUUUAAGUCUCGGCACGAGGAGUGACGCAUGGGAAUCCAGCACGGCCGUAAAUCUGACUC.GCCCG.....................................AUU.........................................................UGGGC.U.U.GGG.AUUGCGGUAGUGCCCCAGCAGUCGCGAGUGCGACUGCGGGGUACUCGUUUCUGCGGUCAGUGC
#=GR NZ_AOLI01000007.1/53140-52959 CODON                .........................................................................................................................................................................................................................................................................................
#=GR NZ_AOLI01000007.1/53140-52959 TT_RNIE_SLOW         .........................................................................................................................................................................................................................................................................................
NZ_JPES01000120.1/18063-18244                           CUUCGAUUCCGACCGGGACGAGGCGGGGCCGAGUCGAAACGGUUUAACCCGGCGCGCGUGGACAACCCGAUGGGAAUCCAGCACGGCCGCAAAUCUGACUUCGCCC......................................GUUU.........................................................GGGC.U.U.GGG.AUUGCGGUAGUGCCCCGGCAGUCGGUGACACGACUGCGGGGUACUCGUUUCUGCGGUCAGUGC
#=GR NZ_JPES01000120.1/18063-18244 CODON                .........................................................................................................................................................................................................................................................................................
#=GR NZ_JPES01000120.1/18063-18244 TT_RNIE_SLOW         .........................................................................................................................................................................................................................................................................................
NZ_AOLD01000018.1/222063-222244                         CUUCGAUUCCGACCGGGGCGAGUCGGGCCCGAGUCGAAACGGUUUAACCCGGCGCGCGUGGACAACCCGAUGGGAAUCCAGCACGGCCGCAAAUCUGACUUCGCCC......................................GUUU.........................................................GGGC.U.U.GGG.AUUGCGGUAGUGCCCCGGUAGUCGGUGAUACGACUGCGGGGUACUCGUUUCUGCGGUCAGUGC
#=GR NZ_AOLD01000018.1/222063-222244 CODON              .........................................................................................................................................................................................................................................................................................
#=GR NZ_AOLD01000018.1/222063-222244 TT_RNIE_SLOW       .........................................................................................................................................................................................................................................................................................
NZ_AOLO01000006.1/118945-119129                         UUUAGAAGCCCUUCGAUUCUCAUGCGCCGCGAGUCGAAACGGUUUAACCCGGCGCGCGUGCAGAUGUCGAUGGGAAUCUAGCACGGCCGCAAAUCUGACGU.GCCCGC....................................GUUU.......................................................GCGGGC.U.U.GGG.AUUGCGGUAGUGCCCCAGUAGUCGUCAAUGCGACUACGGGGUACUCGUUUCUGCGGUCAGUGC
#=GR NZ_AOLO01000006.1/118945-119129 CODON              .........................................................................................................................................................................................................................................................................................
#=GR NZ_AOLO01000006.1/118945-119129 TT_RNIE_SLOW       .........................................................................................................................................................................................................................................................................................
NZ_AOLK01000015.1/258525-258344                         UUUAGAAGCCCUUCGAUUCGACCGCGCAGCGAGUCGAAACCGUUUAAGUCUCGGCACGAGGAGUGACGCAUGGGAAUCCAGCACGGCCGUAAAUCUGACUC.GCCCA.....................................AUU.........................................................UGGGC.U.U.GGG.AUUGCGGUAGUGCCCCAGCAGUCGCGAGUGCGACUGCGGGGUACUCGUUUCUGCGGUCAGUGC
#=GR NZ_AOLK01000015.1/258525-258344 CODON              .........................................................................................................................................................................................................................................................................................
#=GR NZ_AOLK01000015.1/258525-258344 TT_RNIE_SLOW       .........................................................................................................................................................................................................................................................................................
NZ_AOHU01000091.1/222571-222752                         ACCGGACCGAGUCGCGGUCAAUUCGGAGCCGAGUCGAAACGGUUUAACCCGGCGCGCGUGGACAACCCGAUGGGAAUCCAGCACGGCCGCAAAUCUGACUC.GCCCA.....................................GUU.........................................................UGGGC.U.U.GGG.AUUGCGGUAGUGCCCCGGUAGUCGGUGAUACGACUGCGGGGUACUCGUUUCUGCGGUCAGUGC
#=GR NZ_AOHU01000091.1/222571-222752 CODON              .........................................................................................................................................................................................................................................................................................
#=GR NZ_AOHU01000091.1/222571-222752 TT_RNIE_SLOW       .........................................................................................................................................................................................................................................................................................
NZ_AOLM01000003.1/127724-127543                         CUUCGAUUCCGACCGGGUCGAGUCGGGACCGAGUCGAAACGGUUUAACCCGGCGCGCGUGGACAACCCGAUGGGAAUCCAGCACGGCCGCAAAUCUGACUC.GCCCA.....................................GUU.........................................................UGGGC.U.U.GGG.AUUGCGGUAGUGCCCCGGUAGUCGGUGAUACGACUGCGGGGUACUCGUUUCUGCGGUCAGUGC
#=GR NZ_AOLM01000003.1/127724-127543 CODON              .........................................................................................................................................................................................................................................................................................
#=GR NZ_AOLM01000003.1/127724-127543 TT_RNIE_SLOW       .........................................................................................................................................................................................................................................................................................
NZ_AOLP01000019.1/71134-71315                           CUUCGAUUCCGACCGGGUCGAGUCGGGACCGAGUCGAAACGGUUUAACCCGGCGCGCGUGGACAACCCGAUGGGAAUCCAGCACGGCCGCAAAUCUGACUC.GCCCG.....................................GUU.........................................................CGGGC.U.U.GGG.AUUGCGGUAGUGCCCCGGUAGUCGGUGAUACGACUGCGGGGUACUCGUUUCUGCGGUCAGUGC
#=GR NZ_AOLP01000019.1/71134-71315 CODON                .........................................................................................................................................................................................................................................................................................
#=GR NZ_AOLP01000019.1/71134-71315 TT_RNIE_SLOW         .........................................................................................................................................................................................................................................................................................
NZ_AOLG01000012.1/2378-2197                             CCCGAGGCGAGUUGAGGCCGAGUCGAAUCCGAGUCGAAACGGUUUAACCCGGCGCGCGUGGACAACACGAUGGGAAUCCAGCACGGCCGCAAAUCUGACUC.GCCCG.....................................GUU.........................................................CGGGC.U.U.GGG.AUUGCGGUAGUGCCCCAGCAGUCGGUGAUACGACUGCGGGGUACUCGUUUCUGCGGUCAGUGC
#=GR NZ_AOLG01000012.1/2378-2197 CODON                  .........................................................................................................................................................................................................................................................................................
#=GR NZ_AOLG01000012.1/2378-2197 TT_RNIE_SLOW           .........................................................................................................................................................................................................................................................................................
NZ_AOLJ01000025.1/12005-12186                           ACCGAGGCGAGUUGAGGCCGAGUCGAAUCCGAGUCGAAACGGUUUAACCCGGCGCGCGUGGACAACCCGAUGGGAAUCCAGCACGGCCGCAAAUCUGACUC.GCCCG.....................................GUU.........................................................CGGGC.U.U.GGG.AUUGCGGUAGUGCCCCAGCAGUCGGUGAGACGACUGCGGGGUACUCGUUUCUGCGGUCAGUGC
#=GR NZ_AOLJ01000025.1/12005-12186 CODON                .........................................................................................................................................................................................................................................................................................
#=GR NZ_AOLJ01000025.1/12005-12186 TT_RNIE_SLOW         .........................................................................................................................................................................................................................................................................................
NZ_LK053000.1/2441737-2441556                           UCCGAGGCGAGUUGAGGCCGAGUCGAAUCCGAGUCGAAACGGUUUAACCCGGCGCGCGUGGACAACACGAUGGGAAUCCAGCACGGCCGCAAAUCUGACUC.GCCCG.....................................GUU.........................................................CGGGC.U.U.GGG.AUUGCGGUAGUGCCCCAGCAGUCGGUGAUACGACUGCGGGGUACUCGUUUCUGCGGUCAGUGC
#=GR NZ_LK053000.1/2441737-2441556 CODON                .........................................................................................................................................................................................................................................................................................
#=GR NZ_LK053000.1/2441737-2441556 TT_RNIE_SLOW         .........................................................................................................................................................................................................................................................................................
NZ_CP011947.1/1061405-1061224                           ACCGAGGCGAGUUGAGACCGAGUCGAAUCCGAGUCGAAACGGUUUAACCCGGCGCGCGUGGACAACCCGAUGGGAAUCCAGCACGGCCGCAAAUCUGACUC.GCCCG.....................................GUU.........................................................CGGGC.U.U.GGG.AUUGCGGUAGUGCCCCAGCAGUCGGUGAGACGACUGCGGGGUACUCGUUUCUGCGGUCAGUGC
#=GR NZ_CP011947.1/1061405-1061224 CODON                .........................................................................................................................................................................................................................................................................................
#=GR NZ_CP011947.1/1061405-1061224 TT_RNIE_SLOW         .........................................................................................................................................................................................................................................................................................
NZ_AOLN01000018.1/214404-214588                         UUUAGAAGCCCUUCGAUUCUGACGCGCGUCGAGUCGAAACGGUUUAACCCGCCGCGUGUGCAGAUGUCGAUGGGAAUCUAGCACGGCCGCAAAUCUGACUC.GCCCGC....................................GUUU.......................................................GUGGGC.U.U.GGG.AUUGCGGUAGUGCCCCAGUAGUCGUGUAUGCGACUACGGGGUACUCGUUUCUGCGGUCAGUGC
#=GR NZ_AOLN01000018.1/214404-214588 CODON              .........................................................................................................................................................................................................................................................................................
#=GR NZ_AOLN01000018.1/214404-214588 TT_RNIE_SLOW       .........................................................................................................................................................................................................................................................................................
JXWS01117778.1/526-365                                  ........................AGAGACGGGAGUAACAACCCAUAAGUACGCGAGCGGGAGAAUACGUGGUAGGAACGGCACAGCCGCAAAUCCGACCU.GCCAC.C...................................GAUU......................................................GUGUGGC.U.U.GGG.AUUGCGGACGUGCGAGUAGACCUCGCUGUAGCGGCUCGUGUUCGUUCAAUCAAUCUAUGGCAC
#=GR JXWS01117778.1/526-365 CODON                       .........................................................................................................................................................................................................................................................................................
#=GR JXWS01117778.1/526-365 TT_RNIE_SLOW                .........................................................................................................................................................................................................................................................................................
SL_4KL_010_BRINE_10436734/251-59                        CCCAUCAGACGCCCGGUCGCCAGCCCGACCGCGAUCAGUAACGCUUACCUUGCUGACUCCCAAACCAUGCUUCGGGAAGCGCACAGCCGCAAAUCUGACUGUGUCACC.CGA................................UUCG...................................................UCGUGGUGAC.U.C.GAG.AUUGCGGACGUGCCGUGGCGAGAGCCACGUUCAUACGACGCGGUGCGUGCGGUUCCUAUCCUC
#=GR SL_4KL_010_BRINE_10436734/251-59 CODON             ......................................STP................................................................................................................................................................................................................................................
#=GR SL_4KL_010_BRINE_10436734/251-59 TT_RNIE_SLOW      .........................................................................................................................................................................................................................................................................................
SL_4KL_010_BRINE_10606398/169-1                         ACCCCUCGAAUCGUCGCGGCGUAUGCGAGUCGGUUACGGAACGUUUUUCAGCGCCUCCCGACCACACACGACUGGGAAGCGCACGGCCGCAAAUCUGACCC.GUCGUCCAGACGGCGAC.........................CCCU............................................GUCGCCGUCUGGACGAC.U.C.GAG.AUUGCGGAAGUGCACCGGCAGCACC......................................
#=GR SL_4KL_010_BRINE_10606398/169-1 CODON              .........................................................................................................................................................................................................................................................................................
#=GR SL_4KL_010_BRINE_10606398/169-1 TT_RNIE_SLOW       .........................................................................................................................................................................................................................................................................................
GSLNAS_F7I09SK02FQQIZ/532-346                           GAGGGGAGUAGACGGCAUGACGGCCCGUGGUGAGAUGAAAACGGUUUAGUCGCGUGACCGUCGACUUCACAACGGGAACUGCACGACCGCAAAUCUGACUC.GCCGU.....................................GAAUUUCA....................................................ACGGC.U.U.GGG.AUUGCGGCCGUGUUCGGCGCACCAGCGCCAACACCGCAUCGAAACCUGUUGCAGCACAGCGGU
#=GR GSLNAS_F7I09SK02FQQIZ/532-346 CODON                .........................................................................................................................................................................................................................................................................................
#=GR GSLNAS_F7I09SK02FQQIZ/532-346 TT_RNIE_SLOW         .........................................................................................................................................................................................................................................................................................
SS_3KL_010_SOIL_10006438/218-31                         UACCCGUGGCCUCGGCAUAAGCGCUUCGAACGGAGGUAGUAAGACUUACCUGCGAGAGCGCCCCGUCUCCGGUGGGAACGGCACGGCUGCAAAUCUGACCC.GUCGCGCG..................................GUU......................................................CGCGCGAC.U.C.GAG.AUUGCAGUAGUGCGAGUGCUCUACUGCGGUCUGUGCGGUUCCUAUCCUCACUAUGGCACGAAU
#=GR SS_3KL_010_SOIL_10006438/218-31 CODON              .........................................................................................................................................................................................................................................................................................
#=GR SS_3KL_010_SOIL_10006438/218-31 TT_RNIE_SLOW       .........................................................................................................................................................................................................................................................................................
SS_3KL_010_SOIL_10046089/220-31                         UAUCCUCGGCUGGGUGAUAAGCGCUUCGAACGUCGGUAGUAAGACUUACUUGCCCGAGCGGCCGUCAUUCGGUGGGAACGGCACGGCUGCAAAUCUGACCC.GUCGUGCG..................................GCUU.....................................................CGCACGAC.UCC.GAG.AUUGCAGUAGUGCGAGUGCUCUACUGCGGUCUGUGCGGUUCCUAUCCUCACUAUGGCACGAAU
#=GR SS_3KL_010_SOIL_10046089/220-31 CODON              ................................................................PTS......................................................................................................................................................................................................................
#=GR SS_3KL_010_SOIL_10046089/220-31 TT_RNIE_SLOW       .........................................................................................................................................................................................................................................................................................
NZ_AOIQ01000008.1/125528-125740                         CGUGUCCUGCCACCCGAUUUCCCGUCGUCCCGUUCUAGAAACCCUUUUGCCCCACAGCCCACAACGACGCGUUGGGAAUCGCACGGCCGCAAAUCUGACCC.GUCGCGC.......CUCGCGUCC...................ACCUC.....................................GGGCGUGAUCUAUCUCGCGCGAC.U.C.GAG.AUUGCGGAAGUGCGCCCGGCACGGAGCCGGAUCUUCGCGGUCAGUGUGGUUCCUAUCCUCAGC
#=GR NZ_AOIQ01000008.1/125528-125740 CODON              .........................................................................................................................................................................................................................................................................................
#=GR NZ_AOIQ01000008.1/125528-125740 TT_RNIE_SLOW       .........................................................................................................................................................................................................................................................................................
JXWU01059374.1/161-356                                  CCCCGCAGGGAGCGCGUGAGUGGGGUGAACGCGAACGACAACGGAUAAGUGCGCGAAGGCACUCCUCACGGCUGGGAACAGCACAGCCGCAUAUCCGACUUCGUCGCGCAGGC...............................CUCGC.................................................GCCU.CGCGGC.U.U.GGG.AGUGCGGACGUGCAGCCGGCAGGUACGCCUGCCGUUUCGUUUCGCGGGCCAGUGGCCCGUACG
#=GR JXWU01059374.1/161-356 CODON                       .........................................................................................................................................................................................................................................................................................
#=GR JXWU01059374.1/161-356 TT_RNIE_SLOW                .........................................................................................................................................................................................................................................................................................
NZ_KK033115.1/376594-376405                             UUCUCCGCGUCAUCGUCGACGCCCGUUGCACCGAAGAGAACACCCUUAAGAGGCUCGGCGGGAACUCAUUCGUGGGAACAGCACAGCCGCAAGUCUGACUC.GCCG.GGGC.................................GCUC....................................................GCCCACGGC.U.C.GGG.AUUGCGGCAGUGCACCGCGAGUCCCCGAUGGGGGGCCCGCGGUCACGCUUUUGCGGUUGUGCC
#=GR NZ_KK033115.1/376594-376405 CODON                  .........................................................................................................................................................................................................................................................................................
#=GR NZ_KK033115.1/376594-376405 TT_RNIE_SLOW           .........................................................................................................................................................................................................................................................................................
ADL20m3uS_contig11732/2882-3065                         AGCAAUUCACACUCCUCGACGGCGCUCGCGGCCGAUGGAAAGCCAUUAAGCCCCUCGACUGCCACCUUCCACUGGGAACAGCACGGCCGCAAAUCUGACUUUGCCCA.....................................UCG.........................................................UGGGC.UUU.GAG.AUUGCGGAAGUGUACCGACAGAGCCGUCGGUCUUUUCGCGGUCAGUGCCGUUCCAACUCAGAU
#=GR ADL20m3uS_contig11732/2882-3065 CODON              .........................................................................................................................................................................................................................................................................................
#=GR ADL20m3uS_contig11732/2882-3065 TT_RNIE_SLOW       .........................................................................................................................................................................................................................................................................................
GSLNARP_contig20163/715-901                             GGGUUCCGACGGCCGUCCGGCUCGCCCCCUCCGCGGAUAGAAACUGUUUUCAGCGCGAGCCGACAGAUUCGAGUGGGAACACACGGCCGCAAAUCCGACGC.GCCGCUC...................................GCUU......................................................GAGCAGC.U.U.GGG.AUUGCGGUGGUGUCCGCGCCACCAGGCGCAACGCCGGCGGUCCGUAGUUCCAACCUAUCAUGG
#=GR GSLNARP_contig20163/715-901 CODON                  .........................................................................................................................................................................................................................................................................................
#=GR GSLNARP_contig20163/715-901 TT_RNIE_SLOW           .........................................................................................................................................................................................................................................................................................
NZ_KB905379.1/563710-563897                             GCCCGUCACCGUUCACGGACAGCCACCGGCCGCAGUAGAAACGGUUUUACGCGCCGAGUGGGGAGAGUACGUCGGGAACAGCACGACCGCAAAUCUGACCC.GCCACGC...................................GGUU......................................................GCGUGGC.UUC.GAG.AUUGCGGCCGUGUCCGGUGUUUCGACACCACACGCUCGCGCUGCGAGUAGCACGUAGCGGUCU
#=GR NZ_KB905379.1/563710-563897 CODON                  .........................................................................................................................................................................................................................................................................................
#=GR NZ_KB905379.1/563710-563897 TT_RNIE_SLOW           .........................................................................................................................................................................................................................................................................................
NC_013202.1/2042665-2042478                             GCCGGUCACCGUUCACCGACAGUCACCGGCCGCAGUAGAAACGGUUUUACGCGCCGAGUGGGGAGAGUACGUCGGGAACAGCACGACCGCAAAUCUGACCC.GCCACGC...................................GGUU......................................................GCGUGGC.UUC.GAG.AUUGCGGCCGUGUCCGGUGUUUCGACACCACACGCUCGCGCUGCGAGUAGCACGUAGCGGUCU
#=GR NC_013202.1/2042665-2042478 CODON                  .........................................................................................................................................................................................................................................................................................
#=GR NC_013202.1/2042665-2042478 TT_RNIE_SLOW           .........................................................................................................................................................................................................................................................................................
P_A23_Liq_1_Fmt_1018204/286-100                         ACGGCGGUAUGGCCGUCCCGGAACGCGAUCGGGAAGCGGAACGGUUUAGUCGCGCCCUCUCAGACAGGGAGAUGGGAACAGCACGACCGCAAAUCUGACUC.GCCGUGG...................................GUUU......................................................CCAUGGC.U.C.GGG.AUUGCGGCCGUGUUCGGCACUGUACGGUGCCAAUACGCCUCGUAACGAGAGCGGUUCGUGCGG
#=GR P_A23_Liq_1_Fmt_1018204/286-100 CODON              .........................................................................................................................................................................................................................................................................................
#=GR P_A23_Liq_1_Fmt_1018204/286-100 TT_RNIE_SLOW       .........................................................................................................................................................................................................................................................................................
NZ_AOLW01000050.1/65632-65446                           ACGACUGUGUCGCCGUUUCGAGACGCGACCGGGAAGCGGAACGGUUUAGUCGCGCCCUCUCAGAAAGGGAGAUGGGAACAGCACGACCGCAAAUCUGACUC.GCUGUGA...................................AUUU......................................................UCACAGC.U.C.GGG.AUUGCGGCCGUGUUCGGCACUGUACAGUGCCAAUACGCCUCGUAACGAGAGCGGUUCGUGCGG
#=GR NZ_AOLW01000050.1/65632-65446 CODON                .........................................................................................................................................................................................................................................................................................
#=GR NZ_AOLW01000050.1/65632-65446 TT_RNIE_SLOW         .........................................................................................................................................................................................................................................................................................
NZ_AOLQ01000067.1/102725-102539                         GAAGCGGUAUCGCCGUUUCGAGACCCGGCCGGGAAGCGGAACGGUUUAGUCGCGCCCUCUCAGACAGACAGUUGGGAACAGCACGACCGCAAAUCUGACUC.GCUGUGG...................................ACUU......................................................UCACAGC.U.C.GGG.AUUGCGGCCGUGUUCGGCACUGUACAGUGCCAAUACGCCUCGUAACGAGAGCGGUUCGUGCGG
#=GR NZ_AOLQ01000067.1/102725-102539 CODON              .........................................................................................................................................................................................................................................................................................
#=GR NZ_AOLQ01000067.1/102725-102539 TT_RNIE_SLOW       .........................................................................................................................................................................................................................................................................................
NZ_AOLY01000009.1/228183-227997                         ACGACGAUGUCGUCGGUUAGAGACGCGGCCGGGAAACGGAACGGUUUAGUCGCGCCCUCUCAGACAGGGAGAUGGGAACAGCACGACCGCAAAUCUGACUC.GCUGUGG...................................ACUU......................................................UCACAGC.U.C.GGG.AUUGCGGCCGUGUUCGGCACUGUACAGUGCCAAUACGCCUCGUAACGAGAGCGGUUCGUGCGG
#=GR NZ_AOLY01000009.1/228183-227997 CODON              .........................................................................................................................................................................................................................................................................................
#=GR NZ_AOLY01000009.1/228183-227997 TT_RNIE_SLOW       .........................................................................................................................................................................................................................................................................................
NC_006396.1/1271276-1271462                             ACGACGAUGUCGGCACUUCCAGACGCGACCGGGAAGCGGAACGGUUUAGUCGCGCCCUCUCAGACAGGGAGAUGGGAACAGCACGACCGCAAAUCUGACUC.GCUGUGG...................................ACUU......................................................UCACAGC.U.C.GGG.AUUGCGGCCGUGUUCGGCACUGUACAGUGCCAAUACGCCUCGUAACGAGAGCGGUUCGUGCGG
#=GR NC_006396.1/1271276-1271462 CODON                  .........................................................................................................................................................................................................................................................................................
#=GR NC_006396.1/1271276-1271462 TT_RNIE_SLOW           .........................................................................................................................................................................................................................................................................................
NZ_JXAO01000006.1/32947-33133                           UCGCGGCUAUCCUCGUUUCGAGACGCGACCGGGAAGCGGAACGGUUUAGUCGCGCCCUCUCAGACAGGGAGAUGGGAACAGCACGACCGCAAAUCUGACUC.GCUGUGG...................................ACUU......................................................UCACAGC.U.C.GGG.AUUGCGGCCGUGUUCGGCACUGUACAGUGCCAAUACGCCUCGUAACGAGAGCGGUUCGUGCGG
#=GR NZ_JXAO01000006.1/32947-33133 CODON                .........................................................................................................................................................................................................................................................................................
#=GR NZ_JXAO01000006.1/32947-33133 TT_RNIE_SLOW         .........................................................................................................................................................................................................................................................................................
NZ_AOLS01000008.1/111691-111877                         UGGACGGUGUCGUCGUUUCGAGACUCGGCUGGGAAGCGGAACGGUUUAGUCGCGCCCUCUCAGACAGGAAGAUGGGAACAGCACGACCGCAAAUCUGACUC.GCUGUGG...................................ACUU......................................................UCACAGC.U.C.GGG.AUUGCGGCCGUGUUCGGCACUGUACAGUGCCAAUACGCCUCGUAACGAGAGCGGUUCGUGCGG
#=GR NZ_AOLS01000008.1/111691-111877 CODON              .........................................................................................................................................................................................................................................................................................
#=GR NZ_AOLS01000008.1/111691-111877 TT_RNIE_SLOW       .........................................................................................................................................................................................................................................................................................
NZ_AOLR01000002.1/110642-110828                         UGGACGGUGUCGUCGUUUCAAGACUCGGCCGGGAAGCGGAACGGUUUAGUCGCGCCCCCUCAGACAGGAAGAUGGGAACAGCACGACCGCAAAUCUGACUC.GCUGUGG...................................ACUU......................................................UCACAGC.U.C.GGG.AUUGCGGCCGUGUUCGGCACUGUACAGUGCCAAUACGCCUCGUAACGAGAGCGGUUCGUGCGG
#=GR NZ_AOLR01000002.1/110642-110828 CODON              .........................................................................................................................................................................................................................................................................................
#=GR NZ_AOLR01000002.1/110642-110828 TT_RNIE_SLOW       .........................................................................................................................................................................................................................................................................................
NZ_AOLX01000027.1/131030-130844                         GAGACGGUGUCCUCGUUUCGAGACGCGGCCGGGAAGCGGAACGGUUUAGUCGCGCCCUCUCAGAUAGGGAAACGGGAACAGCACGACCGCAAAUCUGACUC.GCUAUGG...................................ACUU......................................................UCAUAGC.U.C.GGG.AUUGCGGCCGUGUUCGGCACUGUACAGUGCCAAUACGCCUCGUAACGAGAGCGGUUCGUGCGG
#=GR NZ_AOLX01000027.1/131030-130844 CODON              .........................................................................................................................................................................................................................................................................................
#=GR NZ_AOLX01000027.1/131030-130844 TT_RNIE_SLOW       .........................................................................................................................................................................................................................................................................................
P_1C_Sed_2_UnCty_1113621/185-371                        CGCGGGAGGCAGUAGCGUGGUGGACGCUCCGGAGAUGGAAACGGUUUAGUUCGGUGACUGAUGACCAUACAUCGGGAACAGCACGACCGCAAAUCUGACAC.GCUGUGG...................................GUUU......................................................CCACAGC.U.U.GAG.AUUGCGGCCGUGUUCGGCUCCGUAGCCGAUACGCCUCGCUACACGAGCGGUUCGUGCGGUUCC
#=GR P_1C_Sed_2_UnCty_1113621/185-371 CODON             .........................................................................................................................................................................................................................................................................................
#=GR P_1C_Sed_2_UnCty_1113621/185-371 TT_RNIE_SLOW      .........................................................................................................................................................................................................................................................................................
ADL5mRS1u_GM034OG01ABXFC/349-162                        GUUCGCGCGCGAGCGACCGGUUUCGGACGGACAGAUGGAAACCGUUUAGUCGGGCGCUCGUCGUUGUAGAGACGGGAACAGCACGACCGCAAAUCUGACUC.GCCGUCC...................................GUUU......................................................GGGCGGC.UCC.GAG.AUUGCGGCCGUGUUCGGCGACGCACUGGAUGCGACAGAUCCAGGCGUUCGCCAAUCACGCCAG
#=GR ADL5mRS1u_GM034OG01ABXFC/349-162 CODON             .........................................................................................................................................................................................................................................................................................
#=GR ADL5mRS1u_GM034OG01ABXFC/349-162 TT_RNIE_SLOW      .........................................................................................................................................................................................................................................................................................
APHM01021510.1/41502-41686                              UCGACUCAUACAUUAGUAUUUUCCACAGGUAUCGGUCGCAAUGUUUUUAAUAUACUCAACCGCUAACUAUGUUGGGAACAGCACGGCCGCAAGUCUGACUC.GCCGU.....................................AUUUUG......................................................ACGGC.U.U.GGG.AUUGCGGAAGUGUGAUACUAGAGUCAAUACUCGUCUCUUAUUUCACCGCUUUUCUGCGGUCUG
#=GR APHM01021510.1/41502-41686 CODON                   .........................................................................................................................................................................................................................................................................................
#=GR APHM01021510.1/41502-41686 TT_RNIE_SLOW            .........................................................................................................................................................................................................................................................................................
P_A23_Liq_2_Fmt_1000692/6274-6090                       CAUAUAUCAGUACCAAUAUCAUCGGUAUCUGUCAGUCGCAAUGUUUUUUAUACGCUCAACCGAUAAUUUAGUUGGGAACAGCACGGCCGCAAAUCUGACUU.GCCGUC....................................UCUA.......................................................GACGGC.U.U.GGG.AUUGCGGAAGUGUGACACAAGAGCCGUAUCUGAUACUCGUCUCUUAUUUCACCGCUUUUCUGC
#=GR P_A23_Liq_2_Fmt_1000692/6274-6090 CODON            .........................................................................................................................................................................................................................................................................................
#=GR P_A23_Liq_2_Fmt_1000692/6274-6090 TT_RNIE_SLOW     .........................................................................................................................................................................................................................................................................................
P_A23_Liq_1_Fmt_1001408/1139-1323                       CAUAUAUCAGUACCAAUAUCAUCGGUAUCUGUCAGUCGCAAUGUUUUUUAUACACUCAACCGAUAAUUUAGUUGGGAACAGCACGGCCGCAAAUCUGACUU.GCCGUC....................................UCUA.......................................................GACGGC.U.U.GGG.AUUGCGGAAGUGUGACACAAGAGCCGUAUCUGAUACUCGUCUCUUAUUUCACCGCUUUUCUGC
#=GR P_A23_Liq_1_Fmt_1001408/1139-1323 CODON            .........................................................................................................................................................................................................................................................................................
#=GR P_A23_Liq_1_Fmt_1001408/1139-1323 TT_RNIE_SLOW     .........................................................................................................................................................................................................................................................................................
GSLNARP_contig28817/4692-4508                           CAUAUAUCAGUACCAAUAUCAUCGGUAUCUGUCAGUCGCAAUGUUUUUUAUACGCUCAACCGAUAAUUUAGCUGGGAACAGCACGGCCGCAAAUCUGACUU.GCCGUC....................................UCUA.......................................................GACGGC.U.U.GGG.AUUGCGGAAGUGUGACACAAGAGCCGUAUCUGAUACUCGUCUCUUAUUUCACCGCUUUUCUGC
#=GR GSLNARP_contig28817/4692-4508 CODON                .........................................................................................................................................................................................................................................................................................
#=GR GSLNARP_contig28817/4692-4508 TT_RNIE_SLOW         .........................................................................................................................................................................................................................................................................................
APHM01021421.1/191257-191073                            CGACUCAUACGUCAAGUUGCGCCGGUAUCCGUCGGUCGCAAUGUUUUUUAUACGCUCAACUGGUAAUUCAACUGGGAACAGCACGGCCGCAAAUCUGACUU.GCCGUC....................................UCUA.......................................................GACGGC.U.U.GGG.AUUGCGGAAGUGUGACACAAGAGCCGUAUCUGACACUCGUCUCUUAUUUCACCGCUUUUCUGC
#=GR APHM01021421.1/191257-191073 CODON                 .........................................................................................................................................................................................................................................................................................
#=GR APHM01021421.1/191257-191073 TT_RNIE_SLOW          .........................................................................................................................................................................................................................................................................................
SL_4KL_010_BRINE_10225816/243-38                        GACCGCGGUCUCGGCAGCAGGAUGCCGAAACCAGGUAGAAACCCUUUUGACCGCCCCAAUACACCGAUGACCUGGGAAGCGCACGGCCGCAAAUCUGACUC.GUCGUCCAC..GCCACC.........................CACUC...........................................GGUGUCGGUCGGGCGAC.U.C.GAG.AUUGCGGAAGUGCAGGGCCAGCAGACACUGCGAGGCCGUGGCGGUCAGUGCGAUUCCUAUCCU
#=GR SL_4KL_010_BRINE_10225816/243-38 CODON             .........................................................................................................................................................................................................................................................................................
#=GR SL_4KL_010_BRINE_10225816/243-38 TT_RNIE_SLOW      .........................................................................................................................................................................................................................................................................................
NZ_AOIU01000035.1/133107-133293                         AGAUUCGUCGAACGACCGCUGGGUCGGCCGGGUCCGAUGGAAACUGUUUAGUGUCGCAAAGGGGACUCUCCGGUGGGAACGCACGACCGCAAAUCUGACUC.GCUGUGC...................................GCUU......................................................GCACAGC.U.C.GGG.AUUGCGGCCGUGUCCGCGUCGAUCGGGCUUCGCAUCGCGAAGCGCGCGGCGCACACACGCACG
#=GR NZ_AOIU01000035.1/133107-133293 CODON              .........................................................................................................................................................................................................................................................................................
#=GR NZ_AOIU01000035.1/133107-133293 TT_RNIE_SLOW       .........................................................................................................................................................................................................................................................................................
SL_5KL_010_BRINE_10001052/13318-13505                   GGUUUUCUGCAUUCUACGUGUUUCUAUCAACCGUAACCGAGAGGUUUAUCAUGCGCAGUCGUAUUUUCACGAGUGGGAACACACGGCCGCAAAUCUGACAUCGCCGUCC...................................GCUU......................................................GGGCGGC.U.U.GGG.AUUGCGGAAGUGUUCAGCUCAGCCGGAGCCACGAUGGCGCGGCUGAGACGUGACUGAUAUCAU
#=GR SL_5KL_010_BRINE_10001052/13318-13505 CODON        .........................................................................................................................................................................................................................................................................................
#=GR SL_5KL_010_BRINE_10001052/13318-13505 TT_RNIE_SLOW .........................................................................................................................................................................................................................................................................................
SL_4KL_010_BRINE_10019393/281-94                        CCUCCGAGACUGCGACAAGGCGCUUAGCACCCACAACCGAGACGUUUAUACCGCACAGUCCAGUUGCUACGAGUGGGAACGCACGGCCGCAAAUCUGACAUCGCCGUCC...................................GCUU......................................................GGACGGC.U.U.GGG.AUUGCGGAAGUGUACAACCAGCCGCUGCCGCGGUGGUGCGGCUGAAUCGCGACUUUGCUGACA
#=GR SL_4KL_010_BRINE_10019393/281-94 CODON             .........................................................................................................................................................................................................................................................................................
#=GR SL_4KL_010_BRINE_10019393/281-94 TT_RNIE_SLOW      .........................................................................................................................................................................................................................................................................................
SL_6KL_011_BRINE_1125381/157-344                        GAUUUUCCCCCUUCUACCCGGUUGUUUCGACCGUAACCGAGAGGUUUAUGCCGCAUAGUCGUAUUGCUAUGAGUGGGAACGCACGGCCGCAAAUCUGACAUCGCCGUCC...................................GCUU......................................................GGGCGGC.U.U.GGG.AUUGCGGAAGUGUUCAAUCCAGCCGCAGCUACUGUAGCGCGGCUGGAACGUGACUGAUAUCAU
#=GR SL_6KL_011_BRINE_1125381/157-344 CODON             .........................................................................................................................................................................................................................................................................................
#=GR SL_6KL_011_BRINE_1125381/157-344 TT_RNIE_SLOW      .........................................................................................................................................................................................................................................................................................
SL_4KL_010_BRINE_10007098/1565-1379                     UUUUUGGCCAAGGCUCGACCGUCCAGAAACGUCGAACAGUAACGGUUAACAGUGCUGCUCCGUUUUCCAACAGUGGGAACGCACGACCGCAAAUCUGACUC.GCCGUCC...................................GUUU......................................................GGGCGGC.U.U.GGG.AUUGUGGUAGUGUCGGCCGACAGCCCGUGUUCCUCACGGAGGGCGGGCGAGGCGGCCACAUCG
#=GR SL_4KL_010_BRINE_10007098/1565-1379 CODON          .............................................PTS.........................................................................................................................................................................................................................................
#=GR SL_4KL_010_BRINE_10007098/1565-1379 TT_RNIE_SLOW   .........................................................................................................................................................................................................................................................................................
SL_4KL_010_BRINE_10047307/2004-2190                     CUCGGACGAUCACGUUCUCCCUGCCCUGGCUGCGAACAGUAACCGUUAACAGUGGUGGUCCGUUUUGCUCGAACGGGAACGCACGACCGCAAAUCUGACUC.GCCGUCC...................................GCUU......................................................GGGCGGC.U.U.GGG.AUUGUGGGAGUGUCGGCCGACAGCCGCUGUCCCGGGAGACCGGUACAGCCGGAAACACGGCCA
#=GR SL_4KL_010_BRINE_10047307/2004-2190 CODON          .........................................................................................................................................................................................................................................................................................
#=GR SL_4KL_010_BRINE_10047307/2004-2190 TT_RNIE_SLOW   .........................................................................................................................................................................................................................................................................................
NZ_BBMO01000001.1/1186823-1187010                       CUAUUGGCCGUUUCUCAGCGAUGAGUCUCGGCCCGGAUAGAAACCGUCAAGUGGCCCAGCGAGAAGAGGACAGUGGGAACACACGACCGCAAAUCUGACUC.GCCGUCC...................................GAUU......................................................GGGCGGC.UCC.GGG.AUUGCGGACGUGUCCGGCGUCACGCGCCGACCGCAGCCCUGCUGCAGACGCGCGAAUGAUAGU
#=GR NZ_BBMO01000001.1/1186823-1187010 CODON            .........................................................................................................................................................................................................................................................................................
#=GR NZ_BBMO01000001.1/1186823-1187010 TT_RNIE_SLOW     .........................................................................................................................................................................................................................................................................................
GSLNARP_GFPJP1N02JIM46/1-121                            ..................................................................AAGCGGGUGGGAACGCACGACCGCAAAUCUGACUC.GCCGCAC...................................GAUU......................................................GUGCGGC.U.C.GGG.AUUGCGGCCGUGUUCGCGCCACCGCGCGCAUCGCGGCGCCGCCGUCUGGCGGACAGCGGUACG
#=GR GSLNARP_GFPJP1N02JIM46/1-121 CODON                 .........................................................................................................................................................................................................................................................................................
#=GR GSLNARP_GFPJP1N02JIM46/1-121 TT_RNIE_SLOW          .........................................................................................................................................................................................................................................................................................
SL_4KL_010_BRINE_10142426/770-588                       ....UGCGAAAUUACGGUAUUCGUUCCCGACGCGAAAAGUAACCGUUAACAGUCCUGGCCGACAGGGUUCGCAUGGGAACGCACGGCCGCAAAUCUGACUC.GUCGUCC...................................ACUU......................................................GGGCGGC.U.C.GGG.AUUGCGGUAGUGUCACCCGCCGACCGUUGGCUGUCUCUGGGUUCUCGCCCAGCGCCAGCAGUC
#=GR SL_4KL_010_BRINE_10142426/770-588 CODON            .........................................................................................................................................................................................................................................................................................
#=GR SL_4KL_010_BRINE_10142426/770-588 TT_RNIE_SLOW     .........................................................................................................................................................................................................................................................................................
GSLNAS_F7I09SK02IMHTW/472-286                           GAUCCGUGUCGGUUCGGCGUAGACGGGCAGCCAGGACAGUAACAGUUAACAGUAGCCGGACGCUCCGUAGAGGUGGGAACGCACGACCGCAAAUCUGACUC.GUCGCCC...................................GCUU......................................................GGGCGGC.U.C.GGG.AUUGCGGUGGUGUCGACCGUCGACCGGAGUCCCACCCCACGUGGACCGGGACUCUCGCGGUCG
#=GR GSLNAS_F7I09SK02IMHTW/472-286 CODON                .........................................................................................................................................................................................................................................................................................
#=GR GSLNAS_F7I09SK02IMHTW/472-286 TT_RNIE_SLOW         .........................................................................................................................................................................................................................................................................................
SL_4KL_010_BRINE_10262119/223-409                       UGGAAAAAAUCAGUUUUGGAGCCGGUGAGCACCGAAAAGUAACCGUUAACAGUGCUGGCCUGUUUCGUCCGGGUGGGAACGCACGACCGCAAAUCUGACUC.GCCGUCU...................................ACUU......................................................GGGCGGC.U.U.GGG.AUUGCGGGAGUGUCGGCCAAUCGCCAGUCGUCCGUGCGUGGCUUCCACGCCCUGGACGACCGG
#=GR SL_4KL_010_BRINE_10262119/223-409 CODON            UG.......................................................................................................................................................................................................................................................................................
#=GR SL_4KL_010_BRINE_10262119/223-409 TT_RNIE_SLOW     .........................................................................................................................................................................................................................................................................................
SL_4KL_010_BRINE_10060909/1465-1651                     CGGAGAAGUGGGUGACGACUAGACAGUGGGCGAGAACAGUAACGGUUAACAGUGCUGACCCGCUGGCUUUCGAUGGGAACGCACGACCGCAAAUCUGACUC.GCCGUCU...................................GUUU......................................................GGAUGGC.U.U.GGG.AUUGCGGGAGUGUCGGCCGACGCUUUCGUCCGCUCUCGGGAUUGCCGGGUUCGGGACGAAAGU
#=GR SL_4KL_010_BRINE_10060909/1465-1651 CODON          ...................STP...................................................................................................................................................................................................................................................................
#=GR SL_4KL_010_BRINE_10060909/1465-1651 TT_RNIE_SLOW   .........................................................................................................................................................................................................................................................................................
SL_6KL_011_BRINE_1008478/2330-2145                      UGAGUCCCCCGCUGCGUGUACGGCGACAGAAGGGAGCCGUAACCGUUAACACACUCGAACGGCUGUUCUCGGGUGGGAACGCACGGCCGCAAAUCUGACUC.GCCGUCG...................................ACG.......................................................CGACGGC.U.C.GGG.AUUGCGGUAGUGUCGACCGCUGACCGCCGACGUCCGGCAGAGACACCUGUCUCUGGAGGCGUC
#=GR SL_6KL_011_BRINE_1008478/2330-2145 CODON           .........................................................................................................................................................................................................................................................................................
#=GR SL_6KL_011_BRINE_1008478/2330-2145 TT_RNIE_SLOW    .........................................................................................................................................................................................................................................................................................
APHM01021551.1/1290-1475                                GCCGUGGUGCGGGCACACAGACACGCCCGUCAGAAUGAAAACGAUUAACGGCCGUGAUGAAUUACCUUCUCUUUGGGAACACACGGCCGCAAAUCUGACUACGCCGCC....................................GAUU.......................................................GGCGGC.U.U.GAG.AUUGCGGUGGUGUCACACACACCGUGUGGUGACGUCCGCCCGGACGUCGAGUAGUCACCAGUG
#=GR APHM01021551.1/1290-1475 CODON                     ..................................AUG....................................................................................................................................................................................................................................................
#=GR APHM01021551.1/1290-1475 TT_RNIE_SLOW              .........................................................................................................................................................................................................................................................................................
GSLSAAI_GFP0ZZ301BID9D/460-275                          AUCGGGCGCGGACCGAGCCGAGAGCGGGCGUCCGGAAGGGAAACGGUUAACAGCCGAUCGGCCGAAACUCAGGUGGGAACGCACGGCCGCAACUCUGACAACGCCGCC....................................GAUU.......................................................GGCGGC.U.C.GGG.AUUGCGGUGGUGUCGCGCGAGAGCGCGGUGGCGUCCGCCUGGACGCCGAUCACCGAGCGGUCC
#=GR GSLSAAI_GFP0ZZ301BID9D/460-275 CODON               .........................................................................................................................................................................................................................................................................................
#=GR GSLSAAI_GFP0ZZ301BID9D/460-275 TT_RNIE_SLOW        .........................................................................................................................................................................................................................................................................................
GSLNAS_F7I09SK02H8PXO/1-139                             .................................................AGCGCGCCUCGCGGAGGUGUUCGUGGGAACGGCACGGUCGCAAAUCUGACUC.GCCGCCCG..................................UUC......................................................UGGGUGGC.U.U.GGG.AUUGCGAUAGUGCGGCCCGACCGCGAGCCCCGCCUGGCGGGUGGGGUGGCGGUCGGAAGACUA
#=GR GSLNAS_F7I09SK02H8PXO/1-139 CODON                  .........................................................................................................................................................................................................................................................................................
#=GR GSLNAS_F7I09SK02H8PXO/1-139 TT_RNIE_SLOW           .........................................................................................................................................................................................................................................................................................
GSLNAS_F7I09SK02JLDI6/360-173                           GGCGUGUGGUCGGGUGCCGUGUUCUGUGAGUCGUUUGGAAACCCUUUUGAGCGCGCCUCGCGGAGGUGUUGGUGGGAACGGCACGGUCGCAAAUCUGACUC.GCUGCCCG..................................GUU......................................................CGGGUGGC.U.U.GGG.AUUGCGAUAGUGCGGGCCCGACCGCGAGCCCUGUCUGCAGGAUGGGGUGGCGGUCGGGGAGCU
#=GR GSLNAS_F7I09SK02JLDI6/360-173 CODON                .........................................................................................................................................................................................................................................................................................
#=GR GSLNAS_F7I09SK02JLDI6/360-173 TT_RNIE_SLOW         .........................................................................................................................................................................................................................................................................................
SL_6KL_011_BRINE_1005455/469-288                        GACGAACUCGGAUCGCAGCGAGCGAAGCCAGCGAAUAGAAAACGCUUAACCGCCGCGUCGACCACCUCCCGGUGGGAACAGCACAGUCGUAACUCUGACUC.GCC.......................................CCGUUGN.......................................................GGC.U.U.GGG.AUUGCGACAGUGCGCCACCAGCCGCGGCAGACGCACGGUCGACGCUGUCGACCCCGUCCGUGC
#=GR SL_6KL_011_BRINE_1005455/469-288 CODON             .........................................................................................................................................................................................................................................................................................
#=GR SL_6KL_011_BRINE_1005455/469-288 TT_RNIE_SLOW      .........................................................................................................................................................................................................................................................................................
SL_5KL_010_BRINE_10006403/4924-4743                     AGCGGAUCGACAAAGACUCACACAGCGACUGGCGAUGGAAAACCAUUAAGCCUCGAAGCCAGACAGUAUCAGUGGGAACAGCACAGUCGUAACUCUGACUC.GCCCA.....................................UGU.........................................................UGGGC.U.U.GGG.AUUGCGAUAGUGCGCCGGUACCCCGUGAGCUGAUCGAUCGUAGUUCGAUCGUGAGCCUCGGGA
#=GR SL_5KL_010_BRINE_10006403/4924-4743 CODON          .........................................................................................................................................................................................................................................................................................
#=GR SL_5KL_010_BRINE_10006403/4924-4743 TT_RNIE_SLOW   .........................................................................................................................................................................................................................................................................................
GRCP39E01BOGZV/510-388                                  .........................................................CCGUGGAGACACCAUUGGGAACAGCACAGUCGUAACUCUGACUC.GCCC......................................UCG..........................................................GGGC.U.U.GGG.AUUGCGACAGUGCGCUGCCAGCCCCCGGUGGCGGUCGACCGACGGUCGACCCUGCCGCGGGAC
#=GR GRCP39E01BOGZV/510-388 CODON                       .........................................................................................................................................................................................................................................................................................
#=GR GRCP39E01BOGZV/510-388 TT_RNIE_SLOW                .........................................................................................................................................................................................................................................................................................
P_A23_Liq_1_Fmt_1014328/409-229                         CGGGGAACUGGGUACUGUUUCGGCAGUCGCGCCGAAUAGAAAGCCAUUAACGCCCACAAUGGAGACUACCGGUGGGAACAGCACAGUCGUAACUCUGACUC.GCCU......................................UCAC.........................................................GGGC.U.U.GGG.AUUGCGACAGUGCGCCACCAGCCGGACGGGGGGUGUGGCCCCCGGGCCAGCCGUCCGUUUCGG
#=GR P_A23_Liq_1_Fmt_1014328/409-229 CODON              .........................................................................................................................................................................................................................................................................................
#=GR P_A23_Liq_1_Fmt_1014328/409-229 TT_RNIE_SLOW       .........................................................................................................................................................................................................................................................................................
APHM01010841.1/1560-1380                                GGCCUUCGACUCGGGGUAAUGAACCCGUCAGCAAAUAGAAAGCCCUUAACGCCCACAGCAGGGACAAAUCGGUGGGAACAGCACAGUCGUAACUCUGACUC.GCCC......................................AUAC.........................................................GGGC.U.U.GGG.AUUGCGACAGUGCGCCACCAGCCCGCGACGACCAGUUGGUCGUCUCUGGUCUGUGUGGACACG
#=GR APHM01010841.1/1560-1380 CODON                     .........................................................................................................................................................................................................................................................................................
#=GR APHM01010841.1/1560-1380 TT_RNIE_SLOW              .........................................................................................................................................................................................................................................................................................
P_A23_Liq_3_Fmt_1003525/2099-2279                       GGCCUUCGACUCGGGGUAAUGAACCCAUCAGCAAAUAGAAAGCCAUUAACGCCCACAACGGAGACAGAUCAGUGGGAACAGCACAGUCGUAACUCUGACUC.GCCC......................................ACAC.........................................................GGGC.U.U.GGG.AUUGCGACAGUGCGCCACCAGCCCGCGACGAUCAGUUGGUCGUCUCUGGGCUGUGUGGACACG
#=GR P_A23_Liq_3_Fmt_1003525/2099-2279 CODON            .........................................................................................................................................................................................................................................................................................
#=GR P_A23_Liq_3_Fmt_1003525/2099-2279 TT_RNIE_SLOW     .........................................................................................................................................................................................................................................................................................
APHM01021204.1/7911-7731                                GGGGAAAUGGGUGGCUAUCUCGGCCGUCGUACCGAAUAGAAAGCUCUUAACGCCCACAAUAGAGACUACCGGUGGGAACAGCACAGUCGUAACUCUGACUC.GCCC......................................ACAC.........................................................GGGC.U.U.GGG.AUUGCGACAGUGCGCCACCAGCCGGACGGGGGGUGUGGCCCCCGGGCCAGCCGCCCCUCUCGG
#=GR APHM01021204.1/7911-7731 CODON                     .........................................................................................................................................................................................................................................................................................
#=GR APHM01021204.1/7911-7731 TT_RNIE_SLOW              .........................................................................................................................................................................................................................................................................................
P_A23_Liq_1_Fmt_1003446/1933-2113                       AGGCCUUCGACUCGGGGUAAUGAACCCAUCAGCAAAUAGAAAGCCCUUAACGCCCACAACGGAGACAAUCAGUGGGAACAGCACAGUCGUAACUCUGACUC.GCCC......................................ACAC.........................................................GGGC.U.U.GGG.AUUGCGACAGUGCGCCACCAGCCCGCGACGAUCAGUUGGUCGUCUCUGGGCUGUGUGGACACG
#=GR P_A23_Liq_1_Fmt_1003446/1933-2113 CODON            .........................................................................................................................................................................................................................................................................................
#=GR P_A23_Liq_1_Fmt_1003446/1933-2113 TT_RNIE_SLOW     .........................................................................................................................................................................................................................................................................................
ADL20m3uS_contig11784/13932-14058                       ......................................................GCGUCGACCAGACACCGAUGGGAACAGCACAGUCGUAACUCUGACUC.GCCC......................................CUCG.........................................................GGGC.U.U.GGG.AUUGCGACAGUGCGCUGCCAGCCCCCGGUGGCGGUCGACUGCUGUCGACCCUGCUGUGGGACU
#=GR ADL20m3uS_contig11784/13932-14058 CODON            .........................................................................................................................................................................................................................................................................................
#=GR ADL20m3uS_contig11784/13932-14058 TT_RNIE_SLOW     .........................................................................................................................................................................................................................................................................................
ADL20m3uS_contig11574/35672-35492                       GACACUGAGUCAGUCGACGGCACACCCAUACGGAAUAGAAAACCCUUAACGCCCACACCGUGGAGACACCAUUGGGAACAGCACAGUCGUAACUCUGACUC.GCCC......................................CUCG.........................................................GGGC.U.U.GGG.AUUGCGACAGUGCGCUGCCAGCCCCCGGUGGCGGUCGACCCGACGGUCGACCCUGCCGCGGGA
#=GR ADL20m3uS_contig11574/35672-35492 CODON            .........................................................................................................................................................................................................................................................................................
#=GR ADL20m3uS_contig11574/35672-35492 TT_RNIE_SLOW     .........................................................................................................................................................................................................................................................................................
SL_4KL_010_BRINE_10059133/294-114                       ACGGAUGUCAACACCAAACACCCAGCGCGCACGAAUAGAAAACCCUUAACGCCCGCGUGGUAGAAGAUCCGAUGGGAACAGCACAGUCGUAACUCUGACUC.GCCC......................................UUCG.........................................................GGGC.U.U.GGG.AUUGCGACAGUGCGCCACCAGCCCCAGCAGGCGGACCAUCGGUCCGUGAGACAGCAGUGCUGU
#=GR SL_4KL_010_BRINE_10059133/294-114 CODON            .........................................................................................................................................................................................................................................................................................
#=GR SL_4KL_010_BRINE_10059133/294-114 TT_RNIE_SLOW     .........................................................................................................................................................................................................................................................................................
SL_6KL_011_BRINE_1000187/3593-3773                      UCGGCUGUCAACACCGAACACCCAGCGCGCACGAAUAGAAAACUCUUAACGCCCGCGUGGUAGAAGAUCAGGUGGGAACAGCACAGUCGUAACUCUGACUC.GCCC......................................UUCG.........................................................GGGC.U.U.GGG.AUUGCGACAGUGCGCCACCAGCCCCAGCAGGCGGACCCUCGGUCCGUAAGACAGCUGUGCCGU
#=GR SL_6KL_011_BRINE_1000187/3593-3773 CODON           .........................................................................................................................................................................................................................................................................................
#=GR SL_6KL_011_BRINE_1000187/3593-3773 TT_RNIE_SLOW    .........................................................................................................................................................................................................................................................................................
ADL5mRS1u_GM034OG02GJ0EH/240-60                         GACACUGAGUCAGUCGACGGCACACCCAUACGGAAUAGAAAACCCUUAACGCCCACACCGUGGAGACACCAGUGGGAACAGCACAGUCGUAACUCUGACUC.GCCC......................................CUCG.........................................................GGGC.U.U.GGG.AUUGCGACAGUGCGCUGCCAGCCCCCGGUGGCGGUCGACACCGCAGUCGACCCUGCCGCGGGA
#=GR ADL5mRS1u_GM034OG02GJ0EH/240-60 CODON              ...................................................................................................................................................................................................................................AUG...................................................
#=GR ADL5mRS1u_GM034OG02GJ0EH/240-60 TT_RNIE_SLOW       .........................................................................................................................................................................................................................................................................................
P_1C_Sed_2_UnCty_1025083/236-416                        CGGCCAGACAACCGUCGAUCAACUGCCGACCAGAAUAGAAAACCCUUAACGCCCACACCGUUCACACACCAGUGGGAACAGCACAGUCGUAACUCUGACUC.GCCC......................................CUCG.........................................................GGGC.U.U.GGG.AUUGCGACAGUGCGCUGCCAGCCCCCGGUAGCGGUCGACACAGCAGUCGACCCUGCCGCGGGA
#=GR P_1C_Sed_2_UnCty_1025083/236-416 CODON             .........................................................................................................................................................................................................................................................................................
#=GR P_1C_Sed_2_UnCty_1025083/236-416 TT_RNIE_SLOW      .........................................................................................................................................................................................................................................................................................
SL_4KL_010_BRINE_10300408/165-346                       AUCACUUGACAUCGUCCAGCGACUCCGUCUACAAAUAGAAAACGCUUAACCGACGCGUCGACCACUUCCCGAUGGGAACAGCACAGUCGUAACUCUGACUC.GCCCC.....................................GUU.........................................................GGGGC.U.U.GGG.AUUGCGACAGUGCGCCGCCAGCCGCAGCAGGCGUGGGUCGACGCUGUCGACCACCUGUGGGGC
#=GR SL_4KL_010_BRINE_10300408/165-346 CODON            .........................................................................................................................................................................................................................................................................................
#=GR SL_4KL_010_BRINE_10300408/165-346 TT_RNIE_SLOW     .........................................................................................................................................................................................................................................................................................
SL_4KL_010_BRINE_10350117/229-361                       CGACUCGACAGCAGCUGGCGGCUGUCAGCCACGAAUGGAAAACCCUUAACGCACGCGUCGACGACCCUCCGAUGGGAACAGCACAGUCGUAACUCUGACUC.GCCCC.....................................GUU.........................................................GGGGC.U.U.GGG.AUUGCGACAGUGCG.................................................
#=GR SL_4KL_010_BRINE_10350117/229-361 CODON            .........................................................................................................................................................................................................................................................................................
#=GR SL_4KL_010_BRINE_10350117/229-361 TT_RNIE_SLOW     .........................................................................................................................................................................................................................................................................................
SL_4KL_010_BRINE_10637802/147-1                         UCGAUUUUUCGUUCGGCCCCUCGAUAAGAGCCGAAUAGAAAACGCUUAAGCGCCGCGUCGACCACUCCCCGAUGGGAACAGCACAGUCGUAACUCUGACUC.GCCCC.....................................GUU.........................................................GGGGC.U.U.GGG.AUUGCGACAGUGCGCCGCCAGCCGCAGC...................................
#=GR SL_4KL_010_BRINE_10637802/147-1 CODON              .........................................................................................................................................................................................................................................................................................
#=GR SL_4KL_010_BRINE_10637802/147-1 TT_RNIE_SLOW       .........................................................................................................................................................................................................................................................................................
SL_4KL_010_BRINE_10714498/36-204                        CUCGCUUUUACAUUCGGCCCCUCGACAAGAGCUAAAUAGAAAACGCUUAACCGCCGCGUCGACCACUCCCGAUGGGAACAGCACAGUCGUAACUCUGACUC.GCCCC.....................................GUU.........................................................GGGGC.U.U.GGG.AUUGCGACAGUGCGCCGCCAGCCGCAGCAGGCGUGGGUCGACACUGUCGA.............
#=GR SL_4KL_010_BRINE_10714498/36-204 CODON             .........................................................................................................................................................................................................................................................................................
#=GR SL_4KL_010_BRINE_10714498/36-204 TT_RNIE_SLOW      .........................................................................................................................................................................................................................................................................................
SL_5KL_010_BRINE_10197968/118-299                       UCGCUUUUUCGUUCGGCCCCUCGAUAAGAGCCGAAUAGAAAACGCUUAAGCGCCGCGUCGACCACCUUCCGAUGGGAACAGCACAGUCGUAACUCUGACUC.GCCCC.....................................GUU.........................................................GGGGC.U.U.GGG.AUUGCGACAGUGCGCCGCCAGCUGCAGCAGGCGUGCGGUCGAGACUGUCGACCACCUGUGCGG
#=GR SL_5KL_010_BRINE_10197968/118-299 CODON            .............................................PTS.........................................................................................................................................................................................................................................
#=GR SL_5KL_010_BRINE_10197968/118-299 TT_RNIE_SLOW     .........................................................................................................................................................................................................................................................................................
SL_4KL_010_BRINE_10023425/3253-3434                     GAGCGGUUAGGGUGGUUUUGCCCUAACGACUGAAAUAGAAAACUCUUAACGCCCACGUCGACCACCACCUGAUGGGAACAGCACAGUCGUAACUCUGACUC.GCCCC.....................................GUU.........................................................GGGGC.U.U.GGG.AUUGCGACAGUGCGCCGCCAGCCGCAGCAGGCGUUGGGUCGAUGCUGUCGAUCCCGUCCGUGC
#=GR SL_4KL_010_BRINE_10023425/3253-3434 CODON          .........................................................................................................................................................................................................................................................................................
#=GR SL_4KL_010_BRINE_10023425/3253-3434 TT_RNIE_SLOW   .........................................................................................................................................................................................................................................................................................
SL_4KL_010_BRINE_10204576/44-225                        CGACUCGACAGCAGCUGGCGGCUGUCAGCCACGAAUGGAAAACCCUUAACGCACGCGUCGACNACCCUCCGAUGGGAACAGCACAGUCGUAACUCUGACUC.GCCCC.....................................GUU.........................................................GGGGC.U.U.GGG.AUUGCGACAGUGCGCCGCCAGCCGCAGCAGGCGUGGGUCGACGACUGUCGACCACCUGUGCGG
#=GR SL_4KL_010_BRINE_10204576/44-225 CODON             .........................................................................................STP.............................................................................................................................................................................................
#=GR SL_4KL_010_BRINE_10204576/44-225 TT_RNIE_SLOW      .........................................................................................................................................................................................................................................................................................
SL_5KL_010_SED_10041201/1051-870                        UCGCUUUUUCGUUCGGCCCCUCGAUAAGAGCCGAAUAGAAAACGCUUAACCGACGCGUCGACCACCCUCCGAUGGGAACAGCACAGUCGUAACUCUGACUC.GCCCC.....................................GUU.........................................................GGGGC.U.U.GGG.AUUGCGACAGUGCGCCGCCAGCCGCAGCAGGCGUGGGUCGACGCUGUCGACCACCUGUGCGGC
#=GR SL_5KL_010_SED_10041201/1051-870 CODON             .........................................................................................................................................................................................................................................................................................
#=GR SL_5KL_010_SED_10041201/1051-870 TT_RNIE_SLOW      .........................................................................................................................................................................................................................................................................................
SL_6KL_011_BRINE_1114368/191-372                        AUCACUUGACAUCGUCCAGCGACUCCGUCUACAAAUAGAAAACGCUUAACCGACACGUCGACCACUUCCCGAUGGGAACAGCACAGUCGUAACUCUGACUC.GCCCC.....................................GUU.........................................................GGGGC.U.U.GGG.AUUGCGACAGUGCGCCGCCAGCCGCAGCAGGCGUGCGGUCGAGACUGUCGACCACCUGUGCGG
#=GR SL_6KL_011_BRINE_1114368/191-372 CODON             .............................................PTS.........................................................................................................................................................................................................................................
#=GR SL_6KL_011_BRINE_1114368/191-372 TT_RNIE_SLOW      .........................................................................................................................................................................................................................................................................................
SL_4KL_010_BRINE_10020685/153-1                         GCUUAUCGAGAGAACAGCACGCAGAGAGAGACGAAUAGAAAACCCUUAACCGACGCGUCGACCACCUCCCGAUGGGAACAGCACAGUCGUAACUCUGACUC.GCCCC.....................................GUU.........................................................GGGGC.U.U.GGG.AUUGCGACAGUGCGCUGUCAGCACCCGGUGUCGG.............................
#=GR SL_4KL_010_BRINE_10020685/153-1 CODON              .........................................................................................................................................................................................................................................................................................
#=GR SL_4KL_010_BRINE_10020685/153-1 TT_RNIE_SLOW       .........................................................................................................................................................................................................................................................................................
SL_6KL_011_BRINE_1011655/355-174                        UCUUGACGCUGAGCGUUCGCCAGUCGUAGGUGGAAUAGAAAACGCUUAACCGACGCGUCGACCACCCACCGAUGGGAACAGCACAGUCGUAACUCUGACUC.GCCCC.....................................GUU.........................................................GGGGC.U.U.GGG.AUUGCGACAGUGCGCCGCCAGCCGCAGCAGGCGUGGGUCGACGACUGUCGACCACCUGUGCGG
#=GR SL_6KL_011_BRINE_1011655/355-174 CODON             .........................................................................................................................................................................................................................................................................................
#=GR SL_6KL_011_BRINE_1011655/355-174 TT_RNIE_SLOW      .........................................................................................................................................................................................................................................................................................
SL_5KL_010_BRINE_10209515/213-361                       CGACUCGACAGCAGCUGGCGGCUGUCAGCCACGAAUGGAAAACCCUUAACGCACGCGUCGACCACCCUCCGAUGGGAACAGCACAGUCGUAACUCUGACUC.GCCCC.....................................GUU.........................................................GGGGC.U.U.GGG.AUUGCGACAGUGCGCCGCCAGCCGCAGCAG.................................
#=GR SL_5KL_010_BRINE_10209515/213-361 CODON            .........................................................................................................................................................................................................................................................................................
#=GR SL_5KL_010_BRINE_10209515/213-361 TT_RNIE_SLOW     .........................................................................................................................................................................................................................................................................................
SL_6KL_011_BRINE_1001544/2317-2136                      GAGCNGUGAGGCUGNCUUUGUNCCAGCNACUGAAAUAGAAAAGCCUUAACGCCCACGUCGACCACCGUCCGAUGGGAACAGCACAGUCGUAACUCUGACUC.GCCCC.....................................GUU.........................................................GGGGC.U.U.GGG.AUUGCGACAGUGCGCUCACAGCGCCCGGUGGCGGUCGAGCAGUCGACCGUCUCACGGGACUGC
#=GR SL_6KL_011_BRINE_1001544/2317-2136 CODON           .........................................................................................................................................................................................................................................................................................
#=GR SL_6KL_011_BRINE_1001544/2317-2136 TT_RNIE_SLOW    .........................................................................................................................................................................................................................................................................................
SL_6KL_011_BRINE_1024707/145-1                          AUCACUUGACAUCGUCCAGCGACUCCGUCGGCAAAUAGAAAACCCUUAACCGACGCGUCGACCACCCACCGAUGGGAACAGCACAGUCGUAACUCUGACUC.GCCCC.....................................GUU.........................................................GGGGC.U.U.GGG.AUUGCGACAGUGCGCCACCAGCCGCA.....................................
#=GR SL_6KL_011_BRINE_1024707/145-1 CODON               .........................................................................................................................................................................................................................................................................................
#=GR SL_6KL_011_BRINE_1024707/145-1 TT_RNIE_SLOW        .........................................................................................................................................................................................................................................................................................
SL_5KL_010_BRINE_10059954/998-1153                      UCACUCGGUAGCAGCCAACGGCUGUCAGCGACGAAUGGAAAACUCUUAACGCACGCGUCGACGACCUUCCGAUGGGAACAGCACAGUCGUAACUCUGACUC.GCCCC.....................................GUU.........................................................GGGGC.U.U.GGG.AUUGCGACAGUGCGCCGCCAGCCGCAGCAGGCGUGGG..........................
#=GR SL_5KL_010_BRINE_10059954/998-1153 CODON           .........................................................................................................................................................................................................................................................................................
#=GR SL_5KL_010_BRINE_10059954/998-1153 TT_RNIE_SLOW    .........................................................................................................................................................................................................................................................................................
SL_4KL_010_BRINE_10154812/440-259                       CGCCCGGUUAGAAUAGAUGAGACGCUCGAUUGGAAUAGAAAACGCUUAACCGACGCGUCGACCACCGUUCGAUGGGAACAGCACAGUCGUAACUCUGACUC.GCCCC.....................................GUU.........................................................GGGGC.U.U.GGG.AUUGCGACAGUGCGCUGUCAGCCUCUGGUCGCGCUCGACCCGCCAGUCGACCGACCCGGGAGC
#=GR SL_4KL_010_BRINE_10154812/440-259 CODON            .........................................................................................................................................................................................................................................................................................
#=GR SL_4KL_010_BRINE_10154812/440-259 TT_RNIE_SLOW     .........................................................................................................................................................................................................................................................................................
SL_4KL_010_BRINE_10414697/181-325                       UCUCGACGCCGAGCGUUCGCCGGUCGUAAGGAGAAUAGAAAACGCUUAACCGACGCGUCGACGACCCUCCGAUGGGAACAGCACAGUCGUAACUCUGACUC.GCCCC.....................................GUU.........................................................GGGGC.U.U.GGG.AUUGCGACAGUGCGCUGUUAGCCUCC.....................................
#=GR SL_4KL_010_BRINE_10414697/181-325 CODON            .........................................................................................................................................................................................................................................................................................
#=GR SL_4KL_010_BRINE_10414697/181-325 TT_RNIE_SLOW     .........................................................................................................................................................................................................................................................................................
SL_5KL_010_BRINE_10109794/565-384                       UCGCUUUUACAUUCGGCCCCUCGACAAGAGCUAAAUAGAAAACGCUUAACCGCCGCGUCGACCACUCACCGAUGGGAACAGCACAGUCGUAACUCUGACUC.GCCCC.....................................GUU.........................................................GGGGC.U.U.GGG.AUUGCGACAGUGCGCCGCCAGCCGCAGCAGGCGUGGGUCGACACUGUCGACCACCUGUGCGGC
#=GR SL_5KL_010_BRINE_10109794/565-384 CODON            .........................................................................................................................................................................................................................................................................................
#=GR SL_5KL_010_BRINE_10109794/565-384 TT_RNIE_SLOW     .........................................................................................................................................................................................................................................................................................
SL_5KL_010_BRINE_10069484/248-67                        AAUACAUAGUUGACGGCAAACAGCGUCGGCUGAAAUAGAAAACCCUUAACGUUCAGGUCGACCACCACCCGAUGGGAACAGCACAGUCGUAACUCUGACUC.GCCCC.....................................GUU.........................................................GGGGC.U.U.GGG.AUUGCGACAGUGCGCCGCCAGCCGCAGCAGGUGUGGGUCGACGCUGUCGACCACCUGUGCGGC
#=GR SL_5KL_010_BRINE_10069484/248-67 CODON             .........................................................................................................................................................................................................................................................................................
#=GR SL_5KL_010_BRINE_10069484/248-67 TT_RNIE_SLOW      .........................................................................................................................................................................................................................................................................................
SL_4KL_010_BRINE_10162859/277-96                        GAGCAGUGAGGCUGGCUUUGUUCCAGCCACUGAAAUAGAAAAGCCUUAACGCCCACGUCGACCACCGNCCNAUGGGAACAGCACAGUCGUAACUCUGACUC.GCCCC.....................................GUU.........................................................GGGGC.U.U.GGG.AUUGCGACAGUGCGCCACCAGCCGCGGCAGACGCACGGUCGACGCUGUCGACCGCGUCCGUCU
#=GR SL_4KL_010_BRINE_10162859/277-96 CODON             .............................................PTS.........................................................................................................................................................................................................................................
#=GR SL_4KL_010_BRINE_10162859/277-96 TT_RNIE_SLOW      .........................................................................................................................................................................................................................................................................................
SL_4KL_010_BRINE_10275765/248-67                        GAGCGGUGAGGCUGUCUUUGUCCCAGCGACUGAAAUAGAAAACUCUUAACGCCCACGUCGACCACCGUCCGUUGGGAACAGCACAGUCGUAACUCUGACUC.GCCCC.....................................GUU.........................................................GGGGC.U.U.GGG.AUUGCGACAGUGCGCCACCAGCCGCGGCAGACGCACGGUCGACGCUGUCGACCACCUGUGCGG
#=GR SL_4KL_010_BRINE_10275765/248-67 CODON             .............................................PTS.........................................................................................................................................................................................................................................
#=GR SL_4KL_010_BRINE_10275765/248-67 TT_RNIE_SLOW      .........................................................................................................................................................................................................................................................................................
GSLSAAI_GFP0ZZ301EKX2T/376-195                          GACACUGAGUCAGUCGACGGCACACCACCGCCGAAUAGAAAACCAUUAACGCCCGCGUCGACCACUCCCCGUUGGGAACAGCACAGUCGUAACUCUGACUC.GCCCC.....................................GUU.........................................................GGGGC.U.U.GGG.AUUGCGACAGUGCGCUGCCAGCCCCCGGUGGCGGUCGACACGGGAGUCGACCCUGCCGCGGGA
#=GR GSLSAAI_GFP0ZZ301EKX2T/376-195 CODON               .........................................................................................................................................................................................................................................................................................
#=GR GSLSAAI_GFP0ZZ301EKX2T/376-195 TT_RNIE_SLOW        .........................................................................................................................................................................................................................................................................................
SL_4KL_010_BRINE_10097307/285-104                       AUCACUUGACAUCGUCCAGCGACUCCGUCGGCAAAUAGAAAACGCUUAAGCGCCGCGUCGACCACCUCCCGGUGGGAACAGCACAGUCGUAACUCUGACUC.GCCCC.....................................GUU.........................................................GGGGC.U.U.GGG.AUUGCGACAGUGCGCUCACAGCCCCCGGUGGCGGUCGACCCACCAGUCGGCCGUCCCGCGGGA
#=GR SL_4KL_010_BRINE_10097307/285-104 CODON            .PTS.....................................................................................................................................................................................................................................................................................
#=GR SL_4KL_010_BRINE_10097307/285-104 TT_RNIE_SLOW     .........................................................................................................................................................................................................................................................................................
SL_4KL_010_BRINE_10048125/2030-2178                     CAUUCGACAUCGUUUAGCGACUCCGUCGAAGUGAAAUAGAAAACGCUUAACCGACGCGUCGACCACCCUCCGUGGGAACAGCACAGUCGUAACUCUGACUC.GCCCC.....................................GUU.........................................................GGGGC.U.U.GGG.AUUGCGACAGUGCGCCGCCAGCCGCAGCAG.................................
#=GR SL_4KL_010_BRINE_10048125/2030-2178 CODON          .........................................................................................................................................................................................................................................................................................
#=GR SL_4KL_010_BRINE_10048125/2030-2178 TT_RNIE_SLOW   .........................................................................................................................................................................................................................................................................................
SL_4KL_010_BRINE_10328064/116-297                       GACGAACUCGGAUCGCAGCGAGCGAAGCCAGCGAAUAGAAAACGCUUAACCGCCGCGUCGACCACCUCCCGGUGGGAACAGCACAGUCGUAACUCUGACUC.GCCCC.....................................GUU.........................................................GGGGC.U.U.GGG.AUUGCGACAGUGCGCCACCAGCCGCGGCAGACGCACGGUCGACGCUGUCGACCCCGUCCGUGC
#=GR SL_4KL_010_BRINE_10328064/116-297 CODON            .........................................................................................................................................................................................................................................................................................
#=GR SL_4KL_010_BRINE_10328064/116-297 TT_RNIE_SLOW     .........................................................................................................................................................................................................................................................................................
SL_6KL_011_BRINE_1018831/571-390                        AUCACUUGACAUCGUCCAGCGACUCCGUCGGCAAAUAGAAAACGCUUAACCGCCGCGUCGACCACCUCCCGGUGGGAACAGCACAGUCGUAACUCUGACUC.GCCCC.....................................GUU.........................................................GGGGC.U.U.GGG.AUUGCGACAGUGCGCUCACCAGCCNCNGNNGNCGGUCGACCCACCAGUUGGCCGUCUCGCGGG
#=GR SL_6KL_011_BRINE_1018831/571-390 CODON             .........................................................................................................................................................................................................................................................................................
#=GR SL_6KL_011_BRINE_1018831/571-390 TT_RNIE_SLOW      .........................................................................................................................................................................................................................................................................................
SL_4KL_010_BRINE_10013651/281-100                       GCGUCGAGCACGGGCCGGUAGCUCGACGACUGAAAUAGAAAACCCUUAACGCCCACGCCGAGCAGUGAUCAGUGGGAACAGCACAGUCGUAACUCUGACUC.GCCCC.....................................GUU.........................................................GGGGC.U.U.GGG.AUUGCGACAGUGCGCUGUGAGCCCUUGGUCGAGUACUCGACCAGCCGAUGGGCUCGCAGACAC
#=GR SL_4KL_010_BRINE_10013651/281-100 CODON            .........................................................................................................................................................................................................................................................................................
#=GR SL_4KL_010_BRINE_10013651/281-100 TT_RNIE_SLOW     .........................................................................................................................................................................................................................................................................................
P_A23_Liq_1_Fmt_1006894/1119-939                        GCAGUCACAACCCGGUUUGCGGUGUCGCCAACAAAUAGAAAGCUCUUAACACCCACAGCGGGCACAGUUUGAUGGGAACAGCACAGUCGUAACUCUGACUC.GCCC......................................GUUU.........................................................GGGC.U.U.GGG.AUUGCGACAGUGCGCCGCCAGCCCGCGGCGACCAGUCUGUCGUCUCGGGCUGUGUGGACACGU
#=GR P_A23_Liq_1_Fmt_1006894/1119-939 CODON             .........................................................................................................................................................................................................................................................................................
#=GR P_A23_Liq_1_Fmt_1006894/1119-939 TT_RNIE_SLOW      .........................................................................................................................................................................................................................................................................................
P_1C_Liq_3_UnCty_1011064/24-204                         GGCCUUCGACUCGGGGUAAUGAGCCCGUCGGCGAAUAGAAAGCCCUUAACGCCCACAGCGGCGAGCAAUCGCUGGGAACAGCACAGUCGUAACUCUGACUC.GCCC......................................GUUU.........................................................GGGC.U.U.GGG.AUUGCGACAGUGCGCCACCAGCCCGUGGCGACCAGUCUGUCGUCUCUGGGCUGUGUGGACACG
#=GR P_1C_Liq_3_UnCty_1011064/24-204 CODON              .........................................................................................................................................................................................................................................................................................
#=GR P_1C_Liq_3_UnCty_1011064/24-204 TT_RNIE_SLOW       .........................................................................................................................................................................................................................................................................................
P_A23_Liq_2_Fmt_1004041/261-81                          GCAGUCACAACCCGGUUUGCGGUGUCGCCAUCAAAUAGAAAGCUCUUAACACCCACAGCGAGCACGGUUUGGUGGGAACAGCACAGUCGUAACUCUGACUC.GCCC......................................GUCU.........................................................GGGC.U.U.GGG.AUUGCGACAGUGCGCCACCAGCCCGCAGCGACUAGUUGGUCGUCUCUGGGCGGUGUGGACACG
#=GR P_A23_Liq_2_Fmt_1004041/261-81 CODON               .........................................................................................................................................................................................................................................................................................
#=GR P_A23_Liq_2_Fmt_1004041/261-81 TT_RNIE_SLOW        .........................................................................................................................................................................................................................................................................................
APHM01021593.1/13397-13577                              GUAGUCACGACCGUGUUUGCGGUGACGCCAACAAAUAGAAACCUCUUAACACCCACAGCGGACAUGAUCUGGUGGGAACAGCACAGUCGUAACUCUGACUC.GCCC......................................GUCU.........................................................GGGC.U.U.GGG.AUUGCGACAGUGCGCCGCCAGCCCGCGGCGACCAGUCUGUCGUCUCGGGCUGUGUGGACACGU
#=GR APHM01021593.1/13397-13577 CODON                   .........................................................................................................................................................................................................................................................................................
#=GR APHM01021593.1/13397-13577 TT_RNIE_SLOW            .........................................................................................................................................................................................................................................................................................
P_A23_Liq_1_Fmt_1011742/154-334                         GGCCUUCGACUCGGGGUUAUGCACCCGUCAGCAAAUAGAAAGCCAUUAACGCCCACAGCAGCGAUCGACUGGUGGGAACAGCACAGUCGUAACUCUGACUC.GCCC......................................AUCU.........................................................GGGC.U.U.GGG.AUUGCGACAGUGCGCCACCAGCCCGCGGCGACUAGUUGGUCGUCUCUGGGCUGUGUGGACACG
#=GR P_A23_Liq_1_Fmt_1011742/154-334 CODON              .........................................................................................................................................................................................................................................................................................
#=GR P_A23_Liq_1_Fmt_1011742/154-334 TT_RNIE_SLOW       .........................................................................................................................................................................................................................................................................................
P_A23_Liq_3_Fmt_1033915/315-135                         GGCCUUCGACUCGGGGUUAUGCACCCGUCAGCAAAUAGAAAGCCCUUAACGCCCACAGCGGCGACCGACUGGUGGGAACAGCACAGUCGUAACUCUGACUC.GCCC......................................AUCU.........................................................GGGC.U.U.GGG.AUUGCGACAGUGCGCCACCAGCCCGCGGCGACUAGUUGGUCGUCUCUGGGCUGUGUGGACACG
#=GR P_A23_Liq_3_Fmt_1033915/315-135 CODON              .........................................................................................................................................................................................................................................................................................
#=GR P_A23_Liq_3_Fmt_1033915/315-135 TT_RNIE_SLOW       .........................................................................................................................................................................................................................................................................................
SL_5KL_010_BRINE_10002441/7974-7794                     CAGCUACGCCGGGAGCGACGUGUCGACAACACAAAUAGAAAACCCUUAACGCUCGCGUGGCUGAAGAGUCAGUGGGAACAGCACAGUCGUAACUCUGACUC.GCCC......................................AUCU.........................................................GGGC.U.U.GGG.AUUGCGACAGUGCGCCACCAGCCGUUGGCGUCUCGCCGAGUCGGUGGACGCGACGGCCGCGUG
#=GR SL_5KL_010_BRINE_10002441/7974-7794 CODON          .........................................................................................................................................................................................................................................................................................
#=GR SL_5KL_010_BRINE_10002441/7974-7794 TT_RNIE_SLOW   .........................................................................................................................................................................................................................................................................................
P_A23_Liq_1_Fmt_1003155/310-130                         GCAGUCACAACCCGGUUUGCGGUGUCGCCAUCAAAUAGAAAGCUCUUAACACCCACAGCGAGCACGGUUUGGUGGGAACAGCACAGUCGUAACUCUGACUC.GCCC......................................GUUU.........................................................GGGC.U.U.GGG.AUUGCGACAGUGCGCCACCAGCCCGCAGCGACCAGUUAGUCGUUUUUGGGCGGUGUGGACACG
#=GR P_A23_Liq_1_Fmt_1003155/310-130 CODON              .........................................................................................................................................................................................................................................................................................
#=GR P_A23_Liq_1_Fmt_1003155/310-130 TT_RNIE_SLOW       .........................................................................................................................................................................................................................................................................................
NZ_ASGZ01000049.1/3546-3733                             GAAAACCGGCCGGGCCGACGGCGGGUCGGACGGGAUGGAAAGCCAUUAACCGACGGACACCCUCGGUGGCGACGGGAACGGCACGGCCGCAAAUCUGACUC.GCCUCGC...................................ACCC......................................................GCGAGGCUU.C.GGG.AUUGCGGAGGUGCCCCCGUCGGCCAGCCGCGGGACGCCGUACGGCGUCACAGCGGCGGUACGG
#=GR NZ_ASGZ01000049.1/3546-3733 CODON                  .........................................................................................................................................................................................................................................................................................
#=GR NZ_ASGZ01000049.1/3546-3733 TT_RNIE_SLOW           .........................................................................................................................................................................................................................................................................................
SL_4KL_010_BRINE_10085604/221-34                        CGUGGGAACCGAUCGCGUGAUCGGUCGAUCGCGAUCACGCAACGUUUUAGUCGCUGCUCACGAUAGCACAGGUGGGAAUCGCACGGCCGCAAAUCUGACCC.GCCGCCG...................................UUUC......................................................UGGUGGC.UUC.GAG.AUUGCGGCAGUGCACGGUGAGAGCCGGAUCUGCGAUGCGGUCAGUGCGUUUCCUAUCCUCAUA
#=GR SL_4KL_010_BRINE_10085604/221-34 CODON             .........................................................................................................................................................................................................................................................................................
#=GR SL_4KL_010_BRINE_10085604/221-34 TT_RNIE_SLOW      .........................................................................................................................................................................................................................................................................................
SL_6KL_011_BRINE_1044936/229-40                         GGCCGCGAUCACCGUACGACCCGCUCGAAAGACAGGUCGCAACCCUUUUUAGGCCAUCGAGCCAGUCUCAACUGGGAAGCGCACGGCCGCAAAUCUGACUC.GUCGCC....................................CGAUUCGUU..................................................GGCGAC.U.U.GGG.AUUGCGGAAGUGCACCCGGCACAGUGCCGGAUACAUCACCUCGCGGUCAGUGCGGUUCCUAUC
#=GR SL_6KL_011_BRINE_1044936/229-40 CODON              .........................................................................................................................................................................................................................................................................................
#=GR SL_6KL_011_BRINE_1044936/229-40 TT_RNIE_SLOW       .........................................................................................................................................................................................................................................................................................
NZ_AOHX01000042.1/103783-103592                         GCUCUCGAGUCUCCCGUCGGAGCCCCGAAUCCGGUCUAGAAACCCUUUAGUCCGUCCGACGGAAAGCGAUGGUGGGAAGCGCGCGGCCGCAAAUCCGACUGUGUCAACCG..................................CUGUUU...................................................CGGUUGGC.U.U.GGG.AUUGCGGAAGUGCACCGACAGUCGGUCGAGCCGACUGUUACGUACGGAGCGGUCAGUGCGGUU
#=GR NZ_AOHX01000042.1/103783-103592 CODON              .........................................................................................................................................................................................................................................................................................
#=GR NZ_AOHX01000042.1/103783-103592 TT_RNIE_SLOW       .........................................................................................................................................................................................................................................................................................
NZ_AGFZ01000124.1/17151-17342                           GAGUGGGUUUCGUUCCGGUCCCGACGCGGAACGGUUACGCAACCCUUUAGUCGGUGCUCACGAUACGUCCGGUGGGAAGCGCACGGCCGCAAAUCCGACUC.GUCACCCG..................................UCGCUCU..................................................UGGGUGGC.U.U.GGG.AUUGCGGAAGUGCACCGCCAGUCGUCGGUCGAUUCCAACGACUGGCGCGCUCUCGUGCGGUCA
#=GR NZ_AGFZ01000124.1/17151-17342 CODON                .........................................................................................................................................................................................................................................................................................
#=GR NZ_AGFZ01000124.1/17151-17342 TT_RNIE_SLOW         .........................................................................................................................................................................................................................................................................................
SL_5KL_010_BRINE_10055562/231-45                        CUCGAGAAGCGAACGCUCGCACUCGAGACAGAGAGGUAGAAACCCUUUAGUCGCUUACUCCAGAAGAAAGGGUGGGAAGCGCACGGCCGCAAAUCUGACCU.GUCGUCG...................................GUUU......................................................UGGCGAC.U.U.GGG.AUUGCGGAAGUGCAAACCGGCUCGAGGAGGCCAAGACCGACUCGAGCCAGGACCACAGCCGGC
#=GR SL_5KL_010_BRINE_10055562/231-45 CODON             .........................................................................................................................................................................................................................................................................................
#=GR SL_5KL_010_BRINE_10055562/231-45 TT_RNIE_SLOW      .........................................................................................................................................................................................................................................................................................
SL_5KL_010_BRINE_10106739/454-640                       ACACCCUCUGAGAGAAACUCGAGUCCGAGACGGAGGUAGAAACCCUUUAGUCGCUCAGACGGAAAGUACGGCUGGGAAGCGCACGGCCGCAAAUCUGACCU.GUCGCCG...................................UUUC......................................................UGGCGAC.U.U.GGG.AUUGCGGAAGUGCAUAUCGGCUCGAGGUGGCCACUAGGCUUACUCGAGCCAGGACCACGGCCG
#=GR SL_5KL_010_BRINE_10106739/454-640 CODON            P........................................................................................................................................................................................................................................................................................
#=GR SL_5KL_010_BRINE_10106739/454-640 TT_RNIE_SLOW     .........................................................................................................................................................................................................................................................................................
SL_5KL_010_BRINE_10001172/12579-12765                   GCUGUCGAGCACCGGAAGCGAUCGCACGGCGCCGUGACGCAACCCUUUAGUUGCUACUCGCGAUAGCUCAGAUGGGAACCGCACGGCCGCAAAUCUGACUC.GCCGCCG...................................UUUC......................................................UGGCGGC.U.U.GGG.AUUGCGGAAGUGCACGGCACGCGCCGAUGCUGUCGGCUACCGGUUGUCCCGGCGAUCGCACCG
#=GR SL_5KL_010_BRINE_10001172/12579-12765 CODON        .........................................................................................................................................................................................................................................................................................
#=GR SL_5KL_010_BRINE_10001172/12579-12765 TT_RNIE_SLOW .........................................................................................................................................................................................................................................................................................
NC_015666.1/2172495-2172689                             GUCAAUCACUGGCACGGCCCGCUGCGCGCGCUGACCUAGAAACGCUUUAGUCCAUCCCGGCGAAAGCCCCGGUGGGAAGCGCACGGCCGCAAAUCUGACUGCGUCACC....................................GACUGCUAUUCGA..............................................GGUGAC.U.U.GGG.AUUGCGGAAGUGCACCGGCAGUCGCCCGACCACAUCGGCGACUGUCGCGUCAUCGUGCGGUCA
#=GR NC_015666.1/2172495-2172689 CODON                  .........................................................................................................................................................................................................................................................................................
#=GR NC_015666.1/2172495-2172689 TT_RNIE_SLOW           .........................................................................................................................................................................................................................................................................................
SL_6KL_011_BRINE_1235537/184-1                          GACACGGUGUAUCAGUGAUACUCUCCGAAACGGAGGUAGAAACCCUUUAGUCGCUCACCCCGGAAGGAGGGGUGGGAAGCGCACGGCCGCAAAUCUGACUUCGUCACC....................................GAUUG......................................................GGUGAC.U.C.GAG.AUUGCGGAAGUGCAAACCGGCUCGAGCAGGCUGAUCGACAUGCCGACUCGAGCCAGGACC...
#=GR SL_6KL_011_BRINE_1235537/184-1 CODON               .............................................................................................................................................................................................................STP.........................................................................
#=GR SL_6KL_011_BRINE_1235537/184-1 TT_RNIE_SLOW        .........................................................................................................................................................................................................................................................................................
SL_4KL_010_BRINE_10453247/214-26                        CGAUCGACAGCGCCGAUCUGCGUCCGAAACCGAUGACGCAAGUCAUUUAGUCGCUGGCCGAUAUGUAACGGCUGGGAAGCGCACGGCCGCAAAUCUGACUUCGUCACGC...................................CAAUU.....................................................GCGUGAC.U.C.GGG.AUUGCGGAAGUGCAGUUCGACUCGACGGAACCACCUCGAGUCGGUUUCACGCCAGCGGUCAGU
#=GR SL_4KL_010_BRINE_10453247/214-26 CODON             ..........................................PTS............................................................................................................................................................................................................................................
#=GR SL_4KL_010_BRINE_10453247/214-26 TT_RNIE_SLOW      .........................................................................................................................................................................................................................................................................................
NZ_AOIC01000118.1/22469-22654                           GAGUCUCUGUCACGCCAGCACGGUCACCAGCCGGUUACGCAACGUUUUAGUUCGUCGUAGUGAUAGGCUCAGUGGGAAGCGCACGGCCGCAAAUCUGACUC.GUCACC....................................CUUGC......................................................GGUGAC.U.U.GGG.AUUGCGGAAGUGCAUUGUCAGUCGGUCGUUUCGGUCGACUGGCGCGCUAUCGUGCGGUCAGUG
#=GR NZ_AOIC01000118.1/22469-22654 CODON                .........................................................................................................................................................................................................................................................................................
#=GR NZ_AOIC01000118.1/22469-22654 TT_RNIE_SLOW         .........................................................................................................................................................................................................................................................................................
SL_5KL_010_BRINE_10000150/26161-26355                   GUCAGCCGACAGUCGUCCCUCGAGUGGACACGCAGGUCGCAACGCUUUUGUCUCACACGGGGGAACGAAGGGUGGGAAGCGCACGGCCGCAAAUCUGACUC.GUCACCCGU.................................CGAUUUUC................................................GCGGGUGAC.U.U.GGG.AUUGCGGAAGUGCAGCCGGCCAGUGCCGGAACUGUAAGCGUCGCGGUCAGUGCGAUUCCUAUC
#=GR SL_5KL_010_BRINE_10000150/26161-26355 CODON        ...................................................................................................................................................................................................................................AUG...................................................
#=GR SL_5KL_010_BRINE_10000150/26161-26355 TT_RNIE_SLOW .........................................................................................................................................................................................................................................................................................
SL_8KL_010_SED_10418808/269-75                          GUCAGCCGACGGUUGUCCCUCGAGUGGACACACAGGUCGCAACGCUUUUGUCUCACACGGGGGAACGAAGGGUGGGAAGCGCACGGCCGCAAAUCUGACUC.GUCACCCGU.................................CGAUUUUC................................................GCGGGUGAC.U.U.GGG.AUUGCGGAAGUGCAGCCGGCCAGUGCCGGAACUGUAAGCGUCGCGGUCAGUGCGAUUCCUAUC
#=GR SL_8KL_010_SED_10418808/269-75 CODON               ...................................................................................................................................................................................................................................AUG...................................................
#=GR SL_8KL_010_SED_10418808/269-75 TT_RNIE_SLOW        .........................................................................................................................................................................................................................................................................................
SL_5KL_010_BRINE_10011173/304-118                       ACCGUCGAGGACCGAAAGCGAUCGCACGGAGCCGUGACGCAACCCUUUAGUCGCUGCUCACGAUAGCUCCGGUGGGAACCGCACGGCCGCAAAUCUGACUU.GCCAUCG...................................GUUC......................................................UGAUGGC.U.U.GGG.AUUGCGGAAGUGCACGGCAAGCGCCGAAUCUGUCGGCUGACAGUCGUCCCGUGGAUCGCGCUG
#=GR SL_5KL_010_BRINE_10011173/304-118 CODON            UA.................................................................................................................................................................................................................................AUG...................................................
#=GR SL_5KL_010_BRINE_10011173/304-118 TT_RNIE_SLOW     .........................................................................................................................................................................................................................................................................................
SL_4KL_010_BRINE_10233198/231-45                        GGCGGUGGGGAGUCUCUCACAUACUCGAGUGGGUUACGGAACGUUUUAGUCUGGGCCUGCGGUAAGGCUGUGUGGGAAGCGCACGGCCGCAAAUCUGACUU.GUCAUCC...................................GGUU......................................................GGAUGGC.U.U.GGG.AUUGCGGAAGUGCAUCGACAGCUGUGAGCUGUCUGGAGCGGUCAGUGCGAUUCCUAUCCUCAC
#=GR SL_4KL_010_BRINE_10233198/231-45 CODON             .........................................................................................................................................................................................................................................................................................
#=GR SL_4KL_010_BRINE_10233198/231-45 TT_RNIE_SLOW      .........................................................................................................................................................................................................................................................................................
NZ_HG315685.1/946527-946336                             AAGCGAUGUCUCGAGGAGUCUGACAGCGAGCCGUUCUAGAAACCCUUUAGUCCGUUCCGCUGGAAGCGAGUGUGGGAAGCGCACGGCCGCAAAUCCGACGUUGUCAUCCGG.................................GCUU....................................................UCGGAUGGC.U.U.GGG.AUUGCGGAAGUGCACCGGCAGUCGGUCGUCCCGACUGUCGCACAUCGAGCGGUCAGUGCGGUU
#=GR NZ_HG315685.1/946527-946336 CODON                  .........................................................................................................................................................................................................................................................................................
#=GR NZ_HG315685.1/946527-946336 TT_RNIE_SLOW           .........................................................................................................................................................................................................................................................................................
ADL20m3uS_GLR497S01CYFB9/266-102                        ......................CCGGCGAGGGGAGGUCGCAAUGCUUUUGAGCACCACGAGCAAGGGUUAGAUGGGAACAACACGGCCGCAAAUCUGACUC.GCCGUCC...................................GCUU......................................................GGGCGGC.U.U.GGG.AUUGCGGAAGUGAACCCGGCCCACCGGCCGGAGUAUCGUUGAGCGGUCUGUGCGGUUCCUAUC
#=GR ADL20m3uS_GLR497S01CYFB9/266-102 CODON             .........................................................................................................................................................................................................................................................................................
#=GR ADL20m3uS_GLR497S01CYFB9/266-102 TT_RNIE_SLOW      .........................................................................................................................................................................................................................................................................................
2140918017-18446/287-101                                CUCCGUGUGACGCCCUGACGCCCCGGCGAGGGGAGGUCGCAAUGCUUUUGAGCACCACGAGCAAGGGUUAGAUGGGAACAACACGGCCGCAAAUCUGACUC.GCCGUCC...................................GCUU......................................................GGGCGGC.U.U.GGG.AUUGCGGAAGUGAACCCGGCCCACCGGCCGGAGUAUCGUUGAGCGGUCUGUGCGGUUCCUAUC
#=GR 2140918017-18446/287-101 CODON                     .........................................................................................................................................................................................................................................................................................
#=GR 2140918017-18446/287-101 TT_RNIE_SLOW              .........................................................................................................................................................................................................................................................................................
SL_8KL_010_SED_10420993/56-242                          UCGUUCCGUGAGCAGUAGUGAGCGUUCGAGUGGAGGUCGCAACGCUUUUGAGCACCACGAGCAAGAUACAAAUGGGAACAACACGGCCGCAAAUCUGACUC.GCCGUCC...................................GUUC......................................................GGGCGGC.U.U.GGG.AUUGCGGAAGUGAACCCGGCCAGGUGGCCGGUCUAUCGUGUAGCGGUCUGUGCGGUUCCUAUC
#=GR SL_8KL_010_SED_10420993/56-242 CODON               .........................................................................................................................................................................................................................................................................................
#=GR SL_8KL_010_SED_10420993/56-242 TT_RNIE_SLOW        .........................................................................................................................................................................................................................................................................................
SL_4KL_010_BRINE_10209625/245-59                        UCGUUCCGUGAGCAGUAGUGAGCGNUCGAGUGGAGGUCGCAACGCUUUUGAGCACCACGAGCAAGAUNCAAAUGGGAACAACACGGCCGCAAAUCUGACUC.GCCGUCC...................................GUUC......................................................GGGCGGC.U.U.GGG.AUUGCGGAAGUGAACCCGGCCAGGUGGCCGGUCUAUCGUGUAGCGGUCUGUGCGGUUCCUAUC
#=GR SL_4KL_010_BRINE_10209625/245-59 CODON             .........................................................................................................................................................................................................................................................................................
#=GR SL_4KL_010_BRINE_10209625/245-59 TT_RNIE_SLOW      .........................................................................................................................................................................................................................................................................................
SL_4KL_010_BRINE_10009987/1596-1410                     UGUGCUGUGACGCGGCACUGCGCGAUCGGUCGAAGGUCGCAACGCUUUUGAGCACCACGAGCAAGAUGCAAGUGGGAACAACACGGCCGCAAAUCUGACUC.GCCGUCC...................................ACAC......................................................GGGCGGC.U.U.GGG.AUUGCGGAAGUGAACCCGGCCCAGCGGCCGGAGUAUUGAAUAUAGCGGUCUGUGCGGUUCCUA
#=GR SL_4KL_010_BRINE_10009987/1596-1410 CODON          .........................................................................................................................................................................................................................................................................................
#=GR SL_4KL_010_BRINE_10009987/1596-1410 TT_RNIE_SLOW   .........................................................................................................................................................................................................................................................................................
SL_6KL_011_BRINE_1000505/8231-8045                      UAUCGAAGUUCCACGUACAGAGCGCUCGAACGGAGGUCGCAAUGCUUUUUACCAUCACGGGCGAGAUGCAAGUGGGAACAACACGGCCGCAAAUCUGACUC.GCCGUCC...................................ACUC......................................................GGGCGGC.U.U.GGG.AUUGCGGAAGUGAACCCGGCCAGGUGGCCGGUCUAUCGUUUAGCGGUCUGUGCGGUUCCUAUC
#=GR SL_6KL_011_BRINE_1000505/8231-8045 CODON           .........................................................................................................................................................................................................................................................................................
#=GR SL_6KL_011_BRINE_1000505/8231-8045 TT_RNIE_SLOW    .........................................................................................................................................................................................................................................................................................
SL_6KL_011_BRINE_1064947/279-463                        UCCCACCGAUGGGAUCGAGGGGCGUCAGGUCGGUUACGCAACGCUUUUGUCCGCGACGGCGUUACGCCCCGUCGGGAAGCGCACGGCCGCAAAUCCGACGUCGCCGUC....................................GUU........................................................GACGGC.U.U.GGG.AUUGCGGAGGUGCGACCGGCGAGAGCCGCGUUCACGCAGGGCGGUCGGUGCGAUUCCUAUCCU
#=GR SL_6KL_011_BRINE_1064947/279-463 CODON             .........................................................................................................................................................................................................................................................................................
#=GR SL_6KL_011_BRINE_1064947/279-463 TT_RNIE_SLOW      .........................................................................................................................................................................................................................................................................................
SL_5KL_010_BRINE_10001414/3704-3891                     GUCCUUGAGGGAGCGGUCCGUGGUCGCCGGACAGGUACGCAACCCUUUAGUCGGUGCUCACGAUACCACAGGUGGGAAGCGCACGGCCGCAAAUCCGACAUCGCUGUCC...................................GCUC......................................................GGACGGC.U.U.GGG.AUUGCGGAAGUGCACCCGGCGAGAGCCGGAUUUACGCGACGCGGUCAGUGCGGUUCCUAUCCU
#=GR SL_5KL_010_BRINE_10001414/3704-3891 CODON          .........................................................................................................................................................................................................................................................................................
#=GR SL_5KL_010_BRINE_10001414/3704-3891 TT_RNIE_SLOW   .........................................................................................................................................................................................................................................................................................
SL_4KL_010_BRINE_10410649/4-191                         GGAGAACGGUGUGGUUUCUCUUCCGGUCGAACGGGUACGCAACGCUUUAGUCGGUGCUCGCGAUAGCACAGGUGGGAAGCGCACGGCCGCAAAUCUGACAUCGCUGUCC...................................GCUU......................................................GGGCAGC.U.U.GGG.AUUGCGGAAGUGCACCCGGCGAGAGCCGGAUUUACACGACGCGGUCAGUGCGAUUCCUAUCCU
#=GR SL_4KL_010_BRINE_10410649/4-191 CODON              .........................................................................................................................................................................................................................................................................................
#=GR SL_4KL_010_BRINE_10410649/4-191 TT_RNIE_SLOW       .........................................................................................................................................................................................................................................................................................
NZ_HG315690.1/210480-210670                             GAGCGGACCGCCGAGCGAGGAGAAGUCCGCUGUAGUCCGAUACCCUUUUACUGGUACUCCCCGGAAUGCCGAUGGGAAGCGCACGGCCGCAAAUCCGACUC.GCCACCC...................................GCUAUUCG..................................................GGGUGGC.U.U.GGG.AUUGCGGAAGUGCACCGACAGUCCCCCGUGGACUGUCGCACGUCUCGAGCGGUCAGUGCGGUU
#=GR NZ_HG315690.1/210480-210670 CODON                  .........................................................................................................................................................................................................................................................................................
#=GR NZ_HG315690.1/210480-210670 TT_RNIE_SLOW           .........................................................................................................................................................................................................................................................................................
NZ_AOII01000045.1/2858-3049                             CCGAACCGGCCGACCGUGCGCGGUGGGAUGGCGAUGUAGAAACCCUUUAGUCCCCGACGCGGGAAGUGAGCAUGGGAAGCGCACGGCCGCAAAUCCGACUGCGUCACCC...................................CCUCUUUC..................................................GGGUGAC.U.U.GGG.AUUGCGGAAGUGCACGGCGAGAGCCAGUACUGUCGUUCGACAGUACACUGAGCGGUCAGUGCG
#=GR NZ_AOII01000045.1/2858-3049 CODON                  .........................................................................................................................................................................................................................................................................................
#=GR NZ_AOII01000045.1/2858-3049 TT_RNIE_SLOW           .........................................................................................................................................................................................................................................................................................
NZ_AOIJ01000082.1/8575-8766                             CGGAGAUCGGCCGACCGCGCGUGUGAGAUGGCGAUGUAGAAACCCUUUAGUCCCCGACGCGGGAAGUGAGCGUGGGAAGCGCACGGCCGCAAAUCCGACUGUGUCACCC...................................ACUCUUCC..................................................GGGUGGC.U.U.GGG.AUUGCGGAAGUGCAUGGCGAGAGCCAGUACUGUCGUUCGACAGUAUACUGAGCGGUCAGUGCG
#=GR NZ_AOIJ01000082.1/8575-8766 CODON                  .........................................................................................................................................................................................................................................................................................
#=GR NZ_AOIJ01000082.1/8575-8766 TT_RNIE_SLOW           .........................................................................................................................................................................................................................................................................................
NZ_AJVG01000015.1/33405-33596                           CGGAGAUCGGCCGACCGCGCGUGUGAGAUGGCGAUGUAGAAACCCUUUAGUCCCCGACGCGGGAAAUGAGCGUGGGAAGCGCACGGCCGCAAAUCCGACUGUGUCACCC...................................ACUCUUCC..................................................GGGUGGC.U.U.GGG.AUUGCGGAAGUGCAUGGCGAGAGCCAGUACUGUCGUUCGACAGUAUACUGAGCGGUCAGUGCG
#=GR NZ_AJVG01000015.1/33405-33596 CODON                .........................................................................................................................................................................................................................................................................................
#=GR NZ_AJVG01000015.1/33405-33596 TT_RNIE_SLOW         .........................................................................................................................................................................................................................................................................................
NZ_JNCS01000002.1/209902-209711                         CUGGCCUGGCCGACCGCGUGCGGUGGGAUGGCGAUGUAGAAACCCUUUAGUCCCCGACGCGGGAAGUGAGCGUGGGAAGCGCACGGCCGCAAAUCCGACUGCGUCACCC...................................CCUCUUCC..................................................GGGUGGC.U.U.GGG.AUUGCGGAAGUGCACGGCGAGAGCCAAUACUGUCGUUCGACAGUAUACUGAGCGGUCAGUGCG
#=GR NZ_JNCS01000002.1/209902-209711 CODON              ...............................................STP.......................................................................................................................................................................................................................................
#=GR NZ_JNCS01000002.1/209902-209711 TT_RNIE_SLOW       .........................................................................................................................................................................................................................................................................................
ADL20m3uS_GLR497S01D4APN/1-136                          ........................................................GACCGGGAAGCGGUAGUGGGAAGCGUACGGCCGCAAAUCCGACUGCGUCACCC...................................CCUCUUUC..................................................GGGUGGC.U.U.GGG.AUUGCGGAAGUGCACGGCGAGAGCCACGUACUGUCGGACAGCGCGACUCCCGACGCGGGAGCA
#=GR ADL20m3uS_GLR497S01D4APN/1-136 CODON               .........................................................................................................................................................................................................................................................................................
#=GR ADL20m3uS_GLR497S01D4APN/1-136 TT_RNIE_SLOW        .........................................................................................................................................................................................................................................................................................
NZ_AOIT01000016.1/177480-177672                         CGAGUGCGGGCCCGACCGUGUCGGCGUCGCAGCGAGUAGAAACCCUUUAGUCUGCAACGACGGUACCGACGGUGGGAAGCGCACGGCCGCAAAUCCGACUGUGUCACCC...................................CCCUUUUCC.................................................GGGUGGC.U.U.GGG.AUUGCGGAAGUGCACGGCGAGAGCCGGCUGCUGUCGGCGGACACGCUGCCAUCGGUGCGCGUG
#=GR NZ_AOIT01000016.1/177480-177672 CODON              .........................................................................................................................................................................................................................................................................................
#=GR NZ_AOIT01000016.1/177480-177672 TT_RNIE_SLOW       .........................................................................................................................................................................................................................................................................................
NZ_AOID01000012.1/23332-23141                           UCGGUACUCGAGCGAGAAUCGGCGGUGCCGGCGAUGUAGAAACCCUUUAGUCCCCGACGAGGGAAGGACCGGUGGGAAGCGCACGGCCGCAAAUCCGACUGCGCCAUCC...................................GCUCUUUG..................................................GGGUGGC.U.U.GGG.AUUGCGGAAGUGCACGGCGAGAGCCAGAUGUUGUCUUCGACAGCAUCCCGAGCGGUCAGUGCG
#=GR NZ_AOID01000012.1/23332-23141 CODON                .........................................................................................................................................................................................................................................................................................
#=GR NZ_AOID01000012.1/23332-23141 TT_RNIE_SLOW         .........................................................................................................................................................................................................................................................................................
NZ_AOIE01000076.1/117041-117232                         CGAGACAGCGAACCGUCCGAGGCGUUGACCGGCGAUGAGAAACCCUUUAGUCUCCGACCCCGGAAGCGGUAGUGGGAAGCGCACGGCCGCAAAUCCGACUCCGCCGCCC...................................GCUCUUUG..................................................GGGCGGC.U.U.GGG.AUUGCGGAAGUGCAGACGAGAGCAGUACAACGCAGCGGUCAGUGCGAUUCCUAUCCUCAACAA
#=GR NZ_AOIE01000076.1/117041-117232 CODON              .........................................................................................................................................................................................................................................................................................
#=GR NZ_AOIE01000076.1/117041-117232 TT_RNIE_SLOW       .........................................................................................................................................................................................................................................................................................
NZ_JDTG01000005.1/36748-36939                           UCUUCACGGUCGUCCUGUAGGGCGCUGACCGGCGAUGAGAAACCCUUUAGUCCUCGACGGCGGAAGCGGUAGUGGGAAGCGCACGGCCGCAAAUCCGACUCCGUCGCCC...................................GCUCUUUG..................................................GGGCGGC.U.U.GGG.AUUGCGGAAGUGCAGACGAGAGCAGUACUGCCAACGGCAGUACAACGCAGCGGUCAGUGCGAU
#=GR NZ_JDTG01000005.1/36748-36939 CODON                .................STP.....................................................................................................................................................................................................................................................................
#=GR NZ_JDTG01000005.1/36748-36939 TT_RNIE_SLOW         .........................................................................................................................................................................................................................................................................................
NZ_AOIR01000045.1/2535-2726                             UCUUCACGGUCAUCCUGUAGGUCGCUGACCGGCGAUGAGAAACCCUUUAGUCCUCGACGGCGGAAGCGGUAGUGGGAAGCGCACGGCCGCAAAUCCGACUCCGUCGCCC...................................GCUCUUUG..................................................GGGCGGC.U.U.GGG.AUUGCGGAAGUGCAGACGAGAGCAGUACUGCCAACGGCAGUACAACGCAGCGGUCAGUGCGAU
#=GR NZ_AOIR01000045.1/2535-2726 CODON                  .................STP.....................................................................................................................................................................................................................................................................
#=GR NZ_AOIR01000045.1/2535-2726 TT_RNIE_SLOW           .........................................................................................................................................................................................................................................................................................
NZ_AOIA01000160.1/12180-12371                           ACGAGGAGUCGAUGGUCGGGCAGGGCUGACGGCAGGACACAACUCUUUAGUCGCUGCUCCCGGUAGCGACGGUGGGAAGCGCACGGCCGCAAAUCCGACACCGCCGUCC...................................ACCCUUUC..................................................GGGCGGC.U.U.GGG.AUUGCGGAAGUGCACGGGCAGCCGGAUCCCCGGCUGUCGAACGCUCGAGCGGUCAGUGCGGUU
#=GR NZ_AOIA01000160.1/12180-12371 CODON                ..........................STP............................................................................................................................................................................................................................................................
#=GR NZ_AOIA01000160.1/12180-12371 TT_RNIE_SLOW         .........................................................................................................................................................................................................................................................................................
SS_3KL_010_SOIL_10055065/938-1118                       GUCACGACGUCGUGCGAUCCGCCGUCGCGGCCGAUGACGCAACCCUUUAGUCGCUGCUCCCGGUAGCGACGAUGGGAAGCGCACGGCCGCAAAUCCGACUC.GCUGUCC...................................ACCCUUUC..................................................GGGCAGC.U.U.GGG.AUUGCGGAAGUGCACGGGCAGCCGAAGAUCCGGCUGCCGAACGCUCGAGCGGU..........
#=GR SS_3KL_010_SOIL_10055065/938-1118 CODON            ..............................................PTS........................................................................................................................................................................................................................................
#=GR SS_3KL_010_SOIL_10055065/938-1118 TT_RNIE_SLOW     .........................................................................................................................................................................................................................................................................................
NC_019974.1/817312-817122                               ACGCUUCCUGCGAGCGCGGCCGAUGGCCGCCUCAGGACGCAACCCUUUAGUCGUUGCUCCCGGUAGCGACGGUGGGAAGCGCACGGCCGCAAAUCCGACUC.GCUGUCC...................................ACCCUUUC..................................................GGGCAGC.U.U.GGG.AUUGCGGAAGUGCACGGGCAGCCGGAGAUCCGGCUGCCGAACACUCGAGCGGUCAGUGCGGUU
#=GR NC_019974.1/817312-817122 CODON                    P........................................................................................................................................................................................................................................................................................
#=GR NC_019974.1/817312-817122 TT_RNIE_SLOW             .........................................................................................................................................................................................................................................................................................
NZ_AOIB01000013.1/141240-141430                         ACGAGGAGUCGAUGGUCGGACAGGGCUGACGGCAGGACGCAACCCUUUAGUCGCUGCUCCCGGUAGCGACGGUGGGAAGCGCACGGCCGCAAAUCCGACUC.GCUGUCC...................................ACCCUUUC..................................................GGGCAGC.U.U.GGG.AUUGCGGAAGUGCACGGGCAGCCGGUGAUCCGGCUGCCGAACACUCGAGCGGUCAGUGCGGUU
#=GR NZ_AOIB01000013.1/141240-141430 CODON              ..........................STP............................................................................................................................................................................................................................................................
#=GR NZ_AOIB01000013.1/141240-141430 TT_RNIE_SLOW       .........................................................................................................................................................................................................................................................................................
NZ_AOIM01000039.1/10582-10395                           UCCGGUUUACAACCCACACCGACUGUGACCGCUGUCUAGAAACCCUUUAGUCCGUGCCGCGGGAAGCGACGGUGGGAAGCGCACGGCCGCAAAUCUGACAGUGCCACUC...................................GCUU......................................................GGGUGGC.U.U.GGG.AUUGCGGAAGUGCAUCUUGCACGGAGCCGGAUUGCGGUCGACUGGGUCAUGCGAUCCAGUGCG
#=GR NZ_AOIM01000039.1/10582-10395 CODON                .........................................................................................................................................................................................................................................................................................
#=GR NZ_AOIM01000039.1/10582-10395 TT_RNIE_SLOW         .........................................................................................................................................................................................................................................................................................
NZ_AOHS01000030.1/82453-82266                           UCGGGCUCACAACCCAUACCGACUGUGGCCGCUGUCUAGAAACCCUUUAGUCCGUGCCGCGGGAAGCGACGGUGGGAAGCGCACGGCCGCAAAUCUGACAGUGCCACUC...................................GCUU......................................................GGGUGGC.U.U.GGG.AUUGCGGAAGUGCAUCUUGCACGGAGCCGGAUUGCGGUCGGCUGGGUCAUUCGAUCCAGUGCG
#=GR NZ_AOHS01000030.1/82453-82266 CODON                .........................................................................................................................................................................................................................................................................................
#=GR NZ_AOHS01000030.1/82453-82266 TT_RNIE_SLOW         .........................................................................................................................................................................................................................................................................................
NZ_AOIL01000028.1/66084-66271                           GCAUAUUGAAGACUGCCGCGACGGUCGCUCUAGAUCUAGAAACCCUUUAGUCCGUCCCGCUGAAAGCGACGGUGGGAAGCGCACGGCCGCAAAUCUGACUGUGCCACUC...................................GCUU......................................................GGGUGGC.U.U.GGG.AUUGCGGAAGUGCAUCAUGCACGUUCAGACAGUUGGGUCGCUGUACGGCAUCGACUGUCGCGU
#=GR NZ_AOIL01000028.1/66084-66271 CODON                .........................................................................................................................................................................................................................................................................................
#=GR NZ_AOIL01000028.1/66084-66271 TT_RNIE_SLOW         .........................................................................................................................................................................................................................................................................................
NZ_AOIO01000033.1/17007-16820                           GCGUAUUGAAGACUGCCGCGACGGUCGCUCUAGAUCUAGAAACCCUUUAGUCCGUCCCGCUGAAAGCGACGGUGGGAAGCGCACGGCCGCAAAUCUGACUGUGCCACUC...................................GCUU......................................................GGGUGGC.U.U.GGG.AUUGCGGAAGUGCACCAUGCACGUUCAGACAGUUGGGUCGCUGUAUGGCAUCGACUGUCGCGU
#=GR NZ_AOIO01000033.1/17007-16820 CODON                .........................................................................................................................................................................................................................................................................................
#=GR NZ_AOIO01000033.1/17007-16820 TT_RNIE_SLOW         .........................................................................................................................................................................................................................................................................................
NZ_AOIN01000092.1/72331-72518                           UCCGGUUCACGACGUGCACCGACUGUGACCGCUGUCUAGAAACCCUUUAGUCCGUGCCGCGGGAAGCGACGAUGGGAAGCGCACGGCCGCAAAUCUGACAGUGCCACUC...................................ACUU......................................................GGGUGGC.U.U.GGG.AUUGCGGAAGUGCAUCUUGCACGGAGCCGGAUUGCGGUCGACUGGGUCAUGCGAUCCAGUGCG
#=GR NZ_AOIN01000092.1/72331-72518 CODON                .........................................................................................................................................................................................................................................................................................
#=GR NZ_AOIN01000092.1/72331-72518 TT_RNIE_SLOW         .........................................................................................................................................................................................................................................................................................
NZ_AOIP01000015.1/106390-106199                         GCGUAUUGGUGGCUGUCACGGCGGUCGCUCUAGAUCUAGAAACCCUUUAGUUCGUUCCGCUGAAAGCGACGGUGGGAAGCGCACGGCCGCAAAUCUGACUGCGCCACUC...................................ACUCUUUC..................................................GGGUGGC.U.U.GGG.AUUGCGGAAGUGCACCAUGCACGGACGGACGUUCGGUCGCCGAACGGCACCGGCUGUCGCGUG
#=GR NZ_AOIP01000015.1/106390-106199 CODON              .........................................................................................................................................................................................................................................................................................
#=GR NZ_AOIP01000015.1/106390-106199 TT_RNIE_SLOW       .........................................................................................................................................................................................................................................................................................
NZ_AOHY01000002.1/121162-120971                         GCUGUCGACGGCAGAGUCGUGGUCGCGAGCACGGUCUAGAAACCCUUUAGUCCGUUCGACGGAAAGCAGGCAUGGGAAGCGCACGGCCGCAAAUCCGACUGUGCCAUCC...................................ACUGUUUC..................................................GGAUGGC.U.U.GGG.AUUGCGGAAGUGCACCGGCAGUCGGCCGACCCGACUGUUGCGUACGGAGCGGUCAGUGCGGUU
#=GR NZ_AOHY01000002.1/121162-120971 CODON              .........................................................................................................................................................................................................................................................................................
#=GR NZ_AOHY01000002.1/121162-120971 TT_RNIE_SLOW       .........................................................................................................................................................................................................................................................................................
NZ_AOHZ01000012.1/7272-7463                             CGAGCACCCACCCGAUACGACUCGAGGAGCCCAGUCUAGAAACUCUUUAGUCCGUCCGAAAGAAGACAUCGGUGGGAAGCGCACGGCCGCAAAUCUGACUGCGCCGUCC...................................ACUAUUCG..................................................GGACGGC.U.U.GGG.AUUGCGGAAGUGCACCGAGAGCCGACCGAUCGGCGCUCGGACGCUCGUUUCGGAGCGGUCAGU
#=GR NZ_AOHZ01000012.1/7272-7463 CODON                  .........................................................................................................................................................................................................................................................................................
#=GR NZ_AOHZ01000012.1/7272-7463 TT_RNIE_SLOW           .........................................................................................................................................................................................................................................................................................
NZ_AOMA01000110.1/776-967                               GCCCGAUCAUCCAACGCUCGAGUUCCCCGGGUCGUUACGCAACCCUUUAGUCGGUGCUCACGAUACGUCCGGUGGGAAGCGCACGGCCGCAAAUCCGACUGUGCCGUCC...................................ACUCUUUC..................................................GGACGGC.U.U.GGG.AUUGCGGAAGUGCACCGACAGUCCGGGAGUACCCGGUCUGUCGCACGUCUCGAGCGGUCAGUG
#=GR NZ_AOMA01000110.1/776-967 CODON                    .........................................................................................................................................................................................................................................................................................
#=GR NZ_AOMA01000110.1/776-967 TT_RNIE_SLOW             .........................................................................................................................................................................................................................................................................................
NZ_AOIS01000067.1/104760-104569                         UGCGUAUUCUAUAGAGGCGACUCGAGCAACCCAGUCUAGAAACCCUUUAGUCCGUCCGAGCGAAGACACUGGUGGGAAGCGCACGGCCGCAAAUCUGACUGCGCCGUCC...................................ACUGUUUC..................................................GGACGGC.U.U.GGG.AUUGCGGAAGUGCACGGACGGUCGCAGCGGCGACUGUCACACGACUUCAGCGGUCAGUGCGGU
#=GR NZ_AOIS01000067.1/104760-104569 CODON              .........................................................................................................................................................................................................................................................................................
#=GR NZ_AOIS01000067.1/104760-104569 TT_RNIE_SLOW       .........................................................................................................................................................................................................................................................................................
NC_013743.1/1454621-1454430                             CGAGCACCGACCAGCUACGGUUCGAGGAAGCCAGUCUAGAAACCCUUUAGUCCGUCCGAGCGAAGACACUGGUGGGAAGCGCACGGCCGCAAAUCUGACUGCGCCGUCC...................................ACUGUUUC..................................................GGACGGC.U.U.GGG.AUUGCGGAAGUGCACGGACGGUCGCAGCGGCGACUGUCACACGACUUCAGCGGUCAGUGCGGU
#=GR NC_013743.1/1454621-1454430 CODON                  .........................................................................................................................................................................................................................................................................................
#=GR NC_013743.1/1454621-1454430 TT_RNIE_SLOW           .........................................................................................................................................................................................................................................................................................
NZ_JROF01000003.1/151158-151349                         UCGACCGGCGUCCGAGCAGCGGCCACGGUGCCGGUCUAGAAACCCUUUAGUUCGUCCGAACGAAGAGAUGAGUGGGAAGCGCACGGCCGCAAAUCUGACUCCGCCGUCC...................................ACUGUUCC..................................................GGACGGC.U.U.GGG.AUUGCGGAAGUGCACGGACAGUCGGAGCCCCGACUGUCGCGUACGGAGCGGUCAGUGCGGUUC
#=GR NZ_JROF01000003.1/151158-151349 CODON              .........................................................................................................................................................................................................................................................................................
#=GR NZ_JROF01000003.1/151158-151349 TT_RNIE_SLOW       .........................................................................................................................................................................................................................................................................................
NZ_AOHW01000044.1/85039-85230                           CCCACCAGAGCCACGACUCCCGAGCCGGUUCCGGUCUAGAAACCCUUUAGUCCGUCCGAGCGAAAGCGCUGGUGGGAAGCGCACGGCCGCAAAUCUGACUGCGCCGUCC...................................ACUCUUUC..................................................GGAUGGC.U.U.GGG.AUUGCGGAAGUGCAACGGUAGUCGGAUGACCGACUAUCGCACAAUCGAGCGGUCAGUGCGGUU
#=GR NZ_AOHW01000044.1/85039-85230 CODON                .........................................................................................................................................................................................................................................................................................
#=GR NZ_AOHW01000044.1/85039-85230 TT_RNIE_SLOW         .........................................................................................................................................................................................................................................................................................
SL_5KL_010_BRINE_10001436/10834-11018                   GGUUCCCCGUUCUAACUUAAACCCGCGGACGGCCGAACACAACGUUUUUGUUCGCGACGACCGACUCCCGAGCGGGAAGCGCACGGCCGCAAAUCCGACAUCGCCGUC....................................CCC........................................................GACGGC.U.U.GGG.AUUGCGGAGGUGCGACCGGCGAGAGCCGCGUUCACGCGAGGCGGUCGGUGCGAUUCCUAUCCU
#=GR SL_5KL_010_BRINE_10001436/10834-11018 CODON        .........................................................................................................................................................................................................................................................................................
#=GR SL_5KL_010_BRINE_10001436/10834-11018 TT_RNIE_SLOW .........................................................................................................................................................................................................................................................................................
GSLNARP_GFPJP1N02G46KO/278-461                          CUUAAACGCUUCGACUCGAUCACUCGUGGUCAGGGUCGCAACCCUUUUUAUCCAGUCGCCGGUGACUACGGAUGGGAACAGCACGGCCGCAAGUCCGACUC.GCCGCA....................................GCU........................................................UGCGGC.U.U.GGG.AUUGCGGAAGUGCGAUGCCGCCGACACGGUCGGCCGUAUCACAUCGUAUCUCGUGCGGUCUGU
#=GR GSLNARP_GFPJP1N02G46KO/278-461 CODON               .......................................................................AUG...............................................................................................................................................................................................................
#=GR GSLNARP_GFPJP1N02G46KO/278-461 TT_RNIE_SLOW        .........................................................................................................................................................................................................................................................................................
GSLNARP_GFPJP1N02HKHM0/250-433                          UUAAGCGCUUCGACUCGAUCGGACGCGGUCGCGGGUCGCAACCCUUUUGCCGCCAUCGCCGGUGAAAUCAGAUGGGAACAGCACGGCCGCAAGUCCGACUC.GCCGC.....................................CGCGC.......................................................GCGGC.U.U.GGG.AUUGCGGAAGUGCGAUGCCGCGGCCAGCCGGCUGCAUCACAUCGCAUAUUCUGCGGUCUGUGC
#=GR GSLNARP_GFPJP1N02HKHM0/250-433 CODON               .........................................................................................................................................................................................................................................................................................
#=GR GSLNARP_GFPJP1N02HKHM0/250-433 TT_RNIE_SLOW        .........................................................................................................................................................................................................................................................................................
GSLNARP_GFPJP1N02HIBH2/230-412                          UUAAGCGCUUCGACUCGACCGGACGCAACCGCGGGUCGCAAUGCUUUAGUCGCCGUCUACAGUGAUAUCGGAUGGGAACAGCACGGCCGCAAGUCCGACUC.GCCGC.....................................CCGU........................................................GCGGC.U.U.GGG.AUUGCGGAAGUGCGAUGCCGUCGACACGUUCGACUGCAUCAUAUCGCAUAUUCUGCGGUCUGU
#=GR GSLNARP_GFPJP1N02HIBH2/230-412 CODON               .........................................................................................................................................................................................................................................................................................
#=GR GSLNARP_GFPJP1N02HIBH2/230-412 TT_RNIE_SLOW        .........................................................................................................................................................................................................................................................................................
NZ_AOIV01000045.1/239217-239402                         AUUAAGGCCUUCGACUCGGAGUUCCCGACCCCGUGUCGCAACGCUUUUCAGUCGGUCAGGGCAGGGUACACACGGGAACAGCACGGCCGCAAAUCUGACUC.GCCGCGC...................................CUC.......................................................GCGCGGC.U.U.GGG.AUUGCGGAAGUGCGCGACCGUUUGCGGUCGCCAAUCACGCCUUUCUGCGGUCUGUGCCGUUCC
#=GR NZ_AOIV01000045.1/239217-239402 CODON              .........................................................................................................................................................................................................................................................................................
#=GR NZ_AOIV01000045.1/239217-239402 TT_RNIE_SLOW       .........................................................................................................................................................................................................................................................................................
NZ_BBJO01000031.1/112755-112938                         UUAAGGGCUUCGACUUGCCGAACGUCGACCGCGGGUCGGAAUCCUUUUGUCGACCACGGAGGAGAGUACAGACGGGAACAGCACGGCCGCAAAUCUGACUC.GCCGC.....................................CUCGC.......................................................GCGGC.U.U.GGG.AUUGCGGAAGUGCGAUGUCGCCGACACCGUCGGCCGCAUCACAUCGCGUAUUCUGCGGUCUGU
#=GR NZ_BBJO01000031.1/112755-112938 CODON              .........................................................................................................................................................................................................................................................................................
#=GR NZ_BBJO01000031.1/112755-112938 TT_RNIE_SLOW       .........................................................................................................................................................................................................................................................................................
NZ_AOHT01000051.1/203184-202998                         UUAAGGCCUUCGACUCGGAUUUCAUACGGCCAGUGUCGCAACCCUUUUCAAUCGGUCAAGGGUGGGUAUACACGGGAACAGCACGGCCGCAAAUCUGACUC.GCCGCGC...................................GGUU......................................................GCGCGGC.U.U.GGG.AUUGCGGAAGUGCGCGACCAUCACGGUCGCCAAUCACGCCUUUCUGCGGUCUGUGCCGUUCCA
#=GR NZ_AOHT01000051.1/203184-202998 CODON              .........................................................................................................................................................................................................................................................................................
#=GR NZ_AOHT01000051.1/203184-202998 TT_RNIE_SLOW       .........................................................................................................................................................................................................................................................................................
NC_021313.1/2955386-2955175                             GGUCGUGCGCACCGAAGAUUAGCCCUGUCACCGAGUAGAAACCCUUUAGAACGGUCCACGGGUACGGAUCGUUGGGAACAGCACGGCCGCAAGUCUGACUC.GCCGCCGCGUGUCUUCGCGGAG....................CGUCC......................................CUCCGC.....CACGCA.CGGC.U.U.GGG.AUUGCGGAAGUGCGCCCGGAAGCGGCUCGAAUCCCACCACGCGGUGGGCCGCUCGCCGCAACC
#=GR NC_021313.1/2955386-2955175 CODON                  .........................................................................................................................................................................................................................................................................................
#=GR NC_021313.1/2955386-2955175 TT_RNIE_SLOW           .........................................................................................................................................................................................................................................................................................
NZ_AXZD01000009.1/4855-4606                             GGAGUGAUAAACGCUUCGAACGCCCGUCGUGGCGAGUCGCAAUCCUUUAGACCGCAGACGGACGAAUCACGGUGGGAACAGCACGGCCGCAAAUCCGACUC.GCCACG.AGCCGUCG...AUGUCUC..CGCGA.CUCGCGGGCUAC....................GCCCGCUCGUUCGUUUCGAGAUGUGUACGAUGGCUCCGUGGC.UCU.GGG.AUUGCGGUAGUGCACGUAACGUGCCGUCUGCGGUCUGUGCGGUUCCUAUCCUCGACUAUGGCA
#=GR NZ_AXZD01000009.1/4855-4606 CODON                  .........................................................................................................................................................................................................................................................................................
#=GR NZ_AXZD01000009.1/4855-4606 TT_RNIE_SLOW           .........................................................................................................................................................................................................................................................................................
P_1C_Sed_2_UnCty_1161793/136-316                        CCGUAUGCGGGCCGGUGACACCGCCCUCGACGCCUUCGAAACGGUUUAGUGCUGGAUUCCCGAACUGACGACCGGGAACGGCGCGACCGCAAAUCUGACUC.GCCC......................................AUCU.........................................................GGGC.U.U.GGG.AUUGCGGGAGUGCGUGUACCGACAGGCGUCGGUGCACAUACGCUUCUGCGGUCUGUGCGGUUC
#=GR P_1C_Sed_2_UnCty_1161793/136-316 CODON             ....AUG..................................................................................................................................................................................................................................................................................
#=GR P_1C_Sed_2_UnCty_1161793/136-316 TT_RNIE_SLOW      .........................................................................................................................................................................................................................................................................................
P_1C_Sed_2_UnCty_1391468/44-222                         UCGGUAUGCGGGGCAGUCACACCGGUCUCGUGCCUUCGAAACGGUUUAGUGCCGAAUCCCCGAACGUACCCUCGGGAACGGCGCGACCGCAAAUCCGACUC.GCC.......................................UUCG..........................................................GGC.U.U.GGG.AUUGCGGGAGUGCGUGUACCGACCAGGUACACAUACGCUUCUGCGGUCCGUGCAGUUCCAAUC
#=GR P_1C_Sed_2_UnCty_1391468/44-222 CODON              .....AUG.................................................................................................................................................................................................................................................................................
#=GR P_1C_Sed_2_UnCty_1391468/44-222 TT_RNIE_SLOW       .........................................................................................................................................................................................................................................................................................
NZ_KE386573.1/1370605-1370783                           CCGUAUGCGGGGCGGUCACACCGGCCUCGAGGCCUUCGAAACGGUUUAGUGCUCGAUUCCCGAACGGUUCGACGGGAACGGCGCGACCGCAAAUCCGACUC.GCC.......................................UUCG..........................................................GGC.U.U.GGG.AUUGCGGGAGUGCGUGUACCGAUCAGGUGCACAUACGCUUCUGCGGUCCGUGCAGUUCCAAUC
#=GR NZ_KE386573.1/1370605-1370783 CODON                .........................................................................................................................................................................................................................................................................................
#=GR NZ_KE386573.1/1370605-1370783 TT_RNIE_SLOW         .........................................................................................................................................................................................................................................................................................
GSLNARP_GFPJP1N02I1Q94/309-130                          UUCGGAUCGGGCGCCGCGGGCAGUGACACCCCCGAUUCGAAACGACUUAAUGUAUGAACGGGAAACGUUCAAUGGGAACGGCACGACCGCAAAUCCGACUC.GCC.......................................UUCG..........................................................GGC.UCU.GGG.AUUGCGGUAGUGCGUGUACCGACAUCCGUCGGUCACGGAUACGCUUCUGCGGUCUGUGUGGUU
#=GR GSLNARP_GFPJP1N02I1Q94/309-130 CODON               .........................................................................................................................................................................................................................................................................................
#=GR GSLNARP_GFPJP1N02I1Q94/309-130 TT_RNIE_SLOW        .........................................................................................................................................................................................................................................................................................
SL_6KL_011_BRINE_1044879/384-570                        UUCUGAGCGGAACCGACGGCUGAGCCGAACCCGGAGUAGAAACCGUUUAAUGUCCGAACCCACGAGUACUACUGGGAACCGCACGAUCGCAAAUCCGACUC.GCCGGUC...................................GAUU......................................................GGCCGGC.U.U.GGG.AUUGCGGUAGUGCUGGCGCAACGCGGCCGUCGGUCGAGCCGCCGACCGCGAUCUGCGCCGUUC
#=GR SL_6KL_011_BRINE_1044879/384-570 CODON             ....................STP..................................................................................................................................................................................................................................................................
#=GR SL_6KL_011_BRINE_1044879/384-570 TT_RNIE_SLOW      .........................................................................................................................................................................................................................................................................................
SL_4KL_010_BRINE_10071208/415-601                       UUUUGAGCGAGAUCGACGGCUGAGCCGAACCGGGAGUAGAAACCGUUUAAUGUCCGAACCCACGAGUACCACUGGGAACCGCACGAUCGCAAAUCCGACUC.GCCGGUC...................................GAUU......................................................GGCCGGC.U.A.GGG.AUUGCGGUAGUGCUGGCGCAACGCGGCAGUCGGUCCAGUCGACGACCGCGAUCUGCGCCGUUC
#=GR SL_4KL_010_BRINE_10071208/415-601 CODON            ....................STP..................................................................................................................................................................................................................................................................
#=GR SL_4KL_010_BRINE_10071208/415-601 TT_RNIE_SLOW     .........................................................................................................................................................................................................................................................................................
NC_007426.1/1546552-1546738                             GGGCGACCGGGGCCAGCGCCGCUUCAGGUGGCGAGUAGAAACGGUUUUGUGUCCGACCGCUUGAGGUACACCCGGGAACCGCACGACCGCAAAUCCGACUC.GCCGGCC...................................GCUU......................................................GGCCGGC.U.U.GGG.AUUGCGGUAGUGCUGGCGGCGAGGCCCGUGUGGCCGUGCCGCCGUCUACGCAACCAGCGGUCC
#=GR NC_007426.1/1546552-1546738 CODON                  ...................................STP...................................................................................................................................................................................................................................................
#=GR NC_007426.1/1546552-1546738 TT_RNIE_SLOW           .........................................................................................................................................................................................................................................................................................
NC_020388.1/1095593-1095779                             UCUGGACGGGACGUAGCAGGCAUCCUCUCGCGGAGUAGAAACCCUUUUGCGUGCGACCGCGCGAACUACUGAUGGGAACCGCACGACCGCAAAUCCGACUC.GCCGGCC...................................GGUU......................................................GGCCGGC.U.U.GGG.AUUGCGGUAGUGCCGGCGCGAGCGCUACCGGCGACGCCCGGGGCGGAACGCGCCGUACGCGAG
#=GR NC_020388.1/1095593-1095779 CODON                  .............STP.........................................................................................................................................................................................................................................................................
#=GR NC_020388.1/1095593-1095779 TT_RNIE_SLOW           .........................................................................................................................................................................................................................................................................................
GSLNARP_contig01185/313-499                             CGCGGACGCGAGCGUUCCUGGACGGGAGCACCGAGUAGAAACCGUUUUGUGUGCGACCGCGCGAGAUACCGGUGGGAACCGCACGACCGUAAAUCCGACUC.GCCGGCC...................................GGUU......................................................GGUCGGC.U.U.GGG.AUUGCGGUAGUGCCGGCGCGGACGCCGCGGGCAACGCCCGGAGCGAAACGCGCCGUACGCGAG
#=GR GSLNARP_contig01185/313-499 CODON                  ...................................STP...................................................................................................................................................................................................................................................
#=GR GSLNARP_contig01185/313-499 TT_RNIE_SLOW           .........................................................................................................................................................................................................................................................................................
SL_6KL_011_BRINE_1143269/193-379                        CGCGCGUUCGGGCGUUCCUCGGGGAAAACGCCGAGUAGAAACCGUUUUGUGUGCGAGUACACGAGGUAGAGACGGGAACCGCACGACCGCAAAUCCGACUC.GCCGGCC...................................GAUU......................................................GGUCGGC.U.U.GGG.AUUGCGGUAGUGCUGGCGCGACGUCGCGGCGGUCCGACGCCGCUUGCGGCGACCAGCGCCGUC
#=GR SL_6KL_011_BRINE_1143269/193-379 CODON             ...................................STP...................................................................................................................................................................................................................................................
#=GR SL_6KL_011_BRINE_1143269/193-379 TT_RNIE_SLOW      .........................................................................................................................................................................................................................................................................................
SL_4KL_010_BRINE_10124144/833-647                       GCGUCCGUAGACGACGCUUCGGGCAAACGACCGAGUAGAAACCGUUUUGUGUCCGAGCACACGAUGUACGCCCGGGAACCGCACGACCGCAAAUCCGACUC.GCCGGCC...................................GAUU......................................................GGUCGGC.U.U.GGG.AUUGCGGUAGUGUUGGCGCGCGCCGCGACACACUCGCGGUAACCGUGCCGUCUACGAGCGGUC
#=GR SL_4KL_010_BRINE_10124144/833-647 CODON            .........................................................................................................................................................................................................................................................................................
#=GR SL_4KL_010_BRINE_10124144/833-647 TT_RNIE_SLOW     .........................................................................................................................................................................................................................................................................................
SL_6KL_011_BRINE_1002809/7104-7290                      GCGUCCGUAGACGACGCUUCGGGCAAACGACCGAGUAGAAACCGUUUUGUGUCCGAGCACACGAAGUACGACCGGGAACCGCACGACCGCAAAUCCGACUC.GCCGGCC...................................GAUU......................................................GGUCGGC.U.U.GGG.AUUGCGGUAGUGUUGGCGCGCGCCGCGACACACUCGCGGUAACCGUGCCGUCUACGAGCGGUC
#=GR SL_6KL_011_BRINE_1002809/7104-7290 CODON           .......STP......................................AUG......................................................................................................................................................................................................................................
#=GR SL_6KL_011_BRINE_1002809/7104-7290 TT_RNIE_SLOW    .........................................................................................................................................................................................................................................................................................
SL_4KL_010_BRINE_10155541/7-193                         UAGACGUUCUGUAACGAGCCGAUGGCACGUCGGAGUAGAAACCGUUUUGUGUCCGUACCGUCGACGAACGUGUGGGAACAGCACGACCGCAAAUCCGACUC.GUCGGCC...................................GAUU......................................................GGUCGAC.U.U.GGG.AUUGCGGUAGUGCAGGCGCGAAACCGGCGGUAUCGCCGUCGCGUUCGUCGAGUCCGCUCGACG
#=GR SL_4KL_010_BRINE_10155541/7-193 CODON              .........................................................................................................................................................................................................................................................................................
#=GR SL_4KL_010_BRINE_10155541/7-193 TT_RNIE_SLOW       .........................................................................................................................................................................................................................................................................................
SL_4KL_010_BRINE_10020079/3653-3839                     UAGACGUUCUGUAACGAGCCGGUGGCACGUCGGAGUAGAAACCGUUUUGUGUCCGUGCCGUCGACUUACCCACGGGAACAGCACGACCGCAAAUCCGACUC.GUCGGCC...................................GAUU......................................................GGUUGAC.U.U.GGG.AUUGCGGUAGUGCAGGCGCGAAAUCGGCGGCAUCCCCGCCACGUUCGUCGGGCUCACUCGACG
#=GR SL_4KL_010_BRINE_10020079/3653-3839 CODON          .........................................................................................................................................................................................................................................................................................
#=GR SL_4KL_010_BRINE_10020079/3653-3839 TT_RNIE_SLOW   .........................................................................................................................................................................................................................................................................................
SL_4KL_010_BRINE_10196029/84-270                        GAGCGGGUGAAGCUCCCGAAAAUCGACAGCCGAGUAGAAACCGUUUAAUGUUCGAACGCACGACGUACGCCUGGGAACCUGCACGACCGCAAAUCCGACUC.GCCGGCC...................................GAUU......................................................GGUCGGC.U.U.GGG.AUUGCGGUAGUGCUGGCACGACGCCGCAGGUCGGAUCGUCCGGCCGGGCGCAAUGUGCCGUCC
#=GR SL_4KL_010_BRINE_10196029/84-270 CODON             .......STP...............................................................................................................................................................................................................................................................................
#=GR SL_4KL_010_BRINE_10196029/84-270 TT_RNIE_SLOW      .........................................................................................................................................................................................................................................................................................
NZ_JMIP02000018.1/49539-49731                           ACCCAGACCGACGAACACAGCGCACGCGAUCGGAGGUAGAAACGCUUUAGUCGCUGACCGAAUAGGUACCAGUGGGAACCGCACGGCCGCAAAUCUGACCCCGUCGCCCG..................................CUCUCUU..................................................UGGGCGAC.U.C.GAG.AUUGCGGAAGUGCAACCCGGCGAGAGCCGGACAUCUGCGGCGGUCAGUGCGUUUCCUAUCCUC
#=GR NZ_JMIP02000018.1/49539-49731 CODON                .........................................................................................................................................................................................................................................................................................
#=GR NZ_JMIP02000018.1/49539-49731 TT_RNIE_SLOW         .........................................................................................................................................................................................................................................................................................
NZ_CP007055.1/931297-931489                             CCUCUCUACCGAGACCCAUCAUUGCAGAGGCGGAGGUAGAAACCCUUUAGUCGCUCACCGAAUAGAUACCAGUGGGAACCGCACGGCCGCAAAUCUGACCCCGUCGCCCG..................................CUCUCUU..................................................UGGGCGAC.U.C.GAG.AUUGCGGAAGUGCAACCCGGCGAGAGCCGGACAUAUGCGGCGGUCAGUGCGUUUCCUAUCCUC
#=GR NZ_CP007055.1/931297-931489 CODON                  .........................................................................................................................................................................................................................................................................................
#=GR NZ_CP007055.1/931297-931489 TT_RNIE_SLOW           .........................................................................................................................................................................................................................................................................................
P_A23_Liq_1_Fmt_1002256/2073-1876                       GCCGAGCAGUGGAGCGACAGCGGCGUCGACAGAGACCGAAAACGGUUACACCCCGCGGCCGCCAGCAACAGACGGGAACAGCACGGCCGCAAAUCUGACUC.GUCCCGCAGGGGA.............................CUCG................................................UCCCC.GAGGGAC.U.C.GGG.AUUGCGGAGGUGCGCCCGUCCGACGCCGUGGGUCGCCCGUCCAGUUCGCGUGCGGCGCGAGCA
#=GR P_A23_Liq_1_Fmt_1002256/2073-1876 CODON            .........................................................................................................................................................................................................................................................................................
#=GR P_A23_Liq_1_Fmt_1002256/2073-1876 TT_RNIE_SLOW     .........................................................................................................................................................................................................................................................................................
JXWS01021119.1/803-606                                  GACCCAGCGGCCGCCACGGUCGGGGUCGACACAGACCGAAAACGGUUACACCCUACGGCCGCCAGCGACAGACGGGAACAGCACGGCCGCAAAUCUGACUC.GUCCCGCAGGGGA.............................CUCG................................................UCCCC.GAGGGAC.U.C.GGG.AUUGCGGAGGUGCGCCCGUCCGACGCCGCGGGUCGGCCACCCAGUUCGCGUGCGCCGCGUGCU
#=GR JXWS01021119.1/803-606 CODON                       .........................................................................................................................................................................................................................................................................................
#=GR JXWS01021119.1/803-606 TT_RNIE_SLOW                .........................................................................................................................................................................................................................................................................................
APHM01021963.1/6612-6426                                GUCCGGAUGCUACUCCCCGGGACCGGAACCGUCGAAUGGAAACGGUUAACAGCGGGGACAGACCAUACACAGACGGGAACGUACGGCCGCAACUCCGACGU.GCCGCCC...................................GCUU......................................................GGGCGGC.U.U.GGG.AUUGCGGCGGUGUCGACAGCGUGUACAGCACCACAGCCGUGACAGUACAGCGGCCCGUGCAGU
#=GR APHM01021963.1/6612-6426 CODON                     .........................................................................................................................................................................................................................................................................................
#=GR APHM01021963.1/6612-6426 TT_RNIE_SLOW              .........................................................................................................................................................................................................................................................................................
GSLNARP_contig29640/263-449                             CGAACUCGGCCCGACAGAGUCUGGGUGGUCACCGAAGGGAAACGAUUAACAGCGCAGACAGACUCACCUAGAGUGGGAACGCACGGUCGUAACUCUGACUC.GCCGUUC...................................GCUU......................................................GGACGGC.U.C.GGG.AUUGCGGCGGUGUCGACGCCAGCACCCGCUGGCACACACGCAGCGCACCACAACCGCGACAGA
#=GR GSLNARP_contig29640/263-449 CODON                  .........................................................................................................................................................................................................................................................................................
#=GR GSLNARP_contig29640/263-449 TT_RNIE_SLOW           .........................................................................................................................................................................................................................................................................................
GSLNARP_contig29701/646-832                             AAGUACGACAGGGCCAGAGUUCGGACGGUGGCCGAAGGGAAACGGUUAACAGCACAGACAGACUUCCUUCUGAUGGGAACGCACGGUCGUAACUCCGACUC.GCCGUCC...................................GCUU......................................................GGACGGC.U.U.GGG.AUUGCGGCGGUGUCGACGCCAGCACCCGCUGGCACACACGCAGCGCACCACAGCCGCGACAGA
#=GR GSLNARP_contig29701/646-832 CODON                  .........................................................................................................................................................................................................................................................................................
#=GR GSLNARP_contig29701/646-832 TT_RNIE_SLOW           .........................................................................................................................................................................................................................................................................................
NZ_CP008874.1/1124624-1124808                           CCAGGGAAUUGUGACCGUCGAGAAACGGUCCGGAUAGUAAGGCUUUACCCUGCGGCCCCAGUUUCUCUCGAUAGGGAACCGCACGACCGCAAAUCUGACUC.GUCCAC....................................GCUC.......................................................GUGGAC.U.C.GGG.AUUGCGGUAGUGCACGCCGGCACGAUGCCGGCCCGCUAUCUUGCGGUUCGUGCAGUUCCAAUU
#=GR NZ_CP008874.1/1124624-1124808 CODON                .........................................................................................................................................................................................................................................................................................
#=GR NZ_CP008874.1/1124624-1124808 TT_RNIE_SLOW         .........................................................................................................................................................................................................................................................................................
NZ_AJRK01000105.1/698-515                               GGUCCGUCGGUUAAACCCAUCGAACCCCUCUCGAAGUCGAAACGGUUUAACCCCGCGCACGGUUCCCGUCGAUGGGAACAGCACGGCCACGAAUCCGACUC.GUCCG.....................................GCGG........................................................UGGAC.U.CCGAG.AUCGUGGUAGUGUUCGAUAGCGAUUCGUGUGAUUCCUAUCCUCAACAAUGGCACGGAUGCAUA
#=GR NZ_AJRK01000105.1/698-515 CODON                    .........................................................................................................................................................................................................................................................................................
#=GR NZ_AJRK01000105.1/698-515 TT_RNIE_SLOW             .........................................................................................................................................................................................................................................................................................
NZ_BBJN01000039.1/65877-65692                           CUGCGUCGACGCCACAUCGACGUCGACGCCGCGGAUGGAAAGCCAUUAAGCCCCUCGCCGGUCACUCACCGUUGGGAACAGCACGGCCGCAAAUCUGACUC.GCUCGG....................................ACCGC......................................................CCGGGC.U.C.GGG.AUUGCGGAAGUGUACCGACGUGUAGUCGGUCUUUUCGCGGUCAGUGCCGUUCCAACUCAGACA
#=GR NZ_BBJN01000039.1/65877-65692 CODON                .........................................................................................................................................................................................................................................................................................
#=GR NZ_BBJN01000039.1/65877-65692 TT_RNIE_SLOW         .........................................................................................................................................................................................................................................................................................
2140918017-23842/114-228                                ...................................................................AUGGAUGGGAACAGCACGGCCGCAGAUCUGACUC.GCCC......................................ACGC.........................................................GGGC.UCC.GGG.ACUGCGGUAGUGUUCGGUAGCGUUUCGUGCGAUUCCUAUCCUCACAUAUGGCACGAAUGCAUA
#=GR 2140918017-23842/114-228 CODON                     .........................................................................................................................................................................................................................................................................................
#=GR 2140918017-23842/114-228 TT_RNIE_SLOW              .........................................................................................................................................................................................................................................................................................
NZ_AOME01000070.1/267730-267911                         CGUUUUCAUAAACCCAUCGAACCCGACGCGCCGAGUCGAAACGGUUUAAUCCGGCCCACGGGUGUGGGAGGAUGGGAACAGCACGGCCGCAAAUCUGACAC.GCCC......................................UCGC.........................................................GGGC.UCC.GGG.AUUGCGGUAGUGUUCGGUAGCGUUUCGUGCGAUUCCUAUCCUCACAUAUGGCACGAAUGCAUA
#=GR NZ_AOME01000070.1/267730-267911 CODON              .........................................................................................................................................................................................................................................................................................
#=GR NZ_AOME01000070.1/267730-267911 TT_RNIE_SLOW       .........................................................................................................................................................................................................................................................................................
NZ_BAFM01000018.1/8563-8382                             CGAUCGCAUAAACCCAUCGAACCCGACGCACCGAGUCGAAACGGUUUAACCCGGCCCACGGAUGAGUGAGGAUGGGAACAGCACGGCCGCAAAUCUGACUC.GCCC......................................ACGU.........................................................GGGC.UCC.GGG.AUUGCGGUAGUGUUCGGUAGCGUUUCGUGCGAUUCCUAUCCUCACAUAUGGCACGAAUGCACA
#=GR NZ_BAFM01000018.1/8563-8382 CODON                  .........................................................................................................................................................................................................................................................................................
#=GR NZ_BAFM01000018.1/8563-8382 TT_RNIE_SLOW           .........................................................................................................................................................................................................................................................................................
NZ_AOMD01000016.1/129187-129368                         CCGUCGCAUAAACCCAUCGAACCCGGCGCGUCGAGUCGAAACGGUUUACUGCGCCCCACGGAUGAGUGGGGAUGGGAACAGCACGGCCGCAAAUCUGACUC.GCCC......................................GCAC.........................................................GGGC.UCC.GGG.AUUGCGGUAGUGUUCGGUAGCGUUUCGUGCGAUUCCUAUCCUCACAUAUGGCACGAAUGCACA
#=GR NZ_AOMD01000016.1/129187-129368 CODON              .........................................................................................................................................................................................................................................................................................
#=GR NZ_AOMD01000016.1/129187-129368 TT_RNIE_SLOW       .........................................................................................................................................................................................................................................................................................
NZ_BBMP01000004.1/37325-37506                           UAUCGACGGCGAUUGGAUAAACCCAUCGUAUCGAGUCGAAACGGUUUACUUCGGUGCGGAGAGUGAUGGAGAUGGGAACAGCACGGCCGCAAAUCCGACUC.GUCU......................................ACGU.........................................................GGAC.U.CCGAG.AUUGCGGUAGUGUUCGGUAGCGUCUCGUGCGAUUCCUAUCCUCACCAAUGGCACGAAUGCAUA
#=GR NZ_BBMP01000004.1/37325-37506 CODON                .........................................................................................................................................................................................................................................................................................
#=GR NZ_BBMP01000004.1/37325-37506 TT_RNIE_SLOW         .........................................................................................................................................................................................................................................................................................
NZ_AOMF01000159.1/66282-66101                           AUCGCCGUCGAUCCCAUAAACCCAUCGUCAUCGAGUCGAAACGGUUUACUGCGGUGCGGGAAGUGUUGGGAGUGGGAACAGCACGGCCGCAAAUCCGACUC.GUCC......................................ACGU.........................................................GGAC.U.CAGGG.AUUGCGGUAGUGUCCGUAGCGUUUCGUGCGACUCCUAUCCUCAACAAUGGCACGAAUGCAUAC
#=GR NZ_AOMF01000159.1/66282-66101 CODON                .........................................................................................................................................................................................................................................................................................
#=GR NZ_AOMF01000159.1/66282-66101 TT_RNIE_SLOW         .........................................................................................................................................................................................................................................................................................
NZ_AOMC01000070.1/55483-55664                           AUCGCCGUCUAUCUCAUAAACCCAUCGUCAUCGAGUCGAAACGGUUUACUUCGGUGCGGGAAGUGUUGGGAGUGGGAACAGCACGGCCGCAAAUCCGACUC.GUCC......................................ACGU.........................................................GGAC.U.CCGAG.AUUGCGGUAGUGUCCGUAGCGUUUCGUGCGACUCCUAUCCUCAACAAUGGCACGAAUGCAUAC
#=GR NZ_AOMC01000070.1/55483-55664 CODON                .........................................................................................................................................................................................................................................................................................
#=GR NZ_AOMC01000070.1/55483-55664 TT_RNIE_SLOW         .........................................................................................................................................................................................................................................................................................
APHM01010805.1/792-987                                  GCCCAGUAGGGGAGCGGGUCGCCGGUCGACAGAGACCGAAAACGGUUACACCCCGCGGCCGCCAGCAGUAGAUGGGAACAGCACGGCCGCAAAUCUGACUC.GUCCC.GCGGGG..............................GACU.................................................CCCCGGAGGGGC.U.C.GGG.AUUGCGGAGGUGCGCCCGCUCGACGCCGCGGUCCGGGUGGCCAGUUCGCGCACGACGCGCGAC
#=GR APHM01010805.1/792-987 CODON                       ......STP................................................................................................................................................................................................................................................................................
#=GR APHM01010805.1/792-987 TT_RNIE_SLOW                .........................................................................................................................................................................................................................................................................................
NC_002607.1/593968-593782                               UUGAUAAACCCCGCGAUUCGAGUGCCUCGGCGGGAUGGAAACGUUUUACCAGGCGGACCGUCUCCGACGGUGUAGGGAACGCACGGCCGUAGAUCCGACAC.GCCCGCC...................................GGUU......................................................GGUGGGC.U.U.GGG.ACUGCGGUAGUGUCGCGGCACCAGCUGGUGCCGGCAGCGUCUCGUGUUGUUCCAAUCCAGAUC
#=GR NC_002607.1/593968-593782 CODON                    .........................................................................................................................................................................................................................................................................................
#=GR NC_002607.1/593968-593782 TT_RNIE_SLOW             .........................................................................................................................................................................................................................................................................................
#=GC SS_cons                                            ................................................................................<<<<-<<<<<<<-.<<..-.-.<<<<<<<<<<<<<<<<<<<<<<<<<<<<<<<<<<<<<<<<<<.......................>>>>>>>>>>>>>>>>>>>>>>>>>>>>>>>>>>>>>>>>>>......>>.->>>>>>>->>>>..................................................
#=GC cons                                               nnnnnnnnnnnnnnnnnnnnnnnnnnnnnnnnRnRnnRRnAnnnYUUnnnnnnnnnnnnnnnnnnnnnnnRRYGGGAAnnGCACRGCCGCAAAUCYGACYY-GYCnnnn-----------------------------------nYYn------------------------------------------------------nnnnGGC-U-U-GGG-AUUGCGGnAGUGYnnnnnnnnnnnnnnnnnnnnnnnnnnnnnnnnnnnnnnnnnnnnnnnnnn
#=GC ACTUAL_MOTIF                                       .......................................................................<..............................................................................................................................................................>..................................................
#=GC HYPHENATION                                        ************************************************************************.................................................................................................................................................................................................................
#=GC R2R_LABEL                                          --------------------------------------------------------------------------------cccc......ddddbKbbb...b..<...................................................................................................>..b.bbbbbbbdddd......cccc--------------------------------------------------
#=GF R2R SetDrawingParam varHairpinNumFakePairs 2
#=GF R2R SetDrawingParam varTerminalLoopRadius 0.14
#=GF R2R var_hairpin < >
#=GF R2R multistem_junction_bulgecircleynormals_solver K s0 0 ai s1 50 ai
#=GF R2R shade_along_backbone b K rgb:255,255,0
#=GF R2R shade_along_backbone c d rgb:92,92,92
#=GF SORT_STATS 285 165 1
#=GF TT_RNIE_CMD perl /home/zweinber/software/RNie-0.01/RNIE-master/rnie.pl -thresh 9 -f finalize/2019-03-29/dest/t/191-8698-0-0.sort.fasta -modeldir /home/zweinber/software/RNie-0.01/RNIE-master/models/ -model slow.cm -gff -prefix finalize/2019-03-29/dest/t/191-8698-0-0.sort
#=GF DUPLICATES NONE
//
