# Supplementary material for: Discovery of 20 novel ribosomal leader candidates in bacteria and archaea
Source: BMC Microbiol. 2020 May 24;20:130. doi: 10.1186/s12866-020-01823-6 (PMC7247131; doi:10.1186/s12866-020-01823-6)
Supplement: Supplementary file 3 — Additional file 3. Archive of machine-readable alignments for all r-leader motifs that include flanking sequences and metadata. The alignments are stored in Stockholm format, which are text files that can be opened in any text editor (using a fixed-width font) and interpreted by software packages such as Infernal [54]. [file 12866_2020_1823_MOESM3_ESM.zip › sto-with-annot/S15-Methanomicrobia.sto]

# STOCKHOLM 1.0
#=GF AnnotStoArgs -database refseq72env13-microbial -parentDir finalize/2019-03-29 -parallel mpicmdSLURM -pna 8,gb=1.8,wd=1 -queue dummyqueue -extend 0,0
#=GF ID S15-Methanomicrobia
#=GF DE S15-Methanomicrobia ribosomal protein leader
#=GF AU Eckert I, Weinberg Z
#=GF TP Cis-reg; leader;
#=GF WK http://en.wikipedia.org/wiki/Ribosomal_Protein_S15_Leader
#=GF FancifyStockholm -longtable -wrapGeneContext 6in -recycleGeneColors
#=GF FancifyStockholmGeneContext -leftNothing -rightOperonOrCount 1
#=GF ORIGINAL_MOTIF 191	1679	0	1	refseq	32	euryarch	jeremy	s35_45_55_65S100O5Min3	cmfinder		end
#=GF TRUNCATED_SO_IGNORE 3300000568_10776394/1-84 JGI24502J29692_10016873/1-103
#=GF DECIDED_FALSE_POSITIVE_OR_PSEUDO SL_4KL_010_BRINE_10053776/1311-1373
#=GF AMBIGUOUS_NUCS_SO_IGNORE 3300000568_10021638/804-344 3300001580_10088818/1174-1633 3300000568_10001834/774-315 3300001580_10321124/313-657
RUMENNODE_3956981_1/89946-89476                         CCGCGAUGACUUUAUACCUGUUCAGACGAAAUAAUAUACAGCGCUUGAAAACAGCCGAUCAACCUUAGGGAAGAGAAGCUGUCCGCAU........AAAAUGCGGAUAUG........GUGCU........GACUUUGUGUAAGUCCGA..CGUAUCC.........UGU....AUUC.....ACG......................GAUACUGCCA........GAUA................UGGCUUUGGG.AUUACAAAAAAGGUCAGUAAUGGCUCUUUUUGUGGACUUACAUGUAUCUCAUCAGAAAAAGAGAUACAUGGACAAAAAAGCGGAAGCCCCGCCGAUUUGUCCCUUGUUUCUUCUUCGCAAUGAUGAAAACUAAUUAUCAACGGUGGUGAACUAAUGGCACGAAUUCAUGCCCGAAGGCGCGGAACGUCCGGUUCGGUACGUCCGCUUCGCACAGAGGCACCGGAAUGGUCAAAUAAAGACAAAGCAGAGAUCGAGAAAAUAAUCGUCGAACUCAGAAAGAACGGUAUGUCAAGCGCACAGAUUGG
#=GR RUMENNODE_3956981_1/89946-89476 CODON              ..........................................................................................................................................................................................................................................................................................................................................................................................................................AUG.....................................................................................................................................................
#=GR RUMENNODE_3956981_1/89946-89476 TT_RNIE_SLOW       ..................................................................................................................................................................................................................................................................................................................................................................................................................................................................................................................................................................................
#=GR RUMENNODE_3956981_1/89946-89476 SS                 ................................................................................<<<<<<<.............>>>>>>>.......................................................................................................................................................................................................................................................................................................................................................................................................................................................................
JGI24731J21663_1004595/6132-6290                        ..................AUCGCCUGUCCGAUAGCCCGGGCAAGGUCGGCAGCCUUAUGAAGCCUCCGGGAGAACAUAUACCCGGCAC.CGUC...GCU..............GACGUGUGCA......CGACACACCGGUAAGUCCGA..CGCGCCCCCGU..............................................GGCGC.GGCCU.......UCC................AGGCU..UGGG.AUUACGGAGCGUGCGUCUC..............................................................................................................................................................................................................................................................................................
#=GR JGI24731J21663_1004595/6132-6290 CODON             ..................................................................................................................................................................................................................................................................................................................................................................................................................................................................................................................................................................................
#=GR JGI24731J21663_1004595/6132-6290 TT_RNIE_SLOW      ..................................................................................................................................................................................................................................................................................................................................................................................................................................................................................................................................................................................
JGI24731J21663_1017363/1609-1165                        ..................UUCGAGGCGGAUAAUCGUUUGGGUUUGUCGGUAGCCUUAUGAAGCGGCCCGACGUAUUUAUACCCGGCAC.CGUC...GCU..............GACGUGUGCA......CGACACACCGGUAAGUCCGA..CGCGCCCCCGU..............................................GGCGC.GGCCU.......UCC................AGGCU..UGGG.AUUACGGAGCGUGCGUCUCAUCGCUGCUCUUCUCGGGACUAUCGGAAUCGGAGUAGAACUAUGGCACGAAUGCAUGCGCGACGGAGAGGCAAGUCGGGAUCUGUCCGGCCACACCGGGCGGACCCGCCCGCGUGGUCGACGACCGACGCUGCCGAGAUCGAGAAGCUCAUCGUCGAGCUCCACAAAAAGGAGCUCUCGAGCGCCGCGAUCGGAACGAUCCUGCGCGACCAGUACGCAGUCCCGGACGUGAAGCUCGCGACCGGGAAGCGGGUCGGCGAGAUCCUUGAGGCGAACGGGUUCAGACC
#=GR JGI24731J21663_1017363/1609-1165 CODON             .............................................................................................................................................................................................................................................................................................................................AUG..................................................................................................................................................................................................................................................
#=GR JGI24731J21663_1017363/1609-1165 TT_RNIE_SLOW      ..................................................................................................................................................................................................................................................................................................................................................................................................................................................................................................................................................................................
JGI24732J26686_1057961/460-16                           ..................UUCGAGGCGGAUAAUCGUUUGGGUUUGUCGGUAGCCUUAUGAAGCGGCCCGACGUAUUUAUACCCGGCAC.CGUC...GCU..............GACGUGUGCA......CGACACACCGGUAAGUCCGA..CGCGCCCCCGU..............................................GGCGC.GGCCU.......UCC................AGGCU..UGGG.AUUACGGAGCGUGCGUCUCAUCGCUGCUCUUCUCGGGACUAUCGGAAUCGGAGUAGAACUAUGGCACGAAUGCAUGCGCGACGGAGAGGCAAGUCGGGAUCUGUCCGGCCACACCGGGCGGACCCGCCCGCGUGGUCGACGACCGACGCUGCCGAGAUCGAGAAGCUCAUUGUCGAGCUCCACAAAAAGGAGCUCUCGAGCGCCGCGAUCGGAACGAUCCUGCGCGACCAGUACGCAGUCCCGGACGUGAAGCUCGCGACCGGGAAGCGGGUCGGCGAGAUCCUUGAGUCGAACGGGUUCAGACC
#=GR JGI24732J26686_1057961/460-16 CODON                .............................................................................................................................................................................................................................................................................................................................AUG..................................................................................................................................................................................................................................................
#=GR JGI24732J26686_1057961/460-16 TT_RNIE_SLOW         ..................................................................................................................................................................................................................................................................................................................................................................................................................................................................................................................................................................................
JGI24728J21555_1000004/136858-136404                    ....AGGAUUUUCUGCACUCAUCACCCUCAUCAACCAAUAUGGGAAAGCGUAACCUUAUACCUCCUGCCGAACAAUAACUUUCCGCACUUU.....UAAA...............AAGGUGCU.........GGCAGAUGUAAAUCCGA..CGUGGCGUACAG.............................................GCCAC.GGCC........UUCA................GGCUU.UGGG.AUUGCAGGGAGUCAGCAGAAAUAGCUGUCACUCUUUUCCCGUAGGAUUUUAUACUCUGUUCAUGUAACGGAGGCUUUUAGAUAUGGCAAGAAUGCAUGCUCGCAGAAGAGGUAUCUCCCGUUCAGUACGGCCGUACCGCACCUCUGCGCCCGAAUGGUCAAAUACCGACAAGGAAACGAUCAUCAAGCAGGUCGUUGAUAUGAAGAAGGAGGGCCUUUCAAGUGCCCGGAUAGGUCUCGUCCUUCGUGACAAGUAUGGUGUACCCAGUGUCAAACUCGCAACAGGAAAGCGUGUUGACGAGAUUC
#=GR JGI24728J21555_1000004/136858-136404 CODON         .................................................STP..PTS....................................................................................................................................................................................................................................GUA...................................................AUG............................................................................................................................................................................................................................
#=GR JGI24728J21555_1000004/136858-136404 TT_RNIE_SLOW  ..................................................................................................................................................................................................................................................................................................................................................................................................................................................................................................................................................................................
3300000558_11395505/90-475                              ....CUUUAGAGCCCUUAUCACCCUCAUUAACCAGUGGGGAACCUGACAACAGGCUUAUCUGUCUCCACAUACAAUAAUGUUCCGCACUU......UUUG................AGGUGCU.........GGCAGAUGCUAAUCCGA..CGUGACAAUCAG.............................................GUCACUGCCU........GUAA................AGGCUUUGGG.AUUGCAGAGAGUUGGCAGAUUAAUCACCUGACUCUUUCUCUCUCAGGAUUUUGCACUGUUUACAGGAGGUUAUAGAAAAUGGCACGAAUGCAUGCCCGCAGAAGAGGUAUCUCACGCUCCGUAAGACCUUACCGGACAGAGGCACCGGAAUGGUCAAACAGAGACAAAGAUACCAUCAUAAAGCAGAUUGUUGACCUGCGCAGACAGGGAACAUCCACAGCCCAGAUCGGACUUAU.....................................................................
#=GR 3300000558_11395505/90-475 CODON                   ...........................................STP.................................................................................................................................................................................................................................................................................................AUG......................................................................................................................................................STP.......................................................................
#=GR 3300000558_11395505/90-475 TT_RNIE_SLOW            ..................................................................................................................................................................................................................................................................................................................................................................................................................................................................................................................................................................................
JGI24729J20445_1005959/2160-1705                        ....GCUUUAGAUCUCUAAUCAGCCUUAUCAACCAAUACGGUGUCUGACAACAGCAUUAUCAGCUGUCAGGGUAACUGAAUAAUGCACUU......UUAUAC..............AGGUGCC.........UACAGAUGCAAAUCCGA..CGUGAUUUCA...............................................AUCAC.GGCCC.......GGUCA..............GGGCUU.UGGG.AUUGCAGAAAGUUGGCAGAAUUAAUUAUCUGGCUCUUUCUAUCGCAGGAUUUUGCUCUGUUUUCAGGAGGAUUUUGUUAUGGCAAGAAUGCAUGCCCGAAGAAGAGGUAUCUCCCGUUCAGUCAGACCAUACCGGACAGAAGCACCGGAAUGGUCCAACAAGGAUAAAGAUACAAUUAUAAAACAGAUCAUCGAUCUGCGCAGGAAAGGUAUGUCGACAGCCGAGAUAGGGCUGGUAAUGCGCGACAAGUAUGGAAUUCCAAGAGUAAAACUGGUUACAGGAAAGCGAAUCACAGAAAUUCUCAA
#=GR JGI24729J20445_1005959/2160-1705 CODON             ............................................STP................................................................................................................................................................................................................................................................................................AUG................................................................................................................................................................................................................................
#=GR JGI24729J20445_1005959/2160-1705 TT_RNIE_SLOW      ..................................................................................................................................................................................................................................................................................................................................................................................................................................................................................................................................................................................
SL_5KL_010_SED_10017420/540-276                         .............................................UCCGAUACUAUUAAAAUACUGCCUGAUGAAUAGUAUACCGCACA.......UUA..................UGUGCU.........GGCUAAGGUAAGUCCGA..CGUGCUUCUUC..............................................AGCACUGCUCCUU.....UUG..............GGGGGGCU.UGGG.AUUACGGCGAGUCAGUUUCGGCUCUUUUCGUGACUUACAGUGAAUGGCAGCUGCCAGACACUCCUGCAGGAUUCUUCUGCACGGCAGGCUAUAAACAACAAUUUCGAGGUAUACAUGGCACGAAUGCAUGCACGACGGAGAGGAUCAUCGGGUUCA.....................................................................................................................................................
#=GR SL_5KL_010_SED_10017420/540-276 CODON              ...................................................................................................................................................................................................................................................................................................................................................................................AUG............................................................................................................................................................................................
#=GR SL_5KL_010_SED_10017420/540-276 TT_RNIE_SLOW       ..................................................................................................................................................................................................................................................................................................................................................................................................................................................................................................................................................................................
SL_3KL_010_SED_10014053/685-233                         ....GGGUAGACACCGCAUCGGAGUAGUGGGUUCUCCCCCACCUUCCGAUACCCUUAUUCCCUCUUCUGAUCAACAAAGUAUCCGCACA.......UCA..................UGUGCU.........GGCUGAGGUAAGUCCGA..CGUGCUCAAGU..............................................AGCACUGCCC........UGUAUGU.............GGGCU.UGGG.AUUGCGGCGAGUCAGAUACGGCUCUUUUCGUGACUUACGGUGAACGGUAUGACCGGACACAUCUGCUGUAACCAGCAGGCAGCUAAAAAAUUUCGAGGUACCAUAUGGCACGAAUGUAUGCACGACGGAAGGGAUCGUCCGGCUCCGUCCGUCCUCACAGGAAGGAUGUUCCGGAAUGGUUCAAUACCGAUCUCGCUGAGAUCGAGAAGCUGGUCGUCGAUAUGAGAAAGGAAGGUCUUUCAACAGCCGUCAUCGGGACGAUUCUCCGUGAUAAAUACGGCGUUCCUGAUGUAAAACUUGCAACA
#=GR SL_3KL_010_SED_10014053/685-233 CODON              .......................STP...............................................................................................................................................................................................................................................................................................................................................AUG......................................................................................................................................................................................................
#=GR SL_3KL_010_SED_10014053/685-233 TT_RNIE_SLOW       ..................................................................................................................................................................................................................................................................................................................................................................................................................................................................................................................................................................................
SL_3KL_010_SED_10006919/1982-1530                       ....CUUUGUUGAGUCUCAAUCGGAGUAGUAGGGAUCUCUUCUCCCUCCGAUAUCCUUAAUCCCUCUUCAGAUCAAGUAAGUCUGCACA.......UCA..................UGUGCU.........GGCUGAGGUAAGUCCGA..CGUGCUCAAGU..............................................AGCACUGCCCU.......GUAUG..............GGGGCU.UGGG.AUUGCGGCGAGUCAGAUACGGCUCUUUUCGUGACUUACGGUGAACGGUAUGACCGGACACACCUGCUAUAACCGGCAGGCAGCUAUAGAAUUUCGAGGUACCAUAUGGCACGAAUGUAUGCACGACGGAAGGGAUCGUCCGGCUCCGUCCGUCCCCACAGGAAGGACGUUCCGGAAUGGUUCAAUACUGAUCUCGCUGAGAUCGAGAAGCUGGUCGUCGAUAUGAGAAAGGAAGGUCUCUCGACCGCCGUCAUUGGGACGGUUCUCCGUGAUAAGUACGGUGUUCCUGACGUAAAACUUGCAACA
#=GR SL_3KL_010_SED_10006919/1982-1530 CODON            .........................STP.............................................................................................................................................................................................................................................................................................................................................AUG......................................................................................................................................................................................................
#=GR SL_3KL_010_SED_10006919/1982-1530 TT_RNIE_SLOW     ..................................................................................................................................................................................................................................................................................................................................................................................................................................................................................................................................................................................
NC_011832.1/2789066-2788570                             ...UCCUGGCGGUGGAUUGACCAGCUGGGAAAGGGUCUAUCCACCAGUAUCCUUAUUAUCGUCAGGUCACCAAUAGGUAGGGUAGCACUGU.....GUGA...............ACGGUGUA.........AUCAUACGUAAGUCCGA..CGUGCCGGA.......UUGCAG.UUUUU.CUGCAGAUUCCUGAACAAUCAGGG.GAUGGCACUGCCCAG......AGAU..............CUGGGCUCAGGG.AUUACAGAGCUGAUGCAACAGACGUACGCACAAAUACGUACAUGCUCUUUUCUGGACUUACUCUGAUAGAUUUGGAGGUGAAUUAUGGCACGAAUGCAUGCCCGAUGCAGGGGUAAAUCCGGCUCAGUGAGGCCGCACAGGACAGAAGCGCCUGUCUGGUCCACGACUGACAGCACAGAGAUUGAGAAACUGAUCGUCGAACUCAAGAAGAACGAGAAGUCGACCAGUGAGAUCGGGUUGAUCCUCCGUGACCGGUACAGCGUCCCUGAUGUGAAGCUGGCGACCGGAAAGCGGAUCAACGCGGU
#=GR NC_011832.1/2789066-2788570 CODON                  .....................................................................................................................................................................................................................................................................................................................................................AUG..........................................................................................................................................................................................................................
#=GR NC_011832.1/2789066-2788570 TT_RNIE_SLOW           ..................................................................................................................................................................................................................................................................................................................................................................................................................................................................................................................................................................................
DHTCA2_GJDNVXK02I5RIS/330-1                             ..........................................................UCGUCUGGUCACCUAUAGGUAGGGUAGCACUGU.....GUGA...............ACGGUGUA.........AUCAUACGUAAGUCCGA..CGUGCUGGA.......UUGCAGAGUUUUUCUGCAGAUCCCUGAACAAUCAGGG.GAAGGCACUGCCCG.......AAAAAC.............CGGGCUCAGGG.AUUACAGAGCUGAUGCAACAGACGUACGCACAAAUCCGUACAUGCUCUUUUCUGGACUUACUCUGAUAAAUUUGGAGGUGAAAUAUGGCACGAAUGCAUGCCCGAUGUAGGGGUAAAUCCGGUUCAGUGAGGCCGCACAGGACAGAAGCGCCUGCCUGGUCCACAACUGACAGCACAGAGAUUGAGAAACU..................................................................................................................
#=GR DHTCA2_GJDNVXK02I5RIS/330-1 CODON                  ................................................................................................AUG..................................................................................................................................................................................................................................................AUG....................STP............................................................................STP....................................................................................................................
#=GR DHTCA2_GJDNVXK02I5RIS/330-1 TT_RNIE_SLOW           ..................................................................................................................................................................................................................................................................................................................................................................................................................................................................................................................................................................................
BDMC2_contig04064/1131-674                              ...CCCCGCGGUCCCUGGCGUCAGCAUGGGGGGGGCGCAAGCCCCGCAGAUACCCUUAUCUAUCCUGGUUUCGAUGUAUACUGAGCACUG......AGAU................UAGUGCU.........GACACUGGUAAGUCCGA..CCUGCCU.........CUA....UCA......UGG......................GGCAUCGCC.........GUAAU................GGCU.UGGG.AUUACAGAGAGUCAGUAAAUACGGACUCUUUUUCCAAGGACCCCAUCGUGUCCAUUCGGAGGUGAACGUAUGGCAAGAAUGCAUGCCCGAAGGAAAGGGAUCUCGCGAUCGGUACGACCCUACCGCAAGGAAGUCCCCUCCUGGUCGACUUCUGAUGCGAACGAGAUCGAGAAGACCAUUCUCGAUCUGCGGAAGCAGGGAAAGACCAUGAGCGAGAUCGGAUUGAUUCUGCGGGAUAAACACGGUGUCCCGAACGUGAAACUGGCCACCGGAAAAAGGAUAGGGCGGAUCCUUGCAUCGGCGGG
#=GR BDMC2_contig04064/1131-674 CODON                   ........................................................................................ST......P.....................................................................................................................................................................................................................................AUG.........................................................................................................................................................................................................................................
#=GR BDMC2_contig04064/1131-674 TT_RNIE_SLOW            ....................................................................................................................................................................................................................................................................:::<<<<<<<{<<<__>>>}>>>>>>>:::-::::::::::.....................................................................................................................................................................................................................................................................
2205091243/52-237                                       ...GAUGUGUCCGGAUAAAAUGCUAUUCCUCCAAAAUCCUUAUAACAGGAUACGACAUAUAUUAAUGAAGCACUCUUGCAUGGGGCACUGCUCCGUGACAA.........AC....AGGUGCU.........GACUGAAGUAAGUCCGA..CGUGUUUCAAU..............................................GACACUGCC.........CUUGA................GGCUUUGGG.AUUACGUAUCGAGUCAGCUACAUUACAG.....................................................................................................................................................................................................................................................................................
#=GR 2205091243/52-237 CODON                            ..................................................................................................................................................................................................................................................................................................................................................................................................................................................................................................................................................................................
#=GR 2205091243/52-237 TT_RNIE_SLOW                     ..................................................................................................................................................................................................................................................................................................................................................................................................................................................................................................................................................................................
2204637606/36-419                                       ...GAUGUGUCCGGAUAAAAUGCUAUUCCUCCAAAAUCCUUAUAACAGGAUACGACAUAUAUUAAUGAAGCACUCUUGCAUGGGGCACUGCUCCGUGACAA.........AC....AGGUGCU.........GACUGAAGUAAGUCCGA..CGUGUUUCAAU..............................................GACACUGCC.........CUUGA................GGCUUUGGG.AUUACGUAUCGAGUCAGCUACAUUACAGCAAAUGCUAAGGCUGCUCUUUUCGUGACUUACACCCGCAUAUCCAACUACAAACGCGAUAAGGAUAUCCGGGCAGGUUUACUUGAUUGUACGACAGGUAAACGCAGUCAUUUAUCGCAAAGGUGAAUUAAAAUGGCACGAAUGCACGCAAGAAGACGGGGAAUUGCAGCCUCAGUCAGACCAUACAGAAAAGAAGUUC...............................................................................
#=GR 2204637606/36-419 CODON                            ................................................................................................................................................................................................................................................................................................................................................................................................................................AUG............................................................STP................................................................................
#=GR 2204637606/36-419 TT_RNIE_SLOW                     ..................................................................................................................................................................................................................................................................................................................................................................................................................................................................................................................................................................................
JGI20214J14112_1457962/1-251                            ..............................................................AUUCCCGGAUGAUUAAUAAUGAGCACUAUUC...GUGAU............GAA.AGUGCU.........GGCAUAUGUAAAUCCGA..CGUGCUUCAC...............................................CGCAC.GGCC........UGCGU...............GGCU..GGGG.AUUACUGAGGGUCAGCAGUUAUGACUCUUUUUCCCGGGUUUACAUGAUUUAAGGAGGUGAAAGAUGGCACGAAUGCAUGCCCGGCGUCGGGGAAAGUCAGGAUCGGUGCGGCCCCACCGCAAAGAAGCCCCUGAAUGGUCUAAUACUGACGUGAAGG....................................................................................................................................................
#=GR JGI20214J14112_1457962/1-251 CODON                 .....................................................................................................AUG..............................................................................................................................................................................STP.......................................AUG.......................................................................................STP.....................................................................................................................................................
#=GR JGI20214J14112_1457962/1-251 TT_RNIE_SLOW          ..................................................................................................................................................................................................................................................................................................................................................................................................................................................................................................................................................................................
SakLake120mDRAFT_c0001602/6263-6721                     ...CUCUGCUCUCAUCCGCUGUAUCAACCAGUAUGGGACCGGGUGACCACCAGGUUUAUCAUAGCAGGAACAUCACAUAUACUAGCACU.......GUAACA...............GGUGCU.........GGCAGAAGUAAAUCCGA..CGUGGCAGAU...............................................GUCAC.GGCCUGA.....AUGAA............UCAGGCUC.AGGG.AUUACCGGGGUCAGUAUAAACAGGGAUACCUGUGGCUCUUUUCCCGUAUGGAUUAUUCUGUUACGAACACAGAUAGGAGGUAGUAUUCAUGGCACGUAUGCAUGCCCGCCGCAGAGGUAUUUCAGGAUCAGUACGUCCGUACCGAACGAAAGCACCCGAGUGGUCAAAUACAGAUACAGAACAGAUCGAAACGUUAAUUAUCGAUUUAAAGAAACAGGGUGAAUCAAGCGCCCGGAUAGGCAUCAUCCUGAGAGACAAGUACGGCGUUCCAAACGUGAAACUGGCAACCGGAAAAUCAAUAGGCC
#=GR SakLake120mDRAFT_c0001602/6263-6721 CODON          ...........................................STP...........................................................................................................................................................................................................................................................................................................AUG......................................................................................................................................................................................................................
#=GR SakLake120mDRAFT_c0001602/6263-6721 TT_RNIE_SLOW   ..................................................................................................................................................................................................................................................................................................................................................................................................................................................................................................................................................................................
JGI24729J20445_1013682/846-387                          ...AUUGGUAUUUUUAUGGGCGUUCCUCAAAUGGAGAAUUAUCUCAUCGAUACCCUUAUACUCCCAUCCGCCAAACAUAACCCAGCACUUUU....UG................AAUAGUGCU.........GGCAGAAGUAAGUCCGACUCGUGCCCCAACGG............................................GGCACUGCC.........CUUUGU...............GGCU.GGGG.AUUACGGGAGUCAGUAUCUGGCCCCUUUUUUGGACUUACGUACGUCGUUUGGAGGAUUGUUCGAAUGGCAAGAAUGCAUACCCGCAGGAGAGGGAAGUCCAGCUCGGUCCGUCCGUUCCGGAAAGAAGUUCCCGCAUGGUCGAACACCGAUGUCCAGAGCAUCGAGAAGAUCAUCGUGGACCUUCAGAAAGAGGGGACGUCCAUGGCGAAGAUCGGCCUCAUCCUGCGCGACAGGUACGGCGUACCCGACGUCAAGCUCCUGACCGGAAAGCGGAUCGGCGAGAUCCUGGAAUCCCAGGGUGUCA
#=GR JGI24729J20445_1013682/846-387 CODON               ...........................................................................GUA...................................................................................................................................................................................................................................................AUG..............................................................................................................................................................................................................................................
#=GR JGI24729J20445_1013682/846-387 TT_RNIE_SLOW        ..................................................................................................................................................................................................................................................................................................................................................................................................................................................................................................................................................................................
3300000558_10042858/292-1                               ...CGUCUCAUCAACCGGUACGGCCGCGCCUGCCCCUGAUUCCUUCGAUAUCCUUAUUAUCUGCCCCGCUGAAUGAUAGAGCAGGCACAU......AUCU................GUGUGCU.........GGCAUGUGUAAGUCCGA..CGUGCCGGAAU..............................................GGCAC.GGCCU.......UGCGGGAAUC.........AGGCU..CGGG.AUUACAGGAGAGUCAGCAGAGACGACUCUUUUUCCGGAUUUACAUGGUGCCAUCUGGAGGUGAACCAUGGCACGUAUACACGCACGCCGACGAGGCGAUUCAGGAUCGGUCAGACCGCACCGCAGCGAGGCCCCGGC........................................................................................................................................................................
#=GR 3300000558_10042858/292-1 CODON                    ....................................STP...........................................................................................................................................................................................................................PTS..................................................................................................................................GUA........................................................................................................................................................................
#=GR 3300000558_10042858/292-1 TT_RNIE_SLOW             ..................................................................................................................................................................................................................................................................................................................................................................................................................................................................................................................................................................................
3300001592_10223493/206-665                             ...CGUCUCAUCAACCGGUACGGCCGCGCCUGCCCCUGAUUCCUUCGAUAUCCUUAUUAUCUGCCCCGCUGAAUGAUAGAGCAGGCACAU......AUCU................GUGUGCU.........GGCAUGUGUAAGUCCGA..CGUGCCGGAAU..............................................GGCAC.GGCCU.......UGCUGGAAUC.........AGGCU..CGGG.AUUACAGGAGAGUCAGCAGAGACGACUCUUUUUCCGGAUUUACAUGGUGUCAUCUGGAGGUGAACCAUGGCACGUAUACACGCACGCCGGAGAGGCGAUUCAGGAUCGGUCAGACCGCACCGCAGCGAGGCCCCGGCCUGGUCAAAUACCGACGUGAAAUCAAUCGAGAAAGUGAUUGUUGACCUGAGAAAAGAGGGGUACUCGAGCAGCCGGAUCGGCCUCGUCCUCCGUGACCAGUACGGGGUCCCUGACGUCAAACUGGUGAUGGGAAAACGGAUCGACCAGAUCAUCCGGGAUAACGGCCU
#=GR 3300001592_10223493/206-665 CODON                  ....................................STP............................................................................................................................................................................................................................................................................................AUG............................................................................................................................................................................................................................................
#=GR 3300001592_10223493/206-665 TT_RNIE_SLOW           ..................................................................................................................................................................................................................................................................................................................................................................................................................................................................................................................................................................................
3300000032_0002816/6081-5622                            ...CGUCUCAUCAACCGGUACGGCCGCGCCUGCCCCUGAUUCCUUCGAUAUCCUUAUUAUCUGCCCCGCUGAAUGAUAGAGCAGGCACAU......AUCU................GUGUGCU.........GGCAUGUGUAAGUCCGA..CGUGCCGGAAU..............................................GGCAC.GGCCU.......UGCUGGAAUC.........AGGCU..CGGG.AUUACAGGAGAGUCAGCAGAGACGACUCUUUUUCCGGAUUUACAUGGUGUCAUCUGGAGGUGAACCAUGGCACGAAUACACGCACGCCGACGAGGCGAUUCAGGAUCGGUCAGACCGCACCGCAGCGAGGCCCCGGCCUGGUCAAAUACCGACGUGAAAUCAAUCGAGAAAGUGAUUGUUGACCUGAGAAAAGAGGGGUACUCGAGCAGCCGGAUCGGCCUCGUCCUCCGUGACCAGUACGGGGUCCCUGANGUCAAACUGGUGAUGGGAAAACGGAUCGACCAGAUCAUCCGGGAUAACGGCCU
#=GR 3300000032_0002816/6081-5622 CODON                 ....................................STP............................................................................................................................................................................................................................................................................................AUG............................................................................................................................................................................................................................................
#=GR 3300000032_0002816/6081-5622 TT_RNIE_SLOW          ..................................................................................................................................................................................................................................................................................................................................................................................................................................................................................................................................................................................
M940CN_1015758/1323-852                                 ...AGCGUCAGGGACAACAUCCGGAACACCCCCCCUUCGAUUACUGCGAUUGUUUUAUAAUCACUCAUAUGAAAUAUAUAUGAAGCACUGAU....UUCUU.............AUC.GUGCU.........GGCUUAUGUAAGUCCGA..CGUGCC..........CGA....CGCAA....UUG..................AGACGGCACUGCCC........UGUUCAU.............GGGCUUUGGG.AUUACAAAAAGGUCAGUUAUGGCUCUUUUUGUGGACUUACAUGACGAAUGCGAAUCAUAUCUGUGAUCGCAAAAAAAGUAUCUGUUAUAAUAAAAUAGGUGGUGAAAAAUGGCAAGAAUGCAUGCCCGUCGGCGCGGAAAAUCCGGAUCUGUCCGCCCGCUCCGUACCGAGGCACCCGAAUGGUCGAACAAAGACCCCGCAGAGAUCGAAAAAACCAUCAUUGAUCUUAGAAAGGAAGGAAUGUCCAGUGCAAAAAUUGGACUUGUAAUGCGUGACAAAUACGGAGUUCCAAGCGUCAAACUUGC
#=GR M940CN_1015758/1323-852 CODON                      .............................................................................................................................................................................................................................................................................................................................................................................AUG..................................................................................................................................................................................................
#=GR M940CN_1015758/1323-852 TT_RNIE_SLOW               ..................................................................................................................................................................................................................................................................................................................................................................................................................................................................................................................................................................................
NC_014507.1/2024889-2025360                             ...UCUUAUUUAUGGAGAUCGUUGGCACCACCAGGCAACCCCCAUGCGAUUGUUUUAUUAUCACUUAUUUGAAAUAUAUAUGAAGCACUGAU....UUCU..............AUC.GUGCU.........GGCUUAUGUAAGUCCGA..CGUGCC..........CGA....CCGAA....UUG..................AGACGGCACUGCCCUG......AAUC..............CAGGGCUUUGGG.AUUACAAAAAGGUCAGUUAUGGCUCUUUUUGUGGACUUACAUGACAUUGCGGACAAUAUUUUCGUGUUCGCUGAAAUUAUCUUCAAAACACGCGUGAAAAGAUUCUUUCAUGCGAUGUUUGCCGGAAAUCACACAGUGAUUUCGAAAUAAAAAUAAGGUGGUGAAAAAUGGCAAGAAUGCAUGCCCGUCGGCGCGGAAAAUCCGGUUCGGUUCGUCCGCUCCGCACAGAGGCACCAGAAUGGUCAAACAAGGACCCCUCAGAGAUCGAAAAAACCAUCAUAGAUCUUAGAAAGGAAGGAAUGUCA
#=GR NC_014507.1/2024889-2025360 CODON                  ........................................................................................................................................................................................................................................................................................................................................................................................................................................AUG.......................................................................................................................................
#=GR NC_014507.1/2024889-2025360 TT_RNIE_SLOW           ..................................................................................................................................................................................................................................................................................................................................................................................................................................................................................................................................................................................
NZ_KN360943.1/84184-84654                               ...AUCUUAUUUAUGGAGAUCGCCGGCAUUCCCUAAGAUCCCAAUGCGAUUGUUUUAUUAUCACUUAUUUGAAAUAUAUACGAAGCACUGAU....UUCU..............AUC.GUGCU.........GGCUUAUGUAAGUCCGA..CGUGCC..........CGA....CCACA....UUG..................AGACGGCACUGCCCGG......GAU...............CCGGGCUUUGGG.AUUACAAAAAGGUCAGUUAUGGCUCUUUUUGUGGACUUACAUGACAUUGCGGACUAUUUUUCUUGUGUCCGCAGGAAGUAUCUUAAAACACGCGUGAAAAGAUUCUUUCAUGCGAUGUUUGCCGGAAAUCACACAGUGAUUUCGAAAUAAAAAUAAGGUGGUGAAAAAUGGCAAGAAUGCAUGCCCGUCGGCGCGGAAAAUCCGGUUCGGUUCGUCCGCUCCGCACAGAGGCACCAGAAUGGUCAAACAAGGACCCCUCAGAGAUCGAAAAAACCAUCAUUGAUCUUAGAAAGGAAGGAAUGUCC
#=GR NZ_KN360943.1/84184-84654 CODON                    ........................................................................................................................................................................................................................................................................................................................................................................................................................................AUG.......................................................................................................................................
#=GR NZ_KN360943.1/84184-84654 TT_RNIE_SLOW             ..................................................................................................................................................................................................................................................................................................................................................................................................................................................................................................................................................................................
SakLake120mDRAFT_c0582226/264-1                         ..........................................................AUAUUCCUCUAACACAAUACACAUAAGCACUU......UUAAAAUUU...........AAGUGCU.........GGCAGAAGUAAGUCCGA..CGUGCACUAUUGCG...........................................UGCACUGCCC........AACU................GGGCU.UGGG.AUUACCGGGAGUCAGCGACUGCUGCUCUUUUUGGACUUACAUAAUGUCGUAAGGAGGUUAUACUUUUGGCAAGAAUGCAUGCCCGCAGAAGGGGCAAAUCAUGUUCCGUCCGCCCCUACCGGAAGGAGGCGCCCUCGUGGUCCAACACGGACAUAAAGGGGA...............................................................................................................................................
#=GR SakLake120mDRAFT_c0582226/264-1 CODON              ..................................................................................................................................................................................................................................................................................................................................AUG.......................................................................................STP...................................................................................................................................................
#=GR SakLake120mDRAFT_c0582226/264-1 TT_RNIE_SLOW       ..................................................................................................................................................................................................................................................................................................................................................................................................................................................................................................................................................................................
3300001567_10013045/592-129                             ...UCCGGUUGAUCAACAGGUACGGGGGUUGAACCUCCUUCCCUGCACGAUACCCUUAUCAUCGCCCUGCUCGCACUAGAUAUAGCACUCUUCCC.ACA............GGGA..AGUGCU.........GGCAAAUGUAAGUCCGA..CGUGCCUUUU...............................................GGCACUGGCCUGC.....CCU..............GCAGGCU..UGGG.AUUACAGAGAGUCAGCGGAAUUAUGACUCCUUUUCGGAUUUACAUGGGAUCCCCCGAUGAGGGGCUUCCCUUGCAGAAUACAUCUGGAAAUUUCACUGGAAUUGGGAGGUGAACAGGACAUGGCACGAAUGCAUGCACGACGGAGGGGACAUUCAGGUUCCGUGCGCCCCUACCGCAAAGAGACGCCCUCUUGGGCCAACACCGAUCAAAAGGCCAUAGAAAAGGUCAUCGUGGACCUUCGCAAGGAAGGAAUGCCAAGCAGCCGGAUCGGGCUCAUUCUGCGGGACAGGUACGGAGUCCCCGAU
#=GR 3300001567_10013045/592-129 CODON                  .............................STP........................................................................................................................................................................................................................................................................................................................................................AUG.......................................................................................................................................................................................
#=GR 3300001567_10013045/592-129 TT_RNIE_SLOW           ..................................................................................................................................................................................................................................................................................................................................................................................................................................................................................................................................................................................
BDMC2_GDQ3S3O02JCPBT_left/244-1                         ...UGAUCCGGCUAAUCAACCGUUUCGGGACGAACGACUGAUAUGUCAGAUAUGCUUAUCUUGUUCCCGGAUGAUUAAUAUUGAGCACUUU.....UCGUGAUG...........AAAGUGCU.........GGCAUAUGUAAAUCCGA..CGUGCAUCCCA..............................................UGCAC.GGCC........CGCAGU..............GGCU..GGGG.AUUACAGAGGGUCAGCAGUUAUGACUCUUUUUCCCGGGUUUACAUGAUUGUUAGGAGGUGAAUGAUGGCACGAAUGCAUGCCCGGCGUC........................................................................................................................................................................................................................
#=GR BDMC2_GDQ3S3O02JCPBT_left/244-1 CODON              ......................................STP.........................................................................................................................................................................................................................................................................................................................................................................................................................................................................................................................................
#=GR BDMC2_GDQ3S3O02JCPBT_left/244-1 TT_RNIE_SLOW       ..................................................................................................................................................................................................................................................................................................................................................................................................................................................................................................................................................................................
WSSedA1Ba3_1085468/557-105                              ...GUUAUCAACCUCUAUGGGCGGCCGCGUUAAACAAAAAAAACCGUCGAUACUAUUAUGAACGGAACCACCCAUUUAUAAACAGCACU.......UUUU.................AGUGCU.........GGCAGAUGUAAAUCCGA..CGUGCCUUUGG..............................................UGCAC.GGCC.C......AUUC..............GUGGCU..CGGG.AUUACGGGGAGUCAGCAGUAGCGGCUCUUUUCCCGGAUUUACUUUUCGCACAGUAGAGGUGAACUAUGGCAAGAAUGUAUGCGCGAAGGAGAGGCCAGUCAGGAUCGGUCAGGCCAUACCGGAAAGAAGCACCGGAAUGGUCCAACACCGAUGUGGCCGCGAUCGAGAAGGUCAUUGUUGACCUGAGUAAAGAGGGCGUAUCAACCGCCCGGAUCGGUCUGGUCCUCCGUGACCGCUAUGGAGUCCCUGAUGUGAAACUCGCUACAGGGAAGCGGAUAGGACAGAUCGUCAAGGAAAAGGGACUG
#=GR WSSedA1Ba3_1085468/557-105 CODON                   ..............................STP.................................................................................................................................................................................................................................................................................................................................................................................................................................................................................................................................................
#=GR WSSedA1Ba3_1085468/557-105 TT_RNIE_SLOW            ..................................................................................................................................................................................................................................................................................................................................................................................................................................................................................................................................................................................
JGI20214J14112_1152162/26-393                           ...AUCAACCUGUACGGGCAGCCGUGGUAAUGGUUAAAAAAAACCGGCGAUACUAUUAUGAACGGAACCGCCCAUUUAUAAACAGCACU.......UUUU.................AGUGCU.........GGCAGAUGUAAAUCCGA..CGUGCCUUUGG..............................................UGCAC.GGCC.C......AAUC..............GUGGCU..CGGG.AUUACGGGGAGUCAGCAGUAGCGGCUCUUUUCCCGGAUUUACUUUUCGCACAGUAGAGGUGAACUAUGGCAAGAAUGUAUGCGCGAAGGAGAGGCCAGUCAGGAUCGGUCAGGCCAUACCGGAAAGAAGCACCGGAAUGGUCCAANACCGAUGUGGCCGCGAUCGAGAAGGUCAUUGUUGACCUGAGUAAAGAGGGCAUAUCAACCGCCCGGAUCGGCCU.....................................................................................
#=GR JGI20214J14112_1152162/26-393 CODON                ..................................................................................................................................................................................................................................................................................................................................AUG...................................................................................................................................................STP.......................................................................................
#=GR JGI20214J14112_1152162/26-393 TT_RNIE_SLOW         ..................................................................................................................................................................................................................................................................................................................................................................................................................................................................................................................................................................................
3300001567_10002105/3322-3781                           ...CAUCUGAAGCCCAGUUCUCUUCCCUUUUUCCAGGGUUCUCCUGAGAUAGGAUUAAUAUCCGCCCUGACAAAUUAUAUGAAGGCACUUUUU...AUC..............AAAAGGUGCU.........GGCAGAUGUAAGUCCGA..CGUGCCGAA................................................GGCAC.GGCCUG......CAUUA.............CAGGCU..AGGG.AUUACAGGGAGUCAGCAGAAUCAGCGACUCUUUUCGGAUUUACAUAGAUAUUUAUGGAGGUGAAUUUAUGGCACGAAUGCAUGCACGCCGCAGGGGCGAUUCCGGUUCAGUACGGCCAUACCGUAAGGAAAACCCGGAAUGGGCCAAUGCCGACGUGGCGGCGAUUGAGAAGAUCAUCGUCGAUUUGAAAAAGGAAGGAGUCUCUACCAGCCGUAUCGGCCUUAUCCUGAGAGACAAGCACGGAGUACCGGACGUCAAGCUUGCGACAGGCAAACGUAUCGGGGAGAUCUUAAAAGAGCAGGGCA
#=GR 3300001567_10002105/3322-3781 CODON                .......STP..........................................................................................................................................................................................................................................................................................................................AUG...........................................................................................................................................................................................................................................
#=GR 3300001567_10002105/3322-3781 TT_RNIE_SLOW         ..................................................................................................................................................................................................................................................................................................................................................................................................................................................................................................................................................................................
JGI20214J14112_1280193/102-305                          ...GCGCUCAUCAACAGGUACGGGCGUUCCGCCCCCUGAAUCGUUCGAUAUGCUUAUUAUAUGCCCGGGCUGAAGUAUAGGAAGGCACA.......CAGAA................UGUGCU.........GGCAUGUGUAAGUCCGA..CGUGCUCUUGC..............................................AGCAC.GGCCUU......GCU...............AGGGCU..CGGG.AUUACAGGAGAGUCAGCAGAAGCUGCUCUUUUUCCGGAUUUACAUGGCGCCUUAA..........................................................................................................................................................................................................................................................
#=GR JGI20214J14112_1280193/102-305 CODON               ....................................STP...........................................................................................................................................................................................................................................................................................................................................................................................................................................................................................................................................
#=GR JGI20214J14112_1280193/102-305 TT_RNIE_SLOW        ..................................................................................................................................................................................................................................................................................................................................................................................................................................................................................................................................................................................
WSSedB1B2_c063428/365-1                                 ....................................UGAAUCGUUCGAUAUGCUUAUUAUAUGCCCGGGCUGAAGUAUAGGAAGGCACA.......CAGAA................UGUGCU.........GGCAUGUGUAAGUCCGA..CGUGCUCUUGC..............................................AGCAC.GGCCUU......GCU...............AGGGCU..CGGG.AUUACAGGAGAGUCAGCAGAAGCUGCUCUUUUUCCGGAUUUACAUGGCGCCUUAAGGAGGUGAACCAUGGCACGUAUACACGCACGCCGGAGAGGCGAUUCAGGAUCGGUACGCCCGCACCGCAGCGAGGCUCCCGCCUGGUCCAAUACCGACGUGAAAGCAAUCGAGAAAGUCAUUGUUGACUUGAAAAAAGAGGGUUACUCAAGCAGUAAAAUCGGCCUUGUCCUCCGUGAUCAGUACGGAGUCCCC........................................................
#=GR WSSedB1B2_c063428/365-1 CODON                      ...................................................................................................................................................................................................................................................................................................................................AUG................................................................................................................................................................................STP.........................................................
#=GR WSSedB1B2_c063428/365-1 TT_RNIE_SLOW               ..................................................................................................................................................................................................................................................................................................................................................................................................................................................................................................................................................................................
SL_5KL_010_SED_10000187/25497-25950                     ...GAUCCAGGGUGAUCAGCCAGGCAGACUCUGGUCUUGACCUCUCCGAUAUCCUUUUACGCUCUUCUGAUCAAUGUUACUACUGCACA.......GUA..................UGUGCU.........GGCUGAGGUAAGUCCGA..CGUGCUCAAU...............................................UGCACUGCCC........GAUUUUGG............GGGCU.UGGG.AUUACGAUGAGUCAGUUUCGGCUCUUUUCGUGACUUACAGUGACUGGCAGUUGCCAGACACACCUGCGGUACAAACUGCGGGCAGCUACAAUAAUUGACGAGGUAGACAUGGCACGAAUGCAUGCAAGACGGAGAGGAUCAUCCGGAUCUGUCCGGCCGUACAGAAAGGACGCUCCUGAGUGGUCCAAUACCGAUCAACAAGAGAUCGAGAAGCAGAUUAUUGAUAUGAAGAAGGAAGGUCUUUCCUCCUCUGUUAUCGGAAUGGUGAUGCGCGACAAGUAUGGUGUUCCCGACAUCAAACUCGC
#=GR SL_5KL_010_SED_10000187/25497-25950 CODON          ...TP........................................................................................................................................................................................................................................................................................................................................................................AUG..................................................................................................................................................................................................
#=GR SL_5KL_010_SED_10000187/25497-25950 TT_RNIE_SLOW   ..................................................................................................................................................................................................................................................................................................................................................................................................................................................................................................................................................................................
JGI24713J26584_10001722/13248-12796                     ...ACGGGAGCCGCAAACCGAUUCUCCAUCCAGGAUCCGCGCGCUUUCGAUACCCUUAAGAUUCCUCCCGGUAAANAUGAUGCAGCAC........UUGCAU................GUGCU.........GGCUAUGGUAAGUCCGA..CGUGCUCCCGAA.............................................AGCACUGCCC........UCUC................GGGCU.UGGG.AUUACAGAGAUUAGUCAGUAAAAGACUCUUUUCUGGACUUAACAUAGCGUAUCUAACGGAGGUGUAUGAAUGGCAAGAAUGUAUGCUCGGCGCCGCGGAACCAGCGGUUCCGUCCGACCCUACCGGAAGGAAACUCCCGAGUGGUCCAACACGGAUACAGCGGAGAUCGAGAAGAUCAUCAUCGAUCUUCGCAAAGACGGCCUCUCGGCCAGCCAGAUCGGCCUCGUGCUGCGGGACAGAUAUGCCGUCCCUGAUGUCAAACUCGCCACGGGCAAGCGGAUAACGGAGAUCCUCCGCGAAAAAGG
#=GR JGI24713J26584_10001722/13248-12796 CODON          ............................................................................................................................................................................................................................................................................STP.......................................................AUG.........................................................................................................................................................................................................................................
#=GR JGI24713J26584_10001722/13248-12796 TT_RNIE_SLOW   ..................................................................................................................................................................................................................................................................................................................................................................................................................................................................................................................................................................................
JGI24714J26587_10001783/13248-12796                     ...ACGGGAGCCGCAAACCGAUUCUCCAUCCAGGAUCCGCGCGCUUUCGAUACCCUUAAGAUUCCUCCCGGUAAACAUGAUGCAGCAC........UUGCAU................GUGCU.........GGCUAUGGUAAGUCCGA..CGUGCUCCCGAA.............................................AGCACUGCCC........UCUC................GGGCU.UGGG.AUUACAGAGAUUAGUCAGUAAAAGACUCUUUUCUGGACUUAACAUAGCGUAUCUAACGGAGGUGUAUGAAUGGCAAGAAUGUAUGCUCGGCGCCGCGGAACCAGCGGUUCCGUCCGACCCUACCGGAAGGAAACUCCCGAGUGGUCCAACACGGAUACAGCGGAGAUCGAGAAGAUCAUCAUCGAUCUUCGCAAAGACGGCCUCUCGGCCAGCCAGAUCGGCCUCGUGCUGCGGGACAGAUAUGCCGUCCCUGAUGUCAAACUCGCCACGGGCAAGCGGAUAACGGAGAUCCUCCGCGAAAAAGG
#=GR JGI24714J26587_10001783/13248-12796 CODON          ..................................................................................................................................................................................................................................................................................................................................................................................................................................................................................................................................................................................
#=GR JGI24714J26587_10001783/13248-12796 TT_RNIE_SLOW   ..................................................................................................................................................................................................................................................................................................................................................................................................................................................................................................................................................................................
JGI24709J26583_10009162/2458-2909                       ...CGGUGGAGAGUAUGGCACGUUUCGUUCUAUGGCCGCGCACAUCCGAUACCCUUAAGAUCUCUCCCGGAUAAGUAAGAUACAGCAC........UUCAU.................GUGCU.........GGCUAUGGUAAGUCCGA..CGUGCUCCCA...............................................CGCACUGCCCC.......UGCA...............GGGGCU.CGGG.AUUACAGAGAAUAGUCAGUCUACGGACUUUUUUCUGGACUUAACAUAGUGUAUAAUCGGAGGUGUAUGAAUGGCAAGAAUGUACGCUCGGCGUCGCGGGACCAGCGGGUCCGUCCGACCCUAUCGGAAAGAGGCGCCCGAGUGGUCCAACACGGACGCAGCGGAGAUAGAGAAGAUCAUAGUUGAGCUCCGCAAAGAUGGUAUGUCGAGCAGCCAGAUCGGCCUUGCGCUGCGGGAUAAAUACGGUGUUCCUGAUGUCAAGCUCGCCACCGGCAAGCGCGUGAACCAGAUCCUUCGCGAAAAUGA
#=GR JGI24709J26583_10009162/2458-2909 CODON            ......................................................................................................................................................................................................................................................................................................................................AUG.........................................................................................................................................................................................................................................
#=GR JGI24709J26583_10009162/2458-2909 TT_RNIE_SLOW     ..................................................................................................................................................................................................................................................................................................................................................................................................................................................................................................................................................................................
JGI24707J26582_10010674/1934-1483                       ...CGGUGGAGAGUAUAGCACGUUUCGUUCUAUGGCCGCGCACAUCCGAUACCCUUAAGAUCUCUCCCGGAUAAGUAAGAUACAGCAC........UUCAU.................GUGCU.........GGCUAUGGUAAGUCCGA..CGUGCUCCCA...............................................CGCACUGCCCC.......UGCA...............GGGGCU.CGGG.AUUACAGAGAAUAGUCAGUCUACGGACUUUUUUCUGGACUUAACAUAGUGUAUAAUCGGAGGUGUAUGAAUGGCAAGAAUGUACGCUCGGCGUCGCGGGACCAGCGGGUCCGUCCGACCCUAUCGGAAAGAGGCGCCCGAGUGGUCCAACACGGACGCAGCGGAGAUAGAGAAGAUCAUAGUUGAGCUCCGCAAAGAUGGUAUGUCGAGCAGCCAGAUCGGCCUUGCGCUGCGGGAUAAAUACGGUGUUCCUGAUGUCAAGCUCGCCACCGGCAAGCGCGUGAACCAGAUCCUUCGCGAAAAUGA
#=GR JGI24707J26582_10010674/1934-1483 CODON            ......................................................................................................................................................................................................................................................................................................................................AUG.........................................................................................................................................................................................................................................
#=GR JGI24707J26582_10010674/1934-1483 TT_RNIE_SLOW     ..................................................................................................................................................................................................................................................................................................................................................................................................................................................................................................................................................................................
JGI24712J26585_10018987/988-1439                        ...CGGUGGAGAGUAUNGCACGUUUCGUUCUAUGGCCGCGCACAUCCGAUACCCUUAAGAUCUCUCCCGGAUAAGUAAGAUACAGCAC........UUCAU.................GUGCU.........GGCUAUGGUAAGUCCGA..CGUGCUCCCA...............................................CGCACUGCCCC.......UGCA...............GGGGCU.CGGG.AUUACAGAGAAUAGUCAGUCUACGGACUUUUUUCUGGACUUAACAUAGUGUAUAAUCGGAGGUGUAUGAAUGGCAAGAAUGUACGCUCGGCGUCGCGGGACCAGCGGGUCNGUCCGACCCUAUCGGAAAGAGGCGCCCGAGUGGUCCAACACGGACGCAGCGGAGAUAGAGAAGAUCAUAGUUGAGCUCCGCAAAGAUGGUAUGUCGAGCAGCCAGAUCGGCCUUGCGCUGCGGGAUAAAUACGGUGUUCCUGAUGUCAAGCUCGCCACCGGCAAGCGCGUGAACCAGAUCCUUCGCGAAAAUGA
#=GR JGI24712J26585_10018987/988-1439 CODON             ......................................................................................................................................................................................................................................................................................................................................AUG.........................................................................................................................................................................................................................................
#=GR JGI24712J26585_10018987/988-1439 TT_RNIE_SLOW      ..................................................................................................................................................................................................................................................................................................................................................................................................................................................................................................................................................................................
JGI24708J26588_10009965/2972-2521                       ...CGGUGGAGAGUAUAGCACGUUUCGUUCUAUGGCCGCGCACAUCCGAUACCCUUAAGAUCUCUCCCGGAUAAGUAAGAUACAGCAC........UUCAU.................GUGCU.........GGCUAUGGUAAGUCCGA..CGUGCUCCCA...............................................CGCACUGCCCC.......UGCA...............GGGGCU.CGGG.AUUACAGAGAAUAGUCAGUCUACGGACUUUUUUCUGGACUUAACAUAGUGUAUAAUCGGAGGUGUAUGAAUGGCAAGAAUGUACGCUCGGCGUCGCGGGACCAGCGGGUCUGUCCGACCCUAUCGGAAAGAGGCGCCCGAGUGGUCCAACACGGACGCAGCGGAGAUAGAGAAGAUCAUAGUUGAGCUCCGCAAAGAUGGUAUGUCGAGCAGCCAGAUCGGCCUUGCGCUGCGGGAUAAAUACGGUGUUCCUGAUGUCAAGCUCGCCACCGGCAAGCGCGUGAACCAGAUCCUUCGCGAAAAUGA
#=GR JGI24708J26588_10009965/2972-2521 CODON            ......................................................................................................................................................................................................................................................................................................................................AUG.........................................................................................................................................................................................................................................
#=GR JGI24708J26588_10009965/2972-2521 TT_RNIE_SLOW     ..................................................................................................................................................................................................................................................................................................................................................................................................................................................................................................................................................................................
JGI24712J26585_10013199/279-1                           ...GAAGGCAGGAUCCACCGCGCAUCCCCCCACGAACAGGGCGUCUCCGAUAUCCUUAAGAUUCCCCCCGGAGAAUAUGAUACAGCAC........UUACU.................GUGCU.........GGCUAUGGUAAGUCCGA..CGUGCUCCCA...............................................CGCACUGCCC........GCAA................GGGCU.UGGG.AUUACAGAGAUUAGUCAGUUUACGGACUCUUUUCUGGACUUACAUAGUGUAUAAUCGGAGGUGUAUUGAAUGGCAAGAAUGUAUGCCCGGCGUCGCGGAACCAGUGGUUCCGUCAAACCCUACCGGAAGGAAGC...........................................................................................................................................................................
#=GR JGI24712J26585_10013199/279-1 CODON                ..................................................................................................................................................................................................................................................................................................................................................................................................................................................................................................................................................................................
#=GR JGI24712J26585_10013199/279-1 TT_RNIE_SLOW         ..................................................................................................................................................................................................................................................................................................................................................................................................................................................................................................................................................................................
JGI24711J26586_10077988/668-962                         ...GAAGGCAGGAUCCACCGCGCAUCCCCCCACGAACAGGGCGUCUCCGAUAUCCUUAAGAUUCCCCCCGGAGAAUAUGAUACAGCAC........UUACU.................GUGCU.........GGCUAUGGUAAGUCCGA..CGUGCUCCCA...............................................CGCACUGCCC........GCAA................GGGCU.UGGG.AUUACAGAGAUUAGUCAGUUUACGGACUCUUUUCUGGACUUACAUAGUGUAUAAUCGGAGGUGUAUUGAAUGGCAAGAAUGUAUGCCCGGCGUCGCGGAACCAGUGGUUCCGUCAAACCCUACCGGAAGGAAGCACCCGGGUGGUCCAAC...........................................................................................................................................................
#=GR JGI24711J26586_10077988/668-962 CODON              ......................................................................................................................................................................................................................................................................................................................................AUG...........................................................................STP...........................................................................................................................................................
#=GR JGI24711J26586_10077988/668-962 TT_RNIE_SLOW       ..................................................................................................................................................................................................................................................................................................................................................................................................................................................................................................................................................................................
JGI24709J26583_10004510/8138-8587                       ...GAAGGCAGGAUCCACCGCGCAUCCCCCCACGAACAGGGCGUCUCCGAUAUCCUUAAGAUUCCCCCCGGAGAAUAUGAUACAGCAC........UUACU.................GUGCU.........GGCUAUGGUAAGUCCGA..CGUGCUCCCA...............................................CGCACUGCCC........GCAA................GGGCU.UGGG.AUUACAGAGAUUAGUCAGUUUACGGACUCUUUUCUGGACUUACAUAGUGUAUAAUCGGAGGUGUAUUGAAUGGCAAGAAUGUAUGCCCGGCGUCGCGGAACCAGUGGUUCCGUCAAACCCUACCGGAAGGAAGCACCCGGGUGGUCCAACACGGAUACGGCGGAGAUCGAGAAGAUCAUCGUUGAGCUCCGCAAAGACGGUAUGUCGAGCAGCCAGAUCGGCCUUGUGCUACGGGACAAGUAUGGUGUCCCCGACGUCAAGCUCGCUACCGGUAAACGCGUGAACGAGAUCCUCCGCGAAAACGA
#=GR JGI24709J26583_10004510/8138-8587 CODON            ......................................................................................................................................................................................................................................................................................................................................AUG.........................................................................................................................................................................................................................................
#=GR JGI24709J26583_10004510/8138-8587 TT_RNIE_SLOW     ..................................................................................................................................................................................................................................................................................................................................................................................................................................................................................................................................................................................
JGI24711J26586_10013429/3531-3822                       ...AGGGACAGGAGCCAAUCACGCAUCCACCCGAAGCGGCGCAUCUCCGAUACCCUUAAGAUCUCUCCCGGAGAAUAAGAUACAGCAC........UUACU.................GUGCU.........GGCUAUGGUAAGUCCGA..CGUGCUCCCA...............................................CGCACUGCCC........GAAA................GGGCU.UGGG.AUUACAGAGAUUAGUCAGUUUACGGACUCUUUUCUGGACUUAACAUAGUAUAUAAUCGGAGGUGUAUUGAAUGGCAAGAAUGUAUGCCCGGCGUCGCGGAACCAGUGGUUCCGUCAAACCCUACCGGAAGGAAGCACCCGGGUGGUC..............................................................................................................................................................
#=GR JGI24711J26586_10013429/3531-3822 CODON            ..................................................................................................................................................................................................................................................................................................................................................................................................................................................................................................................................................................................
#=GR JGI24711J26586_10013429/3531-3822 TT_RNIE_SLOW     ..................................................................................................................................................................................................................................................................................................................................................................................................................................................................................................................................................................................
JGI24712J26585_10007655/6749-7198                       ...AGGGACAGGAGCCAAUCACGCAUCCACCCGAAGCAGUGUAUCUCCGAUACCCUUAAGAUCUCUCCCGGAGAAUAAGAUACAGCAC........UUACU.................GUGCU.........GGCUAUGGUAAGUCCGA..CGUGCUCCCA...............................................CGCACUGCCC........GAAA................GGGCU.UGGG.AUUACAGAGAUUAGUCAGUUUACGGACUCUUUUCUGGACUUAACAUAGUNUAUAAUCGGAGGUGUAUUGAAUGGCAAGAAUGUAUGCCCGGCGUCGCGGAACCAGUGGUNCCGUCAAACCCUACCGGAAGGAAGCACCCGGGUGGUCCAACACGGAUACGGCGGAGAUCGAGAAGAUCAUCGUUGAGCUCCGCAAAGACGGCAUGUCGAGCAGCCAGAUUGGCCUUGUGCUCCGGGACAAGUACGGUGUCCCGGACGUCAAGCUCGCCACCGGCAAGCGCGUGAACGAGAUCCUCCGCGAAAAGG
#=GR JGI24712J26585_10007655/6749-7198 CODON            .......................................................................................................................................................................................................................................................................................................................................AUG........................................................................................................................................................................................................................................
#=GR JGI24712J26585_10007655/6749-7198 TT_RNIE_SLOW     ..................................................................................................................................................................................................................................................................................................................................................................................................................................................................................................................................................................................
JGI24712J26585_10045214/955-506                         ...AAACCCGUGGGGAGCAGGAUCCAGGCGCCGCCCGCGCAUCUUCCCGAUACCCUUAAGGCAUAUCCCGGAGAAUGUGAUGUAGCACA.......GUA..................UGUGCU.........GGCUAUGGUAAGUCCGA..CGUGCUCCCA...............................................UGCACUGCCC........GCAA................GGGCU.UGGG.AUUACAGAGAUUAGUCAGUUUACGGACUCUUUUCUGGACUUAACAUAGUGUAUCUAACGGAGGUGUAUGAAUGGCAAGAAUGUACGCUCGGCGUCGCGGAACCGCCGGUUCCGUCCGACCCUACCGGAAGGAAGCACCCGAGUGGUCCAACACGGACGCAGCGGAGAUCGAGAAGAUCGUCGUUGAGCUCCGCAAAGACGGCAUGUCGAGCAGCCAGAUUGGCCUUGCGUUGCGGGACAGGUACGGUGUCCCCGACGUCAAGCUCGCCACCGGCAAACGCGUGAACGAGAUCCUCCGCGAGAAGG
#=GR JGI24712J26585_10045214/955-506 CODON              .......................................................................................................................................................................................................................................................................................................................................AUG........................................................................................................................................................................................................................................
#=GR JGI24712J26585_10045214/955-506 TT_RNIE_SLOW       ..................................................................................................................................................................................................................................................................................................................................................................................................................................................................................................................................................................................
JGI24709J26583_10006535/7872-7423                       ...AAACCCGUGGGGAGCAGGAUCCAGGCGCCGCCCGCGCACGUCCCCGAUACCCUUAAGGCAUAUCCCGGAGAAUGUGAUGUAGCACA.......GUA..................UGUGCU.........GGCUAUGGUAAGUCCGA..CGUGCUCCCA...............................................UGCACUGCCC........GCAA................GGGCU.UGGG.AUUACAGAGAUUAGUCAGUUUACGGACUCUUUUCUGGACUUAACAUAGUGUAUCUAACGGAGGUGUAUGAAUGGCAAGAAUGUACGCUCGGCGUCGCGGAACCGCCGGUUCCGUCCGACCCUACCGGAAGGAAGCACCCGAGUGGUCCAACACGGACGCAGCGGAGAUCGAGAAGAUCGUCGUUGAGCUCCGCAAAGACGGCAUGUCGAGCAGCCAGAUCGGCCUUGCGUUGCGGGACAGGUACGGUGUCCCCGACGUCAAGCUCGCCACCGGCAAGCGCGUGAACGAGAUUCCUCCGCGAGAAG
#=GR JGI24709J26583_10006535/7872-7423 CODON            ...............................................................................................................................................................GU...............................................A......................................................................................................................AUG........................................................................................................................................................................................................................................
#=GR JGI24709J26583_10006535/7872-7423 TT_RNIE_SLOW     ..................................................................................................................................................................................................................................................................................................................................................................................................................................................................................................................................................................................
JGI24707J26582_10115681/465-707                         ...AAACCCGUGGGAAGCAGGAUCCAGGCGCCGCCCGCGCACGUCCCCGAUACCCUUAAGGCAUAUCCCGGAGAAUGUGAUGUAGCACA.......GUA..................UGUGCU.........GGCUAUGGUAAGUCCGA..CGUGCUCCCA...............................................UGCACUGCCC........GCAA................GGGCU.UGGG.AUUACAGAGAUUAGUCAGUUUACGGACUCUUUUCUGGACUUAACAUAGUGUAUCUAACGGAGGUGUAUGAAUGGCAAGAAUGUACGCUCGGCGUCGCG...............................................................................................................................................................................................................
#=GR JGI24707J26582_10115681/465-707 CODON              .......................................................................................................................................................................................................................................................................................................................................AUG........................................................................................................................................................................................................................................
#=GR JGI24707J26582_10115681/465-707 TT_RNIE_SLOW       ..................................................................................................................................................................................................................................................................................................................................................................................................................................................................................................................................................................................
JGI24710J26742_10017231/2179-1730                       ...AAACCCGUGGGGAGCAGGAUCCAGGCGCCGCCCGCGCACGUCCCCGAUACCCUUAAGGCAUAUCCCGGAGAAUGUGAUGUAGCACA.......GUA..................UGUGCU.........GGCUAUGGUAAGUCCGA..CGUGCUCCCA...............................................UGCACUGCCC........GCAA................GGGCU.UGGG.AUUACAGAGAUUAGUCAGUUUACGGACUCUUUUCUGGACUUAACAUAGUGUAUCUAACGGAGGUGUAUGAAUGGCAAGAAUGUACGCUCGGCGUCGCGGAACCGCCGGUUCCGUCCGACCCUACCGGAAGGAAGCACCCGAGUGGUCCAACACGGACNCAGCGGAGAUCGAGAAGAUCGUCGUUGAGCUCCGCAAAGACGGCAUGUCGAGCAGCCAGAUNGGCCUUGCGUUGCGGGACAGGUACGGUGUCCCCGACGUCAAGCUCGCCACCGGCAAGCGCGUGAACGAGAUCCUCCGCGAGAAGG
#=GR JGI24710J26742_10017231/2179-1730 CODON            ...............................................................................................................................................................GU...............................................A......................................................................................................................AUG........................................................................................................................................................................................................................................
#=GR JGI24710J26742_10017231/2179-1730 TT_RNIE_SLOW     ..................................................................................................................................................................................................................................................................................................................................................................................................................................................................................................................................................................................
JGI24708J26588_10034739/583-1032                        ...AAACCCGUGGGGAGCAGGAUCCAGGCGCCGCCCGCGCACGUCCCCGAUACCCUUAAGGCAUAUCCCGGAGAAUGUGAUGUAGCACA.......GUA..................UGUGCU.........GGCUAUGGUAAGUCCGA..CGUGCUCCCA...............................................UGCACUGCCC........GCAA................GGGCU.UGGG.AUUACAGAGAUUAGUCAGUUUACGGACUCUUUUCUGGACUUAACAUAGUGUAUCUAACGGAGGUGUAUGAAUGGCAAGAAUGUACGCUCGGCGUCGCGGAACCGCCGGUUCCGUCCGACCCUACCGGAAGGAAGCACCCGAGUGGUCCAACACGGACNCAGCGGAGAUCGAGAAGAUCGUCGUUGAGCUCCGCAAAGACGGCAUGUCGAGCAGCCAGAUUGGCCUUGCGUUGCGGGACAGGUACGGUGUCCCCGACGUCAAGCUCGCCACCGGCAAGCGCGUGAACGAGAUCCUCCGCGAGAAGG
#=GR JGI24708J26588_10034739/583-1032 CODON             ...............................................................................................................................................................GU...............................................A......................................................................................................................AUG........................................................................................................................................................................................................................................
#=GR JGI24708J26588_10034739/583-1032 TT_RNIE_SLOW      ..................................................................................................................................................................................................................................................................................................................................................................................................................................................................................................................................................................................
JGI24707J26582_10002665/12687-12238                     ...CGUUCCACAAACCGUCCUCGAACGUUUGAGCCCGCACACCUCCCCGAUACCCUUAAGAUACAUCCCGGAGAACAUGUUGCAGCACA.......UUA..................UGUGCU.........GGCUAUGGUAAGUCCGA..CGUGCUCCCA...............................................CGCACUGCCC........GCGA................GGGCU.CGGG.AUUACAGAGAAUAGUCAGUCAAAGGACUCUUUUCUGGACUUAACAUAGUGUAUCUAACGGAGGUGUAUAAAUGGCAAGAAUGUACGCUCGGCGUCGUGGAACCAGCGGUUCCGUCCGACCCUACCGGAAGGAAGCACCCGAGUGGUCCAACACGGACGCGGCGGAGAUAGAGAAGAUCAUCAUUGGACUCCGCAAGGACGGCAUGUCGAGCAGCCAGAUCGGCCUUGUGCUGCGGGACAAAUACGGCGUCCCUGACGUCAAGCUCGCCACUGGCAAACGCGUGAAUCAGAUCCUUCGCGAGAACG
#=GR JGI24707J26582_10002665/12687-12238 CODON          .......................................................................................................................................................................................................................................................................................................................................AUG........................................................................................................................................................................................................................................
#=GR JGI24707J26582_10002665/12687-12238 TT_RNIE_SLOW   ..................................................................................................................................................................................................................................................................................................................................................................................................................................................................................................................................................................................
NC_018227.2/355355-355804                               ...AAACCCGGGAGGAACGGGAUCAAUGCGCCACCCGCGCAUUUUCCCGAUACCCUUAAGGCAUAUCCCGGAGAACAUGUUGCAGCACA.......UUA..................UGUGCU.........GGCUAUGGUAAGUCCGA..CGUGCUCCCA...............................................UGCACUGCCC........GCAA................GGGCU.CGGG.AUUACAGAGAUUAGUCAGUUUACGGACUCUUUUCUGGACUUAACAUAGUGUAUCUAACGGAGGUGUAUGAAUGGCAAGAAUGUACGCUCGGCGUCGCGGAACCGCUGGUUCUGUCCGACCCUACCGGAAGGAGGCACCCGAGUGGUCCAACACGGACGCAGCGGAGAUCGAGAAGAUCAUCGUUGAGCUCCGCAAAGACGGCAUGUCGAGCAGCCAGAUUGGCCUUGCGUUGCGGGACAAGUACGGUGUCCCCGACGUCAAGCUCGCCACCGGCAAACGCGUGAACGAGAUCCUCCGCGAGAAGG
#=GR NC_018227.2/355355-355804 CODON                    .......................................................................................................................................................................................................................................................................................................................................AUG........................................................................................................................................................................................................................................
#=GR NC_018227.2/355355-355804 TT_RNIE_SLOW             ..................................................................................................................................................................................................................................................................................................................................................................................................................................................................................................................................................................................
JGI24712J26585_10064911/1189-1431                       ...AAACCCGGGAGGAACGGGAUCAAUGCGCCACCCGCGCAUUUUCCCGAUACCCUUAAGGCAUAUCCCGGAGAACAUGUUGCAGCACA.......UUA..................UGUGCU.........GGCUAUGGUAAGUCCGA..CGUGCUCCCA...............................................UGCACUGCCC........GCAA................GGGCU.CGGG.AUUACAGAGAUUAGUCAGUUUACGGACUCUUUUCUGGACUUAACAUAGUGUAUCUAACGGAGGUGUAUGAAUGGCAAGAAUGUACGCUCGGCGUCGCG...............................................................................................................................................................................................................
#=GR JGI24712J26585_10064911/1189-1431 CODON            ..................................................................................................................................................................................................................................................................................................................................................................................................................................................................................................................................................................................
#=GR JGI24712J26585_10064911/1189-1431 TT_RNIE_SLOW     ..................................................................................................................................................................................................................................................................................................................................................................................................................................................................................................................................................................................
3300000558_10029409/46-497                              ...GGGUGGGGUCUUCCCGCUCCGCCCCUUCACCCCGUUGGAGGGUCCGAUACUCUUAAGAUUCUUCCCGGUAAAUGAAGUAGAGCAC........UGUAU.................GUGCU.........GGCUAUGGUAAGUCCGA..CGUGCUCCCGGA.............................................AGCACUGCCC........GCAA................GGGCU.CGGG.AUUACAGAGAUUAGUCAGGAAACGGACUCUUUUCUGGACUUACAUAGUUAAUACCUAACGGAGGUGCAUGAAUGGCAAGAAUGUACGCUCGGCGCCGGGGAACCAGCGGUUCAGUCCGCCCCUAUCGUAAAGAGGCGCCCGAGUGGUCAAACACGGAUGCAGCGGAGAUCGAGAAGAUCAUCAUCGGCCUCCGCAAAGACGGCCUCUCGGCCAGCCAGAUCGGGCUUGUCCUGCGCGACAGGCACGCCGUCCCUGACGUCAGGCUCGCCACAGGCAAACGUAUAACGGAGAUUCUCCGUGAGAAC
#=GR 3300000558_10029409/46-497 CODON                   ........................................................................................................................................................................................................................................................................................................................................AUG.......................................................................................................................................................................................................................................
#=GR 3300000558_10029409/46-497 TT_RNIE_SLOW            ..................................................................................................................................................................................................................................................................................................................................................................................................................................................................................................................................................................................
3300000568_10009510/2292-1841                           ...GCCCUCACUGGUUUGAUGGCCUCCCUUCACCCCGCUGGAGAGUCCGAUACUCUUAAGAUUCUUCCCGGUAAAUGAAGUAGAGCAC........UGUAU.................GUGCU.........GGCUAUGGUAAGUCCGA..CGUGCUCCCGGA.............................................AGCACUGCCC........GCAA................GGGCU.CGGG.AUUACAGAGAUUAGUCAGGAAACGGACUCUUUUUCUGGACUUACAUAGUUAAUACCUAACGGAGGUGCAUGAAUGGCAAGAAUGUACGCUCGGCGCCGGGGAACCAGCGGUUCAGUCCGCCCCUAUCGUAAAGAGGCGCCCGAGUGGUCAAACACGGAUGCAGCGGAGAUCGAGAAGAUCAUCAUCGGCCUCCGCAAAGACGGCCUCUCGGCCAGCCAGAUCGGGCUUGUCCUGCGCGACAGGCACGCCGUCCCUGACGUCAGGCUCGCCACAGGCAAACGUAUAACGGAGAUUCUCCGUGAGAA
#=GR 3300000568_10009510/2292-1841 CODON                .........................................................................................................................................................................................................................................................................................................................................AUG......................................................................................................................................................................................................................................
#=GR 3300000568_10009510/2292-1841 TT_RNIE_SLOW         ..................................................................................................................................................................................................................................................................................................................................................................................................................................................................................................................................................................................
3300000032_0014754/1-449                                ......UGGGGUCUUCCCGCUCCGCCCCUUCACCCCGUUGGAGGGUCCGAUACUCUUAAGAUUCUUCCCGGUAAAUGAAGUAGAGCAC........UGUAU.................GUGCU.........GGCUAUGGUAAGUCCGA..CGUGCUCCCGGA.............................................AGCACUGCCC........GCAA................GGGCU.CGGG.AUUACAGAGAAUAGUCAGGAAACGGACUCUUUUCUGGACUUACAUAGUUAAUACCUAACGGAGGUGCAUGAAUGGCAAGAAUGUACGCUCGGCGCCGGGGAACCAGCGGUUCAGUCCGCCCCUAUCGUAAAGAGGCGCCCGAGUGGUCAAACACGGAUGCAGCGGAGAUCGAGAAGAUCAUCAUCGGCCUCCGCAAAGACGGCCUCUCGGCCAGCCAGAUCGGGCUUGUCCUGCGCGACAGGCACGCCGUCCCUGACGUCAGGCUCGCCACAGGCAAACGUAUAACGGAGAUUCUCCGUGAGAAC
#=GR 3300000032_0014754/1-449 CODON                     ........................................................................................................................................................................................................................................................................................................................................AUG.......................................................................................................................................................................................................................................
#=GR 3300000032_0014754/1-449 TT_RNIE_SLOW              ..................................................................................................................................................................................................................................................................................................................................................................................................................................................................................................................................................................................
3300000032_0066330/75-526                               ...GCCCUCACUGGUUUGAUGGCCUCCCUUCACCCCGCUGGAGAGUCCGAUACUCUUAAGAUUCUUCCCGGUAAAUGAAGUAGAGCAC........UGUAU.................GUGCU.........GGCUAUGGUAAGUCCGA..CGUGCUCCCGGA.............................................AGCACUGCCC........GCAA................GGGCU.CGGG.AUUACAGAGAUUAGUCAGGAAACGGACUCUUUUCUGGACUUACAUAGUUAAUACCUAACGGAGGUGCAUGAAUGGCAAGAAUGUACGCUCGGCGCCGGGGAACCAGCGGUUCAGUCCGCCCCUAUCGUAAAGAGGCGCCCGAGUGGUCAAACACGGAUGCAGCGGAGAUCGAGAAGAUCAUCAUCGGCCUCCGCAAAGACGGCCUCUCGGCCAGCCAGAUCGGGCUUGUCCUGCGCGACAGGCACGCCGUCCCUGACGUCAGGCUCGCCACAGGCAAACGUAUAACGGAGAUUCUCCGUGAGAAC
#=GR 3300000032_0066330/75-526 CODON                    ........................................................................................................................................................................................................................................................................................................................................AUG.......................................................................................................................................................................................................................................
#=GR 3300000032_0066330/75-526 TT_RNIE_SLOW             ..................................................................................................................................................................................................................................................................................................................................................................................................................................................................................................................................................................................
3300001592_10784659/1-296                               ........................................GAGAGUCCGAUACUCUUAAGAUUCUUCCCGGUAAAUGAAGUAGAGCAC........UGUAU.................GUGCU.........GGCUAUGGUAAGUCCGA..CGUGCUCCCGGA.............................................AGCACUGCCC........GCAA................GGGCU.CGGG.AUUACAGAGAAUAGUCAGGAAACGGACUCUUUUCUGGACUUACAUAGUUAAUACCUAACGGAGGUGCAUGAAUGGCAAGAAUGUACGCUCGGCGCCGGGGAACCAGCGGUUCAGUCCGCCCCUAUCGUAAAGAGGCGCCCGAGUGGUCAAACACGGAUGCAGCGGAGAUCGAGAAGAUCAUCAUCG.......................................................................................................................
#=GR 3300001592_10784659/1-296 CODON                    ........................................................................................................................................................................................................................................................................................................................................AUG............................................................................................................STP........................................................................................................................
#=GR 3300001592_10784659/1-296 TT_RNIE_SLOW             ..................................................................................................................................................................................................................................................................................................................................................................................................................................................................................................................................................................................
3300000507_100903/1962-1511                             ...AACCAUCCGCGCAACGUUCUUCCGCCGGGGGUUUUGCACCCGCCCGAUACCCUUAAGAUACCUCCCGGAGAAUAUGUUGCAGCACA.......AUA..................UGUGCU.........GGCUAUGGUAAGUCCGA..CGUGCUCCCGGA.............................................AGCACUGCCC........GUAA................GGGCU.CGGG.AUUACAGAGAUUAGUCAGUAAAAGGACUCUUUUCUGGACUUAACAUAGUACAUCUAACGGAGGUGCAUGAAUGGCAAGAAUGUACGCUCGGCGCCGCGGAACCAGUGGUUCCGUCCGACCUUACCGGAAGGAAGCGCCCGAGUGGUCCAACACGGACACAGCUGAGAUCGAGAAGAUCAUCGUCGAGCUCCGUAAAGACGGCAUGUCGGCAAGCCAGAUCGGCCUUGCAUUGCGUGACAGGUACGCCGUCCCCGACGUCAAGCUCGCCACCGGCAAACGCGUGAACGAAAUCCUCCGCGAGAAGG
#=GR 3300000507_100903/1962-1511 CODON                  .......................................................................................................................................................................................................................................................................................................................................AUG........................................................................................................................................................................................................................................
#=GR 3300000507_100903/1962-1511 TT_RNIE_SLOW           ..................................................................................................................................................................................................................................................................................................................................................................................................................................................................................................................................................................................
NZ_JMIO01000090.1/12301-12703                           ...AACCUCCGUACAACGUAUUUCGCCCCCCGGCACGCGCGCCUGUCCGAUACCCUUAAGAUUCCUCCCGGAGAAUAUGUUGCAGCACG.......AUCA.................CGUGCU.........GACUGUGGUAAGUCCGA..CGUGCUCCCGGA.............................................AGCACUGCCC........GCAA................GGGCU.CGGG.AUUACAGAGAUUAGUCAGUUAAAGGACUCUUUUCUGGACUUAACAUAGUAUAUCUAUCGGAGGUGCAUGAAUGGCAAGAAUGUACGCUCGGCGUCGCGGAACAAGCAGUUCCGUCCGACCCUACCGGAAGGAAGCACCCGAGUGGUCCAACACGGACGCAACAGAGAUCGAGAAGAUCGUCGUCGAUCUUCGCAAAGACGGCAUGUCGACCAGCCAGAUCGGCCUUGUGCUGCGUGACAGGUACGCCGUCCCCGA..................................................
#=GR NZ_JMIO01000090.1/12301-12703 CODON                ..................................................................................................................................................................................................................................................................................................................................................................................................................................................................................................................................................................................
#=GR NZ_JMIO01000090.1/12301-12703 TT_RNIE_SLOW         ..................................................................................................................................................................................................................................................................................................................................................................................................................................................................................................................................................................................
NC_009051.1/416152-415700                               ...AACCUCCGUACAACGUAUUUCGCUCCCCGGUACGCGCGCCUGUCCGAUACCCUUAAGAUUCCUCCCGGAGAAUAUGUUGCAGCACG.......AUCA.................CGUGCU.........GACUGUGGUAAGUCCGA..CGUGCUCCCGGA.............................................AGCACUGCCC........GCAA................GGGCU.CGGG.AUUACAGAGAUUAGUCAGUUAAAGGACUCUUUUCUGGACUUAACAUAGUAUAUCUAUCGGAGGUGCAUGAAUGGCAAGAAUGUACGCUCGGCGUCGCGGAACCAGCAGUUCCGUCCGACCCUACCGAAAGGAGGCACCCGAGUGGUCCAAUACGGACGCAACAGAGAUCGAGAAGAUCGUCGUCGAUCUUCGCAAAGACGGCAUGUCGACCAGCCAGAUCGGCCUUGUGCUACGUGACAGGUACGCCGUCCCCGACGUCAAGCUCGCCACCGGCAAGCGCAUAGGCGAGAUCCUCCGCGAGAAGG
#=GR NC_009051.1/416152-415700 CODON                    .......................................................................................................................................................................................................................................................................................................................................AUG........................................................................................................................................................................................................................................
#=GR NC_009051.1/416152-415700 TT_RNIE_SLOW             ..................................................................................................................................................................................................................................................................................................................................................................................................................................................................................................................................................................................
JGI24712J26585_10323374/265-1                           ...AAAACCCCAGGAAUUGCAUUUCCUGGGAAACCGGGCGCGCCUCCGAUAUCCUUAAGGUGUCCUGUAGCGAACGAUACUGCAGCACG.......AUAA.................CGUGCU.........GGCUAUGGUAAGUCCGA..CGUGCUCCCGGA.............................................AGCACUGCCC........GCAA................GGGCU.CGGG.AUUACAGAGAUUAGUCAGUAAAAGGACUCUUUUCUGGACUUAACAUAGUAUAUCUAUCGGAGGUGCAUGAAUGGCAAGAAUGUACGCUCGGCGUCGCGGAACCAGCAGUUCCGUCCG............................................................................................................................................................................................
#=GR JGI24712J26585_10323374/265-1 CODON                ..................................................................................................................................................................................................................................................................................................................................................................................................................................................................................................................................................................................
#=GR JGI24712J26585_10323374/265-1 TT_RNIE_SLOW         ..................................................................................................................................................................................................................................................................................................................................................................................................................................................................................................................................................................................
NZ_JXOJ01000001.1/229573-229121                         ...CGCCCCCCUGUCGCCGGAAGGGGGCGCGGGCCGCGCAACCCAUACGAUACCCUUAAGAUUCCUCCCGGAGAAUAUGAUGCAGCACG.......AAUA.................CGUGCU.........GGCUAUGGUAAGUCCGA..CGUGCUCCCGGA.............................................AGCACUGCCC........GCAA................GGGCU.CGGG.AUUACAGAGAUUAGUCAGUUAAAGGACUCUUUUCUGGACUUAACAUAGUAUAUCUAUCGGAGGUGCAUGAAUGGCAAGAAUGUACGCUCGGCGUCGCGGAACCAGCAGUUCCGUCCGACCCUACCGGAAGGAGGCACCCGAGUGGUCCAACACGGACAUAGCAGAGAUCGAGAAGAUCAUCGUCGAUCUUCGCAAAGACGGCAUGUCGACCAGCCAGAUCGGCCUUGCGCUGCGUGACAGGUACGCCGUCCCCGACGUCAAGCUCGCCACCGGCAAGCGCAUAAGCGAGAUCCUCCGCGAGAAGG
#=GR NZ_JXOJ01000001.1/229573-229121 CODON              .......................................................................................................................................................................................................................................................................................................................................AUG........................................................................................................................................................................................................................................
#=GR NZ_JXOJ01000001.1/229573-229121 TT_RNIE_SLOW       ..................................................................................................................................................................................................................................................................................................................................................................................................................................................................................................................................................................................
3300000568_10009858/378-1                               ...ACUCCACGGAUCAAUCCUGCCACAGGUGCCGCAGCACACCCGCCCGAUACCCUUAAGACGCCUCCCGGUGAAUAUGAUGCAGCAC........CAUAU.................GUGCU.........GGCUAUGGUAAGUCCGA..CGUGCUCCCGG..............................................AGCAC.GGCCC.......GCAA...............GGGCU..CGGG.AUUACAGAGAUUAGUCAGAUAACGGACUCUUUUCUGGACUUAACAUAGUAUAUCUAACGGAGGUGUAUGCAAUGGCAAGAAUGUACGCUCGGCGCCGUGGAACCAGCGGUUCUGUCCGACCUUACCGGAAGGAAGCACCCGGGUAGGUCCAACACGGACGCACCGGAGAUCGAGAAGAUUAUCGUUGAUCUCCGCAAAGACGGCAUGUCGACCAGUCAGAUUGGUCCUUGCG.........................................................................
#=GR 3300000568_10009858/378-1 CODON                    ...................................................................................................................................................................................................................................................................................................................................AUG...............................................................................................................................................................STP..........................................................................
#=GR 3300000568_10009858/378-1 TT_RNIE_SLOW             ..................................................................................................................................................................................................................................................................................................................................................................................................................................................................................................................................................................................
3300001567_10003374/12349-11899                         ...ACUCCACGGAUCAAUCCUGCCACAGGUGCCGCAGCACACCCGCCCGAUACCCUUAAGACGCCUCCCGGUGAAUAUGAUGCAGCAC........CAUAU.................GUGCU.........GGCUAUGGUAAGUCCGA..CGUGCUCCCGG..............................................AGCAC.GGCCC.......GCAA...............GGGCU..CGGG.AUUACAGAGAUUAGUCAGAUAACGGACUCUUUUCUGGACUUAACAUAGUAUAUCUAACGGAGGUGUAUGCAAUGGCAAGAAUGUACGCUCGGCGCCGUGGAACCAGCGGUUCUGUCCGACCUUACCGGAAGGAAGCACCCGGGUGGUCCAACACGGACGCACCGGAGAUCGAGAAGAUUAUCGUUGAUCUCCGCAAAGACGGCAUGUCGACCAGUCAGAUUGGCCUUGCGCUGCGGGACAGUUACGCUGUCCCUGACGUCAAGCUCGCCACUGGCAAGCGCGUAAACGAGAUCCUCCGCGAGAAG
#=GR 3300001567_10003374/12349-11899 CODON              ........................................................................................................................................................................................................................................................................................................................................AUG.......................................................................................................................................................................................................................................
#=GR 3300001567_10003374/12349-11899 TT_RNIE_SLOW       ..................................................................................................................................................................................................................................................................................................................................................................................................................................................................................................................................................................................
3300000032_0044310/13266-12816                          ...ACUCCACGGAUCAAUCCUGCCACAGGUGCCGCAGCACACCCGCCCGAUACCCUUAAGACGCCUCCCGGUGAAUAUGAUGCAGCAC........CAUAU.................GUGCU.........GGCUAUGGUAAGUCCGA..CGUGCUCCCGG..............................................AGCAC.GGCCC.......GCAA...............GGGCU..CGGG.AUUACAGAGAUUAGUCAGAUAACGGACUCUUUUCUGGACUUAACAUAGUAUAUCUAACGGAGGUGUAUGCAAUGGCAAGAAUGUACGCUCGGCGCCGUGGAACCAGCGGUUCUGUCCGACCUUACCGGAAGGAAGCACCCGGGUGGUCCAACACGGACGCACCGGAGAUCGAGAAGAUUAUCGUUGAUCUCCGCAAAGACGGCAUGUCGACCAGUCAGAUUGGCCUUGCGUUGCGGGACAGUUACGCUGUCCCUGACGUCAAGCUCGCCACUGGCAAGCGCGUAAACGAGAUCCUCCGCGAGAAG
#=GR 3300000032_0044310/13266-12816 CODON               ........................................................................................................................................................................................................................................................................................................................................AUG.......................................................................................................................................................................................................................................
#=GR 3300000032_0044310/13266-12816 TT_RNIE_SLOW        ..................................................................................................................................................................................................................................................................................................................................................................................................................................................................................................................................................................................
JGI26437J51864_10033120/420-875                         ...UCAACCUCAACGGUCAGCCGUGCCCCUGACCCGUGCUCCUUCGAUACCCUUAUUAUCCCAACCCACUGAUAAAUACCACAAGCACG.......AAAU.................CGUGCU.........GGCAUAUGUAAGUCCGA..CGUGCCUUUU...............................................GGCAC.GGCC........UUGCUCGUAAU.........GGCU..UGGG.AUUACAGGAGAGUCAGCAGUGUCUGCUCUUUUAACGGAUUUACAGGGUGUCAUGUGGAGGUGAACUAUGGCACGUAUUCAUGCACGCCGGAGAGGAGAUUCAGGUUCGGUACGCCCCCACCGUACUGAGGCGCCGUCCUGGUCAAAUACCGACGUGGAAGCAAUUGAGAAAGUCAUCAUUACCCUGAAAAAGGAUGGGCAUUCAAGCAGCCGCAUCGGCCUCAUCCUUCGUGAUCGCUAUGGCGUUCCUGAUGUCAAACUGGUUAUGGGGAAAAGGAUCGAUCAGAUACUCAAGGAGAAGGGCCU
#=GR JGI26437J51864_10033120/420-875 CODON              .............................STP...................................................................................................................................................................................................................................................................................................AUG............................................................................................................................................................................................................................................
#=GR JGI26437J51864_10033120/420-875 TT_RNIE_SLOW       ..................................................................................................................................................................................................................................................................................................................................................................................................................................................................................................................................................................................
3300001580_10010117/5681-5225                           ...UCAACCGCUACGGCAGGGAGCGGUGAGGGUCCCGUCAUCUUCGAUAUGCUUAUCAUCCUGCCGGCCUUAUAAAUGAGACAAGCAC........GAAAAU................GUGCU.........GGCAUAUGUAAGUCCGA..CGUGCCGUACC..............................................GGCAC.GGCC........UUGCUUGAAAU.........GGCU..UGGG.AUUACAGAAGAGUCAGCGGUGUCUGCUCUUUUUCCGGAUUUACAUCUCCUGGAGGUGAACCAUGGCACGUAUACAUGCACGCCGGAGAGGAGAUUCGGGCUCGGUCCGUCCUCACCGCACAGAGGCGCCGUCCUGGUCUAAUACCGACGUGAAAGCCAUCGAGAAAGUCAUUAUCGACCUCAAGAAAGAGGGAUACUCAAGCAGCCGGAUCGGGCUCGUCCUCCGUGACCGUUAUGGCGUACCUGACGUCAAGCUGGUUAUGGGGAAGCGGAUCGACCAGAUCCUGGAGGAGAACGGUCUGCAGU
#=GR 3300001580_10010117/5681-5225 CODON                ..........................STP.................................................................................................................................................................................................................................................................................................AUG.................................................................................................................................................................................................................................................
#=GR 3300001580_10010117/5681-5225 TT_RNIE_SLOW         ..................................................................................................................................................................................................................................................................................................................................................................................................................................................................................................................................................................................
2232139342/317-1                                        ...UCAACCGCUACGGCAGGGAGCGGUGAGGGUCCCGUCAUCUUCGAUAUGCUUAUCAUCCUGCCGGCCUUAUAAAUGAGACAAGCACG.......AAAA.................UGUGCU.........GGCAUAUGUAAGUCCGA..CGUGCCGUACC..............................................GGCAC.GGCC........UUGCUUGAAAU.........GGCUU.GGGG.AUUACAGAAGAGUCAGCGGUGUCUGCUCUUUUUCCGGAUUUACAUCUCCUGGAGGUGAACCAUGGCACGUAUACAUGCACGCCGGAGAGGAGAUUCGGGCUCGGUCCGUCCUCACCGCACAGAGGCGCCGUCCUGGUCUAAUACCGACGUGAAAGCCAUCGAGA.............................................................................................................................................
#=GR 2232139342/317-1 CODON                             ..........................STP.................................................................................................................................................................................................................................................................................................AUG...............................................................................................STP...............................................................................................................................................
#=GR 2232139342/317-1 TT_RNIE_SLOW                      ..................................................................................................................................................................................................................................................................................................................................................................................................................................................................................................................................................................................
3300001592_10034324/2662-3134                           ...CUGAACAAGNGGUUUUUUCCCCAGUCCGUUUCUCUGGCAGGUACGAUAGCAUUAUUAUACAAUCUGCUGAUUUAGUAGGUAGCACUCUUUCAUUUUU..........AUGAA..AGUGCU.........GGCAUAUGUAAGUCCGA..CGUGCCGCUCCC.............................................GGCAC.GGCCC.......CCCGAGAAAUU........GGGCUU.UGGG.AUUACAGAGAGUCGGCUAUUUUUGACUCUUUUCGGAUUUGCAUGGAUAUUUGGGAGGUUAACAAUGGCAAGAAUGCACGCACGCCGACGGGGUGAUUCAGGAUCCGUCCGGCCAUACAGGAAAGAAUCCCCUGAAUGGGCCAAUACAGAUGUAGAGGCAAUCGAGAAGAUCAUCGUUGAUCUCAAGAAGGAAGGGGUCUCCAGCAGCCGGAUCGGGCUCAUUCUCCGUGACAAGUACGGUGUGCCUGAUGUGAAGCUGAUCACCGGAAAGCGUAUCGGCCAGAUCAUCAGGGAGAAAGGAAUGGA
#=GR 3300001592_10034324/2662-3134 CODON                ....STP.........................................................................................................................................................................................................................................................................................................................AUG...............................................................................................................................................................................................................................................
#=GR 3300001592_10034324/2662-3134 TT_RNIE_SLOW         ..................................................................................................................................................................................................................................................................................................................................................................................................................................................................................................................................................................................
2013874838/1203-733                                     ...GUUCCCGACUCUAAAGGCAGUUCAUGGUGAGGCAGCGAUCCUCAGAUACCCUUAAUAUUUGCCGGUGUCAAUAAUAGGACAGCACUU......UUUAAAAC............AGGUGCU.........GACAGAUGUAAGUCCGA..CGUGUCCGUUUCGGC..........................................GGCAC.GGCCU.......CAAAACUAUUAC.......AGGCUU.UGGG.AUUACAGAGAGUCAGUAAACAAUACUGCACUUUUCUGGACUUACAUAUCCAUUACAGAGGUAUAUCCAUGGCACGAAUGCACGCCAGAAGAAGAGGCAAGUCGAGUUCUGUGCGGCCGGCACGCAGUGAAGCGCCCGACUGGUCCAACACGGACAAGGCAGCGAUCGAGAAACUCAUCGUCGAUCUCCGCAAGGAAGGCACAUCGAGCAGCAUGAUUGGCCUGAUCCUCCGGGACCGCUACGGGGUUCCCGAUGUUAAGCUGGUCACCGGCAAGCGCAUCGGCGACAUCUUAAAGGAGAACAAGG
#=GR 2013874838/1203-733 CODON                          ..............................STP............................................................................................................................................................................................................................................................................................................AUG..................................................................................................................................................................................................................................
#=GR 2013874838/1203-733 TT_RNIE_SLOW                   ..................................................................................................................................................................................................................................................................................................................................................................................................................................................................................................................................................................................
BMHB3a_c125774/343-813                                  ...GUUCCCGACUCUAAAGGCAGUUCAUGGUGAGGCAGCGAUCCUCAGAUACCCUUAAUAUUUGCCGGUGUCAAUAAUAGGACAGCACUU......UUUAAAAC............AGGUGCU.........GACAGAUGUAAGUCCGA..CGUGUCCGUUUCGGC..........................................GGCAC.GGCCU.......CAAAACUAUUAC.......AGGCUU.UGGG.AUUACAGAGAGUCAGUAAAAAUACUGCACUUUUCUGGACUUACAUAUCCAUUACAGAGGUAUAUCCAUGGCACGAAUGCACGCCAGAAGAAGAGGCAAGUCGAGUUCUGUGCGGCCGGCACGCAGCGAAGCGCCCGACUGGUCCAACACGGACAAGGCAGCGAUCGAGAAACUCAUCGUCGAUCUCCGCAAGGAAGGCACAUCGAGCAGCAUGAUUGGCCUGAUCCUCCGGGACCGCUACGGGGUUCCCGAUGUCAAGCUGGUCACCGGCAAGCGCAUCGGCGACAUCUUAAAGGAGAACAAGGU
#=GR BMHB3a_c125774/343-813 CODON                       ..............................STP..................................................................................................................................................................................................................................................................................................AUG............................................................................................................................................................................................................................................
#=GR BMHB3a_c125774/343-813 TT_RNIE_SLOW                ..................................................................................................................................................................................................................................................................................................................................................................................................................................................................................................................................................................................
JGI2065J20421_1144564/51-244                            ...GUUCCCGACUCUAAAGGCAGUUCAUGGUGAGGCAGCGAUCCUCAGAUACCCUUAAUAUUUGCCGGUGUUAAUAAUAGAACAGCACUU......UUUAAAAC............AGGUGCU.........GACAGAUGUAAGUCCGA..CGUGUCCGUUUCGGC..........................................GGCAC.GGCCU.......CAAAACUAUUAC.......AGGCUU.UGGG.AUUACAGAGAGUCAGUAAAAAUACUGCA.....................................................................................................................................................................................................................................................................................
#=GR JGI2065J20421_1144564/51-244 CODON                 ..........................................................................................................................................................................................................................................................................................STP.....................................................................................................................................................................................................................................................................................
#=GR JGI2065J20421_1144564/51-244 TT_RNIE_SLOW          ..................................................................................................................................................................................................................................................................................................................................................................................................................................................................................................................................................................................
JGI26339J46600_10075181/699-238                         ...UCAGGUUAUCCCAGGCACACGGCCAUAAAUGCGGCCCGACCACAGAUACCCUUAAUAUUUGCAGGAGUUAAUAGUAGGACAGCACUUU.....UUAAC..............AGGGUGCU.........GACAGAUGUAAGUCCGA..CGUGCCGUUUU..............................................GGCAC.GGCCU.......CAAAACUU...........AGGCUU.UGGG.AUUACAGAGAGUCAGUAAGCAUACUGCACUUUUCUGGACUUACAGAACCGUAACCGGAGGUAUAACUAUGGCACGAAUGCACGCCAGAAGAAGAGGAAAAUCAAGCUCAGUGCGACCAGCGCGCAAAGAAGCGCCUGCCUGGUCCAACACGGACAAGGCAGCGAUCGAGAAACUUAUCGUCGAUCUCCGCAAGGAAGGCACAUCGGGCAGUAUGAUUGGCCUCAUCCUGCGGGACCGCUACGGCGUUCCCGAUGUCAAGAUGGUCACCGGCAAGCGUAUUGGCGACAUCUUAAAAGAGAACAAGG
#=GR JGI26339J46600_10075181/699-238 CODON              ..................................................................................................................................................................................................................GUA...............................................................................................................AUG...........................................................................................................................................................................................................................................
#=GR JGI26339J46600_10075181/699-238 TT_RNIE_SLOW       ..................................................................................................................................................................................................................................................................................................................................................................................................................................................................................................................................................................................
JGI20225J20221_1000010/326377-326844                    ...UGCCGGAUCCCACCGACAGGCCCCGGUGACGGCGGCAGGUAUCAGAUACCCUUAAUAUCGCCAGCGGUCAAUAAUACAACAGCACUU......UUUAAAAC............AGGUGCU.........GACAGAUGUAAGUCCGA..CGUGCCCGUUUCAA...........................................GGCAC.GGCCU.......CAAAACUAAC.........AGGCUU.UGGG.AUUACAGAGAGUCAGUAAAAAAUACUGCACUUUUCUGGACUUACAUAUCCAUUACAGAGGUAUAUCCAUGGCACGAAUGCACGCCAGAAGAAGAGGCAAGUCGAGUUCUGUCCGACCGGCACGCAGCGAAGCGCCCGCAUGGUCCAACACGGACAAGGCAGCGAUCGAGAAACUUAUCGUCGAUCUCCGCAAGGAAGGCACAUCGAGCAGCAUGAUCGGUCUCGUCCUGCGGGACCGCUACGGCGUUCCCGAUGUCAAGCUGGUCACCGGUAAGCGUAUCGGUGACAUCUUGAAAGAGAACAAGG
#=GR JGI20225J20221_1000010/326377-326844 CODON         .............................STP....................................................................................................................................................................................................................................................................................................AUG...........................................................................................................................................................................................................................................
#=GR JGI20225J20221_1000010/326377-326844 TT_RNIE_SLOW  ..................................................................................................................................................................................................................................................................................................................................................................................................................................................................................................................................................................................
PRSSGFe2_Sequence0000002097/2244-2713                   ...AGGUGCCGGACGCCAUGCGGUCCCGGUGACGGCGGCAGGGAUCAGAUACCCUUAAUAUCGGCAGCGGCCAAUAAUAGGACAGCACUU......UUUAAAAC............AGGUGCU.........GACAGAUGUAAGUCCGA..CGUGCCCGUUUCGAC..........................................GGCAC.GGCCU.......AUAAAACUAAA........AGGCUU.UGGG.AUUACAGGGAGUCAGUAAAACAUACUGCACUUUUCUGGACUUACAUGACUUAACGAGGUAUAUUCAUGGCACGAAUGCACGCCAGAAGAAGAGGCAAGUCAUGCUCUGUGCGGCCAGCACGGAACGAAGCUCCUGCAUGGUCCAACACGGACAAGGCAGCGAUCGAGAAGAUUAUUGUCGAUCUCCGUAAGGAAGGCACAUCGAGCAGCAUGAUCGGCCUGAUCCUGCGGGACCGCUACGGCGUCCCUGAUGUCAAGAUGGUCACCGGCAAAAGCGUCGGCGAUAUCUUAGUCGAGAACAAGAUC
#=GR PRSSGFe2_Sequence0000002097/2244-2713 CODON        .............................STP..................................................................................................................................................................................................................................................................................................................................................................................................................................................AUG.............................................................................................
#=GR PRSSGFe2_Sequence0000002097/2244-2713 TT_RNIE_SLOW ..................................................................................................................................................................................................................................................................................................................................................................................................................................................................................................................................................................................
WSSedL1Cam_c0002/96771-97238                            ...UGCCGGACGCCACCGGGCCUGCAUAACAGCGGGUACGCUCCUCAGAUACCCUUAAUAUUUGCCGGUGUCAAUAAUAGGACAGCACUU......UUUAAAAC............AGGUGCU.........GACAGAUGUAAGUCCGA..CGUGCCCGUUUCGAC..........................................GGCAC.GGCCU.......CAAAACAUC..........AGGCUU.UGGG.AUUACAGAGAGUCAGUAUGCACUACUGCACUUUUCUGGACUUACAUGAUUUAACGAGGUAUAUUCAUGGCACGAAUGCACGCCAGAAGAAGAGGCAAGUCGAGUUCUGUUAGACCGGCACGCAGCGAAGCGCCCGCAUGGUCCAACACGGACAAGGCAGCGAUCGAGAAACUUAUCGUCGAUCUCCGCAAGGAAGGCACAUCAAGCAGCAUGAUCGGUCUCGUUCUCCGGGACCGCUACGGCGUUCCCGAUGUCAAGCUGGUCACCGGCAAGCGUAUCGGCGACAUCUUGAAAGAGAACCAGGUC
#=GR WSSedL1Cam_c0002/96771-97238 CODON                 ..........................STP.....................................................................................................................................................................................................................................................................................................AUG.............................................................................................................................................................................................................................................
#=GR WSSedL1Cam_c0002/96771-97238 TT_RNIE_SLOW          ..................................................................................................................................................................................................................................................................................................................................................................................................................................................................................................................................................................................
NC_009712.1/2304330-2304792                             ...AGGAAAUGCCCGCUGAUCUCUUACAAAAGCGGCACCGGGACACAGAUACCAUUAAUAUUUGCAGCCGUCAAUAGUAGGGUAGCACUUU.....CUUAU..............AAGGUGCU.........GACAGAUGUAAGUCCGA..CGUGCCUUUCUU.............................................GGCAC.GGCCU.......CAAAACUU...........AGGCUU.UGGG.AUUACAGAGAGUCAGUAAGCAUAUACUGCACUUUUCUGGACUUACACUAUAGUUCGUUACCGGAGGUAUAAGCAUGGCACGAAUGCACGCCAGAAGAAGAGGAAAGUCAAGCUCGGUGCGGCCGGCGCGUAAUGAAGCGCCCGCGUGGUCCAACACGGACAAGGCAGCAAUCGAGAAGCUCAUCGUCGAUCUCCGCAAGGAAGGCACAUCGGCCAGCAUGAUUGGCCUUGUCCUGCGGGACCGCUACGGUGUCCCCGAUGUCAAGAUGGUCACCGGAAAAAGUAUCGGUGACAUCUUAACGGAGA
#=GR NC_009712.1/2304330-2304792 CODON                  .................GUA......................................................................................................................................................................................................................................................................................................................AUG.....................................................................................................................................................................................................................................
#=GR NC_009712.1/2304330-2304792 TT_RNIE_SLOW           ..................................................................................................................................................................................................................................................................................................................................................................................................................................................................................................................................................................................
JGI24729J20445_1138040/305-1                            ..............CAAAGGAAGUACACGGUAAGGCAACGAUCCUCAGAUACCCUUAAUAUUUGCCGAUGUUAAUAAUAGGACAGCACUU......UUUAAAAC............AGGUGCU.........GACAGAUGUAAGUCCGA..CGUGCCCGAUUAAA...........................................GGCAC.GGCCU.......CAAAACUAUAC........AGGCUU.UGGG.AUUACAGAGAGUCAGUAAAAAAUACUGCACUUUUCUGGACUUACAUAUCCAUUACAGAGGUAUAUCCAUGGCACGAAUGCACGCCAGAAGAAGAGGCAAGUCAAGUUCUGUGCGGCCGGCACGCAGCGAAGCGCCCGACUGGUCCAACACGG.........................................................................................................................................................
#=GR JGI24729J20445_1138040/305-1 CODON                 ....................................................................................................................................................................................................................................................................................................................PTS.............................................................................................GUA...........................................................................................................................................................
#=GR JGI24729J20445_1138040/305-1 TT_RNIE_SLOW          ..................................................................................................................................................................................................................................................................................................................................................................................................................................................................................................................................................................................
JGI24730J26740_1000008/72390-72858                      ...GUUCCCGACUCCAAAGGAAGUACACGGUAAGGCAACGAUCCUCAGAUACCCUUAAUAUUUGCCGAUGUUAAUAAUAGGACAGCACUU......UUUAAAAC............AGGUGCU.........GACAGAUGUAAGUCCGA..CGUGCCCGAUUAAA...........................................GGCAC.GGCCU.......CAAAACUAUAC........AGGCUU.UGGG.AUUACAGAGAGUCAGUAAAAAAUACUGCACUUUUCUGGACUUACAUAUCCAUUACAGAGGUAUAUCCAUGGCACGAAUGCACGCCAGAAGAAGAGGCAAGUCAAGUUCUGUGCGGCCGGCACGCAGCGAAGCGCCCGACUGGUCCAACACGGACAAGGCAGCGAUCGAGAAACUCAUCGUCGAUCUCCGCAAGGAAGGCACAUCGAGCAGCAUGAUUGGCCUGAUCCUCCGGGACCGCUACGGGGUUCCCGAUGUCAAGCUGGUCACCGGCAAGCGCAUCGGCGACAUCUUAAAGGAGAACAAGA
#=GR JGI24730J26740_1000008/72390-72858 CODON           ..............................STP...................................................................................................................................................................................................................................................................................................AUG...........................................................................................................................................................................................................................................
#=GR JGI24730J26740_1000008/72390-72858 TT_RNIE_SLOW    ..................................................................................................................................................................................................................................................................................................................................................................................................................................................................................................................................................................................
NZ_CM001555.1/2222849-2222398                           ...GCAUACUUUCGGGAGGGAGAUUAAAGGUUUCGCUUUUGUUCUGCCGUCAGCCUUAAGAAGAAGGAACGAGAUUUAUAUAUAGCAC........UUUUAU................GUGCU.........GGCCGAUGUAAGUCCGA..CGUGCCGUUCC..............................................GGCAC.GGCC........CGAAGU..............GGCU..CGGG.AUUACAGGGAAGUCAGUAGCAGUACUGCUCUUUUCUGGACUUACUCUGUCAUAUGAGGUAGAAUAUGGCACGAAUGCAUGCACGGCGGAGAGGCAAGUCCGGCUCAGUCGCACCGUACCGCACCGAGGCACCGGAAUGGACCGGGAUCUCGGCGGACGAGGCAGAGAAGGUUGUUGUCGAUCUCCGUAAGAAAGGCAAAUCCAGCAGCGAGAUCGGGUUCGUCCUGAGAGACAAGUACGGCGUUCCGGACGUGAAACUCGUGGCCGGGAAGAAGAUCGGCGAGAUCCUCAGCCAGAACGGGCUCG
#=GR NZ_CM001555.1/2222849-2222398 CODON                ....GUA..........................................................................................................................................................................................................................................................................................................................AUG..............................................................................................................................................................................................................................................
#=GR NZ_CM001555.1/2222849-2222398 TT_RNIE_SLOW         ..................................................................................................................................................................................................................................................................................................................................................................................................................................................................................................................................................................................
NC_019943.1/469349-468894                               ...CGCACCGGGCAGGACGCUCCUUUGUGAUGGGGGCUGACACUACGGUGCCUUUUAUUACCCCUCCCCGCCAAUAGUAAGCCAGCAC........UGUUUAAU..............GUGCU.........GACAGAUGUAAGUCCGA..CGUGCGACCAC..............................................CGCACUGCC.........UGAACAU..............GGCUUUGGG.AUUACAGAGAGUCAGUAGCAGUACCUGCACUGCACUUUUCUGGACUUACGUUCGUCUAUUCAAGGAGGCUACACCAUGGCACGAAUGCACGCCCGCAGAAGGGGCAAGUCAUGCUCUGUCCGCCCCUACCGGAAACAGGCGCCCGCCUGGUCGAACACUGACCCCGCGGCGAUCACCAAGAUCAUCCUGGACCUCCGGAAGGAAGGCGCAUCGAGCGCAAAGAUCGGUCUGGUCCUGAGGGACCGGUACGGCGUACCCGACGUCAAGCUGGCAACCGGCAAGCGGAUCGGGACCAUUCUCCGCGA
#=GR NC_019943.1/469349-468894 CODON                    ...........................STP..............................................................................................................................................................................................................................................................................................................AUG...................................................................................................................................................................................................................................
#=GR NC_019943.1/469349-468894 TT_RNIE_SLOW             ..................................................................................................................................................................................................................................................................................................................................................................................................................................................................................................................................................................................
3300000558_10035676/11375-11703                         ...GCAAUUCUUCUCCUCUUCCAGGUCCUGACGGACCUGUCAGAUGCCGCAACCCUUAAUAUCCCUCCCGUCGAUUGAUGAUCAGCACU.......UUUAAC...............GGUGCU.........GACAGAUGUAAGUCCGA..CGUGCGACAC...............................................CGCACUGCCU........AAAGC...............AGGCUUUGGG.AUUACAGAGAGUCAGUAAACCAAUACUCGACUUUUCUGGACUUACUCGUCUAUUACAUAGGAGGCUACACAAUGGCACGAAUGCAUGCCCGAAGAAGGGGCAAGUCAUGCUCAGUCCGCCCCUACCGGAAACAGGCCCCCGCGUGGUCCAACACGGACGCAAAGGCGAUCGAGAAGAUC..............................................................................................................................
#=GR 3300000558_10035676/11375-11703 CODON              ........................................................................................................................................................................................................................................................................................................................................AUG......................................................................................................STP..............................................................................................................................
#=GR 3300000558_10035676/11375-11703 TT_RNIE_SLOW       ..................................................................................................................................................................................................................................................................................................................................................................................................................................................................................................................................................................................
3300001605_10975353/14-387                              ...GCAAUUCUUCUCCUCUUCCAGGUCCUGACGAACCUGUCAGAUGCCGCAACCCUUAAUAUCCCUCCCGUCGAUUGAUGAUCAGCACU.......UUUAAC...............GGUGCU.........GACAGAUGUAAGUCCGA..CGUGCGACAC...............................................CGCACUGCCU........AAAGC...............AGGCUUUGGG.AUUACAGAGAGUCAGUAAACCAAUACUCGACUUUUCUGGACUUACUCGUCUAUUACAUAGGAGGCUACACAAUGGCACGAAUGCAUGCCCGAAGAAGGGGCAAGUCAUGCUCAGUCCGCCCCUACCGGAAACAGGCCCCCGCGUGGUCCAACACGGACGCAAAGGCGAUCGAGAAGAUCAUCCUGGAUCUGAGAAAGGAAGGCGCAUCGAGCGCGAAGAUCGGA.................................................................................
#=GR 3300001605_10975353/14-387 CODON                   ...........................................................................STP..........................................................................................................................................................................................................................................................AUG...................................................................................................................................................STP.................................................................................
#=GR 3300001605_10975353/14-387 TT_RNIE_SLOW            ..................................................................................................................................................................................................................................................................................................................................................................................................................................................................................................................................................................................
JGI24730J26740_1005506/3908-3450                        ...GAGGUUUGUGGAAGGGACAUCUCCCACCAGGCUAGAAUUCCCCCGUUCCCUUUAUUAUCCCUCCCCGCCAAUAGAUAUCUAGCACU.......AUUCACA..............GGUGCU.........GACAGAUGUAAGUCCGA..CGUGCGACAC...............................................CGCACUGCCU........CAAAACCU............AGGCUUUGGG.AUUACAGAGAGUCGGCAGCAGUACAUUGCAGCUGCACUUUUCUGGACUUACGUUCGUCGAUAAUUUGGAGGCUACACCAUGGCACGAAUGCACGCCCGCAGAAGGGGCAAGUCAUGCUCAGUGCGCCCCUACCGGAACCAGGCGCCCGCGUGGUCGAAUGCUGACCCCGCCGCGAUCACCAAGAUCGUUCUGGACCUGAGGAAGGAUGGCGCAUCGAGCGCGAAGAUCGGUCUGGUCCUGCGGGACCGGUACGGCGUACCUGACGUCAAGCUUGCCACCGGCAAGCGGAUCGGAACCAUCCUGAG
#=GR JGI24730J26740_1005506/3908-3450 CODON             ...............................................................................................................................................................................................................................................................................................................................................AUG................................................................................................................................................................................................................................
#=GR JGI24730J26740_1005506/3908-3450 TT_RNIE_SLOW      ..................................................................................................................................................................................................................................................................................................................................................................................................................................................................................................................................................................................
JGI24729J20445_1023293/437-893                          ...CUGCUAAGAAGGACGAUGAAUGAAAAACGGCGUACUUCUCUCCCGUACCCUUUAUUACCCCUCCCCACCAAUAGUAGGAUAGCAC........UUUACAU...............GUGCU.........GACAGAUGUAAGUCCGA..CGUGCGACAC...............................................CGCACUGCC.........UGAAACAUAC...........GGCUUUGGG.AUUACAGAGAGUCAGUAGCAGCCAUUUGCAACUGCACUUUUCUGGAGACUUACUUUGUCUGAUUAGGAGGCUAUACUAUGGCACGAAUGCAUGCCCGCAGAAGGGGCAAGUCAUGCUCUGUCCGCCCCUACCGGAACCAGGCCCCCGCGUGGUCAAAUGCUGACCCCGAGGCGAUCACCAAGAUCAUCCUGGAACUGAGAAAGGACGGCGCAUCGAGCGCAAAGAUCGGCCUGGUCCUCAGGGACCGGCACGGCGUACCUGACGUCAAGCUUGCCACCGGCAAGCGGAUCGGCACCAUCUUACGG
#=GR JGI24729J20445_1023293/437-893 CODON               ..............................................................................................................................................................................................................................................................................................................................................AUG.................................................................................................................................................................................................................................
#=GR JGI24729J20445_1023293/437-893 TT_RNIE_SLOW        ..................................................................................................................................................................................................................................................................................................................................................................................................................................................................................................................................................................................
JGI24728J21555_1038878/771-949                          ...CAAACGGUACCCGGUGUCCGUGUGAGGCUACGGGAUUUUCUCCCGUACCCUUUAUUACCCCUCCCCACCAAUAGUAGAAUAGCAC........UUUAUAU...............GUGCU.........GACAGAUGUAAGUCCGA..CGUGCGACAC...............................................CGCACUGCC.........UGAAACAUAC...........GGCUUUGGG.AUUACAGAGAGUCAGUAGCAGCCAUUU......................................................................................................................................................................................................................................................................................
#=GR JGI24728J21555_1038878/771-949 CODON               ..................................................................................................................................................................................................................................................................................................................................................................................................................................................................................................................................................................................
#=GR JGI24728J21555_1038878/771-949 TT_RNIE_SLOW        ..................................................................................................................................................................................................................................................................................................................................................................................................................................................................................................................................................................................
JGI24730J26740_1222110/311-1                            ....................................GAUUUUCUCCCGUACCCUUUAUUACCCCUCCCCGCCAAUAGUAGGACAGCAC........UUUAUAU...............GUGCU.........GACAGAUGUAAGUCCGA..CGUGCGACAC...............................................CGCACUGCC.........UGAAACAUAC...........GGCUUUGGG.AUUACAGAGAGUCAGUAGCAGCCAUUUGCAACUGCACUUUUCUGGAGACUUACUUUGUCUGAUUAGGAGGCUAUACUAUGGCACGAAUGCAUGCCCGCAGAAGGGGCAAGUCAUGCUCUGUCCGCCCCUACCGGAACCAGGCCCCCGCGUGGUCAAAUGCUGACCCCGAGGCGAUCACCAAGAUCAUCCUGG.................................................................................................................
#=GR JGI24730J26740_1222110/311-1 CODON                 ..............................................................................................................................................................................................................................................................................................................................................AUG............................................................................................................STP..................................................................................................................
#=GR JGI24730J26740_1222110/311-1 TT_RNIE_SLOW          ..................................................................................................................................................................................................................................................................................................................................................................................................................................................................................................................................................................................
3300001605_10027048/375-1                               ...AUACAAUGGUACAGGGCAGACCGUGGCAGGUAUGGCAGGUCAUCCGAUACCCUUAUUAUACUACCCGCCGAUUAAUGCUCAGCAC........UUUUCAGAU.............GUGCU.........GACAGAUGUAAGUCCGA..CGUGCGACAC...............................................CGCACUGCCU........GAAGAA..............AGGCUUUGGG.AUUACAGGGAGUCAGUAACCAAUACUCGACUUUUCUGGACUUACUCGUCUAUUUCAAGGAGGCUACACAAUGGCACGAAUGCAUGCCCGAAGAAGGGGCAAGUCAUGCUCGGUCCGUCCCUACCGGAAACAGGCACCCGCGUGGUCCAACACGGACGCAAAGGCGAUCGAGAAGAUCAUCCUGGAUCUGAGAAAGGAAGGGCGCAUCGAGCGCGAAGAUCGGA..................................................................................
#=GR 3300001605_10027048/375-1 CODON                    ..................................................................................................................................................................................................................................................................................................................................................................................................................................................................................................................................................................................
#=GR 3300001605_10027048/375-1 TT_RNIE_SLOW             ..................................................................................................................................................................................................................................................................................................................................................................................................................................................................................................................................................................................
3300000185_101747/1301-845                              ...AUACAAUGGUACAGGGCAGACCGUGGCAGGUAUGGCAGGUCAUCCGAUACCCUUAUUAUACUACCCGCCGAUUAAUGCUCAGCAC........UUUUCAGAU.............GUGCU.........GACAGAUGUAAGUCCGA..CGUGCGACAC...............................................CGCACUGCCU........GAAGAA..............AGGCUUUGGG.AUUACAGGGAGUCAGUAACCAAUACUCGACUUUUCUGGACUUACUCGUCUAUUUCAAGGAGGCUACACAAUGGCACGAAUGCAUGCCCGAAGAAGGGGCAAGUCAUGCUCGGUCCGUCCCUACCGGAAACAGGCACCCGCGUGGUCCAACACGGACGCAAAGGCGAUCGAGAAGAUCAUCCUGGAUCUGAGAAAGGAAGGCGCAUCGAGCGCGAAGAUCGGACUGGUACUCCGGGACCGCCACGGUGUUCCCGACGUGAAACUUGCGACCGGCAAGCGCAUCGGGGACAUCCUGAGAGCGAACAA
#=GR 3300000185_101747/1301-845 CODON                   ......................................................................................................................................................................................................................................................................................................................................AUG.........................................................................................................................................................................................................................................
#=GR 3300000185_101747/1301-845 TT_RNIE_SLOW            ..................................................................................................................................................................................................................................................................................................................................................................................................................................................................................................................................................................................
3300001580_10011015/3160-2702                           ...CCCGUUUUACCAUCAUGCACCCUUUUCGAGAUGACCAACCGGGACGCAACCCUUAUUAUACCUCCCGUCGAAUGAUGGUAAGCAC........UUUUACCAAAU...........GUGCU.........GACAGAUGUAAGUCCGA..CGUGCGAACCAA.............................................CGCACUGCCA........AAGU................UGGCUUUGGG.AUUACAGAGAGUCAGUAGCAAGUUAUGCUCGACUUUUCUGGACUUACGUUUUUGUCGAAUUUAGGAGGCUACACAAAUGGCACGAAUGCACGCCCGCAGAAGGGGCAAGUCAUGCUCCGUGCGCCCCUACCGGAAACAGGCACCCGCGUGGUCCAAUACCGACGCAAAAGCAAUCGAAAAGAUUGUCCUUGACCUGAGAAAGGAAGGCGCAUCGAGCGCAAAGAUCGGACUGGUACUCCGCGACAGCUAUGGCGUCCCGGACGUCAAGCUCGCCACCGGCAAGCGUAUCGGCGAUAUCUUAAAAG
#=GR 3300001580_10011015/3160-2702 CODON                ...........................................................................STP...............................................................................................................................................................................................................................................................AUG..................................................................................................................................................................................................................................
#=GR 3300001580_10011015/3160-2702 TT_RNIE_SLOW         ..................................................................................................................................................................................................................................................................................................................................................................................................................................................................................................................................................................................
LWFCAn_GLO1YSU01E41BP/1-201                             ....................................................................GGCAAAUAGUAGAUCAGCAC........UUUUCAUAU.............GUGCU.........GACAGAUGUAAGUCCGA..CGUGCUUAAC...............................................CGCACUGCCA........AAAAA...............UGGCUUUGGG.AUUACAGGGGGUCAGUAAUAGUACUGCUCUUUUGUGGACUUACACGACGUCUUAUAGGAGGUAUAACCAUGGCACGAAUGCACGCCCGAAGAAGAGGCAAAUCAUGCUCAGUCCG..............................................................................................................................................................................................
#=GR LWFCAn_GLO1YSU01E41BP/1-201 CODON                  ..................................................................................................................................................................................................................................................................................................................................................................................................................................................................................................................................................................................
#=GR LWFCAn_GLO1YSU01E41BP/1-201 TT_RNIE_SLOW           ..................................................................................................................................................................................................................................................................................................................................................................................................................................................................................................................................................................................
3300001592_10847636/1-281                               ......................................................CUUAUUAUACCUCCCGUCGAAUGAUGAUAAGCAC........UUUUUAACAACU..........GUGCU.........GACAGAUGUAAGUCCGA..CGUGCGACAC...............................................CGCACUGCCA........AAGA................UGGCUUUGGG.AUUACAGGGAGUCAGUAACCAAUACUCGACUUUUCUGGACUUACGUUCUGGUCUAUCCAGGAGGCUAUAAACAAUGGCACGAAUGCACGCCCGCAGAAGGGGCAAGUCAUGCUCCGUGCGCCCUUACCGGAAACAGGCCCCCGCGUGGUCAAACACCGACGCAAAGGCAAUCGAGAAGG..............................................................................................................................
#=GR 3300001592_10847636/1-281 CODON                    ..........................................................................................................................................................................................................................................................................................................................................AUG....................................................................................................STP..............................................................................................................................
#=GR 3300001592_10847636/1-281 TT_RNIE_SLOW             ..................................................................................................................................................................................................................................................................................................................................................................................................................................................................................................................................................................................
3300001567_10049145/180-1                               ...ACGUGAACGGAAUCAGCAGGUCAGGCGGGCAUAUCGGCCUUGUCCGAUACCCUUAUUAUUCCACCCGGCGAUUACUGGUAAGCAC........UUUUCAGAU.............GUGCU.........GACAGAUGUAAGUCCGA..CGUGCGACAC...............................................CGCACUGCCA........AAGA................UGGCUUUGGG.AUUACAGGGAGUCAGUAAACCAAUACUCGA...................................................................................................................................................................................................................................................................................
#=GR 3300001567_10049145/180-1 CODON                    ..................................................................................................................................................................................................................................................................................................................................................................................................................................................................................................................................................................................
#=GR 3300001567_10049145/180-1 TT_RNIE_SLOW             ..................................................................................................................................................................................................................................................................................................................................................................................................................................................................................................................................................................................
JGI26437J51864_10417374/29-346                          ...CCGGAAACGGAUUUUUCAGCUCCGGCAGGUAUAUCGGCCUUGUCCGAUACCCUUAUUAUUCCACCCGGCGAUUACUGGUAAGCAC........UUUUCAGAU.............GUGCU.........GACAGAUGUAAGUCCGA..CGUGCGACAC...............................................CGCACUGCCA........AAGA................UGGCUUUGGG.AUUACAGGGAGUCAGUAAACCAAUACUCGACUUUUCUGGACUUACUUUCUCGUCUAAUACAUGGAGGCAACAGAAUGGCACGAAUGCAUGCCCGCAGAAGGGGCAAGUCAUGCUCAGUCCGCCCCUACCGGAAACAGGCUCCCGCGUGGUCCAACACGGACACAAAGG.........................................................................................................................................
#=GR JGI26437J51864_10417374/29-346 CODON               ....................................................................................................................................................................................................................................................................................................................................................................................................................................STP...........................................................................................................................................
#=GR JGI26437J51864_10417374/29-346 TT_RNIE_SLOW        ..................................................................................................................................................................................................................................................................................................................................................................................................................................................................................................................................................................................
JGI20214J14112_1001966/2845-3301                        ...GGGGUACCUGGUUUCCGCAUCCAUCAACUCCUGACACACCCCUCCGCAAUGCUUAUCAUACCACCAGUCGAUUGAUGAUAAGCAC........UUUUCAUAUU............GUGCU.........GACAGAUGUAAGUCCGA..CGUGCGACAC...............................................CGCACUGCCA........AAGAA...............UGGCUUUGGG.AUUACAGGGAGUCAGUAAAAUACUCGACUUUUCUGGACUUACGUUCUCGUCUUUAGGAGGUUUUAGUAUGGCACGAAUGCAUGCCCGAAGAAGAGGCAAGUCAUGCUCCGUCCGCCCCUACCGGAAACAGGCGCCUGCAUGGUCCAAUACGGACGCAAAGGCGAUCGAGAAGAUCAUCCUGGAUCUCCGCAAGGAAGGCGCAUCGAGCGCGAAAAUCGGAUUGGUACUCCGGGACCGCUACGGCGUCCCCGACGUGAAACUCGCCAUGGGCAAGAGGAUCGGAGAUAUCCUGCGGGAGAACAAAG
#=GR JGI20214J14112_1001966/2845-3301 CODON             ..................................STP...............................................................................................................................................................................................................................................................................................AUG...........................................................................................................................................................................................................................................
#=GR JGI20214J14112_1001966/2845-3301 TT_RNIE_SLOW      ..................................................................................................................................................................................................................................................................................................................................................................................................................................................................................................................................................................................
SakLake120mDRAFT_c0148215/593-156                       .....................UAGGAAUGGCGGGAGGGGGCAUCCGCCGCAACCCUUAAUAUCCCAUCCGUCGAAUGAUGGUAAGCAC........UUUUAACAAU............GUGCU.........GACAGAUGUAAGUCCGA..CGUGCGACAC...............................................CGCACUGCCA........AAGA................UGGCUUUGGG.AUUACAGGGAGUCAGUAAACAAUACUCGACUUUUCUGGACUUACGUUAUUGUCUAUCUAGGAGGCUAAAACAAUGGCACGAAUGCACGCCCGCAGAAGGGGCAAGUCAUGCUCCGUGCGUCCCUACCGUAAAGAAGCCCCCGCGUGGUCCAACACCGACGCAAAGGCUAUCGAGAAGAUCGUUCUCGACUUACGGAAGGAAGGCGCAUCGAGCGCAAAGAUCGGACUGGUACUCCGGGACCGCUACGGCGUUCCUGAUGUUAAGCUCGCCACCGGCAAGCGUAUCGGAGACAUCUUAAAAGAGAA
#=GR SakLake120mDRAFT_c0148215/593-156 CODON            .........................................................................................................................................................................................................................................................................................................................................AUG......................................................................................................................................................................................................................................
#=GR SakLake120mDRAFT_c0148215/593-156 TT_RNIE_SLOW     ..................................................................................................................................................................................................................................................................................................................................................................................................................................................................................................................................................................................
JGI20214J14112_1066793/546-93                           ...ACGACGAUACGGAAACAUGAUCCGUAUCCGGCCGGCCCUCCCGCCGCAACCCUUAAUAUCCCUCCCGUCGAUUGAUGAUCAGCAC........UUUUACCU..............GUGCU.........GACAGAUGUAAGUCCGA..CGUGCGACAC...............................................CGCACUGCCA........AAGA................UGGCUUUGGG.AUUACAGGGAGUCAGUAACCAAUACUCGACUUUUCUGGACUUACUUUCUCGUCUAUUACUCUAGGAGGCUACACAAUGGCACGAAUGCAUGCCCGCAGAAGAGGCAAGUCAUGCUCAGUCCGCCCCUACCGGAAACAGGCACCCGCGUGGUCCAACACGGACACAAAGGCGAUCGAGAAGAUCAUCCUGGAUCUGAGAAAGGAAGGCGCAUCGAGCGCAAAGAUCGGACUGGUACUCCGGGACCGCUAUGGCGUCCCUGACGUGAAACUCGCGACCGGCAAGCGUAUCGGGGACAUCCUGAGAGC
#=GR JGI20214J14112_1066793/546-93 CODON                ............................................................................................................................................................................................................................................................................................................................................AUG...................................................................................................................................................................................................................................
#=GR JGI20214J14112_1066793/546-93 TT_RNIE_SLOW         ..................................................................................................................................................................................................................................................................................................................................................................................................................................................................................................................................................................................
3300001567_10018396/179-1                               ...GAGGAUAAACUAACAUACGAAUCUGUGAUGAGAACUGUCCCCUCAGAUAUCCUUAAUAUCCCUCCCGUCGAUUGAUGAUCAGCAC........UUUUAACU..............GUGCU.........GACAGAUGUAAGUCCGA..CGUGCGACAC...............................................CGCACUGCCA........AAGA................UGGCUUUGGG.AUUACAGGGAGUCAGUAAACCAAUACUCGA...................................................................................................................................................................................................................................................................................
#=GR 3300001567_10018396/179-1 CODON                    ............................................................................................................................................................................................................................................................................................GUA...................................................................................................................................................................................................................................................................................
#=GR 3300001567_10018396/179-1 TT_RNIE_SLOW             ..................................................................................................................................................................................................................................................................................................................................................................................................................................................................................................................................................................................
3300000558_10022832/2480-2028                           ...GAGGAUAAACUCACAUACGAAUCUGUGAUGAGAACGGUCCCCUCAGAUAUCCUUAAUAUCCCUCCCGUCGAUUGAUGAUCAGCAC........UUUUACU...............GUGCU.........GACAGAUGUAAGUCCGA..CGUGCGACAC...............................................CGCACUGCCA........AAGA................UGGCUUUGGG.AUUACAGGGGGUCAGUAAACCAAUACUCGACUUUUCUGGACUUACUUUCUCGUCUUAUACAUGGAGGCUACAGAAUGGCACGAAUGCAUGCCCGCAGAAGGGGCAAGUCAUGCUCAGUCCGCCCCUACCGGAAACAGGCCCCCGCGUGGUCCAACACGGACACAAAGGCGAUCGAAAAGAUCAUCCUGGAUCUGAGAAAGGAAGGCGUGUCGAGCGCGAAGAUCGGACUGGUACUCCGGGACCGCUACGGUGUUCCCGACGUGAAACUUGCGACCGGCAAGCGCAUCGGGGAUAUCCUGAGAGCA
#=GR 3300000558_10022832/2480-2028 CODON                ...........................................................................STP.............................................................................................................................................................................................................................................................AUG....................................................................................................................................................................................................................................
#=GR 3300000558_10022832/2480-2028 TT_RNIE_SLOW         ..................................................................................................................................................................................................................................................................................................................................................................................................................................................................................................................................................................................
3300001605_10381060/160-1                               ...GAGGAUAAACUCACAUACGAAUCUGUGAUGAGAACGGUCCCCUCAGAUAUCCUUAAUAUCCCUCCCGUCGAUUGAUGAUCAGCAC........UUUUACU...............GUGCU.........GACAGAUGUAAGUCCGA..CGUGCGACAC...............................................CGCACUGCCA........AAGA................UGGCUUUGGG.AUUACAGGGAGU.....................................................................................................................................................................................................................................................................................................
#=GR 3300001605_10381060/160-1 CODON                    ..................................................................................................................................................................................................................................................................................................................................................................................................................................................................................................................................................................................
#=GR 3300001605_10381060/160-1 TT_RNIE_SLOW             ..................................................................................................................................................................................................................................................................................................................................................................................................................................................................................................................................................................................
JGI24729J20445_1000035/32997-33454                      ...GGGUGUUCGAGCAAAUCCUUAAGCUGACCCAACUCAUGCAUCUGCGAUACCCUUAUUAUACCUCCCGUCGAAUGAUGGUAAGCAC........UUUUAACAAU............GUGCU.........GACAGAUGUAAGUCCGA..CGUGCGACAC...............................................CGCACUGCC.........UCAAAGAU.............GGCUUUGGG.AUUACAGGGAGUCAGUAACCAAUACUCGACUUUUCUGGACUUACUUAUCUUGUCUUACUAGGAGGCAACACAAUGGCACGAAUGCAUGCCCGAAGAAGGGGCAAGUCAUGCUCCGUCCGCCCCUACCGGAAACAGGCACCUGCAUGGUCCAACACGGACAAGGCAGCGAUCGAAAAGGUCAUCCUGGAUCUGAGAAAGGAAGGCGCAUCGAGCGCAAAGAUCGGACUCGUACUCAGGGACCGCUACGGUGUUCCCGAUGUGAAACUUGCCCUCGGCAAGCGUAUCGGGGAGAUCUUAAGAGAGCA
#=GR JGI24729J20445_1000035/32997-33454 CODON           .....................................GUA.................................................................................................................................................................................................................................................................................................AUG......................................................................................................................................................................................................................................
#=GR JGI24729J20445_1000035/32997-33454 TT_RNIE_SLOW    ..................................................................................................................................................................................................................................................................................................................................................................................................................................................................................................................................................................................
BDMC2_FXAG6RB01C8MB5/517-116                            ............................................................AUACCUCCCGUCGAAUGAUGGUAAGCAC........UUUUUAACAAU...........GUGCU.........GACAGAUGUAAGUCCGA..CGUGCGACAC...............................................CGCACUGCC.........UCAAAGAU.............GGCUUUGGG.AUUACAGGGAGUCAGUAACCAAUACUCGACUUUUCUGGACUUACUUUCUCGUCUACUAGGAGGUAAAACUAAUGGCACGAAUGCACGCCCGCAGAAGGGGCAAGUCAUGCUCCGUGCGCCCUACCGGAAACAGGCACCCGCGUGGUCCGUUGUGGACACAAAGGCGAUCGAGAAGAUCAUCCUGGAUCUGAGAAAGGAAGGCGCAUCGAGCGCAAAGAUCGGACUGGUUCUCCGGGACCGCUACGGCGUCCCCGACGUUAAGCUCGCUACCGGCAAGCGUGUCGGGCAGAUCUUGCGCGAGAACA
#=GR BDMC2_FXAG6RB01C8MB5/517-116 CODON                 ........................................................................................................................................................................................................................................................................................................................................AUG.......................................................................................................................................................................................................................................
#=GR BDMC2_FXAG6RB01C8MB5/517-116 TT_RNIE_SLOW          ..................................................................................................................................................................................................................................................................................................................................................................................................................................................................................................................................................................................
JGI24729J20445_1010075/1386-1842                        ...AGGCUUUUAUCCGCGUCACCGUCCGGAUCAGGGUUGCCGCGGGGCGAUACCAUUAAUAGAGCUCCCAUCGAAUUAUGGUAAGCAC........UUUUCAUAU.............GUGCU.........GACAGAUGUAAGUCCGA..CGUGCGACAC...............................................CGCAU.GGCC........UCAAACAU............GGCUU.UGGG.AUUACAGAGAGUCAGUAACCAAUACUGCACUUUUCUGGACUUACGUUUAGUCUACUAACAAGGAGGCUAUACUAUGGCACGAAUGCAUGCUCGAAGGAGAGGCAAAUCAUGCUCUGUCCGCCCCUACCGUAAGCAGGCACCUGCAUGGUCCAACACGGACGUUCAGGCAAUCGAGAAGAUCAUUCUCGAGCUCCGGAAGGAAGGCGUAUCGAGCAGCAAGAUCGGUCUGAUACUCCGUGACCGUCACGGAGUUCCGGACGUGAAGCUCGCGACCGGCAAGCGGAUCGGCGCAAUCUUACGCGAAC
#=GR JGI24729J20445_1010075/1386-1842 CODON             ..........................................................................................................................................................................................................................................................................................................................................AUG.....................................................................................................................................................................................................................................
#=GR JGI24729J20445_1010075/1386-1842 TT_RNIE_SLOW      ..................................................................................................................................................................................................................................................................................................................................................................................................................................................................................................................................................................................
TB_GS10_10_10107963/709-439                             ...GAAUAGUGGGGAGGUCAUGGACGAAAAGCCGGGAAGUCCGGCUCAGUUACCCUUAUUAUACCUCACAUCGAAUGAUGGUAAGCAC........UUUUAAUAAAU...........GUGCU.........GGCAGAUGUAAGUCCGA..CGUGCGAUACAAA............................................CGCAU.GGCC........UCAAACAU............GGCUU.UGGG.AUUACAGAGAGUCAGUAAUAUACUGUACUUUUCUGGACUUACGUUUAGUCUAUAAAGAGGCUUUACUAUGGCACGAAUGCAUGCUCGAAGAAGAGGCAAGUCAUGCUCAGUCCG...............................................................................................................................................................................................
#=GR TB_GS10_10_10107963/709-439 CODON                  ....................................................................................................................................................................................................................................................................................................................................AUG...........................................................................................................................................................................................................................................
#=GR TB_GS10_10_10107963/709-439 TT_RNIE_SLOW           ..................................................................................................................................................................................................................................................................................................................................................................................................................................................................................................................................................................................
JGI26437J51864_10012658/29-488                          ...GUGAAAUAAUCGAGCAAGAUGUUUCAAUCACCACUCCUUCCCAUCGCAACCCUUAUAAUUCCUCCCCCCAAAUAGAGUCAAGCAC........UUUUAAUAAAU...........GUGCU.........GACAGAUGUAAGUCCGA..CGUGCUAUCAA..............................................GGCAC.GGCCU.......CAACCA.............AGGCUU.UGGG.AUUACAGGGAGUCAGUAAAAAUACUCGGCUUUUCUGGACUUACAUAGAGUGAAUGAGGAGGCUAUUAUGGCACGAAUGCAUGCUCGAAGAAGAGGCAAGUCAUGCUCUGUCCGCCCCCACCGGAAAUCGGCACCUGCGUGGUCCAAUACGGACGCAAAGGCGAUCACCAAGGUGAUCCUGGAUCUCCGCAAGGAAGGCGCAUCGAGCAGCAGAAUUGGGCUUGUCCUCAGGGACCGCUAUGGCGUUCCUGACGUGAAACUUGCCCUUGGUAAGCGUAUCGGUGAUAUCUUAAAAGAGAACAAGGU
#=GR JGI26437J51864_10012658/29-488 CODON               ...................................................................................................................................................................................................................................................................................................................................AUG............................................................................................................................................................................................................................................
#=GR JGI26437J51864_10012658/29-488 TT_RNIE_SLOW        ..................................................................................................................................................................................................................................................................................................................................................................................................................................................................................................................................................................................
3300000032_0017538/5227-5686                            ...UAUUUGAAUUAGUCAUAAUACUCCCCCUUCCCCGGAAAAACCAUCGCAACCCUUAUAAUUCCUCCCCCCAAAUACAGUCAAGCAC........UUUUAAAAAUU...........GUGCU.........GACAGAUGUAAGUCCGA..CGUGCUGUUAC..............................................GGCAC.GGCCU.......CAACCA.............AGGCUU.UGGG.AUUACAGGGAGUCAGUAAAAAUACUCGACUUUUCUGGACUUACAUAGAGUUCAUCAUAGAGUUCACUUAAGGAGGCUAUUAUGGCACGAAUGCAUGCUCGAAGAAGAGGCAAGUCAUGCUCUGUCCGCCCCCACCGGAAACAGGCACCUGCGUGGUCCAAUACGGACGCAAAGGCGAUCACCAAAGUGAUCCUGGAUCUCCGCAAGGAAGGCGCAUCGAGCAGCAAAAUUGGGCUUGUCCUCAGGGACCGCUAUGGCGUCCCUGACGUAAAACUUGCCCUCGGUAAGCGUAUCGGGGAUGUUUUG
#=GR 3300000032_0017538/5227-5686 CODON                 .................................................................................................................................................................................................................................................................................................................................................AUG..............................................................................................................................................................................................................................
#=GR 3300000032_0017538/5227-5686 TT_RNIE_SLOW          ..................................................................................................................................................................................................................................................................................................................................................................................................................................................................................................................................................................................
WSSedA2C_c014251/788-330                                ...CUCAUCCCUUUCGUUCCUAACCUGUUAUUACCACAAAAAACCAUCGCAACCCUUAUUAUUCCUCCACCCAAAUACAGUCAAGCAC........UUUUACAAUU............GUGCU.........GACAGAUGUAAGUCCGA..CGUGCUUUUAA..............................................GGCAC.GGCCU.......CAACCA.............AGGCUU.UGGG.AUUACAGGGAGUCAGUAAAAAUACUCGACUUUUCUGGACUUACAUAGAGUUCAUCAUAGAGUUCAUUAGGAGGCUACAUAAUGGCACGAAUGCAUGCUCGAAGAAGAGGCAAAUCAUGCUCAGUCCGCCCCUACCGGAAACAGGCACCCGCGUGGUCCAACACGGACGCAAAGGCAAUAACAAAAGUUAUCCUGGAACUCCGCAAGGAAGGCGCAUCGAGCAGCAGGAUUGGUCUGAUCCUCAGGGAUCGCCAUGGCGUCCCGGACGUGAAACUUGCAACAGGUAAGCGUAUCGGUGAUAUCUUA
#=GR WSSedA2C_c014251/788-330 CODON                     .................................................................................................................................................................................................................................................................................................................................................AUG..............................................................................................................................................................................................................................
#=GR WSSedA2C_c014251/788-330 TT_RNIE_SLOW              ..................................................................................................................................................................................................................................................................................................................................................................................................................................................................................................................................................................................
WSSedA1Ba3_1001463/6228-5770                            ...CUCAUCCCUUUCGUUCCUAACCUGUUAUUACCACAAAAAACCAUCGCAACCCUUAUUAUUCCUCCACCCAAAUACAGUCAAGCAC........UUUUACAAUU............GUGCU.........GACAGAUGUAAGUCCGA..CGUGCUUUUAA..............................................GGCAC.GGCCU.......CAACCA.............AGGCUU.UGGG.AUUACAGGGAGUCAGUAAAAAUACUCGACUUUUCUGGACUUACAUAGAGUUCAAUCUUAGUUCAAUCAUAGAGUUCAUUUAGGAGGCUACANAAUGGCACGAAUGCAUGCUCGAAGAAGAGGCAAAUCAUGCUCAGUCCGCCCCUACCGGAAACAGGCACCCGCGUGGUCCAACACGGACNCAAAGGCAAUAACAAAAGUUAUCCUGGAACUCCGCAAGGAAGGCGCAUCGAGCAGCANGAUUGGUCUGAUCCUCAGGGAUCGCCAUGGCGUCCCGGACGUGAAACUUGCAACAGGUAAGCGUAU
#=GR WSSedA1Ba3_1001463/6228-5770 CODON                 ..............................................................................................................................................................................................................................................................................................................................................................AUG.................................................................................................................................................................................................................
#=GR WSSedA1Ba3_1001463/6228-5770 TT_RNIE_SLOW          ..................................................................................................................................................................................................................................................................................................................................................................................................................................................................................................................................................................................
WSSedB1B2_c008138/91-393                                ...CUCAUCCCUUUCGUUCCUAACCUGUUAUUACCACAAAAAACCAUCGCAACCCUUAUUAUUCCUCCACCCAAAUACAGUCAAGCAC........UUUUACAAUU............GUGCU.........GACAGAUGUAAGUCCGA..CGUGCUUUUAA..............................................GGCAC.GGCCU.......CAACCA.............AGGCUU.UGGG.AUUACAGGGAGUCAGUAAAAAUACUCGACUUUUCUGGACUUACAUAGAGUUCAAUCAUAGUUCAAACAUAGAGUUCUUUAGGAGGCUACAUAAUGGCACGAAUGCAUGCUCGAAGAAGAGGCAAAUCAUGCUCAGUCCGCCCCUACCGG............................................................................................................................................................
#=GR WSSedB1B2_c008138/91-393 CODON                     .............................................................................................................................................................................................................................................................................................................................................................AUG..................................................................................................................................................................................................................
#=GR WSSedB1B2_c008138/91-393 TT_RNIE_SLOW              ..................................................................................................................................................................................................................................................................................................................................................................................................................................................................................................................................................................................
WSSedB2T_c089397/297-1                                  ...CUCAUCCCUUUCGUUCCUAACCUGUUAUUACCACAAAAAACCAUCGCAACCCUUAUUAUUCCUCCACCCAAAUACAGUCAAGCAC........UUUUACAAUU............GUGCU.........GACAGAUGUAAGUCCGA..CGUGCUUUUAA..............................................GGCAC.GGCCU.......CAACCA.............AGGCUU.UGGG.AUUACAGGGAGUCAGUAAAAAUACUCGACUUUUCUGGACUUACAUAGAGUUCAUCAUAGAGUUCUUUAGGAGGCUACAUAAUGGCACGAAUGCAUGCUCGAAGAAGAGGCAAAUCAUGCUCAGUCCGCCCCUACCGGAAACAG..................................................................................................................................................................
#=GR WSSedB2T_c089397/297-1 CODON                       ........................................................................................................................................................................................................................................................................................................PTS................................................................................................GUA....................................................................................................................................................................
#=GR WSSedB2T_c089397/297-1 TT_RNIE_SLOW                ..................................................................................................................................................................................................................................................................................................................................................................................................................................................................................................................................................................................
JGI20213J14113_1035134/152-610                          ...CUCAUCCCUUUCGUUCCUAACCUGUUAUUACCACAAAAAACCAUCGCAACCCUUAUUAUUCCUCCACCCAAAUACAGUCAAGCAC........UUUUACAAUU............GUGCU.........GACAGAUGUAAGUCCGA..CGUGCUUUUAA..............................................GGCAC.GGCCU.......CAACCA.............AGGCUU.UGGG.AUUACAGGGAGUCAGUAAAAAUACUCGACUUUUCUGGACUUACAUAGAGUUCAUCAUAGAGUUCUUUAGGAGGCUACAUAAUGGCACGAAUGCAUGCUCGAAGAAGAGGCAAAUCAUGCUCAGUCCGCCCCUACCGGAAACAGGCACCCGCGUGGUCCAACACGGACGCAAAGGCAAUAACAAAAGUUAUCCUGGAACUCCGCAAGGAAGGCGCAUCGAGCAGCAGGAUUGGUCUGAUCCUCAGGGAUCGCCAUGGCGUCCCGGACGUGAAACUUGCAACAGGUAAGCGUAUCGGUGAUAUCUUA
#=GR JGI20213J14113_1035134/152-610 CODON               .................................................................................................................................................................................................................................................................................................................................................AUG..............................................................................................................................................................................................................................
#=GR JGI20213J14113_1035134/152-610 TT_RNIE_SLOW        ..................................................................................................................................................................................................................................................................................................................................................................................................................................................................................................................................................................................
JGI20214J14112_1021896/706-248                          ...CUCAUCCCUUUCGUUCCUAACCUGUUAUUACCACAAAAAACCAUCGCAACCCUUAUUAUUCCUCCACCCAAAUACAGUCAAGCAC........UUUUACAAUU............GUGCU.........GACAGAUGUAAGUCCGA..CGUGCUUUUAA..............................................GGCAC.GGCCU.......CAACCA.............AGGCUU.UGGG.AUUACAGGGAGUCAGUAAAAAUACUCGACUUUUCUGGACUUACAUAGAGUUCAUCAUAGAGUUCAUUAGGAGGCUACAUAAUGGCACGAAUGCAUGCUCGAAGAAGAGGCAAAUCAUGCUCAGUCCGCCCCUACCGGAAACAGGCACCCGCGUGGUCCAACACGGACACAAAGGCAAUAACAAAAGUUAUCCUGGAACUCCGCAAGGAAGGCGCAUCGAGCAGCAGGAUUGGUCUGAUCCUCAGGGAUCGCCAUGGCGUCCCGGACGUGAAACUUGCAACAGGUAAGCGUAUCGGUGAUAUCUUA
#=GR JGI20214J14112_1021896/706-248 CODON               .................................................................................................................................................................................................................................................................................................................................................AUG..............................................................................................................................................................................................................................
#=GR JGI20214J14112_1021896/706-248 TT_RNIE_SLOW        ..................................................................................................................................................................................................................................................................................................................................................................................................................................................................................................................................................................................
JGI26437J51864_10213950/1-451                           ...........GACGUUCACUGCCCGAAGAUCAUCAANNNANNCCAUCGCAACCCUUAUUAUUCCUCCACCCAAAUANNGUCAAGCAC........UUUUACAAUU............GUGCU.........GACAGAUGUAAGUCCGA..CGUGCUUUUAA..............................................GGCAC.GGCCU.......CAACCA.............AGGCUU.UGGG.AUUACAGGGAGUCAGUAAAAAAAAUACUCGACUUUUCUGGACUUACAUAGAGUUCAAUCAUAGUUAAAUCAUAGAGUUCUUUAGGAGGCUACAUAAUGGCACGAAUGCAUGCUCGAAGAAGAGGCAAAUCAUGCUCAGUCCGCCCCUACCGGAAACAGGCACCUGCGUGGUCCAACAUGGACGCAAAGGCGAUCACCAAAGUGAUCCUGGAUCUCCGCAAGGAAGGCGCAUCGAGCAGCAAAAUUGGGCUUGUCCUGCGGGACAGCUACGGCGUCCCGGACGUGAAACUUGCCCUCGGUAAGCGU
#=GR JGI26437J51864_10213950/1-451 CODON                ................................................................................................................................................................................................................................................................................................................................................................AUG...............................................................................................................................................................................................................
#=GR JGI26437J51864_10213950/1-451 TT_RNIE_SLOW         ..................................................................................................................................................................................................................................................................................................................................................................................................................................................................................................................................................................................
WSSedA1Ba3_1000357/6807-6347                            ...AAAUUCCGCAAAAAUUACAUUGAGAAAUUGGCGUGAAAAACCAUCGCAACCCUUAUAAUUGCUUAACCCAAAUAGAGUCAAGCAC........UUUUACAUAUU...........GUGCU.........GACAGAUGUAAGUCCGA..CGUGCUUUUUUG.............................................AGCAC.GGCCU.......CAACCA.............AGGCUU.UGGG.AUUACAGGGAGUCAGUAAUAAUACUCGACUUUUCUGGACUUACACAAGAGUUUAGGAGGCUAUUGUAUGGCACGAAUGCAUGCUCGAAGAAGAGGCAAGUCAUGCUCUGUCCGCCCCUACCGGAAACAGGCACCCGCGUGGUCCAAUAUGGACGCAAAGGCGAUCACCAAAGUGAUCCUGGAUCUCCGCAAGGAAGGCGCAUCGAGCAGCAAAAUUGGGCUUGUCCUGCGGGAUAGCUACGGCGUCCCUGACGUGAAACUUGCCCUAGGUAAGCGUAUCGGUGAUAUUUUAAAAGAGAACAAGGU
#=GR WSSedA1Ba3_1000357/6807-6347 CODON                 ...................................................................................................................................................................................................................................................................................................................................AUG............................................................................................................................................................................................................................................
#=GR WSSedA1Ba3_1000357/6807-6347 TT_RNIE_SLOW          ..................................................................................................................................................................................................................................................................................................................................................................................................................................................................................................................................................................................
WSSedA1Ba3_1272904/61-337                               ...AAAUUCUGGAAAAAUGGCUUUGCAGACAUUGCCGUGAAAACCAUCGCAACCCUUAUAAUUCCUCCACCCAAAUACAGUCAAGCAC........UUUUACAUAUU...........GUGCU.........GACAGAUGUAAGUCCGA..CGUGCUUUUUUG.............................................AGCAC.GGCCU.......CAACCA.............AGGCUU.UGGG.AUUACAGGGAGUCAGUAAAAAUACUCGACUUUUCUGGACUUACACACAAGUUUAGGAGGCUAUUGUAUGGCACGAAUGCAUGCUCGAAGAAGAGGCAAGUCAUGCUCUGUCCGCCCCUACC........................................................................................................................................................................................
#=GR WSSedA1Ba3_1272904/61-337 CODON                    ................................................................................................................................................................................................................................................................................STP...............................................................................................................................................................................................................................................................................................
#=GR WSSedA1Ba3_1272904/61-337 TT_RNIE_SLOW             ..................................................................................................................................................................................................................................................................................................................................................................................................................................................................................................................................................................................
WSSedA1Ba_1001070/2561-3021                             ...AAAUUCCGCAAAAAUUGCAUUGAGAAAUUGNCNUGAAAAACCAUCGCAACCCUUAUAAUUGCUUAACCCAAAUAGAGUCAAGCAC........UUUUACAUAUU...........GUGCU.........GACAGAUGUAAGUCCGA..CGUGCUUUUUUG.............................................AGCAC.GGCCU.......CAACCA.............AGGCUU.UGGG.AUUACAGGGAGUCAGUAAUAAUACUCGACUUUUCUGGACUUACACAAGAGUUUAGGAGGCUAUUGUAUGGCACGAAUGCAUGCUCGAAGAAGAGGCAAGUCAUGCUCUGUCCGCCCCUACCGGAAACAGGCACCCGCGUGGUCCAAUAUGGACGCAAAGGCGAUCACCAAAGUGAUCCUGGAUCUCCGCAAGGAAGGCGCAUCGAGCAGCAAAAUUGGGCUUGUCCUGCGGGAUAGCUACGGCGUCCCUGACGUGAAACUUGCCCUAGGUAAGCGUAUCGGUGAUAUUUUAAAAGAGAACAAGGU
#=GR WSSedA1Ba_1001070/2561-3021 CODON                  ...................................................................................................................................................................................................................................................................................................................................AUG............................................................................................................................................................................................................................................
#=GR WSSedA1Ba_1001070/2561-3021 TT_RNIE_SLOW           ..................................................................................................................................................................................................................................................................................................................................................................................................................................................................................................................................................................................
WSSedA2C_c018532/869-409                                ...AAAUUCCGCAAAAAUUGCAUUGAGAAAUUGACUUGAAAAACCAUCGCAACCCUUAUAAUUGCUUAACCCAAAUAGAGUCAAGCAC........UUUUACAUAUU...........GUGCU.........GACAGAUGUAAGUCCGA..CGUGCUUUUUUG.............................................AGCAC.GGCCU.......CAACCA.............AGGCUU.UGGG.AUUACAGGGAGUCAGUAAUAAUACUCGACUUUUCUGGACUUACACAAGAGUUUAGGAGGCUAUUGUAUGGCACGAAUGCAUGCUCGAAGAAGAGGCAAGUCAUGCUCUGUCCGCCCCUACCGGAAACAGGCACCCGCGUGGUCCAAUAUGGACGCAAAGGCGAUCACCAAAGUGAUCCUGGAUCUCCGCAAGGAAGGCGCAUCGAGCAGCAAAAUUGGGCUUGUCCUGCGGGAUAGCUACGGCGUCCCUGACGUGAAACUUGCCCUAGGUAAGCGUAUCGGUGAUAUUUUAAAAGAGAACAAGGU
#=GR WSSedA2C_c018532/869-409 CODON                     ...................................................................................................................................................................................................................................................................................................................................AUG............................................................................................................................................................................................................................................
#=GR WSSedA2C_c018532/869-409 TT_RNIE_SLOW              ..................................................................................................................................................................................................................................................................................................................................................................................................................................................................................................................................................................................
WSSedA1Ba3_1006166/2381-2841                            ...CAUAGGCCUUAGUAAGUCCCCCAGAUAUUCUGCCGGAAAACCAUCGCAACCCUUAUAAUUCCUCCACCCAAAUACAGUCAAGCAC........UUUUACAUAUU...........GUGCU.........GACAGAUGUAAGUCCGA..CGUGCUUUUUUA.............................................AGCAC.GGCCU.......CAACCA.............AGGCUU.UGGG.AUUACAGGGAGUCAGUAAAAAAUACUCGACUUUUCUGGACUUACACAAAACUUUAGGAGGCUAUUGUAUGGCACGAAUGCAUGCUCGAAGAAGAGGCAAGUCAUGCUCUGUCCGCCCCUACCGGAAACAGGCACCUGCGUGGUCCAAUAUGGACGCAAAGGCGAUCACAAAAGUGAUCCUGGAUCUCCGCAAGGAAGGCGCAUCGAGCAGCAAAAUUGGGCUUGUCCUGCGGGACAGCUACGGCGUCCCGGACGUGAAACUUGCCCUCGGUAAGCGUAUCGGUGAUAUUUUAAAAGAGAACAAGG
#=GR WSSedA1Ba3_1006166/2381-2841 CODON                 ....................................................................................................................................................................................................................................................................................................................................AUG...........................................................................................................................................................................................................................................
#=GR WSSedA1Ba3_1006166/2381-2841 TT_RNIE_SLOW          ..................................................................................................................................................................................................................................................................................................................................................................................................................................................................................................................................................................................
WSSedA1TJGI_c233835/42-288                              ...CAUAGGCCUUAGUAAGUCCCCCAGAUAUUCUGCCGGAAAACCAUCGCAACCCUUAUAAUUCCUCCACCCAAAUACAGUCAAGCAC........UUUUACAUAUU...........GUGCU.........GACAGAUGUAAGUCCGA..CGUGCUUUUUUA.............................................AGCAC.GGCCU.......CAACCA.............AGGCUU.UGGG.AUUACAGGGAGUCAGUAAAAAAUACUCGACUUUUCUGGACUUACACAAAACUUUAGGAGGCUAUUGUAUGGCACGAAUGCAUGCUCGAAGA......................................................................................................................................................................................................................
#=GR WSSedA1TJGI_c233835/42-288 CODON                   ..................................................................................................................................................................................................................................................................................................................................................................................................................................................................................................................................................................................
#=GR WSSedA1TJGI_c233835/42-288 TT_RNIE_SLOW            ..................................................................................................................................................................................................................................................................................................................................................................................................................................................................................................................................................................................
JGI26437J51864_10004063/289-1                           ...AAAUUCCGGAAAAAUUGCAUGAAGAAAUUGGCGUGAAAAACCAUCGCAACCCUUAUAAUUGCUCAACCCAAAUGUAGUCAGGCAC........UUUUACAUAUU...........GUGCU.........GACAGAUGUAAGUCCGA..CGUGCUUUUUUA.............................................AGCAC.AGCCU.......CAACCA.............AGGCUU.UGGG.AUUACAGGGAGUCAGUAAAAAAUACUCGACUUUUCUGGACUUACAUAAGACAUUAGGAGGCUAUUGUAUGGCACGAAUGCAUGCUCGAAGAAGAGGCAAGUCAUGCUCUGUCCGCCCCUACCGGAAACAGGCA............................................................................................................................................................................
#=GR JGI26437J51864_10004063/289-1 CODON                .................................................................................................................................................................................................................................................................................................................................................................................................STP..............................................................................................................................................................................
#=GR JGI26437J51864_10004063/289-1 TT_RNIE_SLOW         ..................................................................................................................................................................................................................................................................................................................................................................................................................................................................................................................................................................................
3300001567_10000108/84214-83757                         ...GCUCCAGGAUGAAGGUCGUUGCAGAAAUCGGCAGGGAAAUCCAUCACAACCCUUAUAAUUUCUCCACCCAAAUAGAGUCAGGCAC........UUUUAGAAAU............GUGCU.........GACAGAUGUAAGUCCGA..CGUGCUUCAC...............................................CGCAC.GGCCU.......CAACCA.............AGGCUU.UGGG.AUUACAGGGAGUCAGUAAAAAAUACUCGACUUUUCUGGACUUACACAGUUUAGGAGGCUAUAGUAUGGCACGAAUGCAUGCUCGAAGAAGAGGCAAGUCAUGCUCUGUCCGCCCCUACCGGAAACAGGCACCUGCGUGGUCCAACACGGACGCAAAGGCCAUCACCAAAGUGAUCCUGGAUCUCCGCAAGGAAGGCGCAUCGGGCAGCAGGAUCGGACUGAUCCUGCGGGACCGCUACGGCGUCCCGGAUGUGAAGCUUGCUCUCGGUAAGCGUAUCGGAGAUAUAUUAAAAGAGAACAAGGUUG
#=GR 3300001567_10000108/84214-83757 CODON              ...................................................................................................................................................................................................................................................................................................................STP...........AUG..............................................................................................................................................................................................................................................
#=GR 3300001567_10000108/84214-83757 TT_RNIE_SLOW       ..................................................................................................................................................................................................................................................................................................................................................................................................................................................................................................................................................................................
WSSedA1Ba3_1177753/28-406                               ...AAUUCCAAAAAAAGAUAGCGUUGCAAAGACCGAUGGAAAACCAUCGCAACCCUUAUAAUUCCUCCACCCAAAUACAGUCAGGCAC........UUUUACCAAUU...........GUGCU.........GACAGAUGUAAGUCCGA..CGUGCUUCAC...............................................CGCAC.GGCCU.......CAACCA.............AGGCUU.UGGG.AUUACAGGGAGUCAGUAAAAAUACUCGACUUUUCUGGACUUACACAGUUUAGGAGGCUCCAUUUAUGGCACGAAUGCAUGCUCGAAGAAGAGGCAAGUCAUGCUCUGUCCGCCCCUACCGGAAACAGGCACCUGCGUGGUCCAACACGGACGCAAAGGCCAUCACAAAAGUAAUCCUGGAUCUCCGCAAGGAAGGCGCAUCGGGCAGCAGGAUCGGAUUGAUCCU................................................................................
#=GR WSSedA1Ba3_1177753/28-406 CODON                    .................................................................................................................................................................................................................................................................................................................................AUG.........................................................................................................................................................STP..................................................................................
#=GR WSSedA1Ba3_1177753/28-406 TT_RNIE_SLOW             ..................................................................................................................................................................................................................................................................................................................................................................................................................................................................................................................................................................................
WSSedA1Ba_1152331/368-1                                 ...AAUUCCAAAAAAAGAUAGCGUUGCAAAGACCGAUGGAAAACCAUCGCAACCCUUAUAAUUCCUCCACCCAAAUACAGUCAGGCAC........UUUUACCAAUU...........GUGCU.........GACAGAUGUAAGUCCGA..CGUGCUUCAC...............................................CGCAC.GGCCU.......CAACCA.............AGGCUU.UGGG.AUUACAGGGAGUCAGUAAAAAUACUCGACUUUUCUGGACUUACACAGUUUAGGAGGCUCCAUUUAUGGCACGAAUGCAUGCUCGAAGAAGAGGCAAGUCAUGCUCUGUCCGCCCCUACCGGAAACAGGCACCUGCGUGGUCCAACACGGACGCAAAGGCCAUCACAAAAGUAAUCCUGGAUCUCCGCAAGGAAGGCGCAUCGGGCAGCAGGAUC...........................................................................................
#=GR WSSedA1Ba_1152331/368-1 CODON                      .................................................................................................................................................................................................................................................................................................................................AUG................................................................................................................................................STP...........................................................................................
#=GR WSSedA1Ba_1152331/368-1 TT_RNIE_SLOW               ..................................................................................................................................................................................................................................................................................................................................................................................................................................................................................................................................................................................
B3_all_c_Cons177848/565-107                             ...UCUCGGCAUUCCUGCUGAACCGCUCUUCCGAUCUUCACCCCAUCACAACCCUUAUCAUUCCUCUCACCUCAUAAUAGUCAAGCAC........UUUUACAAAUU...........GUGCU.........GACAGAUGUAAGUCCGA..CGUGCUUCAC...............................................CGCAC.GGCCU.......CAACCA.............AGGCUU.UGGG.AUUACAGGGAGUCAGUAAAAAUACUCGACUUUUCUGGACUUACACGUUCAUCAGGAGGUUACACUAUGGCACGAAUGCAUGCUCGAAGAAGAGGCAAGUCAUGCUCUGUCCGCCCCUACCGGAAACAGGCACCAUCGUGGUCCAACGUGGACACGAAGGCUAUCACCAAGGUGAUCCUGGAGCUCCGGAAGGAAGGCGCGUCGAGCGCCAGGAUCGGACUGAUCCUGCGGGACCGCUAUGGCGUCCCGGAUGUGAAACUUGCCCUCGGUAAGCGUAUCGGGGAUAUUUUGAAAGAGAACAAGGUC
#=GR B3_all_c_Cons177848/565-107 CODON                  ...................................................................................................................................................................................................................................................................................................................................................................................................................AUG............................................................................................................................................................
#=GR B3_all_c_Cons177848/565-107 TT_RNIE_SLOW           ..................................................................................................................................................................................................................................................................................................................................................................................................................................................................................................................................................................................
3300000568_10530120/286-515                             ...AUGAAUCCAUCAGAAGUCUUGCAGAAAUUAGCAUGAAAAACCAUCACAACCCUUAUAAUUUCUCCACCCAAAUACAGUCAAGCAC........UUUUACAAAUU...........GUGCU.........GACAGAUGUAAGUCCGA..CGUGCUUCAC...............................................CGCAC.GGCCU.......CAACCA.............AGGCUU.UGGG.AUUACAGGGAGUCAGUAAAAAAUACUCGACUUUUCUGGACUUACACAGUUUAGGAGGCUACACUAUGGCACGAAUG.....................................................................................................................................................................................................................................
#=GR 3300000568_10530120/286-515 CODON                  ...................................AUG....................................................................................................................................................................................................................................................................................................STP.....................................................................................................................................................................................................................................
#=GR 3300000568_10530120/286-515 TT_RNIE_SLOW           ..................................................................................................................................................................................................................................................................................................................................................................................................................................................................................................................................................................................
JGI24729J20445_1002298/5566-5109                        ...CCUCGUUUCCGGCACCGUGAAUCCCUGAGGGCCCGGUCUCUCUCAGUUACCCUUAUUAUACCUCCAGUCAAAUGAUGGUAAGCAC........UUUUAACAAU............GUGCU.........GGCAGAUGUAAGUCCGA..CGUGCGACAA...............................................CGCAU.GGCCU.......CAAACA.............AGGCUU.UGGG.AUUACAGGGAGUCAGUAAAUAAACUGUACUUUUCUGGACUUACGUUUAGUCUAUAAGGAGGCUACACUAUGGCACGAAUGCAUGCUCGAAGAAGAGGCAAGUCAUGCUCAGUCCGCCCCUACCGCAAGGAAGUCCCCGCAUGGUCCAACAAGGACGUAGCAGGGAUUACAAAAGUUAUCCUUGAACUCCGGAAGGAAGGCGCGUCGAGCAGCAAGAUUGGACUGGUACUCAGGGACAGCUACGGAGUUCCCGAUAUUAAACUUGCCACCGGCAAGCGUCUCGGGGACAUCUUAAAGGAGAACAAG
#=GR JGI24729J20445_1002298/5566-5109 CODON             ............................STP......................................................................................................................................................................................................................................................................................................AUG..........................................................................................................................................................................................................................................
#=GR JGI24729J20445_1002298/5566-5109 TT_RNIE_SLOW      ..................................................................................................................................................................................................................................................................................................................................................................................................................................................................................................................................................................................
JGI24729J20445_1020946/167-1                            ...ACCUGGUUUCCGGUACCGUAAAUCCUUGAGGAAGUAUCCGCCUCAGUUACCCUUAUUAUACCUCCAGUCGAAUGAUGGUAAGCAC........UUUUAACAAU............GUGCU.........GGCAGAUGUAAGUCCGA..CGUGCGACAA...............................................CGCAU.GGCCU.......CAAACA.............AGGCUU.UGGG.AUUACAGGGAGUCA...................................................................................................................................................................................................................................................................................................
#=GR JGI24729J20445_1020946/167-1 CODON                 .............................STP..................................................................................................................................................................................................................................................................................................................................................................................................................................................................................................................................................
#=GR JGI24729J20445_1020946/167-1 TT_RNIE_SLOW          ..................................................................................................................................................................................................................................................................................................................................................................................................................................................................................................................................................................................
JGI24732J26686_1003719/4782-4395                        .........................................................................AAUGAUGGUAAGCAC........UUUUAACAAU............GUGCU.........GGCAGAUGUAAGUCCGA..CGUGCGACAA...............................................CGCAU.GGCCU.......CAAACA.............AGGCUU.UGGG.AUUACAGGGAGUCAGUAAAUAAACUGUACUUUUCUGGACUUACGUUUAGUCUAUAAGGAGGCUACACUAUGGCACGAAUGCAUGCUCGAAGAAGAGGCAAGUCAUGCUCAGUCCGCCCCUACCGCAAGGAAGUCCCCGCAUGGUCCAACAAGGACGUAGCAGGGAUNACAAAAGUUAUCCUUGAACUCCGGAAGGAAGGCGCGUCGAGCAGCAAGAUUGGACUGGUACUCAGGGACAGCUACGGAGUUCCCGAUAUUAAACUUGCCACCGGCAAGCGUCUCGGGGACAUCUUAAAGGAGAACAAG
#=GR JGI24732J26686_1003719/4782-4395 CODON             .....................................................................................................................................................................................................................................................................................................................................AUG..........................................................................................................................................................................................................................................
#=GR JGI24732J26686_1003719/4782-4395 TT_RNIE_SLOW      ..................................................................................................................................................................................................................................................................................................................................................................................................................................................................................................................................................................................
3300001567_10000097/54176-54636                         ...GAUUUGAAUUAGUCAUAAUACUCCCCCUUCACCGGAAAAACCAUCGCAACCCUUAUAAUUCCUCCCCCCAAAUAGAGUCAAGCACUUUU....UAAU..............AAAUGUGCU.........GACAGAUGUAAGUCCGA..CGUGCUGUUAC..............................................GGCAC.GGCCU.......CAACCA.............AGGCUU.UGGG.AUUACAGGGAGUCAGUAAAAAUACUCGACUUUUCUGGACUUACAUACAAGUUCAUCAGGAGGCUAUUAUGGCACGAAUGCAUGCUCGAAGAAGAGGCAAGUCAUGCUCUGUCCGCCCCCACCGGAAACAGGCACCUGCGUGGUCCAAUACGGACGCAAAGGCGAUCACCAAAGUGAUCCUGGAUCUCCGCAAGGAAGGCGCAUCGAGCAGCAAAAUUGGGCUUGUCCUCAGGGACCGCUAUGGCGUCCCUGACGUGAAACUUGCCCUCGGUAAGCGUAUCGGGGAUGUUUUGAAAGAGAACAAGG
#=GR 3300001567_10000097/54176-54636 CODON              ....................................................................................................................................................................................................................................................................................................................................AUG...........................................................................................................................................................................................................................................
#=GR 3300001567_10000097/54176-54636 TT_RNIE_SLOW       ..................................................................................................................................................................................................................................................................................................................................................................................................................................................................................................................................................................................
3300000568_10641437/360-1                               ...AAUUCAGGAUAGAACUCAUUGUAAAAAUUCCCGCAAAAAACCAUCGCAACCCUUAUAAUUCCACCACCCAAAUACAGUCAAGCACUUUU....AAUA..............AAUUGUGCU.........GACAGAUGUAAGUCCGA..CGUGCUUCACA..............................................GGCAC.GGCCU.......CAACCA.............AGGCUU.UGGG.AUUACAGGGAGUCAGUAACCAUACUCGACUUUUCUGGACUUACACAAAAGUUCAUUAGGAGGCUACUUUAUGGCACGAAUGCAUGCUCGAAGAAGAGGCAAGUCAUGCUCUGUCCGCCCCCUCCGGAAACAGGCACCUGAGUGGUCCAAUACGGACGCAAAGGCGAUCACCAAAGUGAUCCUGGAUCUCCGCAAGGAAGGCGCA.....................................................................................................
#=GR 3300000568_10641437/360-1 CODON                    ......................................................................................................................................................................................................................................................................................................................................AUG.................................................................................................................................STP.....................................................................................................
#=GR 3300000568_10641437/360-1 TT_RNIE_SLOW             ..................................................................................................................................................................................................................................................................................................................................................................................................................................................................................................................................................................................
JGI20214J14112_1020774/674-214                          ...CAGAGAGAUUAAGUUUUGGCAGAUCCUUUUUUUUGAAAAACCAUCACAACCCUUAAUAUUCCUCCGCCUAAAUAGAGUCAAGCACUUUU....ACCA..............AAAUGUGCU.........GACAGAUGUAAGUCCGA..CGUGUUUCACA..............................................UGCAC.GGCCU.......CAACCA.............AGGCUU.UGGG.AUUACAGGGAGUCAGUAAAAUUCGACUUUUCUGGACUUACAUAAAAUUUUAGGAGGCUAUAGUAUGGCACGAAUGCAUGCUCGAAGAAGAGGCAAGUCAUGCUCUGUCCGCCCCUACCGGAAACAGGCACCUGAGUGGUCCAAUACGGACGCAAAGGCGAUUACCAAGGUAAUCCUGGAUCUCCGCAAGGAAGGCGCAUCGAGCAGCAGGAUUGGACUUGUCCUGCGGGACCGUUACGGCGUCCCGGACGUGAAACUUGCCCUUGGUAAGCGAAUCGGUGAUGUCUUAAAAGAGAACAAGGUCGC
#=GR JGI20214J14112_1020774/674-214 CODON               ................................................................................................................................................................................................................................................................................................................................AUG...............................................................................................................................................................................................................................................
#=GR JGI20214J14112_1020774/674-214 TT_RNIE_SLOW        ..................................................................................................................................................................................................................................................................................................................................................................................................................................................................................................................................................................................
3300001580_10805722/18-356                              ...CCAGGUCAACCGCUACGGCAGCACCUGACCGCACCUGCCGCCCACGAUAGCAUUAAUAUUCCACCACCCAAAGAAAAUACAGCACU.......UCUGGAU..............AGUGCU.........GGCAGAUGUAAGUCCGA..CGUGCGGCAA...............................................CGCAC.GGGCCGGGG...UCAUU..........CCCCGGCCUU.UGGG.AUUACGGAGAGUCAGCGUGACUCUUUUCGGAUUUACAUUGCGUAAUCGGAGGUGAAUUGCACAAUGGCAAGAAUGCAUGCACGACGCAGAGGGCACUCGGGAUCUGUGCGGCCCUUCCGCAAGGAGGCCCCGUCCUGGGCGAACACCGAUGUCGCGGCGAUCGAGAAGAUCAUCCUGGAC.............................................................................................................................
#=GR 3300001580_10805722/18-356 CODON                   .......................................................PTS.........................................................................................................................................................................GUA..........................................................................................AUG...............................................................................................................STP.............................................................................................................................
#=GR 3300001580_10805722/18-356 TT_RNIE_SLOW            ...................................................................................................................................................................................................................<{.<<<<<<<<<...{____..........>>>>>>>>>}.>:::.:::::............................................................................................................................................................................................................................................................................................................
taComm3_C4593/925-462                                   ...GCAGAUCAACCGCUACGGCAGCACCUGACCGCACCUGCCGCCCACGAUAGCAUUAAUAGUCCACCACCCAAAGGAGCUACAGCACU.......UCUGGAU..............AGUGCU.........GGCAGAUGUAAGUCCGA..CGUGCGGCAA...............................................CGCAC.GGGCAGGGG...UCAUU..........CCCCUGCCUC.UGGG.AUUACGGAGAGUCAGCGUGACUCUUUUCGGAUUUACAUUGCGUAAUCGGAGGUGAAUUGCACAAUGGCAAGAAUGCAUGCACGACGCAGAGGGCACUCGGGAUCUGUGCGGCCCUUCCGCAAGGAGGCCCCGUCCUGGGCGAACACCGAUGUCGCGGCGAUCGAGAAGAUCAUCCUUGACCUGCGAAAGGAGGGAGUCUCCACCAGUAAAAUCGGGAUGAUCCUCCGCGACCGGCACGGCGUCCCGGACGUCAAGCUGGUCACCGGAAAGCGGAUCGGCCAGAUACUCAAAGAGAAGGGCAUGGA
#=GR taComm3_C4593/925-462 CODON                        ............................STP...........................................................................................................................................................................................................................................................................................................................................AUG.....................................................................................................................................................................................................
#=GR taComm3_C4593/925-462 TT_RNIE_SLOW                 ..................................................................................................................................................................................................................................................................................................................................................................................................................................................................................................................................................................................
3300001592_10767277/1-301                               ............................................................AUUCCCCCGCCCAAAUGGAUUGAAGCACU.......CUUGGAU..............AGUGCU.........GGCAGAUGUAAGUCCGA..CGUGCGGCAA...............................................CGCAC.GGGCCGGAGGGGGUUC........UCCC.CCGGCCUC.UGGG.AUUACGGAGAGUCAGCGUGACUCUUUUCGGAUUUACAUUGCGUAAUCGGAGGUGAAUACCACAAUGGCAAGAAUGCAUGCACGACGCAGAGGGCACUCGGGAUCCGUUCGACCCUUCCGCAAGGAGGCCCCUUCCUGGGCCAACACCGAUGUCGCGGCGAUCGAGAAGAUCAUCCUGGACCUGCGCAAGGAGGGC..............................................................................................................
#=GR 3300001592_10767277/1-301 CODON                    ............................................................AUG...................................................................................................................................................................................................................STP...........................................AUG..............................................................................................................................STP..............................................................................................................
#=GR 3300001592_10767277/1-301 TT_RNIE_SLOW             ..................................................................................................................................................................................................................................................................................................................................................................................................................................................................................................................................................................................
JGI12104J13512_1000881/4870-5336                        ...UGUAUUCAGGACGCACGGGGAAGCAGGUGACCCGGCCUCCCCGCGAUAUCAUUAAGAGAAUUCCCGUUCCACGGAUAUGCAGCACUG......UUUCUAC.............UGGUGCU.........GGCAGAUGUAAGUCCGA..CGUGCACCACGC.............................................UGCAC.GGGCCUGG....CAAUGA..........CC.GGCCUCCUGGG.AUUACAAAGAGUCAGCCUGUGGCUCUUUUUCGGAUUUACAUUUGGCUGUUUCGGAGGUGACACAAGAUAAUGGCACGAAUGCACGCGCGGCGCAGGGGACACUCAGGGUCGGUCCGUCCGUUCCGCAGGGAAGCCCCGUCAUGGGCAAACACGGAUGUCGCGGCCAUCGAGAAGAUCAUCGUCGACCUGCGCAGGGAAGGCCACUCCAUGAGCCACAUCGGCCAGAUCCUGCGGGACCGCCACGGAGUCCCUGACGUCAAGCUGAUCACGGGCAAGCGGAUCAGCCAGAUCCUCAAGGAAAAGGG
#=GR JGI12104J13512_1000881/4870-5336 CODON             ......................................................................................................................................................................................................................................................................................................................................AUG.........................................................................................................................................................................................................................................
#=GR JGI12104J13512_1000881/4870-5336 TT_RNIE_SLOW      ..................................................................................................................................................................................................................................................................................................................................................................................................................................................................................................................................................................................
JGI12104J13512_1055609/206-1                            ...CGCAUUCAGGACGCACGGGGGAGCAGGUGAGCCGGACUCCCCGCGAUAUCAUUAAGAGAAUUCCCGCUCCAUGGAUAUGCAGCACUG......UUUCUAC.............UGGUGCU.........GGCAGAUGUAAGUCCGA..CGUGCACCACGC.............................................UGCAC.GGGCCUG.....GCAGAA...........CAGGCCUCCUGGG.AUUACAAAGAGUCAGCCUGUGGCUCUUUUUCGGAUUUACAUUUGA....................................................................................................................................................................................................................................................................
#=GR JGI12104J13512_1055609/206-1 CODON                 ..................................................................................................................................................................................................................................................................................................................................................................................................................................................................................................................................................................................
#=GR JGI12104J13512_1055609/206-1 TT_RNIE_SLOW          ..................................................................................................................................................................................................................................................................................................................................................................................................................................................................................................................................................................................
3300000032_0028051/6724-6521                            ...GGCUCAUCAACCGGUACGGAAGCACCUGAUACCAGGUGCAUGCCCGAUAGCCUUAAUAUUCAUUCAAUCAAAUGAAAUCAGGCACUUUU....GAAA..............AAAUGUGCU.........GGCAGAUGUAAGUCCGA..CGUGCAUCACACA............................................UGCAC.GGGUCCGAA...CGAU...........UUCGGGCCUC.UGGG.AUUACGGAGAGUCAGCGUGACUCUUUUCGGAUUUACAUUG.........................................................................................................................................................................................................................................................................
#=GR 3300000032_0028051/6724-6521 CODON                 .............................STP..................................................................................................................................................................................................................................................................................................................................................................................................................................................................................................................................................
#=GR 3300000032_0028051/6724-6521 TT_RNIE_SLOW          ..................................................................................................................................................................................................................................................................................................................................................................................................................................................................................................................................................................................
NZ_AGIY02000001.1/138698-138236                         ...GAUCCGGCUCAUCAACCGCUACGGGCAGCCGCUGUAGCCCCCGCGAUAUCAUUAAGAGUACGCCUGCCAAAUGGAUAGACAGCACUU......AUAA................GGGUGCU.........GGCAGAUGUAAGUCCGA..CGUGCAGACCA..............................................UGCAC.GGGCCCGGG...UAA............CCCGGGCCUCCUGGG.AUUACGGAGAGUCAGCCUGUGGCUCUUUUCGGAUUUACAUUUGGGUAUUUCGGAGGUGACACAAGACUAUGGCACGAAUGCACGCACGGCGCAGGGGACACUCGGGAUCGGUCCGCCCGUUCCGCAAGGAAGCCCCGUCAUGGGCGAACACGGAUGUUGCGGCCAUCGAGAAGAUCAUCGUCGACCUGCGGAAGGAAGGCAUGUCCGCGAGCCGGAUCGGCCUGAUCCUGCGGGACCGCCACGGCGUCCCCGACGUGAAACUGGUGACGGGAAAACGGAUCAGCCAAAUCCUGAAAGAAAAGGGG
#=GR NZ_AGIY02000001.1/138698-138236 CODON              .....................................STP.............................................................................................................................................................................................................................................................................................AUG..........................................................................................................................................................................................................................................
#=GR NZ_AGIY02000001.1/138698-138236 TT_RNIE_SLOW       ..................................................................................................................................................................................................................................................................................................................................................................................................................................................................................................................................................................................
taComm3_C6165/76216-75754                               ...GAUCCGGCUCAUCAACCGCUACGGGGAGCCGCUGUAGCCCCCGCGAUAUCAUUAAGAGUACGCCUGCCAAAUGGAUAGACAGCACUU......AUAA................GGGUGCU.........GGCAGAUGUAAGUCCGA..CGUGCAGACCA..............................................UGCAC.GGGCCCGGG...UAA............CCCGGGCCUCCUGGG.AUUACGGAGAGUCAGCCUGUGGCUCUUUUCGGAUUUACAUUUGGGUAUUUCGGAGGUGACACAAGACUAUGGCACGAAUGCACGCACGGCGCAGGGGACACUCGGGAUCGGUCCGCCCGUUCCGCAAGGAAGCCCCGUCAUGGGCGAACACGGAUGUCGCGGCCAUCGAGAAGAUCAUCGUCGAUUUGCGGAAGGAAGGCAUGUCCGCGAGCCGGAUCGGCCUGAUCCUGCGGGACCGCCACGGCGUCCCCGACGUGAAACUGGUGACGGGAAAACGGAUCAGCCAAAUCCUGAAAGAAAAGGGG
#=GR taComm3_C6165/76216-75754 CODON                    .....................................STP......................................................................................................................................................................................................................................................................................................AUG.................................................................................................................................................................................................................................
#=GR taComm3_C6165/76216-75754 TT_RNIE_SLOW             ..................................................................................................................................................................................................................................................................................................................................................................................................................................................................................................................................................................................
NZ_CM001436.1/2802694-2802234                           ...GAAGAGGUGUUAUGUAUUGCUGCCGCCCCGGAAUAAAUCCCUGCGAUAUUAUUAAUAUCUCAUCCAUCCUAGUUUUAUGAAGCACUUAUC...UUU..............GAU.AGUGCU.........GGCUUUUGUAAGUCCGA..CGUGUUCUGUACAACA.........................................GGCACUGCC.........UUAU.................GGCU.AGGG.AUUACAAAAAGGUCAGUAUAUGGCUCUUUUUGUGGACUUACAGUUGAAUCCGGAUGGUAUUUGAUACUUCAGAACCGGAAAAAGCGGGAUAUUAGUCAGUAAUUGUCCCUGGGCAACUCUGCUGAAUGCGCAAUUAAUCAUGCGCAAAGGACGCAGAUGCCCGUUAAAGUAUCUUUUAAAAUAAAGGUGGUGAAAAAUGGCACGAAUGCACGCCCGCAGGCGCGGUAAAUCCGGCUCAGUCCGUCCACUCCGCACAGAAGCACCGGAAUGGUCCAACAAGGACGCAGCAGAGAUCAUAAAGACAG
#=GR NZ_CM001436.1/2802694-2802234 CODON                .....................................................................................................................................................................................................................................................................................................................................................................................................................................................................AUG..........................................................................................................
#=GR NZ_CM001436.1/2802694-2802234 TT_RNIE_SLOW         ..................................................................................................................................................................................................................................................................................................................................................................................................................................................................................................................................................................................
NZ_AUMX01000001.1/125705-126159                         ...GAUCACAUCAUACUCACGCAUAUUCAUUGUAUGUACGUACGUCCCAAACCCUUAUUAUUGAUCCCCUCCAACAUAUACGAAGCAC........UUAG..................GUGCU.........GACUGAAGUAAGUCCGA..CGUGUCUGUCUACUAA.........................................GACACUGCC.........UUUUU................GGCUUUGGG.AUUACGACGAGUCAGCUGUAUUAUACAUGCUGCUCUUUUCGUGACUUACGACCAUACCUGUCAAAUUACAGUAUCCGCGAAUACGUCGUCAGGUUGGUUCUCCGCCCGGUACGGAUGGGCGGACAGUCUCUUUCGCGAGGUGAUAAAUUAUGGCACGAAUGCAUGCUAGAAGAAGAGGAAUUGCAUCCUCUGUGAGACCAUACAGAAAAGAAGUCCCUGCCUGGUCCAACUCCGAUGUCAAAGAGAUCGAGGGUAAAAUCGUCGAGCUGCGCAAAGCAGGUCUUACCUGUGCACAGAUCGGUCUC
#=GR NZ_AUMX01000001.1/125705-126159 CODON              ...........................GUA........................................................................................................................................................................................................................................................................................................................................................................................AUG.........................................................................................................................................................
#=GR NZ_AUMX01000001.1/125705-126159 TT_RNIE_SLOW       ..................................................................................................................................................................................................................................................................................................................................................................................................................................................................................................................................................................................
NC_008942.1/271722-271269                               ...GAUCACAUCAUACUCAUGCAUACUCAUUGUAUGUACGUACGUCCCAAACCCUUAUUAUAAAUCCCCUCCAACAUAUACGAAGCAC........UUAG..................GUGCU.........GACUGAAGUAAGUCCGA..CGUGUCUGUCUACUAA.........................................GACACUGCC.........UUAU.................GGCUUUGGG.AUUACGACGAGUCAGCUGUAAUAUACAUGCUGCUCUUUUCGUGACUUACGACCAUACCUGUCAAAUACCAGUAUCCGCGAAUACGUCGUCAGGUUGGUUCUCCGCCCGGUACGGAUGGCGGACAGUCUCAUUCGCGAGGUGAUAAAUUAUGGCACGAAUGCAUGCUAGAAGAAGAGGAAUUGCAUCCUCUGUCAGACCAUACAGAAAAGAAGUCCCUGCCUGGUCCAACUCCGAUGUCAAAGAGAUCGAGGGUAAAAUCGUCGAGCUGCGCAAAGCAGGUCUUACCUGUGCACAGAUCGGUCUCG
#=GR NC_008942.1/271722-271269 CODON                    ...........................GUA.......................................................................................................................................................................................................................................................................................................................................................................................AUG..........................................................................................................................................................
#=GR NC_008942.1/271722-271269 TT_RNIE_SLOW             ..................................................................................................................................................................................................................................................................................................................................................................................................................................................................................................................................................................................
BDMC2_GGZN29857_b1/585-133                              ...CCGGUUCACGACAACCACGUGAGGAGGUACGAAUCGUUCCCGGAGGAUAUCCUUAUCUCGUCUGCAUAAGAAGGUACUACAGCACUU......UUCG................AAGUGCU.........GGCUGAUGUAAGUCCGA..CGUGUCGUCC...............................................GACACUGCCU........GUCA................AGGCU.UGGG.AUUACGAGAGCUGGUACGAUAGCUCUUUUGGACUUACGUUCUGUCGAUAAGGAGGUAGAACAUGGCGAGAAUGCAUGCUCGACGGAGAGGAAAAGCAGGUUCGGUUCGUCCGUACCGGAAAGAGGCUCCCGAAUGGUCCAACAAGGAUCUCACCGAGAUCGAAAAGGUCAUUCUGGAGCUGCGCCGGCAGGGCAAAUCGAGCAGCGAGAUUGGUAUGAUACUCCGUGACAAGCACGGUGUACCGGAUAUCAAACUGGUUGCCGGAAAACGGAUCAAUCAGAUCCUCGAAGAAAAAGGCGUCGAAU
#=GR BDMC2_GGZN29857_b1/585-133 CODON                   ..............................................................................................................................................................................................................................................................................................................................AUG.................................................................................................................................................................................................................................................
#=GR BDMC2_GGZN29857_b1/585-133 TT_RNIE_SLOW            ..................................................................................................................................................................................................................................................................................................................................................................................................................................................................................................................................................................................
BDMC2_FXAG6RB01AV6H8/157-1                              ...CCGGUUCACGACAACCACGUGAGGAGGUACGAAUCGUUCCCGGAGGAUAUCCUUAUCUCGUCUGCAUAAGAAGGUACUACAGCACUU......UUCG................AAGUGCU.........GGCUGAUGUAAGUCCGA..CGUGUCGUCC...............................................GACACUGCCU........GUCA................AGGCU.UGGG.AUUACGAGA........................................................................................................................................................................................................................................................................................................
#=GR BDMC2_FXAG6RB01AV6H8/157-1 CODON                   ..................................................................................................................................................................................................................................................................................................................................................................................................................................................................................................................................................................................
#=GR BDMC2_FXAG6RB01AV6H8/157-1 TT_RNIE_SLOW            ..................................................................................................................................................................................................................................................................................................................................................................................................................................................................................................................................................................................
JGI20163J15578_11006719/1-446                           .............UUUUUUAUCGAUAUUCACCACGCCUCAAAUACAACACUACUUUUAAUAUAACACCCGUAGAAAGUAUAUUAGCACUCAU....AAC...............AUG.GUGCU.........GACAGAAGUACAUCCGA..CGUGACAUCAAU.............................................GUUAC.GGCCAC......CACUGUU...........GUGGCUU.UGGG.AUUACCAGGGUCAGUAUACGAGACAAUUGCACGCAGUUGUAGUGAUCUGUAUUAUUUCUUAUACAACUCCAAUGCGAUAUGCAAACGAUACUACUUGGCUUUUUUCCCGUUGGAUCACUACUGUGAUCAGGAGGUUAAUCACAUGGCACGAAUGUAUGCCCGACGUAGGGGCGUAUCAAGUUCAGUCAGACCACACCGGACAGAGGCACCGGAAUGGUCUAACCAGAACAAAGAACAGAUCGAGAAAUUAGUUGUUGACAUGAAAAAACAAGGUCUUCAAAGUGCGGAGAUCGGUCUU.......
#=GR JGI20163J15578_11006719/1-446 CODON                ...............................................................................................................................................................................................................................................................................................................................................................................................................AUG......................................................................................................................................................STP.......
#=GR JGI20163J15578_11006719/1-446 TT_RNIE_SLOW         ..................................................................................................................................................................................................................................................................................................................................................................................................................................................................................................................................................................................
#=GC SS_cons                                            ...................................................................................<<<<<<<<<<<<<..............>>>>>>>>>>>>>.........,,,,,,,((((--((.,..,<<<<<..__......<<<<<<<__...>>>>>>>..<<<<<<....>>>>>>....>>>>>.<<<<<<<<<<<<............>>>>>>>>>>>>....))--))))............................................................................................................................................................................................................................................................................................................
#=GC cons                                               CCGnnnnnnnnnnnnnnnnnnnnnnnnnnnnnnnnnnnnnnnnYnnnnRnnnYYYUnAnnnYnYYYYYnnnnRAnnRnnRnnnAGCACn-------nYnnn----------------nGUGCU---------GRCnRAnGUAAGUCCGA--CGUGCnnnnnn----------------------------------------------nGCACnGnCY--------nnnnn---------------RGnYU-UGGG-AUUACRGRGARUYRRYnRnnnnnnnnnnYYYYYYYnnnnnYnnnnnnnnnnnnnnnnnnnnnnnnnnnnnnnnnnnnnnnnnnnnnnnnnnnnnnnnRnnnnnnnnnnnnnnnnnnnnnnnnnnnnnnnnnnnnnnnnnnnnnnnnnnnnnnnnnnnnnnnnnnnnnnnnnnnnnnnnnnnnnnnnnnnnnnnnnnnnnnnnnnnnnnnnnnnnnnnnnnnnnnnnnnnnnnnnnnnnnnnnnnnnnnnnnnnnnnnnnnnnnnnnnnnnnnnnnnnnnnnnnnnnnnnnnnnnnnnnnnnnnnn
#=GC ACTUAL_MOTIF                                       ...................................................................................<.................................................................................................................................................................................>............................................................................................................................................................................................................................................................................................................
#=GC HYPHENATION                                        ...********************************************************************************.....................................................................................................................................................................................**********************************************************************************************************************************************************************************************************************************************************************************************************
#=GC R2R_LABEL                                          ...---------------------------------------------------------------------------------dddd<............................>dddd.............1..2..eeeebKbbbbb....[...................................................].....b........(................)........bb.bbbbeeee....----------------------------------------------------------------------------------------------------------------------------------------------------------------------------------------------------------------------------------------------------------------------------------------------------------
#=GF R2R SetDrawingParam nucTickLabel_tickColor rgb:92,92,92
#=GF R2R SetDrawingParam varHairpinNumFakePairs 2
#=GF R2R SetDrawingParam varTerminalLoopRadius 0.14
#=GF R2R SetDrawingParam autoBreakPairs true
#=GF R2R var_backbone_range 1 2
#=GF R2R var_hairpin < >
#=GF R2R var_hairpin ( )
#=GF R2R var_hairpin [ ]
#=GF R2R shade_along_backbone c b K rgb:255,255,0
#=GF R2R shade_along_backbone d e rgb:92,92,92
#=GF R2R multistem_junction_bulgecircleynormals_solver K s0 0 ai s1 -45 ai s2 50 ai
#=GF DUPLICATES JGI24729J20445_1010075/1386-1842=JGI24728J21555_1016609/569-113 taComm3_C6165/76216-75754=JGI12104J13512_1000508/4180-4642=JGI11944J13513_1004555/4188-4650 JGI24707J26582_10115681/465-707=JGI24711J26586_10231301/243-1 JGI24712J26585_10064911/1189-1431=JGI24711J26586_10108516/500-742=JGI24709J26583_10179352/243-1 JGI24729J20445_1023293/437-893=JGI24728J21555_1000106/20302-20758=JGI24732J26686_1000182/32130-31674=JGI24732J26686_1000319/13970-14426 JGI24729J20445_1013682/846-387=JGI24730J26740_1000033/32572-33031 WSSedA2C_c018532/869-409=WSSedA1TJGI_c000079/10589-10129=WSSedB1B2_c003916/654-1114=WSSedB2T_c002759/933-1393=WSSedA1Ba2_1000860/4232-4692=WSSedB2Ba_1002821/752-292=WSSedB2Ca_1002616/712-1172=WSSedA2Ca3_1018532/869-409=JGI20214J14112_1000149/1241-781=JGI20213J14113_1001057/1204-1664 JGI24729J20445_1020946/167-1=JGI24732J26686_1097519/167-1 SL_5KL_010_SED_10017420/540-276=SL_3KL_010_SED_11192733/1-265 WSSedB1B2_c008138/91-393=WSSedB2T_c084959/63-365 3300000032_0028051/6724-6521=3300000558_10008220/2239-2036=3300000568_10642328/2184-2387=3300000568_10908886/204-1=3300001580_10001748/3830-4033 JGI24707J26582_10002665/12687-12238=JGI24708J26588_10002365/13698-13249=JGI24713J26584_10003246/662-1111=JGI24714J26587_10001431/3069-3518=JGI24712J26585_10004187/10519-10070=JGI24711J26586_10011349/3767-3318=JGI24709J26583_10004141/10519-10070=JGI24710J26742_10004693/10519-10070 JGI12104J13512_1000881/4870-5336=JGI11944J13513_1000579/5768-6234 JGI24711J26586_10077988/668-962=JGI24710J26742_10001551/12901-12607 TB_GS10_10_10107963/709-439=TB_GS09_5_10262278/271-1 RUMENNODE_3956981_1/89946-89476=NZ_JOMF01000007.1/133886-133416 WSSedA2C_c014251/788-330=WSSedA1TJGI_c016288/210-668=WSSedA1Ba2_1007239/626-1084=WSSedA2Ca3_1014251/788-330 3300000032_0044310/13266-12816=3300000558_11565244/999-1449=3300001592_10006172/8554-8104 3300000558_10022832/2480-2028=3300001580_10015327/3671-4123 JGI24707J26582_10010674/1934-1483=JGI24711J26586_10015339/2867-2416=JGI24710J26742_10008399/5849-6300 JGI24729J20445_1000035/32997-33454=JGI24732J26686_1000038/17831-18288 3300000185_101747/1301-845=3300000032_0027748/1846-1390=3300000558_11833810/1301-845=3300000568_10087874/4875-5331
#=GF SORT_STATS 149 178 0
#=GF TT_RNIE_CMD perl /home/zweinber/software/RNie-0.01/RNIE-master/rnie.pl -thresh 9 -f finalize/2019-03-29/dest/t/191-1679-0-1.sort.fasta -modeldir /home/zweinber/software/RNie-0.01/RNIE-master/models/ -model slow.cm -gff -prefix finalize/2019-03-29/dest/t/191-1679-0-1.sort
//
