# Supplementary material for: Discovery of 20 novel ribosomal leader candidates in bacteria and archaea
Source: BMC Microbiol. 2020 May 24;20:130. doi: 10.1186/s12866-020-01823-6 (PMC7247131; doi:10.1186/s12866-020-01823-6)
Supplement: Supplementary file 3 — Additional file 3. Archive of machine-readable alignments for all r-leader motifs that include flanking sequences and metadata. The alignments are stored in Stockholm format, which are text files that can be opened in any text editor (using a fixed-width font) and interpreted by software packages such as Infernal [54]. [file 12866_2020_1823_MOESM3_ESM.zip › sto-with-annot/S16-Flavobacteria.sto]

# STOCKHOLM 1.0
#=GF AnnotStoArgs -database refseq72env13-microbial -parentDir finalize/2019-03-29 -parallel mpicmdSLURM -pna 8,gb=1.8,wd=1 -queue dummyqueue -extend 0,0
#=GF ID S16-Flavobacteria
#=GF DE S16-Flavobacteria ribosomal protein leader
#=GF AU Eckert I, Weinberg Z
#=GF TP Cis-reg; leader;
#=GF WK http://en.wikipedia.org/wiki/Ribosomal_Protein_S16_Leader
#=GF FancifyStockholm -longtable -wrapGeneContext 6in -recycleGeneColors
#=GF FancifyStockholmGeneContext -leftNothing -rightOperonOrCount 1
#=GF ORIGINAL_MOTIF 68	3522	0	1	refseq	25	bacteroid	jeremy	s45_55S100O5Min3	cmfinder		end
CESM01053608.1/202-163                                        UUAAUAACC..CGGGUCGAGUACCCAAAA..UAUUG.AAAUU..AUG
#=GR CESM01053608.1/202-163 CODON                             ............................................AUG
#=GR CESM01053608.1/202-163 TT_RNIE_SLOW                      ...............................................
NZ_JHZZ01000001.1/457084-457042                               UUAAUAACA..AAGGUCGAGAACCUUAAAA.AAUUA.AUAAAUUAUG
#=GR NZ_JHZZ01000001.1/457084-457042 CODON                    ............................................AUG
#=GR NZ_JHZZ01000001.1/457084-457042 TT_RNIE_SLOW             ...............................................
CESM01219967.1/5701-5741                                      AUUAAUAACC.UGGGUCGAGAACCCAAAA.UAUUGA.AAUU...AUG
#=GR CESM01219967.1/5701-5741 CODON                           ............................................AUG
#=GR CESM01219967.1/5701-5741 TT_RNIE_SLOW                    ...............................................
JGI20154J14316_10001333/21676-21635                           AUUAUUAACC.GAGGUCGGGCACCUCAAA.AAAUAA.AAAAU..AUG
#=GR JGI20154J14316_10001333/21676-21635 CODON                ............................................AUG
#=GR JGI20154J14316_10001333/21676-21635 TT_RNIE_SLOW         ...............................................
NZ_CDOI01000172.1/530-573                                     AUUAAUAACU.GAGGUCGAGAACCUCUAAAAAUUAA.ACUUUU.AUG
#=GR NZ_CDOI01000172.1/530-573 CODON                          ............................................AUG
#=GR NZ_CDOI01000172.1/530-573 TT_RNIE_SLOW                   ...............................................
JCVI_SCAF_1096627433698/434-476                               AUUAAUAACC.GGGGUCGUGUACCCCAAA.AUUUAA.UAUACU.AUG
#=GR JCVI_SCAF_1096627433698/434-476 CODON                    ............................................AUG
#=GR JCVI_SCAF_1096627433698/434-476 TT_RNIE_SLOW             ...............................................
KVRMV2_103388609/189-146                                      AUUAAUAACC.AGGGUCGGGAACCCUUAAUAUUUAA.UGUGAU.AUG
#=GR KVRMV2_103388609/189-146 CODON                           ............................................AUG
#=GR KVRMV2_103388609/189-146 TT_RNIE_SLOW                    ...............................................
KVRMV2_102516834/164-129                                      AUUAAUAACA.AGGGUCGGGCACCCU.....AUAAA.UUA....AUG
#=GR KVRMV2_102516834/164-129 CODON                           ...............................................
#=GR KVRMV2_102516834/164-129 TT_RNIE_SLOW                    ...............................................
JGI25321J39296_1021846/360-403                                AUUAAUAACG.AGGGUCGGGCACCCUGCAAAAUUAA.UGUGAU.AUG
#=GR JGI25321J39296_1021846/360-403 CODON                     ...............................................
#=GR JGI25321J39296_1021846/360-403 TT_RNIE_SLOW              ...............................................
JGI12109J20283_11786692/191-233                               AUUAAUAACA.AGGGUCGGGCACCCUACA.AAUUAA.UGUGAU.AUG
#=GR JGI12109J20283_11786692/191-233 CODON                    ............................................AUG
#=GR JGI12109J20283_11786692/191-233 TT_RNIE_SLOW             ...............................................
KGI_S1_ANT01_95m_c10031201/1995-2039                          AUUAAUAACCGAGGGUCGGGCACCCUACAAAAUUAA.UGUGAU.AUG
#=GR KGI_S1_ANT01_95m_c10031201/1995-2039 CODON               ............................................AUG
#=GR KGI_S1_ANT01_95m_c10031201/1995-2039 TT_RNIE_SLOW        ...............................................
NZ_LDAS01000001.1/2478880-2478836                             AUUAAUAACCGAGGGUCGGGCACCCUACAUAAUUAA.UGUGAU.AUG
#=GR NZ_LDAS01000001.1/2478880-2478836 CODON                  ............................................AUG
#=GR NZ_LDAS01000001.1/2478880-2478836 TT_RNIE_SLOW           ...............................................
TFO_HY__Contig_1945/10420-10462                               AUUAAUAACC.AGGGUCGGGCACCCUACA.AAUUAA.UGUGAU.AUG
#=GR TFO_HY__Contig_1945/10420-10462 CODON                    ............................................AUG
#=GR TFO_HY__Contig_1945/10420-10462 TT_RNIE_SLOW             ...............................................
2236876002_175824/203-246                                     AUUAAUAACCAAGGGUCGGGCACCCUACA.AAUUAA.UGUGAU.AUG
#=GR 2236876002_175824/203-246 CODON                          ...............................................
#=GR 2236876002_175824/203-246 TT_RNIE_SLOW                   ...............................................
CETA01149051.1/1248-1290                                      AUUAAUAACA.GGGGUCGGGCACCCCACA.AAUUAA.UGUGAU.AUG
#=GR CETA01149051.1/1248-1290 CODON                           ............................................AUG
#=GR CETA01149051.1/1248-1290 TT_RNIE_SLOW                    ...............................................
NC_015167.1/1900499-1900456                                   AUUAAUAACA.GGGGUCGGGCACCCUACAAAUUUAA.UGUGAU.AUG
#=GR NC_015167.1/1900499-1900456 CODON                        ...............................................
#=GR NC_015167.1/1900499-1900456 TT_RNIE_SLOW                 ...............................................
P_1C_Liq_3_UnCty_1040456/269-311                              AUUAAUAACU.GAGGUCGAGAACCUUAAA.AUUUAA.UCUUAU.AUG
#=GR P_1C_Liq_3_UnCty_1040456/269-311 CODON                   ...............................................
#=GR P_1C_Liq_3_UnCty_1040456/269-311 TT_RNIE_SLOW            ...............................................
CEGD01011474.1/251-292                                        AUUAAUAACC.GAGGUCGUGUACCUCAAA.AUUUAA.ACAUU..AUG
#=GR CEGD01011474.1/251-292 CODON                             ............................................AUG
#=GR CEGD01011474.1/251-292 TT_RNIE_SLOW                      ...............................................
CEVP01343318.1/72-31                                          AUUAAUAAAC.UAGGUCGAGAACCUAAAA.AUUUAA.UAAUU..AUG
#=GR CEVP01343318.1/72-31 CODON                               ...............................................
#=GR CEVP01343318.1/72-31 TT_RNIE_SLOW                        ...............................................
TDF_OR_ARG04_113m_c1016836/288-246                            AUUAAUAACU.UAGGUCGAGAACCUAAAA.AUUUAA.ACAUUU.AUG
#=GR TDF_OR_ARG04_113m_c1016836/288-246 CODON                 ............................................AUG
#=GR TDF_OR_ARG04_113m_c1016836/288-246 TT_RNIE_SLOW          ...............................................
ElkS_mat_MD6A_1002363/3313-3271                               AUUAAUAAUA.GGGGUCGAGCACCCCACA.AAUUAA.UUAAAU.AUG
#=GR ElkS_mat_MD6A_1002363/3313-3271 CODON                    ............................................AUG
#=GR ElkS_mat_MD6A_1002363/3313-3271 TT_RNIE_SLOW             ...............................................
JGI24723J26617_10000107/52649-52609                           AUUAAUAACC.AAGGUCGAGUACCUUAAA.AUUUAA.ACAA...AUG
#=GR JGI24723J26617_10000107/52649-52609 CODON                ............................................AUG
#=GR JGI24723J26617_10000107/52649-52609 TT_RNIE_SLOW         ...............................................
P_2C_Liq_1_UnCty_1011637/752-711                              AUUAAUAAUC.GGAGUCGCGAACUCCAAA.AUUUAA.UUUUU..AUG
#=GR P_2C_Liq_1_UnCty_1011637/752-711 CODON                   ............................................AUG
#=GR P_2C_Liq_1_UnCty_1011637/752-711 TT_RNIE_SLOW            ...............................................
JGI11876J14442_10621969/123-165                               AUUAAUAACG.GGAGUCGGGAACUCCAAA.AUUUAA.UUUUUU.AUG
#=GR JGI11876J14442_10621969/123-165 CODON                    ............................................AUG
#=GR JGI11876J14442_10621969/123-165 TT_RNIE_SLOW             ...............................................
P_1C_Liq_1_UnCty_1063218/143-100                              AUUAAUAACG.GGAGUCGGGAACUCCAAA.AUUUAA.UUUUUUUAUG
#=GR P_1C_Liq_1_UnCty_1063218/143-100 CODON                   ...............................................
#=GR P_1C_Liq_1_UnCty_1063218/143-100 TT_RNIE_SLOW            ...............................................
ElkS_mat_CD2A_1075435/84-43                                   AUUAAUAACG.GGAGUCGGGAACUCCAAA.AUUUAA.UUUUU..AUG
#=GR ElkS_mat_CD2A_1075435/84-43 CODON                        ...............................................
#=GR ElkS_mat_CD2A_1075435/84-43 TT_RNIE_SLOW                 ...............................................
NC_018721.1/2465369-2465411                                   AUUAAUAACG.GGAGUCGAGAACUCCAAA.AUUUAA.UUUUUU.AUG
#=GR NC_018721.1/2465369-2465411 CODON                        ............................................AUG
#=GR NC_018721.1/2465369-2465411 TT_RNIE_SLOW                 ...............................................
JGI1221J11331_1000253/14608-14566                             AUUAAUAACG.GGAGUCGAGAACUCCAAA.AUUUAA.UUCUUU.AUG
#=GR JGI1221J11331_1000253/14608-14566 CODON                  ............................................AUG
#=GR JGI1221J11331_1000253/14608-14566 TT_RNIE_SLOW           ...............................................
LV_Brine_h2_0102_1093498/2-44                                 AUUAAUAACG.GGAGUCGAGAACUUCAAA.AUUUAA.UUUUUU.AUG
#=GR LV_Brine_h2_0102_1093498/2-44 CODON                      ............................................AUG
#=GR LV_Brine_h2_0102_1093498/2-44 TT_RNIE_SLOW               ...............................................
SL_9KL_010_SED_10009602/426-467                               AUUAAUAACG.GGAGUCGAGCACUCCAAA.AUUUAA.UUUUU..AUG
#=GR SL_9KL_010_SED_10009602/426-467 CODON                    ...............................................
#=GR SL_9KL_010_SED_10009602/426-467 TT_RNIE_SLOW             ...............................................
KGI_S1_ANT02_95m_c10124961/605-646                            AUUAAUAAUU.GAGGUCGAGUACCUCCCA.AAUUAA.UUUAU..AUG
#=GR KGI_S1_ANT02_95m_c10124961/605-646 CODON                 ...............................................
#=GR KGI_S1_ANT02_95m_c10124961/605-646 TT_RNIE_SLOW          ...............................................
LV_Brine_h2_0102_1076447/206-247                              AUUAAUAAUU.GAGGUCGAGAACCUCGCA.AAUUAA.UUUAU..AUG
#=GR LV_Brine_h2_0102_1076447/206-247 CODON                   ............................................AUG
#=GR LV_Brine_h2_0102_1076447/206-247 TT_RNIE_SLOW            ...............................................
KGI_S1_ANT02_95m_c10037012/512-553                            AUUAAUAAUU.GAGGUCGAGAACCUCCCA.AAUUAA.UUUAU..AUG
#=GR KGI_S1_ANT02_95m_c10037012/512-553 CODON                 ............................................AUG
#=GR KGI_S1_ANT02_95m_c10037012/512-553 TT_RNIE_SLOW          ...............................................
CESN01195947.1/1665-1624                                      AUUAAUAACC.GGGGUCGAGUACCUCACA.AAUUAA.UACUU..AUG
#=GR CESN01195947.1/1665-1624 CODON                           ............................................AUG
#=GR CESN01195947.1/1665-1624 TT_RNIE_SLOW                    ...............................................
3300001197_1087811/340-381                                    AUUAAUAACA.GAGGUCGGGGACCUCACA.AAUUAA.UCAUU..AUG
#=GR 3300001197_1087811/340-381 CODON                         ...............................................
#=GR 3300001197_1087811/340-381 TT_RNIE_SLOW                  ...............................................
JCVI_SCAF_1096628019256/205-164                               AUUAAUAACC.GGGGUCGAGAACCUCAAA.AUUUAA.UCGCU..AUG
#=GR JCVI_SCAF_1096628019256/205-164 CODON                    AUG............................................
#=GR JCVI_SCAF_1096628019256/205-164 TT_RNIE_SLOW             ...............................................
NZ_CDOE01000079.1/30020-30061                                 AUUAAUAACC.GAGGUCGAGAACCUCAAAAAUUUAA.UCGU...AUG
#=GR NZ_CDOE01000079.1/30020-30061 CODON                      ............................................AUG
#=GR NZ_CDOE01000079.1/30020-30061 TT_RNIE_SLOW               ...............................................
ElkS_mat_MD6A_1036189/417-375                                 AUUAAUAACA.GGGGUCGGGAACCCCAUA.AAUUAA.UUAAAA.AUG
#=GR ElkS_mat_MD6A_1036189/417-375 CODON                      ...............................................
#=GR ElkS_mat_MD6A_1036189/417-375 TT_RNIE_SLOW               ...............................................
ElkS_mat_MD6A_1084536/371-413                                 AUUAAUAACG.GAGGUCGGGAACCUCAAAUAAUUAA.UCAUU..AUG
#=GR ElkS_mat_MD6A_1084536/371-413 CODON                      ...............................................
#=GR ElkS_mat_MD6A_1084536/371-413 TT_RNIE_SLOW               ...............................................
ElkS_mat_MD6A_1142320/275-232                                 AUUAAUAACC.GAGGUCGGGAACCUCACU.AAUUAA.UAGUUUUAUG
#=GR ElkS_mat_MD6A_1142320/275-232 CODON                      ............................................AUG
#=GR ElkS_mat_MD6A_1142320/275-232 TT_RNIE_SLOW               ...............................................
CEPZ01015035.1/63972-63932                                    AUUAAUAACC.AAGGUCGAGAACCUUAAA.AAUUAA.AAUU...AUG
#=GR CEPZ01015035.1/63972-63932 CODON                         ............................................AUG
#=GR CEPZ01015035.1/63972-63932 TT_RNIE_SLOW                  ...............................................
NZ_JADN01000004.1/154893-154852                               AUUAAUAACC.AAGGUCGCGAACCUUAAA.AAUUAA.AAAUU..AUG
#=GR NZ_JADN01000004.1/154893-154852 CODON                    ............................................AUG
#=GR NZ_JADN01000004.1/154893-154852 TT_RNIE_SLOW             ...............................................
NZ_LDOD01000012.1/29532-29492                                 AUUAAUAACC.AAGGUCGCGAACCUUAAA.AAUUAA.AAUU...AUG
#=GR NZ_LDOD01000012.1/29532-29492 CODON                      ............................................AUG
#=GR NZ_LDOD01000012.1/29532-29492 TT_RNIE_SLOW               ...............................................
KVWG_1_1_1_newblercontig40966/246-204                         AUUAAUAACC.UAGGUCGAGAACCUUAAA.AAUUAA.AAAUUU.AUG
#=GR KVWG_1_1_1_newblercontig40966/246-204 CODON              ...............................................
#=GR KVWG_1_1_1_newblercontig40966/246-204 TT_RNIE_SLOW       ...............................................
JGI20156J14371_10166570/50-9                                  AUUAAUAACC.AAGGUCGAGUACCUUAAAAAAUUAA.AAGA...AUG
#=GR JGI20156J14371_10166570/50-9 CODON                       ...............................................
#=GR JGI20156J14371_10166570/50-9 TT_RNIE_SLOW                ...............................................
JGI20154J14316_10055217/1573-1615                             AUUAAUAACC.AAGGUCGAGAACCUUAAAAAAUUAA.AAAGA..AUG
#=GR JGI20154J14316_10055217/1573-1615 CODON                  ...............................................
#=GR JGI20154J14316_10055217/1573-1615 TT_RNIE_SLOW           ...............................................
JGI20153J14295_10043163/740-698                               AUUAAUAACC.AAGGUCGAGAACCUUAAAAAAUUAA.AAAAA..AUG
#=GR JGI20153J14295_10043163/740-698 CODON                    ...............................................
#=GR JGI20153J14295_10043163/740-698 TT_RNIE_SLOW             ...............................................
2236876009_178640/118-159                                     AUUAAUAACC.AAGGUCGAGAACCUUAAAAAAUUAA.AAAA...AUG
#=GR 2236876009_178640/118-159 CODON                          ...............................................
#=GR 2236876009_178640/118-159 TT_RNIE_SLOW                   ...............................................
SA_S1_NOR05_45m_c10081110/672-631                             AUUAAUAACC.AAGGUCGAGAACCUUAAA.AAUUAA.AACAA..AUG
#=GR SA_S1_NOR05_45m_c10081110/672-631 CODON                  ............................................AUG
#=GR SA_S1_NOR05_45m_c10081110/672-631 TT_RNIE_SLOW           ...............................................
CESF01293558.1/708-748                                        AUUAAUAACC.AAGGUCGAGAACCUUACA.AAUUAA.UUUU...AUG
#=GR CESF01293558.1/708-748 CODON                             ............................................AUG
#=GR CESF01293558.1/708-748 TT_RNIE_SLOW                      ...............................................
CERM01139738.1/74-33                                          AUUAAUAACC.AAGGUCGAGAACCUUACA.AAUUAA.UUUUU..AUG
#=GR CERM01139738.1/74-33 CODON                               ...............................................
#=GR CERM01139738.1/74-33 TT_RNIE_SLOW                        ...............................................
CEOM01051344.1/585-544                                        AUUAAUAACC.AAGGUCGGGAACCUUACA.AAUUAA.UUUUU..AUG
#=GR CEOM01051344.1/585-544 CODON                             ...............................................
#=GR CEOM01051344.1/585-544 TT_RNIE_SLOW                      ...............................................
CESZ01096664.1/375-335                                        AUUAAUAACA.AAGGUCGAGAACCUUACA.AAUUAA.UUUU...AUG
#=GR CESZ01096664.1/375-335 CODON                             ............................................AUG
#=GR CESZ01096664.1/375-335 TT_RNIE_SLOW                      ...............................................
CERK01075026.1/203-243                                        AUUAAUAAUC.AAGGUCGAGAACCUUACA.AAUUAA.UUUU...AUG
#=GR CERK01075026.1/203-243 CODON                             ............................................AUG
#=GR CERK01075026.1/203-243 TT_RNIE_SLOW                      ...............................................
CEWG01225384.1/660-700                                        AUUAAUAAUA.AAGGUCGAGAACCUUACA.AAUUAA.UUUU...AUG
#=GR CEWG01225384.1/660-700 CODON                             ............................................AUG
#=GR CEWG01225384.1/660-700 TT_RNIE_SLOW                      ...............................................
CETK01073817.1/1419-1460                                      AUUAAUAAUC.GAGAUCGUGUAUCUCACA.AAUUAA.UUUAU..AUG
#=GR CETK01073817.1/1419-1460 CODON                           ...............................................
#=GR CETK01073817.1/1419-1460 TT_RNIE_SLOW                    ...............................................
CESO01307771.1/1268-1309                                      AUUAAUAACC.GAGAUCGUGUAUCUCACA.AAUUAA.UUUAU..AUG
#=GR CESO01307771.1/1268-1309 CODON                           ...............................................
#=GR CESO01307771.1/1268-1309 TT_RNIE_SLOW                    ...............................................
JCVI_SCAF_1101668667308/755-796                               AUUAAUAACC.GAGAUCGUGAAUCUCACA.AAUUAA.UUUUU..AUG
#=GR JCVI_SCAF_1101668667308/755-796 CODON                    .....................AUG.......................
#=GR JCVI_SCAF_1101668667308/755-796 TT_RNIE_SLOW             ...............................................
JCVI_SCAF_1101667024969/694-653                               AUUAAUAACG.GAGGUCGAGAACCCCAUA.AAUUAA.UUAUU..AUG
#=GR JCVI_SCAF_1101667024969/694-653 CODON                    ...............................................
#=GR JCVI_SCAF_1101667024969/694-653 TT_RNIE_SLOW             ...............................................
CEWO01363464.1/1092-1133                                      AUUAAUAACC.GAGGUCGAGAACCUCAUA.AAUUAA.UAUAU..AUG
#=GR CEWO01363464.1/1092-1133 CODON                           ............................................AUG
#=GR CEWO01363464.1/1092-1133 TT_RNIE_SLOW                    ...............................................
JGI24723J26617_10000040/77894-77853                           AUUAAUAAUA.GAGGUCGAGAACCUUAUA.AAUUAA.UUUAU..AUG
#=GR JGI24723J26617_10000040/77894-77853 CODON                ............................................AUG
#=GR JGI24723J26617_10000040/77894-77853 TT_RNIE_SLOW         ...............................................
KGI_S1_ANT01_95m_c10031519/710-751                            AUUAAUAACA.GAGGUCGAGAACCUUAUA.AAUUAA.UUUAU..AUG
#=GR KGI_S1_ANT01_95m_c10031519/710-751 CODON                 ............................................AUG
#=GR KGI_S1_ANT01_95m_c10031519/710-751 TT_RNIE_SLOW          ...............................................
KGI_S2_ANT06_2345m_c1013054/98-57                             AUUAAUAACA.GAGGUCGAGAACCUCAUA.AAUUAA.UUUAU..AUG
#=GR KGI_S2_ANT06_2345m_c1013054/98-57 CODON                  ............................................AUG
#=GR KGI_S2_ANT06_2345m_c1013054/98-57 TT_RNIE_SLOW           ...............................................
NCBI_READ_1112493730138/626-668                               AUUAAUAACG.GAGGUCGAGAACCCCAUA.AAUUAA.UUUAUU.AUG
#=GR NCBI_READ_1112493730138/626-668 CODON                    ...............................................
#=GR NCBI_READ_1112493730138/626-668 TT_RNIE_SLOW             ...............................................
CETX01019456.1/113-72                                         AUUAAUAACA.GGGGUCGGGAACCCCAUA.AAUUAA.UUUUU..AUG
#=GR CETX01019456.1/113-72 CODON                              ...............................................
#=GR CETX01019456.1/113-72 TT_RNIE_SLOW                       ...............................................
CEOS01080067.1/1787-1746                                      AUUAAUAAUA.GGGGUCGGGAACCCCAUA.AAUUAA.UUUUU..AUG
#=GR CEOS01080067.1/1787-1746 CODON                           ............................................AUG
#=GR CEOS01080067.1/1787-1746 TT_RNIE_SLOW                    ...............................................
CEVA01364946.1/106-147                                        AUUAAUAACC.GGGGUCGGGAACCCCACA.AUUUAA.UUUUU..AUG
#=GR CEVA01364946.1/106-147 CODON                             ............................................AUG
#=GR CEVA01364946.1/106-147 TT_RNIE_SLOW                      ...............................................
JGI1221J11331_1019162/230-271                                 AUUAAUAAUC.GGGGUCGGGAACCCCACA.AUUUAA.UUUUU..AUG
#=GR JGI1221J11331_1019162/230-271 CODON                      ............................................AUG
#=GR JGI1221J11331_1019162/230-271 TT_RNIE_SLOW               ...............................................
NZ_AUIG01000033.1/1535-1494                                   AUUAAUAACC.GGGGUCGGGAACCCCACA.AAUUAA.UUUUU..AUG
#=GR NZ_AUIG01000033.1/1535-1494 CODON                        ............................................AUG
#=GR NZ_AUIG01000033.1/1535-1494 TT_RNIE_SLOW                 ...............................................
CENM01034188.1/902-861                                        AUUAAUAAUC.GGGGUCGGGAACCCCACA.AAUUAA.UUUUU..AUG
#=GR CENM01034188.1/902-861 CODON                             ............................................AUG
#=GR CENM01034188.1/902-861 TT_RNIE_SLOW                      ...............................................
CEOS01020083.1/32981-32938                                    AUUAAUAAUC.GGGGUCGAGAACCCCAAA.AUUUAA.UUUAAAUAUG
#=GR CEOS01020083.1/32981-32938 CODON                         ............................................AUG
#=GR CEOS01020083.1/32981-32938 TT_RNIE_SLOW                  ...............................................
JGI20156J14371_10003640/2978-3019                             AUUAAUAAUC.GGGGUCGAGAACCUCACU.AAUUAA.UAUUU..AUG
#=GR JGI20156J14371_10003640/2978-3019 CODON                  ............................................AUG
#=GR JGI20156J14371_10003640/2978-3019 TT_RNIE_SLOW           ...............................................
DelMOSum2010_c10016191/3980-4022                              AUUAAUAACCGGCGGUCGAGAACCCCACA.AAUUAA.UUAUU..AUG
#=GR DelMOSum2010_c10016191/3980-4022 CODON                   ............................................AUG
#=GR DelMOSum2010_c10016191/3980-4022 TT_RNIE_SLOW            ...............................................
KVRMV2_100000226/6455-6496                                    AUUAAUAAUC.GAGGUCGAGAACCUCACU.AAUUAA.UUACU..AUG
#=GR KVRMV2_100000226/6455-6496 CODON                         ............................................AUG
#=GR KVRMV2_100000226/6455-6496 TT_RNIE_SLOW                  ...............................................
JGI12037J13215_1008219/266-307                                AUUAAUAAUA.GAGGUCGAGAACCUCACA.AAUUAA.UCACU..AUG
#=GR JGI12037J13215_1008219/266-307 CODON                     ............................................AUG
#=GR JGI12037J13215_1008219/266-307 TT_RNIE_SLOW              ...............................................
CGUI_GFCP3IQ02IOEQO/70-28                                     AUUAAUAACA.AAGGUCGAGAACCUUACU.AAUUAA.UUAUUU.AUG
#=GR CGUI_GFCP3IQ02IOEQO/70-28 CODON                          ...............................................
#=GR CGUI_GFCP3IQ02IOEQO/70-28 TT_RNIE_SLOW                   ...............................................
JGI20160J14292_10003172/10084-10042                           AUUAAUAACC.GAGGUCGAGAACCUCACA.AAUUAA.UUUAUU.AUG
#=GR JGI20160J14292_10003172/10084-10042 CODON                ............................................AUG
#=GR JGI20160J14292_10003172/10084-10042 TT_RNIE_SLOW         ...............................................
2236876010_0096165/74-32                                      AUUAAUAACC.GAGGUCGAGAACCUCAAA.AAUUAA.CAAAUU.AUG
#=GR 2236876010_0096165/74-32 CODON                           ...............................................
#=GR 2236876010_0096165/74-32 TT_RNIE_SLOW                    ...............................................
CETB01226394.1/29-71                                          AUUAAUAACC.GGGGUCGAGUACCUCAAA.AAUUAA.UUAAUU.AUG
#=GR CETB01226394.1/29-71 CODON                               ............................................AUG
#=GR CETB01226394.1/29-71 TT_RNIE_SLOW                        ...............................................
CENY01353123.1/2985-3027                                      AUUAAUAACC.GAGGUCGUGUACCUCAAA.AAUUAA.UUAAUU.AUG
#=GR CENY01353123.1/2985-3027 CODON                           ............................................AUG
#=GR CENY01353123.1/2985-3027 TT_RNIE_SLOW                    ...............................................
CEOQ01279817.1/551-509                                        AUUAAUAACC.GGGGUCGUGUACCUCAAA.AAUUAA.UUAAUU.AUG
#=GR CEOQ01279817.1/551-509 CODON                             ............................................AUG
#=GR CEOQ01279817.1/551-509 TT_RNIE_SLOW                      ...............................................
CEUC01055477.1/3449-3491                                      AUUAAUAACC.GAGGUCGAGAACCUCAAA.AAUUAA.UUAAUU.AUG
#=GR CEUC01055477.1/3449-3491 CODON                           ............................................AUG
#=GR CEUC01055477.1/3449-3491 TT_RNIE_SLOW                    ...............................................
CEOP01159386.1/4003-4045                                      AUUAAUAAUC.GAGGUCGAGAACCUCAAA.AAUUAA.UUAAUU.AUG
#=GR CEOP01159386.1/4003-4045 CODON                           ............................................AUG
#=GR CEOP01159386.1/4003-4045 TT_RNIE_SLOW                    ...............................................
2236876007_0680529/113-70                                     AUUAAUAACC.GGGGUCGAGAACCUCAAA.AAUUAA.UUAAUAUAUG
#=GR 2236876007_0680529/113-70 CODON                          ...............................................
#=GR 2236876007_0680529/113-70 TT_RNIE_SLOW                   ...............................................
JCVI_SCAF_1101668515375/1138-1096                             AUUAAUAACC.GGGGUCGAGAACCUCAAA.AAUUAA.UUAAUU.AUG
#=GR JCVI_SCAF_1101668515375/1138-1096 CODON                  ........................................AUG....
#=GR JCVI_SCAF_1101668515375/1138-1096 TT_RNIE_SLOW           ...............................................
NZ_KE384218.1/412048-412006                                   AUUAAUAAUA.GAGGUCGUGAACCUCACU.AAUUAA.UUUAAU.AUG
#=GR NZ_KE384218.1/412048-412006 CODON                        ............................................AUG
#=GR NZ_KE384218.1/412048-412006 TT_RNIE_SLOW                 ...............................................
NZ_AJLT01000052.1/38402-38444                                 AUUAAUAAUA.GAGGUCGUGAACCUCACU.AAUUAA.UUAAUU.AUG
#=GR NZ_AJLT01000052.1/38402-38444 CODON                      ............................................AUG
#=GR NZ_AJLT01000052.1/38402-38444 TT_RNIE_SLOW               ...............................................
KGI_S1_ANT01_95m_c10008968/71-29                              AUUAAUAAUA.GAGGUCGUGAACCUCACU.AAUUAA.UUUAUU.AUG
#=GR KGI_S1_ANT01_95m_c10008968/71-29 CODON                   ...............................................
#=GR KGI_S1_ANT01_95m_c10008968/71-29 TT_RNIE_SLOW            ...............................................
JGI24724J26744_10116716/457-499                               AUUAAUAAUA.GAGGUCGAGAACCUCACU.AAUUAA.UUAAAU.AUG
#=GR JGI24724J26744_10116716/457-499 CODON                    ............................................AUG
#=GR JGI24724J26744_10116716/457-499 TT_RNIE_SLOW             ...............................................
CESN01042302.1/640-681                                        AUUAAUAACC.GAGGUCGCGUACCUCACA.AAUUAA.UUUUU..AUG
#=GR CESN01042302.1/640-681 CODON                             ...............................................
#=GR CESN01042302.1/640-681 TT_RNIE_SLOW                      ...............................................
NC_015638.1/1487340-1487299                                   AUUAAUAAUC.GAGGUCGCGUACCUCACA.AAUUAA.UUUUU..AUG
#=GR NC_015638.1/1487340-1487299 CODON                        ............................................AUG
#=GR NC_015638.1/1487340-1487299 TT_RNIE_SLOW                 ...............................................
JGI24724J26744_10001441/16124-16166                           AUUAAUAAUA.GAGGUCGCGUACCUCACA.AAUUAA.UUAUUU.AUG
#=GR JGI24724J26744_10001441/16124-16166 CODON                ............................................AUG
#=GR JGI24724J26744_10001441/16124-16166 TT_RNIE_SLOW         ...............................................
NZ_JYNQ01000001.1/2613222-2613181                             AUUAAUAAUA.GAGGUCGCGUACCUCACA.AAUUAA.UUUUU..AUG
#=GR NZ_JYNQ01000001.1/2613222-2613181 CODON                  ............................................AUG
#=GR NZ_JYNQ01000001.1/2613222-2613181 TT_RNIE_SLOW           ...............................................
AYRF01036350.1/43-84                                          AUUAAUAAUC.GAGGUCGCGAACCUCACU.AAUUAA.UUUAU..AUG
#=GR AYRF01036350.1/43-84 CODON                               ............................................AUG
#=GR AYRF01036350.1/43-84 TT_RNIE_SLOW                        ...............................................
KGI_S2_ANT05_2345m_c1138509/19-60                             AUUAAUAAUA.GAGGUCGCGAACCUCACN.AAUUAA.UUUUU..AUG
#=GR KGI_S2_ANT05_2345m_c1138509/19-60 CODON                  ............................................AUG
#=GR KGI_S2_ANT05_2345m_c1138509/19-60 TT_RNIE_SLOW           ...............................................
JGI24025J20009_10003996/740-781                               AUUAAUAAUC.GAGGUCGCGAACCUCACU.AAUUAA.UUUUU..AUG
#=GR JGI24025J20009_10003996/740-781 CODON                    ............................................AUG
#=GR JGI24025J20009_10003996/740-781 TT_RNIE_SLOW             ...............................................
KGI_S1_ANT01_95m_c10219429/306-265                            AUUAAUAAUA.GAGGUCGCGAACCUCACU.AAUUAA.UUUUU..AUG
#=GR KGI_S1_ANT01_95m_c10219429/306-265 CODON                 ............................................AUG
#=GR KGI_S1_ANT01_95m_c10219429/306-265 TT_RNIE_SLOW          ...............................................
NZ_KE383968.1/18032-18074                                     AUUAAUAAUA.GAGGUCGCGAACCUCACU.AAUUAA.UUUUUU.AUG
#=GR NZ_KE383968.1/18032-18074 CODON                          ............................................AUG
#=GR NZ_KE383968.1/18032-18074 TT_RNIE_SLOW                   ...............................................
DelMOSum2010_c10000289/5459-5500                              AUUAAUAACC.GAGGUCGAGAACCUUACA.AAUUAA.UAAUU..AUG
#=GR DelMOSum2010_c10000289/5459-5500 CODON                   ............................................AUG
#=GR DelMOSum2010_c10000289/5459-5500 TT_RNIE_SLOW            ...............................................
BS_KBA_SWE12_21m_c10003677/2677-2636                          AUUAAUAACC.GAGGUCGAGAACCUCACU.AAUUAA.UUAUU..AUG
#=GR BS_KBA_SWE12_21m_c10003677/2677-2636 CODON               ............................................AUG
#=GR BS_KBA_SWE12_21m_c10003677/2677-2636 TT_RNIE_SLOW        ...............................................
JGI20156J14371_10011188/1622-1664                             AUUAAUAACA.GAGGUCGAGAACCUCAACUAAUUAA.UUAUU..AUG
#=GR JGI20156J14371_10011188/1622-1664 CODON                  ............................................AUG
#=GR JGI20156J14371_10011188/1622-1664 TT_RNIE_SLOW           ...............................................
2236876011_215066/266-224                                     AUUAAUAAUC.GAGGUCGAGAACCUCAAAUAAUUAA.UUAUU..AUG
#=GR 2236876011_215066/266-224 CODON                          ............................................AUG
#=GR 2236876011_215066/266-224 TT_RNIE_SLOW                   ...............................................
SA_S1_NOR05_45m_c10049152/794-836                             AUUAAUAACC.GAGGUCGAGAACCUCAAAUAAUUAA.UUAUU..AUG
#=GR SA_S1_NOR05_45m_c10049152/794-836 CODON                  ............................................AUG
#=GR SA_S1_NOR05_45m_c10049152/794-836 TT_RNIE_SLOW           ...............................................
NZ_JTDV01000002.1/21488-21531                                 AUUAAUAACCCGAGGUCGCGAACCUCAAUUAAUUAA.UUAUU..AUG
#=GR NZ_JTDV01000002.1/21488-21531 CODON                      ............................................AUG
#=GR NZ_JTDV01000002.1/21488-21531 TT_RNIE_SLOW               ...............................................
NZ_CP007202.1/440776-440818                                   AUUAAUAACC.GAGGUCGAGAACCUCAAUUAAUUAA.UUAUU..AUG
#=GR NZ_CP007202.1/440776-440818 CODON                        ............................................AUG
#=GR NZ_CP007202.1/440776-440818 TT_RNIE_SLOW                 ...............................................
KGI_S1_ANT01_95m_c10132422/525-482                            AUUAAUAACCCGAGGUCGAGAACCUCAAUUAAUUAA.UUAUU..AUG
#=GR KGI_S1_ANT01_95m_c10132422/525-482 CODON                 ............................................AUG
#=GR KGI_S1_ANT01_95m_c10132422/525-482 TT_RNIE_SLOW          ...............................................
JGI24723J26617_10166124/450-493                               AUUAAUAACCCGAGGUCGAGAACCUCAAUGAAUUAA.UUAUU..AUG
#=GR JGI24723J26617_10166124/450-493 CODON                    ............................................AUG
#=GR JGI24723J26617_10166124/450-493 TT_RNIE_SLOW             ...............................................
JGI24025J20009_10047375/382-425                               AUUAAUAACCAGAGGUCGAGAACCUCAAUGAAUUAA.UUAUU..AUG
#=GR JGI24025J20009_10047375/382-425 CODON                    ............................................AUG
#=GR JGI24025J20009_10047375/382-425 TT_RNIE_SLOW             ...............................................
NZ_BBNQ01000006.1/160473-160515                               AUUAAUAACC.GAGGUCGCGAACCUCAAAUAAUUAA.UUAUU..AUG
#=GR NZ_BBNQ01000006.1/160473-160515 CODON                    ............................................AUG
#=GR NZ_BBNQ01000006.1/160473-160515 TT_RNIE_SLOW             ...............................................
KGI_S1_ANT01_95m_c10442974/162-204                            AUUAAUAACA.GAGGUCGAGAACCUCAAAUAAUUAA.UUAUU..AUG
#=GR KGI_S1_ANT01_95m_c10442974/162-204 CODON                 ............................................AUG
#=GR KGI_S1_ANT01_95m_c10442974/162-204 TT_RNIE_SLOW          ...............................................
CESF01207615.1/398-357                                        AUUAAUAACC.GAGGUCGAGAACCUCACA.AAUUAA.UAAUU..AUG
#=GR CESF01207615.1/398-357 CODON                             ............................................AUG
#=GR CESF01207615.1/398-357 TT_RNIE_SLOW                      ...............................................
JCVI_SCAF_1096624993332/386-345                               AUUAAUAACC.GAGGUCGAGAACCUUACA.AAUUAA.UUAUU..AUG
#=GR JCVI_SCAF_1096624993332/386-345 CODON                    ...............................................
#=GR JCVI_SCAF_1096624993332/386-345 TT_RNIE_SLOW             ...............................................
2236876009_175930/360-319                                     AUUAAUAACC.GAGGUCGAGAACCUCACA.AAUUAA.UUAUU..AUG
#=GR 2236876009_175930/360-319 CODON                          ...............................................
#=GR 2236876009_175930/360-319 TT_RNIE_SLOW                   ...............................................
JGI24024J18818_10507174/229-271                               AUUAAUAACAAGAGGUCGUGAACCUCAAU.AAUUAA.UUAUU..AUG
#=GR JGI24024J18818_10507174/229-271 CODON                    ...............................................
#=GR JGI24024J18818_10507174/229-271 TT_RNIE_SLOW             ...............................................
NZ_JQLP01000005.1/2435334-2435293                             AUUAAUAAUG.GAGGUCGAGAACCUCACA.AAUUAA.UUUUU..AUG
#=GR NZ_JQLP01000005.1/2435334-2435293 CODON                  ............................................AUG
#=GR NZ_JQLP01000005.1/2435334-2435293 TT_RNIE_SLOW           ...............................................
CEQH01183744.1/368-409                                        AUUAAUAACA.GAGGUCGUGUACCUCACU.AAUUAA.UUAUU..AUG
#=GR CEQH01183744.1/368-409 CODON                             ............................................AUG
#=GR CEQH01183744.1/368-409 TT_RNIE_SLOW                      ...............................................
KVRMV2_102741663/269-228                                      AUUAAUAACA.GAGGUCGUGAACCUCACA.AAUUAA.UUUUU..AUG
#=GR KVRMV2_102741663/269-228 CODON                           ...............................................
#=GR KVRMV2_102741663/269-228 TT_RNIE_SLOW                    ...............................................
NZ_AP014583.1/1850820-1850779                                 AUUAAUAACA.GAGGUCGUGAACCUCACU.AAUUAA.UUAUU..AUG
#=GR NZ_AP014583.1/1850820-1850779 CODON                      ............................................AUG
#=GR NZ_AP014583.1/1850820-1850779 TT_RNIE_SLOW               ...............................................
KVRMV2_100400240/91-50                                        AUUAAUAACA.GAGGUAGAGAACCUCACA.AAUUAA.UUUUU..AUG
#=GR KVRMV2_100400240/91-50 CODON                             ...............................................
#=GR KVRMV2_100400240/91-50 TT_RNIE_SLOW                      ...............................................
NZ_JPFK01000005.1/589182-589140                               AUUAAUAAUA.GAGGUCGAGAACCUCACU.AAUUAA.UUAUUU.AUG
#=GR NZ_JPFK01000005.1/589182-589140 CODON                    ............................................AUG
#=GR NZ_JPFK01000005.1/589182-589140 TT_RNIE_SLOW             ...............................................
NZ_LBMG01000002.1/77869-77911                                 AUUAAUAAUA.GAGGUCGAGAACCUCACA.AAUUAA.UUUUUU.AUG
#=GR NZ_LBMG01000002.1/77869-77911 CODON                      ..STP.......................................AUG
#=GR NZ_LBMG01000002.1/77869-77911 TT_RNIE_SLOW               ...............................................
KGI_S1_ANT01_95m_c10001015/6200-6158                          AUUAAUAAUA.GAGGUCGUGAACCUCACA.AAUUAA.UUUUUU.AUG
#=GR KGI_S1_ANT01_95m_c10001015/6200-6158 CODON               ............................................AUG
#=GR KGI_S1_ANT01_95m_c10001015/6200-6158 TT_RNIE_SLOW        ...............................................
KGI_S1_ANT01_95m_c10178456/378-419                            AUUAAUAAUA.GAGGUCGUGAACCUCACA.AAUUAA.UUUUU..AUG
#=GR KGI_S1_ANT01_95m_c10178456/378-419 CODON                 ............................................AUG
#=GR KGI_S1_ANT01_95m_c10178456/378-419 TT_RNIE_SLOW          ...............................................
CERE01174386.1/139-97                                         AUUAAUAACA.GAGGUCGAGAACCUCACA.AAUUAA.UUUUUU.AUG
#=GR CERE01174386.1/139-97 CODON                              ............................................AUG
#=GR CERE01174386.1/139-97 TT_RNIE_SLOW                       ...............................................
2236876002_225765/176-135                                     AUUAAUAACA.GAGGUCGAGAACCUCACA.AAUUAA.UUUUU..AUG
#=GR 2236876002_225765/176-135 CODON                          ...............................................
#=GR 2236876002_225765/176-135 TT_RNIE_SLOW                   ...............................................
KGI_S1_ANT01_95m_c10030431/734-775                            AUUAAUAACA.GAGGUCGAGAACCUCACU.AAUUAA.UUAUU..AUG
#=GR KGI_S1_ANT01_95m_c10030431/734-775 CODON                 ............................................AUG
#=GR KGI_S1_ANT01_95m_c10030431/734-775 TT_RNIE_SLOW          ...............................................
KGI_S1_ANT01_95m_c10007706/3233-3190                          AUUAAUAACA.GAGGUCGAGAACCUCACU.AAUUAA.UUAUUUUAUG
#=GR KGI_S1_ANT01_95m_c10007706/3233-3190 CODON               ............................................AUG
#=GR KGI_S1_ANT01_95m_c10007706/3233-3190 TT_RNIE_SLOW        ...............................................
JCVI_SCAF_1101668046809/546-505                               AUUAAUAACA.GAGGUCGAGAACCUCACA.AAUUAA.UUAUU..AUG
#=GR JCVI_SCAF_1101668046809/546-505 CODON                    ...............................................
#=GR JCVI_SCAF_1101668046809/546-505 TT_RNIE_SLOW             ...............................................
SA_S1_NOR08_45m_c10162553/124-81                              AUUAAUAACA.GAGGUCGAGAACCUCACA.AAUUAA.UUAUUUUAUG
#=GR SA_S1_NOR08_45m_c10162553/124-81 CODON                   ...............................................
#=GR SA_S1_NOR08_45m_c10162553/124-81 TT_RNIE_SLOW            ...............................................
NZ_JADS01000027.1/8919-8961                                   AUUAAUAAUA.GAGGUCGAGAACCUCACA.AAUUAA.UUAUUU.AUG
#=GR NZ_JADS01000027.1/8919-8961 CODON                        ............................................AUG
#=GR NZ_JADS01000027.1/8919-8961 TT_RNIE_SLOW                 ...............................................
SRS013252_Baylor_scaffold_30766/6014-5971                     AUUAAUAAUC.GAGGUCGUGAACCUCACU.AAUUAAAUUUUUU.AUG
#=GR SRS013252_Baylor_scaffold_30766/6014-5971 CODON          ............................................AUG
#=GR SRS013252_Baylor_scaffold_30766/6014-5971 TT_RNIE_SLOW   ...............................................
CESG01120888.1/205-164                                        AUUAAUAAUC.GAGGUCGUGAACCUCACU.AAUUAA.UUUUU..AUG
#=GR CESG01120888.1/205-164 CODON                             ............................................AUG
#=GR CESG01120888.1/205-164 TT_RNIE_SLOW                      ...............................................
SRS018439_Baylor_scaffold_43479/10552-10508                   AUUAAUAACC.GAGGUCGAGAACCUCACU.AAUUAAAUUUUUUUAUG
#=GR SRS018439_Baylor_scaffold_43479/10552-10508 CODON        ............................................AUG
#=GR SRS018439_Baylor_scaffold_43479/10552-10508 TT_RNIE_SLOW ...............................................
SRS015540_C1138365/527-483                                    AUUAAUAACC.GAGGUCGUGAACCUCACU.AAUUAAAUUUUUUUAUG
#=GR SRS015540_C1138365/527-483 CODON                         ............................................AUG
#=GR SRS015540_C1138365/527-483 TT_RNIE_SLOW                  ...............................................
NZ_ABZV01000003.1/5407-5364                                   AUUAAUAACC.GAGGUCGUGAACCUCACU.AAUUAAAUUUUUU.AUG
#=GR NZ_ABZV01000003.1/5407-5364 CODON                        ............................................AUG
#=GR NZ_ABZV01000003.1/5407-5364 TT_RNIE_SLOW                 ...............................................
NZ_DS544873.1/2949885-2949927                                 AUUAAUAACC.GAGGUCGUGAACCUCACA.AAUUAA.UUUUUU.AUG
#=GR NZ_DS544873.1/2949885-2949927 CODON                      ............................................AUG
#=GR NZ_DS544873.1/2949885-2949927 TT_RNIE_SLOW               ...............................................
KGI_S1_ANT01_95m_c10275683/114-155                            AUUAAUAAUC.GAGGUCGAGAACCUCACU.AAUUAA.UUUUU..AUG
#=GR KGI_S1_ANT01_95m_c10275683/114-155 CODON                 ............................................AUG
#=GR KGI_S1_ANT01_95m_c10275683/114-155 TT_RNIE_SLOW          ...............................................
JGI12097J13213_1000099/9148-9190                              AUUAAUAAUC.GAGGUCGAGAACCUCACU.AAUUAA.UUUUUU.AUG
#=GR JGI12097J13213_1000099/9148-9190 CODON                   ............................................AUG
#=GR JGI12097J13213_1000099/9148-9190 TT_RNIE_SLOW            ...............................................
KGI_S1_ANT01_95m_c10082430/337-296                            AUUAAUAAUC.GAGGUCGAGAACCUCACA.AAUUAA.UUUUU..AUG
#=GR KGI_S1_ANT01_95m_c10082430/337-296 CODON                 ............................................AUG
#=GR KGI_S1_ANT01_95m_c10082430/337-296 TT_RNIE_SLOW          ...............................................
JGI24724J26744_10019130/1468-1426                             AUUAAUAAUC.GAGGUCGAGAACCUCACA.AAUUAA.UUUUUU.AUG
#=GR JGI24724J26744_10019130/1468-1426 CODON                  ............................................AUG
#=GR JGI24724J26744_10019130/1468-1426 TT_RNIE_SLOW           ...............................................
CEQG01049560.1/282-323                                        AUUAAUAACA.GAGGUCGAGAACCUCAUU.AAUUAA.UUAUU..AUG
#=GR CEQG01049560.1/282-323 CODON                             ............................................AUG
#=GR CEQG01049560.1/282-323 TT_RNIE_SLOW                      ...............................................
BS_KBA_SWE12_21m_c10365013/337-296                            AUUAAUAACC.GAGGUCGAGAACCUCAUU.AAUUAA.UUAUU..AUG
#=GR BS_KBA_SWE12_21m_c10365013/337-296 CODON                 ...............................................
#=GR BS_KBA_SWE12_21m_c10365013/337-296 TT_RNIE_SLOW          ...............................................
BS_KBA_SWE12_21m_c10000423/6152-6193                          AUUAAUAACC.GAGGUCGAGAACCUCAUU.AAUUAA.UCAUU..AUG
#=GR BS_KBA_SWE12_21m_c10000423/6152-6193 CODON               ............................................AUG
#=GR BS_KBA_SWE12_21m_c10000423/6152-6193 TT_RNIE_SLOW        ...............................................
P_1C_Sed_3_UnCty_1160372/82-124                               AUUAAUAACA.GAGGUCGAGAACCUCACU.AAUUAA.UUUUAU.AUG
#=GR P_1C_Sed_3_UnCty_1160372/82-124 CODON                    ............................................AUG
#=GR P_1C_Sed_3_UnCty_1160372/82-124 TT_RNIE_SLOW             ...............................................
SA_S1_NOR08_45m_c10086824/919-960                             AUUAAUAACA.GAGGUCGAGAACCUCACU.AAUUAA.UUUUU..AUG
#=GR SA_S1_NOR08_45m_c10086824/919-960 CODON                  ...............................................
#=GR SA_S1_NOR08_45m_c10086824/919-960 TT_RNIE_SLOW           ...............................................
KGI_S1_ANT01_95m_c10418974/254-295                            AUUAAUAACA.GAGGUCGAGAACCUCACU.AAUUAA.UUUAU..AUG
#=GR KGI_S1_ANT01_95m_c10418974/254-295 CODON                 ...............................................
#=GR KGI_S1_ANT01_95m_c10418974/254-295 TT_RNIE_SLOW          ...............................................
JCVI_SCAF_1096627435724/1230-1271                             AUUAAUAACA.GAGGUCGAGCACCUCACA.AAUUAA.UUUUU..AUG
#=GR JCVI_SCAF_1096627435724/1230-1271 CODON                  ........GU.A...................................
#=GR JCVI_SCAF_1096627435724/1230-1271 TT_RNIE_SLOW           ...............................................
CERM01151318.1/572-613                                        AUUAAUAACA.GAGGUCGAGUACCUCACA.AAUUAA.UUUUU..AUG
#=GR CERM01151318.1/572-613 CODON                             ...............................................
#=GR CERM01151318.1/572-613 TT_RNIE_SLOW                      ...............................................
2236876007_0117740/261-220                                    AUUAAUAACC.GAGGUCGAGAACCUCAAA.AUUUAA.UUUUU..AUG
#=GR 2236876007_0117740/261-220 CODON                         ............................................AUG
#=GR 2236876007_0117740/261-220 TT_RNIE_SLOW                  ...............................................
wf3_AHAI4119_b1/581-540                                       AUUAAUAAUC.GAGGUCGAGAACCUCAAA.AUUUAA.UUUUU..AUG
#=GR wf3_AHAI4119_b1/581-540 CODON                            ............................................AUG
#=GR wf3_AHAI4119_b1/581-540 TT_RNIE_SLOW                     ...............................................
CESF01282643.1/99-58                                          AUUAAUAAUC.GGGGUCGAGAACCCCAAA.AUUUAA.UUUUU..AUG
#=GR CESF01282643.1/99-58 CODON                               ...............................................
#=GR CESF01282643.1/99-58 TT_RNIE_SLOW                        ...............................................
NZ_AUHF01000007.1/179304-179345                               AUUAAUAAUC.GGGGUCGAGAACCUCAAA.AUUUAA.UUUUU..AUG
#=GR NZ_AUHF01000007.1/179304-179345 CODON                    ............................................AUG
#=GR NZ_AUHF01000007.1/179304-179345 TT_RNIE_SLOW             ...............................................
CEOS01080028.1/2877-2918                                      AUUAAUAACC.GGGGUCGAGAACCCCAAAA.UUUAA.UUUUU..AUG
#=GR CEOS01080028.1/2877-2918 CODON                           ...............................................
#=GR CEOS01080028.1/2877-2918 TT_RNIE_SLOW                    ...............................................
NZ_BBNS01000030.1/35262-35220                                 AUUAAUAACC.GAGGUCGGGAACCUCAAAUAAUUAA.UUUAU..AUG
#=GR NZ_BBNS01000030.1/35262-35220 CODON                      ...............................................
#=GR NZ_BBNS01000030.1/35262-35220 TT_RNIE_SLOW               ...............................................
NZ_JH594606.1/2311466-2311425                                 AUUAAUAACC.GAGGUCGGGGACCUCACA.AAUUAA.UUUAU..AUG
#=GR NZ_JH594606.1/2311466-2311425 CODON                      ............................................AUG
#=GR NZ_JH594606.1/2311466-2311425 TT_RNIE_SLOW               ...............................................
3300001197_1031695/46-5                                       AUUAAUAACA.GAGGUCGGGGACCUCACA.AAUUAA.UUUAU..AUG
#=GR 3300001197_1031695/46-5 CODON                            ...............................................
#=GR 3300001197_1031695/46-5 TT_RNIE_SLOW                     ...............................................
CEVX01047029.1/9602-9562                                      AUUAAUAACC.AAGGUCGAGAACCUUAUA.AAUUAA.UAUU...AUG
#=GR CEVX01047029.1/9602-9562 CODON                           ............................................AUG
#=GR CEVX01047029.1/9602-9562 TT_RNIE_SLOW                    ...............................................
#=GC SS_cons                                                  <<<<<<----.<<<<<_____>>>>>.....>>>>>.>.........
#=GC R2R_LABEL                                                ......5...6...............3...4.......1....2sSs
#=GC cons                                                     AUUAAUAAYn-RRGGUCGRGnACCYYAnA-AnUUAA-Unnnn--AUG
#=GC ACTUAL_MOTIF                                             <....................................>.........
#=GC HYPHENATION                                              ...............................................
#=GF R2R var_backbone_range 1 2
#=GF R2R var_backbone_range 3 4
#=GF R2R var_backbone_range 5 6
#=GF R2R tick_label S Start
#=GF R2R outline_nuc s
#=GF R2R outline_nuc S
#=GF DUPLICATES NONE
//
