# Supplementary material for: Discovery of 20 novel ribosomal leader candidates in bacteria and archaea
Source: BMC Microbiol. 2020 May 24;20:130. doi: 10.1186/s12866-020-01823-6 (PMC7247131; doi:10.1186/s12866-020-01823-6)
Supplement: Supplementary file 3 — Additional file 3. Archive of machine-readable alignments for all r-leader motifs that include flanking sequences and metadata. The alignments are stored in Stockholm format, which are text files that can be opened in any text editor (using a fixed-width font) and interpreted by software packages such as Infernal [54]. [file 12866_2020_1823_MOESM3_ESM.zip › sto-with-annot/S4-Bacteroidia.sto]

# STOCKHOLM 1.0
#=GF AnnotStoArgs -database refseq72env13-microbial -parentDir finalize/2019-03-29 -parallel mpicmdSLURM -pna 8,gb=1.8,wd=1 -queue dummyqueue -extend 0,0
#=GF ID S4-Bacteroidia
#=GF DE S4-Bacteroidia ribosomal protein leader
#=GF AU Eckert I, Weinberg Z
#=GF TP Cis-reg; leader;
#=GF WK http://en.wikipedia.org/wiki/Ribosomal_Protein_S4_Leader
#=GF FancifyStockholm -longtable -wrapGeneContext 6in -recycleGeneColors
#=GF FancifyStockholmGeneContext -leftNothing -rightOperonOrCount 1
#=GF ORIGINAL_MOTIF 68	2526	0	1	refseq	25	bacteroid	jeremy	s45_55S100O5Min3	cmfinder		end
SRS023468_C1206091/502-726                                     GCAAGCUCUACGGAUAGGUCUCAGCUUAGACAUAAACUCAAGAUAGUGACUCUGUAAGUCGAUAGGCGUAGUGUGAGAUUGAUGCGGUUG..................CUCACUUACUUUCCCUCUUAUUCUAAUCGCAUCGCGG.CU.GCUCUAUAUGCGCCGUCGCUUCUAGACUUACUACUUGAGAUAUGAUCCCAGCCUUGACCACCACAUAGCAGAGAGUGGCGCAU..........AUG
#=GR SRS023468_C1206091/502-726 CODON                          .....................................................................................................................................................................................................................................................
#=GR SRS023468_C1206091/502-726 TT_RNIE_SLOW                   .....................................................................................................................................................................................................................................................
DLM014_scaffold9702_6/4281-4102                                ACCGGUGCAAGGCAACGGCAGACAAACGGAAACAAACAAAACCAAACAACACUCAACCCAAGUCGCUCUGAAUGCGAAUAGACUUCC...........................ACACAAGACUUUCUCUC...GGGAGUCGCGG.CU.GCGCUAAGGAGCGGCGCAAAUGACUUUAAUUAAAAAAGUAAACUUUAGAA...........................................AUG
#=GR DLM014_scaffold9702_6/4281-4102 CODON                     ..................................................................................................................................................................................................................................................AUG
#=GR DLM014_scaffold9702_6/4281-4102 TT_RNIE_SLOW              .....................................................................................................................................................................................................................................................
Buccal_mucosa_LANL_scaffold_41001/1021-824                     .........AUUACAGCGCAGAGAUUACGAGAGCUCAUGCCCGCCUCUCUCUUGAGGGGCUAGAGAGCUAGGGUGAUUUAGAUUGG...............CUAUACUUUCAUAUUACCCUCUCCUCAUAA....CCGGUCGCGG.CU.GCACCCAGCUCAUCUAUCGCUGGUGAGUGCUCUCAACGUAAGACAGCGCAUUAUAAUAAGAAGAAA...........................AUG
#=GR Buccal_mucosa_LANL_scaffold_41001/1021-824 CODON          .....................................................................................................................................................................................................................................................
#=GR Buccal_mucosa_LANL_scaffold_41001/1021-824 TT_RNIE_SLOW   .....................................................................................................................................................................................................................................................
SRS017127_Baylor_scaffold_6196/1545-1751                       GUAAAUAUAAUUACAGCGCAGAGAUUACGAGAGUUCAUGCCCGCCUCUCUCUUGAGAGGCUAGAGAGCUAGGGUGAUUUAGAUUGG...............CUAUACUUUCAUAUUACCCUCUCCUCAUAA....CCGGUCGCGG.CU.GCACCCAGCUCAUCUAUCGCUGGUGAGUGCUCUCAACGUAAGACAGCGCAUUAUAAUAAGAAGAAA...........................AUG
#=GR SRS017127_Baylor_scaffold_6196/1545-1751 CODON            ..................................................................................................................................................................................................................................................AUG
#=GR SRS017127_Baylor_scaffold_6196/1545-1751 TT_RNIE_SLOW     .....................................................................................................................................................................................................................................................
SRS018149_Baylor_scaffold_12321/2181-1975                      GUAAAUAUAAUUACAGCGCAGAGAUUACGAGAGCUCAUGCCCGCCUCUCUCUUGAGGGGCUAGAGAGCUAGGGUGAUUUAGAUUGG...............CUAUACUUUCAUAUUACCCUCUCCUCAUAA....CCGGUCGCGG.CU.GCACCCAGCUCAUCUAUUGCUGGUGAGUGCUCUCAACGUAAGACAGCGCAUUAUAAUAAGAAGAAA...........................AUG
#=GR SRS018149_Baylor_scaffold_12321/2181-1975 CODON           ..................................................................................................................................................................................................................................................AUG
#=GR SRS018149_Baylor_scaffold_12321/2181-1975 TT_RNIE_SLOW    .....................................................................................................................................................................................................................................................
SRS023964_C2539807/644-438                                     GUAAAUAUAAUUACAGCGCAGAGAUUACGAGAGUUCAUGCCCGCCUCUCUCUUGAGGGGCUAGAGAGCUAGGGUGAUUUAGAUUGG...............CUAUACUUUCAUAUUACCCUCUCCUCAUAA....CCGGUCGCGG.CU.GCACCCAGCUCAUCUAUCGCUGGUGAGUGCUCUCAACGUAAGACAGCGCAUUAUAAUAAGAAGAAA...........................AUG
#=GR SRS023964_C2539807/644-438 CODON                          .....................................................................................................................................................................................................................................................
#=GR SRS023964_C2539807/644-438 TT_RNIE_SLOW                   .....................................................................................................................................................................................................................................................
SRS011310_Baylor_scaffold_16376/5854-5648                      GUAAAUAUAAUUACAGCGCAGAGAUUACGAGAGUUCAUGCCCGCCUCUCUCUUGAGAGGCUAGAGAGCUAGGGUGAUUUAGAUUGG...............CUAUACUUUCAUAUUACCCUCUCCUCAUAA....CCGGUCGCGG.CU.GCACCCAGCUCAUCUAUCGCUGGUGAGUGCUCUCAACGUAAGAUAGCGCAUUAUAAUAAGAAGAAA...........................AUG
#=GR SRS011310_Baylor_scaffold_16376/5854-5648 CODON           ..................................................................................................................................................................................................................................................AUG
#=GR SRS011310_Baylor_scaffold_16376/5854-5648 TT_RNIE_SLOW    .....................................................................................................................................................................................................................................................
SRS065310_C1361795/888-1094                                    GUAAAUAUAAUUACAGCGCAGAGAUUACGAGAGCUCAUGCCCGCCUCUCUCUUGAGGGGCUAGAGAGCUAGGGUGAUUUAGAUUGG...............CUAUACUUUCAUAUUACCCUCUCCUCAUAA....CCGGUCGCGG.CU.GCACCCAGCUCCUCUAUCGCUGGUGAGUGCUCUCAACGUAAGACAGCGCAUUAUAAUAAGAAGAAA...........................AUG
#=GR SRS065310_C1361795/888-1094 CODON                         ..................................................................................................................................................................................................................................................AUG
#=GR SRS065310_C1361795/888-1094 TT_RNIE_SLOW                  .....................................................................................................................................................................................................................................................
SRS055378_LANL_scaffold_29718/231-451                          UCAGUAGAGAUUCACAUGGCAGGAGCGUGAAGCAAAGAAGUAAAGAGCAAGGAGACAAGAGCAAAGACAACGAGUGAAUAGAUCGG............CUAUACUUUCAUAUAUCUAUCCUCUCCUCAUAA....CUGGUCGCGG.CU.GCACUCCGUCUUACCUCACGCCUCUCCUCUUUACCACCCAGCAUCACCGACCUCUCUGAGGCUCGCUCGUACUGCCAAACAAUAGAAGAC......
#=GR SRS055378_LANL_scaffold_29718/231-451 CODON               ..........................................................................................................PTS..............................................................................................................................GUA.......
#=GR SRS055378_LANL_scaffold_29718/231-451 TT_RNIE_SLOW        .....................................................................................................................................................................................................................................................
SRS075410_LANL_scaffold_50382/546-780                          UCACUAGGGAUUCCAGAUGACAGGAGCGUGAAGCAAGAAGUAAAGAGCAAGGAGACUAGAGCAAAGACUACGAGUGAAUAGAUCGG............CUAUACUUUCAUAUAUCUAUCCUCUCCUCAUAA....CUGGUCGCGG.CU.GCACUCCGUCCCACCUCACGCCUCUCCUCUUUACCACCCAGCAUCACCGACCUCUCUGAGGCUCGCUCGUACUGCCAAACAAUAGAAGACA..AUG
#=GR SRS075410_LANL_scaffold_50382/546-780 CODON               .....................................................................................................................................................................................................................................................
#=GR SRS075410_LANL_scaffold_50382/546-780 TT_RNIE_SLOW        .....................................................................................................................................................................................................................................................
SRS016043_WUGC_scaffold_3810/4042-4276                         UCACUAGGGAUUCCAGAUGGCAGGAGCGUGAAGCAAGAAGUAAAGAGCAAGGAGACUAGAGCAAAGACGACGAGUGAAUAGAUCGG............CUAUACUUUCAUAUAUCUAUCCUCUCCUCAUAA....CUGGUCGCGG.CU.GCACUCCGUCUCACCUCACGCCUCUCCUCUUUACCACCCAGCAUCACCGACCUCUCUGAGGCUCGCUCGUACUGCCAAACAAUAGAAGACA..AUG
#=GR SRS016043_WUGC_scaffold_3810/4042-4276 CODON              ..................................................................................................................................................................................................................................................AUG
#=GR SRS016043_WUGC_scaffold_3810/4042-4276 TT_RNIE_SLOW       .....................................................................................................................................................................................................................................................
SRS017227_Baylor_scaffold_151231/518-749                       UCACUAGGGAUUCCAGAUGACAGGAGCGUGAAGCAAGAAGUAAAGAGCAAGGAGACAAGAGCAAAGACGACGAGUGAAUAGAUCGG............CUAUACUUUCAUAUAUCUAUCCUCUCCUCAUAA....CUGGUCGCGG.CU.GCACUCCGUCCCACCUCACGCCUCUCCUCUUUACCACCCAGCAUCACCGACCUCUCUGAGGCUCGCUCGUACUGCCAAACAAUAGAAGACA..AUG
#=GR SRS017227_Baylor_scaffold_151231/518-749 CODON            ..........................................................................................................PTS........................................................................................................................................
#=GR SRS017227_Baylor_scaffold_151231/518-749 TT_RNIE_SLOW     .....................................................................................................................................................................................................................................................
NZ_JDFF01000008.1/98568-98802                                  UCACUAGGGAUUCCAGAUGACAGGAGCGUGAAGCAAGAAGUAAAGAGCAAGGAGACUAGAGCAAAGACGACGAGUGAAUAGAUCGG............CUAUACUUUCAUAUAUCUAUCCUCUCCUCAUAA....CUGGUCGCGG.CU.GCACUCCGUCUCACCUCACGCCUCUCCUCUUUACCACCCAGCAUCACCGACCUCUCUGAGGCUCGCUCGUACUGCCAAACAAAAGAAGACA..AUG
#=GR NZ_JDFF01000008.1/98568-98802 CODON                       ..................................................................................................................................................................................................................................................AUG
#=GR NZ_JDFF01000008.1/98568-98802 TT_RNIE_SLOW                .....................................................................................................................................................................................................................................................
SRS023841_C1551522/224-1                                       UCACUAGGGAUUCCAGAUGACAGGAGCGUGAAGCAAGAAGUAAAGAGCAAGGAGACUAGAGCAAAGACUACGAGUGAAUAGAUCGG............CUAUACUUUCAUAUAUCUAUCCUCUCCUCAUAA....CUGGUCGCGG.CU.GCACUCCGUCCCACCUCACGCCUCUCCUCUUUACCACCCAGCAUCACCGACCUCUCUGAGGCUCGCUCGUACUGCCAAACAAUAGAAGACA..AU.
#=GR SRS023841_C1551522/224-1 CODON                            ..........................................................................................................PTS.................................................................................................................................GU..A..
#=GR SRS023841_C1551522/224-1 TT_RNIE_SLOW                     .....................................................................................................................................................................................................................................................
SRS011255_Baylor_scaffold_64659/866-1100                       CUCAGUAGAGAUUCACAUAGCAGGAGCGUGAAGCAAGAAGUAAAGAGCAAGGAGACUAGAGCAAAGACGACGAGUGAAUAGAUCGG............CUAUACUUUCAUAUAUCUAUCCUCUCCUCAUAA....CUGGUCGCGG.CU.GCACUCCGUCCCAUCUCCAGCCUCUCCUUUUUACCACCUAGCAUCACCGACCUCUCUGAGGCUCGCUCGUACUGCCAAACAAUAGAAGACA..AUG
#=GR SRS011255_Baylor_scaffold_64659/866-1100 CODON            .....................................................................................................................................................................................................................................................
#=GR SRS011255_Baylor_scaffold_64659/866-1100 TT_RNIE_SLOW     .....................................................................................................................................................................................................................................................
SRS022602_Baylor_scaffold_70156/614-844                        UCACUAGGGAUUCCAGAUGACAGGAGCGUGAAGCAAGAAGUAAAGAGCAAGGAGACUAGAGCAAAGACGACGAGUGAAUAGAUCGG............CUAUACUUUCAUAUAUCUAUCCUCUCCUCAUAA....CUGGUCGCGG.CU.GCACUCCGUCCCACCUCACGCCUCUCCUCUUUACCACCGAGCAUCACCGACCUCUCUGAGGCUCGCUCGUACUGCCAAACAAUAGAAGAC......
#=GR SRS022602_Baylor_scaffold_70156/614-844 CODON             .....................................................................................................................................................................................................................................................
#=GR SRS022602_Baylor_scaffold_70156/614-844 TT_RNIE_SLOW      .....................................................................................................................................................................................................................................................
SRS011343_Baylor_scaffold_39133/5841-6075                      UCACUAGGGAUUCCAGAUGACAGGAGCGUGAAGCAAGAAGUAAAGAGCAAGGAGACUAGAGCAAAGACGACGAGUGAAUAGAUCGG............CUAUACUUUCAUAUAUCUAUCCUCUCCUCAUAA....CUGGUCGCGG.CU.GCACUCCGUCUCACCUCACGCCUCUCCUCUUUACCACCCAGCAUCACCGACCUCUCUGAGGCUCGCUCGUACUGCCAAACAAUAGAAGACA..AUG
#=GR SRS011343_Baylor_scaffold_39133/5841-6075 CODON           ..................................................................................................................................................................................................................................................AUG
#=GR SRS011343_Baylor_scaffold_39133/5841-6075 TT_RNIE_SLOW    .....................................................................................................................................................................................................................................................
SRS011126_Baylor_scaffold_62966/813-1047                       UCACUAGGGAUUCCAGAUGGCAGGAGCGUGAAGCAAGAAGUAAAGAGCAAGGAGACUAGAGCAAAGACGACGAGUGAAUAGAUCGG............CUAUACUUUCAUAUAUCUAUCCUCUCCUCAUAA....CUGGUCGCGG.CU.GCACUCCGUCCCACCUCACGCCUCUCCUCUUUACCACCCAGCAUCACCGACCUCUCUGAGGCUCGCUCGUACUGCCAAACAAUAGAAAACA..AUG
#=GR SRS011126_Baylor_scaffold_62966/813-1047 CODON            ..........................................................................................................PTS........................................................................................................................................
#=GR SRS011126_Baylor_scaffold_62966/813-1047 TT_RNIE_SLOW     .....................................................................................................................................................................................................................................................
SRS020226_Baylor_scaffold_54603/718-950                        UCACUAGGGAUUCCAGAUGACAGGAGCGUGAAGCAAGAAGUAAAGAGCAAGGAGACUAGAGCAAAGACGACGAGUGAAUAGAUCGG............CUAUACUUUCAUAUAUCUAUCCUCUCCUCAUAA....CUGGUCGCGG.CU.GCACUCCGUCCCACCUCACGCCUCUCCUCUUUACCACCCAGCAUCACCGACCUCUCUGAGGCUCGCUCGUACUGCCAAACAAUAGAAGACA..AUG
#=GR SRS020226_Baylor_scaffold_54603/718-950 CODON             ..........................................................................................................PTS........................................................................................................................................
#=GR SRS020226_Baylor_scaffold_54603/718-950 TT_RNIE_SLOW      .....................................................................................................................................................................................................................................................
SRS015574_WUGC_scaffold_12528/993-759                          CUCAGUAGAGAUUCACAUGGCAGGAGCGUGAAGCAAGAAGUAAAGAGCAAGGAGACUAGAGCAAAGACGACGAGUGAAUAGAUCGG............CUAUACUUUCAUAUAUCUAUCCUCUCCUCAUAA....CUGGUCGCGG.CU.GCACUCCGUCCCACCUCACGCCUCUCCUUUUUACCACCUAGCAUCACCGACCUCUCUGAGGCUCGCUCGUACUGCCAAACAAUAGAAGACA..AUG
#=GR SRS015574_WUGC_scaffold_12528/993-759 CODON               ..................................................................................................................................................................................................................................................AUG
#=GR SRS015574_WUGC_scaffold_12528/993-759 TT_RNIE_SLOW        .....................................................................................................................................................................................................................................................
SRS015989_C2177697/1022-1256                                   UCACUAGGGAUUCCAGAUGACAGGAGCGUGAAGCAAGAAGUAAAGAGCAAGGAGACUAGAGCAAAGACGACGAGUGAAUAGAUCGG............CUAUACUUUCAUAUAUCUAUCCUCUCCUCAUAA....CUGGUCGCGG.CU.GCACUCCGUUCCACCUUACGCCUCUCCUCUUUACCGCCCAGCAUCACCGACCUCUCUGAGGCUCGCUCGUACUGCCAAACAAUAGAAGACA..AUG
#=GR SRS015989_C2177697/1022-1256 CODON                        ..................................................................................................................................................................................................................................................AUG
#=GR SRS015989_C2177697/1022-1256 TT_RNIE_SLOW                 .....................................................................................................................................................................................................................................................
SRS017511_Baylor_scaffold_65931/396-628                        UCACUAGGGAUUCCAGAUGACAGGAGCGUGAAGCAAGAAGUAAAGAGCAAGGAGACUAGAGCAAAGACGACGAGUGAAUAGAUCGG............CUAUACUUUCAUAUAUCUAUCCUCUCCUCAUAA....CUGGUCGCGG.CU.GCACUCCGUCCCACCUCACGCCUCUCCUUUUUACCACCCAGCAUCACCGACCUCUCUGAGGCUCGCUCGUACUGCCAAACAAUAGAAGACA..AUG
#=GR SRS017511_Baylor_scaffold_65931/396-628 CODON             ..........................................................................................................PTS........................................................................................................................................
#=GR SRS017511_Baylor_scaffold_65931/396-628 TT_RNIE_SLOW      .....................................................................................................................................................................................................................................................
SRS015899_C1784559/239-18                                      CUCACUAGAGAUUCACAUGGCAGGAGCGUGAAGCAAGAAGUAAAGAGCAAGGAGACUAGAGCAAAGACGACGAGUGAAUAGAUCGG............CUAUACUUUCAUAUAUCUAUCCUCUCCUCAUAA....CUGGUCGCGG.CU.GCACUCCGUCCCACCUCACGCCUCUCCUCUUUACCACCCAGCAUCACCGACCUCUCUGAGGCUCGCUCGUACUGCCAAACA...............
#=GR SRS015899_C1784559/239-18 CODON                           ..........................................................................................................PTS........................................................................................................................................
#=GR SRS015899_C1784559/239-18 TT_RNIE_SLOW                    .....................................................................................................................................................................................................................................................
SRS063999_LANL_scaffold_63196/221-1                            UCACUAGGGAUUCCAGAUGACAGGAGCGUGAAGCAAGAAGUAAAGAGCAAGGAGACUAGAGCAAAGACGACGAGUGAAUAGAUCGG............CUAUACUUUCAUAUAUCUAUCCUCUCCUCAUAA....CUGGUCGCGG.CU.GCACUCCGUCCCAUCUCACGCCUCUCCUCUUUACCACCUAUCAUCACCGACCUCUCUGAGGCUCGCUCGUACUGCCAAACAAUAGAAGAC......
#=GR SRS063999_LANL_scaffold_63196/221-1 CODON                 .....................................................................................................................................................................................................................................................
#=GR SRS063999_LANL_scaffold_63196/221-1 TT_RNIE_SLOW          .....................................................................................................................................................................................................................................................
SRS023964_C2553979/391-157                                     CUCAGUAGAGAUUCACAUGGCAGGAGCGUGAAGCAAGAAGUAAAGAGCAAGGAGACUAGAGCAAAGACGACGAGUGAAUAGAUCGG............CUAUACUUUCAUAUAUCUAUCCUCUCCUCAUAA....CUGGUCGCGG.CU.GCACUCCGUCCCACCUCACGCCUCUCCUCUUUACCACCCAGCAUCACCGACCUCUCUGAGGCUCGCUCGUACUGCCAAACAAUAGAAGACA..AUG
#=GR SRS023964_C2553979/391-157 CODON                          .....................................................................................................................................................................................................................................................
#=GR SRS023964_C2553979/391-157 TT_RNIE_SLOW                   .....................................................................................................................................................................................................................................................
SRS049389_WUGC_scaffold_5829/2505-2269                         CCCUCCAUCGAGCACCAGGGCGCGAGCGAACGCUAAGAGCUCUGAGCUAAGCAAGGCGCCGAGGUAGACGACGAGUGAAAGAUUGG............CUAUACUUUCAUAUAUCUAUCCUCUCCUCAUAA....CCGGUCGCGG.CU.GCACUCCGCCUCCCUCCCGCCACUCGCUGCUCUCUGCCUCCAGCGUUGCCUCUCCCCGAGAGGUCGCUCGUACUGCUUCAACAACAGAAGACAAUG
#=GR SRS049389_WUGC_scaffold_5829/2505-2269 CODON              ..................................................................................................................................................................................................................................................AUG
#=GR SRS049389_WUGC_scaffold_5829/2505-2269 TT_RNIE_SLOW       .....................................................................................................................................................................................................................................................
SRS049268_LANL_scaffold_58337/355-588                          CCCUCCAUCGAGCACAAGGGCGCGAGCGAACGCUAAGAGUCCUGAGCUAAGCAAGGCGCCGAGGUAGACGACGAGUGAAAGAUUGG............CUAUACUUUCAUAUAUCUAUCCUCUCCUCAUAA....CCGGUCGCGG.CU.GCACUCCGCCUCCCUCCCGCCACUCGCUGCUCUUUGCCUCCAGCGUUGCCUCUCCCAGAGAGGUCGCUCGUACUGCUUCAACAAUAGAAGACAAUG
#=GR SRS049268_LANL_scaffold_58337/355-588 CODON               .....................................................................................................................................................................................................................................................
#=GR SRS049268_LANL_scaffold_58337/355-588 TT_RNIE_SLOW        .....................................................................................................................................................................................................................................................
SRS050029_WUGC_scaffold_1469/6402-6638                         CCCUCCAUCGGGCACCAGGGUGCGAGCGAACGCUAAGAGUCCUGAGCUAAGCAAGGCGCCGAGGUAGACGACGAGUGAAAGAUUGG............CUAUACUUUCAUAUAUCUAUCCUCUCCUCAUAA....CCGGUCGCGG.CU.GCACUCCGCCUCCCUCCCGCCACUCGCUGCUCUCUGCCUCCAGCGUUGCCUCUCCCCGAGAGGUCGCUCGUACUGCUUCAACAAUAGAAGACAAUG
#=GR SRS050029_WUGC_scaffold_1469/6402-6638 CODON              .....................................................................................................................................................................................................................................................
#=GR SRS050029_WUGC_scaffold_1469/6402-6638 TT_RNIE_SLOW       .....................................................................................................................................................................................................................................................
SRS050628_C1841465/429-211                                     ..................GGCGCGAGCGAACGCUAAGAGCUCUGAGCUAAGCAAGGCGCCGAGGUAGACGACGAGUGAAAGAUUGG............CUAUACUUUCAUAUAUCUAUCCUCUCCUCAUAA....CCGGUCGCGG.CU.GCACUCCGUCCUCCUUCGUCUCGCUCUCGCUCGCCUAAGGGUCCCACACCUGACGCUCGUGAGGUGUCUCGUACUGCCAAACAAUAGAAGACAAUG
#=GR SRS050628_C1841465/429-211 CODON                          .....................................................................................................................................................................................................................................................
#=GR SRS050628_C1841465/429-211 TT_RNIE_SLOW                   .....................................................................................................................................................................................................................................................
NZ_KI259258.1/268902-269138                                    UCACCGGAGCGUAUCUCUUCCGAGAGCAUAGGUGAUCCACCGAGCCUAGCGAAGAAGAUCAGGUCGACGACGAGUGAAUAGAUUGG............CUAUACUUUCAUAUAUCUAUCCUCUCCUCAUAA....CCGGUCGCGG.CU.GCACUCCGUCCUCCUUCGUCUCGCUCUCGCUCGCCUAAGGAUCCCACACCUGACACAUGUGAGGUGUCUCGUACUGCCAAACAAUAGAAGACAAUG
#=GR NZ_KI259258.1/268902-269138 CODON                         ..................................................................................................................................................................................................................................................AUG
#=GR NZ_KI259258.1/268902-269138 TT_RNIE_SLOW                  .....................................................................................................................................................................................................................................................
SRS017808_C3810014/136-372                                     CCCUCCAUCGAGCACAAGGGCGCGAGCGAACGCUAAGAGCUCUGAGCUAAGCAAGGCGCCGAGGUAGACGACGAGUGAAAGAUUGG............CUAUACUUUCAUAUAUCUAUCCUCUCCUCAUAA....CCGGUCGCGG.CU.GCACUCCGCCUCCCUCCCGCCACUCACUGCUCUCUGCCUCCAGCGUUGCCUCUCCCCGAGAGGUCACUCGUACUGCUUCAACAAUAGAAGACAAUG
#=GR SRS017808_C3810014/136-372 CODON                          .....................................................................................................................................................................................................................................................
#=GR SRS017808_C3810014/136-372 TT_RNIE_SLOW                   .....................................................................................................................................................................................................................................................
SRS017810_C1297543/2385-2149                                   CCCUCCAUCGAGCACAAGGGCGCGAGCGAACGCUAAGAGCUCUGAGCUAAGCAAGGCGCCGAGGUAGACGACGAGUGAAAGAUUGG............CUAUACUUUCAUAUAUCUAUCCUCUCCUCAUAA....CCGGUCGCGG.CU.GCACUCCGCCUCCCUCCCGCCACUCACUGCUCUCUGCCUCCAGCGUUGCCUCUCCCCGAGAGGUCGCUCGUACUGCUUCAACAAUAGAAGACAAUG
#=GR SRS017810_C1297543/2385-2149 CODON                        ..................................................................................................................................................................................................................................................AUG
#=GR SRS017810_C1297543/2385-2149 TT_RNIE_SLOW                 .....................................................................................................................................................................................................................................................
SRS022719_C2873881/1-225                                       ............CACAAGGGCGCGAGCGAACGCUAAGAGUCCUGAGCUAAGCAAGGCGCCGAGGUAGACGACGAGUGAAAGAUUGG............CUAUACUUUCAUAUAUCUAUCCUCUCCUCAUAA....CCGGUCGCGG.CU.GCACUCCGCCUCCCUCCCGCCACCCGCUGCUCUCUGCCUCCAGCGUUGCCUCUCCCCGAGAGGUCACUCGUACUGCUUCAACAAUAGAAGACAAUG
#=GR SRS022719_C2873881/1-225 CODON                            ..................................................................................................................................................................................................................................................AUG
#=GR SRS022719_C2873881/1-225 TT_RNIE_SLOW                     .....................................................................................................................................................................................................................................................
SRS018157_Baylor_scaffold_50143/256-489                        CCCUCCAUCGAGCACAAGGGUGCGAGCGAACGCUAAGAGCCCUGAGCUAAGCAAGGCGCCGAGGUAGACGACGAGUGAAAGAUUGG............CUAUACUUUCAUAUAUCUAUCCUCUCCUCAUAA....CCGGUCGCGG.CU.GCACUCCGCCUCCCUCCCGCCACCCGCUGCUCUCUGCCUCCAGCGUUGCCUCUCCCCGAGAGGUCGCUCGUACUGCUUCAACAAUAGAAGACAAUG
#=GR SRS018157_Baylor_scaffold_50143/256-489 CODON             .....................................................................................................................................................................................................................................................
#=GR SRS018157_Baylor_scaffold_50143/256-489 TT_RNIE_SLOW      .....................................................................................................................................................................................................................................................
SRS022077_Baylor_scaffold_39462/1658-1894                      CCCUCCAUCGGGCACCAGGGCGCGAGCGAACGCUAAGAGUCCUGAGCUAAGCAAGGCGCCGAGGUAGACGACGAGUGAAAGAUUGG............CUAUACUUUCAUAUAUCUAUCCUCUCCUCAUAA....CCGGUCGCGG.CU.GCACUCCGCCUCCCUCCCGCCACCCGCUGCUCUUUGCCUCCAGCGUUGCCUCUCCCCGAGAGGUCGCUCGUACUGCUUCAACAAUAGAAGACAAUG
#=GR SRS022077_Baylor_scaffold_39462/1658-1894 CODON           .....................................................................................................................................................................................................................................................
#=GR SRS022077_Baylor_scaffold_39462/1658-1894 TT_RNIE_SLOW    .....................................................................................................................................................................................................................................................
SRS019980_Baylor_scaffold_49109/105-341                        CCCUCCAUCGAGCGCAAGGGCGCGAGCGAACGCUAAGAGCUCUGAGCUAAGCAAGGCGCCGAGGUAGACGACGAGUGAAAGAUUGG............CUAUACUUUCAUAUAUCUAUCCUCUCCUCAUAA....CCGGUCGCGG.CU.GCACUCCGCCUCCCUCCCGCCACCCGCUGCUCUCUGCCUCCAGCGUUGCCUCUCCCAGAGAGGUCGCUCGUACUGCUUCAACAAUAGAAGACAAUG
#=GR SRS019980_Baylor_scaffold_49109/105-341 CODON             .....................................................................................................................................................................................................................................................
#=GR SRS019980_Baylor_scaffold_49109/105-341 TT_RNIE_SLOW      .....................................................................................................................................................................................................................................................
SRS019122_C5826086/144-380                                     CCCUCCAUCGGGCACCAGGGUGCGAGCGAACGCUAAGAGUCCUGAGCUAAGCAAGGCGCCGAGGUAGACGACGAGUGAAAGAUUGG............CUAUACUUUCAUAUAUCUAUCCUCUCCUCAUAA....CCGGUCGCGG.CU.GCACUCCGCCUCCCUCCCGCCAUUCGCUGCUCUCUGCCUCCAGCGUUGCCUCUCCCCGAGAGGUCGCUCGUACUGCUUCAACAAUAGAAGACAAUG
#=GR SRS019122_C5826086/144-380 CODON                          .....................................................................................................................................................................................................................................................
#=GR SRS019122_C5826086/144-380 TT_RNIE_SLOW                   .....................................................................................................................................................................................................................................................
SRS011098_Baylor_scaffold_35155/313-518                        CCCUCCAUCGGGCACCAGGGUGCGAGCGAACGCUAAGAGUCCUGAGCUAAGCAAGGCGCCGAGGUAGACGACGAGUGAAAGAUUGG............CUAUACUUUCAUAUAUCUAUCCUCUCCUCAUAA....CCGGUCGCGG.CU.GCACCCAGCUCAUCUAUCGCUGGUGAGUGCUCUCAACGUAAGACAGCGCAUUAUAAUAAGAAGAA...............................
#=GR SRS011098_Baylor_scaffold_35155/313-518 CODON             .....................................................................................................................................................................................................................................................
#=GR SRS011098_Baylor_scaffold_35155/313-518 TT_RNIE_SLOW      .....................................................................................................................................................................................................................................................
SRS064329_LANL_scaffold_22656/2448-2212                        CCCUCCAUCGAGCACAAGAGUCCGAGCGAACGCUAAGAGUCCUGAGCUAAGCAAGGCGCCGAGGUAGACGACGAGUGAAAGAUUGG............CUAUACUUUCAUAUAUCUAUCCUCUCCUCAUAA....CCGGUCGCGG.CU.GCACUCCGCCUCCCUCCCGCCACCCGCUGCUCUCUGCCUCCAGCGUUGCCUCUCCCCGAGAGGUCGCUCGUACUGCUUCAACAAUAGAAGACAAUG
#=GR SRS064329_LANL_scaffold_22656/2448-2212 CODON             ..................................................................................................................................................................................................................................................AUG
#=GR SRS064329_LANL_scaffold_22656/2448-2212 TT_RNIE_SLOW      .....................................................................................................................................................................................................................................................
SRS011243_Baylor_scaffold_40900/6989-7147                      CCCUCCAUCGAGCACAAGGGCGCGAGCGAACGCUAAGAGCUCUGAGCUAAGCAAGGCGCCGAGGUAGACGACGAGUGAAAGAUUGG............CUAUACUUUCAUAUAUCUAUCCUCUCCUCAUAA....CCGGUCGCGG.CU.GCACUCCGCCUCCCUCCC..............................................................................
#=GR SRS011243_Baylor_scaffold_40900/6989-7147 CODON           .....................................................................................................................................................................................................................................................
#=GR SRS011243_Baylor_scaffold_40900/6989-7147 TT_RNIE_SLOW    .....................................................................................................................................................................................................................................................
SRS023938_Baylor_scaffold_61057/242-475                        CCCUCCAUCGAGCACCAGGGCGCGAGCGAACGCUAAGAGCUCUGAGCUAAGCAAGGCGCCGAGGUAGACGACGAGUGAAAGAUUGG............CUAUACUUUCAUAUAUCUAUCCUCUCCUCAUAA....CCGGUCGCGG.CU.GCACUCCGCCUCCCUCCCGCCACUCGCUGCUCUCUGCCUCCAGCGUUGCCUCUCCCCGAGAGGUCGCUCGUACUGCUUCAACAAUAGAAGACAAUG
#=GR SRS023938_Baylor_scaffold_61057/242-475 CODON             .....................................................................................................................................................................................................................................................
#=GR SRS023938_Baylor_scaffold_61057/242-475 TT_RNIE_SLOW      .....................................................................................................................................................................................................................................................
SRS013711_C1768261/1106-940                                    CCCUCCAUCGAGCACCAGGGCGCGAGCGAACGCUAAGAGUCCUGAGCUAAGCAAGGCGCCGAGGUAGACGACGAGUGAAAGAUUGG............CUAUACUUUCAUAUAUCUAUCCUCUCCUCAUAA....CCGGUCGCGG.CU.GCACUCCGCCUCCCUCCCGCCACCCG......................................................................
#=GR SRS013711_C1768261/1106-940 CODON                         .....................................................................................................................................................................................................................................................
#=GR SRS013711_C1768261/1106-940 TT_RNIE_SLOW                  .....................................................................................................................................................................................................................................................
SRS047100_C2068538/449-685                                     CCCUCCAUCGAGCGCAAGGGCGCGAGCGAACGCUAAGAGCUCUGAGCUAAGCAAGGCGCCGAGGUAGACGACGAGUGAAAGAUUGG............CUAUACUUUCAUAUAUCUAUCCUCUCCUCAUAA....CCGGUCGCGG.CU.GCACUCCGCCUCCCUCCCGCCACUCGCUGCUCUCUGCCUCCAGCGUUGCCUCUCCCCGAGAGGUCGCUCGUACUGCUUCAACAAUAGAAGACAAUG
#=GR SRS047100_C2068538/449-685 CODON                          .....................................................................................................................................................................................................................................................
#=GR SRS047100_C2068538/449-685 TT_RNIE_SLOW                   .....................................................................................................................................................................................................................................................
SRS016575_Baylor_scaffold_31788/646-879                        CCCUCCAUCGGGCACCAGGGUGCGAGCGAACGCUAAGAGUCCUGAGCUAAGCAAGGCGCCGAGGUAGACGACGAGUGAAAGAUUGG............CUAUACUUUCAUAUAUCUAUCCUCUCCUCAUAA....CCGGUCGCGG.CU.GCACUCCGCCUCCCUCCCGCCACCCGCUGCUCUUUGCCUCCAGCGUUGCCUCUCCCCGAGAGGUCGCUCGUACUGCUUCAACAAUAGAAGACAAUG
#=GR SRS016575_Baylor_scaffold_31788/646-879 CODON             .....................................................................................................................................................................................................................................................
#=GR SRS016575_Baylor_scaffold_31788/646-879 TT_RNIE_SLOW      .....................................................................................................................................................................................................................................................
SRS017227_Baylor_scaffold_36455/233-1                          CCUCAUCGGAGCGUAUCUCUAGAGAGCAUAGGUGAUCCACCGAGCCUAGCGAAGAAGAUCAGGUCGACGACGAGUGAAUAGAUUGG............CUAUACUUUCAUAUAUCUAUCCUCUCCUCAUAA....CCGGUCGCGG.CU.GCACUCCGUCCUCCUUCGUCUCGCUCUCGCCCUCUUAGGAUUCCACACCUGACGCUCGUGAGGUGUCUCGUACUGCUAAACAAUAGAAGACA.AUG
#=GR SRS017227_Baylor_scaffold_36455/233-1 CODON               .....................................................................................................................................................................................................................................................
#=GR SRS017227_Baylor_scaffold_36455/233-1 TT_RNIE_SLOW        .....................................................................................................................................................................................................................................................
SRS054569_LANL_scaffold_25042/6385-6621                        CCCUCCAUCGAGCACAAGGGUGCGAGCGAACGCUAAGAGUCCUGAGCUAAGCAAGGCGCCGAGGUAGACGACGAGUGAAAGAUUGG............CUAUACUUUCAUAUAUCUAUCCUCUCCUCAUAA....CCGGUCGCGG.CU.GCACUCCGCCUCCCUCCCGCCACCCGCUGCUCUCUGCCUCCAGCGUUGCCUCUCCCCGAGAGGUCACUCGUACUGCUUCAACAAUAGAAGACAAUG
#=GR SRS054569_LANL_scaffold_25042/6385-6621 CODON             ..................................................................................................................................................................................................................................................AUG
#=GR SRS054569_LANL_scaffold_25042/6385-6621 TT_RNIE_SLOW      .....................................................................................................................................................................................................................................................
SRS015985_WUGC_scaffold_33109/1345-1495                        CCCUCCAUCGAGCACAAGGGCGCGAGCGAACGCUAAGAGUCCUGAGCUAAGCAAGGCGCCGAGGUAGACGACGAGUGAAAGAUUGG............CUAUACUUUCAUAUAUCUAUCCUCUCCUCAUAA....CCGGUCGCGG.CU.GCACUCCGCC......................................................................................
#=GR SRS015985_WUGC_scaffold_33109/1345-1495 CODON             .....................................................................................................................................................................................................................................................
#=GR SRS015985_WUGC_scaffold_33109/1345-1495 TT_RNIE_SLOW      .....................................................................................................................................................................................................................................................
SRS016569_Baylor_scaffold_10142/6974-7210                      CCCUCCAUCGAGCACAAGAGUCCGAGCGAACGCUAAGAGUCCUGAGCUAAGCAAGGCGCCGAGGUAGACGACGAGUGAAAGAUUGG............CUAUACUUUCAUAUAUCUAUCCUCUCCUCAUAA....CCGGUCGCGG.CU.GCACUCCGCCUCCCUCCCGCCACUCGCUGCUCUCUGCCUCCAGCGUUGCCUCUCCCCGAGAGGUCGCUCGUACUGCUUCAACAAUAGAAGACAAUG
#=GR SRS016569_Baylor_scaffold_10142/6974-7210 CODON           ..................................................................................................................................................................................................................................................AUG
#=GR SRS016569_Baylor_scaffold_10142/6974-7210 TT_RNIE_SLOW    .....................................................................................................................................................................................................................................................
SRS062878_LANL_scaffold_84002/2194-2420                        ..........AGCACAAGGGCGCGAGCGAACGCUAAGAGUCCUGAGCUAAGCAAGGCGCCGAGGUAGACGACGAGUGAAAGAUUGG............CUAUACUUUCAUAUAUCUAUCCUCUCCUCAUAA....CCGGUCGCGG.CU.GCACUCCGCCUCCCUCCCGCCACCCGCUGCUCUCUGCCUCCAGCGUUGCCUCUCCCCGAGAGGUCGCUCGUACUGCUUCAACAAUAGAAGACAAUG
#=GR SRS062878_LANL_scaffold_84002/2194-2420 CODON             ..................................................................................................................................................................................................................................................AUG
#=GR SRS062878_LANL_scaffold_84002/2194-2420 TT_RNIE_SLOW      .....................................................................................................................................................................................................................................................
SRS043663_LANL_scaffold_33609/3758-3958                        CCCUCCAUCGAGCACCAGGGCGCGAGCGAACGCUAAGAGCCCUGAGCUAAGCAAGGCGCCGAGGUAGACGACGAGUGAAAGAUUGG............CUAUACUUUCAUAUAUCUAUCCUCUCCUCAUAA....CCGGUCGCGG.CU.GCACUCCGCCUCCCUCCCGCCACCCGCUGCUCUCUGCCUCCAGCGUUGCCUCUCCCCGAG....................................
#=GR SRS043663_LANL_scaffold_33609/3758-3958 CODON             .....................................................................................................................................................................................................................................................
#=GR SRS043663_LANL_scaffold_33609/3758-3958 TT_RNIE_SLOW      .....................................................................................................................................................................................................................................................
SRS017814_Baylor_scaffold_28373/1044-1280                      CCCUCCAUCGAGCACAAGGGCGCGAGCGAACGCUAAGAGCUCUGAGCUAAGCAAGGCGCCGAGGUAGACGACGAGUGAAAGAUUGG............CUAUACUUUCAUAUAUCUAUCCUCUCCUCAUAA....CCGGUCGCGG.CU.GCACUCCGCCUCCCUCCCGCCACCCGCUGCUCUCUGCCUCCAGCGUUGCCUCUCCCAGAGAGGUCGCUCGUACUGCUUCAACAAUAGAAGACAAUG
#=GR SRS017814_Baylor_scaffold_28373/1044-1280 CODON           ..................................................................................................................................................................................................................................................AUG
#=GR SRS017814_Baylor_scaffold_28373/1044-1280 TT_RNIE_SLOW    .....................................................................................................................................................................................................................................................
SRS022725_LANL_scaffold_46531/319-529                          CCCUCCAUCGAGCACCAGGGCGCGAGCGAACGCUAAGAGUCCUGAGCUAAGCAAGGCGCCGAGGUAGACGACGAGUGAAAGAUUGG............CUAUACUUUCAUAUAUCUAUCCUCUCCUCAUAA....CCGGUCGCGG.CU.GCACCCCCCCCCCCCCCCCCCCCCCCCCGCGGGGAGCUCGCUCGUACUGCUUCAACAAUAGAAGACA..........................AUG
#=GR SRS022725_LANL_scaffold_46531/319-529 CODON               .....................................................................................................................................................................................................................................................
#=GR SRS022725_LANL_scaffold_46531/319-529 TT_RNIE_SLOW        .....................................................................................................................................................................................................................................................
SRS016200_WUGC_scaffold_48533/1447-1683                        CCCUCCAUCGAGCACCAGGGCGCGAGCGAACGCUAAGAGCCCUGAGCUAAGCAAGGCGCCGAGGUAGACGACGAGUGAAAGAUUGG............CUAUACUUUCAUAUAUCUAUCCUCUCCUCAUAA....CCGGUCGCGG.CU.GCACUCCGCCUCCCUCCCGCCACCCGCUACUCUCUGCCUCCAGCGUUGCCUCUUCCCGAGAGGUCGCUCGUACUGCUUCAACAAUAGAAGACAAUG
#=GR SRS016200_WUGC_scaffold_48533/1447-1683 CODON             ..................................................................................................................................................................................................................................................AUG
#=GR SRS016200_WUGC_scaffold_48533/1447-1683 TT_RNIE_SLOW      .....................................................................................................................................................................................................................................................
Palatine_Tonsils_LANL_C6173648/336-470                         CCCUCCAUCGAGCACAAGGGCGCGAGCGAACGCUAAGAGUCCUGAGCUAAGCAAGGCGCCGAGGUAGACGACGAGUGAAAGAUUGG............CUAUACUUUCAUAUAUCUAUCCUCUCCUCAUAA....CCGGUCGCGG.CU.GC..............................................................................................
#=GR Palatine_Tonsils_LANL_C6173648/336-470 CODON              .....................................................................................................................................................................................................................................................
#=GR Palatine_Tonsils_LANL_C6173648/336-470 TT_RNIE_SLOW       .....................................................................................................................................................................................................................................................
SRS063932_LANL_scaffold_17762/234-1                            UCAUCGGAGCGUAUCUCUUCCGAGAGCAUAGGUGAUCCACCGAGCCUAGCGAAGAAGAUCAGGUCGACGACGAGUGAAUAGAUUGG............CUAUACUUUCAUAUAUCUAUCCUCUCCUCAUAA....CCGGUCGCGG.CU.GCACUCCGUCCUCCUUCGUCUCGCUCUCGCCCUCUUAGGAUCCCGCACCUGACGCUCGUGAGGUGUCUCGUACUGCCAAACAAUAGAAGACA.AUG
#=GR SRS063932_LANL_scaffold_17762/234-1 CODON                 .....................................................................................................................................................................................................................................................
#=GR SRS063932_LANL_scaffold_17762/234-1 TT_RNIE_SLOW          .....................................................................................................................................................................................................................................................
SRS048411_C6928200/382-146                                     CCCUCCAUCGAGCACAAGGGCGCGAGCGAACGCUAAGAGUCCUGAGCUAAGCAAGGCGCCGAGGUAGACGACGAGUGAAAGAUUGG............CUAUACUUUCAUAUAUCUAUCCUCUCCUCAUAA....CCGGUCGCGG.CU.GCACUCCGCCUCCCUCCCGCCACCCGCUGCUCUCUGCCUCCAGCGUUGCCUCUCUCCGAGAGGUCGCUCGUACUGCUUCAACAAUAGAAGACAAUG
#=GR SRS048411_C6928200/382-146 CODON                          ..................................................................................................................................................................................................................................................AUG
#=GR SRS048411_C6928200/382-146 TT_RNIE_SLOW                   .....................................................................................................................................................................................................................................................
SRS013164_Baylor_scaffold_10065/5349-5516                      CCCUCCAUCGAGCACAAGGGUGCGAGCGAACGCUAAGAGUCCUGAGCUAAGCAAGGCGCCGAGGUAGACGACGAGUGAAAGAUUGG............CUAUACUUUCAUAUAUCUAUCCUCUCCUCAUAA....CCGGUCGCGG.CU.GCACUCCGCCUCCCUCCCGCCACCCGC.....................................................................
#=GR SRS013164_Baylor_scaffold_10065/5349-5516 CODON           .....................................................................................................................................................................................................................................................
#=GR SRS013164_Baylor_scaffold_10065/5349-5516 TT_RNIE_SLOW    .....................................................................................................................................................................................................................................................
SRS015941_C3521747/211-1                                       CCCUCCAUCGAGCACCAGGGCGCGAGCGAACGCUAAGAGUCCUGAGCUAAGCAAGGCGCCGAGGUAGACGACGAGUGAAAGAUUGG............CUAUACUUUCAUAUAUCUAUCCUCUCCUCAUAA....CCGGUCGCGG.CU.GCACUCCGCCUCCCUCCCGCCACCCGCUGCUCUCUGCCUCCAGCGUUGCCUCUCUCCGAGAGGGCGCUCGUACUGCUUCA................
#=GR SRS015941_C3521747/211-1 CODON                            .....................................................................................................................................................................................................................................................
#=GR SRS015941_C3521747/211-1 TT_RNIE_SLOW                     .....................................................................................................................................................................................................................................................
SRS017139_Baylor_scaffold_54946/390-154                        CCCUCCAUCGAGCACAAGGGCGCGAGCGAACGCUAAGAGUCCUGAGCUAAGCAAGGCGCCGAGGUAGACGACGAGUGAAAGAUUGG............CUAUACUUUCAUAUAUCUAUCCUCUCCUCAUAA....CCGGUCGCGG.CU.GCACUCCGCCUCCCUCCCGCCACCCGCUGCUCUUUGCCUCCAGCGUUGCCUCUCCCAGAGAGGUCGCUCGUACUGCUUCAACAAUAGAAGACAAUG
#=GR SRS017139_Baylor_scaffold_54946/390-154 CODON             ...............................................STP................................................................................................................................................................................................AUG
#=GR SRS017139_Baylor_scaffold_54946/390-154 TT_RNIE_SLOW      .....................................................................................................................................................................................................................................................
SRS016600_C812171/154-390                                      CCCUCCAUCGAGCACAAGGGCGCGAGCGAACGCUAAGAGUCCUGAGCUAAGCAAGGCGCCGAGGUAGACGACGAGUGAAAGAUUGG............CUAUACUUUCAUAUAUCUAUCCUCUCCUCAUAA....CCGGUCGCGG.CU.GCACUCCGCCUCCCUCCCGCCACCCGCUGCUCUUUGCCUCCAGCGUUGCCUCUCCCCGAGAGGUCGCUCGUACUGCUUCAACAAUAGAAGACAAUG
#=GR SRS016600_C812171/154-390 CODON                           ..................................................................................................................................................................................................................................................AUG
#=GR SRS016600_C812171/154-390 TT_RNIE_SLOW                    .....................................................................................................................................................................................................................................................
SRS016746_Baylor_scaffold_51447/872-636                        UCACCGGAGCGUAUCUCUUCCGAGAGCAUAGGUGAUCCACCGAGCCUAGCGAAGAAGAUCAGGUUGACGACGAGUGAAUAGAUUGG............CUAUACUUUCAUAUAUCUAUCCUCUCCUCAUAA....CCGGUCGCGG.CU.GCACUCCGUCCUCCUUCGUCUCGCUCUCGCUCGCCUAAGGAUCCCACACCUGACACAUGUGAGGUGUCUCGUACUGCCAAACAAUAGAAGACAAUG
#=GR SRS016746_Baylor_scaffold_51447/872-636 CODON             ..................................................................................................................................................................................................................................................AUG
#=GR SRS016746_Baylor_scaffold_51447/872-636 TT_RNIE_SLOW      .....................................................................................................................................................................................................................................................
SRS055378_LANL_scaffold_10432/223-1                            UCACCGGAGCGUAUCUCUUCCGAGAGCAUAGGUGAUCCACCGAGCCUAGCGAAGAAGAAUAGGUCGACGACGAGUGAAUAGAUUGG............CUAUACUUUCAUAUAUCUAUCCUCUCCUCAUAA....CCGGUCGCGG.CU.GCACUCCGUCCUCCUUCGUCUCGCUCUCGCUCGCCUAAUGGUCCCACACCUGACGCUUGUGAGGUGUCUCGUACUGCCAAACAAUAGAAGAC....
#=GR SRS055378_LANL_scaffold_10432/223-1 CODON                 .....................................................................................................................................................................................................................................................
#=GR SRS055378_LANL_scaffold_10432/223-1 TT_RNIE_SLOW          .....................................................................................................................................................................................................................................................
SRS017439_Baylor_scaffold_45491/336-572                        CCCUCCAUCGAGCACAAGGGCGCGAGCGAACGCUAAGAGCCCUGAGCUAAGCAAGGCGCCGAGGUAGACGACGAGUGAAAGAUUGG............CUAUACUUUCAUAUAUCUAUCCUCUCCUCAUAA....CCGGUCGCGG.CU.GCACUCCGCCUCCCUCCCGCCACCCGCUGCUCUCUGCCUCCAGCGUUGCCUCUCCCCAAGAGGUCGCUCGUACUGCUUCAACAAUAGAAGACAAUG
#=GR SRS017439_Baylor_scaffold_45491/336-572 CODON             .....................................................................................................................................................................................................................................................
#=GR SRS017439_Baylor_scaffold_45491/336-572 TT_RNIE_SLOW      .....................................................................................................................................................................................................................................................
SRS049147_LANL_scaffold_12273/2341-2105                        CCCUCCAUCGGGCACCAGGGCGCGAGCGAACGCUAAGAGCUCUGAGCUAAGCAAGGCGCCGAGGUAGACGACGAGUGAAAGAUUGG............CUAUACUUUCAUAUAUCUAUCCUCUCCUCAUAA....CCGGUCGCGG.CU.GCACUCCGCCUCCCUCCCGCCACUCGCUGCUCUCUGCCUCCAGCGUUGCCUCUCCCCGAGAGGUCGCUCGUACUGCUUCAACAAUAGAAGACAAUG
#=GR SRS049147_LANL_scaffold_12273/2341-2105 CODON             ..................................................................................................................................................................................................................................................AUG
#=GR SRS049147_LANL_scaffold_12273/2341-2105 TT_RNIE_SLOW      .....................................................................................................................................................................................................................................................
SRS013881_WUGC_scaffold_12223/5173-4937                        CCCUCCAUCGAGCACAAGGGCGCGAGCGAACGCUAAGAGCCCUGAGCUAAGCAAGGCGCCGAGGUAGACGACGAGUGAAAGAUUGG............CUAUACUUUCAUAUAUCUAUCCUCUCCUCAUAA....CCGGUCGCGG.CU.GCACUCCGCCUCCCUCCCGCCACCCGCUGCUCUCUGCCUCCAGCGUUGCCUCUCCCCGAGAGGUCGCUCGUACUGCUUCAACAAUAGAAGACAAUG
#=GR SRS013881_WUGC_scaffold_12223/5173-4937 CODON             ..................................................................................................................................................................................................................................................AUG
#=GR SRS013881_WUGC_scaffold_12223/5173-4937 TT_RNIE_SLOW      .....................................................................................................................................................................................................................................................
SRS012279_Baylor_scaffold_38188/6266-6431                      CCCUCCAUCGGGCACCAGGGUGCGAGCGAACGCUAAGAGUCCUGAGCUAAGCAAGGCGCCGAGGUAGACGACGAGUGAAAGAUUGG............CUAUACUUUCAUAUAUCUAUCCUCUCCUCAUAA....CCGGUCGCGG.CU.GCACUCCGCCUCCCUCCCGCCACCC.......................................................................
#=GR SRS012279_Baylor_scaffold_38188/6266-6431 CODON           .....................................................................................................................................................................................................................................................
#=GR SRS012279_Baylor_scaffold_38188/6266-6431 TT_RNIE_SLOW    .....................................................................................................................................................................................................................................................
SRS044662_C1620928/1-197                                       ........................................CCUGAGCUAAGCAAGGCGCCGAGGUAGACGACGAGUGAAAGAUUGG............CUAUACUUUCAUAUAUCUAUCCUCUCCUCAUAA....CCGGUCGCGG.CU.GCACUCCGCCUCCCUCCCGCCACCCGCUGCUCUCUGCCUCCAGCGUUGCCUCUUCCCGAGAGGUCGCUCGUACUGCUUCAACAAUAGAAGACAAUG
#=GR SRS044662_C1620928/1-197 CODON                            ..................................................................................................................................................................................................................................................AUG
#=GR SRS044662_C1620928/1-197 TT_RNIE_SLOW                     .....................................................................................................................................................................................................................................................
SRS011310_Baylor_scaffold_13983/2749-2947                      CCCUCCAUCGGGCACCAGGGUGCGAGCGAACGCUAAGAGCUCUGAGCUAAGCAAGGCGCCGAGGUAGACGACGAGUGAAAGAUUGG............CUAUACUUUCAUAUAUCUAUCCUCUCCUCAUAA....CCGGUCGCGG.CU.GCACUCCGCCUCCCUCCCGCCACCCGCUGCUCUUUGCCUCCAGCGUUGCCUCUCCCCG......................................
#=GR SRS011310_Baylor_scaffold_13983/2749-2947 CODON           .....................................................................................................................................................................................................................................................
#=GR SRS011310_Baylor_scaffold_13983/2749-2947 TT_RNIE_SLOW    .....................................................................................................................................................................................................................................................
SRS024355_LANL_scaffold_34750/522-286                          CCUGACUUCGCUUCAGAUCACAGAGUAGUUUCAUAAAGAUCGCAGUNNNNNNNNNNNNNNNNNNNNNNNNNNNNNNNNNAGAUUGG............CUAUACUUUCAUAUAUCUAUCCUCUCCUCAUAA....CCGGUCGCGG.CU.GCACUCCGCCUCCCUCCCGCCACCCGCUGCUCUCUGCCUCCAGCGUUGCCUCUCCCAGAGAGGUCGCUCGUACUGCUUCAACAAUAGAAGACAAUG
#=GR SRS024355_LANL_scaffold_34750/522-286 CODON               ..................................................................................................................................................................................................................................................AUG
#=GR SRS024355_LANL_scaffold_34750/522-286 TT_RNIE_SLOW        .....................................................................................................................................................................................................................................................
SRS024381_C2388111/393-157                                     CCCUCCAUCGAGCACCAGGGCGAGAGCGAACGCUAAGAGCCCUGAGCUAAGCAAGGCGCCGAGGUAGACGACGAGUGAAAGAUUGG............CUAUACUUUCAUAUAUCUAUCCUCUCCUCAUAA....CCGGUCGCGG.CU.GCACUCCGCCUCCCUCCCGCCACUCGCUGCUCUCUGCCUCCAGCGUUGCCUCUCUCCGAGAGGUCGCUCGUACUGCUUCAACAAUAGAAGACAAUG
#=GR SRS024381_C2388111/393-157 CODON                          .....................................................................................................................................................................................................................................................
#=GR SRS024381_C2388111/393-157 TT_RNIE_SLOW                   .....................................................................................................................................................................................................................................................
SRS042131_WUGC_scaffold_5469/6330-6094                         CCCUCCAUCGAGCACCAGGGCGCGAGCGAACGCUAAGAGUCCUGAGCUAAGCAAGGCGCCGAGGUAGACGACGAGUGAAAGAUUGG............CUAUACUUUCAUAUAUCUAUCCUCUCCUCAUAA....CCGGUCGCGG.CU.GCACUCCGCCUUCCUCCCGCCACUCGCUGCUCUCUGCCUCCAGCGUUGCCUCUCCCCGAGAGGUCGCUCGUACUGCUUCAACAAUAGAAGACAAUG
#=GR SRS042131_WUGC_scaffold_5469/6330-6094 CODON              ..................................................................................................................................................................................................................................................AUG
#=GR SRS042131_WUGC_scaffold_5469/6330-6094 TT_RNIE_SLOW       .....................................................................................................................................................................................................................................................
SRS011306_Baylor_scaffold_188/2487-2251                        CCCUCCAUCGAGCACAAGGGCGCGAGCGAACGCUAAGAGCUCUGAGCUAAGCAAGGCGCCGAGGUAGACGACGAGUGAAAGAUUGG............CUAUACUUUCAUAUAUCUAUCCUCUCCUCAUAA....CCGGUCGCGG.CU.GCACUCCGCCUCCCUCCCGCCACCCGCUGCUCUCUGCCUCCAGCGUUGCCUCUCCCCGAGAGGUCGCUCGUACUGCUUCAACAAUAGAAGACAAUG
#=GR SRS011306_Baylor_scaffold_188/2487-2251 CODON             ..................................................................................................................................................................................................................................................AUG
#=GR SRS011306_Baylor_scaffold_188/2487-2251 TT_RNIE_SLOW      .....................................................................................................................................................................................................................................................
SRS011126_Baylor_scaffold_20302/234-1                          UCAUCGGAGCGUAUCUCUUCCGAGAGCAUAGGUGAUCCACCGAGCCUAGCGAAGAAGAUCAGGUCGACGACGAGUGAAUAGAUUGG............CUAUACUUUCAUAUAUCUAUCCUCUCCUCAUAA....CCGGUCGCGG.CU.GCACUCCGUCCUCCUUCGUCUCGCUCUCGCCCUCCUAGGAUCCCGCACCUGACGCUCGUGAGGUGUCUCGUACUGCCAAACAAUAGAAGACA.AUG
#=GR SRS011126_Baylor_scaffold_20302/234-1 CODON               .....................................................................................................................................................................................................................................................
#=GR SRS011126_Baylor_scaffold_20302/234-1 TT_RNIE_SLOW        .....................................................................................................................................................................................................................................................
SRS011140_Baylor_scaffold_48076/421-185                        CCCUCCAUCGAGCACCAGGGCGCGAGCGAACGCUAAGAGCUCUGAGCUAAGCAAGGCGCCGAGGUAGACGACGAGUGAAAGAUUGG............CUAUACUUUCAUAUAUCUAUCCUCUCCUCAUAA....CCGGUCGCGG.CU.GCACUCCGCCUCCCUCCCGCCACCCGCUGCUCUCUGCCUCCAGCGUUGCCUCUCCCCGAGAGGUCGCUCGUACUGCUUCAACAAUAGAAGACAAUG
#=GR SRS011140_Baylor_scaffold_48076/421-185 CODON             ..................................................................................................................................................................................................................................................AUG
#=GR SRS011140_Baylor_scaffold_48076/421-185 TT_RNIE_SLOW      .....................................................................................................................................................................................................................................................
SRS013947_WUGC_scaffold_13455/2670-2434                        CCCUCCAUCGAGCACAAGGGCGCGAGCGAACGCUAAGAGUCCUGAGCUAAGCAAGGCGCCGAGGUAGACGACGAGUGAAAGAUUGG............CUAUACUUUCAUAUAUCUAUCCUCUCCUCAUAA....CCGGUCGCGG.CU.GCACUCCGCCUCCCUCCCGCCACUCGCUGCUCUUUGCCUCCAGCGUUGCCUCUCCCCAAGAGGUCGCUCGUACUGCUUCAACAAUAGAAGACAAUG
#=GR SRS013947_WUGC_scaffold_13455/2670-2434 CODON             ..................................................................................................................................................................................................................................................AUG
#=GR SRS013947_WUGC_scaffold_13455/2670-2434 TT_RNIE_SLOW      .....................................................................................................................................................................................................................................................
SRS075404_C3684462/544-749                                     CCCUCCAUCGAGCACAAGGGCGCGAGCGAACGCUAAGAGUCCUGAGCUAAGCAAGGCGCCGAGGUAGACGACGAGUGAAAGAUUGG............CUAUACUUUCAUAUAUCUAUCCUCUCCUCAUAA....CCGGUCGCGG.CU.GCACUCCGCCUCCCUCCCGCCACCCGCUGCUCUUUGCCUCCAGCGUUGCCUCUCCCCAAGAGGUC...............................
#=GR SRS075404_C3684462/544-749 CODON                          .....................................................................................................................................................................................................................................................
#=GR SRS075404_C3684462/544-749 TT_RNIE_SLOW                   .....................................................................................................................................................................................................................................................
SRS013946_WUGC_scaffold_140/21493-21259                        CCUCCAUCGAGUGUCGUGAGACAAGAGCGAAUGCUAAGAGCCUGAGCUAAGCAAGACGCCGAGGUAGACGACGAGUGAAAGAUUGG............CUAUACUUUCAUAUAUCUAUCCUCUCCUCAUAA....CCGGUCGCGG.CU.GCACUCCGCCUGCCUCCCGUCCCGCCCACUCACUGCCUCCAGCAUUGCCCUCCUCGAGAGGUCGCUCGUACUGCUUCAACAAUAGAAGACA..AUG
#=GR SRS013946_WUGC_scaffold_140/21493-21259 CODON             ..................................................................................................................................................................................................................................................AUG
#=GR SRS013946_WUGC_scaffold_140/21493-21259 TT_RNIE_SLOW      .....................................................................................................................................................................................................................................................
SRS014124_WUGC_scaffold_61000/4804-5040                        CCCUCCAUCGAGCACCAGGGCGCGAGCGAACGCUAAGAGUCCUGAGCUAAGCAAGGCGCCGAGGUAGACGACGAGUGAAAGAUUGG............CUAUACUUUCAUAUAUCUAUCCUCUCCUCAUAA....CCGGUCGCGG.CU.GCACUCCGCCUCCCUCCCGCCACUCGCUGCUCUCUGCCUCCAGCGUUGCCUCUCCCCGAGAGGUCGCUCGUACUGCUUCAACAAUAGAAGACAAUG
#=GR SRS014124_WUGC_scaffold_61000/4804-5040 CODON             ..................................................................................................................................................................................................................................................AUG
#=GR SRS014124_WUGC_scaffold_61000/4804-5040 TT_RNIE_SLOW      .....................................................................................................................................................................................................................................................
SRS022602_Baylor_scaffold_69535/678-911                        CCCUCCAUCGAGCGCAAGGGCGCGAGCGAACGCUAAGAGUCCUGAGCUAAGCAAGGCGCCGAGGUAGACGACGAGUGAAAGAUUGG............CUAUACUUUCAUAUAUCUAUCCUCUCCUCAUAA....CCGGUCGCGG.CU.GCACUCCGCCUCCCUCCCGCCACCCGCUGCUCUCUGCCUCCAGCGUUGCCUCUCCCCGAGAGGUCGCUCGUACUGCUUCAACAAUAGAAGACAAUG
#=GR SRS022602_Baylor_scaffold_69535/678-911 CODON             .....................................................................................................................................................................................................................................................
#=GR SRS022602_Baylor_scaffold_69535/678-911 TT_RNIE_SLOW      .....................................................................................................................................................................................................................................................
SRS043422_C2652059/246-11                                      CCUCCAUCGAGUGCCGCAAGACAAGAGCGAAUGCUAAGAGCCUGAGCUAAGCAAGACGCCGAGGUAGACGACGAGUGAAAGAUUGG............CUAUACUUUCAUAUAUCUAUCCUCUCCUCAUAA....CCGGUCGCGG.CU.GCACUCCGCCUGCCUCCCGUCCCGCCCGCUCACUGCCUCCAGCAUUGCCCUCCUCGAGAGGUCGCUCGUACUGCUUCAACAAUAGAAGACA..AUG
#=GR SRS043422_C2652059/246-11 CODON                           .....................................................................................................................................................................................................................................................
#=GR SRS043422_C2652059/246-11 TT_RNIE_SLOW                    .....................................................................................................................................................................................................................................................
SRS014573_WUGC_scaffold_53341/2182-1946                        CCCUCCAUCGAGCCCCAGGGCGCGAGCGAACGCUAAGAGUCCUGAGCUAAGCAAGGCGCCGAGGUAGACGACGAGUGAAAGAUUGG............CUAUACUUUCAUAUAUCUAUCCUCUCCUCAUAA....CCGGUCGCGG.CU.GCACUCCGCCUCCCUCCCGCCACUCGCUGCUCUCUGCCUCCAGCGUUGCCUCUCCCCGAGAGGUCGCUCGUACUGCUUCAACAAUAGAAGACAAUG
#=GR SRS014573_WUGC_scaffold_53341/2182-1946 CODON             ..................................................................................................................................................................................................................................................AUG
#=GR SRS014573_WUGC_scaffold_53341/2182-1946 TT_RNIE_SLOW      .....................................................................................................................................................................................................................................................
SRS013836_C4764451/252-17                                      UCAUCGGAGCGUAUCUCUCUAGAGAGCAUAGGUGAUCCACCGAGCCUAGCGAAGAAGAUCAGGUCGACGACGAGUGAAUAGAUUGG............CUAUACUUUCAUAUAUCUAUCCUCUCCUCAUAA....CCGGUCGCGG.CU.GCACUCCGUCCUCCUUCGUCUCGCUCUCGCCCUCCUAGGAUCCCACACCUGACGCUUGUGAGGUGUCUCGUACUGCCAAACAAUAGAAGACA.AUG
#=GR SRS013836_C4764451/252-17 CODON                           .....................................................................................................................................................................................................................................................
#=GR SRS013836_C4764451/252-17 TT_RNIE_SLOW                    .....................................................................................................................................................................................................................................................
SRS013879_WUGC_scaffold_28433/466-230                          CCCUCCAUCGGGCACCAGGGUGCGAGCGAACGCUAAGAGUCCUGAGCUAAGCAAGGCGCCGAGGUAGACGACGAGUGAAAGAUUGG............CUAUACUUUCAUAUAUCUAUCCUCUCCUCAUAA....CCGGUCGCGG.CU.GCACUCCGCCUCCCUCCCGCCACCCGCUGCUCUUUGCCUCCAGCGUUGCCUCUCCCCAAGAGGUCGCUCGUACUGCUUCAACAAUAGAAGACAAUG
#=GR SRS013879_WUGC_scaffold_28433/466-230 CODON               .....................................................................................................................................................................................................................................................
#=GR SRS013879_WUGC_scaffold_28433/466-230 TT_RNIE_SLOW        .....................................................................................................................................................................................................................................................
SRS022621_Baylor_scaffold_21872/2257-2021                      CCCUCCAUCGAGCACCAGGGCGCGAGCGAACGCUAAGAGUCCUGAGCUAAGCAAGGCGCCGAGGUAGACGACGAGUGAAAGAUUGG............CUAUACUUUCAUAUAUCUAUCCUCUCCUCAUAA....CCGGUCGCGG.CU.GCACUCCGCCUCCCUCCCGCCACUCGCUGCUCUUUGCCUCCAGCGUUGCCUCUCCCCGAGAGGUCGCUCGUACUGCUUCAACAAUAGAAGACAAUG
#=GR SRS022621_Baylor_scaffold_21872/2257-2021 CODON           ..................................................................................................................................................................................................................................................AUG
#=GR SRS022621_Baylor_scaffold_21872/2257-2021 TT_RNIE_SLOW    .....................................................................................................................................................................................................................................................
SRS018439_Baylor_scaffold_23532/8951-9187                      CCCUCCAUCGAGCACCAGGGCGCGAGCGAACGCUAAGAGUCCUGAGCUAAGCAAGGCGCCGAGGUAGACGACGAGUGAAAGAUUGG............CUAUACUUUCAUAUAUCUAUCCUCUCCUCAUAA....CCGGUCGCGG.CU.GCACUCCGCCUCCCUCCCGCCACUCGCUGCUCUCUGCCUCCAGCGUUGCCUCUCCCUGAGAGGUCGCUCGUACUGCUUCAACAAUAGAAGACAAUG
#=GR SRS018439_Baylor_scaffold_23532/8951-9187 CODON           ..................................................................................................................................................................................................................................................AUG
#=GR SRS018439_Baylor_scaffold_23532/8951-9187 TT_RNIE_SLOW    .....................................................................................................................................................................................................................................................
SRS017533_Baylor_scaffold_41553/137-373                        CCCUCCAUCGAGCACAAGGGCGCGAGCGAACGCUAAGAGCCCUGAGCUAAGCAAGGCGCCGAGGUAGACGACGAGUGAAAGAUUGG............CUAUACUUUCAUAUAUCUAUCCUCUCCUCAUAA....CCGGUCGCGG.CU.GCACUCCGCCUCCCUCCCGCCACUCGCUGCUCUCUGCCUCCAGCGUUGCCUCUCCCCGAGAGGUCGCUCGUACUGCUUCAACAAUAGAAGACAAUG
#=GR SRS017533_Baylor_scaffold_41553/137-373 CODON             ..................................................................................................................................................................................................................................................AUG
#=GR SRS017533_Baylor_scaffold_41553/137-373 TT_RNIE_SLOW      .....................................................................................................................................................................................................................................................
SRS019126_WUGC_scaffold_4619/2517-2281                         CCCUCCAUCGAGCACAAGGGUGCAAGCGAACGCUAAGAGUCCUGAGCUAAGCAAGGCGCCGAGGUAGACGACGAGUGAAAGAUUGG............CUAUACUUUCAUAUAUCUAUCCUCUCCUCAUAA....CCGGUCGCGG.CU.GCACUCCGCCUCCCUCCCGCCACCCGCUGCUCUCUGCCUCCAGCGUUGCCUCUCCCCGAGAGGUCGCUCGUACUGCUUCAACAAUAGAAGACAAUG
#=GR SRS019126_WUGC_scaffold_4619/2517-2281 CODON              ..................................................................................................................................................................................................................................................AUG
#=GR SRS019126_WUGC_scaffold_4619/2517-2281 TT_RNIE_SLOW       .....................................................................................................................................................................................................................................................
SRS023926_Baylor_scaffold_26039/6197-6433                      CCCUCCAUCGGGCACCAGGGUGCGAGCGAACGCUAAGAGUCCUGAGCUAAGCAAGGCGCCGAGGUAGACGACGAGUGAAAGAUUGG............CUAUACUUUCAUAUAUCUAUCCUCUCCUCAUAA....CCGGUCGCGG.CU.GCACUCCGCCUCCCUCCCGCCACCCGCUGCUCUCUGCCUCCAGCGUUGCCUCUCCCCGAGAGGUCGCUCGUACUGCUUCAACAAUAGAAGACAAUG
#=GR SRS023926_Baylor_scaffold_26039/6197-6433 CODON           ..................................................................................................................................................................................................................................................AUG
#=GR SRS023926_Baylor_scaffold_26039/6197-6433 TT_RNIE_SLOW    .....................................................................................................................................................................................................................................................
SRS043772_WUGC_scaffold_22755/201-437                          UCACCGGAGCGUAUCUCUUCCGAGAGUAUAGGUGAUCCACCGAGCCUAGCGAAGAAGAUCAGGUCGACGACGAGUGAAUAGAUUGG............CUAUACUUUCAUAUAUCUAUCCUCUCCUCAUAA....CCGGUCGCGG.CU.GCACUCCGUCCUCCUUCGUCUCGCUCUCGCUCGCCUAAGGGUCCCACACCUGACACAUGUGAGGUGUCUCGUACUGCCAAACAAUAGAAGACAAUG
#=GR SRS043772_WUGC_scaffold_22755/201-437 CODON               ..................................................................................................................................................................................................................................................AUG
#=GR SRS043772_WUGC_scaffold_22755/201-437 TT_RNIE_SLOW        .....................................................................................................................................................................................................................................................
SRS024375_LANL_scaffold_10736/3532-3296                        CCCUCCAUCGAGCACAAGGGCGCGAGCGAAUGCUAAGAGUCCUGAGCUAAGCAAGGCGCCGAGGUAGACGACGAGUGAAAGAUUGG............CUAUACUUUCAUAUAUCUAUCCUCUCCUCAUAA....CCGGUCGCGG.CU.GCACUCCGCCUCCCUCCCGCCACCCGCUGCUCUCUGCCUCCAGCGUUGCCUCUCCCCGAGAGGUCGCUCGUACUGCUUCAACAAUAGAAGACAAUG
#=GR SRS024375_LANL_scaffold_10736/3532-3296 CODON             ..................................................................................................................................................................................................................................................AUG
#=GR SRS024375_LANL_scaffold_10736/3532-3296 TT_RNIE_SLOW      .....................................................................................................................................................................................................................................................
SRS024441_LANL_scaffold_44794/3660-3896                        CCCUCCAUCGAGCACCAGGGCGCGAGCGAACGCUAAGAGUCCUGAGCAAAGCAAGGCGCCGAGGUAGACGACGAGUGAAAGAUUGG............CUAUACUUUCAUAUAUCUAUCCUCUCCUCAUAA....CCGGUCGCGG.CU.GCACUCCGCCUCCCUCCCGCCACCCGCUGCUCUCUGCCUCCAGCGUUGCCUCUCCCCGAGAGGUCGCUCGUACUGCUUCAACAAUAGAAGACAAUG
#=GR SRS024441_LANL_scaffold_44794/3660-3896 CODON             ..................................................................................................................................................................................................................................................AUG
#=GR SRS024441_LANL_scaffold_44794/3660-3896 TT_RNIE_SLOW      .....................................................................................................................................................................................................................................................
SRS049318_LANL_scaffold_50729/222-1                            UCAUCGGAGCGUAUCUCUCUAGAGAGCAUAGGUGAUCCGCUGAGCCUAGCGAAGAAGAUCAGGUCGACGACGAGUGAAUAGAUUGG............CUAUACUUUCAUAUAUCUAUCCUCUCCUCAUAA....CCGGUCGCGG.CU.GCACUCCGUCCUCCUUCGUCUCGCUCUCGCCCUCUUAGGAUCCCACACCUGACGCUCGUGAGGUGUCUCGUACUGCCAAACAAUAGAAGAC.....
#=GR SRS049318_LANL_scaffold_50729/222-1 CODON                 .....................................................................................................................................................................................................................................................
#=GR SRS049318_LANL_scaffold_50729/222-1 TT_RNIE_SLOW          .....................................................................................................................................................................................................................................................
SRS052876_LANL_scaffold_40470/1324-1560                        CCCUCCAUCGAGCACAAGGGCGCUAGCGAACACUAAGAGUCCUGAGCUAAGCAAGGCGCCGAGGUAGACGACGAGUGAAAGAUUGG............CUAUACUUUCAUAUAUCUAUCCUCUCCUCAUAA....CCGGUCGCGG.CU.GCACUCCGCCUCCCUCCCGCCACCUGCUGCUCUUUGUCUCCAGCGUUGCCUCUCCCCGAGAGGUCGCUCGUACUGCUUCAACAAUAGAAGACAAUG
#=GR SRS052876_LANL_scaffold_40470/1324-1560 CODON             ..................................................................................................................................................................................................................................................AUG
#=GR SRS052876_LANL_scaffold_40470/1324-1560 TT_RNIE_SLOW      .....................................................................................................................................................................................................................................................
SRS063272_C748000/2382-2148                                    CCUCCAUCGAGUCCCGCGAGACAAGAGCGAAUGCUAAGAGCCUGAGCUAAGCAAGACGCCGAGGUAGACGACGAGUGAAAGAUUGG............CUAUACUUUCAUAUAUCUAUCCUCUCCUCAUAA....CCGGUCGCGG.CU.GCACUCCGCCUGCCUCCCGUCCCGCCCACUCACUGCCUCCAGCAUUGCCCUCCUCGAGAGGUCGCUCGUACUGCUUCAACAAUAGAAGACA..AUG
#=GR SRS063272_C748000/2382-2148 CODON                         ..................................................................................................................................................................................................................................................AUG
#=GR SRS063272_C748000/2382-2148 TT_RNIE_SLOW                  .....................................................................................................................................................................................................................................................
NZ_JRAR01000001.1/21082-21299                                  UAAUUCAACGAUGCCGAUGAGAUAGAUUGAGCUCAAGGUCAAAAGACGGAGGAUACAUCAGGCUGGAGAUUUGGUGAAUAGAUUGG............CUAUACUUUCAUAUUUCUAUCCUCUCCUCAUAA....CCGGUCGCGG.CU.GCACCGCUCUGGCUCUCUCCGCACAAAUACUGAGCUCGUCCUCUCUCUCGAGGCGCUAAACAAGAAAGAAUAAA...................AUG
#=GR NZ_JRAR01000001.1/21082-21299 CODON                       ..................................................................................................................................................................................................................................................AUG
#=GR NZ_JRAR01000001.1/21082-21299 TT_RNIE_SLOW                .....................................................................................................................................................................................................................................................
NZ_JRAO01000015.1/141515-141306                                CGAGAGACUCGACACAUGAUUUAUUGAUGCGGUAGGGCGGGGAUGACCCCUCGCAGCUGGAGUCUGAGACUGGGCGAAUAGAUUGG............CUAUACUUUCAUAUUUCUAUCCUCUCCUCAUAA....CCGGUCGCGG.CU.GCGCCACUCAGACACUCUCGAGGCUUCUGACCCCACAGAGCCCCAUCGCCCAAAUUUAAGAUAACA...........................AUG
#=GR NZ_JRAO01000015.1/141515-141306 CODON                     ..................................................................................................................................................................................................................................................AUG
#=GR NZ_JRAO01000015.1/141515-141306 TT_RNIE_SLOW              .....................................................................................................................................................................................................................................................
SRS065099_LANL_scaffold_75481/364-534                          UAGGAGCUAAUGGUCGCUAGAGCAUGACAGAGAAGUAGCAGAAUAGGUCAGGAUCCCCUAGGAGGGACGAUGGGUGAAUAGAUUGG.............CUAUACUUUCAUUAUCUAUCCUCUCCUCAUAA....CCGGUCGCGG.CU.GCACUCCGCCUCCCUCCCGCCACCCGCUGCUCUUUGCCUCC.......................................................
#=GR SRS065099_LANL_scaffold_75481/364-534 CODON               .....................................................................................................................................................................................................................................................
#=GR SRS065099_LANL_scaffold_75481/364-534 TT_RNIE_SLOW        .....................................................................................................................................................................................................................................................
SRS024087_LANL_scaffold_10975/226-1                            AAGGAGCUGAUGGUCGCUAGAGCAUGACAGAGAAGUAGCAGAAUAGGUCAGGAUCCCCAAGGAGGGACGAUGGGUGAAUAGAUUGG.............CUAUACUUUCAUUAUCUAUCCUCUCCUCAUAA....CCGGUCGCGG.CU.GCACUCCGCCCUCCUACCCUCGCCUCCUGCCACGCUCUCAUCCCCCGACUCGUCGGGAGGCUCGUACUGCCCAACAAUAGAAGACA.......AUG
#=GR SRS024087_LANL_scaffold_10975/226-1 CODON                 .............................................................................................................................PTS.....................................................................................................................
#=GR SRS024087_LANL_scaffold_10975/226-1 TT_RNIE_SLOW          .....................................................................................................................................................................................................................................................
SRS051941_C4050112/600-828                                     UAGGAGCUAAUGGUCGCUAGAGCAUGACAGAGAAGUAGCAGAAUAGGUCAGGAUCCCCUAGGAGGGACGAUGGGUAAAUAGAUUGG.............CUAUACUUUCAUUAUCUAUCCUCUCCUCAUAA....CCGGUCGCGG.CU.GCACUCCGCCCUCCUACCCUCACCUCCUGCCACACUCUCAUCCCCCGACUCGUCGGGUGGCUCGUACUGCCCAACAAUAGAAGACA.......AUG
#=GR SRS051941_C4050112/600-828 CODON                          .....................................................................................................................................................................................................................................................
#=GR SRS051941_C4050112/600-828 TT_RNIE_SLOW                   .....................................................................................................................................................................................................................................................
SRS013252_C3518045/227-1                                       AAGGAGCUGAUGGGUGCUAGAGCAUGACAGAGAAGUAGCAGAAUAGGUCAGGAUCCUUCAGGAGGGACGAUGGGUGAAUAGAUUGG.............CUAUACUUUCAUUAUCUAUCCUCUCCUCAUAA....CCGGUCGCGG.CU.GCACUCCGCCCUCCUACCCUCGCCUCCUGCCACGCUCCCAUCCCCCGACUCGUCGGGAGGCUCGUACUGCCCAACAAUAGAAGACA.......AUG
#=GR SRS013252_C3518045/227-1 CODON                            .............................................................................................................................PTS.....................................................................................................................
#=GR SRS013252_C3518045/227-1 TT_RNIE_SLOW                     .....................................................................................................................................................................................................................................................
SRS020340_C2851743/218-378                                     AAGGAGCUGAUGGUCGCUAGAGCAUGACAGAGAAGUAGCAGAAUAGGUCAGGAUCCCCAAGGAGGGACGAUGGGUGAAUAGAUUGG.............CUAUACUUUCAUUAUCUAUCCUCUCCUCAUAA....CCGGUCGCGG.CU.GCACUCCGCCUCCCUCCCGCCACCCGCUGCU.................................................................
#=GR SRS020340_C2851743/218-378 CODON                          .....................................................................................................................................................................................................................................................
#=GR SRS020340_C2851743/218-378 TT_RNIE_SLOW                   .....................................................................................................................................................................................................................................................
SRS022602_Baylor_scaffold_25508/362-590                        AAGGAGCUGAUGGUCGCUAGAGCAUGACAGAGAAGUAGCAGAAUAGGUCAGGAUCCCCAAGGAGGGACGAUGGGUGAAUAGAUUGG.............CUAUACUUUCAUUAUCUAUCCUCUCCUCAUAA....CCGGUCGCGG.CU.GCACUCCGCCCUCCUACCCUCGCCUCCUGCCACGCUCCCAUCCCCCGACUCGUCGGGAGGCUCGUACUGCCCAACAAUAGAAGACA.......AUG
#=GR SRS022602_Baylor_scaffold_25508/362-590 CODON             ..................................................................................................................................................................................................................................................AUG
#=GR SRS022602_Baylor_scaffold_25508/362-590 TT_RNIE_SLOW      .....................................................................................................................................................................................................................................................
SRS013533_C5285183/254-26                                      AAGGAGCUGAUGGUCGCUAGAGCAUGACAGAGAAGUAGCAGAAUAGGUCAGGAUCCUUCAGGAGGGACGAUGGGUGAAUAGAUUGG.............CUAUACUUUCAUUAUCUAUCCUCUCCUCAUAA....CCGGUCGCGG.CU.GCACUCCGCCCUCCUACCCUCGCCUCCUGCCACGCUCCCAUCCCCCGACUCGUCGGGAGGCUCGUACUGCCCAACAAUAGAAGACA.......AUG
#=GR SRS013533_C5285183/254-26 CODON                           .....................................................................................................................................................................................................................................................
#=GR SRS013533_C5285183/254-26 TT_RNIE_SLOW                    .....................................................................................................................................................................................................................................................
SRS064449_LANL_scaffold_59809/821-998                          CUAGGAGCUAAUGACGCUAGAGCAUGACAGAGACGUAGCAGAAUAGGUCAGGAUCCCCUAGGAGGGACGAUGGGUGAAUAGAUUGG.............CUAUACUUUCAUUAUCUAUCCUCUCCUCAUAA....CCGGUCGCGG.CU.GCACUCCGCCCUCCUCCCCUCACCUCCUGCCACACUCCCAUCCCCCGA................................................
#=GR SRS064449_LANL_scaffold_59809/821-998 CODON               .....................................................................................................................................................................................................................................................
#=GR SRS064449_LANL_scaffold_59809/821-998 TT_RNIE_SLOW        .....................................................................................................................................................................................................................................................
SRS018394_Baylor_scaffold_53532/405-631                        AAGGAGCUGAUGGUCUCUAGAGCAUGACAGAGAAGUAGCAGAAUAGGUCAGGAUCCUUCAGGAGGGACGAUGGGUGAAUAGAUUGG.............CUAUACUUUCAUUAUCUAUCCUCUCCUCAUAA....CCGGUCGCGG.CU.GCACUCCGCCCUCCUAUCCUCGCCUCCUACCACGCUCCCAUCCCCCGACUCGUCGGGAGGCUCGUACUGCCCAACAAUAGAAGACA.......AUG
#=GR SRS018394_Baylor_scaffold_53532/405-631 CODON             .....................................................................................................................................................................................................................................................
#=GR SRS018394_Baylor_scaffold_53532/405-631 TT_RNIE_SLOW      .....................................................................................................................................................................................................................................................
SRS018443_C3747335/227-1                                       AAGGAACUGAUGGUCGCUAGAGCAUGACAGAGAAGUAGCAGAAUAGGUCAGGAUCCCCUAGGAGGGACGAUGGGUGAAUAGAUUGG.............CUAUACUUUCAUUAUCUAUCCUCUCCUCAUAA....CCGGUCGCGG.CU.GCACUCCGCCCUCCUACCCUCGCCUCCUGACACGCUCCCAUCCCCCGACUCUUCGGGAGGCUCGUACUGCCCAACAAUAGAAGACA.......AUG
#=GR SRS018443_C3747335/227-1 CODON                            .....................................................................................................................................................................................................................................................
#=GR SRS018443_C3747335/227-1 TT_RNIE_SLOW                     .....................................................................................................................................................................................................................................................
SRS055378_LANL_scaffold_13183/382-154                          UAGGAGCUAAUGGACGCUAGAGCAUGACAGAGAAGUAGCAGAAUAGGUCAGGAUCCCCUAGGAGGGACGAUGGGUGAAUAGAUUGG.............CUAUACUUUCAUUAUCUAUCCUCUCCUCAUAA....CCGGUCGCGG.CU.GCACUCCGCCCUCCUCCCCUCACCUCCUGUCACACUCCCAUCCCCCGACUCGUCGGGUGGCUCGUACUGCCCAACAAUAGAAGACA.......AUG
#=GR SRS055378_LANL_scaffold_13183/382-154 CODON               .....................................................................................................................................................................................................................................................
#=GR SRS055378_LANL_scaffold_13183/382-154 TT_RNIE_SLOW        .....................................................................................................................................................................................................................................................
SRS011343_Baylor_scaffold_40465/3379-3607                      AAAGGAGCUGAUGGUCACUAGAGCAUGACAGAGAAGUAGCAGAUAGGUCAGGAUCCUUCAGGAGGGACGAUGGGUGAAUAGAUUGG.............CUAUACUUUCAUUAUCUAUCCUCUCCUCAUAA....CCGGUCGCGG.CU.GCACUCCGCCCUCCUACCCUCGCCUCCUGCCACGCUCCCAUCCCCCGACUCGUCGGGAGGCUCGUACUGCCCAACAAUAGAAGACA.......AUG
#=GR SRS011343_Baylor_scaffold_40465/3379-3607 CODON           ..................................................................................................................................................................................................................................................AUG
#=GR SRS011343_Baylor_scaffold_40465/3379-3607 TT_RNIE_SLOW    .....................................................................................................................................................................................................................................................
SRS022536_LANL_scaffold_94018/534-762                          UAGGAGCUAAUGGUCGCUAGAGCAUGACAGAGAAGUAGCAGAAUAGGUCAGGAUCCCCUAGGAGGGACGAUGGGUGAAUAGAUUGG.............CUAUACUUUCAUUAUCUAUCCUCUCCUCAUAA....CCGGUCGCGG.CU.GCACUCCGCCCUCCUCCCCUCCCCUCCUGCCACACUCCCAUCCCCCGACUCGUCGGGAGGCUCGUACUGCCCAACAAUAGAAGACA.......AUG
#=GR SRS022536_LANL_scaffold_94018/534-762 CODON               ..................................................................................................................................................................................................................................................AUG
#=GR SRS022536_LANL_scaffold_94018/534-762 TT_RNIE_SLOW        .....................................................................................................................................................................................................................................................
SRS018394_Baylor_scaffold_31406/221-1                          CCCGCCAUAGAGCCCUGCUCUCGGACGUGUCGGGGCCUAGCCCUAGGGAUGAUGCUCGGAUGAGGUACGAUGAGUGAAUAGAUUGG.............CUAUACUUUCAAUAUCUAUCCUCUCCUCAUAA....CCGGUCGCGG.CU.GCACUCCGUCCUCCAUCCCAGCUAUCCACCUCCCGCGCUACUCCCGCGGCGGAGCUGCUACUCAAUCAAUAGAAGACA...............AUG
#=GR SRS018394_Baylor_scaffold_31406/221-1 CODON               .....................................................................................................................................................................................................................................................
#=GR SRS018394_Baylor_scaffold_31406/221-1 TT_RNIE_SLOW        .....................................................................................................................................................................................................................................................
SRS063932_LANL_scaffold_4135/290-510                           CCCGCCAUAGAGCCCUGCUCUCGGACGUGUCGGGGCCUAGCCCUAGGGAUGAUGCUCGGAUGAGGUACGAUGAGUGAAUAGAUUGG.............CUAUACUUUCAAUAUCUAUCCUCUCCUCAUAA....CCGGUCGCGG.CU.GCACUCCGUCCUCCAUCCCAGCUAUCCACCUCCCGCGCUACUCCCGCGGUGGAGCUGCUACUCAAUCAAUAGAAGACA...............AUG
#=GR SRS063932_LANL_scaffold_4135/290-510 CODON                ..................................................................................................................................................................................................................................................AUG
#=GR SRS063932_LANL_scaffold_4135/290-510 TT_RNIE_SLOW         .....................................................................................................................................................................................................................................................
SRS021484_C2188525/463-633                                     GCGCCGUCGCGUAUAAUACAGGAAGACAAACAAUACAGCAUACAAGACUUCCGUCCCGCUGAGCGCCCUGAAUGCGAAUAGACCCUC.............................CCAUAACUACCUCUC...GAGGGUCGCGG.CU.GCGCUAAGGGGAGAGCCUCAAGGACACAACACAGAAGACAAAA..................................................AUG
#=GR SRS021484_C2188525/463-633 CODON                          .............STP..................................................................................................................................................................................................................................AUG
#=GR SRS021484_C2188525/463-633 TT_RNIE_SLOW                   .....................................................................................................................................................................................................................................................
4491423.3_NODE_109420/5293-5123                                GCGCCGUCGCGUAUAAUACAGGAAGACAAACAAAACAGCAUACAAGACUUCCGUCCCGCUGAGCGCCCUGAAUGCGAAUAGACCCUC.............................CCAUAACUACCUCUC...GAGGGUCGCGG.CU.GCGCUAAGGGGAGAGCCUCAAGGACACAACACAGAAGACAAAA..................................................AUG
#=GR 4491423.3_NODE_109420/5293-5123 CODON                     ..........STP.....................................................................................................................................................................................................................................AUG
#=GR 4491423.3_NODE_109420/5293-5123 TT_RNIE_SLOW              .....................................................................................................................................................................................................................................................
07_22_CONTROL_DNA_scaffold544_5/2288-2119                      CGAAGAGAAGAAGAGUAUAAUCCGAAGAGGCAUCCAAAAAGAACACGACUUCAGCCGACGAACCGUCCUGAAUGCGAAUAGACCCUC............................CCAUCACCUUUCUCUC...GAGGGUCGCGG.CU.GCGCUAAGGGAUAGGCGCCGGCACGAAAAAAGAAGACAAAA....................................................AUG
#=GR 07_22_CONTROL_DNA_scaffold544_5/2288-2119 CODON           .................STP..............................................................................................................................................................................................................................AUG
#=GR 07_22_CONTROL_DNA_scaffold544_5/2288-2119 TT_RNIE_SLOW    .....................................................................................................................................................................................................................................................
DLM014_scaffold16166_1/2177-2004                               AGAAGAGUCUAAUCGGAAUUUUUUCAAACAAACAGAAUAUUCUGAACAAAGUCCGCCUCCGGUUGUCCUGAAUGCGAAUUGACCGUC............................ACUUGCACUUUCUCUC...GACGGUCGCGG.CU.GCGCUAAGGGAUAUGCUCAGCGGAUGAGCAAAAAAGAUUAAACAA................................................AUG
#=GR DLM014_scaffold16166_1/2177-2004 CODON                    .........STP......................................................................................................................................................................................................................................AUG
#=GR DLM014_scaffold16166_1/2177-2004 TT_RNIE_SLOW             .....................................................................................................................................................................................................................................................
SRS011134_C4924861/187-9                                       CCCGCACAACGGAUGUCGUCCUCCGAAAAGAAGAAGAGUAUAACAUCAAAGCCCCUCGCGCCCGUCUCUGAAUGCGAAUAGACUGCC............................ACAGCAUCUUUCUCUC...GGCAGUCGCGG.CU.GCGCUAAGGAGCGGGCAGAAAGGCCCACUUUAAUUAAACAUUAGAAAAAA...........................................AUG
#=GR SRS011134_C4924861/187-9 CODON                            ........................................STP..........................................................................................................................................................................................................
#=GR SRS011134_C4924861/187-9 TT_RNIE_SLOW                     .....................................................................................................................................................................................................................................................
08_07_CONTROL_DNA_scaffold19619_1/84-247                       GCCUAACUGAUUUGACGACAAGCUGCGCCGACAUCCGUUUUCAUAUCUUUUAACGUGGUGAACGGGCAUGGAAUGUGAAAGACUGCU..........................UUCAAAACAUCACCUCUC...AGCAGUCGCGG.CU.GCACUAACGUGUCAAGCACCCCACCCUCGAGAG............................................................AUG
#=GR 08_07_CONTROL_DNA_scaffold19619_1/84-247 CODON            .....................................................................................................................................................................................................................................................
#=GR 08_07_CONTROL_DNA_scaffold19619_1/84-247 TT_RNIE_SLOW     .....................................................................................................................................................................................................................................................
4491417.3_NODE_65482/43564-43761                               AACUAUAAGCAUUCACAUAUUGUUUUAUUCUCGCAGCAUCCUAUACGUUAUUGACACCGGCAUCGCGGCUAUGUGAUUUUGAUCAUA............................UCUUUUUUCACCUCUC...UAUGAUCGCGG.CU.GCACUACACCGCCUAUAAGCCUCAUAACUCUCCGACGCUGCAUUACACAAAUUCAAUUGACAAACUAACAAU........................
#=GR 4491417.3_NODE_65482/43564-43761 CODON                    ...........................................................................................................................................................................................................................AU........................
#=GR 4491417.3_NODE_65482/43564-43761 TT_RNIE_SLOW             .....................................................................................................................................................................................................................................................
UnmappedStool_Broad_scaffold_480295/188-364                    UGUAUAAUCCGUCAAUUCCUGUAAAUUUCACUAAUUUAUAAAAUUACGGCUUGACUGCGGAUAAGCAUUGAAUGUGAAUAGACCACA............................AUUUUUAUCACCUCUC...UGUGGUCGCGG.CU.GCACUAAGGUGUCAAUCCUCAAUCAAACCUAAAAUUCAAGACAAAAAA.............................................AUG
#=GR UnmappedStool_Broad_scaffold_480295/188-364 CODON         ....STP..............................................................................................................................................................................................................................................
#=GR UnmappedStool_Broad_scaffold_480295/188-364 TT_RNIE_SLOW  .....................................................................................................................................................................................................................................................
scaffold5632_5_MH0082/453-634                                  AAUAAGAUCUUUAUUUAAAGUUACUUUCACUUAUCUAUCAACUGAGGCUUUUGACUGUGAAGCGGCAUUGAAUGUGAAUAGACCACA............................AUUUUUAUCACCUCUC...UGUGGUCGCGG.CU.GCACUAAGAUGAACGAACCAUAGUCAAUCCCAAAAUUUAAGAUUUUACAAAAA........................................AUG
#=GR scaffold5632_5_MH0082/453-634 CODON                       TP...................................................................................................................................................................................................................................................
#=GR scaffold5632_5_MH0082/453-634 TT_RNIE_SLOW                .....................................................................................................................................................................................................................................................
SRS011134_C4984436/487-310                                     CUUUCGAGCUUUUAGUAAAUAAACAAAUUCUUAUUACCGAGAUUUUCUCCCCCGCGGAGUCAUAAGAGCAAACGUGAAUAGACCAUA............................AUUUUUAUCACCUCUC...UAUGGUCGCGG.CU.GCACUAAAAGCCUUAUGAAACAAUCUCAACAAAACUGAUUUAAACUACA............................................AUG
#=GR SRS011134_C4984436/487-310 CODON                          ..................................................................................................................................................................................................................................................AUG
#=GR SRS011134_C4984436/487-310 TT_RNIE_SLOW                   .....................................................................................................................................................................................................................................................
SRS013476_C3097759/471-295                                     UAAUCUCAGAGAGAAAUUUUUAGAGCAGAAUACUUUUAUCAACACAAACGACUGUGGCAGACAGCGCCGCCGAGUGAAUAGACUAUA..............................AUUUAUCACCUCUC...UAUAGUCGCGG.CU.GCACAAAGCGGGCAUAGACUGCCUCGGGUCAAGAUUAAAAACAGAAUAAA...........................................AUG
#=GR SRS013476_C3097759/471-295 CODON                          STP...............................................................................................................................................................................................................................................AUG
#=GR SRS013476_C3097759/471-295 TT_RNIE_SLOW                   .....................................................................................................................................................................................................................................................
08_07_GOS_DNA_scaffold4617_3/1300-1165                         CGGAUGCCGUCCUCCCAAACGCAGAAGAGUCUAAUAACAAGUAGCGUCCUUUUUUGUCCGGACUGUUCUGAAUGCGAAAAGAUUGUC..........................ACCUAUACCUGCCCUCUC...GACAAUCGCGG.CU.GCGCUAAG........................................................................................
#=GR 08_07_GOS_DNA_scaffold4617_3/1300-1165 CODON              ...............................STP...................................................................................................................................................................................................................
#=GR 08_07_GOS_DNA_scaffold4617_3/1300-1165 TT_RNIE_SLOW       .....................................................................................................................................................................................................................................................
2227505183/3441-3285                                           CAUUACCUCAUAAUGGUUGUCGUCCUCCAAAGAAAAGAAGAGUUUAAUAAUUCAUAUAACGGAUGCUAAGUUGUGAUAUAGAUUAU...............................ACCUAAAUCCUCUC....AUAAUCGCGG.CU.ACACGACUUUAAUUCAUUAAUAAAAAAGCAAU.............................................................AUG
#=GR 2227505183/3441-3285 CODON                                ............................................STP...................................................................................................................................................................................................AUG
#=GR 2227505183/3441-3285 TT_RNIE_SLOW                         .....................................................................................................................................................................................................................................................
AUXO013899695.1/2675-2491                                      GUCCACCUAAGAGAAGAAGAGUAUAAUCAAUCACAAUUCCGACGUCUCCAGUCCAUCCCCUCAGUUCGGUGUCCGAUUUUGGAUGUA................................UCUUUUCCUUUC...UACAUCCGCUG.CU.GUAAGGACAACGGCUGGUGAGGAGCGACGCUGAGAUGUCACAAAAAACAAGGACAAUAAU.................................AUG
#=GR AUXO013899695.1/2675-2491 CODON                           .......................STP........................................................................................................................................................................................................................AUG
#=GR AUXO013899695.1/2675-2491 TT_RNIE_SLOW                    .....................................................................................................................................................................................................................................................
SRMUA_GNVGR9Q01B8SVR/280-117                                   ........................AAUCAAUCACAAUUCCGACGUCUCUUGCUCAUCGCGCCAGUUCUGUGUCCGAUUUUGGAUGUA................................UCUUUUCCUUUC...UACAUCCGCUG.CU.GUAAGGACCGCAGACUGACAUGAUCUGCCGAGAGAGGUCACAA..AUAAAAACAAGGACAAUAAU............................AUG
#=GR SRMUA_GNVGR9Q01B8SVR/280-117 CODON                        .....................................................................................................................................................................................................................................................
#=GR SRMUA_GNVGR9Q01B8SVR/280-117 TT_RNIE_SLOW                 .....................................................................................................................................................................................................................................................
UnmappedStool_Broad_C252248201/49-237                          CCCGGGGAAACUUUCCCGGCGGCAAAGCGGCAAGGACACGGCAGGGACAGACGCAUAACAGAGACCGGACCGGCGCGAAAGAUUGCC..........................UUUCAAGCCUUUUCUCUC...GGCAAUCGCGG.CU.GCGCGCCCCCGGCUCCAGAGCGCCCACUUUAAUUACCAACCCGGACUUCCGCCAGGCU......................................
#=GR UnmappedStool_Broad_C252248201/49-237 CODON               .....................................................................................................................................................................................................................................................
#=GR UnmappedStool_Broad_C252248201/49-237 TT_RNIE_SLOW        .....................................................................................................................................................................................................................................................
scaffold47652_4_V1.CD-9/280-102                                GCAACCACACAGCGUUGCGGACAAAGCGACAAGGACACGGCGGAGACAGACGCAUAAAAGAGACCGGCCAGGUGCGAAAAGAUUGCC..........................UUUUAAGCCUUUUCUCUC...GGCAAUCGCGG.CU.GCGCGCCCCCGGCUCUGAAAGCGCCCACUUUAAUUACCAAUACGCCGG.............................................AUG
#=GR scaffold47652_4_V1.CD-9/280-102 CODON                     .....................................................................................................................................................................................................................................................
#=GR scaffold47652_4_V1.CD-9/280-102 TT_RNIE_SLOW              .....................................................................................................................................................................................................................................................
scaffold45765_1_V1.CD-14/314-136                               ACAACCACACAGCGUUGCGGACAAAGCGACAAGGACACGGCGGAGACAGACGCAUAAAAGAGACCGGCCAGGUGCGAAAAGAUUGCC..........................UUUUAAGCCUUUUCUCUC...GGCAAUCGCGG.CU.GCGCGCCCCCGGCUCUGAAAGCGCCCACUUUAAUUACCAACACGCCGG.............................................AUG
#=GR scaffold45765_1_V1.CD-14/314-136 CODON                    .....................................................................................................................................................................................................................................................
#=GR scaffold45765_1_V1.CD-14/314-136 TT_RNIE_SLOW             .....................................................................................................................................................................................................................................................
TB_AS07_7DRAFT_10003506/9930-9777                              AAUGGUGCUGGGAAAACGACCUUUGCAAGAGAAUUUUUAACAAGGGAAGCGGAUUGUCCAGAAUUUAUAAACGCUGAUUUGAUUGCG............CAAGGAUUAUCUCCCUUUGACCCUGAUAAAGC...UGCAAUCGCGG.CU.GCAAAAUUG....................................................................................AUG
#=GR TB_AS07_7DRAFT_10003506/9930-9777 CODON                   .....................................................................................................................................................................................................................................................
#=GR TB_AS07_7DRAFT_10003506/9930-9777 TT_RNIE_SLOW            .....................................................................................................................................................................................................................................................
AUXO012589404.1/294-135                                        ...........................AAAACAACCAUCGCUCAGGAAACAACCUGACGGACGCCCCGCUACAGUGAAUAGAUUGCA............................CACAUACCACCCUCUC...UGCAAUCGCGG.CU.GCACUGUACGAGGCCGAAACACCAACCCAACAUCACUUUAAUUUUAAUUUAGCAAACA...................................AUG
#=GR AUXO012589404.1/294-135 CODON                             .....................................................................................................................................................................................................................................................
#=GR AUXO012589404.1/294-135 TT_RNIE_SLOW                      .....................................................................................................................................................................................................................................................
NZ_KB899151.1/86773-86960                                      AAAGAGAAGAGUUUAAGAGAGAAUAUCUUCUAACAUUUCGGAUGUUUUAUUUUGUGGAAUCCGAAUUCUUUCGGUGUAUGGAUUGC....................CUAUAAACUAUCAAUCUCUCACAUA....GCAAUCGCGG.CU.GUACCGGAAGUAUUCUGUUCAUAGAAAAGCAUCUGACACAAAACAAAUAAUA.........................................AUG
#=GR NZ_KB899151.1/86773-86960 CODON                           .....................................................................................................................................................................................................................................................
#=GR NZ_KB899151.1/86773-86960 TT_RNIE_SLOW                    .....................................................................................................................................................................................................................................................
SRS015650_WUGC_scaffold_28866/184-1                            AAAGAGAAGAGUUUAAGAGAGAAGAUCUUCUAACAUUUCGGACGCUCUAUUUUAUGGGAUCCGAAUUCUUUCGGUGUAUGGAUUGC....................CUAUAAACUAUCAAUCUCUCACAUA....GCAAUCGCGG.CU.GUACCGGAAGCAUUCUGUUCAUAGAAAAGCAUCUGACACAAAACAAAAAUA..........................................AUG
#=GR SRS015650_WUGC_scaffold_28866/184-1 CODON                 .............STP.....................................................................................................................................................................................................................................
#=GR SRS015650_WUGC_scaffold_28866/184-1 TT_RNIE_SLOW          .....................................................................................................................................................................................................................................................
NC_015571.1/203780-203593                                      AAAGAGAAGAGUUUAAGAGAGAAGAUCUUCUAACAUUUCGGACGCUUUAUUUUAUGGGAUCCGAAUUCUUUCGGUGUAUGGAUUGC....................CUAUAAACUAUCAAUCUCUCACAUA....GCAAUCGCGG.CU.GUACCGGAAGCAUUCUGUUCAUAGAAAAGCAUCUGACACAAAACAAACAAUA.........................................AUG
#=GR NC_015571.1/203780-203593 CODON                           .....................................................................................................................................................................................................................................................
#=GR NC_015571.1/203780-203593 TT_RNIE_SLOW                    .....................................................................................................................................................................................................................................................
NZ_KN294118.1/191639-191452                                    AAAGAGAAGAGUUUAAGAGAGAAUAUCUUCUAACAUUUCGGAUGUUUUAUUUUGUGGAAUCCGAAUUCUUUCGGUGUAUGGAUUGC....................CUAUAAACUAUCAAUCUCUCACAUA....GCAAUCGCGG.CU.GUACCGGAAGCAUUCUGUUCAUAGAAAAGCAUCUGACACAAAACAAAUAAUA.........................................AUG
#=GR NZ_KN294118.1/191639-191452 CODON                         .............STP.....................................................................................................................................................................................................................................
#=GR NZ_KN294118.1/191639-191452 TT_RNIE_SLOW                  .....................................................................................................................................................................................................................................................
Supragingival_plaque_LANL_C182748641/384-571                   AAAGAGAAGAGUUUAAGAGAGAAGAUCUUCUAACAUUUCGGACGCUCUAUUUUAUGGGAUCCGAAUUCUUUCGGUGUAUGGAUUGC....................CUAUAAACUAUCAAUCUCUCACAUA....GCAAUCGCGG.CU.GUACCGGAAGCAUUCUGUUCAUAGAAAAGCAUCUGACACAAAACAAACAAUA.........................................AUG
#=GR Supragingival_plaque_LANL_C182748641/384-571 CODON        .............STP..................................................................................................................................................................................................................................AUG
#=GR Supragingival_plaque_LANL_C182748641/384-571 TT_RNIE_SLOW .....................................................................................................................................................................................................................................................
NZ_KI629949.1/30176-29989                                      AAAGAGAAGAGUUUAAGAGAGAAGAUCUUCUAACAUUUCGGACGCUCUAUUUUAUGGGAUCCGAAUUCUUUCGGUGUAUGGAUUGC....................CUAUAAACUAUCAAUCUCUCACAUA....GCAAUCGCGG.CU.GUACCGGAAGCAUUCUGUUCAUAGAAAAGCAUCUGACUCAAAACAAACAAUA.........................................AUG
#=GR NZ_KI629949.1/30176-29989 CODON                           .....................................................................................................................................................................................................................................................
#=GR NZ_KI629949.1/30176-29989 TT_RNIE_SLOW                    .....................................................................................................................................................................................................................................................
NZ_KN300353.1/26837-26650                                      AAAGAGAAGAGUCUAAGAGAGAAUAUCUUCUAACAUUUCGGAUGUUUUAUUUUGUGGAAUCCGAAUUCUUUCGGUGUAUGGAUUGC....................CUAUAAACUAUCAAUCUCUCACAUA....GCAAUCGCGG.CU.GUACCGGAAGCAUUCUGUUCAUAGAAAAGCAUCUGACACAAAACAAAUAAUA.........................................AUG
#=GR NZ_KN300353.1/26837-26650 CODON                           ..................................................................................................................................................................................................................................................AUG
#=GR NZ_KN300353.1/26837-26650 TT_RNIE_SLOW                    .....................................................................................................................................................................................................................................................
NZ_KI260120.1/15970-16157                                      AAAGAGAAGAGUUUAAGAGAGAAGAUCUUCUAACAUUUCGGACGCUCUAUUUUAUGGGAUCUGAAUUCUUUCGGUGUAUGGAUUGC....................CUAUAAACUAUCAAUCUCUCACACA....GCAAUCGCGG.CU.GUACCGGAAGCAUUCUGUUCAUAGAAAAGCAUCUGACACAAAACAAACAAUA.........................................AUG
#=GR NZ_KI260120.1/15970-16157 CODON                           .....................................................................................................................................................................................................................................................
#=GR NZ_KI260120.1/15970-16157 TT_RNIE_SLOW                    .....................................................................................................................................................................................................................................................
IMNBL1_c0170688/399-235                                        ACACAACGGAUGUCGUCCUCCUAAAAGAAGAAGAGUUUAAUUAUUCAUUUAUCUUUAAAAGGAGCGCGGAUAAGUGAAUAGAUUACC..................................CAACCCUCUC...GGUAAUCGCGG.CU.GCACAAAUCCAUGUUCCCAAAGAACAAUAAACACAAAAAAAA...................................................AUG
#=GR IMNBL1_c0170688/399-235 CODON                             .....................................STP..........................................................................................................................................................................................................AUG
#=GR IMNBL1_c0170688/399-235 TT_RNIE_SLOW                      .....................................................................................................................................................................................................................................................
scaffold5422_1_MH0052/2344-2169                                ACAAUGGAUGCCGUCCUCCAAAAAGAAGAAGAGUAUAAUCUCUGAAUAAACAAAACUAAGGAUCCAGCCGAUGUGAAAUAGAUUGCA............................CCAACAAUCACCUCUC...UGCAAUCGCGG.CU.GCACUAAGCGGAUUCGAUAAAAACUUUAAUUUUUAAAAGAAUAAAAA..............................................AUG
#=GR scaffold5422_1_MH0052/2344-2169 CODON                     ...................................STP............................................................................................................................................................................................................AUG
#=GR scaffold5422_1_MH0052/2344-2169 TT_RNIE_SLOW              .....................................................................................................................................................................................................................................................
4491404.3_NODE_83097/408-583                                   NNNNNNNNNNNNNNNNNNNNNNNNNNNNNNNNNNNNNNNNNNNNNNNNNNNNNNNNNNNNNNNNNNNNNNNNNNNNAAUAGAUUGCA............................CCAACAACCACCUCUC...UGCAAUCGCGG.CU.GCACUAAGCGGAUUCGAUAAAAACUUUAAUUUUUAAAAGAAUAAAAA..............................................AUG
#=GR 4491404.3_NODE_83097/408-583 CODON                        ..................................................................................................................................................................................................................................................AUG
#=GR 4491404.3_NODE_83097/408-583 TT_RNIE_SLOW                 .....................................................................................................................................................................................................................................................
scaffold41480_1_MH0050/496-671                                 ACAAUGGAUGCCGUCCUCCAAAAAGAAGAAGAGUAUAAUCUCUGAAUAAAUAAAACUAAGGAUCCAGCCGAUGUGAAAUAGAUUGCA............................CCAACAACCACCUCUC...UGCAAUCGCGG.CU.GCACUAAGCGGAUUCGAUAAAAACUUUAAUUUUUAAAAGAAUAAAAA..............................................AUG
#=GR scaffold41480_1_MH0050/496-671 CODON                      ...................................STP............................................................................................................................................................................................................AUG
#=GR scaffold41480_1_MH0050/496-671 TT_RNIE_SLOW               .....................................................................................................................................................................................................................................................
scaffold60668_1_V1.CD-4/2265-2090                              ACAAUGGAUGCCGUCCUCCAAAAAGAAGAAGAGUAUAAUCUCUGAAUAAACAAAACUAAGGAUCCUGCCGAUGUGAAAUAGAUUGCA............................CCAACAACCACCUCUC...UGCAAUCGCGG.CU.GCACUAAGCGGAUUCGAUAAAAACUUUAAUUUUUAAAAGAAUAAAAA..............................................AUG
#=GR scaffold60668_1_V1.CD-4/2265-2090 CODON                   ...................................STP............................................................................................................................................................................................................AUG
#=GR scaffold60668_1_V1.CD-4/2265-2090 TT_RNIE_SLOW            .....................................................................................................................................................................................................................................................
scaffold2465_4_MH0009/318-493                                  ACAAUGGAUGCCGUCCUCCAAAAAGAAGAAGAGUAUAAUCUCUGAAUAAACAAAACUAAGGAUCCAGCCGAUGUGAAAUAGAUUGCA............................CCAACAACCACCUCUC...UGCAAUCGCGG.CU.GCACUAAGCGGAUUCGAUAAAAACUUUAAUUUUUAAAAGAAUAAAAA..............................................AUG
#=GR scaffold2465_4_MH0009/318-493 CODON                       ...................................STP............................................................................................................................................................................................................AUG
#=GR scaffold2465_4_MH0009/318-493 TT_RNIE_SLOW                .....................................................................................................................................................................................................................................................
scaffold8235_1_O2.UC-1/1-161                                   ...............CACCAAAAAGAAGAAGAGUAUAAUCUCUGAAUAAACAAAACUAAGGAUCCAGCCGAUGUGAAAUAGAUUGCA............................CCAACAACCACCUCUC...UGCAAUCGCGG.CU.GCACUAAGCGGAUUCGAUAAAAACUUUAAUUUUUAAAAGAAUAAAAA..............................................AUG
#=GR scaffold8235_1_O2.UC-1/1-161 CODON                        ..................................................................................................................................................................................................................................................AUG
#=GR scaffold8235_1_O2.UC-1/1-161 TT_RNIE_SLOW                 .....................................................................................................................................................................................................................................................
RUMENNODE_2120037_111501/19818-19643                           CAACAUUUCUAAAAGAUUUAUUUUUUAUUACAAUCACACAAUUUGCCAGAGGUCGAGCCACAGUGAAUUUAUUCAUUAAGGAUUGCA...........................CAUUCACACUACCUCUC...UGUAAUCGCGG.CU.GCACUGUGCCGGCUCACUGCACAACACUUUAAUUUUUUUAACAACA...............................................AUG
#=GR RUMENNODE_2120037_111501/19818-19643 CODON                ..................................................................................................................................................................................................................................................AUG
#=GR RUMENNODE_2120037_111501/19818-19643 TT_RNIE_SLOW         .....................................................................................................................................................................................................................................................
2226980356/42690-42854                                         AUAAUGGUUGUCGUCCUCCAAAGAAAAGAAGAGUUUAAUAUUAUUUCUUUAAUUUAAAGAAUUCGGUAUAAUAGUGAAUAGAUUAUA..........................AAAGACCCUUAUCCUCUC...UAUAAUCGCGG.CU.GCACUAUUCCUUAUUCGUAGAUAAAACAAAAAAA...........................................................AUG
#=GR 2226980356/42690-42854 CODON                              ...................................STP............................................................................................................................................................................................................AUG
#=GR 2226980356/42690-42854 TT_RNIE_SLOW                       .....................................................................................................................................................................................................................................................
2226950443/4680-4533                                           CAUAAUGGUUGUCGUCCUCCAAAGAAAAGAAGAGUUUAAUAUUAUUUCUUUAAUUAAAGAAUUCGGUAUAAUAGUGAAUAGAUUAUA..........................AAAGACCCUUAUCCUCUC...UAUAAUCGCGG.CU.GCACUAUUCCUUAUUCGUAG............................................................................
#=GR 2226950443/4680-4533 CODON                                ....................................STP..............................................................................................................................................................................................................
#=GR 2226950443/4680-4533 TT_RNIE_SLOW                         .....................................................................................................................................................................................................................................................
AUXO015494899.1/793-632                                        CCGUUCAAUGGCUGUCGUCCUCCCAAGAGAAGAAGAGUUUAAUUAUUAUUUCCCUGCCGUCCCCUCAUACAUUAUUUUAGGACUGCA................................UCUUUUCCUUUC...UGCAGUCGCGG.CU.GCAAUGUCAGGAGACGGCAAAACAAAAACAAAAGAUU........................................................AUG
#=GR AUXO015494899.1/793-632 CODON                             .......AUG.............................STP........................................................................................................................................................................................................AUG
#=GR AUXO015494899.1/793-632 TT_RNIE_SLOW                      .....................................................................................................................................................................................................................................................
AUXO012655293.1/913-749                                        CACAACGGAUGUCGUCCUCCAAAGAGAAGAAGAGUUUAAUUAUUAUUUUUUGCCGACAAGCCCGCUCAAAAUAUUUUUUGGACUGCA.................................UCUUUCCUUUC...UGCAGUCGCGG.CU.GCUAACCAGCGGGUGCGUCACUUUAAACAACAAAAAGAAAU....................................................AUG
#=GR AUXO012655293.1/913-749 CODON                             .................................STP..............................................................................................................................................................................................................AUG
#=GR AUXO012655293.1/913-749 TT_RNIE_SLOW                      .....................................................................................................................................................................................................................................................
RUMENNODE_3549585_6500/14717-14881                             CACAACGGAUGUCGUCCUCCAAAGAGAAGAAGAGUUUAAUUAUUAUUUUUUGCCGACAAGCCCGCUCAAAAUAUAUUUUGGACUGCA.................................UCUUUCCUUUC...UGCAGUCGCGG.CU.GCUAACCAGCGGGUGCGUCACUUUAAACAACAAAAAGAAAU....................................................AUG
#=GR RUMENNODE_3549585_6500/14717-14881 CODON                  ....................................STP...........................................................................................................................................................................................................AUG
#=GR RUMENNODE_3549585_6500/14717-14881 TT_RNIE_SLOW           .....................................................................................................................................................................................................................................................
IMNBL1_c0000682/11026-10863                                    GCCUCAUAAUGGAUGUCGCCCUCCAAAGAAAAGAAGAGUUUAAAAUAAUUCCUAAAAAAGAAUUGGAUUUAUAGUGAAUAGAUUAU..........................AAAUAGACCUUGUCCUCUC....AUAAUCGCGG.CU.GCACUAUCCUCCUAUUCAAAGAAAAAAUAAAAAA...........................................................AUG
#=GR IMNBL1_c0000682/11026-10863 CODON                         ........................................STP.......................................................................................................................................................................................................AUG
#=GR IMNBL1_c0000682/11026-10863 TT_RNIE_SLOW                  .....................................................................................................................................................................................................................................................
BABD01035948.1/454-627                                         GGAUUGUCGUCCCUCCGAUCAAAGAGAAUAGUCAUGUCUGACUAUCGUUUCUAGAACGUUGAACUCCGGAAUCGUGAAUCGAUUACA..........................CCGCGACCUUAUCCACUC...UGUAGACGCGG.CU.GCUGGGUUCCAGAUUCCGAGCAGAGCGUUAAGACAUUUGUAGG..................................................AUG
#=GR BABD01035948.1/454-627 CODON                              .....................................................................................................................................................................................................................................................
#=GR BABD01035948.1/454-627 TT_RNIE_SLOW                       .....................................................................................................................................................................................................................................................
IMNBL1_c0200996/40-215                                         CACAAUGGUUGCCGUCCUCCUAAAAAAAGAAGAGUAUAAUUCAUUUAGUUUCUUGAAUAUUGAAUCGGGAUUUGUGAUAAGAUUGCA..........................UAUUUACCUUACCCUCUC...UGUAAUCGCGG.CU.GCAUGAGUUCAGAUUCAAACAGAACAAUUAAACACUUAAAAUAAA................................................AUG
#=GR IMNBL1_c0200996/40-215 CODON                              ..................................................................................................................................................................................................................................................AUG
#=GR IMNBL1_c0200996/40-215 TT_RNIE_SLOW                       .....................................................................................................................................................................................................................................................
4491423.3_NODE_100943/1921-2094                                NNNNNNNNNNNNNNNNNNNNNNNNNNNNNNNNNNNNNNNNNNNUAUAGUUUCUUAAACAUUGAAUCCGGAAUUGUGAAUAGAUUGCA..........................UAUUGACCUUAUCCUCUC...UGUAAUCGCGG.CU.GCACGGUUCCAGAUUCAAACAGAACAUUUAAAAAAAUAAAAAA..................................................AUG
#=GR 4491423.3_NODE_100943/1921-2094 CODON                     .........................................................................................................................................................................................STP......................................................AUG
#=GR 4491423.3_NODE_100943/1921-2094 TT_RNIE_SLOW              .....................................................................................................................................................................................................................................................
scaffold61064_2_MH0006/111-284                                 AUAACGGGUGUCGUCCUCCGAAAAAGAGAAGAGUAUAAUUAAUUAUAGUUUCUUAAACAUUGAAUCCGGAAUUGUGAAUAGAUUGCA..........................UAUUGACCUUAUCCUCUC...UGUAAUCGCGG.CU.GCACGGUUCCAGAUUCAAACAGAACAUUUAAAAAAAUAAAAAA..................................................AUG
#=GR scaffold61064_2_MH0006/111-284 CODON                      ..................................................................................................................................................................................................................................................AUG
#=GR scaffold61064_2_MH0006/111-284 TT_RNIE_SLOW               .....................................................................................................................................................................................................................................................
SRS049900_LANL_scaffold_12941/787-959                          AUAACGGGUGUCGUCCUCCGAAAAAGAGAAGAGUAUAAUUAAUUAUAGUUUCUUAAACAUUGAAUCCGGAAUUGUGAAUAGAUUGCA..........................UAUUGACCUUAUCCUCUC...UGUAAUCGCGG.CU.GCACGGUUCCAGAUUCAAACAGAACAUUUAAAAAAAUAAAAAAAG...................................................
#=GR SRS049900_LANL_scaffold_12941/787-959 CODON               .....................................................................................................................................................................................................................................................
#=GR SRS049900_LANL_scaffold_12941/787-959 TT_RNIE_SLOW        .....................................................................................................................................................................................................................................................
scaffold72032_1_V1.CD-14/341-514                               AUAACGGAUGUCGUCCUCCGAAAAAGAGAAGAGUAUAAUUAACUAUAGUUUCUUGAACAUUGAAUCCGGAAUUGUGAAUAGAUUGCA..........................UAUUGACCUUAUCCUCUC...UGUAAUCGCGG.CU.GCACGGUUCCAGAUUCAAACAGAACAUUUAAAAAAAUAAAAAA..................................................AUG
#=GR scaffold72032_1_V1.CD-14/341-514 CODON                    ..................................................................................................................................................................................................................................................AUG
#=GR scaffold72032_1_V1.CD-14/341-514 TT_RNIE_SLOW             .....................................................................................................................................................................................................................................................
ADJT01001361.1/304-474                                         AUAACGGGUGUCGUCCUCCGAAAAAGAGAAGAGUAUAAUUAAUUAUAGUUUCUUAAACAUUGAAUCCGGAAUUGUGAAUAGAUUGCA..........................UAUUGACCUUAUCCUCUC...UGUAAUCGCGG.CU.GCACGGUUCCAGAUUCAAACAGAACAUUUAAAAAAUAAAA.....................................................AUG
#=GR ADJT01001361.1/304-474 CODON                              ..................................................................................................................................................................................................................................................AUG
#=GR ADJT01001361.1/304-474 TT_RNIE_SLOW                       .....................................................................................................................................................................................................................................................
scaffold31110_2_MH0019/152-325                                 AUAACGGAUGUCGUCCUCCGAAAAAGAGAAGAGUAUAAUUAAUUAUAGUUUCUUAAACAUUGAAUCCGGAAUUGUGAAUAGAUUGCA..........................UAUUGACCUUAUCCUCUC...UGUAAUCGCGG.CU.GCACGGUUCCAGAUUCAAACAGAACAUUUAAAAAAAUAAAAAA..................................................AUG
#=GR scaffold31110_2_MH0019/152-325 CODON                      .......AUG...............................................................................................................................................................................STP......................................................AUG
#=GR scaffold31110_2_MH0019/152-325 TT_RNIE_SLOW               .....................................................................................................................................................................................................................................................
scaffold5909_2_O2.UC-14/1-150                                  ........................AGAGAAGAGUAUAAUUAAUUAUAGUUUCUUAAACAUUGAAUCCGGAAUUGUGAAUAGAUUGCA..........................UAUUGACCUUAUCCUCUC...UGUAAUCGCGG.CU.GCACGGUUCCAGAUUCAGAACAGAACAUUAAAACAAUAAAAAA..................................................AUG
#=GR scaffold5909_2_O2.UC-14/1-150 CODON                       ..................................................................................................................................................................................................................................................AUG
#=GR scaffold5909_2_O2.UC-14/1-150 TT_RNIE_SLOW                .....................................................................................................................................................................................................................................................
BABB01007995.1/203-298                                         ..............................................................................UAGAUUGCA..........................UAUUGACCUUAUCCUCUC...UGUAAUCGCGG.CU.GCACGGUUCCAGAUUCAAACAGAACAUUUAAAAAAAUAAAAAA..................................................AUG
#=GR BABB01007995.1/203-298 CODON                              ..................................................................................................................................................................................................................................................AUG
#=GR BABB01007995.1/203-298 TT_RNIE_SLOW                       .....................................................................................................................................................................................................................................................
contig19424/1161-1017                                          AUAACGGAUGUCGUCCUCCGAAAAAGAGAAGAGUAUAAUUAAUUAUAGUUUCUUAAACAUUGAAUCCGGAAUUGUGAAUAGAUUGCA..........................UAUUGACCUUAUCCUCUC...UGUAAUCGCGG.CU.GCACGGUUCCAGAUUCA...............................................................................
#=GR contig19424/1161-1017 CODON                               ................................STP..........................................................................................................AUG.....................................................................................................
#=GR contig19424/1161-1017 TT_RNIE_SLOW                        .....................................................................................................................................................................................................................................................
scaffold56457_1_MH0055/175-348                                 AUAACGGAUGUCGUCCUCCGUAAAAGAGAAGAGUAUAAUUAAUUAUAGUUUCUUAAACAUUGAAUCCGGAAUUGUGAAUAGAUUGCA..........................UAUUGACCUUAUCCUCUC...UGUAAUCGCGG.CU.GCACGGUUCCAGAUUCAAACAGAACAUUUAAAAAAAUAAAAAA..................................................AUG
#=GR scaffold56457_1_MH0055/175-348 CODON                      ....................STP...........................................................................................................................................................................................................................AUG
#=GR scaffold56457_1_MH0055/175-348 TT_RNIE_SLOW               .....................................................................................................................................................................................................................................................
NLM015_scaffold12871_4/54-226                                  AUAACGGAUGUCGUCCUCCGAAAAAGAGAAGAGUAUAAUUAAUUAUAGUUUCUUAAACAUUGAAUCCGGAAUUGUGAAUAGAUUGCA..........................UAUUGACCUUAUCCUCUC...UGUAAUCGCGG.CU.GCACGGUUCCAGAUUCAAACAAACAUUUAAAAAAAUAAAAAA...................................................AUG
#=GR NLM015_scaffold12871_4/54-226 CODON                       .....................................................................................................................................................................................................................................................
#=GR NLM015_scaffold12871_4/54-226 TT_RNIE_SLOW                .....................................................................................................................................................................................................................................................
scaffold93277_1_MH0053/387-529                                 ACAAUGGUUGUCGUCCUCCGAAAAAGAGAAGAGUAUAAUUAAUUAUAGUUUCUUAAACAUUGAAUCCGGAAUUGUGAAUAGAUUGCA..........................UAUUGACCUUAUCCUCUC...UGUAAUCGCGG.CU.GCACGGUUCCAGAUUCAAACAGAAC.......................................................................
#=GR scaffold93277_1_MH0053/387-529 CODON                      .......AUG.........................STP.....................................................................................................................................STP.......................................................................
#=GR scaffold93277_1_MH0053/387-529 TT_RNIE_SLOW               .....................................................................................................................................................................................................................................................
scaffold17281_3_MH0030/330-502                                 CACAAUGGUUGUCGUCCUCCUAAAAAGAGAAGAGUUUAAUAACUUUAGUUUCUUGAAUUUUGAAUCCGGAAUUGUGAAUAGAUUGCA..........................AAUAGACCUUAUCCUCUC...UGUAAUCGCGG.CU.GCACGGUUCCAGAUUCUAUAGAACAUUUAAAAUAAUAAUAAA...................................................AUG
#=GR scaffold17281_3_MH0030/330-502 CODON                      ....................................STP...........................................................................................................................................................................................................AUG
#=GR scaffold17281_3_MH0030/330-502 TT_RNIE_SLOW               .....................................................................................................................................................................................................................................................
scaffold738_1_V1.CD-6/223-50                                   ACAAUGGUUGUCGUCCUCCGAAAAAGAGAAGAGUAUAAUUAACUAUAGUUUCUUGAACAUUGAAUCCGGAAUUGAGAAUAGAUUAC.........................UCAAAGACCUUAUCCUCUCU....GUAGUCGCGG.CU.GCACGGUUCCAGAUUCAGAACAGAACAUUAAAAAAAUAAAAAA..................................................AUG
#=GR scaffold738_1_V1.CD-6/223-50 CODON                        ...................................STP............................................................................................................................................................................................................AUG
#=GR scaffold738_1_V1.CD-6/223-50 TT_RNIE_SLOW                 .....................................................................................................................................................................................................................................................
scaffold26767_2_MH0040/1-150                                   ........................AGAGAAGAGUAUAAUUAACUAUAGUUUCUUGAACAUUGAAUCCGGAAUUGUGAAUAGAUUACA..........................CAAAGACCUUAUCCUCUC...UGUAGUCCCGG.CU.GCACGGUUCCAGAUUCAGAACAGAACAUUAAAACAAUAAAAAA..................................................AUG
#=GR scaffold26767_2_MH0040/1-150 CODON                        ..................................................................................................................................................................................................................................................AUG
#=GR scaffold26767_2_MH0040/1-150 TT_RNIE_SLOW                 .....................................................................................................................................................................................................................................................
SRS019968_Baylor_scaffold_6283/180-353                         GUAUUCGUAAAGGGACCGGGUAACGGACGUGAGUCUGCUANNNNNNNNNNNNNNGAACAUUGAAUCCGGAAUUGUGAAUAGAUUACA..........................CAAAGACCUUAUCCUCUC...UGUAGUCGCGG.CU.GCACGGUUCCAGAUUCAGAACAGAACAUUAAAACAAUAAAAAA..................................................AUG
#=GR SRS019968_Baylor_scaffold_6283/180-353 CODON              ..................................................................................................................................................................................................................................................AUG
#=GR SRS019968_Baylor_scaffold_6283/180-353 TT_RNIE_SLOW       .....................................................................................................................................................................................................................................................
SRS045645_Baylor_scaffold_14899/320-493                        ANNNNNNNNNNNNNNNNNNNNNAAAGAGAAGAGUAUAAUUAACUAUAGUUUCUUGAACAUUGAAUCCGGAAUUGUGAAUAGAUUACA..........................CAAAGACCUUAUCCUCUC...UGUAGUCGCGG.CU.GCACGGUUCCAGAUUCAGAACAGAACAUUAAAACAAUAAAAAA..................................................AUG
#=GR SRS045645_Baylor_scaffold_14899/320-493 CODON             .......................................STP........................................................................................................................................................................................................AUG
#=GR SRS045645_Baylor_scaffold_14899/320-493 TT_RNIE_SLOW      .....................................................................................................................................................................................................................................................
scaffold4241_1_MH0044/469-296                                  ACAAUGGUUGUCGUCCUCCGAAAAAGAGAAGAGUAUAAUUAACUAUAGUUUCUUGAACAUUGAAUCCGGAAUUGUGAAUAGAUUACA..........................CAAAGACCUUAUCCUCUC...UGUAGUCGCGG.CU.GCACAGUUCCAGAUUCAGAACAGAACAUUAAAACAAUAAAAAA..................................................AUG
#=GR scaffold4241_1_MH0044/469-296 CODON                       ...................................STP............................................................................................................................................................................................................AUG
#=GR scaffold4241_1_MH0044/469-296 TT_RNIE_SLOW                .....................................................................................................................................................................................................................................................
SRS051882_Baylor_scaffold_18491/705-532                        AUCCACGGUGCAGGUAUUGAAGUAACGGAAAUCGUAGACGUUNNNNNNNNNNNNNNNNNUUGAAUCCGGAAUUGUGAAUAGAUUACA..........................CAAAGACCUUAUCCUCUC...UGUAGUCGCGG.CU.GCACGGUUCCAGAUUCAGAACAGAACAUUAAAACAAUAAAAAA..................................................AUG
#=GR SRS051882_Baylor_scaffold_18491/705-532 CODON             .....................................................................................................................................................................................................................................................
#=GR SRS051882_Baylor_scaffold_18491/705-532 TT_RNIE_SLOW      .....................................................................................................................................................................................................................................................
scaffold33930_1_O2.UC-18/1031-859                              .UAAUGGUUGUCGUCCUCCGAAAAAGAGAAGAGUAUAAUUAACUAUAGUUUCUUGAACAUUGAAUCCGGAAUUGUGAAUAGAUUACA..........................CAAAGACCUUAUCCUCUC...UGUAGUCGCGG.CU.GCACGGUUCCAGAUUCAGAACAGAACAUUAAAACAAUAAAAAA..................................................AUG
#=GR scaffold33930_1_O2.UC-18/1031-859 CODON                   ..................................................................................................................................................................................................................................................AUG
#=GR scaffold33930_1_O2.UC-18/1031-859 TT_RNIE_SLOW            .....................................................................................................................................................................................................................................................
BAAZ01001952.1/449-622                                         ACAAUGGUUGUCGUCCUCCGAAAAAGAGAAGAGUAUAAUUAACUAUAGUUUCUUGAACAUUGAAUCCGGAAUUGUGAAUAGAUUACA..........................CAAAGACCUUAUCCUCUC...UGUAGUCGCGG.CU.GCACGGUUCCAGAUUCAGAACAGAACAUUAAAACAAUAAAAAA..................................................AUG
#=GR BAAZ01001952.1/449-622 CODON                              ...................................STP............................................................................................................................................................................................................AUG
#=GR BAAZ01001952.1/449-622 TT_RNIE_SLOW                       .....................................................................................................................................................................................................................................................
SRS024435_LANL_scaffold_22712/1-166                            ........UGUCGUCCUCCGAAAAAGAGAAGAGUAUAAUUAACUAUAGUUUCUUGAACAUUGAAUCCGGAAUUGUGAAUAGAUUACA..........................CAAAGACCUUAUCCUCUC...UGUAGUCGCGG.CU.GCACGGUUCCAGAUUCAAACAGAACAUUUAAAAAAAUAAAAAA..................................................AUG
#=GR SRS024435_LANL_scaffold_22712/1-166 CODON                 ..........AUG............................................................................................................................................................................STP......................................................AUG
#=GR SRS024435_LANL_scaffold_22712/1-166 TT_RNIE_SLOW          .....................................................................................................................................................................................................................................................
SRS064557_LANL_scaffold_25854/209-36                           NNNNNNNNNNNNNNNNNCCGAAAAAGAGAAGAGUAUAAUUAACUAUAGUUUCUUGAACAUUGAAUCCGGAAUUGUGAAUAGAUUACA..........................CAAAGACCUUAUCCUCUC...UGUAGUCGCGG.CU.GCACGGUUCCAGAUUCAGAACAGAACAUUAAAACAAUAAAAAA..................................................AUG
#=GR SRS064557_LANL_scaffold_25854/209-36 CODON                ...................................STP...............................................................................................................................................................................................................
#=GR SRS064557_LANL_scaffold_25854/209-36 TT_RNIE_SLOW         .....................................................................................................................................................................................................................................................
SRS015782_WUGC_scaffold_11293/289-462                          UAAAGGGACCGGGUAACGGACGUGAGUCUGCUANNNNNNNNNCUAUAGUUUCUUGAACAUUGAAUCCGGAAUUGUGAAUAGAUUACA..........................CAAAGACCUUAUCCUCUC...UGUAGUCGCGG.CU.GCACGGUUCCAGAUUCAGAACAGAACAUUAAAACAAUAAAAAA..................................................AUG
#=GR SRS015782_WUGC_scaffold_11293/289-462 CODON               .....................................................STP..........................................................................................................................................................................................AUG
#=GR SRS015782_WUGC_scaffold_11293/289-462 TT_RNIE_SLOW        .....................................................................................................................................................................................................................................................
4448814.3_Contig42594/755-582                                  CACAAUGGUUGUCGUCCUCCGAAAAGAGAAGAGUAUAAUUAACUAUAGUUUCUUGAACAUUGAAUCCGGAAUUGUGAAUAGAUUACA..........................CAAAGACCUUAUCCUCUC...UGUAGUCGCGG.CU.GCACGGUUCCAGAUUCAGAACAGAACAUUAAAACAAUAAAAAUAGG..................................................
#=GR 4448814.3_Contig42594/755-582 CODON                       .......................................STP...........................................................................................................................................................................................................
#=GR 4448814.3_Contig42594/755-582 TT_RNIE_SLOW                .....................................................................................................................................................................................................................................................
DOM019_scaffold22337_4/515-342                                 ACAAUGGUUGUCGUCCUCCGAAAAAGAGAAGAGUAUAAUUAACUAUAGUUUCUUGAACAUUGAAUCCGGAAUUGUGAAUAGAUUACA..........................CAAAGACCUUAUCCUCUC...UGUAAUCGCGG.CU.GCACGGUUCCAGAUUCAGAACAGAACAUUAAAACAAUAAAAAA..................................................AUG
#=GR DOM019_scaffold22337_4/515-342 CODON                      ...................................STP............................................................................................................................................................................................................AUG
#=GR DOM019_scaffold22337_4/515-342 TT_RNIE_SLOW               .....................................................................................................................................................................................................................................................
BABD01010849.1/1436-1263                                       ACAAUGGUUGUCGUCCUCCGAAAAAGAGAAGAGUAUAAUUAACUAUAGUUUCUUGAACAUUGAAUCCGGAAUUGUGAAUAGAUUGCA..........................UAAAGACCUUAUCCUCUC...UGUAAUCGCGG.CU.GCACGGUUCCAGAUUCAGACAGAAAAAUUAAAACAAUAAAAAA..................................................AUG
#=GR BABD01010849.1/1436-1263 CODON                            ...................................STP............................................................................................................................................................................................................AUG
#=GR BABD01010849.1/1436-1263 TT_RNIE_SLOW                     .....................................................................................................................................................................................................................................................
4491416.3_NODE_237/10333-10161                                 ACAAUGGUUGUCGUCCUCCGAAAAAGAGAAGAGUAUAAUUAACUAUAGUUUCUUGAACAUUGAAUCCGGAAUUGUGAAUAGAUUGCA..........................UAAAGACCUUAUCCUCUC...UGUAAUCGCGG.CU.GCACGGUUCCAGAUUCAGACAGAAAAAUUAAAACAAUAAAAA...................................................AUG
#=GR 4491416.3_NODE_237/10333-10161 CODON                      ...................................STP............................................................................................................................................................................................................AUG
#=GR 4491416.3_NODE_237/10333-10161 TT_RNIE_SLOW               .....................................................................................................................................................................................................................................................
SRS020869_Baylor_scaffold_2934/270-97                          ACAAUGGUUGUCGUCCUCCGAAAAAGAGAAGAGUAUAAUUAACUAUAGUUUCUUGAACAUUGAAUCCGGAAUUGUGAAUAGAUUGCA..........................CAAAGACCUUAUCCUCUC...UGUAAUCGCGG.CU.GCACGGUUCCAGAUUCAGACAGAAAAAUUAAAACAAUAAAAAA..................................................AUG
#=GR SRS020869_Baylor_scaffold_2934/270-97 CODON               ...................................STP...............................................................................................................................................................................................................
#=GR SRS020869_Baylor_scaffold_2934/270-97 TT_RNIE_SLOW        .....................................................................................................................................................................................................................................................
4491421.3_NODE_99843/3937-4110                                 ACAAUGGUUGUCGUCCUCCUAAAAAGAGAAGAGUAUAAUUAACUUUAGUUUCUUGAAUAGGGAAUCCGGAAUUGUGAAUAGAUUGCA..........................UUUAGACCUUAUCCUCUC...UGUAAUCGCGG.CU.GCACGGUUCCAGGUUCUUUUAGAACAUUAAAAAUAAUAGAAAA..................................................AUG
#=GR 4491421.3_NODE_99843/3937-4110 CODON                      ...................................STP............................................................................................................................................................................................................AUG
#=GR 4491421.3_NODE_99843/3937-4110 TT_RNIE_SLOW               .....................................................................................................................................................................................................................................................
JGI994J12354_10027568/2069-2236                                AACGGAUGUCGCCCUCCAAAACACAGAAGAGUUUAAUCAAAACAACCGAUUUUUAAAUUGGAAUCUGAAAUUGUGAUUUUGAUUACA................................CAACGACCUUUC...UGUGAUCGCGG.CU.GCACAAUUUGGGCUUUCAUUUAAUUAUUUUAAACUAAAGAAAA..................................................AUG
#=GR JGI994J12354_10027568/2069-2236 CODON                     .................................STP..............................................................................................................................................................................................................AUG
#=GR JGI994J12354_10027568/2069-2236 TT_RNIE_SLOW              .....................................................................................................................................................................................................................................................
JGI24707J26582_10000222/2406-2232                              AUGUAGACCUCCAAAAAGAAGGAGAGUAUAAUAUUAAGAUUUAUAUAAUCUAAAAAGCGAUGAAACUUGAUUUUGUUUUGGAUUGCA.............................UCUAUUAAUCUUCUC...UGUAAUCGCGG.CU.GUAACAAAUUAAGUUCAUGUAUUAAAAAAUCAAUCAAAUAGAAAAAA..............................................AUG
#=GR JGI24707J26582_10000222/2406-2232 CODON                   ............................STP...................................................................................................................................................................................................................AUG
#=GR JGI24707J26582_10000222/2406-2232 TT_RNIE_SLOW            .....................................................................................................................................................................................................................................................
BAAZ01024853.1/947-835                                         ....................................................UUUAUAGUAACUUGAUUUGUUAAUAAUGGAUGCC...................................ACUCCUUUCC....GUAAUCGCGG.CU.GCAACAAAUAAAGUUCUUUAGUAACAAUUAAAUAGAAAAAAGAA.................................................AUG
#=GR BAAZ01024853.1/947-835 CODON                              .....................................................................................................................................................................................................................................................
#=GR BAAZ01024853.1/947-835 TT_RNIE_SLOW                       .....................................................................................................................................................................................................................................................
AUXO015025041.1/439-275                                        .......................................AAAAAACGAGUUACAGCUAAAGAGUGAUUAUAUUUUUUAUUGAUUGCA.....................AUACUUUUUAUUAUCAACCUCUC...UGCAAUCGCGG.CU.GCUCACUCCUGUAAUUCAAAACCACUGUUUUAAACAACCGAUUUUAAAAAGAACAUUUUUACAAGAUU.........................AUG
#=GR AUXO015025041.1/439-275 CODON                             ..................................................................................................................................................................................................................................................AUG
#=GR AUXO015025041.1/439-275 TT_RNIE_SLOW                      .....................................................................................................................................................................................................................................................
AUXO016702402.1/444-652                                        UUUUGAUACCCGCGAUUUACUCCAACAUCUCUUUCGCAAGUUUUAUUUCUAAAUUUUGCGAACCCGAAUCAGUGAAUAAUGAUUGCA...ACUUUUUUACCAUUCGCAAUAAAAAAGAUACCAUACCUCUC...UGCAAUCGCGG.CU.GCACUGUAGUGGUUCACUACUACAACAACUUUUCUUAACUUUACUAACAACAGAC......................................AUG
#=GR AUXO016702402.1/444-652 CODON                             ..................................................................................................................................................................................................................................................AUG
#=GR AUXO016702402.1/444-652 TT_RNIE_SLOW                      .....................................................................................................................................................................................................................................................
NLM006_scaffold52536_3/16473-16642                             ACGGUUGUCGUCCUCCUAAGAGAAGAAGAGUUUAAUAAGAGAUAACCCAUAUAACAGUAGGGAUUCCAACGAUUUUCAAGGGCUUCA...................................UUUCCUUUC...UGUAGUCGCGG.CU.GCAAUGACUUGGGAUUCCUGCAAGAACCUUUAAAAAUUAGAACUUAAA.............................................AUG
#=GR NLM006_scaffold52536_3/16473-16642 CODON                  ................................STP...............................................................................................................................................................................................................AUG
#=GR NLM006_scaffold52536_3/16473-16642 TT_RNIE_SLOW           .....................................................................................................................................................................................................................................................
DLM007_scaffold5141_17/117-286                                 CGGUUGUCGUCCUCCUAAGAGAAGAAGAGUUUAAUAAGAGAUAACCCAUAAUAACAGUAGGGAUUCCAAUGAUUUUCAAGGGCUUCA...................................UUUCCUUUC...UGUAGUCGCGG.CU.GCAAUGACUUGGGGUUCCUGCAAGAACCUUUAAAAAUUAGAAAUUAAA.............................................AUG
#=GR DLM007_scaffold5141_17/117-286 CODON                      ...............................STP................................................................................................................................................................................................................AUG
#=GR DLM007_scaffold5141_17/117-286 TT_RNIE_SLOW               .....................................................................................................................................................................................................................................................
scaffold27115_3_MH0036/66-235                                  CGGUUGUCGUCCUCCUAAGAGAAGAAGAGUUUAAUAAGAGAUAACCCAUAAUAACAGUAGGGAUUCCAAUGAUUUUCAAGGGCUUCA...................................UUUCCUUUC...UGUAGUCGCGG.CU.GCAAUGACUUGGGAUUCCUACAAGAACCUUUAAAAAUUAGAAAUUAAA.............................................AUG
#=GR scaffold27115_3_MH0036/66-235 CODON                       .....................................................................................................................................................................................................................................................
#=GR scaffold27115_3_MH0036/66-235 TT_RNIE_SLOW                .....................................................................................................................................................................................................................................................
scaffold335_4_MH0020/709-570                                   ..............................UUAAUAAGAGAUAACCCAUAAUAACAGUAGGGAUUCCAACGAUUUUCAAGGGCUUCA...................................UUUCCUUUC...UGUAGUCGCGG.CU.GCAAUGACUUGGGAUUCCUGCAAGAACCUUUAAAAAUUAGAACUUAAA.............................................AUG
#=GR scaffold335_4_MH0020/709-570 CODON                        ...............................STP...................................................................................................................................................................................................................
#=GR scaffold335_4_MH0020/709-570 TT_RNIE_SLOW                 .....................................................................................................................................................................................................................................................
scaffold9913_1_MH0050/750-593                                  ............UCCUAAGAGAAGAAGAGUUUAAUAAGAGAUAACCCAUAAUAACAGUGGGGAUUCCAACGAUUUUCAAGGGCUUCA...................................UUUCCUUUC...UGUAGUCGCGG.CU.GCAAUGACUUGGGAUUCCUGCAAGAACCUUUAAAAAUUAGAACUUAAA.............................................AUG
#=GR scaffold9913_1_MH0050/750-593 CODON                       ...............................STP................................................................................................................................................................................................................AUG
#=GR scaffold9913_1_MH0050/750-593 TT_RNIE_SLOW                .....................................................................................................................................................................................................................................................
NZ_GL883867.1/21432-21263                                      CGGUUGUCGUCCUCCUAAGAGAAGAAGAGUUUAAUAAGAGAUAACCCAUAAUAACAGUAGGGAUUCCAAUGAUUUUCAAGGGCUUCA...................................UUUCCUUUC...UGUAGUCGCGG.CU.GCAAUGACUUGGGAUUCCUGCAAGAACCUUUAAAAAUUAGAAAUUAAA.............................................AUG
#=GR NZ_GL883867.1/21432-21263 CODON                           .....................................................................................................................................................................................................................................................
#=GR NZ_GL883867.1/21432-21263 TT_RNIE_SLOW                    .....................................................................................................................................................................................................................................................
SRS048164_WUGC_scaffold_34643/353-522                          CGGUUGUCGUCCUCCUAAGAGAAGAAGAGUUUAAUAAGAGAUAACUCAUAAUAACAGUAGGGAUUCCAACGAUUUUCAAGGGCUUCA...................................UUUCCUUUC...UGUAGUCGCGG.CU.GCAAUGACUUGGGAUUCCUGCAAGAACCUUUAAAAAUUAGAACUUAAA.............................................AUG
#=GR SRS048164_WUGC_scaffold_34643/353-522 CODON               ...............................STP................................................................................................................................................................................................................AUG
#=GR SRS048164_WUGC_scaffold_34643/353-522 TT_RNIE_SLOW        .....................................................................................................................................................................................................................................................
scaffold10151_5_MH0073/772-603                                 CGGUUGUCGUCCUCCUAAGAGAAGAAGAGUAUAAUAAGAGAUAACCCAUACUAACAGUAGGGAUUCCAACGAUUUUCAAGGGCUUCA...................................UUUCCUUUC...UGUAGUCGCGG.CU.GCAAUGACUUGGGAUUCCUGCAAGAACCUUUAAAAAUUAGAACUUAAA.............................................AUG
#=GR scaffold10151_5_MH0073/772-603 CODON                      ...............................STP................................................................................................................................................................................................................AUG
#=GR scaffold10151_5_MH0073/772-603 TT_RNIE_SLOW               .....................................................................................................................................................................................................................................................
IMNBL1_c0003450/7411-7574                                      CAACGGAUGUCGUCCUCCUAAAAGAAGAAGAGUUUAAUUAUUCAUUUAUUUCUUUACAAAGGAGCGCGGAUAAGUGAAUAGAUUACA...................................AACCCUCUC...UGUAAUCGCGG.CU.GCACAAGUCCAUGUUCCCAAAGAACAAUAAACACAAAAAAAA...................................................AUG
#=GR IMNBL1_c0003450/7411-7574 CODON                           ..................................STP.............................................................................................................................................................................................................AUG
#=GR IMNBL1_c0003450/7411-7574 TT_RNIE_SLOW                    .....................................................................................................................................................................................................................................................
SRS011529_WUGC_scaffold_6343/1770-1593                         AGAGUUUAAUCACUUCAUUUCACCUUUUUAAACUUUUCGUUUUUUACAUUACAUUUUUCGCGAAUCUCUGUCAGUGAUAAGAUUGCA.........................CUUUAUUUAACAACCUCUC...UGCAAUCGCGG.CU.GCACUGAAGCGAUUCAACAACACAACUUUAAUAAUUUAGAUUUAAA...............................................AUG
#=GR SRS011529_WUGC_scaffold_6343/1770-1593 CODON              ......STP.........................................................................................................................................................................................................................................AUG
#=GR SRS011529_WUGC_scaffold_6343/1770-1593 TT_RNIE_SLOW       .....................................................................................................................................................................................................................................................
scaffold39757_1_MH0036/120-1                                   AGAAGAGUUUAAUGAAUCAAAUUUAGUUUAAGCUCUUAAAUUAUUUCAUUUAUUUUUUCGCGAAUCUCUGUCAGUGAAUAGAUUGCA.........................UUUUAUUUAACAACCUCUC...UGCAAUCGCGG.CU.G...............................................................................................
#=GR scaffold39757_1_MH0036/120-1 CODON                        .........STP.........................................................................................................................................................................................................................................
#=GR scaffold39757_1_MH0036/120-1 TT_RNIE_SLOW                 .....................................................................................................................................................................................................................................................
scaffold56046_2_MH0046/1062-890                                GAAGAGUUUAAUGAAUCAAAUUUUAGUUUAAGCUCUUAAAUUAUUUCAUUUAUUUUUUCGCGAAUCUCUGUCAGUGAAUAGAUUGCA.........................UUUUAUUUAACAACCUCUC...UGCAAUCGCGG.CU.GCACUGAAGCGAUUCAUAAACAAACUUUAAUUAUUUAAAAA....................................................AUG
#=GR scaffold56046_2_MH0046/1062-890 CODON                     ........STP.......................................................................................................................................................................................................................................AUG
#=GR scaffold56046_2_MH0046/1062-890 TT_RNIE_SLOW              .....................................................................................................................................................................................................................................................
AUXO013662250.1/433-237                                        CCCCACACUCGGCAGGAGCCUGCAAAGAAAAACAAUUCGUUUUUUAAAAAUUUUUCGCGAAUCACGACCAGUGAAUUUUUGAUUGCA.........................UCUUUUUUAUCAACCUCUC...UGCAAUCGCGG.CU.GCACACUGCGGUGAUUCAUUAUCACACAACACUUUAAUUACUUUCUUUACACACACACUUAGAUU............................AUG
#=GR AUXO013662250.1/433-237 CODON                             .....................................................................................................................................................................................................................................................
#=GR AUXO013662250.1/433-237 TT_RNIE_SLOW                      .....................................................................................................................................................................................................................................................
AUXO011716848.1/187-379                                        UAAUCGGCAGUUUACACCCGAUCACGCUUUUCUGAUUUAUUUUUCACAACAUUUUUUUCGCGAAUCUCUGUCAGUGAUUGGAUUGCA.........................UCUUUCUUAACAACCUCUC...UGCAAUCGCGG.CU.GCACUGAAGCGAUUCUGCAACCCCAACAUCAAUUUAUUUUAUUUAUUUUAAAAACAAGAAA................................AUG
#=GR AUXO011716848.1/187-379 CODON                             .....................................................................................................................................................................................................................................................
#=GR AUXO011716848.1/187-379 TT_RNIE_SLOW                      .....................................................................................................................................................................................................................................................
AUXO012267364.1/446-579                                        UAUAAUUUCACUACACACUACUUCGAUUAGAGUUUUUAUCAUUAUUAAUCAUUUUUUUCGCGAAUCUCUGUCAGUGAUUGGAUUGCA.........................CCUUUUUUAACAACCUCUC...UGCAAUCGCGG.CU.GCACUGAAGCGAUUC.................................................................................
#=GR AUXO012267364.1/446-579 CODON                             ..STP................................................................................................................................................................................................................................................
#=GR AUXO012267364.1/446-579 TT_RNIE_SLOW                      .....................................................................................................................................................................................................................................................
AUXO014724871.1/729-598                                        ....................................................UUUUUUCGCGAAUCUCUGUCAGUGAUUGGAUUGCA.........................CCUUUUUUAACAACCUCUC...UGCAAUCGCGG.CU.GCACUGAAGCGAUUCAUCCAGAACUUAACUUUUUUAAAUUUUAAUCAAAACA.........................................AUG
#=GR AUXO014724871.1/729-598 CODON                             ..................................................................................................................................................................................................................................................AUG
#=GR AUXO014724871.1/729-598 TT_RNIE_SLOW                      .....................................................................................................................................................................................................................................................
AUXO015059357.1/1-132                                          ....................................................UUUUUUCGCGAAUCUCUGUCAGUGAUUGGAUUGCA.........................CCUUUUUUAACAACCUCUC...UGCAAUCGCGG.CU.GCACUGAAGCGAUUCAUUACAUGAACUUAACUUUUUAAAUUAUUUAUUAAAA.........................................AUG
#=GR AUXO015059357.1/1-132 CODON                               ..................................................................................................................................................................................................................................................AUG
#=GR AUXO015059357.1/1-132 TT_RNIE_SLOW                        .....................................................................................................................................................................................................................................................
AUXO018761249.1/274-100                                        AAGAGAAGGAGAGUGUAAUCACAAUCUUAAUCUUUUCAAAUCAUUCAUUAAUUAAUUAGUCGAAUCGAUUAUAGUGAAUGGAUUGCAA...........................CUUUCUUCAACCUCUC..UUGCAAUCGCGG.CU.GCACUAUAGUGAUUCUCGCAUCACAACUUUAAUUAUUAGAAACA.................................................AUG
#=GR AUXO018761249.1/274-100 CODON                             ..................................................................................................................................................................................................................................................AUG
#=GR AUXO018761249.1/274-100 TT_RNIE_SLOW                      .....................................................................................................................................................................................................................................................
2227339052/247-80                                              ACUUCCUCAUAACGGAUGUCGUCCACCAAAAAGAAGAAGAGUAUAAUAAUUAAUAAUGAUAAAUCCCGAAGGUGUAAAUAGAUUGC.................................ACUAAUCCUCUC....GCAAUCGCGG.CU.GCACGGUUCAGGGUUUAUAGAAAAAAUUUAAAAAAAACAGACAAA................................................AUG
#=GR 2227339052/247-80 CODON                                   ...........................................STP....................................................................................................................................................................................................AUG
#=GR 2227339052/247-80 TT_RNIE_SLOW                            .....................................................................................................................................................................................................................................................
JGI994J12354_10199883/331-165                                  AUUAAAAUCAAUGCACAAUGCACAAUUCAAAAUGCACAAUGUAUAAUUAUUAAUAAAUAUGAAUCCCGAAAGUGUAAAUAGAUUGC.................................ACCAAUCCUCUC....GCAAUCGCGG.CU.GCACGGUUCAGGUUUUGUAAAAAAAACUUUUAAACACAAACAAA.................................................AUG
#=GR JGI994J12354_10199883/331-165 CODON                       ..................................................................................................................................................................................................................................................AUG
#=GR JGI994J12354_10199883/331-165 TT_RNIE_SLOW                .....................................................................................................................................................................................................................................................
2227053765/67-231                                              UUAAAAUCAAUGCACAAUGCACAAUUCAAAAUGCAAAAUGUAUAAUUAAUAAUAAAAGUGAAUCUUGAAAGUGUAAAAUAGAUUGC.................................AUCAAUCCUCUC....GCAAUCGCGG.CU.GCACGGUUCUGGGUUUAUAAUAAAUUUAAAACACAAACAAAA...................................................AUG
#=GR 2227053765/67-231 CODON                                   .....................................................................................................................................................................................................................................................
#=GR 2227053765/67-231 TT_RNIE_SLOW                            .....................................................................................................................................................................................................................................................
JGI994J12354_10460523/123-289                                  CACUUCCGCAUAACGGAUGUCGUCCGCCUAAAAGAAGAAGAGUAUAAUAUUAAUAAAUAUGAAUCCAGAAAGUGUAAAUAGAUUGC.................................AUCAAUCCUCUC....GCAAUCGCGG.CU.GCACGGUUCAGGGUUUGUUAUAAAAUUUAAAAAACACAUACAAA.................................................AUG
#=GR JGI994J12354_10460523/123-289 CODON                       ..................................................................................................................................................................................................................................................AUG
#=GR JGI994J12354_10460523/123-289 TT_RNIE_SLOW                .....................................................................................................................................................................................................................................................
2227095262/390-246                                             ....................GUCCUCCUAAAAGAAGAAGAGUAUAAUUAUUAAUAACUACGAAUCCCGGAAGUGUAAAUAGAUUGC.................................AUCAAUCCUCUC....GCAAUCGCGG.CU.GCACGGUUCAGGGUUUGUGAUAAAAUUUAAAAACAAACAAAA...................................................AUG
#=GR 2227095262/390-246 CODON                                  ..................................................................................................................................................................................................................................................AUG
#=GR 2227095262/390-246 TT_RNIE_SLOW                           .....................................................................................................................................................................................................................................................
IMNBL1_c0184244/494-330                                        CUUCCGCACAACGGAUGUCGUCCACCGAAAAGAAGGAGAGUAUAAUUAAUUAUAAAAGUGAAUCUUGAAAGUGUAAAAUAGAUUGC.................................AUCAAUCCUCUC....GCAAUCGCGG.CU.GCACGGUUCAGGGUUUAUAAUAAAUUUAAAACACAAACAAAA...................................................AUG
#=GR IMNBL1_c0184244/494-330 CODON                             ..................................................................................................................................................................................................................................................AUG
#=GR IMNBL1_c0184244/494-330 TT_RNIE_SLOW                      .....................................................................................................................................................................................................................................................
JGI994J12354_10281577/321-485                                  CUUCCGCAUAACGGAUGUCGUCCACCGAAAAGAAGGAGAGUAUAAUUAAUUAUAAAAGUGAAUCUUGAAAGUGUAAAAUAGAUUGC.................................AUCAAUCCUCUC....GCAAUCGCGG.CU.GCACGGUUCGAGGUUUAUAAUAAAUUUAAAACACAAACAAAA...................................................AUG
#=GR JGI994J12354_10281577/321-485 CODON                       ..................................................................................................................................................................................................................................................AUG
#=GR JGI994J12354_10281577/321-485 TT_RNIE_SLOW                .....................................................................................................................................................................................................................................................
IMNBL1_c0088446/113-1                                          GCUUCCGCACAAUGGAUGCCGUCCACCGAAAAGAAGAAGAGUAUAAUUAAUUAUAAAAGUGAAUUCUGAGAGUGUAAAUAGAUUGC.................................AUCAAUCCUCUC....GCAAUCGCGG.CU.GCA.............................................................................................
#=GR IMNBL1_c0088446/113-1 CODON                               ...........................................STP.......................................................................................................................................................................................................
#=GR IMNBL1_c0088446/113-1 TT_RNIE_SLOW                        .....................................................................................................................................................................................................................................................
IMNBL1_c0076852/49-215                                         ACUUCCGCAUAAUGGAUGUCGUCCGCCUAAAAGAAGAAGAGUAUAAUUAAUAAUAAAUAUGAAUCCCGAAAGUGUAAAUAGAUUGC.................................AUCAAUCCUCUC....GCAAUCGCGG.CU.GCACGGUUCAGGUUUCGAAAUAAAAUUUUAAAAACACAAACAAA.................................................AUG
#=GR IMNBL1_c0076852/49-215 CODON                              ...........................................STP....................................................................................................................................................................................................AUG
#=GR IMNBL1_c0076852/49-215 TT_RNIE_SLOW                       .....................................................................................................................................................................................................................................................
JGI994J12354_10160833/784-621                                  CUUCCGCACAACGGAUGUCGUCCACCGAAAAGAAGAAGAGUAUAAUUAAUAAUAAAAAUGAAUCUUGAGAGUGUAAAAUAGAUUGC.................................AUCAAUCCUCUC....GCAAUCGCGG.CU.GCACGGUUCAGGGUUUAUAAGAAAUUUAAAAAACAAACAAA....................................................AUG
#=GR JGI994J12354_10160833/784-621 CODON                       .....................................................................................G.................................UA.........................................................................................................................AUG
#=GR JGI994J12354_10160833/784-621 TT_RNIE_SLOW                .....................................................................................................................................................................................................................................................
2227437209/351-509                                             UGAAAAUUGAAAAUUGAAAAUUAAAAAUCAAUGCACAAUGUAUAAUUAAUAAUAAAUAUGGAUUCUGAAAGUGUAAAAUAGAUUGC.................................AUCAAUCCUCUC....GCAAUCGCGG.CU.GCACGACUCGGGAUACAUAAAAAACUUAAAAACAAA.........................................................AUG
#=GR 2227437209/351-509 CODON                                  ..................................................................................................................................................................................................................................................AUG
#=GR 2227437209/351-509 TT_RNIE_SLOW                           .....................................................................................................................................................................................................................................................
2227588074/1-95                                                .......................................................................UGUAAAAUAGAUUGC.................................AUCAAUCCUCUC....GCAAUCGCGG.CU.GCACGGUUCGAGGUUUACAAGAAAUUUAAAAACACAAACAAAA..................................................AUG
#=GR 2227588074/1-95 CODON                                     ..................................................................................................................................................................................................................................................AUG
#=GR 2227588074/1-95 TT_RNIE_SLOW                              .....................................................................................................................................................................................................................................................
JGI996J12353_1011164/763-600                                   CGCUUCCGCACAACGGAUGCCGUCCACCGAAAAGAAGAAGAGUAUAAUAAUUAUAAAAGUGAAUCCUGAAAGUGUAAAUAGAUUGC.................................AUCAAUCCUCUC....GCAAUCGCGG.CU.GCACGGUUUGGGGUUUAUAAAAAUUUAAAACACAAACAAAA....................................................AUG
#=GR JGI996J12353_1011164/763-600 CODON                        ......................................................................................................................................................................STP.........................................................................AUG
#=GR JGI996J12353_1011164/763-600 TT_RNIE_SLOW                 .....................................................................................................................................................................................................................................................
JGI994J12354_10602131/272-106                                  GCUUCCGCAUAAUGGAUGUCGUCCGCCUAAAAGAAGAAGAGUAUAAUUAUUAAUAAAUAAGAAUCCCGAAAGUGUAAAUAGAUUGC.................................AUCAAUCCUCUC....GCAAUCGCGG.CU.GCACGGUUCAGGUUUCGAAAUAAAAUUUUAAAAACACAAACAAA.................................................AUG
#=GR JGI994J12354_10602131/272-106 CODON                       ...........................................STP.......................................................................................................................................................................................................
#=GR JGI994J12354_10602131/272-106 TT_RNIE_SLOW                .....................................................................................................................................................................................................................................................
2227213828/274-109                                             ACUUCCACAUAACGGAUGUCGUCCUCCUAAAAGAAGAAGAGUAUAAUAAUUAAUAAAUAUGAAUCCGGAAAGUGUAAAUAGAUUGC.................................AUCAAUCCUCUC....GCAAUCGCGG.CU.GCACGGUUCAGGUUUCGUAAUAAAAUUUAAAAACACGAACAAA..................................................AUG
#=GR 2227213828/274-109 CODON                                  ...........................................STP....................................................................................................................................................................................................AUG
#=GR 2227213828/274-109 TT_RNIE_SLOW                           .....................................................................................................................................................................................................................................................
JGI994J12354_10069051/774-937                                  ACUACCGCACAACGGAUGUCGUCCUCCUAAAAGAAGAAGAGUAUAAUUAUUAAUAACUAUGAAUCCCGGAAGUGUAAAUAGAUUGC.................................AACAAUCCUCUC....GCAAUCGCGG.CU.GCACGGUUCAGGGUUUGUAAUAAAAUUUAAAACAAACAAAA....................................................AUG
#=GR JGI994J12354_10069051/774-937 CODON                       ...........................................STP....................................................................................................................................................................................................AUG
#=GR JGI994J12354_10069051/774-937 TT_RNIE_SLOW                .....................................................................................................................................................................................................................................................
2227339122/4160-4324                                           ACUACCGCAUAACGGAUGUCGUCCUCCUAAAAGAAGAAGAGUAUAAUUAUUAAUAACUAUGAAUCCCGGAAGUGUAAAUAGAUUGC.................................AACAAUCCUCUC....GCAAUCGCGG.CU.GCACGGUUCAGGGUUUAUAAUAAAAUUUAAAAACAAACAAAA...................................................AUG
#=GR 2227339122/4160-4324 CODON                                ...........................................STP....................................................................................................................................................................................................AUG
#=GR 2227339122/4160-4324 TT_RNIE_SLOW                         .....................................................................................................................................................................................................................................................
IMNBL1_c0070425/550-714                                        ACUUCCGCAUAACGGAUGUCGUCCGCCUAAAAGAAGAAGAGUAUAAUUAAUAAUAAAUAUGAAUCCCGAAAGUGUAAAUAGAUUGC.................................CUCAAUCCUCUC....GCAAUCGCGG.CU.GCACGGUUCAGGUUUUGUAAUAAAUUUAAAAACACAAACAAA...................................................AUG
#=GR IMNBL1_c0070425/550-714 CODON                             ...........................................STP....................................................................................................................................................................................................AUG
#=GR IMNBL1_c0070425/550-714 TT_RNIE_SLOW                      .....................................................................................................................................................................................................................................................
JGI994J12354_10305054/62-225                                   ACUUCCGCACAACGGAUGUCGUCCGCCUAAAAGAAGAAGAGUAUAAUUAAUAAUAAAUAUGAAUCCCGAAAGUGUAAAUAGAUUGC.................................CUCAAUCCUCUC....GCAAUCGCGG.CU.GCACGGUUCAGGUUUUGUAAUAAAUUUAAAACACAAACAAA....................................................AUG
#=GR JGI994J12354_10305054/62-225 CODON                        ...........................................STP....................................................................................................................................................................................................AUG
#=GR JGI994J12354_10305054/62-225 TT_RNIE_SLOW                 .....................................................................................................................................................................................................................................................
JGI994J12354_10567243/94-260                                   ACAUCAAGGAACGUUGACAAUUAAAAAUCAAUUCACAAUGUAUAAUUAAUCAAUAAAUAUGAAUCCGGAAAGUGUAAAUAGAUUGC.................................AUAAAUCCUCUC....GCAAUCGCGG.CA.GCACGGUUCAGGGUUUGUAAUAAAAAUUUAAAAAACAAACAAAA.................................................AUG
#=GR JGI994J12354_10567243/94-260 CODON                        ..................................................................................................................................................................................................................................................AUG
#=GR JGI994J12354_10567243/94-260 TT_RNIE_SLOW                 .....................................................................................................................................................................................................................................................
IMNBL1_c0000677/14468-14303                                    GCUUCCACAUAAUGGAUGUCGCCCGCCGAAAAGAAGAAGAGUAUAAUUAAUAAUAAAUGUGAAUCCUGGAAGUGUAAAUAGAUUGU.................................AUUAAACCUCUC....GCAAUCGCGG.CU.GCACGGUUCAUGAUUUAUCGUAAACUUAAAAACACAAACAAAA..................................................AUG
#=GR IMNBL1_c0000677/14468-14303 CODON                         ...........................................STP....................................................................................................................................................................................................AUG
#=GR IMNBL1_c0000677/14468-14303 TT_RNIE_SLOW                  .....................................................................................................................................................................................................................................................
AUXO014137175.1/173-1                                          CCCAAGAGAAGAAGGGUUUAAGCUUCUUGUGCAUCAGAAUUCGUUAUUAAUUUUUUUCAACGAAUCUCUCAUAGUGAAUAGAUUGCA...........................CCAAUCAACAACCUCUC...UGCAAUCGCGG.CU.GCACUAUCAGUGAUUCCAGACAUCACUUCAACUUUAAUUUCAAUUAGAACA..........................................AUG
#=GR AUXO014137175.1/173-1 CODON                               .....................................................................................................................................................................................................................................................
#=GR AUXO014137175.1/173-1 TT_RNIE_SLOW                        .....................................................................................................................................................................................................................................................
RUMENNODE_1342001_1/2250-2428                                  UUUAGGCGCUUCCCUUGUCAACAAUUCUGUAUUAACAGUUUUUAGUAACAACAUUUUUCGCGAAUCUCUAUCAGUGAAUGGAUUGCA...........................UUUUUUAACGACCUCUC...UGCAAUCGCGG.CU.GCACUGAAGCGAUUCCAAUUCACAUUAAUCUAUUUUUAAGAAAAAGACU............................................AUG
#=GR RUMENNODE_1342001_1/2250-2428 CODON                       ..................................................................................................................................................................................................................................................AUG
#=GR RUMENNODE_1342001_1/2250-2428 TT_RNIE_SLOW                .....................................................................................................................................................................................................................................................
HCF14C_3_8265_1/4284-4108                                      GCGUUUCCUAAACCUCAGUGUGUGUAAUUAAUCACUCUUUAAAAUUUUAUUUCGUUUUCGCGAAUCUCUAUCAGUGAAUGGAUUGCA...........................UUUUUUAACGACCUCUC...UGCAAUCGCGG.CU.GCACUGAAGCGAUUCCAAUUCACACCGUUAAUAAUUAAAAAAAGACU..............................................AUG
#=GR HCF14C_3_8265_1/4284-4108 CODON                           ..................................................................................................................................................................................................................................................AUG
#=GR HCF14C_3_8265_1/4284-4108 TT_RNIE_SLOW                    .....................................................................................................................................................................................................................................................
SRS023604_C783111/1799-1628                                    UCCUCCCAAGAGAAGAAGAGUUUAAUGGUUUAAACAAUCCUUCAAACAAACAUUUUUUCGCGAAUCUCUGUCAGUGAAUAGAUUGCA...........................CUAUAUAACAACCUCUC...UGCAAUCGCGG.CU.GCACUGAAGCGAUUCAUCAAACAAACUUUAAUAAUAAAAAAA...................................................AUG
#=GR SRS023604_C783111/1799-1628 CODON                         ......................STP.........................................................................................................................................................................................................................AUG
#=GR SRS023604_C783111/1799-1628 TT_RNIE_SLOW                  .....................................................................................................................................................................................................................................................
AUXO012249817.1/445-304                                        ................................UCAAUUCUCCUUUUUCAUUCAUUUUUUUCGAAUCUUCGUCAGUGAAUAGAUUGCA..........................ACACUUUAACAACCUCUC...UGCAGUCGCGG.CU.GCACUGGCUUGAUUCAGUUUUUCAACUUUAAUAAUUUAGAAAA..................................................AUG
#=GR AUXO012249817.1/445-304 CODON                             ..................................................................................................................................................................................................................................................AUG
#=GR AUXO012249817.1/445-304 TT_RNIE_SLOW                      .....................................................................................................................................................................................................................................................
4491407.3_NODE_8402/3406-3238                                  CAAUGGAUGUCGUCCUCCUAAAAGACGUAGAGUUUAAGAUUUACCUUUAUUACUAAGCAUGAAACUUGAUUUUGUUAUUGGAUUGUA.................................CAAUUCUUCUC...UGCAAUCGCGG.CU.GCAACAAAUUGAGUUCAUCAAUAAACAAUUAAAUAUUUAAAAGAA................................................AUG
#=GR 4491407.3_NODE_8402/3406-3238 CODON                       ..................................STP.............................................................................................................................................................................................................AUG
#=GR 4491407.3_NODE_8402/3406-3238 TT_RNIE_SLOW                .....................................................................................................................................................................................................................................................
JGI20225J20221_1000009/207526-207698                           AUAACGGAUGUCGUCCUCCUAAAAAGAGAAGAGUUUAAUUAACUAUUGUUUCUUGUGCAUUGAAUUGAGAAACGUGAAUAGAUUACA...........................AAAGACCUUAUCCUCUC...UGUAAUCGCGG.CU.GCACAGUUCUUUAUUCAUACAGAACAUUUAAAAUAAUAAAAAA..................................................AUG
#=GR JGI20225J20221_1000009/207526-207698 CODON                ...................................STP............................................................................................................................................................................................................AUG
#=GR JGI20225J20221_1000009/207526-207698 TT_RNIE_SLOW         .....................................................................................................................................................................................................................................................
BMHB3a_c40323/43-216                                           AUAACGGGUGUCGUCCUCCUAAAAAGAGAAGAGUUUAAUUAACUAUUGUUCUUCGUGCAUUGAAUUAAGAAUAGUGAAUAGAUUACA...........................AAAGACCUUAUCCUCUC...UGUAAUCGCGG.CU.GCACAGUUCUUUAUUCAUACAGAACAUUUAAAUAUAAUAAAAAA.................................................AUG
#=GR BMHB3a_c40323/43-216 CODON                                ..................................................................................................................................................................................................................................................AUG
#=GR BMHB3a_c40323/43-216 TT_RNIE_SLOW                         .....................................................................................................................................................................................................................................................
JGI26523J50269_1000101/49736-49896                             ACAAUCGAAUUCUAACUGAAUAUAAAGAAAGAGUAAAUAAUCAUAAGUUUCAAUCAUACAGAAACUUGAGCUGUGAUUUUGGUUACA................................CAACAACUUCUC...UGUAAUCGCGG.CA.GCACAGUUUAGGCUUCAAAAAGUUUAAUUUGUAAAA.........................................................AUG
#=GR JGI26523J50269_1000101/49736-49896 CODON                  ..................................................................................................................................................................................................................................................AUG
#=GR JGI26523J50269_1000101/49736-49896 TT_RNIE_SLOW           .....................................................................................................................................................................................................................................................
JGI24499J29688_1097403/172-337                                 GAUGUCGUCCUCCCAAAGCAAGAAAAGUUUAAUUUGAAUCAACCGUAAGUAUCAUUUCCUGUUAACUUGAGCUGUGAAUUGAUUACA................................CUUCAACUUCUC...UGUAAUCGCGG.CU.GCACAGUUUAGGCUUCAGAAUAAAAGUUUUAAUUGUAGACA....................................................AUG
#=GR JGI24499J29688_1097403/172-337 CODON                      .............................STP..................................................................................................................................................................................................................AUG
#=GR JGI24499J29688_1097403/172-337 TT_RNIE_SLOW               .....................................................................................................................................................................................................................................................
JGI24707J26582_10042111/721-558                                AUGCCGUCCACCAAAAGCCAGAAAAGUUUAAUCAACAGAUAAUUUAAGUUUCAUUUACCUUGAGACUUGAGCUGUGAAAUGAUUACA................................AUACAGCUUCUC...UGUAAUCGCGG.CU.GCACAGUUUAGGCUUCAGAAAAAAAAGUUUAAUUGUAAA......................................................AUG
#=GR JGI24707J26582_10042111/721-558 CODON                     ............................STP...................................................................................................................................................................................................................AUG
#=GR JGI24707J26582_10042111/721-558 TT_RNIE_SLOW              .....................................................................................................................................................................................................................................................
2211024960/10-175                                              UCCGGUAGUUAUUCGUCUGAAAAUCAAAAAAGAGUAAAUAAUCAUAAGUUUCAAUCAUACAGAAACUUGAGCUGUGAUUUGAUUACA................................AUACAACUUCUC...UGUAAUCGCGG.CU.GCACAGUUUAGGCUUCAGUAGAAAAAGUUUAAUUUGUAAAA....................................................AUG
#=GR 2211024960/10-175 CODON                                   .....................................................................................................................................................................................................................................................
#=GR 2211024960/10-175 TT_RNIE_SLOW                            .....................................................................................................................................................................................................................................................
3300000408_102220/1984-1821                                    ACAGGAAGGCGGGGAAUAGUCAAACGUUCAUGAAUAAUUAAUUUAAGUUUCAUUUCACUUGAAACUUGAGCUGUGAUAUUGAUUACA................................AUACAACUUCUC...UGUAAUCGCGG.CU.GCACAGUUUAGGCUUCAGUAAAAGUUUAAAAUUGUAACA......................................................AUG
#=GR 3300000408_102220/1984-1821 CODON                         ..................................................................................................................................................................................................................................................AUG
#=GR 3300000408_102220/1984-1821 TT_RNIE_SLOW                  .....................................................................................................................................................................................................................................................
PBDCA2_contig35478/23180-23017                                 UAUGUCGUUGCGAGAAAUAGUCUAAUGAUAUUGAAUAAAUAAUUUAAGUUUCAUUAUCUUGAAACUUGAGCUGUGAUUUUGAUUACA................................ACAAAACUUCUC...UGUAAUCGCGG.CU.GCACAGUUUAGGCUUCAGUAAAAAGUUUAAUUUGUAAAA......................................................AUG
#=GR PBDCA2_contig35478/23180-23017 CODON                      ..................................................................................................................................................................................................................................................AUG
#=GR PBDCA2_contig35478/23180-23017 TT_RNIE_SLOW               .....................................................................................................................................................................................................................................................
3300000032_0074524/1074-1234                                   AACGGAUGCCGUCCCCCGAAACAGAGAAAAGUUUAAUUAAUAAUUUAAGUUUCAUUUAUCUUGAAACUUGAGCUGUGAUUGAUUACA................................ACACAACUUCUC...UGUAAUCGCGG.CU.GCACAGUUUAGGCUUCAGUAAAGUUUAAUUGUAAAG.........................................................AUG
#=GR 3300000032_0074524/1074-1234 CODON                        .................................STP..............................................................................................................................................................................................................AUG
#=GR 3300000032_0074524/1074-1234 TT_RNIE_SLOW                 .....................................................................................................................................................................................................................................................
ASA126_GJFDWOI01ADAYG/47-171                                   GAUGUCGUCCCCCGAAACAGAGAAAAGUUUAAUCAACAAAUAAUUUAUGUUUCAUUUAUCCUGAAACUUGGGCUGUGAUUGAUUACA................................ACACAACUUCUC...UGUAAUCGCGG.CU.GCACAGUUUAGGC...................................................................................
#=GR ASA126_GJFDWOI01ADAYG/47-171 CODON                        .....................................................................................................................................................................................................................................................
#=GR ASA126_GJFDWOI01ADAYG/47-171 TT_RNIE_SLOW                 .....................................................................................................................................................................................................................................................
ASA129_GJG7ZZE02HS6CS/211-43                                   GAUGUCGUCCCCCGAAACAGAGAAAAGUUUAAUCAACAAAUAAUUUAUGUUUCAUUUAUCCUGAAACUUGGGCUGUGAUUGAUUACA................................ACACAACUUCUC...UGUAAUCGCGG.CU.GCACAGUUUAGGCUUCAGUAAAGUUUAAAAGUUUAAUUGUAAAA.................................................AUG
#=GR ASA129_GJG7ZZE02HS6CS/211-43 CODON                        .............................STP............................................................................................................................PTS......................................................................................
#=GR ASA129_GJG7ZZE02HS6CS/211-43 TT_RNIE_SLOW                 .....................................................................................................................................................................................................................................................
JGI24707J26582_10313961/266-104                                CGGCUGUCGUCCUCCGAAACAAAGAAAAGUUUAAUCAAUCAAUUCAGUUUCAUUUACCUUGAAACUUGAGCUGUGAAUUUGAUUACA................................ACACAACUUCUC...UGUAAUCGCGG.CU.GCACAGUUUAGGCUUCAGUAAAGUUUAAAUUUGUAACA.......................................................AUG
#=GR JGI24707J26582_10313961/266-104 CODON                     ...............................STP................................................................................................................................................................................................................AUG
#=GR JGI24707J26582_10313961/266-104 TT_RNIE_SLOW              .....................................................................................................................................................................................................................................................
JGI25321J50212_10130561/165-2                                  CCCACCGAAAGUGAGAAAAGUUUAAUGUGAAUCAAAUAAUUAUUUAAGUUUCAUUUACCUUGAAACUUGAGCUGUGAUUUGAUUACA................................ACACAACUUCUC...UGUAAUCGCGG.CU.GCACAGUUUAGGCUUCAGUAAUAGUUUAAAAUUGUAACA......................................................AUG
#=GR JGI25321J50212_10130561/165-2 CODON                       .....................................................................................................................................................................................................................................................
#=GR JGI25321J50212_10130561/165-2 TT_RNIE_SLOW                .....................................................................................................................................................................................................................................................
3300000568_10484048/317-157                                    GUUGCCGUCCCCCGAAACAGCGAAAAGUUUAAUCAUCAAAAAUAAUAAGUUUCAUUGAUCUUGAAACUUGAGCUGUGAUUGAUUACA................................CCACAACUUCUC...UGUAAUCGCGG.CU.GCACAGUUUAGGCUUCAGUAAAGUUUAAUUGUAAAA.........................................................AUG
#=GR 3300000568_10484048/317-157 CODON                         .............................STP.....................................................................................................................................................................................................................
#=GR 3300000568_10484048/317-157 TT_RNIE_SLOW                  .....................................................................................................................................................................................................................................................
JGI26523J50269_1018190/440-276                                 GUCCACCCAAAGCAAGAAAAGUGUAAGUUUAAUCGAGAAAUAAUUUAAGUUUCAUUUAUCUUGAGACUUGAGCUGUGAUUGAUUACA................................CCACAACUUCUC...UGUAAUCGCGG.CU.GCACAGUUUAGGCUUCAGUUUUUAAAGUUUAAUUUGUAAA.....................................................AUG
#=GR JGI26523J50269_1018190/440-276 CODON                      .......................STP........................................................................................................................................................................................................................AUG
#=GR JGI26523J50269_1018190/440-276 TT_RNIE_SLOW               .....................................................................................................................................................................................................................................................
NZ_KB905713.1/5848-5683                                        AUUAUGCCAUGGCGAGAAAUAGUGCAACGUGUUGAAAAAUAAUUUAAGUUUCAUUUAUCUUGGAACUUGAGCUGUGAUUUGAUUACA................................CCACAACUUCUC...UGUAAUCGCGG.CU.GCACAGUUUAGGCUUCAGUUUUUAAAAGUUUAAUUUGUAAA....................................................AUG
#=GR NZ_KB905713.1/5848-5683 CODON                             ..................................................................................................................................................................................................................................................AUG
#=GR NZ_KB905713.1/5848-5683 TT_RNIE_SLOW                      .....................................................................................................................................................................................................................................................
3300001580_10221456/756-596                                    GGUGCCGUCCCCCGAAACAGCGAAAAGUUUAAUCAUCAAAAAUAAUAAGUUUCAUUGAUCUUGAAACUUGAGCUGUGAUUGAUUACA................................CCACAACUUCUC...UGUAAUCGCGG.CU.GCACAGUUUAGGCUUCAGUAAAGUUUAAUUGUAAAA.........................................................AUG
#=GR 3300001580_10221456/756-596 CODON                         .................................GUA..............................................................................................................................................................................................................AUG
#=GR 3300001580_10221456/756-596 TT_RNIE_SLOW                  .....................................................................................................................................................................................................................................................
3300001592_10979244/208-46                                     CGGAUGUCGCCCCCCGAAACAAAGAAAAGUAUAAUCAAUCAAUUCAGUUUCAUUUACAACGAAACUUGAGCUGUGAAAUUGAUUACA................................CCACAACUUCUC...UGUAAUCGCGG.CU.GCACAGUUUAGGCUUCAGUAAAGUUUAAAAUUCUAACA.......................................................AUG
#=GR 3300001592_10979244/208-46 CODON                          ...............................STP..........................................................................................................................PTS......................................................................................
#=GR 3300001592_10979244/208-46 TT_RNIE_SLOW                   .....................................................................................................................................................................................................................................................
4444165.3.06214/643-812                                        UCAUAAUGGUUGUCGUCCUCCUAAAAGACGUCGUGUAUAAGAUUUACCUUUAUUAUAGAUGAAACUUGAUUUUGUUAUAGGAUUGUA................................UAAUUUCUUCUC...UACAAUCGCGG.CU.GCAACAAAUUAAGUUCAUGAUUAAAACAAUUAAAAUUUAAAAGAA................................................AUG
#=GR 4444165.3.06214/643-812 CODON                             .....................................STP..........................................................................................................................................................................................................AUG
#=GR 4444165.3.06214/643-812 TT_RNIE_SLOW                      .....................................................................................................................................................................................................................................................
PRSSGFe2_Sequence0000000352/11395-11229                        ACCACACAAUGGUUGUCGUCCUCCCAAAAGAAGAAGAGUUUAAUUCAAAAUCCGAAGUUUAGAGUCAUAAUUUGUGAAAAGGUUGCA................................CCAAAUCCUCUC...UGCAAUCGCGG.CU.GCACUGAUUGGGAUUCUAAGUUGACACUAAUUUUAAAAACAA...................................................AUG
#=GR PRSSGFe2_Sequence0000000352/11395-11229 CODON             ........................................STP.......................................................................................................................................................................................................AUG
#=GR PRSSGFe2_Sequence0000000352/11395-11229 TT_RNIE_SLOW      .....................................................................................................................................................................................................................................................
BMHBC_1_1_newblercontig05403/284-97                            GUUGUCGUCCACCAAAACGUCGUAGAGUUUAAUUCGUAAUCGAGUUUCCUCGGCAGUCGAAUAGGCGAAGCUAAGAAAUAGGUUGCA................................UUUAAACCUCUC...UGCAAUCGCGG.CU.GUAAUAAGUUUCGGCCGAUUUGAGCACGUGGAACGCAUAAUAAAUUAAAAUAAAUAAAUAAAA..............................AUG
#=GR BMHBC_1_1_newblercontig05403/284-97 CODON                 .....................................................................................................................................................................................................................................................
#=GR BMHBC_1_1_newblercontig05403/284-97 TT_RNIE_SLOW          .....................................................................................................................................................................................................................................................
JFJP01044180.1/7221-7407                                       UUGUCGUCCUCCAAAACGUCGUAGAGUUUAAUUCUAAUUAGAGUUUCCUCGGCAACGAGAAUGGGUGAAAUUGAAGAUUAGAUUGCA................................UUUAAACCUCUC...UGCAAUCGCGG.CU.GUGCCAAGUUUCAACCAAUCACUAAACGUGGAACACAUAAACAAAUUUAAAUAUAAAAAAAA...............................AUG
#=GR JFJP01044180.1/7221-7407 CODON                            ............................STP...................................................................................................................................................................................................................AUG
#=GR JFJP01044180.1/7221-7407 TT_RNIE_SLOW                     .....................................................................................................................................................................................................................................................
NC_014734.1/2990347-2990537                                    GUUGUCGUCCUCCUAAACGUCGUAGAGUGUAAUUCUUAAAAGGGUUUCCUCGGUAGUCGAAUAGGUGAACUAAAGAAAAAGAUUGCA................................UUUAAACCUCUC...UGCAAUCGCGG.CU.GUAAAAAGUUUCGACCCAUUUGUGUACGUGGAACACAUAAAUAAUUUUAAAUUUAAAUAAUAAAAA...........................AUG
#=GR NC_014734.1/2990347-2990537 CODON                         .............................STP..................................................................................................................................................................................................................AUG
#=GR NC_014734.1/2990347-2990537 TT_RNIE_SLOW                  .....................................................................................................................................................................................................................................................
SRS016095_WUGC_scaffold_14591/200-372                          CAACGGAUGUCGUCCCCCGAAAAGAAGAAGAGUAUAAUACAUAUUCUUAUUUAGAACAAUAGAAUCUUGAUCAGUGAAUAGAUUGCA................................CUUAAUCCUCUC...UGCAAUCGCGG.CU.GCACUCCUCGGGUUCGUAGAAAAUUAUAAUUAUUAAAAAUUUUUAGAA.............................................AUG
#=GR SRS016095_WUGC_scaffold_14591/200-372 CODON               ..................................STP.............................................................................................................................................................................................................AUG
#=GR SRS016095_WUGC_scaffold_14591/200-372 TT_RNIE_SLOW        .....................................................................................................................................................................................................................................................
SRS014235_WUGC_scaffold_63059/802-964                          .........GUCGUCCUCCGAAAAGAAGAAGAGUCUAACUUAUUCUUUUUAUUAGAAAACUGAAUCUCGAAUAGUGAAUAGAUUGCA................................CUUAAUCCUCUC...UGCAAUCGCGG.CU.GCACUCUUCCGGGUUCGCAACUUAUAAUUUAUAAAAAAAAAUUAGAA..............................................AUG
#=GR SRS014235_WUGC_scaffold_63059/802-964 CODON               ..................................................................................................................................................................................................................................................AUG
#=GR SRS014235_WUGC_scaffold_63059/802-964 TT_RNIE_SLOW        .....................................................................................................................................................................................................................................................
JGI24728J21555_1099436/424-326                                 .....................................................................AAUUGUGAUAAGAUUGCA................................CAUUAUCCUCUC...UGCAGUCGCGG.CU.GCACGAUUCCAGAUUCAUACAGAACAUUUAAAACAAUAGAAAA..................................................AUG
#=GR JGI24728J21555_1099436/424-326 CODON                      .....................................................................AUG.................................................................................................................STP......................................................AUG
#=GR JGI24728J21555_1099436/424-326 TT_RNIE_SLOW               .....................................................................................................................................................................................................................................................
JGI24731J21663_1020569/968-1135                                CACAACGGAUGUCGUCCUCCUAAAAAGAGAAGAGUUUAAUUAACAAUAAUUUGCUGCACAUGAAUCCGGAAUUGUGAUAAGAUUGCA................................CAUUAUCCUCUC...UGCAGUCGCGG.CU.GCACGAUUCCAGAUUCAUACAGAACAUUUAAAACAAUAGAAAA..................................................AUG
#=GR JGI24731J21663_1020569/968-1135 CODON                     ....................................STP...........................................................................................................................................................................................................AUG
#=GR JGI24731J21663_1020569/968-1135 TT_RNIE_SLOW              .....................................................................................................................................................................................................................................................
AUXO012304620.1/24-202                                         GCCGAUGCUCUCAAGCCCUACCUUAACGACGCCUCUGGCUUUUAUCAUUUUAUUACUUCUGAUCUUUCCUGUUGUGAAUAGAUUGCA.............................UUUCUACCACCUCUC...UGCAAUCGCGG.CU.GCACUAAGCUAAGAUCGAAUUCUAAUUCAAUCUUUAAAACGAAUUACCAAA..........................................AUG
#=GR AUXO012304620.1/24-202 CODON                              ..................................................................................................................................................................................................................................................AUG
#=GR AUXO012304620.1/24-202 TT_RNIE_SLOW                       .....................................................................................................................................................................................................................................................
scaffold9573_4_O2.UC-24/2963-2788                              AUAAUGGAUGUCGUCCUCCUAAAAGACGGAGAGUAUAAAAUUUACAAGUAAUAAUCAAGAAUCUGUCUGACGUGAAAUAAGAUUGCA.............................UUCAAACCACCUCUC...UGCAAUCGCGG.CU.GCACUAAGAAGAUUCGUAGGACACUUUAAUUUUAAAAGUAUUUUAGAA.............................................AUG
#=GR scaffold9573_4_O2.UC-24/2963-2788 CODON                   ...................................STP............................................................................................................................................................................................................AUG
#=GR scaffold9573_4_O2.UC-24/2963-2788 TT_RNIE_SLOW            .....................................................................................................................................................................................................................................................
scaffold28280_3_MH0054/901-1073                                CCCAUAACGGUUGUCGUCCUCCUAAAAGACGUAGAGUAUAAUUCACUCUUAAACCUUGUCGAGUCACAGGCGGUGAAUAAGAUUGCA...............................AUCAAAUCCUCUC...UGCAAUCGCGG.CU.GCACCUAUUGCGAUUCACAACAAUAUAAAAUUUAAAAAUCUACUAAA..............................................AUG
#=GR scaffold28280_3_MH0054/901-1073 CODON                     ......................................STP.........................................................................................................................................................................................................AUG
#=GR scaffold28280_3_MH0054/901-1073 TT_RNIE_SLOW              .....................................................................................................................................................................................................................................................
4491423.3_NODE_100453/1300-1472                                NNNNNNNNNNNNNNNNNNNNNCUAAAAGACGUAGAGUAUAAUUCACUCUUAAACCUUGUCGAGUCACAGGCGGUGAAUAAGAUUGCA...............................AUCAAAUCCUCUC...UGCAAUCGCGG.CU.GCACCUAUUGCGAUUCACAACAAUAUAAAAUUUAAAAAUCUACUAAA..............................................AUG
#=GR 4491423.3_NODE_100453/1300-1472 CODON                     ................................................................GUA...............................................................................................................................................................................AUG
#=GR 4491423.3_NODE_100453/1300-1472 TT_RNIE_SLOW              .....................................................................................................................................................................................................................................................
2014748740/370-534                                             GAUGUCGUCCUCCUAAAGCAAGAAGAGUUUAAUCGACAAUUAUUUAAGUUUCAUUACAUCGAAACUUGAGCUGUGAUUUUGAUUACA...............................AUAUUCACUUCUC...UGUAAUCGCGG.CU.GCACAGUUUAGGCUUCAGUAAAAAAGUUUAUUUUAAAAA......................................................AUG
#=GR 2014748740/370-534 CODON                                  .............................STP..................................................................................................................................................................................................................AUG
#=GR 2014748740/370-534 TT_RNIE_SLOW                           .....................................................................................................................................................................................................................................................
PRSSGFe2_Sequence0000029464/1032-853                           CACAACGGAUGUCGCCCAGCUAAACGCAGAAGAGUAUAAUAAUCACAAACUUGUUCAUUACCCGGCUAAAAGUGGAUAAAGAUUACA...............................AUUCUAACCUCUC...UGUAAUCGCGG.CU.GCACGGUAAGUCGAGUGUGAUAUAAGCAAUAAUAAUCACAAAA..AUUUUGAAAUA.....................................AUG
#=GR PRSSGFe2_Sequence0000029464/1032-853 CODON                ....................................STP...........................................................................................................................................................................................................AUG
#=GR PRSSGFe2_Sequence0000029464/1032-853 TT_RNIE_SLOW         .....................................................................................................................................................................................................................................................
JGI20225J20221_1000111/93700-93521                             CAUAACGGAUGUCGCCCAGCUAAACGCAGAAGAGUAUAAUAAUCACCAACUUGUUCAUUACCCGGCUAAAAGUGGAUAAAGAUUACA...............................AUUCUAACCUCUC...UGUAAUCGCGG.CU.GCACGGUAGGUCGAGUGUGAUAUAAGCAAUAAUAAUCACAAAAACUUUGAAAUA.......................................AUG
#=GR JGI20225J20221_1000111/93700-93521 CODON                  ....................................STP...........................................................................................................................................................................................................AUG
#=GR JGI20225J20221_1000111/93700-93521 TT_RNIE_SLOW           .....................................................................................................................................................................................................................................................
BMHBC_193261/2691-2512                                         CACAACGGAUGUCGCCCAGCUAAACGCAGAAGAGUAUAAUAAUCACCAACUUGUUCAUUACCCGGCUAAAAGUGGAUAAAGAUUACA...............................AUUCUAACCUCUC...UGUAAUCGCGG.CU.GCACGGUAAGUCGAGUGUGAUAUAAGCAAUAAUAAUCACAAAAACUUUGAAAUA.......................................AUG
#=GR BMHBC_193261/2691-2512 CODON                              ....................................STP...........................................................................................................................................................................................................AUG
#=GR BMHBC_193261/2691-2512 TT_RNIE_SLOW                       .....................................................................................................................................................................................................................................................
2210576792/182-314                                             AUAACCGUAGACCUAAAUGAAUUCAAAAAAGUGUAAAUAAUCAUAAGUUUCAAUCAUACAGAAACUUGAGCUGUGAUUUUGAUUACA...............................ACACUAACUUCUC...UGUAAUCGCGG.CU.GACACAGUUUAGGCUUCAGU............................................................................
#=GR 2210576792/182-314 CODON                                  .....................................................................................................................................................................................................................................................
#=GR 2210576792/182-314 TT_RNIE_SLOW                           .....................................................................................................................................................................................................................................................
JGI24500J29687_10051329/16202-16370                            UAACCGUAGACCUAAAUGAAUUCAAAAAAGUAGUAAAUAAUCAUAAGUUUCAAUCAUACAGAAACUUGAGCUGUGAUUUUGAUUACA...............................ACACUAACUUCUC...UGUAAUCGCGG.CU.GACACAGUUUAGGCUUCAGUAGAAAAAAGUUUAAUUUGUAAAA..................................................AUG
#=GR JGI24500J29687_10051329/16202-16370 CODON                 ..................................................................................................................................................................................................................................................AUG
#=GR JGI24500J29687_10051329/16202-16370 TT_RNIE_SLOW          .....................................................................................................................................................................................................................................................
NZ_GL891985.1/188150-187985                                    UUCCUCACAACGGAUGCCGUCCUCCAAAACACAGAAGAGUUUAAUCAAAAUUUUAAAUUUGGAACUUAAAUUGUGAUUUUGAUUGCA...............................AGUUUACCCUCUC...UGUAAUCGCGG.CU.GCACAAUUUCAGCUUUCAUCAAUUAUUAAUUAGAAAAGAA.....................................................AUG
#=GR NZ_GL891985.1/188150-187985 CODON                         .........................................STP......................................................................................................................................................................................................AUG
#=GR NZ_GL891985.1/188150-187985 TT_RNIE_SLOW                  .....................................................................................................................................................................................................................................................
2227035932/1290-1456                                           CUUCCUCACAACGGAUGUCGUCCUCCAAAACACAGAAGAGUUUAAUCAAAUUUGAAAAUUGGAACUUGAAUUGUGAAUUUGAUUGCA...............................AGUAAACCCUCUC...UGUGAUCGCGG.CU.GCACAAUUUUAGCUUUCGUCAAUUAUUAAUUAGAAAAGAAA....................................................AUG
#=GR 2227035932/1290-1456 CODON                                ..........................................STP.....................................................................................................................................................................................................AUG
#=GR 2227035932/1290-1456 TT_RNIE_SLOW                         .....................................................................................................................................................................................................................................................
NZ_JOMI01000002.1/192910-193075                                CUUCCUCACAAUGGAUGUCGUCCUCCUAAACACAGAAGAGUUUAAUCAAAAUUUAAAAUUGGAACUUAAAUUGUGAUUUUGAUUGCA...............................AGUCAACCCUCUC...UGUAAUCGCGG.CU.GCACAAUUUCAGCUUUCAUCAAUUAUUAAUUAGAAAAGAA.....................................................AUG
#=GR NZ_JOMI01000002.1/192910-193075 CODON                     ..........................................STP.....................................................................................................................................................................................................AUG
#=GR NZ_JOMI01000002.1/192910-193075 TT_RNIE_SLOW              .....................................................................................................................................................................................................................................................
SRS019267_WUGC_scaffold_20085/786-962                          ACACAAUGGAUGUCGUCCUCCUAAGAGAAGAAGAGUAUAAUCUCAGAAAUUAGUAUUUACCAGAAUCUUUUGAUGUGAUUGAUUGCA..............................UUAUACCACCUCUC...UGCAAUCGCGG.CU.GCACUAGAAAGAUUCGUAUUCAACUUUAAUUAUUAUUAAAAGUAUUAGAA...........................................AUG
#=GR SRS019267_WUGC_scaffold_20085/786-962 CODON               .....................................STP..........................................................................................................................................................................................................AUG
#=GR SRS019267_WUGC_scaffold_20085/786-962 TT_RNIE_SLOW        .....................................................................................................................................................................................................................................................
DOM012_scaffold34729_1/2352-2177                               CGCUUCCACACAAUGGUUGUCGUCCUCCUAAAAGAAGAAGAGUAUAAUCAUUUAAAUUAAAAAGAGUCUUAAACGUGAAAGAUUGCA..............................UUCAACCACCUCUC...UGCAAUCGCGG.CU.GCACUGAUAAGAUUCGUUAUCAACUUUAAUAUUAUUAAAAGAAUUAGAA............................................AUG
#=GR DOM012_scaffold34729_1/2352-2177 CODON                    ............................................STP...................................................................................................................................................................................................AUG
#=GR DOM012_scaffold34729_1/2352-2177 TT_RNIE_SLOW             .....................................................................................................................................................................................................................................................
Subgingival_plaque_LANL_C11140467/445-274                      CUGCCGCACAAUGGCUGCCGUCCGCCCAAAAGAAGAAAAGUAUAAUUAACAGAUCCGGCGAAUCCCCGAAGAAGUGAUUAGAUUGCA..............................CUAUUCACCCUCUC...UGCAAUCGCGG.CU.GCACGAUUCCGGGAUUCCGAAGAACGAUUAAAAAUAAAGAAUAAA................................................AUG
#=GR Subgingival_plaque_LANL_C11140467/445-274 CODON           ..................................................................................................................................................................................................................................................AUG
#=GR Subgingival_plaque_LANL_C11140467/445-274 TT_RNIE_SLOW    .....................................................................................................................................................................................................................................................
SRS015650_WUGC_scaffold_24783/522-374                          .......................CCCAAAAGAAGAAAAGUAUAAUUAACAGAUCAAGUGAAUUCUCUGAAGACGUGAUUAGAUUGCA..............................CUAUUCACCCUCUC...UGCAAUCGCGG.CU.GCACGAUUCCGGGAUUCCAAAGAACGAUUAAAAAUAAAGAAUAAA................................................AUG
#=GR SRS015650_WUGC_scaffold_24783/522-374 CODON               .....................................................................................................................................................................................................................................................
#=GR SRS015650_WUGC_scaffold_24783/522-374 TT_RNIE_SLOW        .....................................................................................................................................................................................................................................................
AUXO013584032.1/2619-2792                                      GUUUUAGCCCCUUGUUCGGAACCAAAUUUUAUCAAUUUUAUUUACCAAACAAUUUUUUCGCGAGUCUCUUACAGUGAUUGGAUUGCA..........................CUUUAUCAUCGACCUCUC...UGCAAUCGCGG.CU.GCACUGUAGCGAUUCUGCUUUCAAAACUUUAAUUAUUUAAAAA..................................................AUG
#=GR AUXO013584032.1/2619-2792 CODON                           ..................................................................................................................................................................................................................................................AUG
#=GR AUXO013584032.1/2619-2792 TT_RNIE_SLOW                    .....................................................................................................................................................................................................................................................
AUXO015681238.1/470-296                                        UAGUCUACACUUCGACACUAGGUUUAAUUACAUUCAUUUAAACUCACUUUUUAUAACAAGCGAAUUAUUCACAGUGAAUAGAUUGCA..........................UCUCUUACACGACCUCUC...UGCAAUCGCGG.CU.GCACUGUGAUGGUUCUGUAUCACAUCUUUAAUAAUUUUAGAAAA.................................................AUG
#=GR AUXO015681238.1/470-296 CODON                             .....................................................................................................................................................................................................................................................
#=GR AUXO015681238.1/470-296 TT_RNIE_SLOW                      .....................................................................................................................................................................................................................................................
AUXO016113898.1/161-1                                          UGAUCGUCACUUUUCGACAUUUGGUUUAUAACUUCUUUUUUAUAUUUUUUAUUUUCAAGCGAAUUACGCACAGUGAAUUAGAUUGCA..........................UCUUUUACACGACCUCUC...UGCAAUCGCGG.CU.GCACUGUGAUGAUUCUGUAUCACAUCUUUAAUAAUUUUAGAAA.....................................................
#=GR AUXO016113898.1/161-1 CODON                               STP..................................................................................................................................................................................................................................................
#=GR AUXO016113898.1/161-1 TT_RNIE_SLOW                        .....................................................................................................................................................................................................................................................
AUXO017288013.1/80-261                                         AGGCGCUUCACGCAUCGUAACCACUGUUUUUAACAGAUUUUUUAUUAACAAACUUUUUCGCGAAUCUCUAUCAGUGAAUGGAUUGCA..........................UUUUUUUGACGACCUCUC...UGCAAUCGCGG.CU.GCACUGAAGCGAUUCCAAUUCACAAAAGCUAAUUAUUUUUAAGAAAAGACU..........................................AUG
#=GR AUXO017288013.1/80-261 CODON                              ..................................................................................................................................................................................................................................................AUG
#=GR AUXO017288013.1/80-261 TT_RNIE_SLOW                       .....................................................................................................................................................................................................................................................
HCF14C_3_8874_1/1091-1275                                      AAGAGUUUAAUUGCACAACUUCUUGUUUUUAAUCAUCACGAUGAUUUUUUGAUUUUUUCGCGAAUCUCUGUCAGUGAAUGGAUUGCA..........................AUCAUUUAUCGACCUCUC...UGCAAUCGCGG.CU.GCACUGAAGCGAUUCCAAUUCACAACUUGUUAUUUAAUUUUUUAAGAAAAGAAA.......................................AUG
#=GR HCF14C_3_8874_1/1091-1275 CODON                           .......STP........................................................................................................................................................................................................................................AUG
#=GR HCF14C_3_8874_1/1091-1275 TT_RNIE_SLOW                    .....................................................................................................................................................................................................................................................
AUXO013556098.1/508-331                                        CCAAGAGAAGAAGAGUCUAAUUCACUUGGAAGAUUUUUAUUCGUUUUUUUACUUACACAACGAAUCUCGUAUAGUGAAUAGAUUGCA..........................CUUAAUUAACAACCUCUC...UGCAAUCGCGG.CU.GCACUAUAGUGAUUCUCAACAUCACAAAACUUUAAUAAUUAGAAAAA..............................................AUG
#=GR AUXO013556098.1/508-331 CODON                             .................STP..............................................................................................................................................................................................................................AUG
#=GR AUXO013556098.1/508-331 TT_RNIE_SLOW                      .....................................................................................................................................................................................................................................................
AUXO016146758.1/613-436                                        AGAAGAGUAUAAUCUAACGCGUGAUUUCUAUUCAACAAUUCGUUUUAAUUUAUUUUUCAACGAGUCUCUUAUAGUGAAUAGAUUGCA..........................UUCAUUUAACAACCUCUC...UGCAAUCGCGG.CU.GCACUAUAGUGAUUCACAGCAUCACACAACUUUAAUUAUUAGAAAAA..............................................AUG
#=GR AUXO016146758.1/613-436 CODON                             ..................................................................................................................................................................................................................................................AUG
#=GR AUXO016146758.1/613-436 TT_RNIE_SLOW                      .....................................................................................................................................................................................................................................................
BMHB3a_c152975/10038-10207                                     UUGCCUCAUAAUGGAUGUCGUCCUCCUAAAAGACGUAGAGUUUAAUUUUUCUAAAUUUUGAAAACUUGUUUUUGUUUUUUGAUUACA...............................UUAUCUUCUUCUU...UGUGAUCGCGG.CU.GCAACAAAAUAAGUUUUGAGUAAACAAUUUAAUAUAAAAAGAAA.................................................AUG
#=GR BMHB3a_c152975/10038-10207 CODON                          ..........................................STP.....................................................................................................................................................................................................AUG
#=GR BMHB3a_c152975/10038-10207 TT_RNIE_SLOW                   .....................................................................................................................................................................................................................................................
MA40A_contig27223/302-133                                      AUUGCCUCAUAAUGGGUGUCGUCCUCCUAAAAGACGUAGAGUUUAAUUUUUCUAAAUUUUGAAAACUUGUUUUUGUUUUUGAUUACA...............................UUAUCUUCUUCUU...UGUGAUCGCGG.CU.GCAACAAAAUAAGUUUUGAGUAAACAAUUUAAUAUAAAAAGAAA.................................................AUG
#=GR MA40A_contig27223/302-133 CODON                           ...........................................STP....................................................................................................................................................................................................AUG
#=GR MA40A_contig27223/302-133 TT_RNIE_SLOW                    .....................................................................................................................................................................................................................................................
HCE12Call500_c0170529/10330-10132                              CGUAGUUUUGAGUGUGAUAACUCCUAACUCCUAAUUCCUAACUCCUAACUUUUAAAAAAAAGAAUCAUUCACAGUGAUUGGAUUGCA.................AUAUCUAUCAUUUAUGCACGACCUCUC...UGCAAUCGCGG.CU.GCACUGUGACGGUUCCUUACCAAAAAAAGAUUUUUAAUUCAUUAAAUUUUUAGAUUAAA..................................AUG
#=GR HCE12Call500_c0170529/10330-10132 CODON                   ..................................................................................................................................................................................................................................................AUG
#=GR HCE12Call500_c0170529/10330-10132 TT_RNIE_SLOW            .....................................................................................................................................................................................................................................................
HCF12C_392227/252-450                                          GGAAACGAGCUGAAGAAAAAACUCCACUCUCAACUCUUAACUCUCAAAACUAAUUAAAAAAGAAUCAUUCACAGUGAUUGGAUUGCA.................AUAUCUAUCAUUUAUGCACGACCUCUC...UGCAAUCGCGG.CU.GCACUGUGACGGUUCCUUACCAAAAAAAGAUUUUUAAUUCAUUAAAUUUUUAGAUUAAA..................................AUG
#=GR HCF12C_392227/252-450 CODON                               ..................................................................................................................................................................................................................................................AUG
#=GR HCF12C_392227/252-450 TT_RNIE_SLOW                        .....................................................................................................................................................................................................................................................
AUXO017050186.1/335-155                                        AAGAGAAGAAGAGUUUAAUGUCACUUCUCACUACAUGAUUUUUUAUUAAUUAUUUUUUCGCGAAUCUCUGUCAGUGAUUGGAUUGCA........................CUUUUUCUUAACAACCUCUC...UGCAAUCGCGG.CU.GCACUGAUGCGAUUCAAAACUUAACUUUUUAAAUUAUUUCAAUUCAAA.............................................AUG
#=GR AUXO017050186.1/335-155 CODON                             ...............STP................................................................................................................................................................................................................................AUG
#=GR AUXO017050186.1/335-155 TT_RNIE_SLOW                      .....................................................................................................................................................................................................................................................
HCE12Call500_c0119666/2025-1842                                CUCUUGUUCACAAGAAACAAUCACAUUUCUUGAUUCAUUACAAUUAACAAACUUUUUUCGCGAAUCUCUAUCAGUGAUUGGAUUGCA........................CAAUUUUUUAACGACCUCUC...UGCAAUCGCGG.CU.GCACUGUAGCGGUUCCAAUUCACAAUGUUAACUAUCAUUUAAAAAAAGACU..........................................AUG
#=GR HCE12Call500_c0119666/2025-1842 CODON                     ..................................................................................................................................................................................................................................................AUG
#=GR HCE12Call500_c0119666/2025-1842 TT_RNIE_SLOW              .....................................................................................................................................................................................................................................................
DLM004_scaffold13460_1/581-737                                 ACAUAACGGUUGUCGUCCUCCGAAAAGACGUAGAGUUUAAAAUUUACCUUUAAUAGAAGUGAGACUUGAUUUUGUUAUUGGAUUGUA.................................AACUUUCUCUC...UGCAAUCGCGG.CU.GCAACAAACCCAAGUUCAUGAAUAAACAAUUAAAUAUUUAAAAGA................................................A..
#=GR DLM004_scaffold13460_1/581-737 CODON                      .....................................................................................................................................................................................................................................................
#=GR DLM004_scaffold13460_1/581-737 TT_RNIE_SLOW               .....................................................................................................................................................................................................................................................
DOF009_scaffold34853_1/680-849                                 ACAUAAUGGUUGUCGUCCUCCGAAAAGACGUAGAGUUUAAAAUUUACCUUUAAUAGAAGUGAGACUUGAUUUUGUUAUUGGAUUGUA.................................AACUUUCUCUC...UGCAAUCGCGG.CU.GCAACAAACCCAAGUUCAUGAAUAAACAAUUAAAUAUUUAAAAGAA...............................................AUG
#=GR DOF009_scaffold34853_1/680-849 CODON                      .....................................STP..........................................................................................................................................................................................................AUG
#=GR DOF009_scaffold34853_1/680-849 TT_RNIE_SLOW               .....................................................................................................................................................................................................................................................
SRS011239_Baylor_scaffold_2110/427-573                         UGAGAAAGGUAAAAGCAUAUGUGAANNNNNNNNNNNNNNNAAUUUACCUUUAAUAGAAGUGAGACUUGAUUUUGUUAUUGGAUUGUA.................................AACUUUCUCUC...UGCAAUCGCGG.CU.GCAACAAACCCAAGUUCAUGAAUAAACAAUUAAAUA............................................................
#=GR SRS011239_Baylor_scaffold_2110/427-573 CODON              ..................................................STP................................................................................................................................................................................................
#=GR SRS011239_Baylor_scaffold_2110/427-573 TT_RNIE_SLOW       .....................................................................................................................................................................................................................................................
SRS016095_WUGC_scaffold_12148/147-1                            NNNNNNNNNNNNNNNUCCUCCGAAAAGACGUAGAGUUUAAAAUUUACCUUUAAUAGAAGUGAGACUUGAUUUUGUUAUUGGAUUGUA.................................AACUUUCUCUC...UGCAAUCGCGG.CU.GCAACAAACCCAAGUUCAUGAAUAAACAAUUAAAUA............................................................
#=GR SRS016095_WUGC_scaffold_12148/147-1 CODON                 ..............................STP....................................................................................................................................................................................................................
#=GR SRS016095_WUGC_scaffold_12148/147-1 TT_RNIE_SLOW          .....................................................................................................................................................................................................................................................
SRS064276_LANL_scaffold_7093/4113-4282                         NNNNNNNNNNNNNNNNNNNNNNNNNNNNNNNNNNNNNNNNAAUUUACCUUUAAUAGAAGUGAGACUUGAUUUUGUUAUUGGAUUGUA.................................AACUUUCUCUC...UGCAAUCGCGG.CU.GCAACAAACCCAAGUUCAUGAAUAAACAAUUAAAUAUUUAAAAGAA...............................................AUG
#=GR SRS064276_LANL_scaffold_7093/4113-4282 CODON              ..................................................STP.............................................................................................................................................................................................AUG
#=GR SRS064276_LANL_scaffold_7093/4113-4282 TT_RNIE_SLOW       .....................................................................................................................................................................................................................................................
NLM015_scaffold155_4_1/301-467                                 CGCACAACGGUUGUCGUCCUCCGAAAAGACGUAGAGUUAAAAUUUACCUUUAAUAGAAGUGAGACUUGAUUUUGUUAUUGGAUUGUA.................................AACUUUCUCUC...UGCAAUCGCGG.CU.GCAACAAACCCAAGUUCAUGAAUAAACAAUUAAAUAUUUAAAAGAA..................................................
#=GR NLM015_scaffold155_4_1/301-467 CODON                      .....................................................................................................................................................................................................................................................
#=GR NLM015_scaffold155_4_1/301-467 TT_RNIE_SLOW               .....................................................................................................................................................................................................................................................
SRS013687_Baylor_scaffold_7394/346-492                         AANNNNNNNNNNNNNNNNNNNNNNNNNNNNNNNNNNNNNNAAUUUACCUUUAAUAGAAGUGAGACUUGAUUUUGUUAUUGGAUUGUA.................................AACUUUCUCUC...UGCAAUCGCGG.CU.GCAACAAACCCAAGUUCAUGAAUAAACAAUUAAAUA............................................................
#=GR SRS013687_Baylor_scaffold_7394/346-492 CODON              ..................................................................STP................................................................................................................................................................................
#=GR SRS013687_Baylor_scaffold_7394/346-492 TT_RNIE_SLOW       .....................................................................................................................................................................................................................................................
SRS049164_WUGC_scaffold_32178/512-384                          NNNNNNNNNNNNNNNUCCUCCGAAAAGACGUAGAGUUUAAAAUUUACCUUUAAUAGAAGUGAGACUUGAUUUUGUUAUUGGAUUGUA.................................AACUUUCUCUC...UGCAAUCGCGG.CU.GCAACAAACCC.....................................................................................
#=GR SRS049164_WUGC_scaffold_32178/512-384 CODON               ..................................................STP................................................................................................................................................................................................
#=GR SRS049164_WUGC_scaffold_32178/512-384 TT_RNIE_SLOW        .....................................................................................................................................................................................................................................................
BAAU01005463.1/1382-1230                                       .................CUCCGAAAAGACGUAGAGUUUAAAAUUUACCUUUAAUAGAAGUGAGACUUGAUUUUGUUAUUGGAUUGUA.................................AACUUUCUCUC...UGCAAUCGCGG.CU.GCAACAAACCCAAGUUCAUGAAUAAACAAUUAAAUAUUUAAAAGAA...............................................AUG
#=GR BAAU01005463.1/1382-1230 CODON                            .....................................STP..........................................................................................................................................................................................................AUG
#=GR BAAU01005463.1/1382-1230 TT_RNIE_SLOW                     .....................................................................................................................................................................................................................................................
DLF004_scaffold26868_1/581-737                                 ACAUAAUGGUUGUCGUCCUCCGAAAAGACGUAGAGUUUAAAAUUUACCUUUAAUAGAAGUGAGACUUGAUUUUGUUAUUGGAUUGUA.................................AACUUUCUCUC...UGCAAUCGCGG.CU.GCAACAAACCCAAGUUCAUGAAUAAACAAUUAAAUAUUUAAAAGAA..................................................
#=GR DLF004_scaffold26868_1/581-737 CODON                      .....................................................................................................................................................................................................................................................
#=GR DLF004_scaffold26868_1/581-737 TT_RNIE_SLOW               .....................................................................................................................................................................................................................................................
4491423.3_NODE_37638/176-45                                    GCACAAUGGUUGUCGUCCUCCGAAAAGACGUAGAGUUUAAAAUUUACCUUUAAUAGAAGUGAGACUUGAUUUUGUUAUUGGAUUGUA.................................AACUUUCUCUC...UGCAAUCGCGG.CU.GCAACAAACCC.....................................................................................
#=GR 4491423.3_NODE_37638/176-45 CODON                         .....................................................................................................................................................................................................................................................
#=GR 4491423.3_NODE_37638/176-45 TT_RNIE_SLOW                  .....................................................................................................................................................................................................................................................
NLM017_scaffold62_7/637-468                                    ACAUAACGGUUGUCGUCCUCCGAAAAGACGUAGAGUUUAAAAUUUACCUUUAAUAGAAGUGAGACUUGAUUUUGUUAUUGGAUUGUA.................................AACUUUCUCUC...UGCAAUCGCGG.CU.GCAACAAACCCAAGUUCAUGAAUAAACAAUUAAAUAUUUAAAAGAA...............................................AUG
#=GR NLM017_scaffold62_7/637-468 CODON                         .....................................STP..........................................................................................................................................................................................................AUG
#=GR NLM017_scaffold62_7/637-468 TT_RNIE_SLOW                  .....................................................................................................................................................................................................................................................
SRS014235_WUGC_scaffold_35424/492-638                          NNNNNNNNNNNNNNNNNNNNNNNNNNNNNNNNNNNNNNNNAAUUUACCUUUAAUAGAAGUGAGACUUGAUUUUGUUAUUGGAUUGUA.................................AACUUUCUCUC...UGCAAUCGCGG.CU.GCAACAAACCCAAGUUCAUGAAUAAACAAUUAAAUA............................................................
#=GR SRS014235_WUGC_scaffold_35424/492-638 CODON               .....................................................................................................................................................................................................................................................
#=GR SRS014235_WUGC_scaffold_35424/492-638 TT_RNIE_SLOW        .....................................................................................................................................................................................................................................................
SRS022137_WUGC_scaffold_15988/662-493                          NNNNNNNNNNNNNNNUCCUCCGAAAAGACGUAGAGUUUAAAAUUUACCUUUAAUAGAAGUGAGACUUGAUUUUGUUAUUGGAUUGUA.................................AACUUUCUCUC...UGCAAUCGCGG.CU.GCAACAAACCCAAGUUCAUGAAUAAACAAUUAAAUAUUUAAAAGAA...............................................AUG
#=GR SRS022137_WUGC_scaffold_15988/662-493 CODON               .....................................................................................................................................................................................................................................................
#=GR SRS022137_WUGC_scaffold_15988/662-493 TT_RNIE_SLOW        .....................................................................................................................................................................................................................................................
BABD01000634.1/4683-4514                                       GCACAAUGGUUGUCGUCCUCCGAAAAGACGUAGAGUUUAAAAUUUACCUUUGAUAGAAGUGAGACUUGAUUUUGUAAUUGGAUUGUA.................................AACUUUCUCUC...UGCAAUCGCGG.CU.GCAACAAACCCAAGUUCAUGAAUAAACAAUUAAAUAUUUAAAAGAA...............................................AUG
#=GR BABD01000634.1/4683-4514 CODON                            .....................................STP..........................................................................................................................................................................................................AUG
#=GR BABD01000634.1/4683-4514 TT_RNIE_SLOW                     .....................................................................................................................................................................................................................................................
NOM029_scaffold258_6/268-99                                    GCACAACGGUUGUCGUCCUCCGAAAAGACGUAGAGUUUAAGAUUUACCUUUAAUAGAAGUGAGACUUGAUUUUGUUAUUGGAUUGUA.................................AACUUUCUCUC...UGCAAUCGCGG.CU.GCAACAAACCCAAGUUCAUGAAUAAACAAUUAAAUAUUUAAAAGAA...............................................AUG
#=GR NOM029_scaffold258_6/268-99 CODON                         ..................................................................................................................................................................................................................................................AUG
#=GR NOM029_scaffold258_6/268-99 TT_RNIE_SLOW                  .....................................................................................................................................................................................................................................................
SRS019582_WUGC_scaffold_26735/492-323                          GGCUNNNNNNNNNNNUCCUCCGAAAAGACGUAGAGUUUAAAAUUUACCUUUAAUAGAAGUGAGACUUGAUUUUGUUAUUGGAUUGUA.................................AACUUUCUCUC...UGCAAUCGCGG.CU.GCAACAAACCCAAGUUCAUGAAUAAACAAUUAAAUAUUUAAAAGAA...............................................AUG
#=GR SRS019582_WUGC_scaffold_26735/492-323 CODON               .....................................................................................................................................................................................................................................................
#=GR SRS019582_WUGC_scaffold_26735/492-323 TT_RNIE_SLOW        .....................................................................................................................................................................................................................................................
AJWZ01010988.1/381-213                                         GCACAACGGUUGUCGUCCUCCGAAAAGACGUAGAGUUUAAAAUUUACCUUUAAUAGAAGUGAGACUUGAUUUUGUUAUUGGAUUGUA.................................AACUUUCUCUC...UGCAAUCGCGG.CU.GCAACAAAUUAAGUUCAUGAAUAAACAAUUAAAUAUUUAAAAGAA................................................AUG
#=GR AJWZ01010988.1/381-213 CODON                              .....................................STP..........................................................................................................................................................................................................AUG
#=GR AJWZ01010988.1/381-213 TT_RNIE_SLOW                       .....................................................................................................................................................................................................................................................
pre-rum103-03185/171-339                                       GCAUAAUGGUUGUCGUCCUCCGAAAAGACGUAGAGUUUAAGAUUUACCUUUAAUAAGUAUGACACUUGAUUUUGUUUUUGGAUUGUA.................................AACUUUCUCUC...UACAAUCGCGG.CU.GCAACAAAUUGAGUUCAUGAAUAAACAAUUAAAUAUUUAAAAGAA................................................AUG
#=GR pre-rum103-03185/171-339 CODON                            .....................................STP..........................................................................................................................................................................................................AUG
#=GR pre-rum103-03185/171-339 TT_RNIE_SLOW                     .....................................................................................................................................................................................................................................................
longitudinal_403_1247/4515-4347                                ACAUAAUGGUUGUCGUCCUCCGAAAAGACGUAGAGUUUAAGAUUUACCUUUAAUAAAAAUGAUACUUGAUUUUGUUUUUGGAUUGUA.................................AAAUUUCUCUC...UACAAUCGCGG.CU.GCAACAAAUUGAGUUCAUGAAUAAACAAUUAAAUAUUUAAAAGAA................................................AUG
#=GR longitudinal_403_1247/4515-4347 CODON                     .....................................STP..........................................................................................................................................................................................................AUG
#=GR longitudinal_403_1247/4515-4347 TT_RNIE_SLOW              .....................................................................................................................................................................................................................................................
NOF010_scaffold29793_5/3281-3112                               GCAUAAUGGAUGUCGUCCUCCGAAAAGACGUAGAGUUUAAGAUUUACCUUUAAUACAAAUGAUACUUGAUUUUGUUUUUGGAUUACA.................................UUUUUUCUCUC...UGUAAUCGCGG.CU.GCAACAAAUUAAGUUCAUGAAUAAACAAUUAAAUAUUUAAAAAGAA...............................................AUG
#=GR NOF010_scaffold29793_5/3281-3112 CODON                    .....................................STP..........................................................................................................................................................................................................AUG
#=GR NOF010_scaffold29793_5/3281-3112 TT_RNIE_SLOW             .....................................................................................................................................................................................................................................................
4491406.3_NODE_31370/750-582                                   ACAUAACGGUUGUCGUCCUCCGAAAAGACGUAGAGUUUAAUUUACCUUUAACUUACACAAUGAUCUUGAUUUUGUUUUUGGAUUGCA.................................UAAUUUCUCUC...UGUAAUCGCGG.CU.GCAACAAAUUGAGUUCAUGAAUAAACAAUUAAAUAUUUAAAAGAA................................................AUG
#=GR 4491406.3_NODE_31370/750-582 CODON                        .....................................STP..........................................................................................................................................................................................................AUG
#=GR 4491406.3_NODE_31370/750-582 TT_RNIE_SLOW                 .....................................................................................................................................................................................................................................................
NZ_CVRU01000083.1/63439-63604                                  ACUUCCUCACAAUGGUUGUCGUCCUCCAAAACACAGAAGAGUUUAAUCCCAAUUUCUAAGUAGAAACAUGAGUUGUGAUUGAUUGCA................................AGUAACCCUCUC...UGUAAUCGCGG.CU.GCACAAUUCUCGCUUCUUUUUAAUGUUUUAAUUUAAAAAA.....A...............................................AUG
#=GR NZ_CVRU01000083.1/63439-63604 CODON                       ...........................................STP....................................................................................................................................................................................................AUG
#=GR NZ_CVRU01000083.1/63439-63604 TT_RNIE_SLOW                .....................................................................................................................................................................................................................................................
IMNBL1_c0075309/545-374                                        AUAACGGAUGUCGUCCUCCUAAACAAAGAAGAGUUUAAUUUUAACGUAAGUAAGAGAGAUUUGAAACUUAAAUUGUGAAUGAUUGCA................................ACAACCCCUCUC...UGUAAUCGCGG.CU.GCACAAUUUCAGAUUCAUUUAAUUUAAUGUAAAUUAAUUAAAAGAAA..............................................AUG
#=GR IMNBL1_c0075309/545-374 CODON                             ...................................STP............................................................................................................................................................................................................AUG
#=GR IMNBL1_c0075309/545-374 TT_RNIE_SLOW                      .....................................................................................................................................................................................................................................................
IMNBL1_c0368275/356-234                                        .............................................UUUAAUGUAGAGAGUAGGUUGCGGAUUUAUGAUUAGAUUACA................................UAUCAUCCUCUC...UGUAAUCGCGG.CU.GCAUAAACGAUGACUCUACUCUGAAAUAGUAAAUUUUUAAACA..................................................AUG
#=GR IMNBL1_c0368275/356-234 CODON                             ..................................................................................................................................................................................................................................................AUG
#=GR IMNBL1_c0368275/356-234 TT_RNIE_SLOW                      .....................................................................................................................................................................................................................................................
JGI994J12354_10022051/3166-3335                                UCCCNCACAACGGAUGNCGUCCUCCGAAAAAGAGAAGAGUAUAAUUUUAAUGUAGAGAGUAGGUUGCGGAUUUAUGAUUAGAUUACA................................UAUCAUCCUCUC...UGUGAUCGCGG.CU.GCAUAAACGGAUAACUCUACUCUGAAAUAGUAAAUUUUAAAAACA................................................AUG
#=GR JGI994J12354_10022051/3166-3335 CODON                     .........................................STP......................................................................................................................................................................................................AUG
#=GR JGI994J12354_10022051/3166-3335 TT_RNIE_SLOW              .....................................................................................................................................................................................................................................................
2227309966/149-318                                             UCCCGCACAACGGAUGCCGUCCCCCGAAAAAGAGAAGAGUAUAAUUUUAAUGUAGAGAGUAGGUUGCGGAUUUAUGAUUAGAUUACA................................UAUCAUCCUCUC...UGUGAUCGCGG.CU.GCAUAAACGGAUAACUCUACUCUGAAAUAGUAAAUUUUAAAAACA................................................AUG
#=GR 2227309966/149-318 CODON                                  ..................................................................................................................................................................................................................................................AUG
#=GR 2227309966/149-318 TT_RNIE_SLOW                           .....................................................................................................................................................................................................................................................
IMNBL1_c0230034/199-368                                        UUCCGCACAACGGAUGUCGUCCUCCGAAAAAGAGAAGAGUAUAAUUUUAAUGUAGAGAGUAGGUUGCGGAUUUAUGAUUAGAUUACA................................UAUCAUCCUCUC...UGUGAUCGCGG.CU.GCAUAAACGGANAACUCUACUCUNAAAUAGUAAAUUUUAAAAACA................................................AUG
#=GR IMNBL1_c0230034/199-368 CODON                             ..................................................................................................................................................................................................................................................AUG
#=GR IMNBL1_c0230034/199-368 TT_RNIE_SLOW                      .....................................................................................................................................................................................................................................................
IMNBL1_c0105304/293-130                                        GCACAACGGAUGUCGUCCACCAAAAAGAAGAAGAGUUUAAUUAAUUUAUUUACUGUAUAGGGCAGGAAAUGCGUGGAAUAGAUUACA................................UAAAACCCUCUC...UGUAAUCGCGG.CU.GCACAAGUUUCUUUUCCUUCAAAAUUAACAAAUAAAAAA......................................................AUG
#=GR IMNBL1_c0105304/293-130 CODON                             .....................................STP.............................................................................................................................................................................................................
#=GR IMNBL1_c0105304/293-130 TT_RNIE_SLOW                      .....................................................................................................................................................................................................................................................
NZ_AUFL01000019.1/53120-53285                                  CUUCCUCAUAAUGGAUGUCGUCCUCCAAAACACAGAAGAGUUUAAUCCCAAUUUUAAAGUUUGAAACUUGAGUUGUGAUUGAUUGCA................................AAACACCCUCUC...UGUAAUCGCGG.CU.GCACAAUUCUCGCUUCUUUUUAAUGUAUUAAUUUAAAAAAA....................................................AUG
#=GR NZ_AUFL01000019.1/53120-53285 CODON                       ..........................................STP.....................................................................................................................................................................................................AUG
#=GR NZ_AUFL01000019.1/53120-53285 TT_RNIE_SLOW                .....................................................................................................................................................................................................................................................
2210995755/194-86                                              .............................................................GACUUAAUUUUGUUUUAUGGAUUGCA................................CUCUUUCUUCUC...UGUAAUCGCGG.CU.GCAACAAAUUAAGUUGAUGAUUACUAUAAUUUAAUAAAAAUAAUA................................................AUG
#=GR 2210995755/194-86 CODON                                   ..................................................................................................................................................................................................................................................AUG
#=GR 2210995755/194-86 TT_RNIE_SLOW                            .....................................................................................................................................................................................................................................................
JGI24728J21555_1006805/234-65                                  CUCCAUUGCCACAUAAUGGAUGUCGUCCUCCUAAAAGACGUAGAGUUUAAUUAAUAAAAUGAGACUUAAUUUUGUUUAUGGAUUGCA................................CUCUUUCUUCUC...UGUAAUCGCGG.CU.GCAACAAAUUAAGUUGAUGAUUACUAUAAUUUAAUAAAAAUAAUA................................................AUG
#=GR JGI24728J21555_1006805/234-65 CODON                       ...............................................STP...................................................................................................................................................................................................
#=GR JGI24728J21555_1006805/234-65 TT_RNIE_SLOW                .....................................................................................................................................................................................................................................................
NZ_BAIU01000011.1/29889-29720                                  CGCAUAAUGGUUGUCGUCCUCCUAAAAGACGUAGAGUUUAAUUUACCUUUAACUUAAAAAUGAUCUUGAUUUUGUUUAUGGAUUGCA................................UUAUUUCUUCUC...UGUAAUCGCGG.CU.GCAACAAAUUGAGUUCAUGAAUAAACAAUUAAAUAUUUAAAAGAA................................................AUG
#=GR NZ_BAIU01000011.1/29889-29720 CODON                       ..................................................................................................................................................................................................................................................AUG
#=GR NZ_BAIU01000011.1/29889-29720 TT_RNIE_SLOW                .....................................................................................................................................................................................................................................................
pre-rum103-00894/9721-9552                                     CCCAUAAUGGUUGUCGUCCUCCUAAAAGACGUAGAGUUUAAUUUACCUUUAACUUAAAAAUGAUCUUGAUUUUGUUUAUGGAUUGCA................................UUAUUUCUUCUC...UGUAAUCGCGG.CU.GCAACAAAUUAAGUUCAUGAAUAAACAAUUAAAUAUUUAAAAGAA................................................AUG
#=GR pre-rum103-00894/9721-9552 CODON                          ......................................STP.........................................................................................................................................................................................................AUG
#=GR pre-rum103-00894/9721-9552 TT_RNIE_SLOW                   .....................................................................................................................................................................................................................................................
NZ_KE993121.1/42664-42832                                      CGCAUAAUGGUUGUCGUCCUCCUAAAAGACGUAGAGUUUAAUUUACCUUUAACUUAAAAAUGAUCUUGAUUUUGUUUAUGGAUUGCA................................UUAUUUCUUCUC...UGUAAUCGCGG.CU.GCAACAAAUUGAGUUCAUGAAUAAACAAUUAAAUAUUUAAAGAA.................................................AUG
#=GR NZ_KE993121.1/42664-42832 CODON                           ......................................STP.........................................................................................................................................................................................................AUG
#=GR NZ_KE993121.1/42664-42832 TT_RNIE_SLOW                    .....................................................................................................................................................................................................................................................
IMNBL1_c0157636/79-249                                         UGCCGCAUAAUGGCUGUCGCCCACCGAAAAGACGUAGAGUAUAAGAAUUACUUUUAAUAAUUGAAACUUGACUUGUUAUGGAUUACA...............................CUAAAUUCUUCUC...UGUAAUCGCGG.CU.GCAACAAAUCGGGGUUCAUAAGUAACAAUUAAAUAAUAGAAAAAA................................................AUG
#=GR IMNBL1_c0157636/79-249 CODON                              .........................................STP......................................................................................................................................................................................................AUG
#=GR IMNBL1_c0157636/79-249 TT_RNIE_SLOW                       .....................................................................................................................................................................................................................................................
4491406.3_NODE_15769/97-249                                    ACAUAAUGGUUGUCGUCCUCCGAAAAGACGUAGAGUUUAAUUUACCUUUAACUUACACAAUGAUCUUGAUUUUGUUUUUGGAUUGCA................................UUAAUUUCUCUC...UGUAAUCGCGG.CU.GCAACAAAUUAAGUUCAUGAAUAAACAAUAAAUAUUUAAAA.......................................................
#=GR 4491406.3_NODE_15769/97-249 CODON                         .....................................................................................................................................................................................................................................................
#=GR 4491406.3_NODE_15769/97-249 TT_RNIE_SLOW                  .....................................................................................................................................................................................................................................................
DLM010_scaffold16098_1/180-349                                 GCAUAACGGUUGUCGUCCUCCGAAAAGACGUAGAGUUUAAUUUACCUUUAACUUACACAAUGAUCUUGAUUUUGUUUUUGGAUUGCA................................UUAAUUUCUCUC...UGUAAUCGCGG.CU.GCAACAAAUUAAGUUCAUGAAUAAACAAUUAAAUAUUUAAAAGAA................................................AUG
#=GR DLM010_scaffold16098_1/180-349 CODON                      ..................................................................................................................................................................................................................................................AUG
#=GR DLM010_scaffold16098_1/180-349 TT_RNIE_SLOW               .....................................................................................................................................................................................................................................................
4491419.3_NODE_2960/382-551                                    ACAUAAUGGUUGUCGUCCUCCGAAAAGACGUAGAGUUUAAUUUACCUUUAACUUACACAAUGAUCUUGAUUUUGUUUUUGGAUUGCA................................UUAAUUUCUCUC...UGUAAUCGCGG.CU.GCAACAAAUUAAGUUCAUGAAUAAACAAUUAAAUAUUUAAAAGAA................................................AUG
#=GR 4491419.3_NODE_2960/382-551 CODON                         ..................................................................................................................................................................................................................................................AUG
#=GR 4491419.3_NODE_2960/382-551 TT_RNIE_SLOW                  .....................................................................................................................................................................................................................................................
DOM010_scaffold7295_1/740-571                                  CCACACAAUGGUUGUCGUCCUCCGAAAAGACGUAGAGUUUAUUACCUUUAACUUACACAAUGAUCUUGAUUUUGUUUUUGGAUUGCA................................UUAAUUUCUCUC...UGUAAUCGCGG.CU.GCAACAAAUUAAGUUCAUGAAUAAACAAUUAAAUAUUUAAAAGAA................................................AUG
#=GR DOM010_scaffold7295_1/740-571 CODON                       ................................................STP...............................................................................................................................................................................................AUG
#=GR DOM010_scaffold7295_1/740-571 TT_RNIE_SLOW                .....................................................................................................................................................................................................................................................
contig107354/303-472                                           ACAUAACGGUUGUCGUCCUCCGAAAAGACGUAGAGUUUAAUUUACCUUUAACUUACACAAUGAUCUUGAUUUUGUUUUUGGAUUGCA................................UUAAUUUCUCUC...UGUAAUCGCGG.CU.GCAACAAAUUAAGUUCAUGAAUAAACAAUUAAAUAUUUAAAAGAA................................................AUG
#=GR contig107354/303-472 CODON                                ..................................STP..............................................................................................................................................AUG...............................................................
#=GR contig107354/303-472 TT_RNIE_SLOW                         .....................................................................................................................................................................................................................................................
NOF012_scaffold53092_1/187-18                                  ACAUAAUGGUUGUCGUCCUCCGAAAAGACGUAGAGUUUAAGAUUUACCUUUAAUAAAAAUGAUCUUGAUUUUGUUAUUUGGAUUACA................................UAAAUUUCUCUC...UGUAAUCGCGG.CU.GCAACAAAUUGAGUUCAUGAAUAAAACAAUUAAAAUUUAAAAGAA................................................AUG
#=GR NOF012_scaffold53092_1/187-18 CODON                       .....................................STP.............................................................................................................................................................................................................
#=GR NOF012_scaffold53092_1/187-18 TT_RNIE_SLOW                .....................................................................................................................................................................................................................................................
4491485.3_NODE_4702/177-8                                      ACAUAAUGGUUGUCGUCCUCCGAAAAGACGUAGAGUUUAAUUUACCUUUAACUUACACAAUGAUCUUGAUUUUGUUUUUGGAUUACA................................UUAAUUUCUCUC...UGUAAUCGCGG.CU.GCAACAAAUUGAGUUCAUGAAUAAACAAUUAAAUAUUUAAAAGAA................................................AUG
#=GR 4491485.3_NODE_4702/177-8 CODON                           .....................................STP.............................................................................................................................................................................................................
#=GR 4491485.3_NODE_4702/177-8 TT_RNIE_SLOW                    .....................................................................................................................................................................................................................................................
4491410.3_NODE_989/209-40                                      ACAUAAUGGUUGUCGUCCUCCGAAAAGACGUAGAGUUUAAGAUUUACCUUUAAUAAAAAUGAUCUUGAUUUUGUUAUUUGGAUUACA................................UUAAUUUCUCUC...UGUAAUCGCGG.CU.GCAACAAAUUGAGUUCAUGAAUAAAACAAUUAAAAUUUAAAAAAA................................................AUG
#=GR 4491410.3_NODE_989/209-40 CODON                           .....................................STP.............................................................................................................................................................................................................
#=GR 4491410.3_NODE_989/209-40 TT_RNIE_SLOW                    .....................................................................................................................................................................................................................................................
4444165.3.13720/1-150                                          .....................CCUAAAAGACGUAGAGUUUAAUUUACCUUUAAUUUAGAAUGAUCUUGAUUUUGUUUUUGGAUUACA................................UUAAUUUCUCUC...UGUAAUCGCGG.CU.GCAACAAAUUGAGUUCAUCAGUAAACAAUUAAAUAUUUAAAAAGAA...............................................AUG
#=GR 4444165.3.13720/1-150 CODON                               ..................................................................................................................................................................................................................................................AUG
#=GR 4444165.3.13720/1-150 TT_RNIE_SLOW                        .....................................................................................................................................................................................................................................................
NZ_BAKL01000061.1/5804-5636                                    CACAUAAUGGUUGUCGUCCUCCGAAAAGACGUAGAGUUUAAGAUUUACCUUUAAUAAAAAUGAUCUUGAUUUUGUUAUUGGAUUACA................................UUAAUUUCUCUC...UGUAAUCGCGG.CU.GCAACAAAUUGAGUUCAUGAAUAAACAAUUAAAAUUUAAAAGAA.................................................AUG
#=GR NZ_BAKL01000061.1/5804-5636 CODON                         ..................................................................................................................................................................................................................................................AUG
#=GR NZ_BAKL01000061.1/5804-5636 TT_RNIE_SLOW                  .....................................................................................................................................................................................................................................................
4491423.3_NODE_71282/109-8                                     ....................................................................AUUUUGUUUUUGGAUUACA................................UUAAUUUCUCUC...UGUAAUCGCGG.CU.GCAACAAAUUGAGUUCAUGAAUAAACAAUUAAAUAUUUAAAAGAA................................................AUG
#=GR 4491423.3_NODE_71282/109-8 CODON                          .....................................................................................................................................................................................................................................................
#=GR 4491423.3_NODE_71282/109-8 TT_RNIE_SLOW                   .....................................................................................................................................................................................................................................................
NZ_CBVI010000016.1/5504-5335                                   CACAUAAUGGUUGUCGUCCUCCGAAAAGACGUAGAGUUUAAGAUUUACCUUUAAUAAAAAUGAUCUUGAUUUUGUUUUUGGAUUACA................................UUAAUUUCUCUC...UGUAAUCGCGG.CU.GCAACAAAUUGAGUUCAUGAAUAAAACAAUUAAAAUUUAAAAGAA................................................AUG
#=GR NZ_CBVI010000016.1/5504-5335 CODON                        ......................................STP.........................................................................................................................................................................................................AUG
#=GR NZ_CBVI010000016.1/5504-5335 TT_RNIE_SLOW                 .....................................................................................................................................................................................................................................................
4491408.3_NODE_13301/9799-9968                                 CACAUAAUGGUUGUCGUCCUCCGAAAAGACGUAGAGUUUAAGAUUUACCUUUAAUAAAAAUGAUCUUGAUUUUGUUUUUGGAUUACA................................UUAAUUUCUCUC...UGUAAUCGCGG.CU.GCAACAAAUUAAGUUCAUGAAUAAAACAAUUAAAAUUUAAAAGAA................................................AUG
#=GR 4491408.3_NODE_13301/9799-9968 CODON                      ......................................STP.........................................................................................................................................................................................................AUG
#=GR 4491408.3_NODE_13301/9799-9968 TT_RNIE_SLOW               .....................................................................................................................................................................................................................................................
4491420.3_NODE_10528/379-534                                   ACAUAAUGGUUGUCGUCCUCCGAAAAGACGUAGAGUUUAAUUUACCUUUAACUUACACAAUGAUCUUGAUUUUGUUUUUGGAUUACA................................UUAAUUUCUCUC...UGUAAUCGCGG.CU.GCAACAAAUUGAGUUCAUGAAUAAACAAUUAAAUAUUUAAAAGA....................................................
#=GR 4491420.3_NODE_10528/379-534 CODON                        .....................................STP.............................................................................................................................................................................................................
#=GR 4491420.3_NODE_10528/379-534 TT_RNIE_SLOW                 .....................................................................................................................................................................................................................................................
4491490.3_NODE_12841/737-574                                   ......GGUUGUCGUCCUCCGAAAAGACGUAGAGUUUAAGAUUUACCUUUAAUAAAAAUGAUACUUGAAUUUUGUUUUUGGAUUACA................................UUAAUUUCUCUC...UGUAAUCGCGG.CU.GCAACAAAUUAAGUUCAUGAAUAAAACAAUUAAAAUUUAAAAGAA................................................AUG
#=GR 4491490.3_NODE_12841/737-574 CODON                        ....................................STP..............................................................................................................................................................................................................
#=GR 4491490.3_NODE_12841/737-574 TT_RNIE_SLOW                 .....................................................................................................................................................................................................................................................
NLM007_scaffold12180_2/697-528                                 AUAACAUGGUUGUCGUCCUCCGAAAAGACGUAGAGUUUAAUUUACCUUUAACUUACACAAUGAUCUUGAUUUUGUUUUUGGAUUACA................................UUAAUUUCUCUC...UGUAAUCGCGG.CU.GCAACAAAUUGAGUUCAUGAAUAAACAAUUAAAUAUUUAAAAGAA................................................AUG
#=GR NLM007_scaffold12180_2/697-528 CODON                      ........................................................................................................................................STP.......................................................................................................AUG
#=GR NLM007_scaffold12180_2/697-528 TT_RNIE_SLOW               .....................................................................................................................................................................................................................................................
NZ_CDPR01000609.1/2857-2687                                    CCACAUAAUGGUUGUCGUCCUCCAAAAAGACGUAGAGUUUAAUUUACCUUUAACUUACAAUGAUCUUGAUUUUGUUUUUGGAUUACA................................UUAAUUUCUCUC...UGUAAUCGCGG.CU.GCAACAAAUUGAGUUCAUGAAUAAACAAUUAAAUAUUUAAAAAGAA...............................................AUG
#=GR NZ_CDPR01000609.1/2857-2687 CODON                         ..................................................................................................................................................................................................................................................AUG
#=GR NZ_CDPR01000609.1/2857-2687 TT_RNIE_SLOW                  .....................................................................................................................................................................................................................................................
BABA01006018.1/282-113                                         ACAUAAUGGUUGUCGUCCUCCGAAAAGACGUAGAGUUUAAGAUUUACCUUUAAUAAAAAUGAUCUUGAUUUUGUUAUUUGGAUUACA................................UUAAUUUCUCUC...UGUAAUCGCGG.CU.GCAACAAAUUGAGUUCAUGAAUAAAACAAUUAAAAUUUAAAAGAA................................................AUG
#=GR BABA01006018.1/282-113 CODON                              .....................................STP..........................................................................................................................................................................................................AUG
#=GR BABA01006018.1/282-113 TT_RNIE_SLOW                       .....................................................................................................................................................................................................................................................
NLF013_scaffold515_5/694-525                                   ACACAAUGGUUGUCGUCCUCCGAAAAGACGUAGAGUUUAAUUUACCUUUAACUUACACAAUGAUCUUGAUUUUGUUUUUGGAUUACA................................UUAAUUUCUCUC...UGUAAUCGCGG.CU.GCAACAAAUUGAGUUCAUGAAUAAACAAUUAAAUAUUUAAAAGAA................................................AUG
#=GR NLF013_scaffold515_5/694-525 CODON                        .....................................STP.............................................................................................................................................................................................................
#=GR NLF013_scaffold515_5/694-525 TT_RNIE_SLOW                 .....................................................................................................................................................................................................................................................
NZ_JH992946.1/317936-318104                                    CACAUAAUGGUUGUCGUCCGCCGAAAAGACGUAGAGUUUAAGAUUUACCUUUAAUAAAAAUGAUCUUGAUUUUGUUAUUGGAUUACA................................UUAAUUUCUCUC...UGUAAUCGCGG.CU.GCAACAAAUUGAGUUCAUGAAUAAACAAUUAAAAUUUAAAAGAA.................................................AUG
#=GR NZ_JH992946.1/317936-318104 CODON                         ..................................................................................................................................................................................................................................................AUG
#=GR NZ_JH992946.1/317936-318104 TT_RNIE_SLOW                  .....................................................................................................................................................................................................................................................
08_07_GOS_DNA_scaffold96420_2/98-1                             ....................................................................AUUUUGUUUUUGGAUUACA................................UUAAUUUCUCUC...UGUAAUCGCGG.CU.GCAACAAAUUAAGUUCAUGAAUAAAACAAUUAAAAUUUAAAAGAA................................................AUG
#=GR 08_07_GOS_DNA_scaffold96420_2/98-1 CODON                  .....................................................................................................................................................................................................................................................
#=GR 08_07_GOS_DNA_scaffold96420_2/98-1 TT_RNIE_SLOW           .....................................................................................................................................................................................................................................................
BMHBC_1_1_newblercontig337321/11-168                           ACAUAAUGGUUGUCGUCCUCCUAAAAGAAGGAGAGUUUAAUAUCACCUAAUUUGAAAUAUGACACUUGAUUUUGUUUUUGGAUUGCA...............................UUUAUUUCCUUUU...UGUAAUCGCGG.CU.GCAACAAAUUAAGUUCAUUAAUAAACAAUUAAAUAUUUAAAAAAA...................................................
#=GR BMHBC_1_1_newblercontig337321/11-168 CODON                .....................................................................................................................................................................................................................................................
#=GR BMHBC_1_1_newblercontig337321/11-168 TT_RNIE_SLOW         .....................................................................................................................................................................................................................................................
DLM003_C759402_1/530-365                                       AACGGUUGUCGUCCUCCUAAAAGAAGAAGAGUAUAAUAAAGAUAACCUAUUUAGAUGUAACUUGAUUUUGUUAAAUAAUGGAUUACA....................................UUCCUUUC...UGUGAUCGCGG.CU.GCAACAAAUUGAGUUCAUUAGUAACAAUUAAAUUUAAAGAAGAAA................................................AUG
#=GR DLM003_C759402_1/530-365 CODON                            ..................................................................................................................................................................................................................................................AUG
#=GR DLM003_C759402_1/530-365 TT_RNIE_SLOW                     .....................................................................................................................................................................................................................................................
SRS022137_WUGC_scaffold_2662/546-376                           NNNNNNNNNNNNNNNNNNNNNNNNNNNNNNNNNNNNNNNNNNNNNNNNNNNNNNNNNNNNNNAUCUUGAUUUUGUUUUUGGAUUGCA...............................AUAAUUUCUUCUC...UGCAAUCGCGG.CU.GCAACAAAUUGAGUUCAUGAAUAAACAAUUAAAUAUUUAAAAGAA................................................AUG
#=GR SRS022137_WUGC_scaffold_2662/546-376 CODON                ..................................................................................................................................................................................................................................................AUG
#=GR SRS022137_WUGC_scaffold_2662/546-376 TT_RNIE_SLOW         .....................................................................................................................................................................................................................................................
NOF008_scaffold26002_3/1229-1374                               CCACAUAAUGGUUGUCGUCCUCCGAAAAGACGUAGAGUUUAAUUUACCUUUAACUUAAAAUGAUCUUGAUUUUGUUUUUGGAUUGCA...............................AUAAUUUCUUCUC...UGCAAUCGCGG.CU.GCAACAAAUUGAGUUCAUGAAUAAACAAUUAAA...............................................................
#=GR NOF008_scaffold26002_3/1229-1374 CODON                    .......................................STP...........................................................................................................................................................................................................
#=GR NOF008_scaffold26002_3/1229-1374 TT_RNIE_SLOW             .....................................................................................................................................................................................................................................................
BABA01023720.1/479-649                                         CCACACAAUGGUUGUCGUCCUCCGAAAAGACGUAGAGUUUAAUUUACCUUUAACUUAAAAUGAUCUUGAUUUUGUUUUUGGAUUGCA...............................AUAAUUUCUUCUC...UGCAAUCGCGG.CU.GCAACAAAUUGAGUUCAUGAAUAAACAAUUAAAUAUUUUAAAGAA................................................AUG
#=GR BABA01023720.1/479-649 CODON                              .......................................STP...........................................................................................................................................................................................................
#=GR BABA01023720.1/479-649 TT_RNIE_SLOW                       .....................................................................................................................................................................................................................................................
4491402.3_NODE_2368/33597-33427                                CCACACAAUGGUUGUCGUCCUCCGAAAAGACGUAGAGUUUAAUUUACCUUUAACUUAAAAUGAUCUUGAUUUUGUUUUUGGAUUGCA...............................AUAAUUUCUUCUC...UGCAAUCGCGG.CU.GCAACAAAUUGAGUUCAUGAAUAAACAAUUAAAUAUUUAAAAGAA................................................AUG
#=GR 4491402.3_NODE_2368/33597-33427 CODON                     .......................................STP........................................................................................................................................................................................................AUG
#=GR 4491402.3_NODE_2368/33597-33427 TT_RNIE_SLOW              .....................................................................................................................................................................................................................................................
longitudinal_29_3/29178-29348                                  CCACACAAUGGUUGUCGUCCUCCGAAAAGACGUAGAGUUUAAUUUACCUUUAACUUAAAAUGAUCUUGAUUUUGUUUUUGGAUUGCA...............................AUAAUUUCUUCUC...UGCAAUCGCGG.CU.GCAACAAAUUAAGUUCAUGAAUAAACAAUUAAAUAUUUAAAAGAA................................................AUG
#=GR longitudinal_29_3/29178-29348 CODON                       .......................................STP........................................................................................................................................................................................................AUG
#=GR longitudinal_29_3/29178-29348 TT_RNIE_SLOW                .....................................................................................................................................................................................................................................................
4491406.3_NODE_26822/377-533                                   CCACACAAUGGUUGUCGUCCUCCGAAAAGACGUAGAGUUUAAUUUACCUUUAACUUAAAAUGAUCUUGAUUUUGUUUUUGGAUUGCA...............................AUAAUUUCUUCUC...UGCAAUCGCGG.CU.GCAACAAAUUAAGUUCAUGAAUAAACAAUUAAAUAUUUAAAAGA....................................................
#=GR 4491406.3_NODE_26822/377-533 CODON                        .....................................................................................................................................................................................................................................................
#=GR 4491406.3_NODE_26822/377-533 TT_RNIE_SLOW                 .....................................................................................................................................................................................................................................................
NZ_BAKK01000025.1/22287-22117                                  CCGCACAAUGGUUGUCGUCCUCCGAAAAGACGUAGAGUUUAAUUUACCUUUAACUUAAAAUGAUCUUGAUUUUGUUUUUGGAUUGCA...............................AUAAUUUCUUCUC...UGCAAUCGCGG.CU.GCAACAAAUUGAGUUCAUGAAUAAACAAUUAAAUAUUUAAAAGAA................................................AUG
#=GR NZ_BAKK01000025.1/22287-22117 CODON                       ..................................................................................................................................................................................................................................................AUG
#=GR NZ_BAKK01000025.1/22287-22117 TT_RNIE_SLOW                .....................................................................................................................................................................................................................................................
NOM012_scaffold23_1/586-416                                    CCACAUAAUGGUUGUCGUCCUCCGAAAAGACGUAGAGUUUAAUUUACCUUUAACUUAAAAUGAUCUUGAUUUUGUUUUUGGAUUGCA...............................AUAAUUUCUUCUC...UGCAAUCGCGG.CU.GCAACAAAUUGAGUUCAUGAAUAAACAAUUAAAUAUUUAAAAGAA................................................AUG
#=GR NOM012_scaffold23_1/586-416 CODON                         .......................................STP........................................................................................................................................................................................................AUG
#=GR NOM012_scaffold23_1/586-416 TT_RNIE_SLOW                  .....................................................................................................................................................................................................................................................
GO4KUYH01EWM5T/385-279                                         .................................................................UUGACUUUGUUUUUGGAUUGCA...............................UUAAUUUCUUCUC...UGCAAUCGCGG.CU.GCAACAAAUUAAGUUCAUGAAUAAACAAUUAAAUAUUUAAAAGAAA...............................................AUG
#=GR GO4KUYH01EWM5T/385-279 CODON                              .....................................................................................................................................................................................................................................................
#=GR GO4KUYH01EWM5T/385-279 TT_RNIE_SLOW                       .....................................................................................................................................................................................................................................................
NZ_BAIV01000005.1/187514-187685                                CCACAUAAUGGUUGUCGUCCUCCAAAAAGACGUAGAGUUUAAUUUACCUUUAACUUUAAAUGAUCUUGACUUUGUUUUUGGAUUGCA...............................UUAAUUUCUUCUC...UGCAAUCGCGG.CU.GCAACAAAUUAAGUUCAUGAAUAAACAAUUAAAUAUUUAAAAGAAA...............................................AUG
#=GR NZ_BAIV01000005.1/187514-187685 CODON                     ..................................................................................................................................................................................................................................................AUG
#=GR NZ_BAIV01000005.1/187514-187685 TT_RNIE_SLOW              .....................................................................................................................................................................................................................................................
4491408.3_NODE_8793/1770-1599                                  ACAUAAUGGUUGUCGCCCUCCGAAAAGACGUAGAGUUUAAAAUUUACCUUUAAUGAAAAUGAUACUUGAUUUUGUUUUUGGAUUGCA...............................UCAAAUUCUUCUC...UGUAAUCGCGG.CU.GCAACAAAUUUAAGUUCAUGAAUAAACAAUUAAAUAUUUAAAAGAA...............................................AUG
#=GR 4491408.3_NODE_8793/1770-1599 CODON                       .....................................STP..........................................................................................................................................................................................................AUG
#=GR 4491408.3_NODE_8793/1770-1599 TT_RNIE_SLOW                .....................................................................................................................................................................................................................................................
NZ_JH724317.1/84485-84313                                      ACAUAAUGGUUGUCGUCCUCCAAAAAGACGUAGAGUUUAAGAUUUACCUUUAAUUAAAAUGACACUUGAUUUUGUUUUUGGAUUGCA...............................UCAAUUUCUUCUC...UGUAAUCGCGG.CU.GCAACAAAUUAAGUUCAUGAAUAAACAAUUAAAUAUUUAAAAAAAAA..............................................AUG
#=GR NZ_JH724317.1/84485-84313 CODON                           ..................................................................................................................................................................................................................................................AUG
#=GR NZ_JH724317.1/84485-84313 TT_RNIE_SLOW                    .....................................................................................................................................................................................................................................................
2205287234/124-1                                               ACAUAAUGGUUGUCGUCCUCCAAAAAGACGUAGAGUUUAAGAUUUACCUUUAAUUAAAAUGACACUUGAUUUUGUUUUUGGAUUGCA...............................UCAAUUUCUUCUC...UGUAAUCGCGG.CU.GCAACAAAUUA.....................................................................................
#=GR 2205287234/124-1 CODON                                    .....................................................................................................................................................................................................................................................
#=GR 2205287234/124-1 TT_RNIE_SLOW                             .....................................................................................................................................................................................................................................................
NZ_BAJA01000009.1/40038-40210                                  ACAUAAUGGUUGUCGUCCUCCAAAAAGACGUAGAGUUUAAGAUUUACCUUUAAUUAAAAUGACACUUGAUUUUGUUUUUGGAUUGCA...............................UCAAUUUCUUCUC...UGUAAUCGCGG.CU.GCAACAAAUUAAGUUCAUGAAUAAACAAUUAAAUAUUUAAAAAGAAA..............................................AUG
#=GR NZ_BAJA01000009.1/40038-40210 CODON                       .....................................................................................................................................................................................................................................................
#=GR NZ_BAJA01000009.1/40038-40210 TT_RNIE_SLOW                .....................................................................................................................................................................................................................................................
NOF007_scaffold44_16/1240-1070                                 ACAUAAUGGUUGUCGUCCUCCGAAAAGACGUAGAGUUUAAGAUUUACCUUUAAUAAAAAUGAUACUUGAUUUUGUUUUUGGAUUGCA...............................UUAAUUUCUUCUC...UGUAAUCGCGG.CU.GCAACAAAUUGAGUUCAUGAAUAAACAAUUAAAUAUUUAAAAGAA................................................AUG
#=GR NOF007_scaffold44_16/1240-1070 CODON                      .....................................STP..........................................................................................................................................................................................................AUG
#=GR NOF007_scaffold44_16/1240-1070 TT_RNIE_SLOW               .....................................................................................................................................................................................................................................................
4491479.3_NODE_1257/190-19                                     GCAUAACGGCUGUCGUCCUCCGAAAAGACGUAGAGUUUAAGAUUUACCUUUAAUAAAAAUGAUACUUGAUUUUGUUUUUGGAUUGCA...............................UUAAUUUCUUCUC...UGUAAUCGCGG.CU.GCAACAAAUUGAGUUCAUGAAUAAACAAUUAAAUAUUUAAAAAGAA...............................................AUG
#=GR 4491479.3_NODE_1257/190-19 CODON                          .....................................STP.............................................................................................................................................................................................................
#=GR 4491479.3_NODE_1257/190-19 TT_RNIE_SLOW                   .....................................................................................................................................................................................................................................................
DLM020_scaffold13017_1/182-352                                 GCAUAACGGUUGUCGUCCUCCGAAAAGACGUAGAGUUUAAGAUUUACCUUUAAUAAAAAUGAUACUUGAUUUUGUUUUUGGAUUGCA...............................UUAAUUUCUUCUC...UGUAAUCGCGG.CU.GCAACAAAUUGAGUUCAUGAAUAAACAAUUAAAUAUUUAAAAGAA................................................AUG
#=GR DLM020_scaffold13017_1/182-352 CODON                      .....................................STP............................................................................................................................GUA...........................................................................AUG
#=GR DLM020_scaffold13017_1/182-352 TT_RNIE_SLOW               .....................................................................................................................................................................................................................................................
DLF001_scaffold15389_1/129-299                                 GCAUAACGGCUGUCGUCCUCCGAAAAGACGUAGAGUUUAAGAUUUACCUUUAAUAAAAAUGAUACUUGAUUUUGUUUUUGGAUUGCA...............................UUAAUUUCUUCUC...UGUAAUCGCGG.CU.GCAACAAAUUGAGUUCAUGAAUAAACAAUUAAAUAUUUAAAAGAA................................................AUG
#=GR DLF001_scaffold15389_1/129-299 CODON                      ..................................................................................................................................................................................................................................................AUG
#=GR DLF001_scaffold15389_1/129-299 TT_RNIE_SLOW               .....................................................................................................................................................................................................................................................
BAAY01022580.1/650-479                                         GCAUAACGGUUGUCGUCCUCCGAAAAGACGUAGAGUUUAAGAUUUACCUUUAAUAAAAAUGAUACUUGAUUUUGUUUUUGGAUUGCA...............................UUAAUUUCUUCUC...UGUAAUCGCGG.CU.GCAACAAAUUGAGUUCAUGAAUAAACAAUUAAAUAUUUAAAAAGAA...............................................AUG
#=GR BAAY01022580.1/650-479 CODON                              .....................................STP..........................................................................................................................................................................................................AUG
#=GR BAAY01022580.1/650-479 TT_RNIE_SLOW                       .....................................................................................................................................................................................................................................................
NLM003_scaffold34637_1/131-301                                 GCAUAACGGUUGUCGUCCUCCGAAAAGACGUAGAGUUUAAGAUUUACCUUUAAUAAAAAUGAUACUUGAUUUUGUUUUUGGAUUGCA...............................UUAAUUUCUUCUC...UGUAAUCGCGG.CU.GCAACAAAUUGAGUUCAUGAAUAAACAUUAAAUAUUUAAAAAGAA................................................AUG
#=GR NLM003_scaffold34637_1/131-301 CODON                      .....................................STP.............................................................................................................................................................................................................
#=GR NLM003_scaffold34637_1/131-301 TT_RNIE_SLOW               .....................................................................................................................................................................................................................................................
DLM001_scaffold23897_1/260-431                                 GCAUAACGGUUGUCGUCCUCCGAAAAGACGUAGAGUUUAAGAUUUACCUUUAAUAAAAAUGAUACUUGAUUUUGUUUUUGGAUUGCA...............................UUAAUUUCUUCUC...UGUAAUCGCGG.CU.GCAACAAAUUAAGUUCAUGAAUAAACAAUUAAAUAUUUAAAAAGAA...............................................AUG
#=GR DLM001_scaffold23897_1/260-431 CODON                      ....................................................................................................................................................................GUA...........................................................................AUG
#=GR DLM001_scaffold23897_1/260-431 TT_RNIE_SLOW               .....................................................................................................................................................................................................................................................
NZ_HG726019.1/503945-504117                                    CACACAACGGAUGUCGUCCUCCCAAAAGACGUAGAGUGUAAGAUUUACCUUUAAUUAAAUGAAACUUGAUUUUGUUUUUGGAUUGCA...............................AAAAUUUCUUCUC...UGUAAUCGCGG.CU.GCAACAAUAUUGAGUUCAUGAAUAAACAAUUAAAUAUUUAAAAAGAA..............................................AUG
#=GR NZ_HG726019.1/503945-504117 CODON                         ..................................................................................................................................................................................................................................................AUG
#=GR NZ_HG726019.1/503945-504117 TT_RNIE_SLOW                  .....................................................................................................................................................................................................................................................
4491421.3_NODE_13085/401-564                                   AACGGUUGUCGUCCUCCGAAAAGAAGAAGAGUAUAAUAAAGAUAACCUAUUCAGAUGUAACUUGAUUUUGUUAAAUAAUGGAUUGCA....................................UUCCUUUC...UGUAAUCGCGG.CU.GCAACAAAUUGAGUUCAUUAAUAACAAUUAAAUUAGAAAAGAA..................................................AUG
#=GR 4491421.3_NODE_13085/401-564 CODON                        .................................STP.........................................AUG.....................................................................................................................................................................
#=GR 4491421.3_NODE_13085/401-564 TT_RNIE_SLOW                 .....................................................................................................................................................................................................................................................
4448820.3_Contig_2741/958-795                                  ACAACGGUUGUCGUCCUCCGAAAGAAGAAGAGUAUAAUAAAGAUAACCUAUUCAGAUGUAACUUGAUUUGUUAAAUAAUGGAUUGCA....................................UUCCUUUC...UGUAAUCGCGG.CU.GCAACAAAUUGAGUUCAUUAAUAACAAUUAAAUUAGAAAAGAA..................................................AUG
#=GR 4448820.3_Contig_2741/958-795 CODON                       .......................................................................STP...AUG.....................................................................................................................................................................
#=GR 4448820.3_Contig_2741/958-795 TT_RNIE_SLOW                .....................................................................................................................................................................................................................................................
DOF009_scaffold33995_5/347-511                                 AACGGUUGUCGUCCUCCGAAAAGAAGAAGAGUAUAAUAAAGAUAACCUAUUCAGAUGUAACUUGAUUUUGUUAAAUAAUGGAUUGCA....................................UUCCUUUC...UGUAAUCGCGG.CU.GCAACAAAUUGAGUUCAUGAAUAACAAUUAAAUUAAGAAAGAAA.................................................AUG
#=GR DOF009_scaffold33995_5/347-511 CODON                      ..................................................................................................................................................................................................................................................AUG
#=GR DOF009_scaffold33995_5/347-511 TT_RNIE_SLOW               .....................................................................................................................................................................................................................................................
4491404.3_NODE_40545/40693-40858                               GUUGUCGUCCUCCAAAGAGAAGAAGAGUAUAAUUCAGAUAACCUAAUAAUAAGUGUGAUACUUGAUUUUGUUUUAUAAUGGAUUGCA...................................AUUCCUUUC...UGCAAUCGCGG.CU.GCAACAAAUUGAGUACCUUAGUAACAAUUAAAUUAGAAUAAGAA.................................................AUG
#=GR 4491404.3_NODE_40545/40693-40858 CODON                    .............................STP..................................................................................................................................................................................................................AUG
#=GR 4491404.3_NODE_40545/40693-40858 TT_RNIE_SLOW             .....................................................................................................................................................................................................................................................
NOM026_scaffold21137_8/55-223                                  CAACGGUUGUCGUCCUCCUAAGAGAAGAAGAGUAUAAUAAAGAUAACCUAUUUAGAUGUAACUUGAUUUUGUUAAUAAUGGAUUGCA...................................AUUCCUUUC...UGUAAUCGCGG.CU.GCAACAAAUUAAGUUCAUUAAUAACAAUUAAAUUUAAAAGUAAGAAA..............................................AUG
#=GR NOM026_scaffold21137_8/55-223 CODON                       ..................................................................................................................................................................................................................................................AUG
#=GR NOM026_scaffold21137_8/55-223 TT_RNIE_SLOW                .....................................................................................................................................................................................................................................................
CAM_READ_0099620383/76-237                                     CAAUGGUUGUCGUCCUCCGAAAAGAAGAAGAGUAUAAUAAAGAUAACCUUAUUUGGAUGUAACUUGAUUUGGUUAAUUUGGAUUGCA...................................AUUCCUUUC...UGUAAUCGCGG.CU.GCAACAAAUUGAGUUCAUUAGUAACAAUUAAAUUAAAGAA.....................................................AUG
#=GR CAM_READ_0099620383/76-237 CODON                          ..................................STP.............................................................................................................................................................................................................AUG
#=GR CAM_READ_0099620383/76-237 TT_RNIE_SLOW                   .....................................................................................................................................................................................................................................................
NOM020_scaffold32164_1/610-445                                 AACGGUUGUCGUCCUCCUAAGAGAAGAAGAGUAUAAUAAAGAUAACCUAUUUAGAUGUAACUUGAUUUUGUUAAAUAAUGGAUUGCA...................................AUUCCUUUC...UGUAAUCGCGG.CU.GCAACAAAUUGAGUUCAUGAAUAACAAUUAAAUUAAGAAAGAAA.................................................AUG
#=GR NOM020_scaffold32164_1/610-445 CODON                      .................................STP..............................................................................................................................................................................................................AUG
#=GR NOM020_scaffold32164_1/610-445 TT_RNIE_SLOW               .....................................................................................................................................................................................................................................................
CAM_READ_0099614309/333-170                                    CAAUGGUUGUCGUCCUCCGAAAAGAAGAAGAGUAUAAUAAAGAUAACCUUAUUUGGAUGUAACUUGAUUUGGUUAAUUUGGAUUGCA...................................AUUCCUUUC...UGUAAUCGCGG.CU.GCAACAAAUUGAGUUCAUUAGUAACAAUUAAAUUUAAAGAAA...................................................AUG
#=GR CAM_READ_0099614309/333-170 CODON                         ..................................STP.............................................................................................................................................................................................................AUG
#=GR CAM_READ_0099614309/333-170 TT_RNIE_SLOW                  .....................................................................................................................................................................................................................................................
CAM_READ_0100028819/99-268                                     AACGGUUGUCGUCCUCCUAAGAGAAGAAGAGUAUAAUAAAGAUAACCUAUUUAGAUGUAACUUGAUUUUGUUAAAUAAUGGAUUGCA...................................AUUCCUUUC...UGUAAUCGCGG.CU.GCAACAAAUUAAGUUCAUUAAUAACAAUUAAAUUUAAAAAGUAAGAAA.............................................AUG
#=GR CAM_READ_0100028819/99-268 CODON                          .................................STP..............................................................................................................................................................................................................AUG
#=GR CAM_READ_0100028819/99-268 TT_RNIE_SLOW                   .....................................................................................................................................................................................................................................................
NZ_KB894657.1/44055-44219                                      ACGGUUGUCGUCCUCCGAAAAGAAGAAGAGUAUAAUACAGAUAACCUAUUUCGAUGUCACUUGAAUUUGUUAAAUAAUUGGAUUGCA...................................AUUCCUUUC...UGUAAUCGCGG.CU.GCAACAAAUUGAGUACAUUAUAACAAUUAAAUCAGAAAAUAAA..................................................AUG
#=GR NZ_KB894657.1/44055-44219 CODON                           .....................................................................................................................................................................................................................................................
#=GR NZ_KB894657.1/44055-44219 TT_RNIE_SLOW                    .....................................................................................................................................................................................................................................................
CAM_READ_0100328893/435-317                                    ...............................................CCUUAUUUGGAUGUAACUUGAUUUGGUAAUUUGGAU.UGCA..................................AUUCCUUUC..UGUAAAUCGCGG.CU.GCAACAAAUUGAGUUCAUUAGUAACAAUUAAAUUUAAAAGAAA..................................................AUG
#=GR CAM_READ_0100328893/435-317 CODON                         .....................................................................................................................................................................................................................................................
#=GR CAM_READ_0100328893/435-317 TT_RNIE_SLOW                  .....................................................................................................................................................................................................................................................
4448808.3_Contig2785/1694-1524                                 ACGGUUGUCGUCCUCCUAAAGAGAAGAAGAGUAUAAUAAAGAUAACCUAUUUAGAUGUAACUUGAUUUUGUUAAAUAAUGGAUUGCA...................................AUUCCUUUC...UGUAAUCGCGGACU.GCAACAAAUUAAGUUCAUUAAUUAACAAUUAAAUUUAAAAGUAAGAAA.............................................AUG
#=GR 4448808.3_Contig2785/1694-1524 CODON                      .....................................................................................................................................................................................................................................................
#=GR 4448808.3_Contig2785/1694-1524 TT_RNIE_SLOW               .....................................................................................................................................................................................................................................................
4448807.3_Contig36355/1-144                                    .........................AGAAGAGUAUAAUAAAGAUAACCUAUUUAGAUGUAACUUGAUUUGUUAAAUAAUGGAUUGCA...................................AUUCCUUUC...UGUAAUCGCGG.CU.GCAACAAAUUAAGUUCAUUAAUAACAAUUAAAUUUAAAAGUAAGAAA..............................................AUG
#=GR 4448807.3_Contig36355/1-144 CODON                         ..................................................................................................................................................................................................................................................AUG
#=GR 4448807.3_Contig36355/1-144 TT_RNIE_SLOW                  .....................................................................................................................................................................................................................................................
CAM_READ_0100031775/373-207                                    CAACGGUUGUCGUCCUCCUAAAAGAAGAAGAGUAUAAUAAAGAUAACCUAUUUAGAUGUAACUUGAUUUUGUUAAUAAUGGAU.UGCA..................................AUUCCUUUC..UGUAAAUCGCGG.CU.GCAACAAAUUGAGUUCAUGAAUAACAAUUAAAUUAAGAAAGAAA.................................................AUG
#=GR CAM_READ_0100031775/373-207 CODON                         ...............................STP...................................................................................................................................................................................................................
#=GR CAM_READ_0100031775/373-207 TT_RNIE_SLOW                  .....................................................................................................................................................................................................................................................
4448817.3_Contig4536/2202-2038                                 AACGGUUGUCGUCCUCCUAAGAGAAGAAGAGUAUAAUAAAGAUAACCUAUUUAGAUGUAACUUGAUUUUGUUAAAUAAUGGAUUGCA...................................AUUCCUUUC...UGUAAUCGCGG.CU.GCAACAAAUUAAGUUCAUUAAUAACAAUUAAAUUUAAAAAGAA..................................................AUG
#=GR 4448817.3_Contig4536/2202-2038 CODON                      .................................STP..............................................................................................................................................................................................................AUG
#=GR 4448817.3_Contig4536/2202-2038 TT_RNIE_SLOW               .....................................................................................................................................................................................................................................................
DLF003_scaffold27229_5/2170-2005                               AACGGUUGUCGUCCUCCUAAAAGAAGAAGAGUAUAAUAAAGAUAACCUAUUUAGAUGUAACUUGAUUUUGUUAAAUAAUGGAUUGCA...................................AUUCCUUUC...UGUAAUCGCGG.CU.GCAACAAAUUGAGUUCAUGAAUAACAAUUAAAUUAAGAAAGAAA.................................................AUG
#=GR DLF003_scaffold27229_5/2170-2005 CODON                    .................................STP..............................................................................................................................................................................................................AUG
#=GR DLF003_scaffold27229_5/2170-2005 TT_RNIE_SLOW             .....................................................................................................................................................................................................................................................
NLM032_scaffold69263_2/732-567                                 AACGGUUGUCGUCCUCCGAAAAGAAGAAGAGUAUAAUAAAGAUAACCUAUUUAGAUGUAACUUGAAUUUGUUAAUAAAUGGAUUGCA...................................AUUCCUUUC...UGUAAUCGCGG.CU.GCAACAAAUUGAGUUCAUUAAUAACAAUUAAAUUAGAAAAGAAA.................................................AUG
#=GR NLM032_scaffold69263_2/732-567 CODON                      .................................STP..............................................................................................................................................................................................................AUG
#=GR NLM032_scaffold69263_2/732-567 TT_RNIE_SLOW               .....................................................................................................................................................................................................................................................
CAM_READ_0099610915/165-1                                      CAAUGGUUGUCGUCCUCCGAAAAGAAGAAGAGUAUAAUAAAGAUAACCUUAUUUGGAUGUAACUUGAUUUGGUUAAUUUGGAUUGCA...................................AUUCCUUUC...UGUAAUCGCGG.CU.GCAACAAAUUGAGUUCAUUAGUAACAAUUAAAUUUAAAAGAAA..................................................AUG
#=GR CAM_READ_0099610915/165-1 CODON                           ..................................STP................................................................................................................................................................................................................
#=GR CAM_READ_0099610915/165-1 TT_RNIE_SLOW                    .....................................................................................................................................................................................................................................................
NLM015_scaffold45_1/4515-4680                                  AACGGUUGUCGUCCUCCUAAAAGAAGAAGAGUAUAAUAAAGAUAACCUAUUUAGAUGUAACUUGAUUUUGUUAAAUAAUGGAUUGCA...................................AUUCCUUUC...UGUAAUCGCGG.CU.GCAACAAAUUAAGUUCAUUAGUAACAAUUAAAUUAAGAAAGAAA.................................................AUG
#=GR NLM015_scaffold45_1/4515-4680 CODON                       .................................STP..............................................................................................................................................................................................................AUG
#=GR NLM015_scaffold45_1/4515-4680 TT_RNIE_SLOW                .....................................................................................................................................................................................................................................................
CAM_READ_0099599333/132-259                                    CAAUGGUUGUCGUCCUCCGAAAAGAAGAAGAGUAUAAUAAAGAUAACCUUAUUUGGAUGUAACUUGAUUUGGUUAAUUUGGAUUGCA...................................AUUCCUUUC...UGUAAUCGCGG.CU.GCAACAAAUUGAGUUCAUU.............................................................................
#=GR CAM_READ_0099599333/132-259 CODON                         .....................................................................................................................................................................................................................................................
#=GR CAM_READ_0099599333/132-259 TT_RNIE_SLOW                  .....................................................................................................................................................................................................................................................
CAM_READ_0099868351/303-140                                    CAAUGGUUGUCGUCCUACCGAAAAGAAGAAGAGUAUAAUAAAGAUAACCUUAUUUGGAUGUAACUUGAUUUGGUAAUUUGGAUUGCA...................................AUUCCUUUC...UGUAAUCGCGG.CU.GCAACAAAUUGAGUUCAUUAGUAACAAUUAAUUUAAAAGAAA...................................................AUG
#=GR CAM_READ_0099868351/303-140 CODON                         .........................................................................STP......................................................................................................................................................................AUG
#=GR CAM_READ_0099868351/303-140 TT_RNIE_SLOW                  .....................................................................................................................................................................................................................................................
4448815.3_Contig20136/157-279                                  AACGGUUGUCGUCCUCCUAAAAGAAGAAGAGUAUAAUAAAGAUAACCUAUUUAGAUGUAACUUGAUUUUGUUAAAUAAUGGAUUGCA...................................AUUCCUUUC...UGUAAUCGCGG.CU.GCAA............................................................................................
#=GR 4448815.3_Contig20136/157-279 CODON                       .....................................................................................................................................................................................................................................................
#=GR 4448815.3_Contig20136/157-279 TT_RNIE_SLOW                .....................................................................................................................................................................................................................................................
4448815.3_Contig4225/997-1169                                  AACGGUUGUCGUCCUCCUAAGAGAAGAAGAGUAUAAUAAAGAUAACCUAUUUAGAUGUAACUUGAUUUUGUUAAAUAAUGGAU.UGCA..................................AUUCCUUUC..UGUAAAUCGCGG.CU.GCAAACUAAAUUAAAGUUCAUUAAUAACAAUUAAAUUUAAAAGUAAGAAA...........................................AUG
#=GR 4448815.3_Contig4225/997-1169 CODON                       .................................STP..............................................................................................................................................................................................................AUG
#=GR 4448815.3_Contig4225/997-1169 TT_RNIE_SLOW                .....................................................................................................................................................................................................................................................
CAM_READ_0100032315/404-271                                    ...............................AAGAGUAUAUAAAGAUACCUAUUUGGAUGUAACUUGAUUUGGUAAUUUGGAUUG.CA..................................AUUCCUUUC..UGUUAAUCGCGG.CU.GCAACAAAUUGAGUUCAUUAGUAACAAUUAAAUUUAAAGAAA...................................................AUG
#=GR CAM_READ_0100032315/404-271 CODON                         ..................................................................................................................................................................................................................................................AUG
#=GR CAM_READ_0100032315/404-271 TT_RNIE_SLOW                  .....................................................................................................................................................................................................................................................
CAM_READ_0099824453/488-378                                    ........................................................AUGUAACUUGAUUUGGUUAAUUUGGAUUGCA...................................AUUCCUUUC...UGUAAUCGCGGACUAGCAACAAAUUGAGUUCAUUAGUAACAAUUAAAUUUAAAAGAAA..................................................AUG
#=GR CAM_READ_0099824453/488-378 CODON                         .....................................................................................................................................................................................................................................................
#=GR CAM_READ_0099824453/488-378 TT_RNIE_SLOW                  .....................................................................................................................................................................................................................................................
4448811.3_Contig24646/322-489                                  AACGGUUGUCGUCCUCCUAAGAGAAGAAGAGUAUAAUAAAGAUAACCUAUUUAGAUGUAACUUGAUUUUGUUAAAUAAUGGAUUGCA...................................AUUCCUUUC...UGUAAUCGCGG.CU.GCAACAAAUUAAGUUCAUUAAUAACAAUUAAUUUAAAAGUAAGAAA...............................................AUG
#=GR 4448811.3_Contig24646/322-489 CODON                       ..............................STP.................................................................................................................................................................................................................AUG
#=GR 4448811.3_Contig24646/322-489 TT_RNIE_SLOW                .....................................................................................................................................................................................................................................................
4448816.3_Contig535/7003-7169                                  AACGGUUGUCGUCCUCCKAAAAGAAGAAGAGUAUAAUAAAGAUAACCUAUUUAGAUGUAACUUGAUUUUGUUAAAUAAUGGAUUGCA...................................AUUCCUUUC...UGUAAUCGCGG.CU.GCAACAAAUUGAGUUCAUKAAUAACAAUUAAAUUAAGAAAAGAAA................................................AUG
#=GR 4448816.3_Contig535/7003-7169 CODON                       ..............................................................................................................................................................STP....................................................................................
#=GR 4448816.3_Contig535/7003-7169 TT_RNIE_SLOW                .....................................................................................................................................................................................................................................................
4491477.3_NODE_13450/209-376                                   AACGGUUGUCGUCCUCCUAAGAGAAGAAGAGUAUAAUAAAGAUAACCUAUUUAGAUGUAACUUGAUUUUGUUAAAUAAUGGAUUGCA...................................AUUCCUUUC...UGUAAUCGCGG.CU.GCAACAAAUUAAGUUCAUUAAUAACAAUUAAAUUUAAAAUAAGAAA...............................................AUG
#=GR 4491477.3_NODE_13450/209-376 CODON                        .....................................................................................................................................................................................................................................................
#=GR 4491477.3_NODE_13450/209-376 TT_RNIE_SLOW                 .....................................................................................................................................................................................................................................................
BABD01000252.1/1790-1918                                       AACGGUUGUCGUCCUCCUAAGAGAAGAAGAGUAUAAUAAAGAUAACCUAUUUAGAUGUAACUUGAUUUUGUUAAAUAAUGGAUUGCA...................................AUUCCUUUC...UGUAAUCGCGG.CU.GCAACAAAUU......................................................................................
#=GR BABD01000252.1/1790-1918 CODON                            .................................STP.................................................................................................................................................................................................................
#=GR BABD01000252.1/1790-1918 TT_RNIE_SLOW                     .....................................................................................................................................................................................................................................................
BAAY01002401.1/824-659                                         CAACGGUUGUCGUCCUCCGAAAAGAAGAAGAGUUUAAUAGAUAACCUAUUUUUAUAUGUAACUUGAUUUUGUUAAUAAUGGAUUGCA...................................CUUCCUUUC...UGUAAUCGCGG.CU.GCAACAAAUUAAGUUCAUUAGUAACAAUUAAAUUAGAAAAAGAA.................................................AUG
#=GR BAAY01002401.1/824-659 CODON                              ..................................STP.............................................................................................................................................................................................................AUG
#=GR BAAY01002401.1/824-659 TT_RNIE_SLOW                       .....................................................................................................................................................................................................................................................
4448812.3_Contig31152/353-517                                  CAACGGUUGUCGUCCUCCGAAAAGAAGAAGAGUUUAAUAGAUAACCUAUUUUUAUAUGUAACUUGAUUUUGUUAAUAAUGGAUUGCA...................................CUUCCUUUC...UGUAAUCGCGG.CU.GCAACAAAUUAAGUUCAUUAGUAACAAUUAAAUUAGAAAAGAA..................................................AUG
#=GR 4448812.3_Contig31152/353-517 CODON                       ..................................STP.............................................................................................................................................................................................................AUG
#=GR 4448812.3_Contig31152/353-517 TT_RNIE_SLOW                .....................................................................................................................................................................................................................................................
DOM014_scaffold10613_2/1-164                                   ..UGGUUGUCGUCCUCCGAAGAGAAGAAGAGUAUAAAAGAUAACCCUAUUUUUAUAUGUAACUUGAUUUUGUUAAUAAUGGAUUGCA...................................CUUCCUUUC...UGUAAUCGCGG.CU.GCAACAAAUUAAGUUCAUUAGUAACAAUUAAAUUAGAAAAAGAA.................................................AUG
#=GR DOM014_scaffold10613_2/1-164 CODON                        ..................................................................................................................................................................................................................................................AUG
#=GR DOM014_scaffold10613_2/1-164 TT_RNIE_SLOW                 .....................................................................................................................................................................................................................................................
longitudinal_9_1858/1694-1529                                  CGCACAACGGUUGUCGUCCUCCGAAAAGANNNNNNNNNNGAUAACCUAUUUUUAUAUGUAACUUGAUUUUGUUAAUAAUGGAUUGCA...................................CUUCCUUUC...UGUAAUCGCGG.CU.GCAACAAAUUAAGUUCAUUAGUAACAAUUAAAUUAGAAAAAGAA.................................................AUG
#=GR longitudinal_9_1858/1694-1529 CODON                       .........................................STP......................................................................................................................................................................................................AUG
#=GR longitudinal_9_1858/1694-1529 TT_RNIE_SLOW                .....................................................................................................................................................................................................................................................
NZ_KE159493.1/945591-945756                                    CAACGGUUGUCGUCCUCCAAAGAGAAGAAGAGUUUAAUAGAUAACCUAUUUUUAUAUGUAACUUGAUUUUGUUAAUAAUGGAUUGCA...................................CUUCCUUUC...UGUAAUCGCGG.CU.GCAACAAAUUAAGUUCAUUAGUAACAAUUAAAUUAGAAAAAGAA.................................................AUG
#=GR NZ_KE159493.1/945591-945756 CODON                         .....................................................................................................................................................................................................................................................
#=GR NZ_KE159493.1/945591-945756 TT_RNIE_SLOW                  .....................................................................................................................................................................................................................................................
SRS011586_WUGC_scaffold_3940/601-766                           UGCUAUCAGAANNNNNNNNNNNNNNAGAAGAGUUUAAUAGAUAACCUAUUUUUAUAUGUAACUUGAUUUUGUUAAUAAUGGAUUGCA...................................CUUCCUUUC...UGUAAUCGCGG.CU.GCAACAAAUUAAGUUCAUUAGUAACAAUUAAAUUAGAAAAAGAA.................................................AUG
#=GR SRS011586_WUGC_scaffold_3940/601-766 CODON                .....................................................................................................................................................................................................................................................
#=GR SRS011586_WUGC_scaffold_3940/601-766 TT_RNIE_SLOW         .....................................................................................................................................................................................................................................................
contig03653/683-519                                            ACGGUUGUCGUCCUCCGAAAAAGAAGAAGAGUUUAAUAGAUAACCUAUUUUUAUAUGUAACUUGAUUUUUGUUAAUAAUGGAUUGCA...................................CUUCCUUUC...UGUAAUCGCGG.CU.GCAACAAAUUAAGUUCAUUAGUAACAAUUAAAUUAGAAAAGAA..................................................AUG
#=GR contig03653/683-519 CODON                                 ..............................................................................................................................................AUG....................................................................................................
#=GR contig03653/683-519 TT_RNIE_SLOW                          .....................................................................................................................................................................................................................................................
AMCI01000278.1/2299-2133                                       ACAACGGAUGUCGUCCUCCGAAGAGAAGAAGAGUUUAAUAGAUAACCUAUUUUUUAUGUAACUUGAUUUUGUUAAUAAUGGAUUGCA...................................CUUCCUUUC...UGUAAUCGCGG.CU.GCAACAAAUUAAGUUCAUUAGUAACAAUUAAAUUAGAAAAAAGAA................................................AUG
#=GR AMCI01000278.1/2299-2133 CODON                            ...................................STP............................................................................................................................................................................................................AUG
#=GR AMCI01000278.1/2299-2133 TT_RNIE_SLOW                     .....................................................................................................................................................................................................................................................
NLF011_scaffold2976_3/487-323                                  ACAACGGUUGUCGUCCUCCGAAAAGAAGAAGAGUUUAAUAGAUAACCUAUUUUUAUAUGUAACUUGAUUUUGUUAAUAAGGAUUGCA...................................CUUCCUUUC...UGUAAUCGCGG.CU.GAACAAAUUAAGUUCAUUAGUAACAAUUAAAUUAGAAAAAGAA..................................................AUG
#=GR NLF011_scaffold2976_3/487-323 CODON                       ...................................STP............................................................................................................................................................................................................AUG
#=GR NLF011_scaffold2976_3/487-323 TT_RNIE_SLOW                .....................................................................................................................................................................................................................................................
SRS018656_C1624822/119-1                                       CAACGGUUGUCGUCCUCCAAAGAGAAGAAGAGUUUAAUAGAUAACCUAUUUUUAUAUGUAACUUGAUUUUGUUAAUAAUGGAUUGCA...................................CUUCCUUUC...UGUAAUCGCGG.CU.GCAACAAAUU......................................................................................
#=GR SRS018656_C1624822/119-1 CODON                            ..................................STP................................................................................................................................................................................................................
#=GR SRS018656_C1624822/119-1 TT_RNIE_SLOW                     .....................................................................................................................................................................................................................................................
4444165.3.59663/427-262                                        ACACAAUGGUUGUCGUCCUCCAAAAGAGAAGAAGAGUAUAAUACAGAUAACCUAAUUUAUGUAUUCUGAAUUUGUUAAUGGAUUACA...................................UUUCCUUUC...UGUAAUCGCGG.CU.GCAACAAAAUUGGGUUUACAAGAACUUUAAAAUUAAGAUUAAAA.................................................AUG
#=GR 4444165.3.59663/427-262 CODON                             .....................................................................................................................................................................................................................................................
#=GR 4444165.3.59663/427-262 TT_RNIE_SLOW                      .....................................................................................................................................................................................................................................................
NC_015164.1/2309375-2309207                                    GUUGUCGUCCUCCGAAAAGAAGAAGAGUAUAAUUUUAGAUAACUUAAUUUAAAGUGUAACUUGAUUUUGUUAGAUACAUGGAUUGCA...................................UUUCCUUUC...UGUAAUCGCGG.CU.GCAACAAAUUGAGUUCAUGAAUAACAAUUAAUUUUAAAUUAAAGAAA..............................................AUG
#=GR NC_015164.1/2309375-2309207 CODON                         .............................STP..................................................................................................................................................................................................................AUG
#=GR NC_015164.1/2309375-2309207 TT_RNIE_SLOW                  .....................................................................................................................................................................................................................................................
4491421.3_NODE_98220/2531-2361                                 CGGUUGUCGUCCUCCCAAAAGAAGAAGAGUAUAAUACAGAUAACCUAAUAGAAUGAUGUAACUUGAAUUGGUUAAUAAUGG.AUUGCA..................................UUUCCUUUC..UGUAAUUCGCGG.CU.GCUACAAUUUAAGUUCAUUAGUAAACCAAUUAAAUCAAAGAAGUAAAA.............................................AUG
#=GR 4491421.3_NODE_98220/2531-2361 CODON                      ...............................STP................................................................................................................................................................................................................AUG
#=GR 4491421.3_NODE_98220/2531-2361 TT_RNIE_SLOW               .....................................................................................................................................................................................................................................................
4491405.3_NODE_15725/809-642                                   GUUGUCGUCCUCCGAAAAGAAGAAGAGUAUAAUUUUUGAUAACCUAAUUUAAAGUGUAACUUGAUUUUGUUAGAUACAUGGAUUGCA...................................UUUCCUUUC...UGUAAUCGCGG.CU.GCAACAAAUUGAGUUCAUGAAUAACAAUUAAUUUAAAUUAAAGAAA...............................................AUG
#=GR 4491405.3_NODE_15725/809-642 CODON                        .............................STP..................................................................................................................................................................................................................AUG
#=GR 4491405.3_NODE_15725/809-642 TT_RNIE_SLOW                 .....................................................................................................................................................................................................................................................
4491405.3_NODE_3691/786-621                                    GUUGUCGUCCUCCGAAGAGAAGAAGAGUAUAAUAAAGGUAACCUAUUUUAAUUAGAUGUAACUUGAUUUUGUUAAUAAUGGAUUGCA...................................UUUCCUUUC...UGUAAUCGCGG.CU.GCAACAAAUUGAGUUCAUGAGUAACAAUUAAACAUUAAAAAGAA.................................................AUG
#=GR 4491405.3_NODE_3691/786-621 CODON                         .....................................................................................................................................................................................................................................................
#=GR 4491405.3_NODE_3691/786-621 TT_RNIE_SLOW                  .....................................................................................................................................................................................................................................................
NZ_GG688317.1/227292-227462                                    ACAUAAUGGUUGUCGUCCUCCGAAAAGACGUAGAGUUUAAUUUACCUUUAACUUACACAAUGAUCUUGAUUUUGUUUUUGGAUUACA...............................UUUAAUUUCUCUC...UGUAAACGCGG.CU.GCAACAAAUUAAGUUCAUGAAUAAACAAUUAAAUAUUUAAAAGAA................................................AUG
#=GR NZ_GG688317.1/227292-227462 CODON                         ..................................................................................................................................................................................................................................................AUG
#=GR NZ_GG688317.1/227292-227462 TT_RNIE_SLOW                  .....................................................................................................................................................................................................................................................
DOF008_scaffold9719_2/238-408                                  ACAUAAUGGUUGUCGUCCUCCGAAAAGACGUAGAGUUUAAUUUACCUUUAGCUUACACAAUGAUCUUGAUUUUGCUUUUGGAUUACA...............................UUUAAUUUCUCUC...UGUAAUCGCGG.CU.GCAACAAAUUAAGUUCAUGAAUAAACAAUUAAAUAUUUAAAAGAA................................................AUG
#=GR DOF008_scaffold9719_2/238-408 CODON                       .....................................STP..........................................................................................................................................................................................................AUG
#=GR DOF008_scaffold9719_2/238-408 TT_RNIE_SLOW                .....................................................................................................................................................................................................................................................
longitudinal_208_91/6175-6346                                  CCACAUAAUGGUUGUCGUCCUCCAAAAAGACGUAGAGUUUAAUUUACCUUUAACUUACAAUGAUCUUGAUUUUGUUUUUGGAUUACA...............................UUUAAUUUCUCUC...UGUAAUCGCGG.CU.GCAACAAAUUAAGUUCAUGAAUAAACAAUUAAAUAUUUAAAAAGAA...............................................AUG
#=GR longitudinal_208_91/6175-6346 CODON                       .......AUG.............................STP............................................................................................................................STP.........................................................................AUG
#=GR longitudinal_208_91/6175-6346 TT_RNIE_SLOW                .....................................................................................................................................................................................................................................................
SRS022713_LANL_scaffold_2857/621-451                           ACAUAAUGAUUGUCGUCCUCCGAAAAGACGUAGAGUUUAAUUUACCUUUAACUUACACAAUGAUCUUGAUUUUGUUUUUGGAUUACA...............................UUUAAUUUCUCUC...UGUAAUCGCGG.CU.GCAACAAAUUAAGUUCAUGAAUAAACAAUUAAAUAUUUAAAAGAA................................................AUG
#=GR SRS022713_LANL_scaffold_2857/621-451 CODON                .....................................STP..........................................................................................................................................................................................................AUG
#=GR SRS022713_LANL_scaffold_2857/621-451 TT_RNIE_SLOW         .....................................................................................................................................................................................................................................................
DLM011_scaffold111_2/708-840                                   ACACAAUGGUUGUCGUCCUCCGAAAAGACGUAGAGUUUAAUUUACCUUUAACUUACACAAUGAUCUUGAUUUUGUUUUUGGAUUACA...............................UUUAAUUUCUCUC...UGUAAUCGCGG.CU.GCAACAAAUUAAGUUCAUGA............................................................................
#=GR DLM011_scaffold111_2/708-840 CODON                        .....................................STP.............................................................................................................................................................................................................
#=GR DLM011_scaffold111_2/708-840 TT_RNIE_SLOW                 .....................................................................................................................................................................................................................................................
SRS023346_LANL_scaffold_1997/209-331                           AAAGAAUACUCCUUAUGCAGCNNNNNNNNNNNGAGUUUAAUUUACCUUUAACUUACACAAUGAUCUUGAUUUUGUUUUUGGAUUACA...............................UUUAAUUUCUCUC...UGUAAUCGCGG.CU.GCAACAAAUU......................................................................................
#=GR SRS023346_LANL_scaffold_1997/209-331 CODON                .....................................STP.............................................................................................................................................................................................................
#=GR SRS023346_LANL_scaffold_1997/209-331 TT_RNIE_SLOW         .....................................................................................................................................................................................................................................................
scaffold5201_4_MH0074/679-526                                  .................CUCCGAAAAGACGUAGAGUUUAAUUUACCUUUAACUUACACAAUGAUCUUGAUUUUGUUUUUGGAUUACA...............................UUUAAUUUCUCUC...UGUAAUCGCGG.CU.GCAACAAAUUGAGUUCAUGAAUAAAACAAUUAAAAUUUAAAAGAA................................................AUG
#=GR scaffold5201_4_MH0074/679-526 CODON                       .................AUG....................................................................................................STP.......................................................................................................................AUG
#=GR scaffold5201_4_MH0074/679-526 TT_RNIE_SLOW                .....................................................................................................................................................................................................................................................
4491407.3_NODE_11023/749-579                                   ACAUAAUGGUUGUCGUCCUCCGAAAAGACGUAGAGUUUAAUUUACCUUUAACUUACACAAUGAUCUUGAUUUUGUUUUUGGAUUACA...............................UUUAAUUUCUCUC...UGUAAUCGCGG.CU.GCAACAAAUUAAGUUCAUGAAUAAACAAUUAAAUAUUUAAAAGAA................................................AUG
#=GR 4491407.3_NODE_11023/749-579 CODON                        .....................................STP..........................................................................................................................................................................................................AUG
#=GR 4491407.3_NODE_11023/749-579 TT_RNIE_SLOW                 .....................................................................................................................................................................................................................................................
UnmappedStool_Broad_scaffold_100816/204-320                    CCACAUAAUGGAUGUCGUCCCCCUAAAAGAAGAAGAGUUUAAUUUUUCUUUUGAAACUGGUGAAUCUAGAAUUGUGAAUAGAUUGCA..............................AUUUCUCUCCUCUC...UGCAAUCGCGG.CU.GCA.............................................................................................
#=GR UnmappedStool_Broad_scaffold_100816/204-320 CODON         .......AUG........................................................................................................................................ST.P...............................................................................................
#=GR UnmappedStool_Broad_scaffold_100816/204-320 TT_RNIE_SLOW  .....................................................................................................................................................................................................................................................
SRS015264_WUGC_scaffold_68015/1447-1275                        CCACAUAAUGGAUGUCGUCCCCCUAAAAGAAGAAGAGUUUAAUUUUUCUUUUGAAACUGGUGAAUCUAGAAUUGUGAAUAGAUUGCA..............................AUUUCUCUCCUCUC...UGCAAUCGCGG.CU.GCACUAUUCCGGGUUCCAUAAUUUAUAAAUUUAAAAAAAUUUAGAA...............................................AUG
#=GR SRS015264_WUGC_scaffold_68015/1447-1275 CODON             .......................................STP........................................................................................................................................................................................................AUG
#=GR SRS015264_WUGC_scaffold_68015/1447-1275 TT_RNIE_SLOW      .....................................................................................................................................................................................................................................................
SRS011586_C3383160/1-151                                       ......................UAAAAGAAGAAGAGUUUAAUCUCUUUUUUAAUUGAAUUUGAAUCUCGAAUGGUGAAUAGAUUGCA..............................CUUUUUCUCCUCUC...UGCAAUCGCGG.CU.GCACCAAUCCGGGUUCGUUAAACUAUAAAUUUUAAAAGAUUUAGAA...............................................AUG
#=GR SRS011586_C3383160/1-151 CODON                            ..................................................................................................................................................................................................................................................AUG
#=GR SRS011586_C3383160/1-151 TT_RNIE_SLOW                     .....................................................................................................................................................................................................................................................
DLM001_scaffold28826_29/13720-13848                            CGCAUAAUGGAUGUCGUCCUCCUAAAAGAAGAAGAGUUUAAUCUCUUUUUUAAUUGAAUUUGAAUCUCGAAUGGUGAAUAGAUUGCA..............................CUUUUUCUCCUCUC...UGCAAUCGCGG.CU.GCACCAAUCCGGGUU.................................................................................
#=GR DLM001_scaffold28826_29/13720-13848 CODON                 ......................................STP............................................................................................................................................................................................................
#=GR DLM001_scaffold28826_29/13720-13848 TT_RNIE_SLOW          .....................................................................................................................................................................................................................................................
SRS013476_C2866296/350-178                                     CGCAUAAUGGAUGUCGUCCUCCUAAAAGAAGAAGAGUUUAAUCUCUUUUUUAAUUGAAUUUGAAUCUCGAAUGGUGAAUAGAUUGCA..............................CUUUUUCUCCUCUC...UGCAAUCGCGG.CU.GCACCAAUCCGGGUUCGUUAAACUAUAAAUUUUAAAAGAUUUAGAA...............................................AUG
#=GR SRS013476_C2866296/350-178 CODON                          .....................................................................................................................................................................................................................................................
#=GR SRS013476_C2866296/350-178 TT_RNIE_SLOW                   .....................................................................................................................................................................................................................................................
NC_014933.1/1368612-1368778                                    CAUAAUGGUUGUCGUCCUCCGAAAAGACGUAGAGUUUAAAAAAUUACCUUUAAUAAAAGUGAUACUUGAUUUUGUUAUUGGAUUGUA...................................CUUCUUCUC...UGCAAUCGCGG.CU.GCAACAAAUUGAGUUCAUGAAUAAACAAUUAAAUAUUUAAAAGAA................................................AUG
#=GR NC_014933.1/1368612-1368778 CODON                         ....AUG.......................................................................................................................................................STP....................................................................................
[truncated: 120,253 more chars]
