# Supplementary material for: Discovery of 20 novel ribosomal leader candidates in bacteria and archaea
Source: BMC Microbiol. 2020 May 24;20:130. doi: 10.1186/s12866-020-01823-6 (PMC7247131; doi:10.1186/s12866-020-01823-6)
Supplement: Supplementary file 3 — Additional file 3. Archive of machine-readable alignments for all r-leader motifs that include flanking sequences and metadata. The alignments are stored in Stockholm format, which are text files that can be opened in any text editor (using a fixed-width font) and interpreted by software packages such as Infernal [54]. [file 12866_2020_1823_MOESM3_ESM.zip › sto-with-annot/S4-Clostridia.sto]

# STOCKHOLM 1.0
#=GF AnnotStoArgs -database refseq72env13-microbial -parentDir finalize/2019-04-08 -parallel mpicmdSLURM -pna 8,gb=1.8,wd=1 -queue dummyqueue extend 0,0
#=GF ID S4-Clostridia
#=GF DE S4-Clostridia ribosomal protein leader
#=GF AU Eckert I, Weinberg Z
#=GF TP Cis-reg; leader;
#=GF WK http://en.wikipedia.org/wiki/Ribosomal_Protein_S4_Leader
#=GF FancifyStockholm -longtable -wrapGeneContext 6in -recycleGeneColors
#=GF FancifyStockholmGeneContext -leftNothing -rightOperonOrCount 1
#=GF ORIGINAL_MOTIF 783	147614	0	0	fake	0	large-igrs-r63e12	jeremy	sS45_100_65_150_150_1000O5Min3l300Zd301SmSrc	cmfinder	ScwFFnfDBtl2Rwg	ethresh=0.1&nr=0&EVD=null3&cmfv=0.4&firstCmfv=0.4.0.29&currCmfv=0.4.0.29	end
#=GF TRUNCATED_SO_IGNORE scaffold6124_2_O2.UC-11/583-452 NOM029_scaffold6389_23/949-829 SRS017521_Baylor_scaffold_9714/5-111 SRS019161_WUGC_scaffold_37174/6-124 scaffold59670_1_V1.CD-14/4-150 DLF014_scaffold1455_18/736-637 NLM010_scaffold32748_2/566-465
AUXO015936627.1/97-575                                         UGAGAAUCCAAAGCAUAAACAGCGUCAGGGUUAAUGUACCGUCAUUCAUUAACAGACUGAACUUUUAUGCGGCAAGAAAAUAUUAUAAAGUGAGAUCUGACUGGCUGCGUCAGGAAUCCUCUAUAAUAUUUGCUUAAUCCCCGAAUCGAUCAUGAGGAGGGAAAGGCUGUGC..GGGA.....................................................GCG.CAGCUGGAUGC..................................GUCAUACCG......................................................................................................GCAUCCCAU....UUAGGUUAUUUAAAAGGA.......................................................................GGAACAAACAACAUGGCUCGUAUUUCUGGUGUAGAUUUACCGAGAGACAAACGCGUAGAGAUAGGUCUUACCUAUAUCU..................................................................................................................................................................................................................................................AUGGUAUUGGAAGAGCAUCUUCCAACAGAAUCCUUGCGCAGGCAGGUGUCAACCCGGAUACCCGUGUCAGAGAUCUGACGGAUGAUGAAGUCAGAAAGAUCGCAGGCGUGAUCGACGAGACACAGAUGGUAGAAGGUGAUCUGAGACGUGAGAUCGCGAUGAACAUCAAGCGUC.................................................................................................................................
#=GR AUXO015936627.1/97-575 CODON                              ..............................................GUA........................................................................................................................................................................................................................................................................................................................................................................................................................................................................AUG............................................................................................................................................................................................................................................................................................................................................................................................................................................................................................STP..................................................................................................................................
#=GR AUXO015936627.1/97-575 TT_RNIE_SLOW                       .............................................................................................................................................................................................................................................................................................................................................................................................................................................................................................................................................................................................................................................................................................................................................................................................................................................................................................................................................................................................................................................................................................................................................................
SRS016095_C2391063/84-411                                      ..AGAAGUUAUACCGUCAAGAAAUAUAUGCUAUUAAAUAUAUGACAGAUAUAAUUAGAAUUUGUCGUGUGUUUACUUCUUGAUACCGAGAAAAGUUUCGCAGGAAACACGGUGGGAAAAAUGAAGACUGCCCACCUACAUCUGGAUAACCAGAUGCCGAUGUAGUAUCGGA...CAAAUCGGAUUGUUA...........................................UC.CGAUCGGGUAU..................................UGU............................................................................................................AUACCCCAAUCAAUUAGUUUACUAUUAAUAUA......UGAUG...........................................................GAAUUUAUAUUU..................................................................................................................................................................................................................................................................CAUCAUGAAGCA...................AAAUGGAGGAA.U.UUUAACAUGGCUCGUAUUGCUGGUGUUGACUUACCAAGAGAAAAACGUGUAGAGA..............................................................................................................................................................................................................................................................
#=GR SRS016095_C2391063/84-411 CODON                           ...............................................................................................................................................................................................................................................................................................................................................................................................................................................AUG.........................................................................................................................................................................................................................................................................................................................................................................................................................................STP...............................................................................................................................................................................................................................................................
#=GR SRS016095_C2391063/84-411 TT_RNIE_SLOW                    .............................................................................................................................................................................................................................................................................................................................................................................................................................................................................................................................................................................................................................................................................................................................................................................................................................................................................................................................................................................................................................................................................................................................................................
SRS052697_LANL_scaffold_5093/230-552                           ..AGAAGUUAUACCGUCAAGAAAUAUAUGCUAUUAAAUAUAUGACAGAUAUAAUUAGAAUUUGUCGUGUGUUUACUUCUUGAUACCGAGAAAAGUUUCGCAGGAAACACGGUGGGAAAAAUGAAGACUGCCCACCUACAUCUGGAUAACCAGAUGCCGAUGUAGUAUCGGA...CAAAUCGGAUUGUUA...........................................UC.CGAUCGGGUAU..................................UGU............................................................................................................AUACCCCAAUCAAUUAGUUUACUAUUAAUAUA......UGAUG...........................................................GAAUUUAUAUUU..................................................................................................................................................................................................................................................................CAUCAUGAAGCA...................AAAUGGAGGAA.U.UUUAACAUGGCUCGUAUUGCUGGUGUUGACUUACCAAGAGAAAAACGUGU...................................................................................................................................................................................................................................................................
#=GR SRS052697_LANL_scaffold_5093/230-552 CODON                ...............................................................................................................................................................................................................................................................................................................................................................................................................................................AUG...................................................................................................................................................................................................................................................................................................................................................................................................................................STP.....................................................................................................................................................................................................................................................................
#=GR SRS052697_LANL_scaffold_5093/230-552 TT_RNIE_SLOW         .............................................................................................................................................................................................................................................................................................................................................................................................................................................................................................................................................................................................................................................................................................................................................................................................................................................................................................................................................................................................................................................................................................................................................................
scaffold46699_2_MH0044/59-588                                  ..AGAAGUUAUACCGUCAAGAAAUAUAUGCUAUUAAAUAUAUGACAGAUAUAAUUAGAAUUUGUCAUGUGUUUACUUCUUGAUACCGAGAAAAGUUUCGCAGGAAACACGGUGGGAAAAAUGAAGACUGCCCACCUACAUCUGGAUAACCAGAUGCCGAUGUAGUAUCGGA...CAAAUCGGAUUGUUA...........................................UC.CGAUCGGGUAU..................................UGU............................................................................................................AUACCCCAAUCAAUUAGUUUACUAUUAAUAUA......UGAUG...........................................................GAAUUUAUAUUU..................................................................................................................................................................................................................................................................CAUCAUGAAGCA...................AAAUGGAGGAA.U.UUUAACAUGGCUCGUAUUGCUGGUGUUGACUUACCAAGAGAAAAACGUGUAGAGAUUGGCUUAACUUAUAUCUACGGAAUUGGUAGAGUAAGUGCUGAUAAGAUCUUGGCAAAAGCAGGUGUAAAUCCUGACAUACGUGUAAGAGACUUAACAGAUGAUGAUGUUAAGAAGAUUAGUGCAGUUAUCGAUGAGGAGUAUAUGGUAGAAGGUGACCUCAGAAGAGAAAUCGCACUGAACAUUAAGAGAUUACAGGAAAU....................................................
#=GR scaffold46699_2_MH0044/59-588 CODON                       ..............................................................................................................................................................................................................................................................................................................................................................................................................................................................................................................................................................................................................................................................................................................................................................................................................................................AUG.....................................................................................................................................................................................................................................................STP....................................................
#=GR scaffold46699_2_MH0044/59-588 TT_RNIE_SLOW                .............................................................................................................................................................................................................................................................................................................................................................................................................................................................................................................................................................................................................................................................................................................................................................................................................................................................................................................................................................................................................................................................................................................................................................
scaffold83773_1_MH0059/536-1                                   ..AGAAGUUAUACCGUCAAGAAAUAUAUGCUAUUAAAUAUAUGACAGAUAUAAUUAGAAUUUGUCGUGUGUUUACUUCUUGAUACCGAGAAAAGUUUCGCAGGAAACACGGUGGGAAAAAUGAAGACUGCCCACCUACAUCUGGAUAACCAGAUGCCGAUGUAGUAUCGGA...CAAAUCGGAUUGUUA...........................................UC.CGAUCGGGUAU..................................UGU............................................................................................................AUACCCCAAUCAAUUAGUUUACUAUUAAUAUA......UGAUG...........................................................GAAUUUAUAUUU..................................................................................................................................................................................................................................................................CAUCAUGAAGCA...................AAAUGGAGGAA.U.UUUAACAUGGCUCGUAUUGCUGGUGUUGACUUACCAAGAGAAAAACGUGUAGAGAUUGGCUUAACUUAUAUCUACGGAAUUGGUAGAGUAAGUGCUGAUAAGAUCUUGGCAAAAGCAGGUGUAAAUCCUGACAUACGUGUAAGAGACUUAACAGAUGAUGAUGUUAAGAAGAUUAGUGCAGUUAUCGAUGAGGAGUAUAUGGUAGAAGGUGACCUCAGAAGAGAAAUCGCACUGAACAUUAAGAGAUUACAGGAAAUCGGAUG..............................................
#=GR scaffold83773_1_MH0059/536-1 CODON                        ..P...........................................................................................................................................................................................................................................................................................................................................................................................................................................................................................................................................................................................................................................................................................................................................................................................................................................AUG...........................................................................................................................................................................................................................................................STP..............................................
#=GR scaffold83773_1_MH0059/536-1 TT_RNIE_SLOW                 .............................................................................................................................................................................................................................................................................................................................................................................................................................................................................................................................................................................................................................................................................................................................................................................................................................................................................................................................................................................................................................................................................................................................................................
NLF007_scaffold4057_7/609-934                                  ..AGAAGUUAUACCGUCAAGAAAUAUAUGCUAUUAAAUAUAUGACAGAUAUAAUUAGAAUUUGUCGUGUGUUUACUUCUUGAUACCGAGAAAAGUUUCGCAGGAAACACGGUGGGAAAAAUGAAGACUGCCCACCUACAUCUGGAUAACCAGAUGCCGAUGUAGUAUCGGA...CAAAUCGGAUUGUUA...........................................UC.CGAUCGGGUAU..................................UGU............................................................................................................AUACCCCAAUCAAUUAGUUUACUAUUAAUAUA......UGAUG...........................................................GAAUUUAUAUUU..................................................................................................................................................................................................................................................................CAUCAUGAAGCA...................AAAUGGAGGAA.U.UUUAACAUGGCUCGUAUUGCUGGUGUUGACUUACCAAGAGAAAAACGUGUAGA................................................................................................................................................................................................................................................................
#=GR NLF007_scaffold4057_7/609-934 CODON                       ......................................................................................................................................................................................................................................................................................................................................................................................................................................A......UG.........................................................................................................................................................................................................................................................................................................................................................................................................................................STP..................................................................................................................................................................................................................................................................
#=GR NLF007_scaffold4057_7/609-934 TT_RNIE_SLOW                .............................................................................................................................................................................................................................................................................................................................................................................................................................................................................................................................................................................................................................................................................................................................................................................................................................................................................................................................................................................................................................................................................................................................................................
scaffold201303_1_MH0006/495-1                                  ..AGAAGUUAUACCGUCAAGAAAUAUAUGCUAUUAAAUAUAUGACAGAUAUAAUUAGAAUUUGUCGUGUGUUUACUUCUUGAUACCGAGAAAAGUUUCGCAGGAAACACGGUGGGAAAAAUGAAGACUGCCCACCUACAUCUGGAUAACCAGAUGCCGAUGUAGUAUCGGA...CAAAUCGGAUUGUUA...........................................UC.CGAUCGGGUAU..................................UGU............................................................................................................AUACCCCAAUCAAUUAGUUUACUAUUAAUAUA......UGAUG...........................................................GAAUUUAUAUUU..................................................................................................................................................................................................................................................................CAUCAUGAAGCA...................AAAUGGAGGAA.U.UUUAACAUGGCUCGUAUUGCUGGUGUUGACUUACCAAGAGAAAAACGUGUAGAGAUCGGCUUAACUUAUAUCUACGGAAUUGGUAGAGUAAGUGCUGAUAAGAUCUUGGCAAAAGCAGGUGUAAAUCCUGACAUACGUGUAAGAGACUUAACAGAUGAUGAUGUUAAGAAGAUUAGUGCAGUUAUCGAUGAGGAGUAUAUGGUAGAAGGUGACCUCAGAAGA.......................................................................................
#=GR scaffold201303_1_MH0006/495-1 CODON                       ..P..........................................................................................................................................................................................................................................................................................................................................................................................................................................................................................................................................................................................................................................................................................................................................................................................................................................................................................................................................................................................................................................................................................................................................................
#=GR scaffold201303_1_MH0006/495-1 TT_RNIE_SLOW                .............................................................................................................................................................................................................................................................................................................................................................................................................................................................................................................................................................................................................................................................................................................................................................................................................................................................................................................................................................................................................................................................................................................................................................
scaffold3229_1_MH0038/497-1                                    ..AGAAGUUAUACCGUCAAGAAAUAUAUGCUAUUAAAUAUAUGACAGAUAUAAUUAGAAUUUGUCGUGUGUUUACUUCUUGAUACCGAGAAAAGUUUCGCAGGAAACACGGUGGGAAAAAUGAAGACUGCCCACCUACAUCUGGAUAACCAGAUGCCGAUGUAGUAUCGGA...CAAAUCGGAUUGUUA...........................................UC.CGAUCGGGUAU..................................UGU............................................................................................................AUACCCCAAUCAAUUAGUUUACUAUUAAUAUA......UGAUG...........................................................GAAUUUAUAUUU..................................................................................................................................................................................................................................................................CAUCAUGAAGCA...................AAAUGGAGGAA.U.UUUAACAUGGCUCGUAUUGCUGGUGUUGACUUACCAAGAGAAAAACGUGUAGAGAUUGGCUUAACUUAUAUCUACGGAAUUGGUAGAGUAAGUGCUGAUAAGAUCUUGGCAAAAGCAGGUGUAAAUCCUGACAUACGUGUAAGAGACUUAACAGAUGAUGAUGUUAAGAAGAUUAGUGCAGUUAUCGAUGAGGAGUAUAUGGUAGAAGGUGACCUCAGAAGAGA.....................................................................................
#=GR scaffold3229_1_MH0038/497-1 CODON                         ..............................................................................................................................................................................................................................................................................................................................................................................................................................................................................................................................................................................................................................................................................................................................................................................................................................................AUG....................................................................................................................................................................................................................STP.....................................................................................
#=GR scaffold3229_1_MH0038/497-1 TT_RNIE_SLOW                  .............................................................................................................................................................................................................................................................................................................................................................................................................................................................................................................................................................................................................................................................................................................................................................................................................................................................................................................................................................................................................................................................................................................................................................
UnmappedStool_Broad_scaffold_1083211/82-578                    ..AGAAGUUAUACCGUCAAGAAAUAUAUGCUAUUAAAUAUAUGACAGAUAUAAUUAGAAUUUGUCGUGUGUUUACUUCUUGAUACCGAGAAAAGUUUCGCAGGAAACACGGUGGGAAAAAUGAAGACUGCCCACCUACAUCUGGAUAACCAGAUGCCGAUGUAGUAUCGGA...CAAAUCGGAUUGUUA...........................................UC.CGAUCGGGUAU..................................UGU............................................................................................................AUACCCCAAUCAAUUAGUUUACUAUUAAUAUA......UGAUG...........................................................GAAUUUAUAUUU..................................................................................................................................................................................................................................................................CAUCAUGAAGCA...................AAAUGGAGGAA.U.UUUAACAUGGCUCGUAUUGCUGGUGUUGACUUACCAAGAGAAAAACGUGUAGAGAUCGGCUUAACUUAUAUCUACGGAAUUGGUAGAGUAAGUGCUGAUAAGAUCUUGGCAAAAGCAGGUGUAAAUCCUGACAUACGUGUAAGAGACUUAACAGAUGAUGAUGUUAAGAAGAUUAGUGCAGUUAUCGAUGAGGAGUAUAUGGUAGAAGGUGACCUCAGAAGAGA.....................................................................................
#=GR UnmappedStool_Broad_scaffold_1083211/82-578 CODON         ..............................................................................................................................................................................................................................................................................................................................................................................................................................................................................................................................................................................................................................................................................................................................................................................................................................................AUG..................................................................................................................................................................................................................STP.......................................................................................
#=GR UnmappedStool_Broad_scaffold_1083211/82-578 TT_RNIE_SLOW  .............................................................................................................................................................................................................................................................................................................................................................................................................................................................................................................................................................................................................................................................................................................................................................................................................................................................................................................................................................................................................................................................................................................................................................
NOM007_scaffold46220_1/19496-20077                             ..AGAAGUUAUACCGUCAAGAAAUAUAUGCUAUUAAAUAUAUGACAGAUAUAAUUAGAAUUUGUCGUGUGUUUACUUCUUGAUACCGAGAAAAGUUUCGCAGGAAACACGGUGGGAAAAAUGAAGACUGCCCACCUACAUCUGGAUAACCAGAUGCCGAUGUAGUAUCGGA...CAAAUCGGAUUGUUA...........................................UC.CGAUCGGGUAU..................................UGU............................................................................................................AUACCCCAAUCAAUUAGUUUACUAUUAAUAUA......UGAUG...........................................................GAAUUUAUAUUU..................................................................................................................................................................................................................................................................CAUCAUGAAGCA...................AAAUGGAGGAA.U.UUUAACAUGGCUCGUAUUGCUGGUGUUGACUUACCAAGAGAAAAACGUGUAGAGAUUGGCUUAACUUAUAUCUACGGAAUUGGUAGAGUAAGUGCUGAUAAGAUCUUGGCAAAAGCAGGUGUAAAUCCUGACAUACGUGUAAGAGACUUAACAGAUGAUGAUGUUAAGAAGAUUAGUGCAGUUAUCGAUGAGGAGUAUAUGGUAGAAGGUGACCUCAGAAGAGAAAUCGCACUGAACAUUAAGAGAUUACAGGAAAUCGGAUGCUAUCGUGGUAUCCGUCAUAGAAAGGGUCUUCCUGUUCGUGGUCAG
#=GR NOM007_scaffold46220_1/19496-20077 CODON                  ..............................................................................................................................................................................................................................................................................................................................................................................................................................................................................................................................................................................................................................................................................................................................................................................................................................................AUG............................................................................................................................................................................................................................................................................................................
#=GR NOM007_scaffold46220_1/19496-20077 TT_RNIE_SLOW           .............................................................................................................................................................................................................................................................................................................................................................................................................................................................................................................................................................................................................................................................................................................................................................................................................................................................................................................................................................................................................................................................................................................................................................
SRS014923_C3228657/84-615                                      ..AGAAGUUAUACCGUCAAGAAAUAUAUGCUAUUAAAUAUAUGACAGAUAUAAUUAGAAUUUGUCGUGUGUUUACUUCUUGAUACCGAGAAAAGUUUCGCAGGAAACACGGUGGGAAAAAUGAAGACUGCCCACCUACAUCUGGAUAACCAGAUGCCGAUGUAGUAUCGGA...CAAAUCGGAUUGUUA...........................................UC.CGAUCGGGUAU..................................UGU............................................................................................................AUACCCCAAUCAAUUAGUUUACUAUUAAUAUA......UGAUG...........................................................GAAUUUAUAUUU..................................................................................................................................................................................................................................................................CAUCAUGAAGCA...................AAAUGGAGGAA.U.UUUAACAUGGCUCGUAUUGCUGGUGUUGACUUACCAAGAGAAAAACGUGUAGAGAUUGGCUUAACUUAUAUCUACGGAAUUGGUAGAGUAAGUGCUGAUAAGAUCUUGGCAAAAGCAGGUGUAAAUCCUGACAUACGUGUAAGAGACUUAACAGAUGAUGAUGUUAAGAAGAUUAGUGCAGUUAUCGAUGAGGAGUAUAUGGUAGAAGGUGACCUCAGAAGAGAAAUCGCACUGAACAUUAAGAGAUUACAGGAAAUCG..................................................
#=GR SRS014923_C3228657/84-615 CODON                           ......................................................................................................................................................................................................................................................................................................................................................................................................................................A......UG........................................................................................................................................................................................................................................................................................................................................................................................................................................................................................................................................................................................................................................................STP...................................................
#=GR SRS014923_C3228657/84-615 TT_RNIE_SLOW                    .............................................................................................................................................................................................................................................................................................................................................................................................................................................................................................................................................................................................................................................................................................................................................................................................................................................................................................................................................................................................................................................................................................................................................................
NLF009_scaffold14126_1/1393-812                                ..AGAAGUUAUACCGUCAAGAAAUAUAUGCUAUUAAAUAUAUGACAGAUAUAAUUAGAAUUUGUCGUGUGUUUACUUCUUGAUACCGAGAAAAGUUUCGCAGGAAACACGGUGGGAAAAAUGAAGACUGCCCACCUACAUCUGGAUAACCAGAUGCCGAUGUAGUAUCGGA...CAAAUCGGAUUGUUA...........................................UC.CGAUCGGGUAU..................................UGU............................................................................................................AUACCCCAAUCAAUUAGUUUACUAUUAAUAUA......UGAUG...........................................................GAAUUUAUAUUU..................................................................................................................................................................................................................................................................CAUCAUGAAGCA...................AAAUGGAGGAA.U.UUUAACAUGGCUCGUAUUGCUGGUGUUGACUUACCAAGAGAAAAACGUGUAGAGAUUGGCUUAACUUAUAUCUACGGAAUUGGUAGAGUAAGUGCUGAUAAGAUCUUGGCAAAAGCAGGUGUAAAUCCUGACAUACGUGUAAGAGACUUAACAGAUGAUGAUGUUAAGAAGAUUAGUGCAGUUAUCGAUGAGGAGUAUAUGGUAGAAGGUGACCUCAGAAGAGAAAUCGCACUGAACAUUAAGAGAUUACAGGAAAUCGGAUGCUAUCGUGGUAUCCGUCAUAGAAAGGGUCUUCCUGUUCGUGGCCAG
#=GR NLF009_scaffold14126_1/1393-812 CODON                     ..............................................................................................................................................................................................................................................................................................................................................................................................................................................................................................................................................................................................................................................................................................................................................................................................................................................AUG............................................................................................................................................................................................................................................................................................................
#=GR NLF009_scaffold14126_1/1393-812 TT_RNIE_SLOW              .............................................................................................................................................................................................................................................................................................................................................................................................................................................................................................................................................................................................................................................................................................................................................................................................................................................................................................................................................................................................................................................................................................................................................................
NOF014_scaffold21218_11/6770-7351                              ..AGAAGUUAUACCGUCAAGAAAUAUAUGCUAUUAAAUAUAUGACAGAUAUAAUUAGAAUUUGUCGUGUGUUUACUUCUUGAUACCGAGAAAAGUUUCGCAGGAAACACGGUGGGAAAAAUGAAGACUGCCCACCUACAUCUGGAUAACCAGAUGCCGAUGUAGUAUCGGA...CAAAUCGGAUUGUUA...........................................UC.CGAUCGGGUAU..................................UGU............................................................................................................AUACCCCAAUCAAUUAGUUUACUAUUAAUAUA......UGAUG...........................................................GAAUUUAUAUUU..................................................................................................................................................................................................................................................................CAUCAUGAAGCA...................AAAUGGAGGAA.U.UUUAACAUGGCUCGUAUUGCUGGUGUUGACUUACCAAGAGAAAAACGUGUAGAGAUCGGCUUAACUUAUAUCUACGGAAUUGGUAGAGUAAGUGCUGAUAAGAUCUUGGCAAAAGCAGGUGUAAAUCCUGACAUACGUGUAAGAGACUUAACAGAUGAUGAUGUUAAGAAGAUUAGUGCAGUUAUCGAUGAGGAGUAUAUGGUAGAAGGUGACCUCAGAAGAGAAAUCGCACUGAACAUUAAGAGAUUACAGGAAAUCGGAUGCUAUCGUGGUAUCCGUCAUAGAAAGGGUCUUCCUGUUCGUGGUCAG
#=GR NOF014_scaffold21218_11/6770-7351 CODON                   ..............................................................................................................................................................................................................................................................................................................................................................................................................................................................................................................................................................................................................................................................................................................................................................................................................................................AUG............................................................................................................................................................................................................................................................................................................
#=GR NOF014_scaffold21218_11/6770-7351 TT_RNIE_SLOW            .............................................................................................................................................................................................................................................................................................................................................................................................................................................................................................................................................................................................................................................................................................................................................................................................................................................................................................................................................................................................................................................................................................................................................................
SRS014459_C2557888/274-598                                     ..AGAAGUUAUACCGUCAAGAAAUAUAUGCUAUUAAAUAUAUGACAGAUAUAAUUAGAAUUUGUCGUGUGUUUACUUCUUGAUACCGAGAAAAGUUUCGCAGGAAACACGGUGGGAAAAAUGAAGACUGCCCACCUACAUCUGGAUAACCAGAUGCCGAUGUAGUAUCGGA...CAAAUCGGAUUGUUA...........................................UC.CGAUCGGGUAU..................................UGU............................................................................................................AUACCCCAAUCAAUUAGUUUACUAUUAAUAUA......UGAUG...........................................................GAAUUUAUAUUU..................................................................................................................................................................................................................................................................CAUCAUGAAGCA...................AAAUGGAGGAA.U.UUUAACAUGGCUCGUAUUGCUGGUGUUGACUUACCAAGAGAAAAACGUGUAG.................................................................................................................................................................................................................................................................
#=GR SRS014459_C2557888/274-598 CODON                          ...............................................................................................................................................................................................................................................................................................................................................................................................................................................AUG......................................................................................................................................................................................................................................................................................................................................................................................................................................STP..................................................................................................................................................................................................................................................................
#=GR SRS014459_C2557888/274-598 TT_RNIE_SLOW                   .............................................................................................................................................................................................................................................................................................................................................................................................................................................................................................................................................................................................................................................................................................................................................................................................................................................................................................................................................................................................................................................................................................................................................................
SRS015065_WUGC_scaffold_29501/538-1                            ..AGAAGUUAUACCGUCAAGAAAUAUAUGCUAUUAAAUAUAUGACAGAUAUAAUUAGAAUUUGUCGUGUGUUUACUUCUUGAUACCGAGAAAAGUUUCGCAGGAAACACGGUGGGAAAAAUGAAGACUGCCCACCUACAUCUGGAUAACCAGAUGCCGAUGUAGUAUCGGA...CAAAUCGGAUUGUUA...........................................UC.CGAUCGGGUAU..................................UGU............................................................................................................AUACCCCAAUCAAUUAGUUUACUAUUAAUAUA......UGAUG...........................................................GAAUUUAUAUUU..................................................................................................................................................................................................................................................................CAUCAUGAAGCA...................AAAUGGAGGAA.U.UUUAACAUGGCUCGUAUUGCUGGUGUUGACUUACCAAGAGAAAAACGUGUAGAGAUUGGCUUAACUUAUAUCUACGGAAUUGGUAGAGUAAGUGCUGAUAAGAUCUUGGCAAAAGCAGGUGUAAAUCCUGACAUACGUGUAAGAGACUUAACAGAUGAUGAUGUUAAGAAGAUUAGUGCAGUUAUCGAUGAGGAGUAUAUGGUAGAAGGUGACCUCAGAAGAGAAAUCGCACUGAACAUUAAGAGAUUACAGGAAAUCGGAUGCU............................................
#=GR SRS015065_WUGC_scaffold_29501/538-1 CODON                 ......................................................................................................................................................................................................................................................................................................................................................................................................................................A......UG..............................................................................................................................................................................................................................................................................................................................................................................................................................................................................................................................................................................................................................................................STP.............................................
#=GR SRS015065_WUGC_scaffold_29501/538-1 TT_RNIE_SLOW          .............................................................................................................................................................................................................................................................................................................................................................................................................................................................................................................................................................................................................................................................................................................................................................................................................................................................................................................................................................................................................................................................................................................................................................
08_07_GOS_DNA_scaffold2232_4/661-85                            GAUAAUCCACAAAAAACAGACCAAAGUGGAAGCUUUAUCGGUUUUAAAAAGCGGCUGAAGCAUAGCCUGCCGUCAUCAGGAUAUGCUCUUUAAGAUAAUUGAACGUAGAUGAGCCUACGGGAGAUUACUUAUUGAUACCGAGAAGAUAUCUUUAGUAUCGGAAAGAUCGGGC..AGAU.....................................................GCC.CGGUUGGGGAU..................................AUUUAAA........................................................................................................AUCCCCCAAUCAAUUAGUAAC.................................................................................GGACUGCGGUUGCCAUGAGCAAUUGCGGCA......................................................................................................................................................................................................................................................AUUAAAC..................AAAUGGAGGAA.UUUUUAAAAUGGCUCGUAUUGCAGGUGUUGACUUACCAAGAGACAAACGUGUUGAAAUCGGUCUUACUUACAUCUAUGGAAUCGGCAGAGUAAGUUCUAACCGUAUUUUAGCAGAAGCAAAAGUAAAUCCCGAUACACGUUGCAGGGAUUUAACAGAUGAAGAAGUAAAGAGAAUCAGUGAAGUAAUCGAUGCAACCCAGACUGUUGAAGGUGAUUUAAGAAGAGAAAUCGCUUUAAACAUUAAGAGAUUGCAGGAAAUCGGAUGCUAUAGAGGAAUCCGUCACAGAAAAGGACUUCCGGUUCGCGGUCAG
#=GR 08_07_GOS_DNA_scaffold2232_4/661-85 CODON                 ..............................................................................................................................................................................................................................................................................................................................................................................................................................................................................................................................................................................................................................................................................................................................................................................................................................................AUG............................................................................................................................................................................................................................................................................................................
#=GR 08_07_GOS_DNA_scaffold2232_4/661-85 TT_RNIE_SLOW          .............................................................................................................................................................................................................................................................................................................................................................................................................................................................................................................................................................................................................................................................................................................................................................................................................................................................................................................................................................................................................................................................................................................................................................
O8_19_POLYDEXT_DNA_scaffold1532_15/48-539                      GAUAAUCCACAAAAAACAGACCAAAGUGGAAGCUUUAUCGGUUUUAAAAAGCGGCUGAAGCAUAGCCUGCCGUCAUCAGGAUAUGCUCUUUAAGAUAAUUGAACGUAGAUGAGCCUACGGGAGAUUACUUAUUGAUACCGAGAAGAUAUCUUUAGUAUCGGAAAGAUCGGGC..AGAU.....................................................GCC.CGGUUGGGGAU..................................AUUUAAA........................................................................................................AUCCCCCAAUCAAUUAGUAAC.................................................................................GGACUGCGGUUGCCAUGAGCAAUUGCGGCA......................................................................................................................................................................................................................................................AUUAAAC..................AAAUGGAGGAA.UUUUUAAAAUGGCUCGUAUUGCAGGUGUUGACUUACCAAGAGACAAACGUGUUGAAAUCGGUCUUACUUACAUCUAUGGAAUCGGCAGAGUAAGUUCUAACCGUAUUUUAGCAGAAGCAAAAGUAAAUCCCGAUACACGUUGCAGGGAUUUAACAGAUGAAGAAGUAAAGAGAAUCAGUGAAGUAAUCGAUGCAACCCAGACUGUUGAAGGUGAUUUAAGAAGAGA.....................................................................................
#=GR O8_19_POLYDEXT_DNA_scaffold1532_15/48-539 CODON           ..............................................................................................................................................................................................................................................................................................................................................................................................................................................................................................................................................................................................................................................................................................................................................................................................................................................AUG..................................................................................................................................................................................................................STP.......................................................................................
#=GR O8_19_POLYDEXT_DNA_scaffold1532_15/48-539 TT_RNIE_SLOW    .............................................................................................................................................................................................................................................................................................................................................................................................................................................................................................................................................................................................................................................................................................................................................................................................................................................................................................................................................................................................................................................................................................................................................................
JGI994J12354_10009703/3826-3205                                UGAUUGAUUCAAUAGAGUCAUUGACUCAAUAGAGUUAUUAAUUCAUUAAAAUGAUUGAUUCGCUAGAAUUACUAAUUUACUAAAAUUAUUGAUUCAUCAGAGAUUAUGGAUUUGCGUAUAUUGCUCAAAUACCGAACUUGUGAGUACCGUCACAGGGACGGAAAGGAAUUGAU.AUCU....................................................AUCA.AUUCUGGAAGCUG................................GAUAA........................................................................................................CAGUUUCUCAA....UUAGGGACAAUAUCAAUAA......GACAGAAGAAG......CGUACA..CAUUUCAGG.CACUU........................UCCACCCGGGG.......................................................................................................................................................................................................................................GAGUGA..GCUGCGUAGAG.........GUGUCUUAAUAAGA.................AAAUGGAGGAA.A.AUCA.CAUGGCUCGUAUUGCUGGUGUAGACUUACCAAGAGAAAAACGUGUAGAAAUUGGUCUAACUUAUAUAUAUGGAAUCGGCAGAGUUAGUGCAACUAAAAUUUUAGAGGCAGCUAACGUGAAUGUAGAUACCAGAGUUAGAGACUUAACAGAUGAAGAAGUAUCAAGAAUCCGUGAUGUCAUGGAUGCAGAUUAUAAUGUAGAGGGUGAUUUAAGAAGAGAAAUCGCACUUAACAUCAAACGUCUUCAAGAAAUUGGGUGUUAUAGAGGAAUUCGUCAUAGAAAAGGACUUCCAGUUCGUGGUCAG
#=GR JGI994J12354_10009703/3826-3205 CODON                     STP...........................................................................................................................................................................................................................................................................................................................................................................................................................................................................................................................................................................................................................................................................................................................................................................................................................................AUG............................................................................................................................................................................................................................................................................................................
#=GR JGI994J12354_10009703/3826-3205 TT_RNIE_SLOW              .............................................................................................................................................................................................................................................................................................................................................................................................................................................................................................................................................................................................................................................................................................................................................................................................................................................................................................................................................................................................................................................................................................................................................................
NZ_KL370881.1/27159-27775                                      UCAAAUGAAAGUAAGGUCUUCUGUUAAGCCUAUGUGCGAGAAGUGCAAGGUUAUUAAGAGAAAAGGCGUUAUUCGUGUAAUUUGCGAAAACCCUAAGCACAAACAGAGACAGGGCUGAUUCGAGUCAUUUGACAUUACUUUUUGAUACCAAUGUGUAUUGGAAAGAUCGGAC..CCGCUACU.................................................GUC.CGAUUGGGC....................................AAGGAAAUAAUA.....................................................................................................GCCCCAA....UCA.AAUAAGUAACAUU........AGUA.CAUACGAU....UUUAUC.GUAUAACUU..CCUGA........................UAACGAGAAA........................................................................................................................................................................................................................................UCAGGA..GAGACA...............AUCAAUUUAGUUGA................AAAUGGAGGAA.UUAGUAAAAUGGCUCGUAUUGCAGGUGUAGACUUACCGAGAGAUAAGCGAGUUGAGAUUGGUCUUACAUAUAUCUAUGGUAUUGGUAGAACAAGCUCAAACAAGAUUCUUGAGGCUGCAAAGGUUAAUCCGGACACUCGUGUUCGUGAUCUCACAGAUGAUGAAGUAAAGAAAAUUGCUGAGAUAAUCGGUAAUGAUUAUGAAGUAGAAGGUGAUCUUAGAAGAGAAAUCGCUAUGAACAUCAAGCGUCUUACUGAGAUUGGUUGCUACAGAGGUAUUCGUCAUAGAAGAGGCCUUCCUGUUCGUGGUCAG
#=GR NZ_KL370881.1/27159-27775 CODON                           ..............................................................................................................................................................................................................................................................................................................................................................................................................................................................................................................................................................................................................................................................................................................................................................................................................................................AUG............................................................................................................................................................................................................................................................................................................
#=GR NZ_KL370881.1/27159-27775 TT_RNIE_SLOW                    .............................................................................................................................................................................................................................................................................................................................................................................................................................................................................................................................................................................................................................................................................................................................................................................................................................................................................................................................................................................................................................................................................................................................................................
JGI20225J20221_1018968/1646-1085                               UCAUCUGUGAGAACCCGAAGCACAAACAGAGACAGGGCUGAUUCAUUUGCCCGGGCAGUACAACAAGCAUUGAUCUGCACGCGGCUGCGCAGAUCUUAUCUAUCGGCUGAUGAGCAAUCAUCGCGAUAAGGUGCUUAAUACCGGCGCGUCCCUUUCGCCGGAAAGGCCAUGU..UUCG.....................................................GCA.UGGCUGGGUACGG................................UACUU........................................................................................................CCGCACCCCAA....UUAGGAAACCGUAAACAAUACA...................................................................GCAAAGAGUAACA................................................................................................................................................................................................................................................................................................GGAUGGAGGAA....UUGCGAUGGCUCGUUUAGCCGGAGUAGAUUUACCGAGAGACAAACGGAUUGAAAUCGGCCUUACCUAUAUUUACGGUAUCGGCAGAAGCCAGUCCAACAGGAUUCUCAAAGAAGCAAAAGUUGAUCCCAACACCCGCGUCCGCGAUCUGACGGAUGAGGAAGCGAACAGGAUCAAGGACGUCAUGGAUGCGUCCGUUACCGUGGAAGGCGAUCUCCGCCGUGAAGUUGCCAUGAAUAUCAAACGACUUCAGGAAAUCGGCUGCUACAGAGGCAUUCGUCACAGAAAAGGACUUCCGGUUCGCGGUCAG
#=GR JGI20225J20221_1018968/1646-1085 CODON                    ..............................................................................................................................................................................................................................................................................................................................................................................................................................................................................................................................................................................................................................................................................................................................................................................................................................................AUG............................................................................................................................................................................................................................................................................................................
#=GR JGI20225J20221_1018968/1646-1085 TT_RNIE_SLOW             .............................................................................................................................................................................................................................................................................................................................................................................................................................................................................................................................................................................................................................................................................................................................................................................................................................................................................................................................................................................................................................................................................................................................................................
AUXO017144234.1/5016-5599                                      AAGUGCAAGGUUAUUAAGAGAAAGGGUACUAUCAGAGUAAUCUGCGAGAAUCCUAAGCACAAACAGAGACAGGGUUGAUUUUCCAGGAAUUGUAACAGUUCCAUUCGAUUAUAAUAACGUAGAGCCUACGUAUAUUACUUUUUGAUACCAAUGCGUAUUGGAAAGAUCGGAU..UAUCAACAACU..............................................GUC.CGAUUGGGCGU..................................AUAAG..........................................................................................................AUGCCCCAAUCAAUUAGUAACUGUAUGGUACAAA....GAUAU...........................................................CAUACCUAUUU...................................................................................................................................................................................................................................................................AUAUUCAUUU.....................AAUUGGAGGAA.UUAUUAAAAUGGCUCGUAUUGCAGGUGUAGACUUACCAAGAGAUAAGCGAGUAGAGAUCGGUUUGACUUACAUCUACGGAAUCGGUAGAACAAGCUCAAACAAGAUUCUUGAGGCUGCAAAAGUUAAUCCAGAUACACGUGUUCGUGAUCUGACAGAUGAUGAAGUUAAGAAGAUUGCUGAGAUAAUCGGUGAUGAGUAUUUAGUUGAAGGUGACCUCAGAAGAGAAGUUGCCAUGAACAUCAAGAGACUUACAGAAAUCGGAUGCUUCAGAGGUGUUCGCCACAGAAGAGGACUUCCUGUUCGUGGACAG
#=GR AUXO017144234.1/5016-5599 CODON                           ..............................................................................................................................................................................................................................................................................................................................................................................................................................................................................................................................................................................................................................................................................................................................................................................................................................................AUG............................................................................................................................................................................................................................................................................................................
#=GR AUXO017144234.1/5016-5599 TT_RNIE_SLOW                    .............................................................................................................................................................................................................................................................................................................................................................................................................................................................................................................................................................................................................................................................................................................................................................................................................................................................................................................................................................................................................................................................................................................................................................
AUXO010388311.1/1-332                                          ................................GGCUCGUUUUGAGCCGCACAAUCACCGGUUUAUUAUCUGCAUGAGCCAUCCUGGCGGAGUUGCACCGCCGGAUCGCCAUCGUGAAGAUAAUAGUACUUAAUACCGGCAAAGCGUAGGAACGCAUGCCGGAAAGGCUGCGC..GGAU.....................................................GCG.CAGCUGGAGGGCAG.........AGGAUAU.......UG......ACC.........................................................................CGAUAUCCG.......................CAGCCGUCCCAG....UUAGGAAUACUGUAAGAUA.......................CCCGGA.........................................GCGGUAAGACCGG.............................................................................................................................................................................................................................................UCCGGGCAGCAUGGCGC........AAAGGCGUCAUGAAAG..........CGAUGGAGGAA...AGAA.CAUGGCUCGUUUAGCAGGUGUUGAUCUGCCGAGGGACAAAAGAGUCGAGAUC............................................................................................................................................................................................................................................................
#=GR AUXO010388311.1/1-332 CODON                               .................................PTS............................................................................................................................................................................................................................................................................................................................................................................................................................................................................................................................................................................................................................................................................................................................................GUA..........................................................................................................................................................................................................................................................................................................................................................................
#=GR AUXO010388311.1/1-332 TT_RNIE_SLOW                        .............................................................................................................................................................................................................................................................................................................................................................................................................................................................................................................................................................................................................................................................................................................................................................................................................................................................................................................................................................................................................................................................................................................................................................
AUXO013310740.1/8465-7868                                      AAGGAAUUCACUGUCUUAUUUGCGCGACUUUUGCGGCUGAGAUAUAAGCGAUCCCGUCAAAUCGUUUGUAUCGAAAAUAAAUGUGAGGGAGUGUGGAUUGCCCGCCAGACUCACCGUGCAUUUACUUCUUGAUACCGAGAAAUAUGCUUUUGAAGUAUCGGAAAGACCGGA...GUUU......................................................UC.CGGUUGGGUUU..................................UAUUC.........................................................................................................AAAACCCCAAUCAACUAGUAUCUGUUAAUUAU.......GUGC............................................................AAAGGAUCAUCGUUUGGGUAUACGAUAGUUUUAUCCG..........................................................................................................................................................................................................................................GCGCCAAAAA...................GAAAGGAAGGA..AAUUAAACAUGGCUCGUAUUGCUGGUGUUGAUUUACCAAGAGACAAGCGUGUAGAGAUUGGUUUGACCAGUAUCUACGGAAUCGGAAGAGUAAGUUCCGGCAAGAUUUUGGAGGCAGCAGGAGUUAAUCCUGAUACCCGUUGCAGAGACUUAACGGACGAUGAAGUUAAGAAGAUCGGUGAAGUGAUUGCCGAUACUUACGUAGUGGAAGGUGAUUUAAAGAGAGAAGUUGCUCUUAACAUUAAGAGACUUCAGGAAAUCGGCUGCUAUCGUGGUAUCCGUCACAGAAAAGGACUUCCUGUUCGCGGACAG
#=GR AUXO013310740.1/8465-7868 CODON                           ..............................................................................................................................................................................................................................................................................................................................................................................................................................................................................................................................................................................................................................................................................................................................................................................................................................................AUG............................................................................................................................................................................................................................................................................................................
#=GR AUXO013310740.1/8465-7868 TT_RNIE_SLOW                    .............................................................................................................................................................................................................................................................................................................................................................................................................................................................................................................................................................................................................................................................................................................................................................................................................................................................................................................................................................................................................................................................................................................................................................
2227071526/430-1                                               GACAAGGCUAAUAUGUAAAGGCUUGUCUUUUAUAGUGAAUGUUGUGCGGCUGCAAUAAUGAUUCACUAGGAUGAGUUGAUACUAAUCAUAUAAAGAUGCGUGAAGAUUAUUCACGGAUAUUGCCUUCAAUACCGAGAAGCCUUUAUUAUGUAGAGUAUCGGAAAAACUGUAU..AUAU.....................................................AUG.CAGUUGGGUAUUUU........UCUUUGUACGUCAUUGAACAGG.AAUU..................................................................UCC.GUUUUGCAAAG.......................AACAUACCUCAA....UUUAGGACAAUAUAAUAA.......CAGUAAUUU........UAUACAAACAUUUCCU..UACAU........................AUCAAGU...........................................................................................................................................................................................................................................AUGUA...UGUGUAUAAAAUGAAAAA..CACUGAAAAAGA...................AGAUGGAGGAA.UAAUCA.CAUGGCUCGUAUCGCUGGUGUAGAUUUACCAAGAGAAAAACGUGUAGAAAUCGGAUUAACUUAUAUCUACGGAAUAGG..................................................................................................................................................................................................................................
#=GR 2227071526/430-1 CODON                                    ........STP...................................................................................................................................................................................................................................................................................................................................................................................................................................................................................................................................................................................................................................................................................................................................................................................................................................AUG.....................................................................STP....................................................................................................................................................................................................................................
#=GR 2227071526/430-1 TT_RNIE_SLOW                             .............................................................................................................................................................................................................................................................................................................................................................................................................................................................................................................................................................................................................................................................................................................................................................................................................................................................................................................................................................................................................................................................................................................................................................
2227624636/10603-11258                                         CAAGGCUAAAUAUGUAAAGGCUUGUCUUUUAAUAGUGAAUAUUGCGCGGCUGCAAUGAUAAUUCACUAGGAUGAGUUGAUACUAAUCAUAUAAAGAUGCGUGAAGAUUAUUCACGGAUAUUGCCUUCAAUACCGAGAAGCCUUUAUUAUGUAGAGUAUCGGAAAAACUGUAU..AUAU.....................................................AUG.CAGUUGGGUAUUUU........UCUUUGUACGUCAUUGAACAGG.AAUU..................................................................UCC.GUUUUGCAAAG.......................AACAUACCUCAA....UUUAGGACAAUAUAAUAA.......CAGUAAUUU........UAUACAAACAUUUCCU..UACAU........................AUCAAGU...........................................................................................................................................................................................................................................AUGUA...UGUGUAUAAAAUGAAAAA..CACUGAAAAAGA...................AGAUGGAGGAA.UAAUCA.CAUGGCUCGUAUCGCUGGUGUAGAUUUACCAAGAGAAAAACGUGUAGAAAUCGGAUUAACUUAUAUCUACGGAAUAGGUAGAGUGAGUUCAGGAAAGAUUCUUGAGCAGGCAAAAGUAAGCCCAGAUACACGUAUCAGAGAUUUGACAGACGAAGAAGUAAGCAGAAUUCGUGAUGUUAUUGAAGAAGUACAGACUGUAGAAGGUGAUUUAAGAAGAGAAAUCGCUCUUAAUAUCAAAAGACUACAAGAGAUUGGAUGCUAUAGAGGUAUCCGUCAUAGAAAAGGACUUCCAGUUCGUGGUCAA
#=GR 2227624636/10603-11258 CODON                              ..............................................................................................................................................................................................................................................................................................................................................................................................................................................................................................................................................................................................................................................................................................................................................................................................................................................AUG............................................................................................................................................................................................................................................................................................................
#=GR 2227624636/10603-11258 TT_RNIE_SLOW                       .............................................................................................................................................................................................................................................................................................................................................................................................................................................................................................................................................................................................................................................................................................................................................................................................................................................................................................................................................................................................................................................................................................................................................................
IMNBL1_c0003830/1-593                                          ...............................................................CACUAGGAUGAGUUGAUACUAAUCAUAUAAAGAUGCGUGAAGAUUAUUCACGGAUAUUGCCUUCAAUACCGAGAAGCCUUUAUUAUGUAGAGUAUCGGAAAAACUGUAU..AUAU.....................................................AUG.CAGUUGGGUAUUUU........UCUUUGUACGUCAUUGAACAGG.AAUU..................................................................UCC.GUUUUGCAAAG.......................AACAUACCUCAA....UUUAGGACAAUAUAAUAA.......CAGUAAUUU........UAUACAAACAUUUCCU..UACAU........................AUCAAGU...........................................................................................................................................................................................................................................AUGUA...UGUGUAUAAAAUGAAAAA..CACUGAAAAAGA...................AGAUGGAGGAA.UAAUCA.CAUGGCUCGUAUCGCUGGUGUAGAUUUACCAAGAGAAAAACGUGUAGAAAUCGGAUUAACUUAUAUCUACGGAAUAGGUAGAGUGAGUUCAGGAAAGAUUCUUGAGCAGGCAAAAGUAAGCCCAGAUACACGUAUCAGAGAUUUGACAGACGAAGAAGUAAGCAGAAUUCGUGAUGUUAUUGAAGAAGUACAGACUGUAGAAGGUGAUUUAAGAAGAGAAAUCGCUCUUAAUAUCAAAAGACUACAAGAGAUUGGAUGCUAUAGAGGUAUCCGUCAUAGAAAAGGACUUCCAGUUCGUGGUCAA
#=GR IMNBL1_c0003830/1-593 CODON                               ..............................................................................................................................................................................................................................................................................................................................................................................................................................................................................................................................................................................................................................................................................................................................................................................................................................................AUG............................................................................................................................................................................................................................................................................................................
#=GR IMNBL1_c0003830/1-593 TT_RNIE_SLOW                        .............................................................................................................................................................................................................................................................................................................................................................................................................................................................................................................................................................................................................................................................................................................................................................................................................................................................................................................................................................................................................................................................................................................................................................
2226950468/425-1                                               GACAAGGCUAAUAUGUAAAGGCUUGUCUUUUAUAGUGAAUGUUGUGCGGCUGCAAUAAUGAUUCACUAGGAUGAGUUGAUACUAAUCAUAUAAAGAUGCGUGAAGAUUAUUCACGGAUAUUGCCUUCAAUACCGAGAAGCCUUUAUUAUGUAGAGUAUCGGAAAAACUACAC..UAU......................................................GUG.UAGUCGGGUAUUU..........CUUUGUACGUCAUU...AAGG.AAUU..................................................................UCCUGCUUUGCAAAGA.......................AGAUAUCUCAG....UUUAGGACAAUAUAAUAA.......UAGUAAUUU........UAUACAAACAUUUCCU..UACAU........................AAUUAGU...........................................................................................................................................................................................................................................AUGUA...UGUGUAUAAAAUGAAAAAC.CACUGAAAAAGA...................AGAUGGAGGAA.UAAUCA.CAUGGCUCGUAUCGCUGGUGUAGAUUUACCAAGAGAAAAACGUGUAGAAAUUGGAUUGACUUAUAUCUAUGGAAUAG...................................................................................................................................................................................................................................
#=GR 2226950468/425-1 CODON                                    ..............................................................................................................................................................................................................................................................................................................................................................................................................................................................................................................................................................................................................................................................................................................................................................................................................................................AUG.....................................................................STP....................................................................................................................................................................................................................................
#=GR 2226950468/425-1 TT_RNIE_SLOW                             .............................................................................................................................................................................................................................................................................................................................................................................................................................................................................................................................................................................................................................................................................................................................................................................................................................................................................................................................................................................................................................................................................................................................................................
2227073852/2247-1594                                           GACAAGGCUAAUAUGUAAAGGCUUGUCUUUUAUAGUGAAUGUUGUGCGGCUGCAAUAAUGAUUCACUAGGAUGAGUUGAUACUAAUCAUAUAAAGAUGCGUGAAGAUUAUUCACGGAUAUUGCCUUCAAUACCGAGAAGCCUUUAUUAUGUAGAGUAUCGGAAAAACUACAC..UAU......................................................GUG.UAGUCGGGUAUUU..........CUUUGUACGUCAUU.AGUAGG.AAUU..................................................................UCCUGCUUUGCAAAG.......................AAGAUAUCUCAGU...UUAGGA.CAAUAUAAUAA.......UAGUAAUUU........UAUACAAACAUUUCCU..UACAU........................AAUUAGU...........................................................................................................................................................................................................................................AUGUA...UGUGUAUAAGAUGAAAAAC.CACUGAAAAAGA...................AGAUGGAGGAA.UAAUCA.CAUGGCUCGUAUCGCUGGUGUAGAUUUACCAAGAGAAAAACGUGUAGAAAUUGGAUUGACUUAUAUCUAUGGAAUAGGUAGAGUAAGUUCAAAUAAAAUUCUUGAGCAAGCAAAAGUAAGCCCAGAUACACGUGUUAGAGAUUUAACAGACGAAGAAGUAAGUAGAAUCCGUGAUGUUAUUGAUGAAGUACAAACUGUAGAAGGUGAUUUAAGAAGAGAAAUAGCUCUUAAUAUCAAAAGACUACAAGAAAUUGGAUGCUAUAGAGGUAUCCGUCAUAGAAAAGGACUUCCUGUUCGUGGUCAG
#=GR 2227073852/2247-1594 CODON                                ..............................................................................................................................................................................................................................................................................................................................................................................................................................................................................................................................................................................................................................................................................................................................................................................................................................................AUG............................................................................................................................................................................................................................................................................................................
#=GR 2227073852/2247-1594 TT_RNIE_SLOW                         .............................................................................................................................................................................................................................................................................................................................................................................................................................................................................................................................................................................................................................................................................................................................................................................................................................................................................................................................................................................................................................................................................................................................................................
IMNBL1_c0000921/22740-22150                                    ...............................................................CACUAGGAUGAGUUGAUACUAAUCAUAUAAAGAUGCGUGAAGAUUAUUCACGGAUAUUGCCUUCAAUACCGAGAAGCCUUUAUUAUGUAGAGUAUCGGAAAAACUACAC..UAU......................................................GUG.UAGUCGGGUAUUU..........CUUUGUACGUCAUU.AGUAGG.AAUU..................................................................UCCUGCUUUGCAAAG.......................AAGAUAUCUCAGU...UUAGGA.CAAUAUAAUAA.......UAGUAAUUU........UAUACAAACAUUUCCU..UACAU........................AAUUAGU...........................................................................................................................................................................................................................................AUGUA...UGUGUAUAAGAUGAAAAAC.CACUGAAAAAGA...................AGAUGGAGGAA.UAAUCA.CAUGGCUCGUAUCGCUGGUGUAGAUUUACCAAGAGAAAAACGUGUAGAAAUUGGAUUGACUUAUAUCUAUGGAAUAGGUAGAGUAAGUUCAAAUAAAAUUCUUGAGCAAGCAAAAGUAAGCCCAGAUACACGUGUUAGAGAUUUAACAGACGAAGAAGUAAGUAGAAUCCGUGAUGUUAUUGAUGAAGUACAAACUGUAGAAGGUGAUUUAAGAAGAGAAAUAGCUCUUAAUAUCAAAAGACUACAAGAAAUUGGAUGCUAUAGAGGUAUCCGUCAUAGAAAAGGACUUCCUGUUCGUGGUCAG
#=GR IMNBL1_c0000921/22740-22150 CODON                         ..............................................................................................................................................................................................................................................................................................................................................................................................................................................................................................................................................................................................................................................................................................................................................................................................................................................AUG............................................................................................................................................................................................................................................................................................................
#=GR IMNBL1_c0000921/22740-22150 TT_RNIE_SLOW                  .............................................................................................................................................................................................................................................................................................................................................................................................................................................................................................................................................................................................................................................................................................................................................................................................................................................................................................................................................................................................................................................................................................................................................................
2227013722/1-571                                               ...................................................................................AAUCAUAUAAAGAUGCGUGAAGAUUAUUCACGGAUAUUGCCUUCAAUACCGAGAAGCCUUUAUUAUGUAGAGUAUCGGAAAAACUACAC..UAU......................................................GUG.UAGUCGGGUAUUU..........CUUUGUACGUCAUU.AGUAGG.AAUU..................................................................UCCUGCUUUGCAAAG.......................AAGAUAUCUCAGU...UUAGGA.CAAUAUAAUAA.......UAGUAAUUU........UAUACAAACAUUUCCU..UACAU........................AAUUAGU...........................................................................................................................................................................................................................................AUGUA...UGUGUAUAAGAUGAAAAAC.CACUGAAAAAGA...................AGAUGGAGGAA.UAAUCA.CAUGGCUCGUAUCGCUGGUGUAGAUUUACCAAGAGAAAAACGUGUAGAAAUUGGAUUGACUUAUAUCUAUGGAAUAGGUAGAGUAAGUUCAAAUAAAAUUCUUGAGCAAGCAAAAGUAAGCCCAGAUACACGUGUUAGAGAUUUAACAGACGAAGAAGUAAGUAGAAUCCGUGAUGUUAUUGAUGAAGUACAAACUGUAGAAGGUGAUUUAAGAAGAGAAAUAGCUCUUAAUAUCAAAAGACUACAAGAAAUUGGAUGCUAUAGAGGUAUCCGUCAUAGAAAAGGACUUCCUGUUCGUGGUCAG
#=GR 2227013722/1-571 CODON                                    ..............................................................................................................................................................................................................................................................................................................................................................................................................................................................................................................................................................................................................................................................................................................................................................................................................................................AUG............................................................................................................................................................................................................................................................................................................
#=GR 2227013722/1-571 TT_RNIE_SLOW                             .............................................................................................................................................................................................................................................................................................................................................................................................................................................................................................................................................................................................................................................................................................................................................................................................................................................................................................................................................................................................................................................................................................................................................................
UnmappedStool_Broad_scaffold_1059721/506-827                   CACAGAAGGACCGCAAAACAUUCGAGGAAAAUUCCGUCUUCGGAUGAAGAAUAUAUUCACGUCGGAUAUCGCUUUCCGACAGUGUGGGAGUUAGCAGACCCACUGAAGAUUAUUCACAGAGAUAUUGCUUUUUAAUACCGAGAAAGUGGUAUCAGUAUCGGAAAGAUCGGGU..AGAU.....................................................ACC.CGGUUGGGCGUCC................................ACU..........................................................................................................GGAUGCCUCAA....UUAGGAACAAUAUGACG........CGAAGCUUUCAAAGUG.CGCACA..CAUUUCAGG.CACUG........................CCCCGCAAG.........................................................................................................................................................................................................................................CAGUGA..GCUGCGUGAUGGAGAUGG..CUUAG..A.......................AAAUGGAGGAA.UAAUCA.AAUGGCU.........................................................................................................................................................................................................................................................................................................
#=GR UnmappedStool_Broad_scaffold_1059721/506-827 CODON        .............................................................................................................................................................................................................................................................................................................................................................................................................................................................................................................................................................................................................................................................................................................................................................................................................................................................................................................................................................................................................................................................................................................................................................
#=GR UnmappedStool_Broad_scaffold_1059721/506-827 TT_RNIE_SLOW .............................................................................................................................................................................................................................................................................................................................................................................................................................................................................................................................................................................................................................................................................................................................................................................................................................................................................................................................................................................................................................................................................................................................................................
SRS014459_WUGC_scaffold_78018/561-1                            .....ACGGACCGCAAAACAUUCGAAGAAAAUUCCGUCUUCGGAUGAAGAAUAUAUUCACGUCGGAUAUCGCUUUCCGACAGUGUGGGAGUUAGCAGACCCACUGAAGAUUAUUCACAGAGAUAUUGCUUUUUAAUACCGAGAAAGUGGUAUCAGUAUCGGAAAGAUCGGGU..AGAU.....................................................ACC.CGGUUGGGCGUCC................................ACU..........................................................................................................GGAUGCCUCAA....UUAGGAACAAUAUGACG........CGAAGCUUUCAAAGUG.CGCACA..CAUUUCAGG.CACUG........................CCCCGCAAG.........................................................................................................................................................................................................................................CAGUGA..GCUGCGUGAUGGAGAUGG..CUUAG..A.......................AAAUGGAGGAA.UAAUCA.AAUGGCUCGUAUUGCUGGUGUAGACUUACCAAGAGAAAAACGUGCAGAGAUUGGACUGACUUACAUCUACGGAAUCGGAAGAGUAAGCGCCAACAAAAUUUUAGCAGCAGCGAAUGUUAAUCCGGACACUCGUGUCAGAGACCUGACUGACGAAGAGGUUAAGAGACUGAGCGCUGUUAUCGAUGAACAGUACAUGGUAGAGGGCGACUUAAGAAGAGAUGUUGCCAUGAACAUCAAGAGACUUCAGGAGA.....................................................
#=GR SRS014459_WUGC_scaffold_78018/561-1 CODON                 ..............................................................................................................................................................................................................................................................................................................................................................................................................................................................................................................................................................................................................................................................................................................................................................................................................................................AUG...................................................................................................................................................................................................................................................STP......................................................
#=GR SRS014459_WUGC_scaffold_78018/561-1 TT_RNIE_SLOW          .............................................................................................................................................................................................................................................................................................................................................................................................................................................................................................................................................................................................................................................................................................................................................................................................................................................................................................................................................................................................................................................................................................................................................................
SRS015065_C2231612/347-1                                       CACAGACGGACCGCAAAACAUUCGAAGAAAAUUCCGUCUUCGGAUGAAGAAUAUAUUCACGUCGGAUAUCGCUUUCCGACAGUGUGGGAGUUAGCAGACCCACUGAAGAUUAUUCACAGAGAUAUUGCUUUUUAAUACCGAGAAAGUGGUAUCAGUAUCGGAAAGAUCGGGU..AGAU.....................................................ACC.CGGUUGGGCGUCC................................ACU..........................................................................................................GGAUGCCUCAA....UUAGGAACAAUAUGACG........CGAAGCUUUCAAAGUG.CGCACA..CAUUUCAGG.CACUG........................CCCCGCAAG.........................................................................................................................................................................................................................................CAGUGA..GCUGCGUGAUGGAGAUGG..CUUAG..A.......................AAAUGGAGGAA.UAAUCA.AAUGGCUCGUAUUGCUGGUGUAGACUUACCAA................................................................................................................................................................................................................................................................................
#=GR SRS015065_C2231612/347-1 CODON                            .............................................................................................................................................................................................................................................................................................................................................................................................................................................................................................................................................................................................................................................................................................................................................................................................................................................................................................................................................................................................................................................................................................................................................................
#=GR SRS015065_C2231612/347-1 TT_RNIE_SLOW                     .............................................................................................................................................................................................................................................................................................................................................................................................................................................................................................................................................................................................................................................................................................................................................................................................................................................................................................................................................................................................................................................................................................................................................................
AUXO016905584.1/69-441                                         CGGAAGUGUUGAUUUAUGAUUUCUUAUUUUGAUUUAUGCACUUUUGCGGCUGUGGUAUGAAUUUUCCGUCAAAUUUUCAUACCGAUAAAUGUGAGGGAGCAUUCCUGUAUGCUUACCGUGCAUUUACUUCUUGAUACCGAGAAAGCACUUCAAAGUAUCGGAAAGACCGGA...AUA......................................................UUC.CGGUUGGGUU...................................AGAAAU..........................................................................................................AACCCCAAUCAAUUAGUAACUGUUAAUCAU.......GUGUGACAAUCAUUC....................UGCAU........................UGUAAACAGGAACGCAGGCAG.............................................................................................................................................................................................................................AAGCAU......................CACACAAAAAG....................AAAUGGAGGAA.AU.UUAAAAUGGCUCGUAUUGCUGGUGUUGACUUGCCGAGAGACAAAAGAGUAGAAAUUGGUUUAACCAGUAUCUACGGAAU.....................................................................................................................................................................................................................................
#=GR AUXO016905584.1/69-441 CODON                              ..............................................................................................................................................................................................................................................................................................................................................................................................................................................................................................................................................................................................................................................................................................................................................................................................................................................AUG..................................................................STP.......................................................................................................................................................................................................................................
#=GR AUXO016905584.1/69-441 TT_RNIE_SLOW                       .............................................................................................................................................................................................................................................................................................................................................................................................................................................................................................................................................................................................................................................................................................................................................................................................................................................................................................................................................................................................................................................................................................................................................................
scaffold82255_1_V1.UC-14/270-571                               AAAAGGUAGUAUCAGAGUAAUUUGCGAGAAUCCGAAGCACAAGCAGCGCCAGGGUUAAUUCCGCAGAUUGUGAUAAAUCUCGUUUCAUAUAUAUUUGUGAGCAGGAGAUUAUUCACAAUGAUAUUGCUUAAAACGGAGAAAUGCGUACCGCAGAGUAUCUGAAAGGUCGGGU..AUUU.....................................................ACC.CGGCUGGAUGCG.................................AACAC.........................................................................................................CGCAUCCCAU....UUAGGAAAGUGUCAU.............................................CGGGC........................ACCUAUUAAAAAAC....................................................................................................................................................................................................................................GCCCG............................AACCCAAUUUUUUAUU..........AAAUGGAGGAA.UAAUCA.AAUGGCUCGUAUUGCUGGUGUAGA........................................................................................................................................................................................................................................................................................
#=GR scaffold82255_1_V1.UC-14/270-571 CODON                    .............................................................................................................................................................................................................................................................................................................................................................................................................................................................................................................................................................................................................................................................................................................................................................................................................................................................................................................................................................................................................................................................................................................................................................
#=GR scaffold82255_1_V1.UC-14/270-571 TT_RNIE_SLOW             .............................................................................................................................................................................................................................................................................................................................................................................................................................................................................................................................................................................................................................................................................................................................................................................................................................................................................................................................................................................................................................................................................................................................................................
SRS014459_WUGC_scaffold_74344/305-626                          AACAGCGUCAGGGCUAAUUUCCGCAAACUGUGAUUCUUGUGAAAAUUUUUUUGUGCGGCUGCACUGACCGACAAGCGUCAGUGAUUAUACAAAAUAGAUUUGACCAGGAUUAUUCACAAUGAUAUUGCUUAAAACGGAGAAAUGCGUAUGCAGAGUAUCUGAAAGGUCGGG...CAGAUA....................................................CC.CGGCUGGACGCGCG...............................AACU........................................................................................................UGCGUGUCUCAU....UUAGGAAAGUGUCAG.............................................CGGGC........................ACCUAUUAAAAAAC....................................................................................................................................................................................................................................GCCCGG...........................AACCCAAUUCUUUAUUU.........AAAUGGAGGAA.UAAUCA.AAUGGCUCGUAUUUCUGGUGUAGACUUACCAAGAGAAAA.........................................................................................................................................................................................................................................................................
#=GR SRS014459_WUGC_scaffold_74344/305-626 CODON               .............................................................................................................................................................................................................................................................................................................................................................................................................................................................................................................................................................................................................................................................................................................................................................................................................................................................................................................................................................................................................................................................................................................................................................
#=GR SRS014459_WUGC_scaffold_74344/305-626 TT_RNIE_SLOW        .............................................................................................................................................................................................................................................................................................................................................................................................................................................................................................................................................................................................................................................................................................................................................................................................................................................................................................................................................................................................................................................................................................................................................................
SRS056259_LANL_scaffold_44254/311-1                            GCGUCAGGGCUAAUUUCGCAAACUGUGAUUCUUGUGAAAAUUUUUUUGUGCGGCUGCAUGAACGCAUCUUUGAUGAUGUUGCAUGAUUACAAAAUAGAUUUGACCAGGAUUAUUCACAAUGAUAUUGCUUAAAACGGAGAAAUGCGGAUGCAGAGUAUCUGAAAGGUCGGGU..AUUU.....................................................AUC.CGGCUGGAUGUACC...............................GAAUGU.......................................................................................................GUAUAUCCCAU....UUAGGAAAGUGUCAG.............................................CGGGC........................ACCUAUUAAAAAAC....................................................................................................................................................................................................................................GCCCGG...........................AACCCAAUUUUUU.............AUUAGGAGGAA.UAAUCACAAUGGCUCGUAUUGCUGGUGUAGAUUUACC..................................................................................................................................................................................................................................................................................
#=GR SRS056259_LANL_scaffold_44254/311-1 CODON                 ...............................................................................................................................................................................................................................................................................................................................................................................................................................PTS......................................................................................................................................................................................................................................................................................................................................................................................................................................GUA..................................................................................................................................................................................................................................................................................
#=GR SRS056259_LANL_scaffold_44254/311-1 TT_RNIE_SLOW          .............................................................................................................................................................................................................................................................................................................................................................................................................................................................................................................................................................................................................................................................................................................................................................................................................................................................................................................................................................................................................................................................................................................................................................
HCF12C_401724/72-583                                           ACUGAGACCUGCCAUCAUGGUGAGUUAUGAUACACCCGGGCCAGUUAUGCGUUUAUUGUCCUUAAUACCGGUUCAGGAUCCGCGCGGUCAGGCCGUGCUUACCGCUUAAGCAAGGUUCGCGCUGCCGCGGGAAGGAAAAGAUCCCCGCUUAAUGAAUCCGGAAAGGCUGUAUG.CCUGAUGAGGA.............................................CGUA.CAGCUGGAUAUGCA...............................CCUUCG......................................................................................................UGUAUAUCCCACU...UUAAAGACAUUAUUUUUCAGGAG..GUCCCCAAAUGAUG...CGCAGC.........................................AUCAUUUUUGCAUGGGACCGACGACCUGCCGCCGAAGCUUUG................................................................................................................................................................................................................GCUGAG..............GGGGCGACACUUA..................AGCAGGAGGAA.UAAUUA.CAUGGCUCGUAUAGCUGGUGUAGACUUACCAAGAGACAAGCGAGUUGAGAUCGGCCUUACCUAUAUCUUCGGAAUCGGCCGUACCACCUCAACAAAGAUUCUCAGCAAGGCUGGAAUCGAUCCGAGUACCAGAGUGAGAGAUCUCACGGACGAGGAAGUCGAUAAGAUCA......................................................................................................................................
#=GR HCF12C_401724/72-583 CODON                                ..............................................................................................................................................................................................................................................................................................................................................................................................................................................................................................................................................................................................................................................................................................................................................................................................................................................AUG..................................................................................................................................................................STP.......................................................................................................................................
#=GR HCF12C_401724/72-583 TT_RNIE_SLOW                         .............................................................................................................................................................................................................................................................................................................................................................................................................................................................................................................................................................................................................................................................................................................................................................................................................................................................................................................................................................................................................................................................................................................................................................
longitudinal_220_106/5794-6385                                 UAAUUAGGCGGCUGACAGCGCGACACACUAGGAAGUGUGUGGGGCUGUUUAAUAUACAGUAGGGCUACAUUAUGCUGCAAUGGCAGGUACCGCAGGGUUCGUGGUCUUUUGUAUAUUGCUUAUAAUACCCGGCUGUCAUUUACGGGGAUUCCCGUGCCGGGAAAGGGUAUGCACAGUUUUUA...............................................GUGCA.GGCCUGGAUGUUU.GGAUGAUGGCAGAA...........GCACCUUUCU..................................................................GGCAGC......CUGA......................GGAACAUCCCAG....UUAGGGACAAUAUGAA..............................................................................................................................................................................................................................................................................................................................................................AACAGAUUUG..............AAAUGGAGGAA.A.GACA.CAUGGCUCGUAUUGCAGGUGUAGACUUACCAAGAGACAAACGUGUAGAAAUUGGCUUGACUUAUAUUUAUGGAAUUGGAAGAGUAAGUGCAGGCCGUAUCUUAGCAGCGGCAGGAGUAAACCCUGAUACCCGCGUAAGAGAUCUGACAAGUGAAGAAGUAAAGAAAAUCAGCGAAGUGAUUGAUGAGACACAGGUAGUAGAAGGUGAUCUCAGAAGAGAGAUCCAGCUGAAUAUUAAGAGACUGAAAGAAAUCGGCUGUUAUCGUGGAAUCCGCCACAGAAAAGGCCUUCCGGUGCGCGGCCAA
#=GR longitudinal_220_106/5794-6385 CODON                      ..............................................................................................................................................................................................................................................................................................................................................................................................................................................................................................................................................................................................................................................................................................................................................................................................................................................AUG............................................................................................................................................................................................................................................................................................................
#=GR longitudinal_220_106/5794-6385 TT_RNIE_SLOW               .............................................................................................................................................................................................................................................................................................................................................................................................................................................................................................................................................................................................................................................................................................................................................................................................................................................................................................................................................................................................................................................................................................................................................................
AJWZ01010485.1/1-521                                           ................................................................................AGGAAGCACCAAAGCCGGUGAAGUCCUCGUAUAUUGCUUCUAAUGCCGGCUCGUCAUUACCGGGACAAGACCGGUGGCCGGAAAGGGCGUG...AUACCGAA..................................................CA.CGCCUGGGAAC..................................CAGGA..........................................................................................................GUUCCCCUA....UUAAAGACAAUAUAAA.........................................................................GGGCGAGCAGUUCCUGCCGAUGAUGCAGAGCAACCGCAGCCUUAACGCGUUUUGUA.....................................................................................................................................................................................................................................................AAAAAAGG............AUGGAAAUUUAUAAAAAGCGGAUGCUUCGGAGACGGAAAGGAAAAUCAUCAUAUAACGGAGACAACGGAAAAUCACAUAGCUUUGAUGUCCGAAAGCGGAGACUAUACAUUGAUUUUAACUAAUGAUUCCGAUAAGCCAAGGUAUUAUGAUGUCUGCGUCAGGAAUAUAGAAAAAUGGGAUGAAGAGCUUCACUGCAUUGAAACCAGAGGACCGGAGGCAGGCGGCAGGUUUGAUUCGUCAUGGUUUAGGGUUAUAGAUAAAAUAAUUCCGGCGAAUAAUAAAACGGGCUGCUUUUACAGACU
#=GR AJWZ01010485.1/1-521 CODON                                .......................................................................................................................................................................................................................................................................................................................................................................................................................................................................................................................................................................................................................................................................................................................................................................................................................................................................................................................AUG...................................................................................................................................................................................................................................
#=GR AJWZ01010485.1/1-521 TT_RNIE_SLOW                         .............................................................................................................................................................................................................................................................................................................................................................................................................................................................................................................................................................................................................................................................................................................................................................................................................................................................................................................................................................................................................................................................................................................................................................
AUXO010018345.1/2538-3165                                      AGGGCUGAUCCCUCAACAUGCCUUGUUGUUUGUGCAGCAUGAAUAUUAUAAAGUGAGACCUGGCAGGCUGCGUCAGGAUACCUCCGGAGGAUGUGAUCAUCCGUAAAUGGAGAGUACAUCCCUUAUAAUAUUGCUUAAUACUCCUUCUGUACCGGAGGGAGAAAGGCCGUG...AUACAUACCG................................................CA.CGGCUGGAUAC..................................CGGGC..........................................................................................................GUAUCCCAA....UUAGGAAAAUAUUGAUUUAGAAAA.UGGAGGAAAUGUAAA..UGGCUC.........GUAUUUCU........................GGUGUAGAUUUACCGAGAGACA............................................................................................................................................................................................................................AAAGAGUAGAGAUAGGACUUACCU......AUAUCUACGG...................AAUUGGAAGAA............CAUCUUCAAACAGGAUCCUUGCCGAGGCAGGCGUAAAUCCGGAUACUCGUGUAAGAGAUCUUACAGACGACGAAGUUAAGAGGAUUUCUACAGUAAUCGACGAGACGCAGACUGUAGAGGGUGAUCUGAGACGUGAGAUCGCUAUGAACAUCAAACGUCUUCAGGAGAUCGGAUGCUACAGAGGUAUCCGUCAUAGAAAAGGACUUCCUGUGCGUGGUCAGAAGACCAAAACAAACGCAAGAACUCGUAAGGGUCCGAGAAGAACAGUUGCCAAUAAGAAGAAAUAAUAAGCAAUAAUAA
#=GR AUXO010018345.1/2538-3165 CODON                           .....STP...................................................................................................................................................................................................................................................................................................................................................................................................................................................A..UG.............................................................................................................................................................................................................................................................................................................................................................................................................................................................................................................................................................................................................................................................................STP.............
#=GR AUXO010018345.1/2538-3165 TT_RNIE_SLOW                    .............................................................................................................................................................................................................................................................................................................................................................................................................................................................................................................................................................................................................................................................................................................................................................................................................................................................................................................................................................................................................................................................................................................................................................
AUXO016373287.1/897-271                                        AAGGGAGCUAUCCGCAUUAUCUGCGAGAAUCCCAAGCACAAACAGCGUCAGGGGUAAUUUUAGCCGUUGCUCCUCGCGAUGCGUGUAUUGCCUAAUACCGACAGGCAAACGGGGGGAGAAGCAUAAGAUGUCCCCUCUAAGGGCAAAGCUGGCCCAGUCGGAAAGGCUGCCAUAUUUCGCCA...............................................UCCGG.CAGCUGGGUG...................................CAUACCGAGA......................................................................................................CACCCCAA....UUAGGAGCGAAAAGAG.........AUGAGCAGAUUCUGA..UGCAUC.CCAUUUCAC..CUUGC........................AGGUCCU...........................................................................................................................................................................................................................................GCAAGU..GAUGUACAUGAAUACCGG..CUCGUUUCACACA..................UGAUUUAAGAA.UCCCUA.....CAGAGAGGGAGUAUUAAGGAUCCCCGCAGAGGGAUAGUAUUAAGGAUCCCCGUAGAGGGACAGCAUUAAGAAUCCCCUGUAGAGGGACAGUAAUGGAGGAAAACAGUACAUGGCUCGUAUUGCAGGUAUUGACUUACCGAGAGAAAAACGCAUAGAGAUCGGUCUUACUUACAUUUAUGGAAUCGGCCGUUCCAGCUCCAACAAGAUCCUUGCCCAGGCAGGCGUAAAUCCUGAUAUCCGCGUCCGCGACCUUUCGGAUGAUGAUGUCCGCAAGAUCAGCACCGUCAUCGAGGAGACCAU
#=GR AUXO016373287.1/897-271 CODON                             ..............................................................................................................................................................................................................................................................................................................................................................................................................................................................................................................................................................................................................................................................................................................................................................................................................................................................................................................................................................AUG............................................................................................................................................................................................
#=GR AUXO016373287.1/897-271 TT_RNIE_SLOW                      .............................................................................................................................................................................................................................................................................................................................................................................................................................................................................................................................................................................................................................................................................................................................................................................................................................................................................................................................................................................................................................................................................................................................................................
AUXO016002689.1/1364-800                                       CGAUGAAAUAAACGACAGACUAAGGAUUUAUUUCGUUGCGAUAUUGGUUUAAUACCGGCACAGGAUCGGCAGUAAACAACUCUGCACAACGAACCGCUGGACGCAGAGGCAGCAUGCCGUGCAAGGCGUGCCACGGGCAGCGCCAUAGCUUAAUGUGUCGGAAAGGUCGCGCGC.......................................................GGGCG.CGGCUGGGUG...................................ACUAUGCG........................................................................................................CACCCCAG....UUAGGCACAAUAACC..........GAGUGCGG........................................................AUCCCG........................................................................................................................................................................................................................................................................CACUCAAAAAC....................GAACGGAGGAA.AUAUU..CAUGGCUCGUAUUGCUGGUGUAGACUUACCAAGAGAGAAACGUAUCGAGAUCGGUCUUACCUAUAUCUAUGGGAUCGGCAGAACAAGCGCGGACAGAAUUCUUGCGGCAGCGAAUGUAAAUCCUGAUACCCGUGUCAGAGAUCUGACAGACGAAGAAGUUGACAAGAUCAGGGUCGCCAUUGAAGAACUCGGCAUCAUGGUAGAAGGUGAUCUUCGCCGUGACACCGCUAUGAACAUCAAGAGACUGCAGGAGAUUGGCUGCUACAGAGGCAUCCGUCACAGGAAGGGCCUUCCGGUCCGCGGA
#=GR AUXO016002689.1/1364-800 CODON                            ..............................................................................................................................................................................................................................................................................................................................................................................................................................................................................................................................................................................................................................................................................................................................................................................................................................................AUG............................................................................................................................................................................................................................................................................................................
#=GR AUXO016002689.1/1364-800 TT_RNIE_SLOW                     .............................................................................................................................................................................................................................................................................................................................................................................................................................................................................................................................................................................................................................................................................................................................................................................................................................................................................................................................................................................................................................................................................................................................................................
JGI2065J20421_1001636/4178-4769                                GACAAGGUUAAUUCCGCGAAGAUCUGCGGAACAGACAGGAAAUUAUCAUGAGAAAGGCGGUAACAGAUUAUUCCGGACGGAAUUUCUGUUUACAUAUAUUCAGUGGGAGCGCAUGUGCCUUCACGGAAUAUUGCAUGUAAUACCCAGAGCAGCAGCAUGGGAAAGGCCGCU...CAGGAAACAGC...............................................GG.CGGCUGGACACUGC....CAUGA...GGCG...............UACCGCAU......................................................................CGCC..........................GAAGUGUCCCAA....UUAGUGACAAUAUGGA..........................CGGAGC.........................................UUAA......................................................................................................................................................................................................................................................GCUCCGCAGGAA.............CAAC......................AGAUGGAGGAA.U..GAA.CAUGGCUCGUAUUGCAGGUGUGGAUUUACCAAGGGACAAGCGUGUCGAGAUCGGACUGACAUACAUUUAUGGCAUCGGGCUUCCCAGUUCGCGCAGGAUCCUGAAAGAUGCAGGGGUAAAUCCGGAUACACGUGUCAGAGAUCUUACAAGUGAAGAAGUCAAGAAUAUCAGUACUGUUAUUGAGAAUACGCAGACGGUUGAAGGUGUGUUAAGAACGGAAAUCGCCAUCAAUAUCAAACGUCUUCAGGAAAUUGGCUGCUAUCGCGGUGUCCGCCACAGGAAAGGACUUCCUGUCCGCGGUCAG
#=GR JGI2065J20421_1001636/4178-4769 CODON                     ..............................................................................................................................................................................................................................................................................................................................................................................................................................................................................................................................................................................................................................................................................................................................................................................................................................................AUG............................................................................................................................................................................................................................................................................................................
#=GR JGI2065J20421_1001636/4178-4769 TT_RNIE_SLOW              .............................................................................................................................................................................................................................................................................................................................................................................................................................................................................................................................................................................................................................................................................................................................................................................................................................................................................................................................................................................................................................................................................................................................................................
UnmappedStool_Broad_C250603932/19-318                          GCUAAUUGCUGGCAACAAGGUGAUUUGGAACAUGAAUUAGGCGGCUGAUAGUGUGACACACCAGGCAGUGUGUAGCGCUAUUUUAAAUAUACAAGGCACCGCGGAAAGGGCCAUUGUAUAUUGCUUCUAAUACCGGCGGUCAUUAACCGAAAGGUUGCCGGAAAGGGCAUAUUUAACAUACC...............................................GGAUA.UGCCUGGGCGCAUC...............................AGUAUUCCGUCAAAUAC...........................................................................................GGUACGCCCCAG....UUAAAGACAAUAUGAAACAA.....................................................................AACAUGUA.....................................................................................................................................................................................................................................................................................................AAAUGGAGGAAACAAG...UAUGGCUCGUAUUGCAGGUGUUGACU......................................................................................................................................................................................................................................................................................
#=GR UnmappedStool_Broad_C250603932/19-318 CODON               .............................................................................................................................................................................................................................................................................................................................................................................................................................................................................................................................................................................................................................................................................................................................................................................................................................................................................................................................................................................................................................................................................................................................................................
#=GR UnmappedStool_Broad_C250603932/19-318 TT_RNIE_SLOW        .............................................................................................................................................................................................................................................................................................................................................................................................................................................................................................................................................................................................................................................................................................................................................................................................................................................................................................................................................................................................................................................................................................................................................................
NZ_CVPG01000005.1/471765-472342                                GCUAAUUGCUGGCAACAAGGUGAUUUGGAACAUGAAUUAGGCGGCUGAUAGUGUGACACACCAGGCAGUGUGUAGCGCUAUUUUAAAUAUACAAGGCACCGCGGAAAGGGCCAUUGUAUAUUGCUUCUAAUACCGGCGGUCAUUAACCGAAAGGUUGCCGGAAAGGGCAUAUUUAACAUACC...............................................GGAUA.UGCCUGGGCGCAUC...............................AGUAUUCCGUCAAAUAC...........................................................................................GGUACGCCCCAG....UUAAAGACAAUAUGAAACAA.....................................................................AACAUGUA.....................................................................................................................................................................................................................................................................................................AAAUGGAGGAAACAAG...UAUGGCUCGUAUUGCAGGUGUUGACUUACCAAGAGACAAACGUGUAGAGAUUGGUCUGACUUAUAUCUACGGAAUCGGUAGAGUAAGCGCAAACCGUAUUUUAACAGAAGCAGGUGUAAAUCCUGACACGAGAUGCAGAGACUUAACUGAUGAAGAAGUUAAAAAGAUCAGCUCUGUUAUCGAUGAAACUCAGGUUGUAGAAGGUGACCUGAGAAGAGAGAUCGCACUGAAUAUCAAGAGAUUACAGGAGAUCGGAUGCUACAGAGGAAUCCGUCAUAGAAAAGGACUUCCGGUUCGUGGACAG
#=GR NZ_CVPG01000005.1/471765-472342 CODON                     .............................................................................................................................................................................................................................................................................................................................................................................................................................................................................................................................................................................................................................................................................................................................................................................................................................................................................................................................................................................................................................................................................................................................................................
#=GR NZ_CVPG01000005.1/471765-472342 TT_RNIE_SLOW              .............................................................................................................................................................................................................................................................................................................................................................................................................................................................................................................................................................................................................................................................................................................................................................................................................................................................................................................................................................................................................................................................................................................................................................
2227358603/1735-1164                                           AUUGGACACAAGUAGUUCAAUGCUAGGGUAUUAUUGAACAUUCGCAGUUUAAUGCGAGUACCUUAUUGAGCAUGAAGAGUUCAAUAAGUAUUAUAUAUGAAAGCAUCACGAGUAGUGAAUGUGACAUAUAUUGCUUAUAAUACCGGUGCUCAUUUCACCGGAAAGGGCGG....AGUAUCUA...................................................C.UGCCUGGAUGUAUU.......................GAGAAAUGAAACAC................................................................CACUACUC..............................AAUAC.UCCCAA....UUAAAGACGAUAUUAAACAA.....................................................................AAAACA.......................................................................................................................................................................................................................................................................................................AAAUGGAGGAA.A.UUCA.CAUGGCUCGUAUUUCAGGUGUAGAUUUACCAAGAGACAAACGUGUUGAGAUUGGUUUGACUUAUAUUUAUGGAAUCGGAAGAACAAGCGCAACACGCAUCUUAAAAGAAUCGGGUGUAGACCCAGACAUUCGCUGUAGAGAUUUAACAGACGACGAUGUAAAAGCAAUCAGUAAAGUAAUCGAAGAAUCACAAACAGUAGAAGGUGAACUUAGAAGAGAAAUCGCACUAAACAUCAAGAGAUUACAAGAAAUCGGAUGUUAUAGAGGGAUUCGUCAUAGAAAAGGACUUCCUGUUCGCGGUCAG
#=GR 2227358603/1735-1164 CODON                                ..............................................................................................................................................................................................................................................................................................................................................................................................................................................................................................................................................................................................................................................................................................................................................................................................................................................AUG............................................................................................................................................................................................................................................................................................................
#=GR 2227358603/1735-1164 TT_RNIE_SLOW                         .............................................................................................................................................................................................................................................................................................................................................................................................................................................................................................................................................................................................................................................................................................................................................................................................................................................................................................................................................................................................................................................................................................................................................................
NZ_KE150017.1/1725324-1724707                                  AAAGACAAGGAUAAUUAUCGUUGUCGAUUUUGUGCGUAGAAGCACAAACUUAAUUAGGCGGCUGUAGUAUGGACACACCAGGCGGUGUGUAGAUACUAUUAAUAUACAAGGAAAUCAUUCUCCGAUGUAUAUUGCUUAUAAUACCCGGUGUCAUUUCCGGGAAAGGCUACUA..CUA......................................................UAG.UAGCUGGAAGUA.................................GAGA..........................................................................................................UACUUCCCAAU...UUGAGA.CAAUAUUAACCAA.....UGGGAAUAGGUAUA...UACACA.ACAUUUCAGA.CAGUG........................CAGAG.............................................................................................................................................................................................................................................CAUUGG..GCUGUAUAUAUUUAUU....UACUAAGAUUCA...................AAAUGGAGGAA.A.AUUA.CAUGGCUCGUAUUGCUGGUGUAGACUUACCAAGAGACAAACGUGUAGAAAUCGGAUUAACUUACAUUUACGGAAUCGGUAGAGUAAGUGCAAAUAACAUUUUAGAGAAAGCUGGAGUAAAUCCGGAUACUCGUUGUAGAGAUUUAACAGACGAAGAAGUAAAAGUAAUCAGUGCUGUAAUCGAUGAAAACUAUCAGGUAGAAGGUGAUUUACGUAGAGAAAUCGCUUUAAACAUUAAGAGAUUACAGGAAAUCGGUUGCUAUCGUGGUAUCCGCCACAGAAGAGGACUUCCGGUUCGUGGACAG
#=GR NZ_KE150017.1/1725324-1724707 CODON                       ..............................................................................................................................................................................................................................................................................................................................................................................................................................................................................................................................................................................................................................................................................................................................................................................................................................................AUG............................................................................................................................................................................................................................................................................................................
#=GR NZ_KE150017.1/1725324-1724707 TT_RNIE_SLOW                .............................................................................................................................................................................................................................................................................................................................................................................................................................................................................................................................................................................................................................................................................................................................................................................................................................................................................................................................................................................................................................................................................................................................................................
NZ_JHXY01000007.1/130311-129724                                GGGUUGAUAAUCAGACAACUCAUCACUGCUUAUGCGAACUAAUAUUAUAAAGUGAGACCUGACAUGCUGCGUCAGGUAACCUCCGGCGGAGAUCCGCGCAAACGGAGAUCCCUUAUAAUAUUACUUAAAACCUUCCCGGGAUUCGAAAAAAAGAGGGGAGGAAAGGCCGACA..CAGAUGU..................................................UGG.CGGCUGGAUGCA.................................UAUACC........................................................................................................UGCAUCCCAU....UUAAGAUGGUAUUAAAUUG......AUCGG...........................................................CGAAAAAAGCAGCACUUUCAGA........................................................................................................................................................................................................................................................CCGAUCGCAAC....................AAAAGGAGGAA.AACGCA.CAUGGCUCGUAUAGCUGGUGUAGAUUUACCAAGAGACAAACGUGUAGAGAUAGGUCUUACCUAUAUCUACGGAAUCGGAAGAACAACUUCCACAAAGCUUCUUGCACAGGCUGGAGUAAAUCCGGAUACACGUGUUAGAGACCUCACAGAUGACGAAGUAAAGAGCCUCACAAACGCAAUCGAGGAGCUUCAGGUUACUGUAGAGGGUGAUCUCAGACGUGAGAUUGCUAUGAACAUCAAACGUCUUCAGGAGAUCGGCUGCUACCGUGGCAAACGUCACAGAGUAGGACUUCCUGUUCGUGGA
#=GR NZ_JHXY01000007.1/130311-129724 CODON                     .............................................................................................................................................................................................................................................................................................................................................................................................................................................................................................................................................................................................................................................................................................................................................................................................................................................................................................................................................................................................................................................................................................................................................................
#=GR NZ_JHXY01000007.1/130311-129724 TT_RNIE_SLOW              .............................................................................................................................................................................................................................................................................................................................................................................................................................................................................................................................................................................................................................................................................................................................................................................................................................................................................................................................................................................................................................................................................................................................................................
NZ_CM001487.1/2588690-2589276                                  GGGUUGAUAAUCAGACAACUCAUCACUGCUUAUGCGAACUAAUAUUAUAAAGUGAGACCUGACUUGCUGCGUCAGGUAACCUCCGGCGGAGAUCCGCGCAAACGGAGAUCCCUUAUAAUAUUACUUAAAACCUUCCCGGGAUUCGAAAAAAAGAGGGAAGGAAAGGCCGACA..CAAUGU...................................................UGG.CGGCUGGAUGCA.................................UAUACC........................................................................................................UGCAUCCCAU....UUAAGAUGGUAUUAAAUU.......GAUCG...........................................................GCGAAAAAAGCAGCACUUUCAGA.......................................................................................................................................................................................................................................................CUGAUCGCAAC....................AAAAGGAGGAA.AACGCA.CAUGGCUCGUAUAGCUGGUGUAGAUUUACCAAGAGACAAACGUGUAGAAAUAGGUCUUACCUAUAUCUACGGAAUCGGAAGAACAACUUCCACAAAGCUUCUUGCACAGGCUGGAGUAAAUCCGGAUACACGUGUUAGAGACCUCACAGAUGACGAAGUAAAGAGCCUCACAAACGCAAUCGAGGAGCUUCAGGUUACUGUAGAGGGUGAUCUCAGACGUGAGAUUGCUAUGAACAUCAAACGUCUUCAGGAGAUCGGCUGCUACCGUGGCAAACGUCACAGAGUAGGACUUCCUGUUCGUGGA
#=GR NZ_CM001487.1/2588690-2589276 CODON                       ....STP.......................................................................................................................................................................................................................................................................................................................................................................................................................................................................................................................................................................................................................................................................................................................................................................................................................................AUG............................................................................................................................................................................................................................................................................................................
#=GR NZ_CM001487.1/2588690-2589276 TT_RNIE_SLOW                .............................................................................................................................................................................................................................................................................................................................................................................................................................................................................................................................................................................................................................................................................................................................................................................................................................................................................................................................................................................................................................................................................................................................................................
longitudinal_411_28/45491-46109                                CAAUCCGUUUGUGGAUGAUUUGAACACGACUGCAGCAUGCUUUGCAUGCUAAUGACAAUAUAUGCGACGAUGUAUCCGGCAGUACUCUUAAUGCUGGAGAGUUUACACAGCAGAUACAUCCCCUAUAUUGCUUCUAAUACCGGAUCAUGUAUAUGAUACGGAAAGGUCGU....AUUUC......................................................G.CGGCUGGGUGCUGG...............................AACAAUU.....................................................................................................CCAGAACCCCAA....UUAAAG.ACAAUAU...........AGCUGAGCACCGGGCAGCGCACA.ACAUUUCAGA.CGUC.........................UGGCUA............................................................................................................................................................................................................................................UGGCGG..GCUGCGUGUGAACGG.....UAGCUUAUGAGA...................AAAUGGAGGAA.AAAUUA.CAUGGCUCGUAUUGCUGGUGUAGACUUACCAAGAGAGAAAAGAAUUGAAAUCGGUUUGACUUACAUCUACGGUAUUGGUAGAGUAAGCGCAAACAAGAUCCUGGAAGCAGCAAAUGUAAAUCCUGAUACUCGUGUCAGAGAUCUUACAGAUGAAGAAGUUUCCAGAAUCCGUGACGUAAUGGAUGAACAUUAUACAGUAGAAGGUGACCUGAGAAGAGAAAUCGCUCUGAAUAUCAAGAGACUUCAGGAAAUCGGAUGUUACAGAGGAAUCCGUCAUCGUAAAGGACUUCCUGUUCGUGGUCAG
#=GR longitudinal_411_28/45491-46109 CODON                     ..............................................................................................................................................................................................................................................................................................................................................................................................................................................................................................................................................................................................................................................................................................................................................................................................................................................AUG............................................................................................................................................................................................................................................................................................................
#=GR longitudinal_411_28/45491-46109 TT_RNIE_SLOW              .............................................................................................................................................................................................................................................................................................................................................................................................................................................................................................................................................................................................................................................................................................................................................................................................................................................................................................................................................................................................................................................................................................................................................................
JGI20163J15578_10027836/1077-413                               AUUUUCUCGCUAUGGCUGAGCGCCAUAUACAUCUUUACAAACCCAAAGGUUUGCGAGCAAGCUCACACCUUCGGUUUUGCAAAGAUGUGCAUACCUUGACAGGUAAGUAUGUUGCUUAUAAUACUCGGUGGAUAUUUGGUCAUUUCACAAGACCCAUCGGGAAAGGGUGUGUUGUCAUA..................................................UGACA.UGCCUGGGCUG.GGAUAUCGGUGU.AUUU.CAUCGG....UAGGACAAAGCU...............................................................UC.AA....GGGU.........................CCGCAGCCUCAA....UUAGGGACAACGUAAACAAAUA...GAAUAUUAAUUCUAUUAUAGAAU.........AUUAAU..........................UCUAUUACAGAAU.......................................................................................................................................................................................................................................AUUC..AUUCUAUUA...........AAUUCAAGCAAGAUUUCA.............AGAUGGAGGAA.AAAUUA.CAUGGCUCGUAUUUCAGGGGUAGACUUACCAAGAGGCAAGCGUGUAGAGAUUGGUUUGACUUACAUUUAUGGGAUUGGAAGAGCAAGCUCAAACCGCAUCCUGGCAGAUGCGAAAGUAGAUCCAAACACCCGGGUUAGAGAUUUGACCCAAGAAGAUGUGAAGAAAAUCAGUGAUGUUAUUGAAGAAACGCAAAUGGUAGAAGGGGAUCUUCGCAGAGAGAUCCAAUUGAAUAUUAAGCGAUUGCAAGAGAUUGGCUGCUAUCGUGGGAUCCGUCAUAGAAGAGGAUUGCCGGUUCGUGGUCAA
#=GR JGI20163J15578_10027836/1077-413 CODON                    ................................................................................................................................................................................................................................................................................................................................................................................................................................STP...........................................................................................................................................................................................................................................................................................................................................................................................................AUG............................................................................................................................................................................................................................................................................................................
#=GR JGI20163J15578_10027836/1077-413 TT_RNIE_SLOW             .............................................................................................................................................................................................................................................................................................................................................................................................................................................................................................................................................................................................................................................................................................................................................................................................................................................................................................................................................................................................................................................................................................................................................................
scaffold18531_1_V1.CD-15/382-646                               UACGCAUUUGGCAGAUUGCCUCACAGGAAGGCUGGUGGUCUUGGCACAUACACGAGAACUUGGAUACAGGUUCUUUCUUCUGCAUUCGGCAGGACAGUAUGUGUGUGUAUAUUGCUUCUAAUACCCGACGGUCAUUUGCGUAAAAGGAUUUACGUGUCGGGAAAGGGUGCA...UCAUAUU...................................................UG.CACCUG.GUGUGAU...............................UCGGCAAAGUCU................................................................................................GACACAC.CCAG....UUAAAGACAAUAUUAAA........................................................................UUUAGAUUCA...................................................................................................................................................................................................................................................................................................AAAUGGAGGAA.A.GACA.CAUGGC..........................................................................................................................................................................................................................................................................................................
#=GR scaffold18531_1_V1.CD-15/382-646 CODON                    .............................................................................................................................................................................................................................................................................................................................................................................................................................................................................................................................................................................................................................................................................................................................................................................................................................................................................................................................................................................................................................................................................................................................................................
#=GR scaffold18531_1_V1.CD-15/382-646 TT_RNIE_SLOW             .............................................................................................................................................................................................................................................................................................................................................................................................................................................................................................................................................................................................................................................................................................................................................................................................................................................................................................................................................................................................................................................................................................................................................................
4491403.3_NODE_1641/19371-19933                                UACGCAUUUGGCAGAUUGCCUCAUAUGAAGGCUGGUGGUCUUGACACAUACACGAGAACUUGGAUACAGGUUCUUUCUUCUGCAUUCGGCAGGACAGUAUGUGUGUGUAUAUUGCUUCUAAUACCCGACGGUCAUUUGCGUAAAAGGAUUUACGUGUCGGGAAAGGGUGCA...UCAUAUU...................................................UG.CACCUG.GUGUGAU...............................UCGGCAAAGUCU................................................................................................GACACAC.CCAG....UUAAAGACAAUAUUAAA........................................................................UUUAGAUUCA...................................................................................................................................................................................................................................................................................................AAAUGGAGGAA.A.GACA.CAUGGCUCGUAUUGCAGGUGUAGACUUACCAAGAGACAAACGUGUAGAAAUCGGACUUACUUAUAUUUACGGAAUCGGAAGAACAUCCGCUAUCCGUAUCCUUGCAGAUGCAGGAGUAGAUCCGGAUACACGUGUUAGAGAUUUGACACAGGACGACGUUAAGAAAAUCAGUGAAGUGAUUGAUGAGACUCAGGUUGUAGAAGGUGAUCUCAGAAGAGAAAUCCAGUUAAACAUCAAGAGACUUAAAGAAAUCGGAUGCUACCGUGGAAUCCGUCACAGAAAAGGACUUCCGGUACGUGGUCAG
#=GR 4491403.3_NODE_1641/19371-19933 CODON                     ..............................................................................................................................................................................................................................................................................................................................................................................................................................................................................................................................................................................................................................................................................................................................................................................................................................................AUG............................................................................................................................................................................................................................................................................................................
#=GR 4491403.3_NODE_1641/19371-19933 TT_RNIE_SLOW              .............................................................................................................................................................................................................................................................................................................................................................................................................................................................................................................................................................................................................................................................................................................................................................................................................................................................................................................................................................................................................................................................................................................................................................
DOF012_scaffold14355_2/1-537                                   ..........................GAAGGCUGGUGGUCUUGACACAUACACGAGAACUUGGAUACAGGUUCUUUCUUCUGCAUUCGGCAGGACAGUAUGUGUGUGUAUAUUGCUUCUAAUACCCGACGGUCAUUUGCGUAAAAGGAUUUACGUGUCGGGAAAGGGUGCA...UCAUAUU...................................................UG.CACCUG.GUGUGAU...............................UCGGCAAAGUCU................................................................................................GACACAC.CCAG....UUAAAGACAAUAUUAAA........................................................................UUUAGAUUCA...................................................................................................................................................................................................................................................................................................AAAUGGAGGAA.A.GACA.CAUGGCUCGUAUUGCAGGUGUAGACUUACCAAGAGACAAACGUGUAGAAAUCGGACUUACUUAUAUUUACGGAAUCGGAAGAACAUCCGCUAUCCGUAUCCUUGCAGAUGCAGGAGUAGAUCCGGAUACACGUGUUAGAGAUUUGACACAGGACGACGUUAAGAAAAUCAGUGAAGUGAUUGAUGAGACUCAGGUUGUAGAAGGUGAUCUCAGAAGAGAAAUCCAGUUAAACAUCAAGAGACUUAAAGAAAUCGGAUGCUACCGUGGAAUCCGUCACAGAAAAGGACUUCCGGUACGUGGUCAG
#=GR DOF012_scaffold14355_2/1-537 CODON                        ..............................................................................................................................................................................................................................................................................................................................................................................................................................................................................................................................................................................................................................................................................................................................................................................................................................................AUG............................................................................................................................................................................................................................................................................................................
#=GR DOF012_scaffold14355_2/1-537 TT_RNIE_SLOW                 .............................................................................................................................................................................................................................................................................................................................................................................................................................................................................................................................................................................................................................................................................................................................................................................................................................................................................................................................................................................................................................................................................................................................................................
longitudinal_230_114/42905-42343                               UACGCAUUUGGCAGAUUGCCUCAUAUGAAGGCUGGUGGUCUUGACACAUACACGAGAACUUGGAUACAGGUUCUUUCUUCUGCAUUCGGCAGGAAUGUAUGUGUGUGUAUAUUGCUUCUAAUACCCGACGGUCAUUUGCGUAAAAGGAUUUACGUGUCGGGAAAGGGUGCA...UCAUAUU...................................................UG.CACCUG.GUGUGAU...............................UCGGCAAAGUCU................................................................................................GACACAC.CCAG....UUAAAGACAAUAUUAAA........................................................................UUUAGAUUCA...................................................................................................................................................................................................................................................................................................AAAUGGAGGAA.A.GACA.CAUGGCUCGUAUUGCAGGUGUAGACUUACCAAGAGACAAACGUGUAGAAAUCGGACUUACUUAUAUUUACGGAAUCGGAAGAACAUCCGCUAUCCGUAUCCUUGCAGAUGCAGGAGUAGAUCCGGAUACACGUGUUAGAGAUUUGACACAGGACGACGUUAAGAAAAUCAGUGAAGUGAUUGAUGAGACUCAGGUUGUAGAAGGUGAUCUCAGAAGAGAAAUCCAGUUAAACAUCAAGAGACUUAAAGAAAUCGGAUGCUACCGUGGAAUCCGUCACAGAAAAGGACUUCCGGUACGUGGUCAG
#=GR longitudinal_230_114/42905-42343 CODON                    ..............................................................................................................................................................................................................................................................................................................................................................................................................................................................................................................................................................................................................................................................................................................................................................................................................................................AUG............................................................................................................................................................................................................................................................................................................
#=GR longitudinal_230_114/42905-42343 TT_RNIE_SLOW             .............................................................................................................................................................................................................................................................................................................................................................................................................................................................................................................................................................................................................................................................................................................................................................................................................................................................................................................................................................................................................................................................................................................................................................
scaffold82035_1_MH0014/279-1                                   UACGCAUUUGGCAGAUUGCCUCAUAUGAAGGCUGGUGGUCUUGACACAUACACGAGAACUUGGAUACAGGUUCUUUCUUCUGCAUUCGGCAGGACAGUAUGUGUGUGUAUAUUGCUUCUAAUACCCGACGGUCAUUUGCGUAAAAGGAUUUACGUGUCGGGAAAGGGUGCA...UCAUAUU...................................................UG.CACCUG.GUGUGAU...............................UCGGCAAAGUCU................................................................................................GACACAC.CCAG....UUAAAGACAAUAUUAAA........................................................................UUUAGAUUCA...................................................................................................................................................................................................................................................................................................AAAUGGAGGAA.A.GACA.CAUGGCUCGUAUUGCAGGUG............................................................................................................................................................................................................................................................................................
#=GR scaffold82035_1_MH0014/279-1 CODON                        .............................................................................................................................................................................................................................................................................................................................................................................................................................................................................................................................................................................................................................................................................................................................................................................................................................................................................................................................................................................................................................................................................................................................................................
#=GR scaffold82035_1_MH0014/279-1 TT_RNIE_SLOW                 .............................................................................................................................................................................................................................................................................................................................................................................................................................................................................................................................................................................................................................................................................................................................................................................................................................................................................................................................................................................................................................................................................................................................................................
scaffold818_2_V1.CD-12/125-650                                 UACGCAUUUGGCAGAUUGCCUCAUAUGAAGGCUGGUGGUCUUGACACAUACACGAGAACUUGGAUACAGGUUCUUUCUUCUGCAUUCGGCAGGACAGUAUGUGUGUGUAUAUUGCUUCUAAUACCCGACGGUCAUUUGCGUAAAAGGAUUUACGUGUCGGGAAAGGGUGCA...UCAUAUU...................................................UG.CACCUG.GUGUGAU...............................UCGGCAAAGUCU................................................................................................GACACAC.CCAG....UUAAAGACAAUAUUAAA........................................................................UUUAGAUUCA...................................................................................................................................................................................................................................................................................................AAAUGGAGGAA.A.GACA.CAUGGCUCGUAUUGCAGUUGUAGACUUACCAAUAGACAAACGUGUAGAGAUCGGCUUGACUUAUAUUUACGGAAUCGGAAGAACAUCCGCUAUCCGUAUCCUUGCAGAUGCAGGAGUAGAUCCGGAUACACGUGUUAGAGAUUUGACACAGGACGACGUUAAGAAAAUCAGUGAAGUGAUUGAUGAGACUCAGGUUGUAGAAGGUGAUCUCAGAAGAGAAAUCCAGUUAAACAUCAAGAGACUUAAAGAAAUCGGAUGCUACCGUGG.....................................
#=GR scaffold818_2_V1.CD-12/125-650 CODON                      ............................................................................................................................................................................................................................................................................................................................................................................................................................................................................................................................................................................................................................................................................................................................................................................................................................AUG......................................................................................................................................................................................................................................................................................STP.....................................
#=GR scaffold818_2_V1.CD-12/125-650 TT_RNIE_SLOW               .............................................................................................................................................................................................................................................................................................................................................................................................................................................................................................................................................................................................................................................................................................................................................................................................................................................................................................................................................................................................................................................................................................................................................................
SRS075398_C2026444/141-440                                     UACGCAUUUGGCAGAUUGCCUCAUAUGAAGGCUGGUGGUCUUGACACAUACACGAGAACUUGGAUACAGGUUCUUUCUUCUGCAUUCGGCAGGACAGUAUGUGUGUGUAUAUUGCUUCUAAUACCCGACGGUCAUUUGCGUAAAAGGAUUUACGUGUCGGGAAAGGGUGCA...UCAUAUU...................................................UG.CACCUG.GUGUGAU...............................UCGGCAAAGUCU................................................................................................GACACAC.CCAG....UUAAAGACAAUAUUAAA........................................................................UUUAGAUUCA...................................................................................................................................................................................................................................................................................................AAAUGGAGGAA.A.GACA.CAUGGCUCGUAUUGCAGGUGUAGACUUACCAAGAGACAAAC.......................................................................................................................................................................................................................................................................
#=GR SRS075398_C2026444/141-440 CODON                          .................................................................................................................................................................................................................................................................................................................................................................................................................................................................................................................................................................................................................................................................................................................................................................................................................................................................................GUA.........................................................................................................................................................................................................................................................................
#=GR SRS075398_C2026444/141-440 TT_RNIE_SLOW                   .............................................................................................................................................................................................................................................................................................................................................................................................................................................................................................................................................................................................................................................................................................................................................................................................................................................................................................................................................................................................................................................................................................................................................................
SRS023346_C1056305/267-1                                       UACGCAUUUGGCAGAUUGCCUCAUAUGAAGGCUGGUGGUCUUGACACAUACACGAGAACUUGGAUACAGGUUCUUUCUUCUGCAUUCGGCAGGACAGUAUGUGUGUGUAUAUUGCUUCUAAUACCCGACGGUCAUUUGCGUAAAAGGAUUUACGUGUCGGGAAAGGGUGCA...UCAUAUU...................................................UG.CACCUG.GUGUGAU...............................UCGGCAAAGUCU................................................................................................GACACAC.CCAG....UUAAAGACAAUAUUAAA........................................................................UUUAGAUUCA...................................................................................................................................................................................................................................................................................................AAAUGGAGGAA.A.GACA.CAUGGCUC........................................................................................................................................................................................................................................................................................................
#=GR SRS023346_C1056305/267-1 CODON                            .............................................................................................................................................................................................................................................................................................................................................................................................................................................................................................................................................................................................................................................................................................................................................................................................................................................................................................................................................................................................................................................................................................................................................................
#=GR SRS023346_C1056305/267-1 TT_RNIE_SLOW                     .............................................................................................................................................................................................................................................................................................................................................................................................................................................................................................................................................................................................................................................................................................................................................................................................................................................................................................................................................................................................................................................................................................................................................................
BABA01009209.1/207-769                                         UACGCAUUUGGCAGAUUGCCUCACAAGAAGGCUGGUGGUCUUGACACAUACACGAGAACUUGGAUACAGGUUCUUUCUUCUGCAUUCGGCAGGACAGUAUGUGUGUGUAUAUUGCUUCUAAUACCCGACGGUCAUUUGCGUAAAAAGAUUUACGUGUCGGGAAAGGGUGCA...UCAUAUU...................................................UG.CACCUG.GUGUGAU...............................UCAGCAAAGUCU................................................................................................GACACAC.CCAG....UUNAAGACAAUAUUAAA........................................................................UUUAGAUUCA...................................................................................................................................................................................................................................................................................................AAAUGGAGGAA.A.GACA.CAUGGCUCGUAUUGCAGGUGUAGACUUACCAAGAGACAAACGUGUAGAAAUCGGACUUACUUAUAUUUACGGAAUCGGAAAAACAUCCGCUAUCCGUAUCCUUGCAGAUGCAGGAGUAGAUCCAGAUACACGUGUUAGAGAUUUGACACAGGACGACGUUNAGAAAAUCAGUGAAGUGAUCGAUGAGACUCAGGUUGUAGAAGGUGAUCUCAGAAGAGAAAUCCAGUUAAACAUCAAGAGACUUAAAGAAAUCGGAUGCUACCGUGGAAUCCGUCACAGAAAAGGACUUCCGGUACGUGGUCAG
#=GR BABA01009209.1/207-769 CODON                              ............................................................................................................................................................................................................................................................................................................................................................................................................................................................................................................................................................................................................................................................................................................................................................................................................................AUG..............................................................................................................................................................................................................................................................................................................................
#=GR BABA01009209.1/207-769 TT_RNIE_SLOW                       .............................................................................................................................................................................................................................................................................................................................................................................................................................................................................................................................................................................................................................................................................................................................................................................................................................................................................................................................................................................................................................................................................................................................................................
scaffold33086_2_V1.CD-1/676-114                                UACGCAUUUGGCAGAUUGCCUCACAAGAAGGCUGGUGGUCUUGACACAUACACGAGAACUUGGAUACAGGUUCUUUCUUCUGCAUUCGGCAGGACAGUAUGUGUGUGUAUAUUGCUUCUAAUACCCGACGGUCAUUUGCGUAAAAAGAUUUGCGUGUCGGGAAAGGGUGCA...UCAUAUU...................................................UG.CACCUG.GUGUGAU...............................UCAGCAAAGUCU................................................................................................GACACAC.CCAG....UUAAAGACAAUAUUAAA........................................................................UUUAGAUUCA...................................................................................................................................................................................................................................................................................................AAAUGGAGGAA.A.GACA.CAUGGCUCGUAUUGCAGGUGUAGACUUACCAAGAGACAAACGUGUAGAAAUCGGACUUACUUAUAUUUACGGAAUCGGAAAAACAUCCGCUAUCCGUAUCCUUGCAGAUGCAGGAGUAGAUCCAGAUACACGUGUUAGAGAUUUGACACAGGACGACGUUAAGAAAAUCAGUGAAGUGAUCGAUGAGACUCAGGUUGUAGAAGGUGAUCUCAGAAGAGAAAUCCAGUUAAACAUCAAGAGACUUAAAGAAAUCGGAUGCUACCGUGGAAUCCGUCACAGAAAAGGACUUCCGGUACGUGGUCAG
#=GR scaffold33086_2_V1.CD-1/676-114 CODON                     .....................................................................................................................................................AUG.....................................................................................................................................................................................................................................................................................................................................................................................................................................................................................................................................................................................................................................................................................................................................................................................................................................................................................................................................................................................................
#=GR scaffold33086_2_V1.CD-1/676-114 TT_RNIE_SLOW              .............................................................................................................................................................................................................................................................................................................................................................................................................................................................................................................................................................................................................................................................................................................................................................................................................................................................................................................................................................................................................................................................................................................................................................
SRS012273_Baylor_scaffold_747/3196-3723                        UACGCAUUUGGCAGAUUGCCUCACAAGAAGGCUGGUGGUCUUGACACAUACACGAGAACUUGGAUACAGGUUCUUUCUUCUGCAUUCGGCAGGACAGUAUGUGUGUGUAUAUUGCUUCUAAUACCCGACGGUCAUUUGCGUAAAAAGAUUUGCGUGUCGGGAAAGGGUGCA...UCAUAUU...................................................UG.CACCUG.GUGUGAU...............................UCAGCAAAGUCU................................................................................................GACACAC.CCAG....UUAAAGACAAUAUUAAA........................................................................UUUAGAUUCA...................................................................................................................................................................................................................................................................................................AAAUGGAGGAA.A.GACA.CAUGGCUCGUAUUGCAGGUGUAGACUUACCAAGAGACAAACGUGUAGAAAUCGGACUUACUUAUAUUUACGGAAUCGGAAAAACAUCCGCUAUCCGUAUCCUUGCAGAUGCAGGAGUAGAUCCAGAUACACGUGUUAGAGAUUUGACACAGGACGACGUUAAGAAAAUCAGUGAAGUGAUCGAUGAGACUCAGGUUGUAGAAGGUGAUCUCAGAAGAGAAAUCCAGUUAAACAUCAAGAGACUUAAAGAAAUCGGAUGCUACCGUGGAA...................................
#=GR SRS012273_Baylor_scaffold_747/3196-3723 CODON             ............................................................................................................................................................................................................................................................................................................................................................................................................................................................................................................................................................................................................................................................................................................................................................................................................................AUG.......................................................................................................................................................................................................................................................................................STP....................................
#=GR SRS012273_Baylor_scaffold_747/3196-3723 TT_RNIE_SLOW      .............................................................................................................................................................................................................................................................................................................................................................................................................................................................................................................................................................................................................................................................................................................................................................................................................................................................................................................................................................................................................................................................................................................................................................
DLM024_scaffold1675_1/19278-19840                              UACGCAUUUGGCAGAUUGCCUCACAAGAAGGCUGGUGGUCUUGACACAUACACGAGAACUUGGAUACAGGUUCUUUCUUCUGCAUUCGGCAGGACAGUAUGUGUGUGUAUAUUGCUUCUAAUACCCGACGGUCAUUUGCGUAAAAAGAUUUACGUGUCGGGAAAGGGUGCA...UCAUAUU...................................................UG.CACCUG.GUGUGAU...............................UCAGCAAAGUCU................................................................................................GACACAC.CCAG....UUAAAGACAAUAUUAAA........................................................................UUUAGAUUCA...................................................................................................................................................................................................................................................................................................AAAUGGAGGAA.A.GACA.CAUGGCUCGUAUUGCAGGUGUAGACUUACCAAGAGACAAACGUGUAGAAAUCGGACUUACUUAUAUUUACGGAAUCGGAAAAACAUCCGCUAUCCGUAUCCUUGCAGAUGCAGGAGUAGAUCCAGAUACACGUGUUAGAGAUUUGACACAGGACGACGUUAAGAAAAUCAGUGAAGUGAUCGAUGAGACUCAGGUUGUAGAAGGUGAUCUCAGAAGAGAAAUCCAGUUAAACAUCAAGAGACUUAAAGAAAUCGGAUGCUACCGUGGAAUCCGUCACAGAAAAGGACUUCCGGUACGUGGUCAG
#=GR DLM024_scaffold1675_1/19278-19840 CODON                   ..............................................................................................................................................................................................................................................................................................................................................................................................................................................................................................................................................................................................................................................................................................................................................................................................................................................AUG............................................................................................................................................................................................................................................................................................................
#=GR DLM024_scaffold1675_1/19278-19840 TT_RNIE_SLOW            .............................................................................................................................................................................................................................................................................................................................................................................................................................................................................................................................................................................................................................................................................................................................................................................................................................................................................................................................................................................................................................................................................................................................................................
DOM026_scaffold2679_6/420-982                                  UACGCAUUUGGCAGAUUGCCUCUCAAGAAGGCUGGUGGUCUUGACACAUACACGAGAACUUGGAUACAGGUUCUUUCUUCUGCAUUCGGCAGGACAGUAUGUGUGUGUAUAUUGCUUCUAAUACCCGACGGUCAUUUGCGUAAAAAGAUUUACGUGUCGGGAAAGGGUGCA...UCAUAUU...................................................UG.CACCUG.GUGUGAU...............................UCAGCAAAGUCU................................................................................................GACACAC.CCAG....UUAAAGACAAUAUUAAA........................................................................UUUAGAUUCA...................................................................................................................................................................................................................................................................................................AAAUGGAGGAA.A.GACA.CAUGGCUCGUAUUGCAGGUGUAGACUUACCAAGAGACAAACGUGUAGAAAUCGGACUUACUUAUAUUUACGGAAUCGGAAAAACAUCCGCUAUCCGUAUCCUUGCAGAUGCAGGAGUAGAUCCAGAUACACGUGUUAGAGAUUUGACACAGGACGACGUUAAGAAAAUCAGUGAAGUGAUCGAUGAGACUCAGGUUGUAGAAGGUGAUCUCAGAAGAGAAAUCCAGUUAAACAUCAAGAGACUUAAAGAAAUCGGAUGCUACCGUGGAAUCCGUCACAGAAAAGGACUUCCGGUACGUGGUCAG
#=GR DOM026_scaffold2679_6/420-982 CODON                       ..............................................................................................................................................................................................................................................................................................................................................................................................................................................................................................................................................................................................................................................................................................................................................................................................................................................AUG............................................................................................................................................................................................................................................................................................................
#=GR DOM026_scaffold2679_6/420-982 TT_RNIE_SLOW                .............................................................................................................................................................................................................................................................................................................................................................................................................................................................................................................................................................................................................................................................................................................................................................................................................................................................................................................................................................................................................................................................................................................................................................
SRS023176_C906831/339-1                                        UACGCAUUUGGCAGAUUGCCUCACAAGAAGGCUGGUGGUCUUGACACAUACACGAGAACUUGGAUACAGGUUCUUUCUUCUGCAUUCGGCAGGACAGUAUGUGUGUGUAUAUUGCUUCUAAUACCCGACGGUCAUUUGCGUAAAAAGAUUUACGUGUCGGGAAAGGGUGCA...UCAUAUU...................................................UG.CACCUG.GUGUGAU...............................UCAGCAAAGUCU................................................................................................GACACAC.CCAG....UUAAAGACAAUAUUAAA........................................................................UUUAGAUUCA...................................................................................................................................................................................................................................................................................................AAAUGGAGGAA.A.GACA.CAUGGCUCGUAUUGCAGGUGUAGACUUACCAAGAGACAAACGUGUAGAAAUCGGACUUACUUAUAUUUACGGAAUCGGAA................................................................................................................................................................................................................................
#=GR SRS023176_C906831/339-1 CODON                             ............................................................................................................................................................................................................................................................................................................................................................................................................................................................................................................................................................................................................................................................................................................................................................................................................................AUG..........................................................................................STP.................................................................................................................................................................................................................................
#=GR SRS023176_C906831/339-1 TT_RNIE_SLOW                      .............................................................................................................................................................................................................................................................................................................................................................................................................................................................................................................................................................................................................................................................................................................................................................................................................................................................................................................................................................................................................................................................................................................................................................
longitudinal_525_50/44560-45122                                UACGCAUUUGGCAGAUUGCCUCACAAGAAGGCUGGUGGUCUUGACACAUACACGAGAACUUGGAUACAGGUUCUUUCUUCUGCAUUCGGCAGGACAGUAUGUGUGUGUAUAUUGCUUCUAAUACCCGACAGUCAUUUGCGUAAAAAGAUUUACGUGUCGGGAAAGGGUGCA...UCAUAUU...................................................UG.CACCUG.GUGUGAU...............................UCAGCAAAGUCU................................................................................................GACACAC.CCAG....UUAAAGACAAUAUUAAA........................................................................UUUAGAUUCA...................................................................................................................................................................................................................................................................................................AAAUGGAGGAA.A.GACA.CAUGGCUCGUAUUGCAGGUGUAGACUUACCAAGAGACAAACGUGUAGAAAUCGGACUUACUUAUAUUUACGGAAUCGGAAAAACAUCCGCUAUCCGUAUCCUUGCAGAUGCAGGAGUAGAUCCAGAUACACGUGUUAGAGAUUUGACACAGGACGACGUUAAGAAAAUCAGUGAAGUGAUCGAUGAGACUCAGGUUGUAGAAGGUGAUCUCAGAAGAGAAAUCCAGUUAAACAUCAAGAGACUUAAAGAAAUCGGAUGCUACCGUGGAAUCCGUCACAGAAAAGGACUUCCGGUACGUGGUCAG
#=GR longitudinal_525_50/44560-45122 CODON                     ..............................................................................................................................................................................................................................................................................................................................................................................................................................................................................................................................................................................................................................................................................................................................................................................................................................................AUG............................................................................................................................................................................................................................................................................................................
#=GR longitudinal_525_50/44560-45122 TT_RNIE_SLOW              .............................................................................................................................................................................................................................................................................................................................................................................................................................................................................................................................................................................................................................................................................................................................................................................................................................................................................................................................................................................................................................................................................................................................................................
NLM007_scaffold2834_4/3318-3808                                UACGCAUUUGGCAGAUUGCCUCACAAGAAGGCUGGUGGUCUUGACACAUACACGAGAACUUGGAUACAGGUUCUUUCUUCUGCAUUCGGCAGGACAGUAUGUGUGUGUAUAUUGCUUCUAAUACCCGACGGUCAUUUGCGUAAAAAGAUUUACGUGUCGGGAAAGGGUGCA...UCAUAUU...................................................UG.CACCUG.GUGUGAU...............................UCAGCAAAGUCU................................................................................................GACACAC.CCAG....UUAAAGACAAUAUUAAA........................................................................UUUAGAUUCA...................................................................................................................................................................................................................................................................................................AAAUGGAGGAA.A.GACA.CAUGGCUCGUAUUGCAGGUGUAGACUUACCAAGAGACAAACGUGUAGAAAUCGGACUUACUUAUAUUUACGGAAUCGGAAAAACAUCCGCUAUCCGUAUCCUUGCAGAUGCAGGAGUAGAUCCAGAUACACGUGUUAGAGAUUUGACACAGGACGACGUUAAGAAAAUCAGUGAAGUGAUCGAUGAGACUCAGGUUGUAGAAGGUGAUCUCAGAAGAGAAAUCCAGUUAAAC........................................................................
#=GR NLM007_scaffold2834_4/3318-3808 CODON                     ..............................................................................................................................................................................................................................................................................................................................................................................................................................................................................................................................................................................................................................................................................................................................................................................................................................................AUG.................................................................................................................................................................................................................................STP........................................................................
#=GR NLM007_scaffold2834_4/3318-3808 TT_RNIE_SLOW              .............................................................................................................................................................................................................................................................................................................................................................................................................................................................................................................................................................................................................................................................................................................................................................................................................................................................................................................................................................................................................................................................................................................................................................
SRS015578_WUGC_scaffold_47109/267-1                            UACGCAUUUGGCAGAUUGCCUCACAAGAAGGCUGGUGGUCUUGACACAUACACGAGAACUUGGAUACAGGUUCUUUCUUCUGCAUUCGGCAGGACAGUAUGUGUGUGUAUAUUGCUUCUAAUACCCGACGGUCAUUUGCGUAAAAAGAUUUACGUGUCGGGAAAGGGUGCA...UCAUAUU...................................................UG.CACCUG.GUGUGAU...............................UCAGCAAAGUCU................................................................................................GACACAC.CCAG....UUAAAGACAAUAUUAAA........................................................................UUUAGAUUCA...................................................................................................................................................................................................................................................................................................AAAUGGAGGAA.A.GACA.CAUGGCUC........................................................................................................................................................................................................................................................................................................
#=GR SRS015578_WUGC_scaffold_47109/267-1 CODON                 .............................................................................................................................................................................................................................................................................................................................................................................................................................................................................................................................................................................................................................................................................................................................................................................................................................................................................................................................................................................................................................................................................................................................................................
#=GR SRS015578_WUGC_scaffold_47109/267-1 TT_RNIE_SLOW          .............................................................................................................................................................................................................................................................................................................................................................................................................................................................................................................................................................................................................................................................................................................................................................................................................................................................................................................................................................................................................................................................................................................................................................
NZ_JAGQ01000004.1/1161327-1161889                              UACGCAUUUGGCAGAUUGCCUCAUAUGAAGGCUGGUGGUCUUGACACAUACACGAGAACUUGGAUACAGGUUCUUUCUUCUGCAUUCGGCAGGACAGUAUGUGUGUGUAUAUUGCUUCUAAUACCCGACGGUCAUUUGCGUAAAAAGAUUUACGUGUCGGGAAAGGGUGCA...UCAUAUU...................................................UG.CACCUG.GUGUGAU...............................UCAGCAAAGUCU................................................................................................GACACAC.CCAG....UUAAAGACAAUAUUAAA........................................................................UUUAGAUUCA...................................................................................................................................................................................................................................................................................................AAAUGGAGGAA.A.GACA.CAUGGCUCGUAUUGCAGGUGUAGACUUACCAAGAGACAAACGUGUAGAAAUCGGACUUACUUAUAUUUACGGAAUCGGAAAAACAUCCGCUAUCCGUAUCCUUGCAGAUGCAGGAGUAGAUCCAGAUACACGUGUUAGAGAUUUGACACAGGACGACGUUAAGAAAAUCAGUGAAGUGAUCGAUGAGACUCAGGUUGUAGAAGGUGAUCUCAGAAGAGAAAUCCAGUUAAACAUCAAGAGACUUAAAGAAAUCGGAUGCUACCGUGGAAUCCGUCACAGAAAAGGACUUCCGGUACGUGGUCAG
#=GR NZ_JAGQ01000004.1/1161327-1161889 CODON                   .............................................................................................................................................................................................................................................................................................................................................................................................................................................................................................................................................................................................................................................................................................................................................................................................................................................................................................................................................................................................................................................................................................................................................................
#=GR NZ_JAGQ01000004.1/1161327-1161889 TT_RNIE_SLOW            .............................................................................................................................................................................................................................................................................................................................................................................................................................................................................................................................................................................................................................................................................................................................................................................................................................................................................................................................................................................................................................................................................................................................................................
SRS057717_LANL_scaffold_8560/1-440                             ...........................................................................................................................CCCGACGGUCAUUUGCGUAAAAAGAUUUGCGUGUCGGGAAAGGGUGCA...UCAUAUU...................................................UG.CACCUGG.UGUGAU...............................UCAGCGAAGUCU................................................................................................GACACA.CCCAG....UUAAAGACAAUAUUAAA........................................................................UUUAGAUUCA...................................................................................................................................................................................................................................................................................................AAAUGGAGGAA.A.GACA.CAUGGCUCGUAUUGCAGGUGUAGACUUACCAAGAGACAAACGUGUAGAAAUCGGACUUACUUAUAUUUACGGAAUCGGAAAAACAUCCGCUAUCCGUAUCCUUGCAGAUGCAGGAGUAGAUCCAGAUACACGUGUUAGAGAUUUGACACAGGACGACGUUAAGAAAAUCAGUGAAGUGAUCGAUGAGACUCAGGUUGUAGAAGGUGAUCUCAGAAGAGAAAUCCAGUUAAACAUCAAGAGACUUAAAGAAAUCGGAUGCUACCGUGGAAUCCGUCACAGAAAAGGACUUCCGGUACGUGGUCAG
#=GR SRS057717_LANL_scaffold_8560/1-440 CODON                  ............................................................................................................................................................................................................................................................................................................................................................................................................................................................................................................................................................................................................................................................................................................................................................................................................................AUG..............................................................................................................................................................................................................................................................................................................................
#=GR SRS057717_LANL_scaffold_8560/1-440 TT_RNIE_SLOW           .............................................................................................................................................................................................................................................................................................................................................................................................................................................................................................................................................................................................................................................................................................................................................................................................................................................................................................................................................................................................................................................................................................................................................................
4491488.3_NODE_4718/3665-3146                                  ACACAUACACGAGAACUUGGAUACAGGUUCUUUCUUCUGCAUUCGGCAGGACAGUAUGUGUGUGUAUAUUGCUUCUAAUA...........................................CCCGACGGUCAUUUGCGUAAAAAGAUUUGCGUGUCGGGAAAGGGUGCA...UCAUAUU...................................................UG.CACCUGG.UGUGAU...............................UCAGCGAAGUCU................................................................................................GACACA.CCCAG....UUAAAGACAAUAUUAAA........................................................................UUUAGAUUCA...................................................................................................................................................................................................................................................................................................AAAUGGAGGAA.A.GACA.CAUGGCUCGUAUUGCAGGUGUAGACUUACCAAGAGACAAACGUGUAGAAAUCGGACUUACUUAUAUUUACGGAAUCGGAAAAACAUCCGCUAUCCGUAUCCUUGCAGAUGCAGGAGUAGAUCCAGAUACACGUGUUAGAGAUUUGACACAGGACGACGUUAAGAAAAUCAGUGAAGUGAUCGAUGAGACUCAGGUUGUAGAAGGUGAUCUCAGAAGAGAAAUCCAGUUAAACAUCAAGAGACUUAAAGAAAUCGGAUGCUACCGUGGAAUCCGUCACAGAAAAGGACUUCCGGUACGUGGUCAG
#=GR 4491488.3_NODE_4718/3665-3146 CODON                       ..............................................................................................................................................................................................................................................................................................................................................................................................................................................................................................................................................................................................................................................................................................................................................................................................................................................AUG............................................................................................................................................................................................................................................................................................................
#=GR 4491488.3_NODE_4718/3665-3146 TT_RNIE_SLOW                .............................................................................................................................................................................................................................................................................................................................................................................................................................................................................................................................................................................................................................................................................................................................................................................................................................................................................................................................................................................................................................................................................................................................................................
SRS017521_Baylor_scaffold_33616/415-1                          ACACAUACACGAGAACUUGGAUACAGGUUCUUUCUUCUGCAUUCGGCAGGACAGUAUGUGUGUGUAUAUUGCUUCUAAUA...........................................CCCGACGGUCAUUUGCGUAAAAAGAUUUGCGUGUCGGGAAAGGGUGCA...UCAUAUU...................................................UG.CACCUGG.UGUGAU...............................UCAGCGAAGUCU................................................................................................GACACA.CCCAG....UUAAAGACAAUAUUAAA........................................................................UUUAGAUUCA...................................................................................................................................................................................................................................................................................................AAAUGGAGGAA.A.GACA.CAUGGCUCGUAUUGCAGGUGUAGACUUACCAAGAGACAAACGUGUAGAAAUCGGACUUACUUAUAUUUACGGAAUCGGAAAAACAUCCGCUAUCCGUAUCCUUGCAGAUGCAGGAGUAGAUCCAGAUACACGUGUUAGAGAUUUGACACAGGACGACGUUAAGAAAAUCAGUGAAGUGAUCGAUGAGACUCAGGUUGUA.........................................................................................................
#=GR SRS017521_Baylor_scaffold_33616/415-1 CODON               ............................................................................................................................................................................................................................................................................................................................................................................................................................................................................................................................................................................................................................................................................................................................................................................................................................AUG..................................................................................................................................................................................................................STP.........................................................................................................
#=GR SRS017521_Baylor_scaffold_33616/415-1 TT_RNIE_SLOW        .............................................................................................................................................................................................................................................................................................................................................................................................................................................................................................................................................................................................................................................................................................................................................................................................................................................................................................................................................................................................................................................................................................................................................................
longitudinal_460_95/247485-248103                              GCGGAAAAGUAUUUAUUUAGGUUUUGUUUAUUCAUUUAGGCGGCUGUAGCAAUGACACGCCUGGGUACGUGUAAUUGCUUUAUAAUAUAACGUGAAGAACUUCUUCACCGCAUAUUGCUUAUAAUACCGGACGUCAUUUGCCUGUAUCAUCAGGUAUCCGGAAAGGUCGU....GCUAUCUA...................................................A.CGGCUGGUUCUGA................................CUGGU........................................................................................................UCAGGGCCCAA....UUUGAGACAAUAUUAACUAGA....GGGA.AUAUGAUUUG..UGC.......UGAAUGCUUCAG.........................AUAUU..............................................................................................................................................................................................................................................CUGAGCCGAUGCAUGAUGAUAACA...GUCCCAGAUUCA...................AAAUGGAGGAA.A.UUCA.CAUGGCUCGUAUUGCUGGUGUAGACUUACCAAGAGACAAACGUGUAGAAAUCGGUCUUACUUAUAUCUAUGGUAUUGGUAGAACAAGUGCUGACCGUAUUCUGAAAGAAGCAGGGGUUAAUCCUGACACUCGCUGCAGAGAUUUAACCGAUGAAGAAGUUAAAAAAAUCAGUGCAGUUAUCGACGAAACACAGACUGUAGAAGGUGAUCUUCGUAGAGAAAUCGCUCUUAAUAUUAAGAGAUUACAGGAAAUCGGAUGCUACAGAGGUAUCCGUCAUAGAAAAGGACUUCCGGUUCGUGGUCAG
#=GR longitudinal_460_95/247485-248103 CODON                   ..............................................................................................................................................................................................................................................................................................................................................................................................................................................................................................................................................................................................................................................................................................................................................................................................................................................AUG............................................................................................................................................................................................................................................................................................................
#=GR longitudinal_460_95/247485-248103 TT_RNIE_SLOW            .............................................................................................................................................................................................................................................................................................................................................................................................................................................................................................................................................................................................................................................................................................................................................................................................................................................................................................................................................................................................................................................................................................................................................................
4448814.3_Contig36431/43-666                                   AGAUGACACACACGGUCGUGUGGAACUGACUAUUAAAAUAUACAAGGACGCACCAGAGUCUUCUACAGGCACAUUGGUGUAAGGAUCGGGUGUCACAUACCAUAUUCGAUCCCUGGUAUAUUGCUUAUAAUACCGGCUCGUCAUUACCGUAAGGUGGCCGGAAAGGCUGCGC..GGUC.....................................................GCG.CGGCUGGGAGUGA............AAAA................AAC............................................................................UUUU.........................CUUACUCCCCAA....UUUGAGACAAUAUUAAUAAGAGCA.GUCAUCA..........CAUACA..CAUUUCAGG.CUUUG........................GCGA..............................................................................................................................................................................................................................................CAAAGA..GCUGUGUGAGCGGA......CUGACAGAAUUCA..................AAAUGGAGGAA.U.UUUACAAUGGCUCGUAUUGCUGGUGUAGACUUACCAAGAGACAAACGUGUAGAAAUCGGACUUACUUAUAUUUAUGGAAUCGGAAGAGUAAGUGCGAACCGUAUUUUUAACAGAGGCUGGUGUAAAUCCAGAUACUCGUGUAAGAGACUUAACAGAUGAUGAAGUUAAGAAAAUCAGUGCUGUAAUUGAUGAAACACAGAUGGUAGAAGGUGAUCUUCGUAGAGAAAUCGCUUUAAACAUCAAGAGAUUACAGGAGAUUGGAUGCUACAGAGGUAUCCGUCAUAGAAAAGGACUUCCUGUUCGUGGACA
#=GR 4448814.3_Contig36431/43-666 CODON                        ...................................................................................................................................................................................................................................................................................................................................................................................................................................................................................................................................................................................................................................................................................................................................................................................................................................................................................................................................AUG.......................................................................................................................................................................................................................
#=GR 4448814.3_Contig36431/43-666 TT_RNIE_SLOW                 .............................................................................................................................................................................................................................................................................................................................................................................................................................................................................................................................................................................................................................................................................................................................................................................................................................................................................................................................................................................................................................................................................................................................................................
JGI20163J15578_10056589/1560-2153                              GUAGCACGUUAUGGCUGAGCGCCAUAUACAUCUUUACAAACCCAAAGGUUUGCGAGUAAGCUCACACCUUCGGUUUUGCAAAGAUGUGCAUACCUUGACAGGUAAGUAUGUUGCUUAUAAUACUCGGUGGAUAAUUAGUAAUUUCAUUAGGUUUCAUCGGGAAAGGGCGUGUU.AUA.....................................................AACA.UGCCUGGGCUG..............GGAU................AUCGGUGUAUUUUCGCCGGUAGGACAAGGUGGAAGC...........................................GUCCG...........................CAGCCUCAA....UUAGAGACAACGUAAACAC.........................................................................................................................................................................................................................................................................................................................................................AAGAUUUCA.................AGAUGGAGGAA.AGAGUA.CAUGGCUCGUAUUUCAGGGGUAGACUUACCAAGAGGCAAGCGUGUAGAGAUUGGUCUGACUUACAUUUACGGGAUUGGAAGAGCAAGUUCAAACCGUAUCCUGGCAGAUGCAGGUGUGGAUCCAAACACUCGUGUCAGAGAUUUGACCCAAGAAGAUGUUAAGAAAAUCAGUGACGUUAUUGAAGAGACGCAAAUGGUAGAAGGGGAUCUUCGUAGAGAGAUUCAAUUGAAUAUUAAGCGAUUGCAAGAGAUUGGCUGCUAUCGUGGAAUCCGUCAUAGAAGAGGAUUGCCGGUUCGUGGUCAA
#=GR JGI20163J15578_10056589/1560-2153 CODON                   ..............................................................................................................................................................................................................................................................................................................................................................................................................................................................................................................................................................................................................................................................................................................................................................................................................................................AUG............................................................................................................................................................................................................................................................................................................
#=GR JGI20163J15578_10056589/1560-2153 TT_RNIE_SLOW            .............................................................................................................................................................................................................................................................................................................................................................................................................................................................................................................................................................................................................................................................................................................................................................................................................................................................................................................................................................................................................................................................................................................................................................
JGI20163J15578_10006853/4045-4722                              GUUGCUUAACAUACAAAAAAACGGCAAGGAAUGUAGAUAACAAACCCAAAGGUUUGUGAGCAAGCUCACACCUUCGGUUUUGCCAAGAUAUGCAUACCUUGACAGGUAAGUAUGUUGCUUAUAAUACUCGAUGGAUAUCGCCUUUUAUUGGCUCUGUCGGGAAAGGGUGUGUCGUUCUGUGGAUAU..G........................................UGACA.UGCCUGGGCUG...GGAUAUCGG.UGGAU................UUUCACCGGUAGGAUAUAAUAACCGACAACGCAGUUGCUUGGUCCGUCAUUUUAUUGGCUAAU................GUCCG...........................CAGCCUCAA....UUAGGGACAACGUAAACAGAUA...GAAAGAUUUUGAUUCU................................................AUCACCA.......................................................................................................................................................................................................................................................................GAUUCAAGCAAGAUUUCA.............AAAUGGAGGAA.AAGAUA.CAUGGCUCGUAUUUCAGGGGUAGACUUACCAAGAGGCAAGCGUGUAGAGAUUGGAUUAACUUACAUUUAUGGGAUAGGAAGAGCAAGCUCAAAUCGUAUCCUGGCAGAUGCGGGAGUAGAUCCAAACACCCGGGUCAGAGAUUUGACUCAAGAAGAUGUUAAGAAAAUCAGUGAUGUGAUUGAAGAAACGCAAAUGGUAGAAGGGGAUCUACGUAGAGAGAUUCAAUUGAAUAUUAAGCGUUUACAAGAGAUUGGCUGCUAUCGUGGGAUCCGUCAUAGAAGAGGAUUGCCGGUUCGUGGUCAA
#=GR JGI20163J15578_10006853/4045-4722 CODON                   ..............................................................................................................................................................................................................................................................................................................................................................................................................................................................................................................................................................................................................................................................................................................................................................................................................................................AUG............................................................................................................................................................................................................................................................................................................
#=GR JGI20163J15578_10006853/4045-4722 TT_RNIE_SLOW            .............................................................................................................................................................................................................................................................................................................................................................................................................................................................................................................................................................................................................................................................................................................................................................................................................................................................................................................................................................................................................................................................................................................................................................
HCF14C_2_1_1_newblercontig58175/179-505                        CCCCGUGGAGACGCGGAUAAAAACAGGAUUAUUUCGUUGCGAUAUUGCCUUUUAAUACCGGCGCAGGAUCCGGCGCGGUAUCCAUCCCCUGACUGCCGCUGACUUGAACAGGGGGUGCGCGCAUUUGCGGGAACUGAAAAGGUUCCGGCUUAAUGCACCGGAAAGGUCGUCU..CUUCUCACA......UUUCC........GACG......GGAGGCGGGG........AGGA.CGGCUGGAUGCAUG...............................UCCGG.......................................................................................................CAUGUAUCCCAA....UUAGAGACAAUACGGA............................................UGCGC........................GGUGUGU...........................................................................................................................................................................................................................................GCGCAU...........................UCAGGAGAA.................AGAUGGAGGAA.U.AACACAAUGGCUCGUAUAGCUGGUGUAGACUUACCAA................................................................................................................................................................................................................................................................................
#=GR HCF14C_2_1_1_newblercontig58175/179-505 CODON             .............................................................................................................................................................................................................................................................................................................................................................................................................................................................................................................................................................................................................................................................................................................................................................................................................................................................................................................................................................................................................................................................................................................................................................
#=GR HCF14C_2_1_1_newblercontig58175/179-505 TT_RNIE_SLOW      .............................................................................................................................................................................................................................................................................................................................................................................................................................................................................................................................................................................................................................................................................................................................................................................................................................................................................................................................................................................................................................................................................................................................................................
AUXO011545607.1/384-1                                          AAGUGCAAGAUCAUUAAAAGAAAGGGCGCAAUCAGAAUCAUCUGUGAGAACCCGAAGCACAAACAGCGCCAGGGCUGAUUCCUGGAAAAAGCGGCUGAAUCAUUAACAUGUAUUGCCUAAUACCGAAGGGCAGUGCCGGCCGGAAGGCCGAAACAUUUCGGAAAGGCUGCAGU.GAAAU.........AUUCGCAGGUUCGGAAA.GUGAUCGUCACACUUUGCCCACAGACUG.CAGCUGGGCGUU.................................ACCGA.........................................................................................................GGCGCCUCAA....UUAGGAAUCA...............GAUGAGCUGCGUGUGGAGGCAUC.CCAUUUCAC..CUUGC........................AGAUCU............................................................................................................................................................................................................................................GCAAGU..GAUGCCGCACCCGGAAGAU.UCAUCUCAAAAGA..................AAAUGGAGGAA.ACAGUA.CAUGGCUCGUAUAGCUGGUAUCGACU......................................................................................................................................................................................................................................................................................
#=GR AUXO011545607.1/384-1 CODON                               ...........................................................................................................................................................................................................................................................................................................................................................................................................................PTS.....................................................................................................................................................................................................................................................................................................................................................................................................................................GUA.......................................................................................................................................................................................................................................................................................
#=GR AUXO011545607.1/384-1 TT_RNIE_SLOW                        .............................................................................................................................................................................................................................................................................................................................................................................................................................................................................................................................................................................................................................................................................................................................................................................................................................................................................................................................................................................................................................................................................................................................................................
AUXO017992350.1/12-643                                         UUGUGAGAAUCCAAAGCAUAAACAGCGUCAGGGCUGAUCCGUCAUUCAGUCUGUUGCGGCGGCUGUUAUGCCAGCUGAAAUAUUAUAAAGUGAGAACUGACUGGCUGCGUCAGGAAUCCUCUAUAAUAUUUGCUUAAUCCCCGGCUCGAUCAUGAGACGGGAAAGGCUGUGC..GGGA.....................................................GCA.CAGCUGGAUGC..................................GUCAUACCG......................................................................................................GCAUCCCAU....UUAGGUUAUUUUUAAA.........GGAGGAACAAGUA....ACAUG.GCUCGUA.....UUUCU...................GGU..GUAGAUU..................................................................................................U.......................................................................................................................ACCG.............AGAGACAAACGUGUGGAAAUAGGUC...UUACCUAUAUCUACGG...............UAUUGGAAGAG.CAUCUUCCAUGAGAAUCCUUGCGCAGGCAGGUGUCAACCCGGAUACCCGCGUCAGAGAUCUGACAGAUGAUGAGGUCAGAAAGAUCGCAGGCGUCAUCGAUGAGACGCAGAUGGUAGAAGGUGAUCUGAGACGUGAAAUCGCUAUGAACAUCAAACGUCUGCAGGAGAUCGGCUGCUAUCGCGGCAUCCGGCAUAGAAAAGGACUUCCGGUUCGUGGUCAGAAGACCAAGACAAAUGCAAGAACCUGUAAGGGUCCGAGAAGAACCGUUGCCAACAAGAAGAAAUAAUAAUUUAUAUAAGUAGAAAAGGUG
#=GR AUXO017992350.1/12-643 CODON                              ................................................................................................................................................................................................................................................................................................................................................................................................................................................................AUG...............................................................................................................................................................................................................................................................................................................................................................................................................................................................................................................................................................................................................................................................STP........................
#=GR AUXO017992350.1/12-643 TT_RNIE_SLOW                       .............................................................................................................................................................................................................................................................................................................................................................................................................................................................................................................................................................................................................................................................................................................................................................................................................................................................................................................................................................................................................................................................................................................................................................
NZ_JNKK01000010.1/51360-50731                                  UUGUGAGAAUCCAAAGCAUAAACAGCGUCAGGGCUGAUCCGUCAUUUGGUCUUUAAUGAUGGCUGUUGUGCCAGCUUAAAUAUUAUAAAGUGAUAACUGACUGGCUGCGUCAGGAACCCUCUAUAAUAUUUGCUUAAUCCCCGGCUCGAUCAUGAGAAGGGAAAGGCUGUAC..GGGA.....................................................GUA.CAGCUGGAUGC..................................GUCAUACCG......................................................................................................GCAUCCCAU....UUAGGUUAUUUAAA...........GGAGGAACAAGUA....ACAUG.GCUCGUA.....UUUCU...................GGU..GUAGAUU..................................................................................................U.......................................................................................................................ACCG.............AGAGACAAACGUGUGGAAAUAGGUC...UUACCUAUAUCUACGG...............AAUUGGAAGAG.CAUCUUCCAUGAAAAUCCUUGCGCAGGCAGGUGUCAACCCGGAUACCCGCGUCAGAGAUCUGACAGAUGAUGAAGUCAGAAAGAUCGCAGGCGUUAUCGACGAGACACAGAUGGUCGAGGGUGAUCUGAGACGUGAGAUCGCUAUGAAUAUCAAGCGUCUGCAGGAAAUCGGCUGCUAUCGCGGCAUCCGGCAUAGAAAAGGACUUCCGGUUCGUGGUCAGAAGACAAAGACGAAUGCAAGAACCUGUAAGGGUCCGAGAAGAACCGUUGCCAACAAGAAGAAAUAAUUAUAUUUAGAAGAAAAGGUGAAA
#=GR NZ_JNKK01000010.1/51360-50731 CODON                       ..................................STP...........................................................................................................................................................................................................................................................................................................................................................................................................................AUG...............................................................................................................................................................................................................................................................................................................................................................................................................................................................................................................................................................................................................................................................STP........................
#=GR NZ_JNKK01000010.1/51360-50731 TT_RNIE_SLOW                .............................................................................................................................................................................................................................................................................................................................................................................................................................................................................................................................................................................................................................................................................................................................................................................................................................................................................................................................................................................................................................................................................................................................................................
AUXO011286893.1/61-630                                         UUUAAAGUGCUCUGCCGCAAGGCGGGCAGCCGGAUUUAUUUCGCACGGAUAUUGUUUUCACACCGACACAGGAUCAGCAGAUCACAUGCCUGCGCCAUCCGCUGGCAGCGCAAGGCAGGCUGCAUUGCAAGGACAUAAGGGUCCAUGGCUUAAUGUGCCGGAAAGGCUGUAUG.GGUG....................................................CAUA.CAGCUGGGUGU..................................CUAUGC.........................................................................................................ACACCCCAG....UCAGAAACAAUACACG..........................GAUAUC................C........................UGAUC.............................................................................................................................................................................................................................................G.......GAUAUC...................CAGACAGA..................AAAUGGAGGAA.U.AACA.CAUGGCUCGUAUUGCUGGUGUAGACUUACCGAGAGAAAAACGUAUCGAGAUCGGUCUUACCUAUAUUUAUGGAAUUGGAAGAACCAGCUCGAACAAGAUUCUGGAAGCAGCGAACGUAAAUCCCGAUACCCGUGUCAGGGAUCUGACGGAUGAAGAAGUUGAUAAGAUCCGCGUUUCUAUGGAAGAGCUCGGCAUCCUGGUAGAGGGUGACCUUCGCCGUGAGAUCGCGAUGAACAUCAAGAGACUUCAGGAAAUUGGUUGCUACAGAGGUAUCCGUCACAGAAGAGGACUUCCGGUCCGCGGA
#=GR AUXO011286893.1/61-630 CODON                              ..............................................................................................................................................................................................................................................................................................................................................................................................................................................................................................................................................................................................................................................................................................................................................................................................................................................AUG............................................................................................................................................................................................................................................................................................................
#=GR AUXO011286893.1/61-630 TT_RNIE_SLOW                       .............................................................................................................................................................................................................................................................................................................................................................................................................................................................................................................................................................................................................................................................................................................................................................................................................................................................................................................................................................................................................................................................................................................................................................
AUXO012939603.1/747-1061                                       UAAAGUGCUCUGCCAUACGGCGGGCAGGAGGAUUUAUUUCGCUCGGAUAUUGCUUUAACACCGACACAGGAUCAGCAGAUCACAUGUGCUGCGCCAUCCGCUAACAGCGCAGGAACAGGCUGCAUUGCAAGGGCAUCAGGGCCCAUGGCUUAAUGUGCCGGAAAGGCUGUAU..UUCAC....................................................AUA.CAGCUGGGUGU..................................CCAUGUU........................................................................................................ACACCCCAG....UUAGAAACAAUACAC..........GGA................................UAUCC........................CAACCA............................................................................................................................................................................................................................................GGAUA.........................UCCCCAAAAGA..................AAAUGGAGGAA.AUUUCA.CAUGGCUCGUAUUGCUGGUGUAGACUUACCGAGAGAGAAACGUAUC..................................................................................................................................................................................................................................................................
#=GR AUXO012939603.1/747-1061 CODON                            .............................................................................................................................................................................................................................................................................................................................................................................................................................................................................................................................................................................................................................................................................................................................................................................................................................................................................................................................................................................................................................................................................................................................................................
#=GR AUXO012939603.1/747-1061 TT_RNIE_SLOW                     .............................................................................................................................................................................................................................................................................................................................................................................................................................................................................................................................................................................................................................................................................................................................................................................................................................................................................................................................................................................................................................................................................................................................................................
longitudinal_461_56/109507-110116                              UUUGUGCGAACAUUAUUUAGGCGGCUGAUAGUAGACACGCCAGGAAGCGUGUAGACUAUUUGAAAUAUACAAGGAAACACCUUUAGCCGGUGAGACUCCUCGUAUAUUGCUUAUAAUGCCGGCCCGUCAUUACCGGGUAUCUAUGGAUAUACGGUGGCCGGAAAGGGUACG...GAUACCGAAA................................................CG.UACCUGGGC....................................GAGCAAAGCGCAA....................................................................................................GCCCCUA....UUAAAGACGAUAU...............GUAAA.........CUU........UUAAGA.CGUGC........................UCGAAUCUUACGCG....................................................................................................................................................................................................................................GCGCGUCU...GAGCGCAACA.......ACCAAGAAAACAGA.................AAGUGGAGGAA.A.AUCA.CAUGGCUCGUAUUGCAGGUGUAGACUUACCAAGAGACAAACGUGUUGAAAUCGGAUUAACUUAUAUUUAUGGAAUUGGCAGAACAAGCGCAACCCGUAUUUUGACAGAGGCAGGAGUUAAUCCUGACAUUCGCUGCAGAGAUCUUACAGAUGAAGAUGUAAAGAAAAUCAGCGCAGUAAUUGAUGAGACCCAGACGGUAGAAGGUGAUCUUAGAAGAGAGAUCGCUCUGAACAUCAAGAGAUUACAGGAAAUCGGAUGCUAUAGAGGAAUCCGUCACAGAAAAGGACUUCCGGUUCGUGGUCAG
#=GR longitudinal_461_56/109507-110116 CODON                   ..............................................................................................................................................................................................................................................................................................................................................................................................................................................................................................................................................................................................................................................................................................................................................................................................................................................AUG............................................................................................................................................................................................................................................................................................................
#=GR longitudinal_461_56/109507-110116 TT_RNIE_SLOW            .............................................................................................................................................................................................................................................................................................................................................................................................................................................................................................................................................................................................................................................................................................................................................................................................................................................................................................................................................................................................................................................................................................................................................................
NZ_KQ236746.1/368580-369226                                    CGUGUUAUCAGAUUAUGCACACAAAAUAGGCGGCUGAUAGUAGACACACCAGGCGGUGUGUAGGCUAUUUAAAAUAUACAAGGACGCACCAUUAGCCGGUGAAUAUCCUCGUAUAUUGCUUAUAAUACCGGCCCGUCAUCACGGAGACAUCCGGUGGCCGGAAAGGGCGUG...CAUACCGA..................................................CA.CGCCUGGGAGC..................................AGCCAAA........................................................................................................GCUCCCCAG....UUAGAGACGAUA.............UGCA............................................................ACUAAAUGAGACGUGCACAGAUUUCACAAUUGGCUUUUGCAGGCUUGCCUGCGUAAAGACAGAUUGGGAAAGAUGUAUAGGGCGAAAGCCCGCAUCGAGA...........................................................................................................................................................................UGCA............................GCGGAGCGGAA..UCGAGAUGGCACGGCGGGGCAGAAUGAAGCCAGCCGGCACAGGGCGAAAGCCCGCAUCAAGAUGCAGCGAAGCGGAAUCGAGAUGGCACGGCGGAAUUCAAUCAAAAAGAAAAUGGAGGAAAUUCACAUGGCUCGUAUAGCAGGUGUAGACUUACCAAGAGACAAACGUGUAGAAAUCGGACUUACUUACAUUUAUGGAAUCGGAAGGACGAGUGCGACACGUAUCCUUAGCGAGGCAGGAGUUAAUCCUGACAUUCGCUGCAGAGACCUUACAGAUGAAGACGUUAAGAAAAUCAGUGCUGUAAUUG
#=GR NZ_KQ236746.1/368580-369226 CODON                         ........................................................................................................................................................................................................................................................................................................................................................................................................................................................................................................................................................................................................................................................................................................................................................................................................................................................................................................................................................................AUG..................................................................................................................................................................................
#=GR NZ_KQ236746.1/368580-369226 TT_RNIE_SLOW                  .............................................................................................................................................................................................................................................................................................................................................................................................................................................................................................................................................................................................................................................................................................................................................................................................................................................................................................................................................................................................................................................................................................................................................................
NZ_KE159794.1/157928-157322                                    GAUUCUUGUUUGUGCGAAUUGAUUUAGGCGGCUGAUAGGCGACACACCAGGAGGUGUGUAGACUAUUUAAUAUACAAGGAGCACCUGUAGCCGGUGAACAUCCUUCGUAUAUUGCUUCUAAUGCCGGCUCGUCAUUACCGGAAAUAUUUGCCGGUGGCCGGAAAGGGCAUG...AUACCGAA..................................................CA.UGCCUGGAC....................................GAAA.............................................................................................................GUCCCUA....UUAAAGACAGUA..............................UGUAGA............CUUGA........................AGCAGGUUGGUUCUUAAUA.........................................................................................................................................................................................................................ACUGGAUCAGGCAGGCUUCGCAGCAAAAUU.........UUUAAUCUUAUGAA............AAUUGGAGGAA.A.UUCA.CAUGGCACGUAUUGCAGGUGUAGAUUUACCAAGAGACAAACGCGUUGAGAUCGGACUGACUUAUAUCUAUGGGAUCGGCAGGCCGAGCGCAACACGUAUCUUAUCAGAGGCAGGAGUUGAUCCUGAUAUCCGCUGCAGAGAUCUUACGGAUGAAGAUGUUAAGAAGAUCAGCGCAGUGAUCGAUGAGACACAGAUGGUAGAAGGUGAUCUUAGAAGAGAGAUCGCUCUGAACAUCAAGAGAUUACAGGAGAUCGGAUGCUACAGAGGUAUCCGUCACAGAAAAGGACUUCCGGUCCGCGGUCAG
#=GR NZ_KE159794.1/157928-157322 CODON                         ..............................................................................................................................................................................................................................................................................................................................................................................................................................................................................................................................................................................................................................................................................................................................................................................................................................................AUG............................................................................................................................................................................................................................................................................................................
#=GR NZ_KE159794.1/157928-157322 TT_RNIE_SLOW                  .............................................................................................................................................................................................................................................................................................................................................................................................................................................................................................................................................................................................................................................................................................................................................................................................................................................................................................................................................................................................................................................................................................................................................................
SRS011134_C4860384/110-399                                     UUAAUUAAUUAGGCGGCUGAUAGUCAGGACACGCCAGGCGGUGUGUAGAGACUAUUUUAAAUAUACAAGGAACACCUUUAGCCGGUGAUGAUUCCUCGUAUAUUGCUUCUAAUGCCGGUCCGUCAUUACCGCGCAGCUUCCAUAAAAGAUGCGGUGACCGGAAAGGGCAUG...AUACCGAA..................................................CA.UGCCUGGGACAUG................................GAGA.........................................................................................................UGUGUCCCCUA....UUAAAGACGAUAACAAACAAAGA...............................................................................................................................................................................................................................................................................................................................................................................AAGUGGAGGAA.CAGUCA.CAUGGCACGUAUUGCAGGUGUAGAUUUACCAAGAGACAAAC.......................................................................................................................................................................................................................................................................
#=GR SRS011134_C4860384/110-399 CODON                          .............................................................................................................................................................................................................................................................................................................................................................................................................................................................................................................................................................................................................................................................................................................................................................................................................................................................................................................................................................................................................................................................................................................................................................
#=GR SRS011134_C4860384/110-399 TT_RNIE_SLOW                   .............................................................................................................................................................................................................................................................................................................................................................................................................................................................................................................................................................................................................................................................................................................................................................................................................................................................................................................................................................................................................................................................................................................................................................
SRS016095_C2345639/329-1                                       UUAAUUAAUUAGGCGGCUGAUAGUCAGGACACGCCAGGCGGUGUGUAGAGACUAUUUUAAAUAUACAAGGAACACCUUUAGCCGGUGAUGAUUCCUCGUAUAUUGCUUCUAAUGCCGGUCCGUCAUUACCGCGCAGCUUCCAUAAAAGAUGCGGUGACCGGAAAGGGCAUG...AUACCGAA..................................................CA.UGCCUGGGACAUG................................GAGA.........................................................................................................UGUGUCCCCUA....UUAAAGACGAUAACAAACAAAGA...............................................................................................................................................................................................................................................................................................................................................................................AAGUGGAGGAA.CAGUCA.CAUGGCACGUAUUGCAGGUGUAGAUUUACCAAGAGACAAACGAGUUGAGAUCGGAUUAACUUAUAUCUACGGAAUCGGUA................................................................................................................................................................................................................................
#=GR SRS016095_C2345639/329-1 CODON                            .............................................................................................................................................................................................................................................................................................................................................................................................................................................................................................................................................................................................................................................................................................................................................................................................................................................................................................................................................................................................................................................................................................................................................................
#=GR SRS016095_C2345639/329-1 TT_RNIE_SLOW                     .............................................................................................................................................................................................................................................................................................................................................................................................................................................................................................................................................................................................................................................................................................................................................................................................................................................................................................................................................................................................................................................................................................................................................................
NZ_ATVU01000008.1/62889-63441                                  UUAAUUAAUUAGGCGGCUGAUAGUCAGGACACGCCAGGCGGUGUGUAGAGACUAUUUUAAAUAUACAAGGAACACCUUUAGCCGGUGAUGAUUCCUCGUAUAUUGCUUCUAAUGCCGGUCCGUCAUUACCGCACAGCUUCCAUAAAAGAUGCGGUGACCGGAAAGGGCAUG...AUACCGAA..................................................CA.UGCCUGGGACAUG................................GAGA.........................................................................................................UGUGUCCCCUA....UUAAAGACGAUAACAAACAAAGA...............................................................................................................................................................................................................................................................................................................................................................................AAGUGGAGGAA.CAGUCA.CAUGGCACGUAUUGCAGGUGUAGAUUUACCAAGAGACAAACGAGUUGAGAUCGGAUUAACUUAUAUCUACGGAAUCGGUAGAACAAGCGCAACCCGUAUCUUAGCACAGGCAGGAGUUAAUCCUGAUAUUCGUUGUAGAGAUCUUACAGACGACGAUGUAAAGAAAAUCAGUGCAGUAAUCGACGAGACUCAGACUGUAGAAGGAGAUCUUAGAAGAGAGAUCGCUCUGAACAUCAAGAGAUUACAGGAGAUCGGAUGCUAUAGAGGAAUCCGUCACAGAAAAGGACUUCCGGUUCGUGGUCAG
#=GR NZ_ATVU01000008.1/62889-63441 CODON                       .............................................................................................................................................................................................................................................................................................................................................................................................................................................................................................................................................................................................................................................................................................................................................................................................................................................................................................................................................................................................................................................................................................................................................................
#=GR NZ_ATVU01000008.1/62889-63441 TT_RNIE_SLOW                .............................................................................................................................................................................................................................................................................................................................................................................................................................................................................................................................................................................................................................................................................................................................................................................................................................................................................................................................................................................................................................................................................................................................................................
SRS018313_C7830548/281-1                                       UUAAUUAAUUAGGCGGCUGAUAGUCAGGACACGCCAGGCGGUGUGUAGAGACUAUUUUAAAUAUACAAGGAACACCUUUAGCCGGUGAUGAUUCCUCGUAUAUUGCUUCUAAUGCCGGUCCGUCAUUACCGCGCAGCUUCCAUAAAAGAUGCGGUGACCGGAAAGGGCAUG...AUACCGAA..................................................CA.UGCCUGGGACAUG................................GAGA.........................................................................................................UGUGUCCCCUA....UUAAAGACGAUAACAAACAAAGA...............................................................................................................................................................................................................................................................................................................................................................................AAGUGGAGGAA.CAGUCA.CAUGGCACGUAUUGCAGGUGUAGAUUUACCAA................................................................................................................................................................................................................................................................................
#=GR SRS018313_C7830548/281-1 CODON                            .........STP.................................................................................................................................................................................................................................................................................................................................................................................................................................................................................................................................................................................................................................................................................................................................................................................................................................................................................................................................................................................................................................................................................................................................................
#=GR SRS018313_C7830548/281-1 TT_RNIE_SLOW                     .............................................................................................................................................................................................................................................................................................................................................................................................................................................................................................................................................................................................................................................................................................................................................................................................................................................................................................................................................................................................................................................................................................................................................................
longitudinal_66_246/13752-14304                                UUAAUUAAUUAGGCGGCUGAUAGUCAGGACACGCCAGGCGGUGUGUAGAGACUAUUUUAAAUAUACAAGGAACACCUUUAGCCGGUGAUGAUUCCUCGUAUAUUGCUUCUAAUGCCGGUCCGUCAUUACCGCGCAGCUUCCAUAAAAGAUGCGGUGACCGGAAAGGGCAUG...AUACCGAA..................................................CA.UGCCUGGGACAUG................................GAGA.........................................................................................................UGUGUCCCCUA....UUAAAGACGAUAACAAACAAAGA...............................................................................................................................................................................................................................................................................................................................................................................AAGUGGAGGAA.CAGUCA.CAUGGCACGUAUUGCAGGUGUAGAUUUACCAAGAGACAAACGAGUUGAGAUCGGAUUAACUUAUAUCUACGGAAUCGGUAGAACAAGCGCAACCCGUAUCUUAGCACAGGCAGGAGUUAAUCCUGAUAUUCGUUGUAGAGAUCUUACAGACGACGAUGUAAAGAAAAUCAGUGCAGUAAUCGACGAGACUCAGACUGUAGAAGGAGAUCUUAGAAGAGAGAUCGCUCUGAACAUCAAGAGAUUACAGGAGAUCGGAUGCUAUAGAGGAAUCCGUCACAGAAAAGGACUUCCGGUUCGUGGUCAG
#=GR longitudinal_66_246/13752-14304 CODON                     ..............................................................................................................................................................................................................................................................................................................................................................................................................................................................................................................................................................................................................................................................................................................................................................................................................................................AUG............................................................................................................................................................................................................................................................................................................
#=GR longitudinal_66_246/13752-14304 TT_RNIE_SLOW              .............................................................................................................................................................................................................................................................................................................................................................................................................................................................................................................................................................................................................................................................................................................................................................................................................................................................................................................................................................................................................................................................................................................................................................
SRS015217_C2148859/271-1                                       UUAAUUAAUUAGGCGGCUGAUAGUCAGGACACGCCAGGCGGUGUGUAGAGACUAUUUUAAAUAUACAAGGAACACCUUUAGCCGGUGAUGAUUCCUCGUAUAUUGCUUCUAAUGCCGGUCCGUCAUUACCGCGCAGCUUCCAUAAAAGAUGCGGUGACCGGAAAGGGCAUG...AUACCGAA..................................................CA.UGCCUGGGACAUG................................GAGA.........................................................................................................UGUGUCCCCUA....UUAAAGACGAUAACAAACAAAGA...............................................................................................................................................................................................................................................................................................................................................................................AAGUGGAGGAA.CAGUCA.CAUGGCACGUAUUGCAGGUGUA..........................................................................................................................................................................................................................................................................................
#=GR SRS015217_C2148859/271-1 CODON                            .............................................................................................................................................................................................................................................................................................................................................................................................................................................................................................................................................................................................................................................................................................................................................................................................................................................................................................................................................................................................................................................................................................................................................................
#=GR SRS015217_C2148859/271-1 TT_RNIE_SLOW                     .............................................................................................................................................................................................................................................................................................................................................................................................................................................................................................................................................................................................................................................................................................................................................................................................................................................................................................................................................................................................................................................................................................................................................................
SRS023914_C1983791/496-1                                       ..............................................AGAGACUAUUUUAAAUAUACAAGGAACACCUUUAGCCGGUGAUGAUUCCUCGUAUAUUGCUUCUAAUGCCGGUCCGUCAUUACCGCGCAGCUUCCAUAAAAGAUGCGGUGACCGGAAAGGGCAUG...AUACCGAA..................................................CA.UGCCUGGGACAUG................................GAGA.........................................................................................................UGUGUCCCCUA....UUAAAGACGAUAACAAACAAAGA...............................................................................................................................................................................................................................................................................................................................................................................AAGUGGAGGAA.CAGUCA.CAUGGCACGUAUUGCAGGUGUAGAUUUACCAAGAGACAAACGAGUUGAGAUCGGAUUAACUUAUAUCUACGGAAUCGGUAGAACAAGCGCAACCCGUAUCUUAGCACAGGCAGGAGUUAAUCCUGAUAUUCGUUGUAGAGAUCUUACAGACGACGAUGUAAAGAAAAUCAGUGCAGUAAUCGACGAGACUCAGACUGUAGAAGGAGAUCUUAGAAGAGAGAUCGCUCUGAACAUCAAGAGAUUACAGGAGAUCGGAUGCUAUAGAGGAAUCCGUCACAGAAAAGGACUUCCGG...........
#=GR SRS023914_C1983791/496-1 CODON                            ..............................................................................................................................................................................................................................................................................................................................................................................................................................................................................................................................................................................................................................................................................................................................................................................................................................................AUG.............................................................................................................................................................................................................................................................................................STP............
#=GR SRS023914_C1983791/496-1 TT_RNIE_SLOW                     .............................................................................................................................................................................................................................................................................................................................................................................................................................................................................................................................................................................................................................................................................................................................................................................................................................................................................................................................................................................................................................................................................................................................................................
DLM022_scaffold5029_5/1205-658                                 .....UAAUUAGGCGGCUGAUAGUCAGGACACGCCAGGCGGUGUGUAGAGACUAUUUUAAAUAUACAAGGAACACCUUUAGCCGGUGAUGAUUCCUCGUAUAUUGCUUCUAAUGCCGGUCCGUCAUUACCGCGCAGCUUCCAUAAAAGAUGCGGUGACCGGAAAGGGCAUG...AUACCGAA..................................................CA.UGCCUGGGACAUG................................GAGA.........................................................................................................UGUGUCCCCUA....UUAAAGACGAUAACAAACAAAGA...............................................................................................................................................................................................................................................................................................................................................................................AAGUGGAGGAA.CAGUCA.CAUGGCACGUAUUGCAGGUGUAGAUUUACCAAGAGACAAACGAGUUGAGAUCGGAUUAACUUAUAUCUACGGAAUCGGUAGAACAAGCGCAACCCGUAUCUUAGCACAGGCAGGAGUUAAUCCUGAUAUUCGUUGUAGAGAUCUUACAGACGACGAUGUAAAGAAAAUCAGUGCAGUAAUCGACGAGACUCAGACUGUAGAAGGAGAUCUUAGAAGAGAGAUCGCUCUGAACAUCAAGAGAUUACAGGAGAUCGGAUGCUAUAGAGGAAUCCGUCACAGAAAAGGACUUCCGGUUCGUGGUCAG
#=GR DLM022_scaffold5029_5/1205-658 CODON                      ..............................................................................................................................................................................................................................................................................................................................................................................................................................................................................................................................................................................................................................................................................................................................................................................................................................................AUG............................................................................................................................................................................................................................................................................................................
#=GR DLM022_scaffold5029_5/1205-658 TT_RNIE_SLOW               .............................................................................................................................................................................................................................................................................................................................................................................................................................................................................................................................................................................................................................................................................................................................................................................................................................................................................................................................................................................................................................................................................................................................................................
NOM001_scaffold35657_1/824-1366                                GUUUGAUGUAUUUAGGCGGCUGAUAGUGGACACGCCAGGCGGUGUGGAUACUAUUUCAAAUAUACAAGGCGCACCCGAAAGACCGGUGACGAUCCUCGUAUAUUGCUUCUAAUGCCGGCUCGUCAUUACCGCAUAGUUUCCAUAACAUGAGCGGUGGCCGGAAAGGGCAUG...AUACCGAA..................................................CA.UGCCUGGGACA..................................AAAUCA.........................................................................................................UGUCCCCUA....UUAAAGACAAUUAACAAUGAAAGA..............................................................................................................................................................................................................................................................................................................................................................................AAAUGGAGGAA.A.UUCA.CAUGGCUCGUAUAGCAGGUGUAGACUUACCAAGAGACAAACGUGUUGAGAUCGGAUUAACUUAUAUCUACGGAAUCGGUAGAACAAGUGCAACUCGUAUCUUAACAGAAGCAGGAGUUAAUCCUGAUAUUCGUUGUAGAGAUCUUACAGACGACGAUGUAAAGAAAAUCAGUGCUGUAAUCGAUGAGACUCAGACAGUAGAAGGUGAUCUUCGUAGAGAAAUCGCCCUCAACAUUAAGAGAUUACAGGAAAUCGGAUGUUAUAGAGGAAUCCGUCACAGAAAAGGACUUCCAGUUC........
#=GR NOM001_scaffold35657_1/824-1366 CODON                     ..............................................................................................................................................................................................................................................................................................................................................................................................................................................................................................................................................................................................................................................................................................................................................................................................................................................AUG................................................................................................................................................................................................................................................................................................STP.........
#=GR NOM001_scaffold35657_1/824-1366 TT_RNIE_SLOW              .............................................................................................................................................................................................................................................................................................................................................................................................................................................................................................................................................................................................................................................................................................................................................................................................................................................................................................................................................................................................................................................................................................................................................................
SRS015217_C2114294/285-1                                       GUUUGAUGUAUUUAGGCGGCUGAUAGUGGACACGCCAGGCGGUGUGGAUACUAUUUCAAAUAUACAAGGCGCACCCGAAAGACCGGUGACGAUCCUCGUAUAUUGCUUCUAAUGCCGGCUCGUCAUUACCGCAUAGUUUCCAUAACAUGAGCGGUGGCCGGAAAGGGCAUG...AUACCGAA..................................................CA.UGCCUGGGACA..................................AAAUCA.........................................................................................................UGUCCCCUA....UUAAAGACAAUUAACAAUGAAAGA..............................................................................................................................................................................................................................................................................................................................................................................AAAUGGAGGAA.A.UUCA.CAUGGCUCGUAUAGCAGGUGUAGACUUACCAAGAGACA..........................................................................................................................................................................................................................................................................
#=GR SRS015217_C2114294/285-1 CODON                            .............................................................................................................................................................................................................................................................................................................................................................................................................................................................................................................................................................................................................................................................................................................................................................................................................................................................................................................................................................................................................................................................................................................................................................
#=GR SRS015217_C2114294/285-1 TT_RNIE_SLOW                     .............................................................................................................................................................................................................................................................................................................................................................................................................................................................................................................................................................................................................................................................................................................................................................................................................................................................................................................................................................................................................................................................................................................................................................
4491413.3_NODE_12466/275-1                                     ..............................CACGCCAGGCGGUGUGGAUACUAUUUCAAAUAUACAAGGCGCACCCGAAAGACCGGUGACGAUCCUCGUAUAUUGCUUCUAAUGCCGGCUCGUCAUUACCGCAUAGUUUCCAUAACAUGAGCGGUGGCCGGAAAGGGCAUG...AUACCGAA..................................................CA.UGCCUGGGACA..................................AAAUCA.........................................................................................................UGUCCCCUA....UUAAAGACAAUUAACAAUGAAAGA..............................................................................................................................................................................................................................................................................................................................................................................AAAUGGAGGAA.A.UUCA.CAUGGCUCGUAUAGCAGGUGUAGACUUACCAAGAGACAAACGUGUUGAGAUCGGAUUA......................................................................................................................................................................................................................................................
#=GR 4491413.3_NODE_12466/275-1 CODON                          .............................................................................................................................................................................................................................................................................................................................................................................................................................................................................................................................................................................................................................................................................................................................................................................................................................................................................................................................................................................................................................................................................................................................................................
#=GR 4491413.3_NODE_12466/275-1 TT_RNIE_SLOW                   .............................................................................................................................................................................................................................................................................................................................................................................................................................................................................................................................................................................................................................................................................................................................................................................................................................................................................................................................................................................................................................................................................................................................................................
4491421.3_NODE_115793/17570-18120                              GUUUGAUGUAUUUAGGCGGCUGAUAGUGGACACGCCAGGCGGUGUGGAUACUAUUUCAAAUAUACAAGGCGCACCCGAAAGACCGGUGACGAUCCUCGUAUAUUGCUUCUAAUGCCGGCUCGUCAUUACCGCAUAGUUUCCAUAACAUGAGCGGUGGCCGGAAAGGGCAUG...AUACCGAA..................................................CA.UGCCUGGGACA..................................AAAUCA.........................................................................................................UGUCCCCUA....UUAAAGACAAUUAACAAUGAAAGA..............................................................................................................................................................................................................................................................................................................................................................................AAAUGGAGGAA.A.UUCA.CAUGGCUCGUAUAGCAGGUGUAGACUUACCAAGAGACAAACGUGUUGAGAUCGGAUUAACUUAUAUCUACGGAAUCGGUAGAACAAGUGCAACUCGUAUCUUAACAGAAGCAGGAGUUAAUCCUGAUAUUCGUUGUAGAGAUCUUACAGACGACGAUGUAAAGAAAAUCAGUGCUGUAAUCGAUGAGACUCAGACAGUAGAAGGUGAUCUUCGUAGAGAAAUCGCCCUCAACAUUAAGAGAUUACAGGAAAUCGGAUGUUAUAGAGGAAUCCGUCACAGAAAAGGACUUCCAGUUCGUGGUCAG
#=GR 4491421.3_NODE_115793/17570-18120 CODON                   ..............................................................................................................................................................................................................................................................................................................................................................................................................................................................................................................................................................................................................................................................................................................................................................................................................................................AUG............................................................................................................................................................................................................................................................................................................
#=GR 4491421.3_NODE_115793/17570-18120 TT_RNIE_SLOW            .............................................................................................................................................................................................................................................................................................................................................................................................................................................................................................................................................................................................................................................................................................................................................................................................................................................................................................................................................................................................................................................................................................................................................................
AUXO014831574.1/23542-22992                                    GUUUGAUGUAUUUAGGCGGCUGAUAGUGGACACGCCAGGCGGUGUGGAUACUAUUUCAAAUAUACAAGGCGCACCCGAAAGACCGGUGACGAUCCUCGUAUAUUGCUUCUAAUGCCGGCUCGUCAUUACCGCAUAGUUUCCAUAACAUGAGCGGUGGCCGGAAAGGGCAUG...AUACCGAA..................................................CA.UGCCUGGGACA..................................AAAUCA.........................................................................................................UGUCCCCUA....UUAAAGACAAUUAACAAUGAAAGA..............................................................................................................................................................................................................................................................................................................................................................................AAAUGGAGGAA.A.UUCA.CAUGGCUCGUAUAGCAGGUGUAGACUUACCAAGAGACAAACGUGUUGAGAUCGGAUUAACUUAUAUCUACGGAAUCGGUAGAACAAGUGCAACUCGUAUCUUAACAGAAGCAGGAGUUAAUCCUGAUAUUCGUUGUAGAGAUCUUACAGACGACGAUGUAAAGAAAAUCAGUGCUGUAAUCGAUGAGACUCAGACAGUAGAAGGUGAUCUUCGUAGAGAAAUCGCCCUCAACAUUAAGAGAUUACAGGAAAUCGGAUGCUAUAGAGGAAUCCGUCAUAGAAAAGGACUUCCAGUUCGUGGUCAG
#=GR AUXO014831574.1/23542-22992 CODON                         ..............................................................................................................................................................................................................................................................................................................................................................................................................................................................................................................................................................................................................................................................................................................................................................................................................................................AUG............................................................................................................................................................................................................................................................................................................
#=GR AUXO014831574.1/23542-22992 TT_RNIE_SLOW                  .............................................................................................................................................................................................................................................................................................................................................................................................................................................................................................................................................................................................................................................................................................................................................................................................................................................................................................................................................................................................................................................................................................................................................................
SRS015782_C3128808/34-318                                      GUUUGAUGUAUUUAGGCGGCUGAUAGUGGACACGCCAGGCGGUGUGGAUACUAUUUCAAAUAUACAAGGCGCACCUGAAAGACCGGUGACGAUCCUCGUAUAUUGCUUCUAAUGCCGGCUCGUCAUUACCGCAUAGUUUCCAUAACAUGAGCGGUGGCCGGAAAGGGCAUG...AUACCGAA..................................................CA.UGCCUGGGACA..................................AAAUCA.........................................................................................................UGUCCCCUA....UUAAAGACAAUUAACAAUGAAAGA..............................................................................................................................................................................................................................................................................................................................................................................AAAUGGAGGAA.A.UUCA.CAUGGCUCGUAUAGCAGGUGUAGACUUACCAAGAGACA..........................................................................................................................................................................................................................................................................
#=GR SRS015782_C3128808/34-318 CODON                           .............................................................................................................................................................................................................................................................................................................................................................................................................................................................................................................................................................................................................................................................................................................................................................................................................................................................................................................................................................................................................................................................................................................................................................
#=GR SRS015782_C3128808/34-318 TT_RNIE_SLOW                    .............................................................................................................................................................................................................................................................................................................................................................................................................................................................................................................................................................................................................................................................................................................................................................................................................................................................................................................................................................................................................................................................................................................................................................
scaffold84298_1_MH0050/529-1                                   GUUUGAUGUAUUUAGGCGGCUGAUAGUGGACACGCCAGGCGGUGUGGAUACUAUUUCAAAUAUACAAGGCGCACCCGAAAGACCGGUGACGAUCCUCGUAUAUUGCUUCUAAUGCCGGCUCGUCAUUACCGCAUAGUUUCCAUAACAUGAGCGGUGGCCGGAAAGGGCAUG...AUACCGAA..................................................CA.UGCCUGGGACA..................................AAAUCA.........................................................................................................UGUCCCCUA....UUAAAGACAAUUAACAAUGAAAGA..............................................................................................................................................................................................................................................................................................................................................................................AAAUGGAGGAA.A.UUCA.CAUGGCUCGUAUAGCAGGUGUAGACUUACCAAGAGACAAACGUGUUGAGAUUGGUCUGACCUAUAUCUACGGAAUCGGUAGAACAAGUGCAACUCGUAUCUUAACAGAAGCAGGAGUUAAUCCUGAUAUUCGUUGUAGAGAUCUUACAGACGACGAUGUAAAGAAAAUCAGUGCUGUAAUCGAUGAGACUCAGACAGUAGAAGGUGAUCUUCGUAGAGAAAUCGCCCUCAACAUUAAGAGAUUACAGGAAAUCGGAUGUUAUAGAGGAAUCCGUCACAGAAA......................
#=GR scaffold84298_1_MH0050/529-1 CODON                        ............................................................................................................................................................................................................................................................................................................................................................................................................................................................................................................................................................................................................................................................................................................................................................................................................................AUG.....................................................................................................................................................................................................................................................................................................STP......................
#=GR scaffold84298_1_MH0050/529-1 TT_RNIE_SLOW                 .............................................................................................................................................................................................................................................................................................................................................................................................................................................................................................................................................................................................................................................................................................................................................................................................................................................................................................................................................................................................................................................................................................................................................................
longitudinal_299_23/26448-25896                                UUUGAUGUAUUUAGGCGGCUGAUAGUGGACACGCCAGGUGGUGUGGAUACUAUUUUAAAUAUACAAGGCGCACCCGAAAGACCGGUGAUGAUCCUCGUAUAUUGCUUCUAAUGCCGGCUCGUCAUUACCGCAUAGCUUCCAACACUAUGAGCGGUGGCCGGAAAGGGCAUG...AUACCGAA..................................................CA.UGCCUGGGAC...................................AAAAAUACAG......................................................................................................GUCCCCUA....UUAAAGACAAUUAACAA........................................................................UGAAAGA......................................................................................................................................................................................................................................................................................................AAAUGGAGGAA.A.UUCA.CAUGGCUCGUAUAGCAGGUGUAGACUUACCAAGAGACAAACGUGUUGAGAUCGGACUGACUUAUAUCUACGGAAUCGGUAGAACAAGCGCAACUCGUAUCUUGACAGAGGCAGGAGUUAAUCCUGAUAUUCGUUGUAGAGAUCUUACAGACGAUGAUGUAAAGAAAAUCAGUGCUGUAAUCGAUGAGACACAGACAGUAGAAGGUGAUCUUCGUAGAGAAAUCGCUCUCAACAUCAAGAGAUUACAGGAAAUCGGAUGCUAUAGAGGAAUCCGUCACAGAAAAGGACUUCCGGUUCGUGGUCAG
#=GR longitudinal_299_23/26448-25896 CODON                     ..............................................................................................................................................................................................................................................................................................................................................................................................................................................................................................................................................................................................................................................................................................................................................................................................................................................AUG............................................................................................................................................................................................................................................................................................................
#=GR longitudinal_299_23/26448-25896 TT_RNIE_SLOW              .............................................................................................................................................................................................................................................................................................................................................................................................................................................................................................................................................................................................................................................................................................................................................................................................................................................................................................................................................................................................................................................................................................................................................................
SRS016095_WUGC_scaffold_24083/506-1                            UUUGAUGUAUUUAGGCGGCUGAUAGUGGACACGCCAGAUGGUGUGGAUACUAUUUCAAAUAUACAAGGCGCACCCGAAAGACCGGUGAUGAUCCUCGUAUAUUGCUUCUAAUGCCGGCUCGUCAUUACCGCAUAGCUUCCAACACUAUGAGCGGUGGCCGGAAAGGGCAUG...AUACCGAA..................................................CA.UGCCUGGGAC...................................AAAAAUACAG......................................................................................................GUCCCCUA....UUAAAGACAAUUAACAA........................................................................UGAAAGA......................................................................................................................................................................................................................................................................................................AAAUGGAGGAA.A.UUCA.CAUGGCUCGUAUAGCAGGUGUAGACUUACCAAGAGACAAACGUGUUGAGAUCGGACUGACUUAUAUCUACGGAAUCGGUAGAACAAGCGCAACUCGUAUCUUGACAGAGGCAGGAGUUAAUCCUGAUAUUCGUUGUAGAGAUCUUACAGACGAUGAUGUAAAGAAAAUCAGUGCUGUAAUCGAUGAGACACAGACAGUAGAAGGUGAUCUUCGUAGAGAAAUCGCUCUCAACAUCAAGAGAUUACAGGAAAUCGGAU...............................................
#=GR SRS016095_WUGC_scaffold_24083/506-1 CODON                 ............................................................................................................................................................................................................................................................................................................................................................................................................................................................................................................................................................................................................................................................................................................................................................................................................................AUG...........................................................................................................................................................................................................................................................................STP................................................
#=GR SRS016095_WUGC_scaffold_24083/506-1 TT_RNIE_SLOW          .............................................................................................................................................................................................................................................................................................................................................................................................................................................................................................................................................................................................................................................................................................................................................................................................................................................................................................................................................................................................................................................................................................................................................................
NLM027_scaffold13626_3/4876-4324                               UUUGAUGUAUUUAGGCGGCUGAUAGUGGACACGCCAGGCGGUGUGGAAACUAUUUCAAAUAUACAAGGCGCACCCGAAAGACCGGUGAUGAUCCUCGUAUAUUGCUUCUAAUGCCGGCUCGUCAUUACCGCAUAGCUUCCAACACUAUGAGCGGUGGCCGGAAAGGGCAUG...AUACCGAA..................................................CA.UGCCUGGGAC...................................AAAAAUACAG......................................................................................................GUCCCCUA....UUAAAGACAAUUAACAA........................................................................UGAAAGA......................................................................................................................................................................................................................................................................................................AAAUGGAGGAA.A.UUCA.CAUGGCUCGUAUAGCAGGUGUAGACUUACCAAGAGACAAACGUGUUGAGAUCGGACUGACUUAUAUCUACGGAAUCGGUAGAACAAGCGCAACUCGUAUCUUGACAGAGGCAGGAGUUAAUCCUGAUAUUCGUUGUAGAGAUCUUACAGACGAUGAUGUAAAGAAAAUCAGUGCUGUAAUCGAUGAGACACAGACAGUAGAAGGUGAUCUUCGUAGAGAAAUCGCUCUCAACAUCAAGAGAUUACAGGAAAUCGGAUGCUAUAGAGGAAUCCGUCACAGAAGAGGACUUCCGGUACGUGGUCAG
#=GR NLM027_scaffold13626_3/4876-4324 CODON                    ..............................................................................................................................................................................................................................................................................................................................................................................................................................................................................................................................................................................................................................................................................................................................................................................................................................................AUG............................................................................................................................................................................................................................................................................................................
#=GR NLM027_scaffold13626_3/4876-4324 TT_RNIE_SLOW             .............................................................................................................................................................................................................................................................................................................................................................................................................................................................................................................................................................................................................................................................................................................................................................................................................................................................................................................................................................................................................................................................................................................................................................
NOM029_scaffold5480_12/345-1                                   UUUGAUGUAUUUAGGCGGCUGAUAGUGGACACGCCAGGUGGUGUGGAUACUAUUUCAAAUAUACAAGGCGCACCCGAAAGACCGGUGAUGAUCCUCGUAUAUUGCUUCUAAUGCCGGCUCGUCAUUACCGCAUAGCUUCCAACACUAUGAGCGGUGGCCGGAAAGGGCAUG...AUACCGAA..................................................CA.UGCCUGGGAC...................................AAAAAUACAG......................................................................................................GUCCCCUA....UUAAAGACAAUUAACAA........................................................................UGAAAGA......................................................................................................................................................................................................................................................................................................AAAUGGAGGAA.A.UUCA.CAUGGCUCGUAUAGCAGGUGUAGACUUACCAAGAGACAAACGUGUUGAGAUCGGACUGACUUAUAUCUACGGAAUCGGUAGAACAAGCGCAACUCG................................................................................................................................................................................................................
#=GR NOM029_scaffold5480_12/345-1 CODON                        ..............................................................................................................................................................................................................................................................................................................................................................................................................................................................................................................................................................................................................................................................................................................................................................................................................................................AUG.......................................................................................STP..................................................................................................................................................................................................................
#=GR NOM029_scaffold5480_12/345-1 TT_RNIE_SLOW                 .............................................................................................................................................................................................................................................................................................................................................................................................................................................................................................................................................................................................................................................................................................................................................................................................................................................................................................................................................................................................................................................................................................................................................................
longitudinal_464_28/52186-52738                                UUUGAUGUAUUUAGGCGGCUGAUAGUGGACACGCCAGGUGGUGUGGAUACUAUUUCAAAUAUACAAGGCGCACCCGAAAGACCGGUGAUGAUCCUCGUAUAUUGCUUCUAAUGCCGGCUCGUCAUUACCGCAUAGCUUCCAACACUAUGAGCGGUGGCCGGAAAGGGCAUG...AUACCGAA..................................................CA.UGCCUGGGAC...................................AAAAAUACAG......................................................................................................GUCCCCUA....UUAAAGACAAUUAACAA........................................................................UGAAAGA......................................................................................................................................................................................................................................................................................................AAAUGGAGGAA.A.UUCA.CAUGGCUCGUAUAGCAGGUGGAGACUUACCAAGAGACAAACGUGUUGAGAUCGGACUGACUUAUAUCUACGGAAUCGGUAGAACAAGCGCAACUCGUAUCUUGACAGAGGCAGGAGUUAAUCCUGAUAUUCGUUGUAGAGAUCUUACAGACGAUGAUGUAAAGAAAAUCAGUGCUGUAAUCGAUGAGACACAGACAGUAGAAGGUGAUCUUCGUAGAGAAAUCGCUCUCAACAUCAAGAGAUUACAGGAAAUCGGAUGCUAUAGAGGAAUCCGUCACAGAAAAGGACUUCCGGUUCGUGGUCAG
#=GR longitudinal_464_28/52186-52738 CODON                     ..............................................................................................................................................................................................................................................................................................................................................................................................................................................................................................................................................................................................................................................................................................................................................................................................................................................AUG............................................................................................................................................................................................................................................................................................................
#=GR longitudinal_464_28/52186-52738 TT_RNIE_SLOW              .............................................................................................................................................................................................................................................................................................................................................................................................................................................................................................................................................................................................................................................................................................................................................................................................................................................................................................................................................................................................................................................................................................................................................................
NZ_KE384171.1/39905-39353                                      UUUGAUGUAUUUAGGCGGCUGAUAGUGGACACGCCAGGUGGUGUGGAUACUAUUUCAAAUAUACAAGGCGCACCCGAAAGACCGGUGAUGAUCCUCGUAUAUUGCUUCUAAUGCCGGCUCGUCAUUACCGCAUAGCUUCCAACACUAUGAACGGUGGCCGGAAAGGGCAUG...AUACCGAA..................................................CA.UGCCUGGGAC...................................AAAAAUACAG......................................................................................................GUCCCCUA....UUAAAGACAAUUAACAA........................................................................UGAAAGA......................................................................................................................................................................................................................................................................................................AAAUGGAGGAA.A.UUCA.CAUGGCUCGUAUAGCAGGUGUAGACUUACCAAGAGACAAACGUGUUGAGAUCGGACUGACUUAUAUCUACGGAAUCGGUAGAACAAGCGCAACUCGUAUCUUGACAGAGGCAGGAGUUAAUCCUGAUAUUCGUUGUAGAGAUCUUACAGACGAUGAUGUAAAGAAAAUCAGUGCUGUAAUCGAUGAGACGCAGACAGUAGAAGGUGAUCUUCGUAGAGAAAUCGCUCUCAACAUCAAGAGAUUACAGGAAAUCGGAUGCUAUAGAGGAAUCCGUCACAGAAAAGGACUUCCGGUUCGUGGUCAG
#=GR NZ_KE384171.1/39905-39353 CODON                           ..............................................................................................................................................................................................................................................................................................................................................................................................................................................................................................................................................................................................................................................................................................................................................................................................................................................AUG............................................................................................................................................................................................................................................................................................................
#=GR NZ_KE384171.1/39905-39353 TT_RNIE_SLOW                    .............................................................................................................................................................................................................................................................................................................................................................................................................................................................................................................................................................................................................................................................................................................................................................................................................................................................................................................................................................................................................................................................................................................................................................
DLM009_scaffold5025_5/12913-13465                              UUUGAUGUAUUUAGGCGGCUGAUAGUGGACACGCCAGGUGGUGUGGAUACUAUUUCAAAUAUACAAGGCGCACCCGAAAGACCGGUGAUGAUCCUCGUAUAUUGCUUCUAAUGCCGGCUCGUCAUUACCGCAUAGCUUCCAACACUAUGAGCGGUGGCCGGAAAGGGCAUG...AUACCGAA..................................................CA.UGCCUGGGAC...................................AAAAAUACAG......................................................................................................GUCCCCUA....UUAAAGACAAUUAACAA........................................................................UGAAAGA......................................................................................................................................................................................................................................................................................................AAAUGGAGGAA.A.UUCA.CAUGGCUCGUAUAGCAGGUGUAGACUUACCAAGAGACAAACGUGUUGAGAUCGGACUGACUUAUAUCUACGGAAUCGGUAGAACAAGCGCAACUCGUAUCUUGACAGAGGCAGGAGUUAAUCCUGAUAUUCGUUGUAGAGAUCUUACAGACGAUGAUGUAAAGAAAAUCAGUGCUGUAAUCGAUGAGACACAGACAGUAGAAGGUGAUCUUCGUAGAGAAAUCGCUCUCAACAUCAAGAGAUUACAGGAAAUCGGAUGCUAUAGAGGAAUCCGUCACAGAAAAGGACUUCCGGUUCGUGGUCAG
#=GR DLM009_scaffold5025_5/12913-13465 CODON                   ..............................................................................................................................................................................................................................................................................................................................................................................................................................................................................................................................................................................................................................................................................................................................................................................................................................................AUG............................................................................................................................................................................................................................................................................................................
#=GR DLM009_scaffold5025_5/12913-13465 TT_RNIE_SLOW            .............................................................................................................................................................................................................................................................................................................................................................................................................................................................................................................................................................................................................................................................................................................................................................................................................................................................................................................................................................................................................................................................................................................................................................
longitudinal_414_23/90051-90748                                AGAUGCAUUUAUGAAUUUUGGAGUGAAUUAGGCGGCUGAUAGCAGAUACGCCAGGCGGCGUGUAAGCUAUUUAAUAUACAAGGAAGCACCAAAGCCGGUGAAGUCCUCGUAUAUUGCUUCUAAUGCCGGCUCGUCAUUACCGGGACAAGACCGGUGGCCGGAAAGGGCGUG...AUACCGAA..................................................CA.CGCCUGGGAAC..................................CAGGA..........................................................................................................GUUCCCCUA....UUAAAGACAAUAUGAAACAACA...GGGAGAA.........................................................AUGCUGAGUCCGAGGAAGACUGACGUUGCAAGCUUGCUUGCAAAACGGCAGAAUUCGAGGACGAAAUAGGGCGCCAGCCCAUCAUCGAGCCGCAGCAAAGCGGAGGCGAGAUGUGCAUUUCGA...................................................................................................................................................CAACCAAAACAACAAGGAA............AAAUGGAGGAA.AAAUCA.CAUGGCUCGUAUUGCAGGUGUAGACUUACCAAGAGACAAACGUGUUGAGAUCGGAUUGACUUAUAUCUACGGAAUUGGUAGAACAAGUGCAACUCGUAUUUUGACAGAAGCAGGAGUUAAUCCUGACAUUCGCUGCAGAGAUCUGACAGACGAAGACGUUAAGAAGAUCAGUGCAGUAAUCGAUGAAACUCAGGUUGUAGAAGGUGAUCUUCGUAGAGAGAUCGCUCUGAACAUCAAGAGAUUACAGGAGAUCGGAUGCUACAGAGGUAUCCGUCACAGAAAAGGACUUCCGGUUCGUGGUCAG
#=GR longitudinal_414_23/90051-90748 CODON                     ..............................................................................................................................................................................................................................................................................................................................................................................................................................................................................................................................................................................................................................................................................................................................................................................................................................................AUG............................................................................................................................................................................................................................................................................................................
#=GR longitudinal_414_23/90051-90748 TT_RNIE_SLOW              .............................................................................................................................................................................................................................................................................................................................................................................................................................................................................................................................................................................................................................................................................................................................................................................................................................................................................................................................................................................................................................................................................................................................................................
SRS017191_Baylor_scaffold_17384/393-1                          ...........................................................................................................................................................GGCCGGAAAGGGUGUG...GAUACCGAAA................................................CG.CACCUGGGAUU..................................UAAA...........................................................................................................GAUCCCCUA....UUAAAGACGAUGUGCGCAAG.........................................CUGA........................AAAAGUGUUGUUUU....................................................................................................................................................................................................................................UCAGCG...........................AAACAAGAAAAAACAAGGA.......AAAUGGAGGAA.AAUUCA.CAUGGCACGUAUUGCAGGUGUAGAUUUACCAAGAGACAAACGAGUAGAGAUCGGGCUUACUUAUAUCUACGGAAUCGGUAGAGCAAGUGCAACCCGUAUUCUGACAGAGGCAGGAGUAAAUCCUGACAUUCGCUGCAGAGAUCUGACAGACGAAGACGUUAAGAAGAUCAGCGCAGUUAUCGACGAGACACAGGUAGUAGAAGGUGACUUGAGAAGAGAGAUCGCUCUUAACAUUAAGAGACUUCAGGAAAUCGGAUGCUA...........................................
#=GR SRS017191_Baylor_scaffold_17384/393-1 CODON               ..............................................................................................................................................................................................................................................................................................................................................................................................................................................................................................................................................................................................................................................................................................................................................................................................................................................AUG............................................................................................................................................................................................................................................................STP.............................................
#=GR SRS017191_Baylor_scaffold_17384/393-1 TT_RNIE_SLOW        .............................................................................................................................................................................................................................................................................................................................................................................................................................................................................................................................................................................................................................................................................................................................................................................................................................................................................................................................................................................................................................................................................................................................................................
SRS015217_WUGC_scaffold_28345/309-1                            GCUGACAGUGGACACGCCUGGAGGUGUGUAGACUGUUUUAGAUAUACAAGGAGCACCUGUAGCCGGUGAAAAUCCUUCGUAUAUUGCUUCUAAUGCCGGUCCGUCCUUACCGUCGGAUAAGCGUGUGGUUUUGAAAAAUCACCGAUUAGAAAGAGGACCGGAAAGGGUGUG...GAUACCGAAA................................................CA.CACCUGGGAUU..................................UAAA...........................................................................................................GAUCCCCUA....UUAAAGACGAUGUGCGCAAG.........................................CUGA........................AAAAGUGUUGUUUU....................................................................................................................................................................................................................................UCAGCG...........................AAACAAGAAAAAACAAGGA.......AAAUGGAGGAA.AAUUCA.CAUGGCACGUAUUGCAGGUGUA..........................................................................................................................................................................................................................................................................................
#=GR SRS015217_WUGC_scaffold_28345/309-1 CODON                 .............................................................................................................................................................................................................................................................................................................................................................................................................................................................................................................................................................................................................................................................................................................................................................................................................................................................................................................................................................................................................................................................................................................................................................
#=GR SRS015217_WUGC_scaffold_28345/309-1 TT_RNIE_SLOW          .............................................................................................................................................................................................................................................................................................................................................................................................................................................................................................................................................................................................................................................................................................................................................................................................................................................................................................................................................................................................................................................................................................................................................................
NZ_GG657761.1/327077-327882                                    GUCAAUAUGUAGUUUAUGCAGACUAAAAUAGGCGGCUGAUAGUAGACACACCAGGCAGUGUGUAGACUAUUUAAAAUAUACUGGGAAACACCAUAGCCGGUGAAUAUCCUCGUAUAUUGCUUAUAAUACCGGCCCGUCAUCACGGUAAAUCCGGUGGCCGGAAAGGGCGCG...CAUACCGA..................................................CA.CGCCUGGGAGA..................................CCAACC.........................................................................................................UCUCCCCAG....UUAGAGACAAUAUGAAA................................CCAAUUGAGA.CGUGC........................AAAGGAUUCAGAACUGGCUUUUUCAAGCUUGCUUGAUAAAAGACAGGUUGUGAAGACUUUAUAGGGCGAUAGCCCGCAGCGAGAUGGAGCAAAGCGGAAUCGAGCUGGCACGGCGUACCCAUGUCGAAAGGACACGGCAAAAGCCGGGCAAAGAUAAGCGAAGCGAAAUCAAGCCGGCACAGCGUUCCGCGCCGAAAAGACGCGGCAAAAGCCGGGCAGGACA...................GCACGUCAGAA......................CAACAAAAAAAGA.............AAAUGGAGGAA.A.UUCA.CAUGGCUCGUAUAGCAGGUGUAGACUUACCAAGAGACAAACGUGUAGAGAUCGGACUUACUUAUAUUUAUGGGAUCGGAAGGACGAGUGCGACACGUAUUCUCAGCGAGGCAGGCGUUAGCCCUGACAUUCGCUGCAGAGACCUUACAGACGAAGACGUAAAGAAGAUCAGUGCUGUAAUCGAUGAAACUCAGACAGUAGAAGGUGAUCUCAGAAGAGAGAUCGCUCUGAACAUAAAGAGAUUACAGGAGAUCGGAUGCUACAGAGGUAUCCGUCACAGAAAAGGACUUCCGGUGCGCGGUCAG
#=GR NZ_GG657761.1/327077-327882 CODON                         .....................................................................................................................................................................................................................................................................................................................................................................................................................................................................................................................................................................................................................................AUG......................................................................................................................................................................................................AUG............................................................................................................................................................................................................................................................................................................
#=GR NZ_GG657761.1/327077-327882 TT_RNIE_SLOW                  .............................................................................................................................................................................................................................................................................................................................................................................................................................................................................................................................................................................................................................................................................................................................................................................................................................................................................................................................................................................................................................................................................................................................................................
SRS043411_C1566362/484-1                                       AUUGGAAGCUAGUUAAGGCGGCUGAUAGCCGACACGCGGGGACGUGUGUAGACUAUUUCAAAUAUACAAGGAACACCUGUAGCCGGUGGACAUCCUUCGUAUAUUGCUUCUAAUGCCGGCAGGUCAUUACCGCAUUAUCAUAGAAGAUAAGCGGGUGCCGGAAAGGGUGCG...AAUACCGA..................................................CG.CACCUGGGUGGCGC...............................GAA.........................................................................................................GCGCAACCCCUA....UUAAAGACGAUGUGCGUAA.................................................................GCU..GAAAAGUGCAUAGGUUGCACAUCGACUAUGUGAGUUUACUCACAACAGAUGAAUGUGCAAGAUAUAUAGGGCGAAGCCCGACAACGAGAUGAAGCGAUAGCGAAAUCGAGUUGCUUUUC..........................................................................................................AGCAAGAACAAAAA....................................AUCAAAAAACAGAA............AAAUGGAGGAA.A.UUCACAAUGGCUCGUAUAGCAGGUGUAGACUUACCAAGAGACAAACGUGUUGAGAUCGGAUUGACUUAUAUCUACGGAAUUGGUAGAACAAGC........................................................................................................................................................................................................................
[truncated: 879,677 more chars]
