# Supplementary material for: Discovery of 20 novel ribosomal leader candidates in bacteria and archaea
Source: BMC Microbiol. 2020 May 24;20:130. doi: 10.1186/s12866-020-01823-6 (PMC7247131; doi:10.1186/s12866-020-01823-6)
Supplement: Supplementary file 3 — Additional file 3. Archive of machine-readable alignments for all r-leader motifs that include flanking sequences and metadata. The alignments are stored in Stockholm format, which are text files that can be opened in any text editor (using a fixed-width font) and interpreted by software packages such as Infernal [54]. [file 12866_2020_1823_MOESM3_ESM.zip › sto-with-annot/S4-Flavobacteria.sto]

# STOCKHOLM 1.0
#=GF AnnotStoArgs -database refseq72env13-microbial -parentDir finalize/2019-03-29 -parallel mpicmdSLURM -pna 8,gb=1.8,wd=1 -queue dummyqueue -extend 0,0
#=GF ID S4-Flavobacteria
#=GF DE S4-Flavobacteria ribosomal protein leader
#=GF AU Eckert I, Weinberg Z
#=GF TP Cis-reg; leader;
#=GF WK http://en.wikipedia.org/wiki/Ribosomal_Protein_S4_Leader
#=GF FancifyStockholm -longtable -wrapGeneContext 6in -recycleGeneColors
#=GF FancifyStockholmGeneContext -leftNothing -rightOperonOrCount 1
#=GF ORIGINAL_MOTIF 68	2607	0	1	refseq	25	bacteroid	jeremy	s45_55S100O5Min3	cmfinder		end
#=GF TRUNCATED_SO_IGNORE NCBI_READ_1112290401224/1-113 2236876001_073076/1-119 KGI_S1_ANT01_95m_c10272608/1-125 P_2C_Liq_2_UnCty_1075813/1-116 JGI20152J14361_10175541/1-129 2236876010_0429937/1-139 DelMOWin2010_c10054074/1-116 JGI20157J14317_10683513/248-154
JCVI_SCAF_1096627086414/292-443                                 CUCCUCACAAUGGAUGUAGGCCACCAAAAAGAAGAAGAGUUUAAUAAAUUAAUAAUUAAGUAUAAUAGGGGGUUAAUAAAC.UC.C.GACGAAGGAUAAGAAUAAGA....CCUUAAU.UC.U.CGGA..GUCUCCCAAAAAAAAUAAAAA...........AUG
#=GR JCVI_SCAF_1096627086414/292-443 CODON                      ..................................................................................................................................................................AUG
#=GR JCVI_SCAF_1096627086414/292-443 TT_RNIE_SLOW               .....................................................................................................................................................................
JCVI_SCAF_1096626661165/1063-1216                               UACACCAACUCCUCAUAAUGGAUGUAGGCCACCAAAAAGAAGAAGAGUUUAAAAAUUAAGUAUAAUAGGGGGUUAAUAAAC.UU.C.GACGAAGGAUAAGAAUAAGA....CCUUAAU.UC.U.AGGA..GUCUCCCAAAAAUAAAAUAAAAA.........AUG
#=GR JCVI_SCAF_1096626661165/1063-1216 CODON                    ....................................................STP...........................................................................................................AUG
#=GR JCVI_SCAF_1096626661165/1063-1216 TT_RNIE_SLOW             .....................................................................................................................................................................
TrichMG_c101151/3127-2986                                       ACACCAAUGCCGCACAAUGGAUGUCGUCCUCCAAAACGCAGAAGAGUAUAAUUAAUUAAAUAGCAACCGAAGGGAUUACAA.AG.U.UA..AAGGAUGA............CCUUAAU.U..U.AGCU..UUCCUUUCAAAAUCAAAUUACA..........AUG
#=GR TrichMG_c101151/3127-2986 CODON                            ................................................STP...............................................................................................................AUG
#=GR TrichMG_c101151/3127-2986 TT_RNIE_SLOW                     .....................................................................................................................................................................
KGI_S1_ANT02_95m_c10350754/99-248                               GUUACUCCAAUGGCACACAACGGUUGUAGACCUCCAAAAAGAAGAAGAGUUUAAUAAUAAAUAUCAAUCUGAAGGAUAUUG.AA.C.UA..AAGGAUUAACGUAAGA....CCUUAAU.U..U.AGUU..CUCCCUUCAAAAUCAAUUUAAA..........AUG
#=GR KGI_S1_ANT02_95m_c10350754/99-248 CODON                    ..................................................................................................................................................................AUG
#=GR KGI_S1_ANT02_95m_c10350754/99-248 TT_RNIE_SLOW             .....................................................................................................................................................................
CESE01138582.1/446-597                                          GGCUGUAAUAAGAACAAAAAUUCAAGAUGCCCUCGGGCAUCUUAUGUUGUAAAUAAUAAAUAUCAAUCUGAAGAUAUUAAA.AA.C.UA..AAGGAUUAACGUAAGA....CCUUAAU.U..U.AGUU..UUUUUCUUCAAAAUUUUACUAGAA........AUG
#=GR CESE01138582.1/446-597 CODON                               ..................................................................................................................................................................AUG
#=GR CESE01138582.1/446-597 TT_RNIE_SLOW                        .....................................................................................................................................................................
CESE01260814.1/446-596                                          GGCUGUAAUAAGAACAAUAAUUCAAGAUGCUUUCGGGCAUCUUAUGUUGUAAAUAAUGAAUAUCAAUCUGAAGAUAAUAGA.AA.C.UA..AAGGAUUAACGUAAGA....CCUUAAU.U..U.AGUU..UUCUCUUCAAAAUUUUAGUAAAA.........AUG
#=GR CESE01260814.1/446-596 CODON                               ..................................................................................................................................................................AUG
#=GR CESE01260814.1/446-596 TT_RNIE_SLOW                        .....................................................................................................................................................................
JGI20154J14316_10002684/4948-5099                               GGCUGUAAUAAUAACAAUUGUUCAAGAUGCUCUCGGGCAUCUUAUGUUGUAAAUAAUAAAUAUCAAUCUGAAGAUAUUAAA.AA.C.UA..AAGGAUUAACGUAAGA....CCUUAAU.U..U.AGUU..UUUUUCUUCAAAAUUUUACUAGAA........AUG
#=GR JGI20154J14316_10002684/4948-5099 CODON                    ..................................................................................................................................................................AUG
#=GR JGI20154J14316_10002684/4948-5099 TT_RNIE_SLOW             .....................................................................................................................................................................
CENR01029873.1/14703-14552                                      AUUUUCUAUUUUUAUUUAGAAAAAAAUAAAAAAUAAUAAUAAACAUUAAUUAAUAACAAAUAUCAAUCUGAAGGAACCAAA.AA.C.UA..AAGGAUUAACGUAAGA....CCUUAAU.U..U.AGUU..UUUCUUCAUAACCUUAAAUUAGAA........AUG
#=GR CENR01029873.1/14703-14552 CODON                           ..................................................................................................................................................................AUG
#=GR CENR01029873.1/14703-14552 TT_RNIE_SLOW                    .....................................................................................................................................................................
PML_READ_00292105/311-220                                       ............................................................AAUCAAUCUGAAGAUAUUAAA.AA.C.UA..AAGGAUUAACGUAAGA....CCUUAAU.U..U.AGUU..UUUUUCUUCAAAAUUUUACUAGAA........AUG
#=GR PML_READ_00292105/311-220 CODON                            .....................................................................................................................................................................
#=GR PML_READ_00292105/311-220 TT_RNIE_SLOW                     .....................................................................................................................................................................
CETR01015277.1/2473-2321                                        UCCAAUGCCACACAAUGGAUGCCGUCCACCAAAAAGAAGAAGAGUUUAAUUAAUAACAAAUAUCAAUCUGAAGGAACCAAA.AA.C.UA..AAGGAUUAACGUAAGA....CCUUAAU.U..U.AGUU..UUCCCUUCAUAACCUUAAAUUAGAA.......AUG
#=GR CETR01015277.1/2473-2321 CODON                             ..............................................STP.................................................................................................................AUG
#=GR CETR01015277.1/2473-2321 TT_RNIE_SLOW                      .....................................................................................................................................................................
JGI24723J26617_10003273/7986-8136                               UAGAAGAGUAUAAUAAGAUGUUUCCGUUUAUGGGACAUUUCAGAAAUAAUAAAUAACGAAUAUCAAUCUGAAGGAAUUUAA.AA.C.UA..AAGGAUUAACGUAAGA....CCUUAAU.U..U.AGUU..UUUCCCUUCAAAACACAUUUAAA.........AUG
#=GR JGI24723J26617_10003273/7986-8136 CODON                    ..........STP.....................................................................................................................................................AUG
#=GR JGI24723J26617_10003273/7986-8136 TT_RNIE_SLOW             .....................................................................................................................................................................
DelMOSum2010_c10014645/2516-2366                                GGCUGUAAUAAUAACAAUAAUUCAAGAUGCUCUCGAGCAUCUUAUGUUGUAAAUAAUAAAUAUCAAUCUGAAGAUAUUAAA.AA.C.UA..AAGGAUUAACGUAAGA....CCUUAAU.U..U.AGUU..UUUUCUUCAAAAUUUUACUAGAA.........AUG
#=GR DelMOSum2010_c10014645/2516-2366 CODON                     ..................................................................................................................................................................AUG
#=GR DelMOSum2010_c10014645/2516-2366 TT_RNIE_SLOW              .....................................................................................................................................................................
2236876010_0077995/102-252                                      UGUAAUAAUAACAAUAAUUCAAGAUGUUCUCGAGCAUCUUAUGUUGUAAAUAAUAAAUAUCAAUCUGAAAGAUAAUUAAAA.AA.C.UA..AAGGAUUAACGUAAGA....CCUUAAU.U..U.AGUU..UUUUCUUCAAAAUUUUACUAGAA.........AUG
#=GR 2236876010_0077995/102-252 CODON                           ..................................................................................................................................................................AUG
#=GR 2236876010_0077995/102-252 TT_RNIE_SLOW                    .....................................................................................................................................................................
2236876010_0613686/77-228                                       GGCUGUAAUAAUAACAAUAAUUCAAGAUGCUCUCGAGCAUCUUAUGUUGUAAAUAAUAAAUAUCAAUCUGAAGAUAUUAAA.AA.C.UA..AAGGAUUAACGUAAGA....CCUUAAU.U..U.AGUU..UUUUUCUUCAAAAUUUUACUAGAA........AUG
#=GR 2236876010_0613686/77-228 CODON                            ..................................................................................................................................................................AUG
#=GR 2236876010_0613686/77-228 TT_RNIE_SLOW                     .....................................................................................................................................................................
DelMOSum2011_c10012933/1729-1880                                GGCUGUAAUAAUAACAAUAAUUCAAGAUGCUCUCGGGCAUCUUAUGUUGUAAAUAAUAAAUAUCAAUCUGAAGAUAUUAAA.AA.C.UA..AAGGAUUAACGUAAGA....CCUUAAU.U..U.AGUU..UUUUUCUUCAAAAUUUUACUAGAA........AUG
#=GR DelMOSum2011_c10012933/1729-1880 CODON                     ..................................................................................................................................................................AUG
#=GR DelMOSum2011_c10012933/1729-1880 TT_RNIE_SLOW              .....................................................................................................................................................................
2236876010_0135624/200-350                                      UGUAAUAAUAACAAUAAUUCAAGAUGCUUUCGAGCAUCUUAUGUUGUAAAAUAAAUAAAUAAUCAAUCUGAAGAUAUUAAA.AA.C.UA..AAGGAUUAACGUAAGA....CCUUAAU.U..U.AGUU..UUUUCUUCAAAAUUUUACUAGAA.........AUG
#=GR 2236876010_0135624/200-350 CODON                           .....................................................................................................................................................................
#=GR 2236876010_0135624/200-350 TT_RNIE_SLOW                    .....................................................................................................................................................................
2236876011_290389/136-55                                        .......................................................................GAUAUUUAAA.AA.C.UA..AAGGAUUAACGUAAGA....CCUUAAU.U..U.AGUU..UUUUUUCUUCAAAAUUUUACUAGAA.......AUG
#=GR 2236876011_290389/136-55 CODON                             ..................................................................................................................................................................AUG
#=GR 2236876011_290389/136-55 TT_RNIE_SLOW                      .....................................................................................................................................................................
JGI20152J14361_10041961/809-659                                 GGCUGUAAUAAGAACAAUAAUUCAAGAUGCCCUGGGGCAUCUUAUGUUGUAAAUAAUAAAUAUCAAUCUGAAGAUAACAGA.AA.C.UA..AAGGAUUAACGUAAGA....CCUUAAU.U..U.AGUU..UUCUCUUCAAAAUUUUACUUAAA.........AUG
#=GR JGI20152J14361_10041961/809-659 CODON                      .......................................................................................ST..P.........................................................................
#=GR JGI20152J14361_10041961/809-659 TT_RNIE_SLOW               .....................................................................................................................................................................
JGI20152J14361_10060010/720-870                                 GGCUGUAAUAAUAACAAUAAUUCAAGAUGCUCUCGGGCAUCUUAUGUUGUAAAUAAUAAAUAUCAAUCUGAAGAUAUUAAA.AA.C.UA..AAGGAUUAACGUAAGA....CCUUAAU.U..U.AGUU..UUUUCUUCAAAAUUUUACUAGAA.........AUG
#=GR JGI20152J14361_10060010/720-870 CODON                      .....................................................................................................................................................................
#=GR JGI20152J14361_10060010/720-870 TT_RNIE_SLOW               .....................................................................................................................................................................
JGI20152J14361_10066480/693-844                                 GGCUGUAAUAAGAACAAUACUUCAAGAUGCUUUCGGGCAUCUUAUGUUGUAAUUAAUAAAUAUCAAUCUGAAGAUAUUAAA.AA.C.UA..AAGGAUUAACGUAAGA....CCUUAAU.U..U.AGUU..UUUUUCUUCAAAAUUUUACUAGAA........AUG
#=GR JGI20152J14361_10066480/693-844 CODON                      .....................................................................................................................................................................
#=GR JGI20152J14361_10066480/693-844 TT_RNIE_SLOW               .....................................................................................................................................................................
2236876009_001520/467-366                                       ................................................GUAAAUAAUAAAUAUCAAUACUGAAGAUAUUAA.AA.C.UA..AAGGAUUAACGUAAGA....CCUUAAU....U.AGUUUUUUCUUCAAAAUUUUACUAGAA...........AUG
#=GR 2236876009_001520/467-366 CODON                            .....................................................................................................................................................................
#=GR 2236876009_001520/467-366 TT_RNIE_SLOW                     .....................................................................................................................................................................
2236876010_0329218/346-195                                      CCGGCUGUAAUAAUAACAAUAAUUCAAGAUGUUCUCGAGCAUCUUAUGUUGUAAAUAAUAAAUAUCAAUCUGAAGAUAUUA.AA.A.ACUAAAGGAUUAACGUAAGA....CCUUAAU.UA.G.UUUU..UUCUUCAAAAUUUUACUAGAA...........AUG
#=GR 2236876010_0329218/346-195 CODON                           ..................................................................................................................................................................AUG
#=GR 2236876010_0329218/346-195 TT_RNIE_SLOW                    .....................................................................................................................................................................
P_1C_Liq_1_UnCty_1010446/1234-1348                              ACAGAAAUAAUUGACGUUACGCCAAUUCCUCAUAAUGGAUGUCGACCACCUAAAAGAAGAAGAGUUUAAUAAAUUAUUAAU.AU.C.AUCGGAGGAAGUGAGA........CCUUAAU.CC.A.UGAU..A..................................
#=GR P_1C_Liq_1_UnCty_1010446/1234-1348 CODON                   ..................................................................STP................................................................................................
#=GR P_1C_Liq_1_UnCty_1010446/1234-1348 TT_RNIE_SLOW            .....................................................................................................................................................................
P_2C_Liq_1_UnCty_1056530/127-272                                ACAGAAAUAAUUGACGUUACGCCAAUUCCUCAUAAUGGAUGUCGACCACCUAAAAGAAGAAGAGUUUAAUAAAUUAUUAAU.AU.C.AUCGGAGGAAGUGAGA........CCUUAAU.CC.A.UGAU..AAAACUAAAUUAAUAUAUA.............AUG
#=GR P_2C_Liq_1_UnCty_1056530/127-272 CODON                     ..................................................................................................................................................................AUG
#=GR P_2C_Liq_1_UnCty_1056530/127-272 TT_RNIE_SLOW              .....................................................................................................................................................................
NZ_BBMJ01000004.1/87500-87351                                   UUACUCCAUUACCACACAACGGUUGUCGUCCUCCUAAGCGUCGUAGAGUAUAAUUAAUUAUUAAUAACGAAUGAUUGUUUG.GC.U.GUCGAAGGAUAUUGA.........CCUGAAU.UC.A.CAGU.ACAUCAUUCAAUAAAUUUUGUAAA.........AUG
#=GR NZ_BBMJ01000004.1/87500-87351 CODON                        ..................................................STP................................................................................................................
#=GR NZ_BBMJ01000004.1/87500-87351 TT_RNIE_SLOW                 .....................................................................................................................................................................
NZ_BBNT01000002.1/87609-87460                                   UUACUCCAUUACCACACAAUGGUUGUCGUCCACCUAAACGUCGUAGAGUUUAAUUAAUUAUUAAUAACGAGUGGUUAUGUG.GC.U.GUCGAAGGAUAUUGA.........CCUGAAU.UC.A.CAGU.ACAUCAUUCAAUAAAUUUUGUAAA.........AUG
#=GR NZ_BBNT01000002.1/87609-87460 CODON                        .....................................................................................................................................................................
#=GR NZ_BBNT01000002.1/87609-87460 TT_RNIE_SLOW                 .....................................................................................................................................................................
NZ_BBMK01000003.1/230867-231016                                 UUACUCCAUUGCCACACAACGGUUGUCGUCCUCCUAAGCGUCGUAGAGUAUAAUUAAUUAUUAAUAACGAAUGAUUGUUUG.GC.U.GUCGAAGGAUAUUGA.........CCUGAAU.UC.A.CAGU.ACAUCAUUCAAUAAAUUUUGUAAA.........AUG
#=GR NZ_BBMK01000003.1/230867-231016 CODON                      ..................................................................................................................................................................AUG
#=GR NZ_BBMK01000003.1/230867-231016 TT_RNIE_SLOW               .....................................................................................................................................................................
NZ_CH672374.1/1074187-1074038                                   UUACUCCAUUGCCACAUAAUGGAUGUCGUCCUCCUAAACGUCGUAGAGUAUAAUUAAUUGUUAAUAACGAGUGAUUGAUAG.GC.U.GUCGAAGGAUAUUGA.........CCUGAAU.UC.A.CAGU.ACAUCACUCAAUAAAUUUUGUAAA.........AUG
#=GR NZ_CH672374.1/1074187-1074038 CODON                        ..................................................STP.............................................................................................................AUG
#=GR NZ_CH672374.1/1074187-1074038 TT_RNIE_SLOW                 .....................................................................................................................................................................
NZ_BBMM01000006.1/108562-108711                                 UUACUCCAUUACCACACAAUGGUUGUCGUCCACCUAAACGUCGUAGAGUUUAAUUAAUUAUUAAUAACGAAUGGUUAUGUG.GC.U.GUCGAAGGAUAUUGA.........CCUGAAU.UC.A.CAGU.ACAUCAUUCAAUAAAUUUUGUAAA.........AUG
#=GR NZ_BBMM01000006.1/108562-108711 CODON                      ..................................................................................................................................................................AUG
#=GR NZ_BBMM01000006.1/108562-108711 TT_RNIE_SLOW               .....................................................................................................................................................................
P_2C_Liq_1_UnCty_1000014/67122-66972                            GUAACUCCUUUACCGCACAAUGGUUGUCGUCCUCCUAAACGUCGUAGAGUAUAAUUAAUUAUUAAUAACGAGUGAUUAUCGCGC.U.GUCGAAGGAUAUAGA.........CCUGAAU.UC.A.CAGU.ACAUCAUUCAAUAAAUUUUGUAAA.........AUG
#=GR P_2C_Liq_1_UnCty_1000014/67122-66972 CODON                 ...................................................STP............................................................................................................AUG
#=GR P_2C_Liq_1_UnCty_1000014/67122-66972 TT_RNIE_SLOW          .....................................................................................................................................................................
2210087396/126-272                                              CGAUGUUACUCCAUUACCACACAACGGGUGUCGUCCUCCAAAAGACGUCGCGUAUAGUAAUUUACAACUUGUGGGAGUCAC.AC.U.AUCGAAGGAAUUAG..........CCUUAAU.UC.A.UGGU..GCCCACUUAAUAUUUUUAUAAA..........AUG
#=GR 2210087396/126-272 CODON                                   ..................................................................................................................................................................AUG
#=GR 2210087396/126-272 TT_RNIE_SLOW                            .....................................................................................................................................................................
2210711694/376-499                                              CGAUGUUACUCCAUUACCACACAACGGGUGUCGUCCUCCAAAAAGACGUCGCGUAUAGUAAUUUACAACUUGUGGAGUCAC.AC.U.AUCGAAGGAAUUAG..........CCUUAAU.UC.A.UGGU..GCCCACUUAAUA.......................
#=GR 2210711694/376-499 CODON                                   .......................................................STP...........................................................................................................
#=GR 2210711694/376-499 TT_RNIE_SLOW                            .....................................................................................................................................................................
CEVW01139398.1/903-1053                                         AUAGUAGAUGUAACUCCACAACCACAUAAUGGUUGUAGACCACCGAAAAGAAGAAGAGUUUAAUUUUAAUCGGGAAUAUAA.AC.U.AGCGAAGGAUAG............CCUUAAU.UC.U.UAGU..UUCCCAAAAUAAAUAUAAAUAAUAUAAU....AUG
#=GR CEVW01139398.1/903-1053 CODON                              ............................................................STP...................................................................................................AUG
#=GR CEVW01139398.1/903-1053 TT_RNIE_SLOW                       .....................................................................................................................................................................
JCVI_SCAF_1096628258595/598-453                                 AUAGUAGAUGUAACACCACAACCACAUAAUGGUUGUAGACCACCUAAAAGAAGAAGAGUUUAAUUUUAACCGGGAAUACAA.AC.U.AGCGAAGGAUAG............CCUUAAU.UC.U.UAGU..UUCCCAAAAUAAAUAAUAUAAAU.........AUG
#=GR JCVI_SCAF_1096628258595/598-453 CODON                      ..........................................................................................................................................AUG........................
#=GR JCVI_SCAF_1096628258595/598-453 TT_RNIE_SLOW               .....................................................................................................................................................................
CERR01133960.1/224-79                                           AUAGUAGAUGUAACACCACAACCACAUAAUGGUUGUAGACCACCUAAAAGAAGAAGAGUUUAAUUUUAAUCGGGAAUACAA.AC.U.AGCGAAGGAUAG............CCUUAAU.UC.U.UAGU..UUCCCAAAAUAAAUAAUAUAAAU.........AUG
#=GR CERR01133960.1/224-79 CODON                                ............................................................STP......................................................................................................
#=GR CERR01133960.1/224-79 TT_RNIE_SLOW                         .....................................................................................................................................................................
JCVI_READ_1101740017077/128-281                                 CUACGCCUCACAACGGAUGUAGACCUCCAAAACGAAGAAGAGUAUAAAUAACUUAAAUCAAGUAUAACGAAAGAACAAACC.AU.C.AGAGAAGGAUAAGAAUAAGA....CCUGAAU.UC.U.CAAU..GGCUUUCAAAAACAAAUCAUAAA.........AUG
#=GR JCVI_READ_1101740017077/128-281 CODON                      ....................................................................................................................................AUG..............................
#=GR JCVI_READ_1101740017077/128-281 TT_RNIE_SLOW               .....................................................................................................................................................................
NZ_JSAQ01000001.1/2692014-2692160                               AUGCCACAUAACGGGUGUCGUCCUCCAAAAAGACGUCGCGUUUAAUAAGUAAUUAUUUAAUUAAUAUCUCGAGGGAGAACG.GU.U.UGCAAAGGAUUGA...........CCUUAAU.UU.C.UAAC..CACCCUCAAAACACACAUUUAAA.........AUG
#=GR NZ_JSAQ01000001.1/2692014-2692160 CODON                    ..........................................STP.....................................................................................................................AUG
#=GR NZ_JSAQ01000001.1/2692014-2692160 TT_RNIE_SLOW             .....................................................................................................................................................................
NZ_CP009301.1/2792390-2792536                                   AUGCCACACAACGGGUGUCGUCCUCCAAAGAGACGUCGCGUUUAAUAAAUAAUUAUUUAAUUAAUAUCUCGAGGGAGAACG.GU.U.UGCAAAGGAUUGA...........CCUUAAU.UU.C.UAAC..CACCCUCAAAACACACAUUUAAA.........AUG
#=GR NZ_CP009301.1/2792390-2792536 CODON                        ..................................................................................................................................................................AUG
#=GR NZ_CP009301.1/2792390-2792536 TT_RNIE_SLOW                 .....................................................................................................................................................................
CEWG01194218.1/1014-1149                                        AACUGAAAUCAUUGACGUUACCCCACUACCCCACAAUGGUUGUCGUCCCCCCAAAAGAAGAAGAGUUUAAUUAUUAAAUCU.GU.U.AUCAAAGGUCCAGA..........CCUUAAU.UC.A.AAAU..AAACAAUUUAU.....................AUG
#=GR CEWG01194218.1/1014-1149 CODON                             ...................................................................STP...............................................................................................
#=GR CEWG01194218.1/1014-1149 TT_RNIE_SLOW                      .....................................................................................................................................................................
JCVI_SCAF_1096626222411/244-392                                 AGUUGACGUUACUCCAAUUCCUCAUAAUGGAUGUAGACCCCCUAAAAGAAGAAGAGUAUAAAUUAAACCUUAAAAGUUUAU.UU.C.AUCGAAGGAUGUUGA.........CCUUAAU.UC.A.UGAU.AAACUUUUAAUAAAAAAAUAAAA..........AUG
#=GR JCVI_SCAF_1096626222411/244-392 CODON                      .............................................................STP..................................................................................AUG................
#=GR JCVI_SCAF_1096626222411/244-392 TT_RNIE_SLOW               .....................................................................................................................................................................
LPjun09P1210m_c1017679/437-288                                  ACGUUACUCCAAUUCCGCACAAUGGAUGUAGACCCCCUAAAAGAAGAAGAGUAUAAUUAAUAAAAACCAUAAAAGUNGAUU.A..C.AUCGAAGGAUACUGA.........CCUUAAU.UC.A.UGAU.UAACUUUUAAUAAAUUAAAUAAAAA........AUG
#=GR LPjun09P1210m_c1017679/437-288 CODON                       .....................................................STP..........................................................................................................AUG
#=GR LPjun09P1210m_c1017679/437-288 TT_RNIE_SLOW                .....................................................................................................................................................................
CESI01021004.1/709-560                                          ACGUUACUCCAAUUCCACACAAUGGAUGUAGACCCCCUAAAAGAAGAAGAGUAUAAUUAAUAAAAACCAUAAAAGUUGAUU.A..C.AUCGAAGGAUACUGA.........CCUUAAU.UC.A.UGAU.UAACUUUUAAUAAAUUAAAUAAAAA........AUG
#=GR CESI01021004.1/709-560 CODON                               .....................................................STP..........................................................................................................AUG
#=GR CESI01021004.1/709-560 TT_RNIE_SLOW                        .....................................................................................................................................................................
CERI01207796.1/1-122                                            ............................UAGACCCCCUAAAAGAAGAAGAGUAUAAUUAAUAAAAACCAUAAAAGUUGAUU.A..C.AUCGAAGGAUACUGA.........CCUUAAU.UC.A.UGAU.UAACUUUUAAUAAAUUAAAUAAAAA........AUG
#=GR CERI01207796.1/1-122 CODON                                 ..................................................................................................................................................................AUG
#=GR CERI01207796.1/1-122 TT_RNIE_SLOW                          .....................................................................................................................................................................
CERM01149072.1/127-1                                            ACGUUACUCCAAUUCCGCACAAUGGAUGUAGACCCCCUAAAAGAAGAAGAGUAUAAUUAAUAAAAACCAUAAAAGUUGAUU.A..C.AUCGAAGGAUACUGA.........CCUUAAU.UC.A.UGAU.UAACUUUUAAUAAAU.....................
#=GR CERM01149072.1/127-1 CODON                                 .....................................................STP.............................................................................................................
#=GR CERM01149072.1/127-1 TT_RNIE_SLOW                          .....................................................................................................................................................................
DelMOSum2010_c10216602/426-575                                  ACGUUACUCCAAUUCCGCACAAUGGAUGUAGACCCCCUAAAAGAAGAAGAGUAUAAUUAAUAAAAACCAUAAAAGUUAAUU.A..C.AUCGAAGGAUACUGA.........CCUUAAU.UC.A.UGAU.UAACUUUUAAUAAAUUAAAUAAAAA........AUG
#=GR DelMOSum2010_c10216602/426-575 CODON                       .....................................................STP..........................................................................................................AUG
#=GR DelMOSum2010_c10216602/426-575 TT_RNIE_SLOW                .....................................................................................................................................................................
CESU01140860.1/573-458                                          .................................CCCCUAAAAGAAGAAGAGUAUAAUUAAUAAAAACCAUAAAAGUUGAUU.A..C.AUCGAAGGAUACUGA.........CCUUAAU.UC.A.UGAU.UAACUUUUAAUAAAUUAAAUAAAA.........AUG
#=GR CESU01140860.1/573-458 CODON                               .....................................................................................................................................................................
#=GR CESU01140860.1/573-458 TT_RNIE_SLOW                        .....................................................................................................................................................................
LPaug08P2610m_c1036481/483-374                                  .......................................AAAAAGAAGAAGAGUAUAAUAAAUAAACCAUAAAAGUUUGUU.A..C.AUCGAAGGAUAGUGA.........CCUUAAU.UC.A.UGAU.AAACUUUUAAAAAAUUAAAAAAAA.........AUG
#=GR LPaug08P2610m_c1036481/483-374 CODON                       .....................................................................................................................................................................
#=GR LPaug08P2610m_c1036481/483-374 TT_RNIE_SLOW                .....................................................................................................................................................................
JGI20160J14292_10002802/10970-11117                             UGAUGUAACUCCAAUACCNCAUAAUGGAUGUAGACCACCAAAAAGAAGAAGAGUAUAAUAAAUAAACCAUAAAAGUUUGUU.A..C.AUCGAAGGAUACUGA.........CCUUAAU.UC.A.UGAU.AAACUUUUAAAAAAUUAAAAAAA..........AUG
#=GR JGI20160J14292_10002802/10970-11117 CODON                  .......................................................STP........................................................................................................AUG
#=GR JGI20160J14292_10002802/10970-11117 TT_RNIE_SLOW           .....................................................................................................................................................................
CENJ01167914.1/736-883                                          GUUGAUGUUACUCCGAUACCUCAUAAUGGAUGUAGACCUCCAAAAAGAAGAAGAGUAUAAACAAAACCAUAAAAGUUUAUU.A..C.AUCGAAGGAUACUGA.........CCUUAAU.UC.A.UGAU.AAACUUUUAAAAAAUAAAUAAAA..........AUG
#=GR CENJ01167914.1/736-883 CODON                               .........................................................STP.........................................................................................................
#=GR CENJ01167914.1/736-883 TT_RNIE_SLOW                        .....................................................................................................................................................................
CEWK01129157.1/755-609                                          GUUGAUGUUACUCCGAUACCUCAUAAUGGAUGUAGACCUCCUAAAAGAAGAAGAGUAUAAAUAAAACCAUAAAAGUUUAUU.A..C.AUCGAAGGAUACUGA.........CCUUAAU.UC.A.UGAU.AAACUUUUAAAAAAAUAAAAAA...........AUG
#=GR CEWK01129157.1/755-609 CODON                               .........................................................STP......................................................................................................AUG
#=GR CEWK01129157.1/755-609 TT_RNIE_SLOW                        .....................................................................................................................................................................
CENG01098372.1/771-917                                          UGAUGUAACUCCAAUACCUCAUAAUGGAUGUAGACCACCAAAAAGAAGAAGAGUAUAAUAAAUAAACCAUAAAAGUUUGUU.A..C.AUCGAAGGAUACUGA.........CCUUAAU.UC.A.UGAU.AAACUUUUAAAAAAUUAAAAAA...........AUG
#=GR CENG01098372.1/771-917 CODON                               .......................................................STP........................................................................................................AUG
#=GR CENG01098372.1/771-917 TT_RNIE_SLOW                        .....................................................................................................................................................................
JCVI_SCAF_1101668543230/576-430                                 UGAUGUAACUCCAAUACCUCAUAAUGGAUGUAGACCUCCAAAAAGAAGAAGAGUAUAGUAAAUAAACCAUAAAAGUUUGUU.A..C.AUCGAAGGAUACUGA.........CCUUAAU.UC.A.UGAU.AAACUUUUAAAAAAUUAAAAAA...........AUG
#=GR JCVI_SCAF_1101668543230/576-430 CODON                      .......................................................STP....................................................................................AUG....................
#=GR JCVI_SCAF_1101668543230/576-430 TT_RNIE_SLOW               .....................................................................................................................................................................
DelMOSum2010_c10000017/35921-35774                              UUGAUGUUACACCUAUUCCCCACAAUGGAUGUAGACCCCCUAAAAGAAGAAGAGUAUAAAUUAAAACCAUAAAAGUUUAUU.A..C.AUCGAAGGAUACUGA.........CCUUAAU.UC.A.UGAU.AAACUUUUAAUAAAAACAAAAUA..........AUG
#=GR DelMOSum2010_c10000017/35921-35774 CODON                   ........................................................STP.......................................................................................................AUG
#=GR DelMOSum2010_c10000017/35921-35774 TT_RNIE_SLOW            .....................................................................................................................................................................
DelMOSum2010_c10109581/360-250                                  .....................................CCAAAAAGAAGAAGAGUAUAAUAAAUAAACCAUAAAAGUUUGUU.A..C.AUCGAAGGAUACUGA.........CCUUAAU.UC.A.UGAU.AAACUUUUAAAAAAUUAAAAAAA..........AUG
#=GR DelMOSum2010_c10109581/360-250 CODON                       .......................................................STP........................................................................................................AUG
#=GR DelMOSum2010_c10109581/360-250 TT_RNIE_SLOW                .....................................................................................................................................................................
JCVI_SCAF_1096627396816/637-489                                 UUGAUGUUACUCCCAUACCUCAUAAUGGAUGUAGACCACCAAAAAGAAGAAGAGUAUAAAUAAAAACCAUAAAAGUUUGUU.A..C.AUCGAAGGAUACUGA.........CCUUAAU.UC.A.UGAU.AAACUUUUAAUAAAUUAAAAAACA.........AUG
#=GR JCVI_SCAF_1096627396816/637-489 CODON                      ........................................................STP.......................................................................................................AUG
#=GR JCVI_SCAF_1096627396816/637-489 TT_RNIE_SLOW               .....................................................................................................................................................................
2236876001_514958/292-223                                       ..............................................................................AUU.A..C.AUCGAAGGAUACUGA.........CCUUAAU.UC.A.UGAU.AAACUUUUAAUAAACUUAAAAAA..........AUG
#=GR 2236876001_514958/292-223 CODON                            .....................................................................................................................................................................
#=GR 2236876001_514958/292-223 TT_RNIE_SLOW                     .....................................................................................................................................................................
SI34jun09_10m_1018348/976-1123                                  UUGAUGUUACACCUAUUCCCCACAAUGGAUGUAGACCCCCUAAAAGAAGAAGAGUAUAAAUUAAAACCAUAAAAGUUUAUU.A..C.AUCGAAGGAUACUGA.........CCUUAAU.UC.A.UGAU.AAACUUUUAAUAAAAAUAAAAUA..........AUG
#=GR SI34jun09_10m_1018348/976-1123 CODON                       ........................................................STP.......................................................................................................AUG
#=GR SI34jun09_10m_1018348/976-1123 TT_RNIE_SLOW                .....................................................................................................................................................................
CESJ01081808.1/247-96                                           UUGAUGUUACUCCAAUACCUCAUAAUGGAUGUAGACCACCAAAAAGAAGAAGAGUAUAAUUAAAAACCAAAAAAGUUUGUU.A..C.AUCGAAGGAUACUGA.........CCUUAAU.UC.A.UGAU.AAACUUUUAAUAAAAUAAAUAUAAAAU......AUG
#=GR CESJ01081808.1/247-96 CODON                                ........................................................STP.......................................................................................................AUG
#=GR CESJ01081808.1/247-96 TT_RNIE_SLOW                         .....................................................................................................................................................................
CESP01137938.1/264-118                                          UGAUGUAACUCCAAUACCUCAUAAUGGAUGUAGACCACCAAAAAGAAGAAGAGUAUAAUAAAUAAACCAUAAAAGUUUGUU.A..C.AUCGAAGGAUACUGA.........CCUUAAU.UC.A.UGAU.AAACUUUUAAAAAUUAAAAAAA...........AUG
#=GR CESP01137938.1/264-118 CODON                               .......................................................STP........................................................................................................AUG
#=GR CESP01137938.1/264-118 TT_RNIE_SLOW                        .....................................................................................................................................................................
CESQ01357094.1/269-415                                          UUGAUGUAACUCCAAUACCUCAUAAUGGAUGUAGACCACCAAAAAGAAGAAGAGUAUAAUAUUAAACCAUAAAAGUUUGUU.A..C.AUCGAAGGAUACUGA.........CCUUAAU.UC.A.UGAU.AAACUUUUAAAAAAUUAAAAAA...........AUG
#=GR CESQ01357094.1/269-415 CODON                               ........................................................STP.......................................................................................................AUG
#=GR CESQ01357094.1/269-415 TT_RNIE_SLOW                        .....................................................................................................................................................................
CESU01004307.1/335-482                                          AUGUAACUCCAAUACCUCAUAAUGGAUGUAGACCACCAAAAAGAAGAAGAGUAUAAUACAAUAAACCAAAAAAAGUUUGUU.A..C.AUCGAAGGAUACUGA.........CCUUAAU.UC.A.UGAU.AAACUUUUAAAAAUUAAAAAAAA..........AUG
#=GR CESU01004307.1/335-482 CODON                               ..................................................................................................................................................................AUG
#=GR CESU01004307.1/335-482 TT_RNIE_SLOW                        .....................................................................................................................................................................
JCVI_SCAF_1096627372950/1319-1467                               UUGAUGUAACUCCAAUACCUCAUAAUGGAUGUAGACCACCAAAAAGAAGAAGAGUAUAAUAAAUAAACCAUAAAAGUUUGU.UA.C.AUCGAAGGAUACUGA.........CCUUAAU.UC.A.UGAC..AAACUUUUUAUAAAUUAAAAAAA.........AUG
#=GR JCVI_SCAF_1096627372950/1319-1467 CODON                    ...........................................................STP....................................................................................................AUG
#=GR JCVI_SCAF_1096627372950/1319-1467 TT_RNIE_SLOW             .....................................................................................................................................................................
SR_TTP_S3_1005704/608-460                                       AGAUUUCAGAUAUCAGAUUUGAGACGUUAAGUUUUAAGAAUUUAAUUUUUUAGAGUAAUAAUAAACAACAGAAGGAGAAAG.AUAG.AU.GAAGGACAGA...........CCUUAAU.UC.A.UCAU..CCCUUCGAAAUUUAAUUUUAAAAUU.......AUG
#=GR SR_TTP_S3_1005704/608-460 CODON                            ..................................................................................................................................................................AUG
#=GR SR_TTP_S3_1005704/608-460 TT_RNIE_SLOW                     .....................................................................................................................................................................
CENQ01142578.1/1032-1169                                        CGUUACACCUACUCCUCACAAUGGUUGUAGACCUCCAAAAAGGAGAAGAGUUUAAAUAUAGUAUAACAUGAGGAUUCAUAA.GU.U.GUCGAAGGAAAGA...........CCUUAAU.UC.A.CAAU..UAUCCUCAAAAAAUUUA..................
#=GR CENQ01142578.1/1032-1169 CODON                             ....................................................STP..............................................................................................................
#=GR CENQ01142578.1/1032-1169 TT_RNIE_SLOW                      .....................................................................................................................................................................
JCVI_SCAF_1096627751190/310-454                                 CGUUACACCUACUCCACACAAUGGUUGUAGACCUCCAAAAAGGAGAAGAGUUUAAAUAUAGUAUAACAUGAGGAUUAAUAA.GU.U.GUCGAAGGAAAGA...........CCUUAAU.UC.A.CAAU..UAUCCUCAAAAAAUUUAAAAU...........AUG
#=GR JCVI_SCAF_1096627751190/310-454 CODON                      .......................................................STP........................................................................................................AUG
#=GR JCVI_SCAF_1096627751190/310-454 TT_RNIE_SLOW               .....................................................................................................................................................................
SI34jun09_10m_1026568/297-448                                   AGACCUCCAAAAAGAAGAAGAGUUUAAUUUUGUAAUUACAGAAUUAAAAAUUUAAUAAUUAGUAUAAACUGAAGGGUAUAA.AU.U.CUCAAAGGAUAAGCAUAAGA....CCUUAAU.UU.GAAAAU..UCCUUCAAAAUAAUUUAAAA............AUG
#=GR SI34jun09_10m_1026568/297-448 CODON                        ..................................................................................................................................................................AUG
#=GR SI34jun09_10m_1026568/297-448 TT_RNIE_SLOW                 .....................................................................................................................................................................
2236876010_0420853/193-57                                       AGACCUCCUAAAAGAAGAAGAGUUUAAUUUUGUAAUUACAGAAUUAAAAAUUUAAUAAUUAGUAUAAACUGAAGGGUAUAA.AU.U.CUCAAAGGAUAAGCAUAAGA....CCUUAAU.UU.GAAAAU..UCCUUCAA...........................
#=GR 2236876010_0420853/193-57 CODON                            ........................STP..........................................................................................................................................
#=GR 2236876010_0420853/193-57 TT_RNIE_SLOW                     .....................................................................................................................................................................
CERM01058458.1/127-1                                            AUGUAGACCUCCAAAAAGAAGAAGAGUUUAAUUCUGUAAAACGGAAUUAUUUUAAUAAUUAGUAUAAACUGAAGGGUUUAA.AU.U.CUCAAAGGAUAAGCAUAAGA....CCUUAAU.UU.GAAAAU..UCCUUCAA...........................
#=GR CERM01058458.1/127-1 CODON                                 ............................STP......................................................................................................................................
#=GR CERM01058458.1/127-1 TT_RNIE_SLOW                          .....................................................................................................................................................................
CESF01120564.1/2467-2618                                        AUGUAGACCUCCAAAAAGAAGAAGAGUUUAAUUCUGUAAAACGGAAUUAUUUUAAUAAUUAGUAUAAACUGAAGGGUUUAA.AU.U.CUCAAAGGAUAAGCAUAAGA....CCUUAAU.UU.GAAAAU..UCCUUCAAAAUAAUUUAAAA............AUG
#=GR CESF01120564.1/2467-2618 CODON                             ............................STP......................................................................................................................................
#=GR CESF01120564.1/2467-2618 TT_RNIE_SLOW                      .....................................................................................................................................................................
DelMOWin2010_c10006726/4996-4845                                AUGUAGACCUCCAAAAAGAAGAAGAGUUUAAUUCUGUAAUACGGAAUUAUUUUAAUAAUUAGUAUAAACUGAAGGGUUUAA.AU.U.CUCAAAGGAUAAGCAUAAGA....CCUUAAU.UU.GAAAAU..UCCUUCAAAAUAAUUUAAAA............AUG
#=GR DelMOWin2010_c10006726/4996-4845 CODON                     ............................STP...................................................................................................................................AUG
#=GR DelMOWin2010_c10006726/4996-4845 TT_RNIE_SLOW              .....................................................................................................................................................................
2236876003_095850/120-272                                       AUGUAGACCUCCAAAAAGAAGAAGAGUUUAAUUCUGUAAUACGGAAUUAUUUUAAUAAUUAGUAUAAACUGAAGGGUUUAA.AU.U.CUCAAAGGAUAAGCAUAAGA....CCUUAAU.UU.GAAAAU..UCCUUCAAAAUAAUUUAAAAA...........AUG
#=GR 2236876003_095850/120-272 CODON                            ............................STP......................................................................................................................................
#=GR 2236876003_095850/120-272 TT_RNIE_SLOW                     .....................................................................................................................................................................
JGI20151J14362_10198578/540-389                                 UAGACCUCCAAAAAGAAGAAGAGUUUAAUUUUGUAAUUACAGAAUUAAAAUUUAAUAAUUAGUAUAAACUGAAGGGUAUAA.AU.U.UUCAAAGGAUAAGUAUAAGA....CCUUAAU.UU.GGAAAU..UCCUUCAAAAUAAAUUAAAA............AUG
#=GR JGI20151J14362_10198578/540-389 CODON                      ..................................................................................................................................................................AUG
#=GR JGI20151J14362_10198578/540-389 TT_RNIE_SLOW               .....................................................................................................................................................................
DelMOSum2011_c10006805/2178-2329                                AAAACGAAGAAGAGUUUAAUUCUGAAAAUACUCAGAAACUUUUUAUAAAAAUUAUUAAUAAGUAUAAACUGAAGGAUUAAG.AU.U.AUCAAAGGAUAAGUAUAAGA....CCUUAAU.UU.GAAAAU..CCCUUCAAAAAAAAAUAGAA............AUG
#=GR DelMOSum2011_c10006805/2178-2329 CODON                     ................STP...............................................................................................................................................AUG
#=GR DelMOSum2011_c10006805/2178-2329 TT_RNIE_SLOW              .....................................................................................................................................................................
CERM01027048.1/134-1                                            AAAACGAAGAAGAGUUUAAUUCUGAAAAUACUCAGAAACUUUUUAUAAAAAUAAUUAAUAAGUAUAAACUGAAGGAUUAAG.AU.U.AUCAAAGGAUAAGUAUAAGA....CCUUAAU.UU.GAAAAU..CCCUUCAAAAAAAAA....................
#=GR CERM01027048.1/134-1 CODON                                 ................STP..................................................................................................................................................
#=GR CERM01027048.1/134-1 TT_RNIE_SLOW                          .....................................................................................................................................................................
SA_S1_NOR05_45m_c10094569/589-438                               AAACGAAGAAGAGUUUAAUUCUGAAAAUACCCAGAAACUUUUUAUAAAAAAUUAUUAAUAAGUAUAAACUGAAGGAUUAAG.AU.U.AUCAAAGGAUAAGUAUAAGA....CCUUAAU.UU.GAAAAU..CCCUUCAAAAAAAAAUAGAA............AUG
#=GR SA_S1_NOR05_45m_c10094569/589-438 CODON                    ...............STP...................................................................................................................................................
#=GR SA_S1_NOR05_45m_c10094569/589-438 TT_RNIE_SLOW             .....................................................................................................................................................................
CESJ01125754.1/763-612                                          AAACGAAGAAGAGUUUAAUUCUGAAUAUACCCAGAAACUUUUUAUAAAAAAUUAUUAAUAAGUAUAAACUGAAGGAUUAAG.AU.U.AUCAAAGGAUAAGUAUAAGA....CCUUAAU.UU.GAAAAU..CCCUUCAAAAAAAAAUAGAA............AUG
#=GR CESJ01125754.1/763-612 CODON                               ...............STP................................................................................................................................................AUG
#=GR CESJ01125754.1/763-612 TT_RNIE_SLOW                        .....................................................................................................................................................................
JCVI_SCAF_1096627289576/1163-1314                               AAAACGAAGAAGAGUUUAAUUUUGAAAAUACUCAGAAACUUUUUAUAAAAAUUAUUAAUAAGUAUAAACUGAAGGAUUAAG.AU.U.AUCAAAGGAUAAGUAUAAGA....CCUUAAU.UU.GAAAAU..CCCUUCAAAAAAAAAUAGAA............AUG
#=GR JCVI_SCAF_1096627289576/1163-1314 CODON                    ...................STP..........................................................................................................................AUG..................
#=GR JCVI_SCAF_1096627289576/1163-1314 TT_RNIE_SLOW             .....................................................................................................................................................................
SI54feb11_120m_c1075046/125-276                                 AAAAAGAAGAAGAGUAUAAUUCUGAAAAUAUUCAGAAACUUUUAUAUAAAUUAAUUAAUAAGUAUAAACUGAAGGAUUAAG.AU.A.UUCAAAGGAUAAGUAUAAGA....CCUUAAU.UU.GAGAAU..CCCUUCAAAAAAAAUUAGAA............AUG
#=GR SI54feb11_120m_c1075046/125-276 CODON                      ................STP..................................................................................................................................................
#=GR SI54feb11_120m_c1075046/125-276 TT_RNIE_SLOW               .....................................................................................................................................................................
DelMOSum2010_c10001162/9177-9026                                CUCCAAAAAGAAGAAGAGUUUAAUUCUGAAAACAUUCAGAAAUUUUUAUAUUAAUUAAUAAGUAUAAACUGAAGGAUUAAG.AU.A.UUCAAAGGAUAAGUAUAAGA....CCUUAAU.UU.GAGAAU..CCCUUCAAAAAAAAUUAGAA............AUG
#=GR DelMOSum2010_c10001162/9177-9026 CODON                     ....................STP...........................................................................................................................................AUG
#=GR DelMOSum2010_c10001162/9177-9026 TT_RNIE_SLOW              .....................................................................................................................................................................
LPaug09P1610m_c1010800/1224-1108                                ..............................GCAGGCCCCCAAAAAGAAGAAGAGUUUAAUAAUAAGAUCAAUAAUUUAAUA.GC.U.AUCGAAGGAAAUUA..........UUUUAAU.UC.A.UAGC..UCCAUGUUAAAAAAAACCAACU..........AUG
#=GR LPaug09P1610m_c1010800/1224-1108 CODON                     ..............................AUG...........................................................................................STP...................................AUG
#=GR LPaug09P1610m_c1010800/1224-1108 TT_RNIE_SLOW              .....................................................................................................................................................................
JGI20157J14317_10009143/771-920                                 UAACUCCACUACCACACAACGGAUGUCGUCCUCCUAAGAGACGUAGAGUAUAAUUAAUUUUAAUCAGUAAAAGGAUCUAUA.GU.U.AUCGAAGGAAGCGA..........CCUUAAU.UC.A.UAAC..UCUUUUUACACCAACCAAAAAUAAA.......AUG
#=GR JGI20157J14317_10009143/771-920 CODON                      ..................................................STP.............................................................................................................AUG
#=GR JGI20157J14317_10009143/771-920 TT_RNIE_SLOW               .....................................................................................................................................................................
DelMOSum2010_c10023112/1775-1924                                GUUACUCCACUUCCACACAACGGGUGUCGCCCUCCAAAAAGACGUAGAGUAUAAUUAAUAUUAACCUGUUGAAGGAUAAAA.GU.U.AUCGAAGGAAUCGA..........CCUUAAU.UC.A.UAAC..UCCUUUAACAUUAACCAAAAUAACA.......AUG
#=GR DelMOSum2010_c10023112/1775-1924 CODON                     ...................................................STP............................................................................................................AUG
#=GR DelMOSum2010_c10023112/1775-1924 TT_RNIE_SLOW              .....................................................................................................................................................................
JGI20154J14316_10037599/474-623                                 GUUACACCACUUCCACACAACGGAUGUCGUCCUCCAAAAAGACGUAGAGUAUAAUUCAUAUUAACCUGUCGAAGGAAACUA.GU.U.AUCGAAGGAAUCGA..........CCUUAAU.UC.A.UAAC..UCCUUUAACAUUAACCAAAAUAACA.......AUG
#=GR JGI20154J14316_10037599/474-623 CODON                      ...................................................STP............................................................................................................AUG
#=GR JGI20154J14316_10037599/474-623 TT_RNIE_SLOW               .....................................................................................................................................................................
LPaug09P1610m_c1025405/422-572                                  UACUCCACUCCCACAUAACGGAUGCAGGCCUCCGAAAAGACGAAGAGUAUAAUAAUUAAAAUGAUCAUGAAUUGAUUAUUA.GC.C.AUCGAAGGAAGUGA..........CCUUAAU.UC.A.UGGU.UUUCAAUUCAACAAAAACGUAAAUAU.......AUG
#=GR LPaug09P1610m_c1025405/422-572 CODON                       .................................................STP..............................................................................................................AUG
#=GR LPaug09P1610m_c1025405/422-572 TT_RNIE_SLOW                .....................................................................................................................................................................
CESF01024170.1/3772-3922                                        UACUCCACUCCCACAUAACGGAUGUAGGCCUCCGAAAAGACGAAGAGUAUAAUAAUUAAAAUGAUCAUGAAUUGAUUAUUA.GC.C.AUCGAAGGAAGUGA..........CCUUAAU.UC.A.UGGU.UUUCAAUUCAACAAAAACGUAAAUAU.......AUG
#=GR CESF01024170.1/3772-3922 CODON                             .................................................STP..............................................................................................................AUG
#=GR CESF01024170.1/3772-3922 TT_RNIE_SLOW                      .....................................................................................................................................................................
CESI01111408.1/374-224                                          UACUCCACUCCCACAUAACGGAUGUAGGCCUCCAAAAAGACGAAGAGUAUAAUAAUUUAAAUGAUAAUGAAUUGAUUAUUA.GC.C.AUCGAAGGAAGUGA..........CCUUAAU.UC.A.UGGU.UUUCAAUUCAACUAAAACAUAAACAU.......AUG
#=GR CESI01111408.1/374-224 CODON                               .................................................STP.................................................................................................................
#=GR CESI01111408.1/374-224 TT_RNIE_SLOW                        .....................................................................................................................................................................
CEVX01268119.1/483-333                                          UACUCCACUCCCACAUAACGGAUGUAGGCCUCCGAAAAGACGAAGAGUAUAAUAAUUAAAAUGAUCAUGAAUUGAUUAUUA.GC.C.AUCGAAGGAAGUGA..........CCUUAAU.UC.A.UGGU.UUUCAAUUCAAUAAAAACGUAAAUGU.......AUG
#=GR CEVX01268119.1/483-333 CODON                               .................................................STP..............................................................................................................AUG
#=GR CEVX01268119.1/483-333 TT_RNIE_SLOW                        .....................................................................................................................................................................
CEOP01127922.1/653-503                                          UACUCCACUCCCACAUAACGGAUGUAGGCCACCGAAAAGACGAAGAGUAUAAUAAUUAAAAUGAUCAUGAAUUGAUUAUUA.GC.C.AUCGAAGGAAGUGA..........CCUUAAU.UC.A.UGGU.UUUCAAUUCAAUAAAAACGUAAAUGU.......AUG
#=GR CEOP01127922.1/653-503 CODON                               .................................................STP..............................................................................................................AUG
#=GR CEOP01127922.1/653-503 TT_RNIE_SLOW                        .....................................................................................................................................................................
CENT01082708.1/1062-1212                                        UUACUCCACUCCCACAUAACGGAUGUAGGCCUCCGAAAAGACGAAGAGUAUAAUAAUUAAAUGAUCAUGAAUUGACUAUUA.GC.C.AUCGAAGGAAGUGA..........CCUUAAU.UC.A.UGGU.UUUCAAUUCAAUAAAAACGUAAAUGU.......AUG
#=GR CENT01082708.1/1062-1212 CODON                             ..................................................STP.............................................................................................................AUG
#=GR CENT01082708.1/1062-1212 TT_RNIE_SLOW                      .....................................................................................................................................................................
CERI01005517.1/12129-12279                                      UACCCCACUCCCACAUAACGGAUGUAGGCCUCCGAAAAGACGAAGAGUAUAAUAAUUAAAAUGAUCAUGAAUUGAUUAUUA.GC.C.AUCGAAGGAAGUGA..........CCUUAAU.UC.A.UGGU.UUUCAAUUCAACAAAAACGUAAAUAU.......AUG
#=GR CERI01005517.1/12129-12279 CODON                           .................................................STP..............................................................................................................AUG
#=GR CERI01005517.1/12129-12279 TT_RNIE_SLOW                    .....................................................................................................................................................................
NCBI_BBAY_READ_1105731223526/531-384                            AUGUGACUCCAUUACCUCAUAACGGUUGUAGACCCCCCAAACGAAGAAGAGUUUAAUAUUAAUAUCAAGAGCAGUUUAUUG.GC.U.AUCGAAGGAAGUGA..........CCUUAAU.UC.A.UAGC.UCUCUGUUCAAAAAAUCCCAAUU..........AUG
#=GR NCBI_BBAY_READ_1105731223526/531-384 CODON                 ..........................STP..................................................................................................................AUG...................
#=GR NCBI_BBAY_READ_1105731223526/531-384 TT_RNIE_SLOW          .....................................................................................................................................................................
JCVI_SCAF_1096626910973/1122-1272                               GUUACGCCACUUCCACACAAUGGAUGUAGACCUCCUAAAAGAAGAAGAGUAUAAUUAAUAACGAUCUAGGAUUGAUCCAAA.GC.U.AUCGAAGGAAGUGA..........CCUUAAU.UC.A.UAGUGAUCAAUUCGAUUAAAAACCAAACAA........AUG
#=GR JCVI_SCAF_1096626910973/1122-1272 CODON                    ......................................................STP............................................................................AUG.............................
#=GR JCVI_SCAF_1096626910973/1122-1272 TT_RNIE_SLOW             .....................................................................................................................................................................
CENJ01088625.1/697-563                                          ...............CACAACGGAUGCAGACCUCCCAAAAGAAGAAGAGUCUAAUUAAUAAUGAUCUAGAAUUGAUCGGAA.GC.U.AUCGAAGGAAGUGA..........CCUUAAU.UC.A.UAGCGAUCAGUUCAACUAAAACCAGCAAA.........AUG
#=GR CENJ01088625.1/697-563 CODON                               ..................................................................................................................................................................AUG
#=GR CENJ01088625.1/697-563 TT_RNIE_SLOW                        .....................................................................................................................................................................
JGI20151J14362_10002063/4039-4188                               GUUACCCCCCUUCCACACAACGGAUGCAGACCUCCCAAAAGAAGAAGAGUCUAAUUAAUAACGAUCUAGAAUUGAUCGGAA.GC.U.AUCGAAGGAAGUGA..........CCUUAAU.UC.A.UAGCGAUCAGUUCAACUAAAACCAGCAAA.........AUG
#=GR JGI20151J14362_10002063/4039-4188 CODON                    ...................................................STP............................................................................................................AUG
#=GR JGI20151J14362_10002063/4039-4188 TT_RNIE_SLOW             .....................................................................................................................................................................
JCVI_SCAF_1096627345251/772-922                                 UUACCCCACUUCCACACAACGGAUGUAGACCUCCAAAAAGAAGAAGAGUAUAAUAAUUUAAUGAUCUUGAAUUGAUCAAAA.GC.U.AUCGAAGGAAGUGA..........CCUUAAU.UC.A.UAGCGAUCCAUUCAACUAAAAACCAAUUCA........AUG
#=GR JCVI_SCAF_1096627345251/772-922 CODON                      .....................................................STP.............................................................................AUG.............................
#=GR JCVI_SCAF_1096627345251/772-922 TT_RNIE_SLOW               .....................................................................................................................................................................
CENU01250245.1/554-419                                          ..............ACACAACGGAUGCAGACCUCCCAAAAGAAGAAGAGUCUAAUUAAUAAUGAUCUAGAAUUGAUCGGAA.GC.U.AUCGAAGGAAGUGA..........CCUUAAU.UC.A.UAGCGAUCAGUUCAACUAAAACCAGCAAA.........AUG
#=GR CENU01250245.1/554-419 CODON                               ..................................................................................................................................................................AUG
#=GR CENU01250245.1/554-419 TT_RNIE_SLOW                        .....................................................................................................................................................................
JCVI_SCAF_1101668117291/859-1006                                AACUCCACUACCUCACAAUGGAUGUAGACCUCCAAAACGAAGAAGAGUUUAAUUAUUAUUAAUAUCACAAGGCGUUUUUAA.GC.U.AUCGAAGGAAGUGA..........CCUUAAU.UC.A.UAGC.AAACGUUUUAAAAAAAACCAAUU..........AUG
#=GR JCVI_SCAF_1101668117291/859-1006 CODON                     ....................................................STP..............................................................................................AUG.............
#=GR JCVI_SCAF_1101668117291/859-1006 TT_RNIE_SLOW              .....................................................................................................................................................................
NCBI_READ_1112493636597/319-169                                 GUAACUCCAUUACCACAUAAUGGAUGUAGACCUCCCAAACGAAGAAGAGUAUAAUUAAUUAAUAUCGAGAGUUAAUACUGC.GU.U.AUCGAAGGAAAUGA..........CCUUAAU.UC.A.UAGC..AAUUAAUUCCACUAAAAACCAACAAA......AUG
#=GR NCBI_READ_1112493636597/319-169 CODON                      ................................................STP..................................................................................................................
#=GR NCBI_READ_1112493636597/319-169 TT_RNIE_SLOW               .....................................................................................................................................................................
NCBI_READ_1112637788282/1-115                                   ....................................AAGUGAGAGAGAGUAUAAUUAAUUAAUAUCGAGAGUUAAUACUGC.GU.U.AUCGAAGGAAAUGA..........CCUUAAU.UC.A.UAGC..AAUUAAUUCCACUAAAAACCAACAAA......AUG
#=GR NCBI_READ_1112637788282/1-115 CODON                        .............................................................................................................................................AUG.....................
#=GR NCBI_READ_1112637788282/1-115 TT_RNIE_SLOW                 .....................................................................................................................................................................
DelMOSum2011_c10065322/1138-1289                                GUAACUCCACUACCACAUAAUGGAUGUAGACCUCCCAAACGAAGAAGAGUAUAAUUAAUUAAUAUCAAGAAUUAAUAAAGC.GC.U.AUCGAAGGAAAUGA..........CCUUAAU.UC.A.UAGC.AAUUAAUUCUACUUAAAACCAACAAAA......AUG
#=GR DelMOSum2011_c10065322/1138-1289 CODON                     ...................................................STP............................................................................................................AUG
#=GR DelMOSum2011_c10065322/1138-1289 TT_RNIE_SLOW              .....................................................................................................................................................................
DelMOSum2010_c10001866/12698-12848                              GUAACUCCACUACCACAUAAUGGAUGUAGACCUCCCAAACGAAGAAGAGUAUAAUUAAUUAAUAUCGAGAGUUAAUACUAC.GC.U.AUCGAAGGAAAUGA..........CCUUAAU.UC.A.UAGC.AAUUAAUUCCACUAAAAACCAACAAA.......AUG
#=GR DelMOSum2010_c10001866/12698-12848 CODON                   ...................................................STP............................................................................................................AUG
#=GR DelMOSum2010_c10001866/12698-12848 TT_RNIE_SLOW            .....................................................................................................................................................................
DelMOSum2010_c10000646/20347-20196                              AUUACUCCACUACCUCACAAUGGAUGUAGACCUCCAAAAAGAAGAAGAGUAUAAUUAAUUAAUAUCACGCAUUGAUCAGAA.GC.U.AUCGAAGGAAAUGA..........CCUUAAU.UC.A.UAGC..GAUCAAUUCAACUAAAAAACCCAUAAA.....AUG
#=GR DelMOSum2010_c10000646/20347-20196 CODON                   ...................................................STP............................................................................................................AUG
#=GR DelMOSum2010_c10000646/20347-20196 TT_RNIE_SLOW            .....................................................................................................................................................................
CERI01138193.1/361-511                                          CCCACAACCUCACAAUGGGUGUAGACCUCCAAAAAGAAGAAGAGUAUAAUUAAUUAAUUAAUAUCAACGAAUCGAUCAGAA.GC.U.AUCGAAGGAAAUGA..........CCUUAAU.UC.A.UAGC..GAUCUAUUCAACUAAAAACCCAUAAA......AUG
#=GR CERI01138193.1/361-511 CODON                               ..............................................STP....................................................................................................................
#=GR CERI01138193.1/361-511 TT_RNIE_SLOW                        .....................................................................................................................................................................
JGI20157J14317_10000863/19711-19560                             AUUACUCCACUGCCUCACAAUGGAUGUAGACCUCCAAAAAGAAGAAGAGUAUAAUUAAUUAAUAUCACGCAUUGAUCAGAA.GC.U.AUCGAAGGAAAUGA..........CCUUAAU.UC.A.UAGC..GAUCAAUUCAACUAAAAAACCCAUAAA.....AUG
#=GR JGI20157J14317_10000863/19711-19560 CODON                  ...................................................STP............................................................................................................AUG
#=GR JGI20157J14317_10000863/19711-19560 TT_RNIE_SLOW           .....................................................................................................................................................................
CETY01154757.1/529-383                                          UGAUGUGACUCCACUACCACAUAAUGGUUGUAGACCACCCAAGCGAAGAAGAGUUUAAUAUUAAUACAAAAACAGUUUAUA.UC.U.AUCGAAGGAAUUGA..........CCUUAAU.UC.A.UAGAUGCCUGUUCAAAAAAUCUAAUU............AUG
#=GR CETY01154757.1/529-383 CODON                               .......................................................STP...........................................................................................................
#=GR CETY01154757.1/529-383 TT_RNIE_SLOW                        .....................................................................................................................................................................
JCVI_SCAF_1096627797848/563-710                                 UGAUGUGACUCCACUACCACAUAACGGUUGUAGACCACCCAAGCGAAGAAGAGUUUAAUAUUAAUAUAAAAACAGUUUAUA.UC.U.AUCGAAGGAAUUGA..........CCUUAAU.UC.A.UAGAUGCCUGUUAAAAAAAAUCUAAUU...........AUG
#=GR JCVI_SCAF_1096627797848/563-710 CODON                      ..........................................................STP..................................................................AUG...................................
#=GR JCVI_SCAF_1096627797848/563-710 TT_RNIE_SLOW               .....................................................................................................................................................................
CERI01106383.1/1236-1090                                        AGAUGUGACUCCACUACCACAUAAUGGUUGUAGACCACCCAAGCGAAGAAGAGUUUAAUAUUAAUACAAAAACAGUUUAUA.UC.U.AUCGAAGGAAUUGA..........CCUUAAU.UC.A.UAGAUGCCUGUUCAAAAAAUCUAAUU............AUG
#=GR CERI01106383.1/1236-1090 CODON                             ..................................................................................................................................................................AUG
#=GR CERI01106383.1/1236-1090 TT_RNIE_SLOW                      .....................................................................................................................................................................
JGI20156J14371_10258465/430-329                                 ...........................................AAUAUUUCAAUCAGUAAUUAAUAACAUAGGGAUCAAAG.AU.C.GUCGGAGGAUAAAG..........CCUUAAU.UC.A.UGAUCUCCCUUAAAUAAAAGUAAA..............AUG
#=GR JGI20156J14371_10258465/430-329 CODON                      ..................................................................................................................................................................AUG
#=GR JGI20156J14371_10258465/430-329 TT_RNIE_SLOW               .....................................................................................................................................................................
JGI20156J14371_10000849/14269-14122                             GUAACACCUAUUCCUCAUAAUGGUUGUCGUCCACCAAAAAGACGUAGAGUAUAAUUAAUUUUAAAUUUGAUUAGGAAUUCG.GU.U.GUCGGAGGAGUUCG..........CCUUAAU.UC.A.CAAU..CCCUAAUUAUAAAACAAUAAGAA.........AUG
#=GR JGI20156J14371_10000849/14269-14122 CODON                  ...................................................STP............................................................................................................AUG
#=GR JGI20156J14371_10000849/14269-14122 TT_RNIE_SLOW           .....................................................................................................................................................................
JCVI_SCAF_1101668015840/1416-1265                               AACCCCUCACAAUGGGUGUAGACCUCCAAAAAGACGAAGAGUUUAACAACAAUUAAAACAAGUAUAACGAGAGGCAAAUCC.AU.U.G.CGAAGGAUAAGAUUAAGA....CCUUAAU.UU.U.CAAU..GGCUCUCAAAAAAACAUAACAA..........AUG
#=GR JCVI_SCAF_1101668015840/1416-1265 CODON                    ..................................................................................................................................................................AUG
#=GR JCVI_SCAF_1101668015840/1416-1265 TT_RNIE_SLOW             .....................................................................................................................................................................
CESW01058310.1/455-303                                          AACCCCUCACAAUGGGUGUAGACCUCCAAAAAGACGAAGAGUUUAACAACAAUUAAAACAAGUAUAACGAGAGGCAAAUCC.AU.U.G.CGAAGGAUAAGAUUAAGA....CCUUAAU.UU.U.CAAU..GGCUCUCAAAAAAAACAUAACAA.........AUG
#=GR CESW01058310.1/455-303 CODON                               ...........................................STP.......................................................................................................................
#=GR CESW01058310.1/455-303 TT_RNIE_SLOW                        .....................................................................................................................................................................
CEQI01167214.1/386-537                                          AACCCCCCAUAAUGGGUGUAGACCUCCAAAAAGACGAAGAGUUUAACAACAAUUAAAACAAGUAUAACGAGAGGCAAAUCC.AU.U.G.CGAAGGAUAAGAUUAAGA....CCUUAAU.UU.U.CAAU..GGCUCUCAAAAAAACAUAACAA..........AUG
#=GR CEQI01167214.1/386-537 CODON                               ..................................................................................................................................................................AUG
#=GR CEQI01167214.1/386-537 TT_RNIE_SLOW                        .....................................................................................................................................................................
KGI_S2_ANT04_2345m_c1444089/1-140                               ...............UAAUUUUUUUGUGUAAAUUUGCGAACUGAAAAAAUAUUAUUAACAAGUAUCAACGAGAGAUCAACG.CU.A.GUCGAAGGAUAAGAUUUAGA....CCUUAAU.UC.ACCAAG..CACUCUCAAAAAAACAAUUUAAA.........AUG
#=GR KGI_S2_ANT04_2345m_c1444089/1-140 CODON                    ..................................................................................................................................................................AUG
#=GR KGI_S2_ANT04_2345m_c1444089/1-140 TT_RNIE_SLOW             .....................................................................................................................................................................
KGI_S1_ANT01_95m_c10042760/633-481                              UUUAUACGGUUGAUAUUAAUUUUUUAUACGUAAAUUUGCAAACUGAAAAAUAAGAAAACAAGUAUCAACGAGAGGAUAACG.GU.U.AUAGAAGGAUAAGCUUAAGA....CCUUAAU.UUUA.UAGU..CACUCUCAAAACAAAUUUAAA...........AUG
#=GR KGI_S1_ANT01_95m_c10042760/633-481 CODON                   ..................................................................................................................................................................AUG
#=GR KGI_S1_ANT01_95m_c10042760/633-481 TT_RNIE_SLOW            .....................................................................................................................................................................
JGI24025J20009_10098185/162-10                                  CUUUAAUGUAUUGAUAUUAGUUUAUUUUGCAUAAAUUUGCAAACUGAAAAAUUUUUAACAAGUAUCAACGAGAGGCAAACG.GU.U.AUAGAAGGAUAAGCUUAAGA....CCUUAAU.UUUA.UAGU..CACUCUCAUAACAAAUUUAAA...........AUG
#=GR JGI24025J20009_10098185/162-10 CODON                       .....................................................................................................................................................................
#=GR JGI24025J20009_10098185/162-10 TT_RNIE_SLOW                .....................................................................................................................................................................
SA_S1_NOR05_45m_c10522404/230-92                                ..............UAUUAAUUUUUUAUAUGUAAAUUUGCAAACUGAAAAAUAAUAAACAAGUAUCAACGAGAGGAUAACG.GU.U.AUAGAAGGAUAAGCUUAAGA....CCUUAAU.UUUA.UAGU..CACUCUCAAAACAAAUUUAAA...........AUG
#=GR SA_S1_NOR05_45m_c10522404/230-92 CODON                     ...................................................STP............................................................................................................AUG
#=GR SA_S1_NOR05_45m_c10522404/230-92 TT_RNIE_SLOW              .....................................................................................................................................................................
SA_S2_NOR15_50m_c10034879/990-1142                              CUAUAAAGUAUUGAUAUUAGUUUAUUUUGCAUAAAUUUGCAAACUGAAAAAUUAUUAAAAAGUAUCAACGAGAGGUAAACG.GU.U.AUAGAAGGAUAAGCUUAAGA....CCUUAAU.UUUA.UAAG..CACUCUCAAAACAAAUUUAAA...........AUG
#=GR SA_S2_NOR15_50m_c10034879/990-1142 CODON                   ..................................................................................................................................................................AUG
#=GR SA_S2_NOR15_50m_c10034879/990-1142 TT_RNIE_SLOW            .....................................................................................................................................................................
KGI_S1_ANT01_95m_c10014341/2444-2291                            CUAUAAAGUAUUGAUAUUAGUUUAUUUUGCAUAAAUUUGCAAACUGAAAAAUUAUUAAAAAGUAUCAACGAGAGGUAAACG.GU.U.AUAGAAGGAUAAGCUUAAGA....CCUUAAU.UUUA.UAAG..CACUCUCAAAACAAAUUUAAAA..........AUG
#=GR KGI_S1_ANT01_95m_c10014341/2444-2291 CODON                 ..................................................................................................................................................................AUG
#=GR KGI_S1_ANT01_95m_c10014341/2444-2291 TT_RNIE_SLOW          .....................................................................................................................................................................
SA_S1_NOR08_45m_c10025816/1539-1387                             CUAUAAAGGAUUGAUAUUAGUUUAUUUUGCAUAAAUUUGCAAACUGAAAAAUUAUUAAAAAGUAUCAACGAGAGGUAAACG.GU.U.AUAGAAGGAUAAGCUUAAGA....CCUUAAU.UUUA.UAAG..CACUCUCAAAACAAAUUUAAA...........AUG
#=GR SA_S1_NOR08_45m_c10025816/1539-1387 CODON                  ..................................................................................................................................................................AUG
#=GR SA_S1_NOR08_45m_c10025816/1539-1387 TT_RNIE_SLOW           .....................................................................................................................................................................
JGI25923J51411_1187453/155-12                                   UUACUCCACUUCCUCACAACGGUUGUAGACCACCGAAAAGAAGAAGAGUAUAAUAGAAUUAUUAACCAACGCGGGAAGAAA.AU.C.AUCGAAGGAAUG............CCUUAAU.UC.A.UGAU..UCCCGUUUAAACAAAACAGAA...........AUG
#=GR JGI25923J51411_1187453/155-12 CODON                        ..................................................STP................................................................................................................
#=GR JGI25923J51411_1187453/155-12 TT_RNIE_SLOW                 .....................................................................................................................................................................
LWFCAn_GLQU6AQ01D6DBV/171-29                                    AUAGAUGUUACACCGCUUCCACAUAACGGAUGUCGCCCACCAAAAAGAAGAAGAGUUUAACAGUAAUAACCAAGGGAUAAA.AU.C.AUCGAAGGAAUG............CCUUAAU.UC.A.UGAU..UCCCGACUAAAAACAAAAAU............AUG
#=GR LWFCAn_GLQU6AQ01D6DBV/171-29 CODON                         ......................................................STP............................................................................................................
#=GR LWFCAn_GLQU6AQ01D6DBV/171-29 TT_RNIE_SLOW                  .....................................................................................................................................................................
CEUH01136830.1/341-485                                          AUUGUUGAUGUAACUCCCCUACCCCAUAAUGGAUGUCGUCCACCAAAAAGAAGAAGAGUAUAAACAAAAAGGGAACAAAGA.AU.C.AUCGAAGGAAUG............CCUUAAU.UC.A.UGAU..UUCCCAAUUAAAUUAAACAGAU..........AUG
#=GR CEUH01136830.1/341-485 CODON                               ............................................................STP...................................................................................................AUG
#=GR CEUH01136830.1/341-485 TT_RNIE_SLOW                        .....................................................................................................................................................................
JGI24768J34885_10100695/512-369                                 UUACUCCACUUCCUCACAACGGUUGUAGACCUCCGAAAAGAAGAAGAGUAUAAUAGAAUUAUUAACCAACGCGGGAAGAAA.AU.C.AUCGAAGGAAUG............CCUUAAU.UC.A.UGAU..UCCCGUCUAAACAAAACAGAA...........AUG
#=GR JGI24768J34885_10100695/512-369 CODON                      ..................................................STP................................................................................................................
#=GR JGI24768J34885_10100695/512-369 TT_RNIE_SLOW               .....................................................................................................................................................................
JGI25924J51412_1020305/764-622                                  AUAGAUGUUACNCCGCUUCCACACAACGGAUGUCGCCCACCAAAAAGAAGAAGAGUUUAACAAUAAUAACCUAGGGACAAA.AU.C.AUCGAAGGAAUG............CCUUAAU.UC.A.UGAU..UCCCGACUAAAAACAAAAAU............AUG
#=GR JGI25924J51412_1020305/764-622 CODON                       .........................................................STP......................................................................................................AUG
#=GR JGI25924J51412_1020305/764-622 TT_RNIE_SLOW                .....................................................................................................................................................................
CEPL01069899.1/477-334                                          AAAUUGUUGACGUCACUCCCCUACCUCACAAUGGAUGUCGUCCACCUAAAAGAAGAAGAGUAUAAACAAAGGGAACAAAUA.AU.C.AUCGAAGGAAUG............CCUUAAU.UC.A.UGAU..UACCCUACUAAAUAAAUAAAU...........AUG
#=GR CEPL01069899.1/477-334 CODON                               ..............................................................STP.................................................................................................AUG
#=GR CEPL01069899.1/477-334 TT_RNIE_SLOW                        .....................................................................................................................................................................
CEUU01249842.1/1399-1543                                        AUUGUUGAUGUAACUCCCCUACCACACAAUGGAUGUCGUCCACCAAAAAGAAGAAGAGUAUAAACAAAACGGGAACUAAGA.AU.C.AUCGAAGGAAUG............CCUUAAU.UC.A.UGAU..UCCCCAAUUAAAUUAAAUAGUU..........AUG
#=GR CEUU01249842.1/1399-1543 CODON                             ............................................................STP...................................................................................................AUG
#=GR CEUU01249842.1/1399-1543 TT_RNIE_SLOW                      .....................................................................................................................................................................
JGI12421J11937_10021494/1873-2015                               AUAGAUGUUACACCGCUUCCACACAACGGAUGUCGCCCACCAAAAAGAAGAAGAGUUUAACAAUAAUAACCAAGGGACAAA.AU.C.AUCGAAGGAAUG............CCUUAAU.UC.A.UGAU..UCCCGACUAAAAACAAAAAU............AUG
#=GR JGI12421J11937_10021494/1873-2015 CODON                    ....AUG..................................................STP.........................................................................................................
#=GR JGI12421J11937_10021494/1873-2015 TT_RNIE_SLOW             .....................................................................................................................................................................
JGI24768J34885_10000210/12838-12980                             AUAGAUGUUACACCGCUUCCACACAACGGAUGUCGCCCACCAAAAAGAAGAAGAGUUUAACAAUAAUAACCUAGGGACAAA.AU.C.AUCGAAGGAAUG............CCUUAAU.UC.A.UGAU..UCCCGACUAAAAACAAAAAU............AUG
#=GR JGI24768J34885_10000210/12838-12980 CODON                  .........................................................STP......................................................................................................AUG
#=GR JGI24768J34885_10000210/12838-12980 TT_RNIE_SLOW           .....................................................................................................................................................................
JGI25914J50564_10010364/2324-2182                               AUAGAUGUUACGCCGCUUCCACACAACGGAUGUCGCCCACCAAAAAGAAGAAGAGUUUAACAAUAAUAACCUAGGGACAAA.AU.C.AUCGAAGGAAUG............CCUUAAU.UC.A.UGAU..UCCCGACUAAAAACAAAAAU............AUG
#=GR JGI25914J50564_10010364/2324-2182 CODON                    .........................................................STP......................................................................................................AUG
#=GR JGI25914J50564_10010364/2324-2182 TT_RNIE_SLOW             .....................................................................................................................................................................
JGI12421J11937_10125481/377-306                                 .......................................................................AAGGGACAAA.AU.C.AUCGAAGGAAUG............CCUUAAU.UC.A.UGAU..UCCCGACUAAAUACAAAAAU............AUG
#=GR JGI12421J11937_10125481/377-306 CODON                      ..................................................................................................................................................................AUG
#=GR JGI12421J11937_10125481/377-306 TT_RNIE_SLOW               .....................................................................................................................................................................
JGI20156J14371_10002312/12718-12861                             AAAUUAUUGACGUCACUCCCCUACCUCACAACGGAUGUCGUCCACCAAAAAGAAGAAGAGUAUAAACAACGGGAAUAUACA.AU.C.AUCGAAGGAAUG............CCUUAAU.UC.A.UGAU..UACCCAAUUAAAUUAAUAAAU...........AUG
#=GR JGI20156J14371_10002312/12718-12861 CODON                  ..................................................................................................................................................................AUG
#=GR JGI20156J14371_10002312/12718-12861 TT_RNIE_SLOW           .....................................................................................................................................................................
M3P_c10141944/73-216                                            UUACUCCACUUCCUCACAAUGGUUGUAGACCUCCAAAAAGAAGAAGAGUAUAAUAGAAUUAUUAACCAACGCGGGAAGAAA.AU.C.AUCGAAGGAAUG............CCUUAAU.UC.A.UGAU..UCCCGUUUAAACAUAACAGAA...........AUG
#=GR M3P_c10141944/73-216 CODON                                 ..................................................................................................................................................................AUG
#=GR M3P_c10141944/73-216 TT_RNIE_SLOW                          .....................................................................................................................................................................
JGI25914J50564_10045055/898-756                                 UAGAUGUUACACCGCUUCCGCAUAACGGAUGUCGCCCACCUAAAAGAAGAAGAGUUUAAAUAGUAAUAACCAAGGGACAAA.AU.C.AUCGAAGGAAUG............CCUUAAU.UC.A.UGAU..UCCCGACUAAAUACAAAAAU............AUG
#=GR JGI25914J50564_10045055/898-756 CODON                      ........................................................STP.......................................................................................................AUG
#=GR JGI25914J50564_10045055/898-756 TT_RNIE_SLOW               .....................................................................................................................................................................
DelMOSum2010_c10006624/784-641                                  AAAUUAUUGACGUCACUCCCCUACCUCACAAUGGAUGUCGUCCACCAAAAAGAAGAAGAGUAUAAACAACGGGAAUAUACA.AU.C.AUCGAAGGAAUG............CCUUAAU.UC.A.UGAU..UACCCAAUUAAAUUAAUAAAU...........AUG
#=GR DelMOSum2010_c10006624/784-641 CODON                       ..............................................................STP.................................................................................................AUG
#=GR DelMOSum2010_c10006624/784-641 TT_RNIE_SLOW                .....................................................................................................................................................................
JGI25920J50251_10092017/130-1                                   UAGAUGUUACACCGCUUCCGCAUAACGGAUGUCGCCCACCUAAAAGAAGAAGAGUUUAAAUAGUAAUAACCAAGGGACAAA.AU.C.AUCGAAGGAAUG............CCUUAAU.UC.A.UGAU..UCCCGACUAAAUACAAAAAU...............
#=GR JGI25920J50251_10092017/130-1 CODON                        ........................................................STP..........................................................................................................
#=GR JGI25920J50251_10092017/130-1 TT_RNIE_SLOW                 .....................................................................................................................................................................
DelMOSum2010_c10002074/11790-11645                              GUUGACGUUACUCCAAUGCCGCACAAUGGAUGUAGACCUCCAAAACGAAGAAGAGUAUAAUAAUAUUUAACCGGGAAGUCA.AU.C.AUCGAAGGACAAUG..........CCUUAAU.UC.A.UGAU..UCCCAUCUAAAACUAAAUAAA...........AUG
#=GR DelMOSum2010_c10002074/11790-11645 CODON                   .........................................................STP......................................................................................................AUG
#=GR DelMOSum2010_c10002074/11790-11645 TT_RNIE_SLOW            .....................................................................................................................................................................
CESA01021238.1/2341-2196                                        AUCGUAGAUGUUACUCCAAUGCCGCACAAUGGAUGUAGACCACCAAAACGAAGAAGAGUAUAAUAUUUAACCGGGAAGACA.AU.C.AUCGAAGGACAAUG..........CCUUAAU.UC.A.UGAU..UCCCACCUAAAACUAAAUAAA...........AUG
#=GR CESA01021238.1/2341-2196 CODON                             ............................................................STP...................................................................................................AUG
#=GR CESA01021238.1/2341-2196 TT_RNIE_SLOW                      .....................................................................................................................................................................
NCBI_BBAY_READ_1106105275911/288-132                            AUUGUUGAUGUUACGCCAAUGCCUCACAACGGAUGUAGACCUCCUAAACGAAGAAGAGUAUAAUAUUUAACCGGGAAAACA.AU.C.AUCGAAGGACAAUG..........CCUUAAU.UC.A.UGAU..UCCCACCUAAAACUAAAUAAA...........AUG
#=GR NCBI_BBAY_READ_1106105275911/288-132 CODON                 .........................................................STP.........................................................................................................
#=GR NCBI_BBAY_READ_1106105275911/288-132 TT_RNIE_SLOW          .....................................................................................................................................................................
CENG01041113.1/3541-3686                                        AUCGUAGAUGUUACUCCAAUGCCGCACAAUGGAUGUAGACCACCAAAACGAAGAAGAGUAUAAUAUUUAACCGGGAACUCA.AU.C.AUCGAAGGACAAUG..........CCUUAAU.UC.A.UGAU..UCCCACCUAAAACUAAAUAAA...........AUG
#=GR CENG01041113.1/3541-3686 CODON                             ............................................................STP......................................................................................................
#=GR CENG01041113.1/3541-3686 TT_RNIE_SLOW                      .....................................................................................................................................................................
CESF01027428.1/890-751                                          ......GAUGUUACUCCAAUGCCGCACAAUGGAUGUAGACCACCAAAACGAAGAAGAGUAUAAUAUUUAAUCGGGAGCACA.AU.C.AUCGAAGGACAAUG..........CCUUAAU.UC.A.UGAU..UCCCAUCUAAAACUAAAUAAA...........AUG
#=GR CESF01027428.1/890-751 CODON                               ..................................................................................................................................................................AUG
#=GR CESF01027428.1/890-751 TT_RNIE_SLOW                        .....................................................................................................................................................................
CEWG01153018.1/325-470                                          AUAGUAGAUGUUACUCCAAUGCCGCACAACGGAUGUAGACCACCAAAACGAAGACGAGUAUAAUAUUUAACCGGGAAGACA.AU.C.AUCGAAGGACAAUG..........CCUUAAU.UC.A.UGAU..UCCCAUCUAAAACUAAAUAAA...........AUG
#=GR CEWG01153018.1/325-470 CODON                               ............................................................STP...................................................................................................AUG
#=GR CEWG01153018.1/325-470 TT_RNIE_SLOW                        .....................................................................................................................................................................
CETE01270809.1/1127-982                                         AUAGUAGAUGUUACUCCAAUGCCACACAACGGAUGUAGACCACCAAAACGAAGACGAGUAUAAUAUUUAACCGGGAAGACA.AU.C.AUCGAAGGACAAUG..........CCUUAAU.UC.A.UGAU..UCCCAUCUAAAACUAAAUAAA...........AUG
#=GR CETE01270809.1/1127-982 CODON                              ............................................................STP...................................................................................................AUG
#=GR CETE01270809.1/1127-982 TT_RNIE_SLOW                       .....................................................................................................................................................................
CEUH01072115.1/501-356                                          AUAGUAGAUGUUACUCCGAUGCCACACAACGGAUGUAGACCACCAAAACGAAGACGAGUAUAAUAUUUAACCGGGAAGACA.AU.C.AUCGAAGGACAAUG..........CCUUAAU.UC.A.UGAU..UCCCAUCUAAAACUAAAUAAA...........AUG
#=GR CEUH01072115.1/501-356 CODON                               ............................................................STP...................................................................................................AUG
#=GR CEUH01072115.1/501-356 TT_RNIE_SLOW                        .....................................................................................................................................................................
CESI01305241.1/2204-2059                                        AUCGUUGAUGUUACGCCAAUGCCGCACAAUGGAUGUAGACCUCCAAAAAGAAGAAGAGUAUAAUAUUUAACCGGGAAGUCA.AU.C.AUCGAAGGACAAUG..........CCUUAAU.UC.A.UGAU..UCCCAUCUAAAACUAAAUAAC...........AUG
#=GR CESI01305241.1/2204-2059 CODON                             ............................................................STP...................................................................................................AUG
#=GR CESI01305241.1/2204-2059 TT_RNIE_SLOW                      .....................................................................................................................................................................
JCVI_SCAF_1101668716688/512-657                                 AUAGUAGAUGUUACUCCAAUGCCACACAACGGAUGUAGACCACCAAAACGAAGACGAGUAUAAUAUUUAACCGGGAAGACA.AU.C.AUCGAAGGACAAUG..........CCUUAAU.UC.A.UGGU..UCCCAUCUAAAACUAAAUAAA...........AUG
#=GR JCVI_SCAF_1101668716688/512-657 CODON                      ...............................................................STP..................................................AU.G.............................................
#=GR JCVI_SCAF_1101668716688/512-657 TT_RNIE_SLOW               .....................................................................................................................................................................
2236876001_320422/208-363                                       AACCCCUUUACCACACAACGGAUGUCGUCCACCGAAACGAAGACGCGUAUAAUUUUAAUUAGCUAUCGGGAGUGAGUUCCA.GU.C.AUCGAAGGAACGA...........CCUUAAU.UC.A.UGAC..CUCAGUCCCAUUAAAACAACAA.............
#=GR 2236876001_320422/208-363 CODON                            .................................................STP.................................................................................................................
#=GR 2236876001_320422/208-363 TT_RNIE_SLOW                     .....................................................................................................................................................................
2236876001_014240/165-19                                        ACUCCUUUACCACACAACGGAUGUCGUCCACCGAAACGAAGACGCGUAUUAAUUUUAAUUAGCUAUCGGGAGUGAGUUCCA.GU.C.AUCGAAGGAACGA...........CCUUAAU.UC.A.UGAC..CUCAGUCCCCUUAAACAACAAGU.........AUG
#=GR 2236876001_014240/165-19 CODON                             ........................................................................STP..........................................................................................
#=GR 2236876001_014240/165-19 TT_RNIE_SLOW                      .....................................................................................................................................................................
2236876001_374803/1-86                                          ..............................................................CUAUCGGGAGUGAGUUCCA.GU.C.AUCGAAGGAACGA...........CCUUAAU.UC.A.UGAC..CUCAGUCCCCUUAAAACAACAAGU........AUG
#=GR 2236876001_374803/1-86 CODON                               ..........................................................................................................................A.UG.......................................
#=GR 2236876001_374803/1-86 TT_RNIE_SLOW                        .....................................................................................................................................................................
2236876001_181177/334-187                                       ACCCCUUUACCACACAACGGAUGUCGUCCACCGAAACGAAGACGCGUAUAAUUUUUAAUUAGCUAUCGGGAGUGAGUUCCA.GU.C.AUCGAAGGAACGA...........CCUUAAU.UC.A.UGAC..CUCAGUCCCAUUAAAACAACAAGU........AUG
#=GR 2236876001_181177/334-187 CODON                            ................................................STP...............................................................................................................AUG
#=GR 2236876001_181177/334-187 TT_RNIE_SLOW                     .....................................................................................................................................................................
JGI20156J14371_10000248/11352-11503                             AUCUUAAGUAUUGAUAUCAGUUUAUUUUGUUUAAAUUUGCAAACUGAAAAAUUAUAAACAAGUAUCAACGAGAGGCAAACG.AU.U.UA.GAAGGAUAAGUAUAAGA....CCUUAAU.UC.UAUAAU..CACUCUCAAAACUAAUUUAAA...........AUG
#=GR JGI20156J14371_10000248/11352-11503 CODON                  ..................................................................................................................................................................AUG
#=GR JGI20156J14371_10000248/11352-11503 TT_RNIE_SLOW           .....................................................................................................................................................................
JGI20154J14316_10020138/662-515                                 AUCUUAAGUAUUGAUAUCAGUUUAUUUUGUUUAAAUUUGCAAACUGAAAAAUUAUAAACAAGUAUCAACGAGAGGCAAACG.AU.U.UA.GAAGGAUAAGUAUAAGA....CCUUAAU.UC.UACAAU..CACUCUCAAAACUAAUUUAA...............
#=GR JGI20154J14316_10020138/662-515 CODON                      .....................................................................................................................................................................
#=GR JGI20154J14316_10020138/662-515 TT_RNIE_SLOW               .....................................................................................................................................................................
JGI20157J14317_10238135/287-142                                 CACCCCGAUGCCUCACAACGGUUGUCGUCCACCUAAGAGAAGAAGAGUAUAAAUUUUUAUUAACCAUACAAAAGGACUUAG.AU.U.GUCGAAGGAACGA...........CCUUAAU.UC.A.CAAU..CCCUUUUAAAAAACAAAAACAA..........AUG
#=GR JGI20157J14317_10238135/287-142 CODON                      .................................................STP.................................................................................................................
#=GR JGI20157J14317_10238135/287-142 TT_RNIE_SLOW               .....................................................................................................................................................................
ElkS_mat_MD6A_1006090/1517-1673                                 UGUUUUAUGCAAUUGAUAUUAGCUUUUAUACGUACAUUUGCAAACUGAAAAAUUAAUAACAAGUAUAACGAGAGAUUAUUA.GU.C.UUCGAAGGAUAAGAUUAAGA....CCUUAAU.UC.A.UGGC..UACUCUCAUAACACAAACAUUAGAAA......AUG
#=GR ElkS_mat_MD6A_1006090/1517-1673 CODON                      ..................................................................................................................................................................AUG
#=GR ElkS_mat_MD6A_1006090/1517-1673 TT_RNIE_SLOW               .....................................................................................................................................................................
DelMOSum2010_c10001012/14718-14868                              UUACUCCAUUACCACACAACGGAUGUCGCCCUCCGAAGAGAAGAAGAGUAUAAUUAAUUAUCAAUCAACAGGGGUAUCUGU.GU.U.GUCGGAGGAGUUAGA.........CCUUAAU.CC.A.CAAC..AACCUUUGUUUAAAAAACCAAUAUA.......AUG
#=GR DelMOSum2010_c10001012/14718-14868 CODON                   ..................................................STP.............................................................................................................AUG
#=GR DelMOSum2010_c10001012/14718-14868 TT_RNIE_SLOW            .....................................................................................................................................................................
JGI20159J14440_10208187/411-261                                 UUACUCCAUUACCGCACAACGGAUGUCGCCCUCCGAAGAGAAGAAGAGUAUAAUUAAUUAUCAAUCAACAGGGGUAUCUGU.GU.U.GUCGGAGGAGUUAGA.........CCUUAAU.CC.A.CAAC..AACCUUUGUUUAAAACACCAAUAUA.......AUG
#=GR JGI20159J14440_10208187/411-261 CODON                      ..................................................STP.............................................................................................................AUG
#=GR JGI20159J14440_10208187/411-261 TT_RNIE_SLOW               .....................................................................................................................................................................
JGI20160J14292_10003529/10402-10253                             UUACUCCAUUACCGCACAACGGAUGUCGCCCUCCGAAGAGAAGAAGAGUAUAAUUAAUUAUCAAUCAACAGGGGUAUCUGU.GU.U.GUCGGAGGAGUUAGA.........CCUUAAU.CC.A.CAAC..AACCUUUGUUUAAAACCCAAUAUA........AUG
#=GR JGI20160J14292_10003529/10402-10253 CODON                  ..................................................STP.............................................................................................................AUG
#=GR JGI20160J14292_10003529/10402-10253 TT_RNIE_SLOW           .....................................................................................................................................................................
JGI20156J14371_10005217/7634-7484                               UUACUCCAUUACCGCACAACGGAUGUCGCCCUCCGAAGAGAAGAAGAGUAUAAUUAAUUAUCAAUCAACAGGGGUAUCUGU.GU.U.GUCGGAGGAGUUAGA.........CCUUAAU.CC.A.CAAC..AACCUUUGUUUAAAAAACCAAUAUA.......AUG
#=GR JGI20156J14371_10005217/7634-7484 CODON                    ..................................................STP.............................................................................................................AUG
#=GR JGI20156J14371_10005217/7634-7484 TT_RNIE_SLOW             .....................................................................................................................................................................
JGI20160J14292_10000862/24649-24500                             UAACUCCAUUACCACAUAAUGGAUGUCGCCCUCCAAAAAGAAGAAGAGUAUAAUUAAUUAUAAAUCUGCGAAGGAGUUCGU.GU.U.AUCGGAGGAGUUAGA.........CCUUAAU.UC.A.UAAC..ACCCUUUGUUUUAAAUCUAAUGCA........AUG
#=GR JGI20160J14292_10000862/24649-24500 CODON                  ..................................................STP.............................................................................................................AUG
#=GR JGI20160J14292_10000862/24649-24500 TT_RNIE_SLOW           .....................................................................................................................................................................
JGI20152J14361_10001272/10947-11096                             UAACGCCAUUACCACACAAUGGAUGUCGCCCUCCCAAAAGACGUAGAGUAUAAUUAAUUAUCAAUCUGCAGCGGACUCAGU.GU.U.AUCGAAGGAGUUAGA.........CCUUAAU.UC.A.UAAC..ACCCACUGUUUAAAAACCAAACUA........AUG
#=GR JGI20152J14361_10001272/10947-11096 CODON                  ..................................................STP.............................................................................................................AUG
#=GR JGI20152J14361_10001272/10947-11096 TT_RNIE_SLOW           .....................................................................................................................................................................
2236876001_447696/484-335                                       AACUCCAUUACCACAUAACGGAUGUCGUCCUACCAAAAAAGACGUAGAGUAUAAUAAUUAUCAAUCUGCAGAGGAAUUUGU.GU.U.AUCGAAGGAGUUAGA.........CCUUAAU.UC.A.UAAC..ACCCACUGUUUAAAAACCAAUCUA........AUG
#=GR 2236876001_447696/484-335 CODON                            ............................................................................................................................STP......................................
#=GR 2236876001_447696/484-335 TT_RNIE_SLOW                     .....................................................................................................................................................................
NCBI_READ_1112533167397/846-697                                 UAACUCCAUUACCACAUAACGGGUGUCGUCCUCCAAAAAGACGUAGAGUAUAAUUAAUUAUCAACUAGCAGAUGAAUUUGU.GU.U.AUCGAAGGAGUUAGA.........CCUUAAU.UC.A.UAAC..ACUCACUGUUUAAAAACCAAACUA........AUG
#=GR NCBI_READ_1112533167397/846-697 CODON                      ..............................................................................................................................................AUG....................
#=GR NCBI_READ_1112533167397/846-697 TT_RNIE_SLOW               .....................................................................................................................................................................
SI34jun09_10m_1127658/149-298                                   UAACUCCAUUACCACAUAACGGAUGUCGUCCUCCAAAAAGACGUAGAGUAUAAUUAAUUAUCAAUCUGCAGAGGAAUUUGU.GU.U.AUCGAAGGAGUUAGA.........CCUUAAU.UC.A.UAAC..ACCCACUGUUUAAAAACCAAUCUA........AUG
#=GR SI34jun09_10m_1127658/149-298 CODON                        .......................................................................................................................PT.S..........................................
#=GR SI34jun09_10m_1127658/149-298 TT_RNIE_SLOW                 .....................................................................................................................................................................
JGI20160J14292_10182352/324-473                                 UAACGCCUUUACCUCACAAUGGAUGUCGCCCUCCCAAAAGACGUAGAGUAUAAUUAAUUAUCAAUCUGCAGCGGACUCAGU.GU.U.AUCGAAGGAGUUAGA.........CCUUAAU.UC.A.UAAC..ACCCACUGUUUAAAAACCAAACUA........AUG
#=GR JGI20160J14292_10182352/324-473 CODON                      ..................................................................................................................................................................AUG
#=GR JGI20160J14292_10182352/324-473 TT_RNIE_SLOW               .....................................................................................................................................................................
CESJ01259508.1/593-444                                          UAACUCCAUUACCACAUAACGGAUGUCGCCCUCCAAAAAGACGUAGAGUAUAAUUAAUUAUCAACUAGCAGAGGAAUUUGU.GU.U.AUCGAAGGAGUUAGA.........CCUUAAU.UC.A.UAAC..ACUCACUGUUUAAAAACCAAACUA........AUG
#=GR CESJ01259508.1/593-444 CODON                               ..................................................STP.............................................................................................................AUG
#=GR CESJ01259508.1/593-444 TT_RNIE_SLOW                        .....................................................................................................................................................................
2236876001_073076/1-97                                          ....................................................AUUAAUUAUCAAUCUGCAGCGGACUCAGU.GU.U.AUCGAAGGAGUUAGA.........CCUUAAU.UC.A.UAAC..ACCCACUGUUUAAAACCAAACUA.........AUG
#=GR 2236876001_073076/1-97 CODON                               .....................................................................................................................................................................
#=GR 2236876001_073076/1-97 TT_RNIE_SLOW                        .....................................................................................................................................................................
JGI20154J14316_10148802/340-489                                 UAACUCCAUUACCACACAACGGAUGUCGUCCUCCAAAAAGACGUAGAGUAUAAUUAAUUAUCAAUCUGCAGAGGAAUUUGU.GU.U.AUCGAAGGAGUUAGA.........CCUUAAU.UC.A.UAAC..ACCCACUGUUUAAAAACCAAUCUA........AUG
#=GR JGI20154J14316_10148802/340-489 CODON                      ..................................................STP.............................................................................................................AUG
#=GR JGI20154J14316_10148802/340-489 TT_RNIE_SLOW               .....................................................................................................................................................................
SA_S1_NOR08_45m_c10566989/17-164                                CACAGUAAUAGUAGCUGAAGUAGUAUUUUUAAUUCUACUUCAGUUCUUUUUAUAUUUAUUAAUUUCGAAAGGAUAAUUAUA.GU.U.AUCGAAGGAUAGUAAG........CCUUAAU.UC.A.UAAC..UCCUUUCAUAAACAACAAGAA...........AUG
#=GR SA_S1_NOR08_45m_c10566989/17-164 CODON                     .........................................................................STP......................................................................................AUG
#=GR SA_S1_NOR08_45m_c10566989/17-164 TT_RNIE_SLOW              .....................................................................................................................................................................
NZ_JHZY01000004.1/470956-470807                                 AUUACCACAUAAUGGAUGUCGCCCUCCUAAGCGUAGAAGAGUUUAAUUAAUUAUUUAUUUUAUAUCAAUCGGGGAUCAACG.AU.UUUGCGAAGGACUAGA..........CCUUAAU.UC.CUUAAU..CACCCCACAAAUUAUUUAUUAGA.........AUG
#=GR NZ_JHZY01000004.1/470956-470807 CODON                      ...........................................STP....................................................................................................................AUG
#=GR NZ_JHZY01000004.1/470956-470807 TT_RNIE_SLOW               .....................................................................................................................................................................
CEVO01222084.1/766-898                                          ACUCCAUUACCUCAUAAUGGGUGUCGUCCUCCUAAAAGAAGAAGAGUUUAAUCAAUUUUUUAUAUCAAUCGGGGAGUAACG.AU.UUUGCGAAGGACUAGA..........CCUUAAU.UC.CUUAAU..CACCCCACUAAUUAUUUUU................
#=GR CEVO01222084.1/766-898 CODON                               .....................................................................................................................................................................
#=GR CEVO01222084.1/766-898 TT_RNIE_SLOW                        .....................................................................................................................................................................
CESL01055523.1/391-539                                          ACUCCACUACCUCACAACGGAUGUCGUCCUCCUAAAAGAAGAAGAGUUUAAUUAAUUUUUUAUAUCAAUCGGGGAAUAACG.AU.UUUGCGAAGGACUAGA..........CCUUAAU.UC.CUUAAU..CACCCCACUAAUUAUUUUUAAA..........AUG
#=GR CESL01055523.1/391-539 CODON                               ................................................STP..................................................................................................................
#=GR CESL01055523.1/391-539 TT_RNIE_SLOW                        .....................................................................................................................................................................
CEVJ01029531.1/766-914                                          ACUCCACUACCACACAACGGAUGUCGUCCUCCUAAAAGAAGAAGAGUUUAAUUAAUUUUUUAUAUCAAUCGGGGAAUAACG.AU.UUUGCGAAGGACUAGA..........CCUUAAU.UC.CUUAAU..CACCCCACUAAUUAUUUUUAAA..........AUG
#=GR CEVJ01029531.1/766-914 CODON                               ................................................STP...............................................................................................................AUG
#=GR CEVJ01029531.1/766-914 TT_RNIE_SLOW                        .....................................................................................................................................................................
CETR01135856.1/765-914                                          GACUCCACUACCGCAUAAUGGAUGUCGUCCACCUAAACGAAGAAGAGUUUAAUUAAUUUUUAUAUCACUAGGGGAAUACUG.AU.UUUGCGAAGGACUAGA..........CCUUAAU.UC.CUUAAU..CACCCCAACUAAUACACUUUACA.........AUG
#=GR CETR01135856.1/765-914 CODON                               ..................................................................................................................................................................AUG
#=GR CETR01135856.1/765-914 TT_RNIE_SLOW                        .....................................................................................................................................................................
CEOS01000692.1/8827-8678                                        ACUCCAUUACCUCACAAUGGAUGUCGUCCUCCUAAAAGAAGAAGAGUUUAAUCAAUUUUUUAUAUCAAUCGGGGAGUAACG.AU.UUUGCGAAGGACUAGA..........CCUUAAU.UC.CUUAAU..CACCCCACUAAUUAUUUUUUAAA.........AUG
#=GR CEOS01000692.1/8827-8678 CODON                             ................................................STP...............................................................................................................AUG
#=GR CEOS01000692.1/8827-8678 TT_RNIE_SLOW                      .....................................................................................................................................................................
2236876011_134002/214-352                                       GUAACACCAAUCCCUCACAACGGUUGUCGCCCACCCAAAAGACGUAGAGUAUAAUUUAAUUCAACUUCAAUUGAGAUCUAG.AU.U.GUCGAAGGAGAACG..........CCUUAAU.UC.A.CAAU..CCUCAAUUACUAAAAACAAAGAAUAGG........
#=GR 2236876011_134002/214-352 CODON                            ...................................................STP...............................................................................................................
#=GR 2236876011_134002/214-352 TT_RNIE_SLOW                     .....................................................................................................................................................................
JGI20154J14316_10001276/5112-4966                               GUAACUCCAAUCCCUCACAACGGUUGUCGCCCUCCCAAAAGACGUAGAGUAUAAUUUAAUUCAACUUCAAUUGAGAACCAG.AU.U.GUCGAAGGAGAACG..........CCUUAAU.UC.A.CAAU..CCUCAAUUCUAAAAACAAAGAA..........AUG
#=GR JGI20154J14316_10001276/5112-4966 CODON                    ...................................................STP............................................................................................................AUG
#=GR JGI20154J14316_10001276/5112-4966 TT_RNIE_SLOW             .....................................................................................................................................................................
2231695257/253-107                                              GUUACUCCAAUGCCGCACAACGGAUGUCGUCCUCCUAAAAGACGAAGAGUAUAAUUAUAGUAUAAUCAAGGCAGAAGAAAG.GU.U.AUCGAAGGAUUCGA..........CCUGAAU.UC.A.UAAC..CUCUGUCUUAAAACAAUUUAAA..........AUG
#=GR 2231695257/253-107 CODON                                   ...................................................STP...............................................................................................................
#=GR 2231695257/253-107 TT_RNIE_SLOW                            .....................................................................................................................................................................
JGI25910J50241_10205082/121-1                                   GUUACUCCAAUGCCACACAACGGAUGUCGUCCUCCUAAAAGACGUAGAGUAUAAUUAUAGUAUAAUCAAGAUAGAAUUAAG.GU.U.AUCGAAGGAUUCGA..........CCUGAAU.UC.A.UAAC..CUCUAUCUU..........................
#=GR JGI25910J50241_10205082/121-1 CODON                        ...................................................STP...............................................................................................................
#=GR JGI25910J50241_10205082/121-1 TT_RNIE_SLOW                 .....................................................................................................................................................................
NZ_AAXX01000001.1/580347-580197                                 AACUCCAAUGCCACACAACGGAUGUCGUCCUCCAAAAAGAAGAAGAGUAUAAUUUAAGUAUAACACAUAGGUAGGUUUAAA.AU.U.AUCGAAGGAUAUAUGA........CCUGAAU.UC.A.UAAU..UCCUACCUUUUUUAAUUUUUUAAA........AUG
#=GR NZ_AAXX01000001.1/580347-580197 CODON                      .................................................STP..............................................................................................................AUG
#=GR NZ_AAXX01000001.1/580347-580197 TT_RNIE_SLOW               .....................................................................................................................................................................
M3P_c10252825/37-187                                            GUAACUCCAAUGCCACAUAACGGAUGUCGUCCUCCAAAGAGAAGAAGAGUAUAAUUUAAGUAUAACAUAGGUAGGUUUAAA.AU.U.AUCGAAGGAUAUAGA.........CCUGAAU.UC.A.UAAU..UCCUACCUUUUUUAAUUUUUUUAAA.......AUG
#=GR M3P_c10252825/37-187 CODON                                 ...................................................STP............................................................................................................AUG
#=GR M3P_c10252825/37-187 TT_RNIE_SLOW                          .....................................................................................................................................................................
NZ_JMLU01000009.1/18977-18828                                   GUAACUCCAAUGCCUCACAACGGAUGUCGUCCUCCGAAAAGAAGAAGAGUAUAAUUUAAGUAUAACACGGGUAGGUUUAAA.AU.U.AUCGAAGGAUAUAGA.........CCUGAAU.UC.A.UAAU..UCCUACCUUUUUUAAUUUUUUAAA........AUG
#=GR NZ_JMLU01000009.1/18977-18828 CODON                        ..................................................................................................................................................................AUG
#=GR NZ_JMLU01000009.1/18977-18828 TT_RNIE_SLOW                 .....................................................................................................................................................................
JGI25921J50272_10187943/106-255                                 GUAACUCCAAUGCCACACAACGGAUGUCGUCCUCCGAAAAGAAGAAGAGUAUAAUUUAAGUAUAACAUAGGUAGGUUUAUA.AU.U.AUCGAAGGAUAUAGA.........CCUGAAU.UC.A.UAAU..UCCUACCUUUUUUAAUUUUUUAAA........AUG
#=GR JGI25921J50272_10187943/106-255 CODON                      ..................................................................................................................................................................AUG
#=GR JGI25921J50272_10187943/106-255 TT_RNIE_SLOW               .....................................................................................................................................................................
3300000052_174905/34-184                                        GUAACUCCAAUGCCACAUAACGGAUGUCGUCCUCCGAAAAGAAGAAGAGUAUAAUUUAAGUAUAACAUAGGUAGGUUUAAA.AU.U.AUCGAAGGAUAUAGA.........CCUGAAU.UC.A.UAAU..UCCUACCUUUUUUAAUUUUUUUAAA.......AUG
#=GR 3300000052_174905/34-184 CODON                             ...................................................STP...............................................................................................................
#=GR 3300000052_174905/34-184 TT_RNIE_SLOW                      .....................................................................................................................................................................
3300001592_10384027/284-430                                     GUAACUCCAAUGCCACACAACGGAUGUCGUCCUCCGAAAAGAAGAAGAGUAUAAUUUAAGUAUAACACGGGUAGGUUUAAA.AU.U.AUCGAAGGAUAUAGA.........CCUGAAU.UC.A.UAAU..UCCUACCUUUUUAAUUUUUAA...........AUG
#=GR 3300001592_10384027/284-430 CODON                          ...................................................STP............................................................................................................AUG
#=GR 3300001592_10384027/284-430 TT_RNIE_SLOW                   .....................................................................................................................................................................
TB_FS06_10DRAFT_1000051/31023-30875                             GUAACUCCAAUGCCUCACAACGGAUGUCGUCCUCCGAAAAGAAGAAGAGUUUAAUUUAAGUAUAACACAGGUAGGUUUAAA.AU.U.AUCGAAGGAUAUAGA.........CCUGAAU.UC.A.UAAU..UCCUACCUUUUUAAUUUUUUAAA.........AUG
#=GR TB_FS06_10DRAFT_1000051/31023-30875 CODON                  ...................................................STP............................................................................................................AUG
#=GR TB_FS06_10DRAFT_1000051/31023-30875 TT_RNIE_SLOW           .....................................................................................................................................................................
3300001592_10325872/140-290                                     GUAACUCCAAUGCCUCACAACGGAUGUCGUCCUCCGAAAAGAAGAAGAGUAUAAUUUAAGUAUAACACGGGUAGGUUUAAA.AU.U.AUCGAAGGAUAUAGA.........CCUGAAU.UC.A.UAAU..UCCUUACCUUUUUUAAUUUUUUAAA.......AUG
#=GR 3300001592_10325872/140-290 CODON                          ..................................................................................................................................................................AUG
#=GR 3300001592_10325872/140-290 TT_RNIE_SLOW                   .....................................................................................................................................................................
CETR01093469.1/920-1072                                         UGUUACUCCAAUGCCUCACAAUGGUUGUCGUCCACCAAAAAGACGUCGAGUUUAAUAAAUAUCAAUAGUAAAAGACCUAAG.AC.U.GUCGAAGGAUUAACUUUAGA....CCUUAAU.UC.A.UAGU..CUCUUUUACACAAAUUUUAGAA..........AUG
#=GR CETR01093469.1/920-1072 CODON                              ....................................................STP...........................................................................................................AUG
#=GR CETR01093469.1/920-1072 TT_RNIE_SLOW                       .....................................................................................................................................................................
CEVJ01168016.1/288-136                                          UGUUACUCCAAUGCCUCACAAUGGUUGUCGUCCACCAAAAAGACGUCGAGUUUAAUAAAUAUCAAUAGUAAAAGACCUAAG.AC.U.GUCGAAGGAUUAACUUUAGA....CCUUAAU.UC.A.UAGU..CUCUUUUACACAAACUUUAGAA..........AUG
#=GR CEVJ01168016.1/288-136 CODON                               ....................................................STP..............................................................................................................
#=GR CEVJ01168016.1/288-136 TT_RNIE_SLOW                        .....................................................................................................................................................................
CETA01172228.1/275-128                                          CCAACUCCACACAAUGGAUGUAGACCUCCAAAACGAAGAAGAGUUUAGAUAUAAAUUAAUAAGUAUAACUAGAGGAUAAUG.GU.U.UUCGAAGGAUAAAAGA........CCUUAAU.UC.A.UAAC..CACUCUAAAAAAAAAUAAAUU...........AUG
#=GR CETA01172228.1/275-128 CODON                               .............................................STP.....................................................................................................................
#=GR CETA01172228.1/275-128 TT_RNIE_SLOW                        .....................................................................................................................................................................
CEVI01047151.1/2502-2649                                        GUAACACCAACUCCACACAAUGGGUGUAGACCUCCAAAACGAAGAAGAGUAUAAAUUAAUAAGUAUAACUAGAGAAUAAUG.GU.U.UUCGAAGGAUAAAAGA........CCUUAAU.UC.A.UAAC..CACUCUAAAAAAAAAUAAAUU...........AUG
#=GR CEVI01047151.1/2502-2649 CODON                             ...................................................STP............................................................................................................AUG
#=GR CEVI01047151.1/2502-2649 TT_RNIE_SLOW                      .....................................................................................................................................................................
JGI24815J26687_1079477/251-398                                  CCAACUCCACACAAUGGAUGUAGACCUCCAAAACGAAGAAGAGUUUAGAUAUAAAUUAAUAAGUAUAACUAGAGAAUAAUG.GU.U.UUCGAAGGAUAAAAGA........CCUUAAU.UC.A.UAAC..CACUCUAAAAAUAAAUAAAUU...........AUG
#=GR JGI24815J26687_1079477/251-398 CODON                       ..................................................................................................................................................................AUG
#=GR JGI24815J26687_1079477/251-398 TT_RNIE_SLOW                .....................................................................................................................................................................
CEUC01056669.1/815-962                                          ACCACACAAUGGAUGUAGACCUCCAAAACGAAGAAGAGUUUAAAUAUAAAUUAAUAAGAAGUAUAACUAGAGAGACUAAUG.GU.U.UUCGAAGGAUAAAAGA........CCUUAAU.UC.A.UAAC..CACUCUAAAAAAAAAUAAAUU...........AUG
#=GR CEUC01056669.1/815-962 CODON                               ........................................STP.......................................................................................................................AUG
#=GR CEUC01056669.1/815-962 TT_RNIE_SLOW                        .....................................................................................................................................................................
CESR01033026.1/807-954                                          CCAACUCCACACAAUGGAUGUAGACCUCCAAAACGAAGAAGAGUAUAGAUAUAAAUUAAUAAGUAUAACUAGAGGAUAAUG.GU.U.UUCGAAGGAUAAAAGA........CCUUAAU.UC.A.UAAC..CACUCUAAAAAAAAAUAAAUU...........AUG
#=GR CESR01033026.1/807-954 CODON                               .............................................STP..................................................................................................................AUG
#=GR CESR01033026.1/807-954 TT_RNIE_SLOW                        .....................................................................................................................................................................
CETO01024088.1/1089-941                                         CCAACUCCACACAAUGGAUGUAGACCUCCAAAACGAAGAAGAGUAUAAAUAUAAAUUAAUAAGUAUAACUAGAGAAUAAUG.GU.U.UUCGAAGGAUAAAAGA........CCUUAAU.UC.A.UAAC..CACUCUAAAAAAAAAAUAAAUU..........AUG
#=GR CETO01024088.1/1089-941 CODON                              .............................................STP..................................................................................................................AUG
#=GR CETO01024088.1/1089-941 TT_RNIE_SLOW                       .....................................................................................................................................................................
CEUS01122815.1/737-590                                          CCAACUCCACACAAUGGAUGUAGACCUCCAAAACGAAGAAGAGUAUAAAUAUAAAUUAAUAAGUAUAACUAGAGAAUAAUG.GU.U.UUCGAAGGAUAAAAGA........CCUUAAU.UC.A.UAAC..CACUCUAAAAAUAAAUAAAUU...........AUG
#=GR CEUS01122815.1/737-590 CODON                               .............................................STP..................................................................................................................AUG
#=GR CEUS01122815.1/737-590 TT_RNIE_SLOW                        .....................................................................................................................................................................
CEWR01047726.1/760-611                                          CCAACUCCACACAAUGGAUGUAGACCUCCAAAACGAAGAAGAGUUUAGAUAUAAAUUAAUAAGUAUAACUAGAGAAUAAUG.GU.U.UUCGAAGGAUAAAAGA........CCUUAAU.UC.A.UAAC..CACUCUAAAAAAAAAAAAAAAUU.........AUG
#=GR CEWR01047726.1/760-611 CODON                               .............................................STP.....................................................................................................................
#=GR CEWR01047726.1/760-611 TT_RNIE_SLOW                        .....................................................................................................................................................................
CETS01039292.1/1943-1796                                        CCAACUCCACACAAUGGAUGUAGACCUCCAAAACGAAGAAGAGUAUAAAUAUAAAUUAAUAAGUAUAACUAGAGAAUAAUG.GU.U.UUCGAAGGAUAAAAGA........CCUUAAU.UC.A.UAAC..CACUCUAAAAAAAAAUAAAUU...........AUG
#=GR CETS01039292.1/1943-1796 CODON                             .............................................STP..................................................................................................................AUG
#=GR CETS01039292.1/1943-1796 TT_RNIE_SLOW                      .....................................................................................................................................................................
CEVM01006958.1/318-170                                          CCAACUCCACACAAUGGAUGUAGACCUCCAAAACGAAGAAGAGUUUAGAUAUAAAUUAAUAAGUAUAACUAGAGAAUAAUG.GU.U.UUCGAAGGAUAAAAGA........CCUUAAU.UC.A.UAAC..CACUCUAAAAAAAAAAAAAAUU..........AUG
#=GR CEVM01006958.1/318-170 CODON                               .............................................STP.....................................................................................................................
#=GR CEVM01006958.1/318-170 TT_RNIE_SLOW                        .....................................................................................................................................................................
SI54feb11_120m_c1042447/217-92                                  CCAACUCCACACAAUGGAUGUAGACCUCCAAAACGAAGAAGAGUUUAGAUAUAAAUUAAUAAGUAUAACUAGAGAAUAAUG.GU.U.UUCGAAGGAUAAAAGA........CCUUAAU.UC.A.UAAC..CA.................................
#=GR SI54feb11_120m_c1042447/217-92 CODON                       .............................................STP.....................................................................................................................
#=GR SI54feb11_120m_c1042447/217-92 TT_RNIE_SLOW                .....................................................................................................................................................................
NCBI_BBAY_READ_1106073052947/940-803                            ACAGAAAUUGUUGAUGUUACUCCAUUACCACACAAUGGCUGUCGUCCACCAAAAAGAAGAAGAGUAUAAUUAUUUUAACCU.GU.U.AUCGAAGGAUUAGA..........CCUUAAU.UC.A.UAACACAAACAUUUUAU.....................AUG
#=GR NCBI_BBAY_READ_1106073052947/940-803 CODON                 .....................................................................................................................A.UG............................................
#=GR NCBI_BBAY_READ_1106073052947/940-803 TT_RNIE_SLOW          .....................................................................................................................................................................
CENT01023057.1/211-74                                           AACUGAAAUUGUUGAUGUUACCCCACUACCACACAACGGUUGUCGUCCCUCCAAGAGAAGAAGAGUAUAAUUAUUUAACCU.GU.U.AUCGAAGGAUCAGA..........CCUUAAU.UC.A.UAACACAAACAUUUUAU.....................AUG
#=GR CENT01023057.1/211-74 CODON                                ...................................................................STP............................................................................................AUG
#=GR CENT01023057.1/211-74 TT_RNIE_SLOW                         .....................................................................................................................................................................
CEVG01299689.1/740-862                                          AACUGAAAUCGUUGACGUUACCCCACUACCGCACAACGGUUGUCGCCCGCCCAAGAGAAGAAGAGUAUAAUUAUUUAACCU.GU.U.AUCGAAGGAUCAGA..........CCUUAAU.UC.A.UAACACAAACAUUUU..........................
#=GR CEVG01299689.1/740-862 CODON                               ...................................................................STP...............................................................................................
#=GR CEVG01299689.1/740-862 TT_RNIE_SLOW                        .....................................................................................................................................................................
JCVI_SCAF_1096627857065/1691-1554                               UGCAGAAAUUAUUGACGUUACACCUCUACCACACAAUGGUUGCCGCCCACCAAAGAGAAGAAGAGUUUAAUAUAUUAACCU.GU.U.AUCGAAGGAUCAGA..........CCUUAAU.UC.A.UAACACAAACAUUUUAU.....................AUG
#=GR JCVI_SCAF_1096627857065/1691-1554 CODON                    ..........................................................................................................................A.UG.......................................
#=GR JCVI_SCAF_1096627857065/1691-1554 TT_RNIE_SLOW             .....................................................................................................................................................................
CERI01112825.1/779-642                                          AACAGAAAUCGUUGAUGUUACUCCACUACCGCACAACGGUUGUCGUCCCCCCAAGAGAAGAAGAGUAUAAUUAUUUAACCU.GU.U.AUCGAAGGAUCAGA..........CCUUAAU.UC.A.UAACACAAACAUUUUAU.....................AUG
#=GR CERI01112825.1/779-642 CODON                               ...................................................................STP............................................................................................AUG
#=GR CERI01112825.1/779-642 TT_RNIE_SLOW                        .....................................................................................................................................................................
CEWG01256266.1/512-375                                          AACUGAAAUUAUUGAUGUUACCCCACUACCGCACAACGGUUGUCGGCCCCCUAAAAGAAGAAGAGUAUAAUUAUUUAAUCU.GU.U.AUCGAAGGAUCAGA..........CCUUAAU.UC.A.UAACACAAACAUUUUAU.....................AUG
#=GR CEWG01256266.1/512-375 CODON                               .....................................................................................................................................................................
#=GR CEWG01256266.1/512-375 TT_RNIE_SLOW                        .....................................................................................................................................................................
CENG01111780.1/9571-9708                                        ACCGAAAUAGUAGAUGUUACCCCACUACCACACAAUGGCUGUCGCCCACCCAAAAGAAGAAGAGUAUAAUUAUUUUAAUCU.GU.U.AUCGAAGGAUCAGA..........CCUUAAU.UC.A.UAACACAAAAAAUCUAU.....................AUG
#=GR CENG01111780.1/9571-9708 CODON                             ..................................................................STP.............................................................................................AUG
#=GR CENG01111780.1/9571-9708 TT_RNIE_SLOW                      .....................................................................................................................................................................
CENG01073265.1/652-789                                          ACUGAAAUCGUUGACGUUACCCCGUUACCGCAUAACGGUUGUCGUCCUCCCAAGAGAAGAAGAGUAUAAUUAUUUUAACCU.GU.U.AUCGAAGGAUCAGA..........CCUUAAU.UC.A.UAACACAAACAUUUUAU.....................AUG
#=GR CENG01073265.1/652-789 CODON                               ..................................................................................................................................................................AUG
#=GR CENG01073265.1/652-789 TT_RNIE_SLOW                        .....................................................................................................................................................................
CETY01269978.1/123-260                                          AACAGAAAUCGUUGAUGUUACCCCACUACCGCACAACGGUUGUCGUCCCCCCAAGAGAAGAAGAGUAUAAUUAUUUAACCU.GU.U.AUCGAAGGAUCAGA..........CCUUAAU.UC.A.UAACACAAACAUUUUAU.....................AUG
#=GR CETY01269978.1/123-260 CODON                               ...................................................................STP............................................................................................AUG
#=GR CETY01269978.1/123-260 TT_RNIE_SLOW                        .....................................................................................................................................................................
CEWG01042362.1/423-560                                          AACCGAAAUCGUUGACGUUACCCCACUACCGCACAACGGUUGUCGACCUCCCAAGAGAAGAAGAGUAUAAUUAUUUAACCU.GU.U.AUCGAAGGAUCAGA..........CCUUAAU.UC.A.UAACACAAACACUUUAU.....................AUG
#=GR CEWG01042362.1/423-560 CODON                               ...................................................................STP............................................................................................AUG
#=GR CEWG01042362.1/423-560 TT_RNIE_SLOW                        .....................................................................................................................................................................
JCVI_SCAF_1096627052264/712-575                                 AACAGAAAUUAUUGACGUUACACCUCUACCACACAAUGGUUGCCGCCCACCAAAGAGAAGAAGAGUAUAAUAUUUUAACCU.GU.U.AUCGAAGGAUCAGA..........CCUUAAU.UC.A.UAACACAAACAUUUUAU.....................AUG
#=GR JCVI_SCAF_1096627052264/712-575 CODON                      ...................................................................STP....................................................A.UG.......................................
#=GR JCVI_SCAF_1096627052264/712-575 TT_RNIE_SLOW               .....................................................................................................................................................................
CETK01070832.1/4929-5066                                        UACAGAAAUUAUUGACGUUACACCUCUACCACACAAUGGUUGCCGCCCACCAAAGAGAAGAAGAGUUUAAUAUAUUAACCU.GU.U.AUCGAAGGAUCAGA..........CCUUAAU.UC.A.UAACACAAACAUUUUAU.....................AUG
#=GR CETK01070832.1/4929-5066 CODON                             ...................................................................STP............................................................................................AUG
#=GR CETK01070832.1/4929-5066 TT_RNIE_SLOW                      .....................................................................................................................................................................
JCVI_SCAF_1101667257495/537-400                                 AACCGAAAUCGUUGACGUUACCCCACUACCGCAUAACGGUUGUCGCCCUCCCAAAAGAAGAAGAGUAUAAUUAUUUAACCU.GU.U.AUCGAAGGAUCAGA..........CCUUAAU.UC.A.UAACACAAACACUUUAU.....................AUG
#=GR JCVI_SCAF_1101667257495/537-400 CODON                      ...................................................................STP....................................................A.UG.......................................
#=GR JCVI_SCAF_1101667257495/537-400 TT_RNIE_SLOW               .....................................................................................................................................................................
JGI20157J14317_10000316/23117-22980                             ACUGAAAUCGUUGACGUUACCCCGUUACCGCACAACGGUUGUCGUCCUCCCAAGAGAAGAAGAGUAUAAUUAUUUUAACCU.GU.U.AUCGAAGGAUCAGA..........CCUUAAU.UC.A.UAACACAAACAUUUUAU.....................AUG
#=GR JGI20157J14317_10000316/23117-22980 CODON                  ..................................................................STP.............................................................................................AUG
#=GR JGI20157J14317_10000316/23117-22980 TT_RNIE_SLOW           .....................................................................................................................................................................
JGI20156J14371_10020545/369-218                                 GACUCCAACUCCUCAUAAUGGGUGUAGACCUCCAAAACGUAGAAGAGUUUAAUAAUAAUUAAGUAUAAUCAGAGACAAAAU.AC.U.AUCGAAGGAUUAAAUUAAAGA...CCUUAAU.UC.A.UAGU.UACUCUAAAAAACAAAAGAA.............AUG
#=GR JGI20156J14371_10020545/369-218 CODON                      .................................................STP..............................................................................................................AUG
#=GR JGI20156J14371_10020545/369-218 TT_RNIE_SLOW               .....................................................................................................................................................................
JCVI_SCAF_1096626856226/1135-1286                               GACUCCAACUCCUCAUAAUGGGUGUAGACCUCCAAAACGUAGAAGAGUUUAAUAAUAAGUAAGUAUAAUCAGAGACAAAAU.AC.U.AUCGAAGGAUUAGAUUAAAGA...CCUUAAU.UC.A.UAGU.UACUCUAAAAAACAAAAGAA.............AUG
#=GR JCVI_SCAF_1096626856226/1135-1286 CODON                    ....................................................STP...........................................................................................................AUG
#=GR JCVI_SCAF_1096626856226/1135-1286 TT_RNIE_SLOW             .....................................................................................................................................................................
JGI20159J14440_10001069/2346-2195                               GACUCCAACUCCUCAUAAUGGGUGUAGACCUCCAAAACGUAGAAGAGUUUAAUAAUAAGUAAGUAUAAUCAGAGACAAAAU.AC.U.AUCGAAGGAUUANAUUAAAGA...CCUUAAU.UC.A.UAGU.UACUCUAAAAAACAAAAGAA.............AUG
#=GR JGI20159J14440_10001069/2346-2195 CODON                    .................................................STP..............................................................................................................AUG
#=GR JGI20159J14440_10001069/2346-2195 TT_RNIE_SLOW             .....................................................................................................................................................................
DelMOSum2010_c10144771/89-241                                   ACUCCUACUCCUCACAAUGGAUGUAGACCUCCUAAACGUAGAAGAGUUUAAUAAUAAUUAAGUAUAAAUCAGAGACAAAAU.AC.U.AUCGAAGGAUUAGAUUAAGA....CCUUAAU.UC.A.UAGU.UACUCUAAAAAAACAAAAUAAA...........AUG
#=GR DelMOSum2010_c10144771/89-241 CODON                        ................................................STP...............................................................................................................AUG
#=GR DelMOSum2010_c10144771/89-241 TT_RNIE_SLOW                 .....................................................................................................................................................................
SI48aug10_10m_c1005592/1124-974                                 ACUCCAACUCCUCACAAUGGGUGUAGACCUCCAAAACGUAGAAGAGUUUAAUAAUAAUUAAGUAUAAAUCAGAGACAAAAU.AC.U.AUCGAAGGAUUAGAUUAAGA....CCUUAAU.UC.A.UAGU.UACUCUAAAAAAACAAAAAA.............AUG
#=GR SI48aug10_10m_c1005592/1124-974 CODON                      ................................................STP...............................................................................................................AUG
#=GR SI48aug10_10m_c1005592/1124-974 TT_RNIE_SLOW               .....................................................................................................................................................................
NCBI_BBAY_READ_1106073039522/623-473                            ACUCCAACUCCUCACAAUGGGUGUAGACCUCCAAAACGUAGAAGAGUUUAAUAAUAAUUAAGUAUAAAUCAGAGACAAAAU.AC.U.AUCGAAGGAUUAGAUUAAGA....CCUUAAU.UC.A.UAGU.UACUCUAAAAAAAUAAAAAA.............AUG
#=GR NCBI_BBAY_READ_1106073039522/623-473 CODON                 .............................................STP..................................................................................................................AUG
#=GR NCBI_BBAY_READ_1106073039522/623-473 TT_RNIE_SLOW          .....................................................................................................................................................................
NCBI_READ_1112493604101/370-522                                 AACUCCUCAUAAUGGUUGUAGACCACCUAAACGUAGAAGAGUUUAAAUAAUAUUUAUAAUAAGUAUAAUCAGAGACAAGAU.AC.U.AUCGAAGGAUUAGAUUAAGA....CCUUAAU.UC.A.UAGU.UACUCUAAAAAAACAAAAAACA...........AUG
#=GR NCBI_READ_1112493604101/370-522 CODON                      .........................STP.....................................................................................................................AUG.................
#=GR NCBI_READ_1112493604101/370-522 TT_RNIE_SLOW               .....................................................................................................................................................................
DelMOSum2010_c10000401/31301-31150                              ACUCCAACUCCUCACAAUGGGUGUAGACCUCCAAAACGUAGAAGAGUUUAAUAAUAAUUAAGUAUAAACAAGAGACAAAAU.AC.U.AUCGAAGGAUUAGAUUAAGA....CCUUAAU.UC.A.UAGU.UACUCUAAAAAAACAAAAGAA............AUG
#=GR DelMOSum2010_c10000401/31301-31150 CODON                   ................................................STP...............................................................................................................AUG
#=GR DelMOSum2010_c10000401/31301-31150 TT_RNIE_SLOW            .....................................................................................................................................................................
JGI20152J14361_10035130/780-629                                 ACUCCAACUCCUCANAAUGGGUGUAGACCUCCAAAACGUAGAAGAGUUUAAUAAUAAUUAAGUAUAAACAAGAGACAAAAU.AC.U.AUCGAAGGAUUANAUUAAGA....CCUUAAU.UC.A.UAGU.UACUCUAAAAAAACAAAAGAA............AUG
#=GR JGI20152J14361_10035130/780-629 CODON                      .....................................................................................................................................................................
#=GR JGI20152J14361_10035130/780-629 TT_RNIE_SLOW               .....................................................................................................................................................................
CEWO01191481.1/456-606                                          ACUCCUACUCCUCAUAAUGGUUGUAGACCACCAAAACGUAGAAGAGUUUAAUAAGUAAUAAGUAUAACAAAGAGAUAAAAU.AC.U.AUCGAAGGAUUAAAUUAAGA....CCUUAAU.UC.A.UAGU.UACUCUAAAAAAUAAUAAAA.............AUG
#=GR CEWO01191481.1/456-606 CODON                               ..................................................................................................................................................................AUG
#=GR CEWO01191481.1/456-606 TT_RNIE_SLOW                        .....................................................................................................................................................................
JGI20154J14316_10392850/139-1                                   GACUCCAACUCCUCAUAAUGGGUGUAGACCUCCAAAACGUAGAAGAGUUUAAUAAUAAUUAAGUAUAAACAGAGACAAAAU.AC.U.AUCGAAGGAUUAAAUUAAGA....CCUUAAU.UC.A.UAGU.UACUCUAAAAAACAAAAGAAA...............
#=GR JGI20154J14316_10392850/139-1 CODON                        .................................................STP.................................................................................................................
#=GR JGI20154J14316_10392850/139-1 TT_RNIE_SLOW                 .....................................................................................................................................................................
JGI20160J14292_10012841/919-769                                 GACUCCAACUCCUCAUAAUGGGUGUAGACCUCCAAAACGUAGAAGAGUUUAAUAAUAAUUAAGUAUAAACAGAGACAAAAU.AC.U.AUCGAAGGAUUAAAUUAAGA....CCUUAAU.UC.A.UAGU.UACUCUAAAAAACAAAAGAA.............AUG
#=GR JGI20160J14292_10012841/919-769 CODON                      .................................................STP..............................................................................................................AUG
#=GR JGI20160J14292_10012841/919-769 TT_RNIE_SLOW               .....................................................................................................................................................................
NZ_BBNS01000014.1/75594-75745                                   UUGUCAGAUGGUAUUAAUUUUUUGUAUAAAUUUGCAAACCGAAAAAAUCAAAUAAUAACAAGUAUCAACAAGAGUAUAACG.GU.U.AUCGAAGGAUAAGAUUAAGA....CCUUAAU.UC.A.UAAC..UACUCUUAAAAACAAUUAAAA...........AUG
#=GR NZ_BBNS01000014.1/75594-75745 CODON                        ..................................................................................................................................................................AUG
#=GR NZ_BBNS01000014.1/75594-75745 TT_RNIE_SLOW                 .....................................................................................................................................................................
ElkS_mat_MD6A_1048345/255-103                                   UGUCAGAUGGUAUUAAUUUUUUGCAUAAAUUUGCAAACCGAAAAAAAUUAAUUAAUAACAAGUAUCAACGAGAGAAUAUCG.GU.U.AUCGAAGGAUAAGAUUAAGA....CCUUAAU.UC.A.UAAC..UACUCUCAAUAAACAAUUUAAA..........AUG
#=GR ElkS_mat_MD6A_1048345/255-103 CODON                        ..................................................................................................................................................................AUG
#=GR ElkS_mat_MD6A_1048345/255-103 TT_RNIE_SLOW                 .....................................................................................................................................................................
ElkS_mat_MD6A_1011575/1924-1770                                 UUGCAUUAUGCAAUUGAUAUUAGUUUUAUACGUACAUUUGCAAACUGAAAAAUUAUUAACAAGUAUAACGGGAGAUUAACG.GC.U.AUCGAAGGAUAAGAUUAAGA....CCUUAAU.UC.A.UAGC..UACUCUCAAAAUUAAAACUUUAAA........AUG
#=GR ElkS_mat_MD6A_1011575/1924-1770 CODON                      ..................................................................................................................................................................AUG
#=GR ElkS_mat_MD6A_1011575/1924-1770 TT_RNIE_SLOW               .....................................................................................................................................................................
ElkS_mat_MD6A_1054401/462-309                                   CUGUUUGAUGCAGUUGAUAUUAAUUUUUAUAAGUACUUUUGCACACCGAAAAUUAAUAACAAGUAUAACGAGGGGAAAACG.GU.U.AUCGAAGGAUAAGAUUAAGA....CCUUAAU.UC.A.UAGC..UGCUCUCAUAACAAAAUUUAAAA.........AUG
#=GR ElkS_mat_MD6A_1054401/462-309 CODON                        .....................................................................................................................................................................
#=GR ElkS_mat_MD6A_1054401/462-309 TT_RNIE_SLOW                 .....................................................................................................................................................................
JGI20160J14292_10190844/106-248                                 AGACAUUACUCCAAUGCCUCACAAUGGAUGUAGACCACCUAAAAGAAGAAGAGUAUAAAUAAUUUAAACCGAGGAAUGAUA.GU.U.AUCGAAGGAUAAG...........CCUUAAU.UC.A.UAGC..UCCUCAAAAAAAUAAAAAA.............AUG
#=GR JGI20160J14292_10190844/106-248 CODON                      .......................................................STP........................................................................................................AUG
#=GR JGI20160J14292_10190844/106-248 TT_RNIE_SLOW               .....................................................................................................................................................................
JGI12547J11936_1003731/1972-2116                                GACGUAACACCAAUGCCACACAACGGUUGUCGUCCUCCUAAAAGAAGAAGAGUAUAGUAUUUUUUAACCAGUGGGCUUAUU.GU.C.AUCGAAGGAAUG............CCUUAAU.UC.A.UGAC..GCCCACACAAUAAUCAUAUAAA..........AUG
#=GR JGI12547J11936_1003731/1972-2116 CODON                     ......................................................STP.........................................................................................................AUG
#=GR JGI12547J11936_1003731/1972-2116 TT_RNIE_SLOW              .....................................................................................................................................................................
JGI12421J11937_10050354/1169-1302                               GAUGUAACACCAAUGCCACACAACGGUUGUCGUCCUCCAAAAAGAAGAAGAGUAUAGUAUUUUUUAACCAGUGGGCUUAUU.GU.C.AUCGAAGGAAUG............CCUUAAU.UC.A.UGAC..GCCCACACAAUAAU.....................
#=GR JGI12421J11937_10050354/1169-1302 CODON                    ......................................................STP..............................................................PT.S..........................................
#=GR JGI12421J11937_10050354/1169-1302 TT_RNIE_SLOW             .....................................................................................................................................................................
Keratinized_gingiva_LANL_C5716438/409-262                       CACACAACGGAUGCCGCCCACCAAAGAAACGUAGAGUAUAAUUUCGUUCUUAACACUAAUAACAAACAAAGAAAGGUUAUUAAU.U.AUCGAAGGAAUG............CCUUAAU.UC.A.UAAU.CACCUUUCAGUUAAAUAAUAAAAA.........AUG
#=GR Keratinized_gingiva_LANL_C5716438/409-262 CODON            ......................................STP............................................................................................................................
#=GR Keratinized_gingiva_LANL_C5716438/409-262 TT_RNIE_SLOW     .....................................................................................................................................................................
SRS017691_Baylor_scaffold_68/1161-1308                          CACACAACGGAUGCCGUCCUCCAAAGAAACGUAGAGUAUAAUUUCGUUUUUAACACUAAUAACAAACAAAGAAAGGUUAUUAAU.U.AUCGAAGGAAUG............CCUUAAU.UC.A.UAAU.CACCUUUCAGUUAAAUAAUAAAAA.........AUG
#=GR SRS017691_Baylor_scaffold_68/1161-1308 CODON               ......................................STP.........................................................................................................................AUG
#=GR SRS017691_Baylor_scaffold_68/1161-1308 TT_RNIE_SLOW        .....................................................................................................................................................................
SRS018443_Baylor_scaffold_6145/2817-2964                        CACACAACGGAUGCCGUCCACCAAAGAAACGUAGAGUAUAAUUUCGUUUUUAACACUAAUAACAAACAAAGAAAGGUUAUUAAU.U.AUCGAAGGAAUG............CCUUAAU.UC.A.UAAU.CACCUUUCAGUUAAAUAAUAAAAA.........AUG
#=GR SRS018443_Baylor_scaffold_6145/2817-2964 CODON             ......................................STP.........................................................................................................................AUG
#=GR SRS018443_Baylor_scaffold_6145/2817-2964 TT_RNIE_SLOW      .....................................................................................................................................................................
Palatine_Tonsils_LANL_C6151646/232-85                           CACACAACGGAUGCCGCCCACCAAAGAAACGUAGAGUAUAAUUUCGUUUUUAACACUAAUAACAAACAAAGAAAGGUUAUUAAU.U.AUCGAAGGAAUG............CCUUAAU.UC.A.UAAU.CACCUUUCAGUUAAAUAAUAAAAA.........AUG
#=GR Palatine_Tonsils_LANL_C6151646/232-85 CODON                ......................................STP.........................................................................................................................AUG
#=GR Palatine_Tonsils_LANL_C6151646/232-85 TT_RNIE_SLOW         .....................................................................................................................................................................
SRS012285_Baylor_scaffold_4163/478-625                          CACACAACGGAUGCCGCCCACCAAAGAAACGUAGAGUAUAAUUUCGUUUUUAACAAUAAUAACAAACAAAGAAAGGUUAUUAAU.U.AUCGAAGGAAUG............CCUUAAU.UC.A.UAAU.CACCUUUCAGUUAAAUAAUAAAAA.........AUG
#=GR SRS012285_Baylor_scaffold_4163/478-625 CODON               ......................................STP.........................................................................................................................AUG
#=GR SRS012285_Baylor_scaffold_4163/478-625 TT_RNIE_SLOW        .....................................................................................................................................................................
SRS016331_WUGC_scaffold_136/818-671                             CACACAAUGGAUGCCGCCCACCAAAGAAACGUAGAGUAUAAUUUCGUUUUUAACACUAAUAACAAACAAAGAAAGGUUAUUAAU.U.AUCGAAGGAAUG............CCUUAAU.UC.A.UAAU.CACCUUUCAGUUAAAUAAUAAAAA.........AUG
#=GR SRS016331_WUGC_scaffold_136/818-671 CODON                  ......................................STP.........................................................................................................................AUG
#=GR SRS016331_WUGC_scaffold_136/818-671 TT_RNIE_SLOW           .....................................................................................................................................................................
SRS011343_Baylor_scaffold_55324/347-200                         CACACAACGGAUGCCGCCCUCCAAAGAAACGUAGAGUAUAAUUUCGUUUUUAACACUAAUAACAAACAAAGAAAGGUUAUUAAU.U.AUCGAAGGAAUG............CCUUAAU.UC.A.UAAU.CACCUUUCAGUUAAAUAAUAAAAA.........AUG
#=GR SRS011343_Baylor_scaffold_55324/347-200 CODON              .....................................................................................................................................................................
#=GR SRS011343_Baylor_scaffold_55324/347-200 TT_RNIE_SLOW       .....................................................................................................................................................................
SRS011255_Baylor_scaffold_65092/638-785                         CACACAAUGGAUGCCGCCCACCAAAGAAACGUAGAGUAUAAUUUCGUUUUUAAAACUAAUAACAAACAAAGAAAGGUUAUUAAU.U.AUCGAAGGAAUG............CCUUAAU.UC.A.UAAU.CACCUUUCAGUUAAAUAAUAAAAA.........AUG
#=GR SRS011255_Baylor_scaffold_65092/638-785 CODON              .....................................................................................................................................................................
#=GR SRS011255_Baylor_scaffold_65092/638-785 TT_RNIE_SLOW       .....................................................................................................................................................................
SRS022602_Baylor_scaffold_81026/337-191                         ACCACACAAUGGAUGUCGUCCUCCUAAAAAACGUAGAGUUUAAUAAAGUAGAGUACUAACAAGUAAAAGAGGGGUUAAAUU.AU.U.AUCGAAGGAAUG............CCUUAAU.UC.A.UAAU.UACCUUUCACAUAAACUAAUAAAA.........AUG
#=GR SRS022602_Baylor_scaffold_81026/337-191 CODON              ........................................STP.......................................................................................................................AUG
#=GR SRS022602_Baylor_scaffold_81026/337-191 TT_RNIE_SLOW       .....................................................................................................................................................................
SRS047634_LANL_scaffold_130560/749-895                          ACCACACAAUGGAUGUCGUCCUCCUAAAAAACGUAGAGUUUAACAAAGUAGAGUACUAACAAGUAAAAGAGGGGUUAAAUU.AU.U.AUCGAAGGAAUG............CCUUAAU.UC.A.UAAU.UACCUUUCACAUAAACUAAUAAAA.........AUG
#=GR SRS047634_LANL_scaffold_130560/749-895 CODON               ........................................STP.......................................................................................................................AUG
#=GR SRS047634_LANL_scaffold_130560/749-895 TT_RNIE_SLOW        .....................................................................................................................................................................
SRS052876_LANL_scaffold_39269/1110-1256                         CUCCAUUACCUCACAACGGAUGUCGCCCUCCUAAAAAACGUAGAGUCUAAUUUCAAUACUAACAAGUAAGAAAGGUGAGUU.GU.U.AUCGAAGGAAUG............CCUUAAU.UC.A.UAAC.UACCUUUCAUUUAAACAAUUUAAA.........AUG
#=GR SRS052876_LANL_scaffold_39269/1110-1256 CODON              ...............................................STP...................................................................................................................
#=GR SRS052876_LANL_scaffold_39269/1110-1256 TT_RNIE_SLOW       .....................................................................................................................................................................
SRS013836_Baylor_scaffold_28602/501-421                         ..................................................................UAAGAAAGGUGAGUU.GU.U.AUCGAAGGAAUG............CCUUAAU.UC.A.UAAC.UACCUUUUAUUUAAACAAUUUAAA.........AUG
#=GR SRS013836_Baylor_scaffold_28602/501-421 CODON              .....................................................................................................................................................................
#=GR SRS013836_Baylor_scaffold_28602/501-421 TT_RNIE_SLOW       .....................................................................................................................................................................
NZ_AKFR01000015.1/81680-81534                                   CUCCACUACCUCACAACGGAUGUCGCCCUCCUAAAAAACGUAGAGUCUAAUUUCAAUACUAACAAGUAAGAAAGGUGAGUU.GU.U.AUCGAAGGAAUG............CCUUAAU.UC.A.UAAC.UACCUUUCAUUUAAAUAAUUUAAA.........AUG
#=GR NZ_AKFR01000015.1/81680-81534 CODON                        ..................................................................................................................................................................AUG
#=GR NZ_AKFR01000015.1/81680-81534 TT_RNIE_SLOW                 .....................................................................................................................................................................
SRS014888_WUGC_scaffold_19943/211-357                           CUCCACUACCUCACAACGGAUGCCGCCCUCCUAAAAAACGUAGAGUCUAAUUUCAAUACUAACAAGUAAGAAAGGUGAGUU.GU.U.AUCGAAGGAAUG............CCUUAAU.UC.A.UAAC.UACCUUUCAUUUAAACAAUUUAAA.........AUG
#=GR SRS014888_WUGC_scaffold_19943/211-357 CODON                ..................................................................................................................................................................AUG
#=GR SRS014888_WUGC_scaffold_19943/211-357 TT_RNIE_SLOW         .....................................................................................................................................................................
SRS013723_Baylor_scaffold_19316/2482-2628                       CUCCACUACCUCACAACGGAUGUCGCCCUCCUAAAAAACGUAGAGUCUAAUUUCAAUACUAACAAGUAAGAAAGGUGAGUU.GU.U.AUCGAAGGAAUG............CCUUAAU.UC.A.UAAC.UACCUUUCAUUUAAACAAUUUAAA.........AUG
#=GR SRS013723_Baylor_scaffold_19316/2482-2628 CODON            ...............................................STP...................................................................................................................
#=GR SRS013723_Baylor_scaffold_19316/2482-2628 TT_RNIE_SLOW     .....................................................................................................................................................................
SRS017511_Baylor_scaffold_85167/358-504                         CUCCAUUACCUCACAACGGAUGUCGCCCUCCUAAAAAACGUAGAGUCUAAUUUCAAUACUAACAAGUAAGAAAGGUGAGUU.GU.U.AUCGAAGGAAUG............CCUUAAU.UC.A.UAAC.UACCUUUUAUUUAAACAAUUUAAA.........AUG
#=GR SRS017511_Baylor_scaffold_85167/358-504 CODON              .....................................................................................................................................................................
#=GR SRS017511_Baylor_scaffold_85167/358-504 TT_RNIE_SLOW       .....................................................................................................................................................................
SRS017209_C2451925/370-237                                      .............CACAACGGAUGCCGCCCUCCUAAAAAACGUAGAGUAUAAUUUUUAAUAACAUUUAAGAAAGGUGAGUU.GU.U.AUCGAAGGAAUG............CCUUAAU.UC.A.UAAC.UACCUUUCAUUUAAACAAUUUAAA.........AUG
#=GR SRS017209_C2451925/370-237 CODON                           ..................................................................................................................................................................AUG
#=GR SRS017209_C2451925/370-237 TT_RNIE_SLOW                    .....................................................................................................................................................................
Throat_LANL_scaffold_30529/1-136                                ...........CACAACGGAUGCCGCCCUCCUAAAAAACGUAGAGUCUAAUUUCAAUACUAACAAGUAAGAAAGGUGAGUU.GU.U.AUCGAAGGAAUG............CCUUAAU.UC.A.UAAC.UACCUUUCAUUUAAACAAUUUAAA.........AUG
#=GR Throat_LANL_scaffold_30529/1-136 CODON                     ..................................................................................................................................................................AUG
#=GR Throat_LANL_scaffold_30529/1-136 TT_RNIE_SLOW              .....................................................................................................................................................................
SRS014573_C3620607/444-298                                      CUCCACUGCCUCACAACGGAUGCCGCCCUCCUAAAAAACGUAGAGUCUAAUUUCAAUACUAACAAGUAAGAAAGGUGAGUU.GU.U.AUCGAAGGAAUG............CCUUAAU.UC.A.UAAC.UACCUUUCAUUUAAACAAUUUAAA.........AUG
#=GR SRS014573_C3620607/444-298 CODON                           ..................................................................................................................................................................AUG
#=GR SRS014573_C3620607/444-298 TT_RNIE_SLOW                    .....................................................................................................................................................................
SRS015989_WUGC_scaffold_3203/356-503                            UACUCCUCUUCCUCACAACGGAUGCCGCCCUCCUAAAAAACGUAGAGUAUAAUUUUUAAUAAUAUUUAAGAAAGGUGAGUU.GU.U.AUCGAAGGAAUG............CCUUAAU.UC.A.UAAC.UGCCUUUCAUUUUAAACAAUUCAAA........AUG
#=GR SRS015989_WUGC_scaffold_3203/356-503 CODON                 ..................................................................................................................................................................AUG
#=GR SRS015989_WUGC_scaffold_3203/356-503 TT_RNIE_SLOW          .....................................................................................................................................................................
SRS051244_LANL_scaffold_57202/356-503                           UACUCCCCUUCCUCACAACGGAUGCCGCCCUCCUAAAAAACGUAGAGUAUGAUUUAAUAUAACAAGUAAGAAAGGUGAGUU.GU.U.AUCGAAGGAAUG............CCUUAAU.UC.A.UAAC.UGCCUUUCAUUUUAAACAAUUCAAA........AUG
#=GR SRS051244_LANL_scaffold_57202/356-503 CODON                .................................................STP.................................................................................................................
#=GR SRS051244_LANL_scaffold_57202/356-503 TT_RNIE_SLOW         .....................................................................................................................................................................
SRS024381_LANL_scaffold_48261/357-504                           ACUCCUCUUCCUCACAACGGAUGCCGCCCUCCUAAAAAACGUAGAGUAUAAUUUUUUAAUAACAUUUAAGAAAGGUGAGUU.GU.U.AUCGAAGGAAUG............CCUUAAU.UC.A.UAAC.UGCCUUUCAUUUUAAACAAUUCAAA........AUG
#=GR SRS024381_LANL_scaffold_48261/357-504 CODON                ..................................................................................................................................................................AUG
#=GR SRS024381_LANL_scaffold_48261/357-504 TT_RNIE_SLOW         .....................................................................................................................................................................
SRS053630_LANL_scaffold_15954/1081-1215                         .............CACAACGGAUGCCGCCCUCCUAAAAAACGUAGAGUAUAAUUUUUAAUAACAUUUAAGAAAGGUGAGUU.GU.U.AUCGAAGGAAUG............CCUUAAU.UC.A.UAAC.UGCCUUUCAUUUUAAACAAUUCAAA........AUG
#=GR SRS053630_LANL_scaffold_15954/1081-1215 CODON              .................................................STP..............................................................................................................AUG
#=GR SRS053630_LANL_scaffold_15954/1081-1215 TT_RNIE_SLOW       .....................................................................................................................................................................
Buccal_mucosa_LANL_scaffold_33054/1-82                          ..................................................................UAAGAAAGGUGAGUU.GU.U.AUCGAAGGAAUG............CCUUAAU.UC.A.UAAC.UGCCUUUCAUUUUAAACAAUUCAAA........AUG
#=GR Buccal_mucosa_LANL_scaffold_33054/1-82 CODON               ..................................................................................................................................................................AUG
#=GR Buccal_mucosa_LANL_scaffold_33054/1-82 TT_RNIE_SLOW        .....................................................................................................................................................................
SRS022083_Baylor_scaffold_14787/1-138                           ..........UCAUAACGGAUGUCGCCCUCCUAAAAAACGUAGAGUCUAAUUUCAAUACUAACAAGUAAGAAAGGUGAGUU.GU.U.AUCGAAGGAAUG............CCUUAAU.UC.A.UAAC.UGCCUUUCAUUUUAAACAAUUCAAA........AUG
#=GR SRS022083_Baylor_scaffold_14787/1-138 CODON                ..................................................................................................................................................................AUG
#=GR SRS022083_Baylor_scaffold_14787/1-138 TT_RNIE_SLOW         .....................................................................................................................................................................
SRS022536_LANL_scaffold_45737/314-461                           UACUCCCCUUCCUCACAACGGAUGCCGCCCUCCUAAAAAACGUAGAGUAUAAUUUAAUAUAACAAGUAAGAAAGGUGAGUU.GU.U.AUCGAAGGAAUG............CCUUAAU.UC.A.UAAC.UGCCUUUCAUUUUAAACAAUUCAAA........AUG
#=GR SRS022536_LANL_scaffold_45737/314-461 CODON                .....................................................................................................................................................................
#=GR SRS022536_LANL_scaffold_45737/314-461 TT_RNIE_SLOW         .....................................................................................................................................................................
SRS049318_LANL_scaffold_22062/720-573                           UCCUCUACCUCACAACGGAUGCCGUCCUCCUAAAAAACGUCGCGUUUAAUUUCUGAAAUAUUAACAAGAGGAAAGGCUGUU.GU.U.AUCGAAGGAAUG............CCUUAAU.UC.A.UAAC.UGUCUUUCCUACUAAACAUUAAAAA........AUG
#=GR SRS049318_LANL_scaffold_22062/720-573 CODON                ..............................................STP.................................................................................................................AUG
#=GR SRS049318_LANL_scaffold_22062/720-573 TT_RNIE_SLOW         .....................................................................................................................................................................
SRS011343_Baylor_scaffold_68646/508-655                         ACUCCUCUUCCUCACAACGGAUGCCGCCCCCCUAAAAAACGUAGAGUAUAAAUUUAAUAUAACAAGUAAGAAAGGUGAGUU.GU.U.AUCGAAGGAAUG............CCUUAAU.UC.A.UAAC.UGCCUUUCAUUUUAAACAAUUCAAA........AUG
#=GR SRS011343_Baylor_scaffold_68646/508-655 CODON              ................................................STP..................................................................................................................
#=GR SRS011343_Baylor_scaffold_68646/508-655 TT_RNIE_SLOW       .....................................................................................................................................................................
TDF_OR_ARG05_123m_c1010977/732-639                              .................................................UUAAUAAAUUUUUUUAAUAACUAAGGAUAAAG.AU.C.AGCGAAGGACUG............CCUUAAU.UC.A.UGAU..CCCUUACAUAAAUAUAAAAG............AUG
#=GR TDF_OR_ARG05_123m_c1010977/732-639 CODON                   ..................................................................................................................................................................AUG
#=GR TDF_OR_ARG05_123m_c1010977/732-639 TT_RNIE_SLOW            .....................................................................................................................................................................
SA_S1_NOR08_45m_c10064607/870-728                               GUAACACCGAUCGCACACAACGGAUGUAGACCUCCGAAAAGAAGAAGAGUUUAAUAUAUUUUUUAACAAGUAAGGAUAAAG.AU.C.AGCGAAGGACUG............CCUUAAU.UC.A.UGAU..CCCUUACAUAAAAACUAAAG............AUG
#=GR SA_S1_NOR08_45m_c10064607/870-728 CODON                    ...................................................STP............................................................................................................AUG
#=GR SA_S1_NOR08_45m_c10064607/870-728 TT_RNIE_SLOW             .....................................................................................................................................................................
TDF_MC_ARG01_113m_c1000650/150-292                              GUAACACCGAUCGCACACAACGGGUGUAGACCUCCGAAAAGAAGAAGAGUUUAAUAUAUUUUUUAAUAACUAAGGAUAAAG.AU.C.AGCGAAGGACUG............CCUUAAU.UC.A.UGAU..CCCUUACAUAAAAACUAAAG............AUG
#=GR TDF_MC_ARG01_113m_c1000650/150-292 CODON                   ...................................................STP............................................................................................................AUG
#=GR TDF_MC_ARG01_113m_c1000650/150-292 TT_RNIE_SLOW            .....................................................................................................................................................................
SA_S2_NOR13_50m_c1156445/201-59                                 GUAACACCGAUCGCACACAACGGAUGUAGACCUCCGAAAAGAAGAAGAGUUUAAUAUAUUUUUUAAUAACUAAGGAUAAAG.AU.C.AGCGAAGGACUG............CCUUAAU.UC.A.UGAU..CCCUUACAUAAAAACUAAAG............AUG
#=GR SA_S2_NOR13_50m_c1156445/201-59 CODON                      ...................................................STP............................................................................................................AUG
#=GR SA_S2_NOR13_50m_c1156445/201-59 TT_RNIE_SLOW               .....................................................................................................................................................................
TDF_OR_ARG04_113m_c1025301/450-592                              UAACACCUAUCGCACACAACGGAUGUAGACCUCCGAAAAGAAGAAGAGUUUAAUAAAUUUUUUUAAUAACUAAGGAUAAAG.AU.C.AGCGAAGGACUG............CCUUAAU.UC.A.UGAU..CCCUUACAUAAAUAUAAAAG............AUG
#=GR TDF_OR_ARG04_113m_c1025301/450-592 CODON                   ..................................................STP.............................................................................................................AUG
#=GR TDF_OR_ARG04_113m_c1025301/450-592 TT_RNIE_SLOW            .....................................................................................................................................................................
JGI24723J26617_10208337/207-65                                  UAACCCCAAUCGCACAUAACGGAUGUAGACCUCCGAAAAGAAGAAGAGUUUAAUAAAUUUUUUUAAUAACUAAGGAUAAAG.AU.C.AGCGAAGGACUG............CCUUAAU.UC.A.UGAU..CCCUUACAUAAAUAUAAAAG............AUG
#=GR JGI24723J26617_10208337/207-65 CODON                       ..................................................STP................................................................................................................
#=GR JGI24723J26617_10208337/207-65 TT_RNIE_SLOW                .....................................................................................................................................................................
TDF_OR_ARG04_113m_c1103690/243-101                              UAACUCCGAUUGCUCACAAUGGAUGUAGACCUCCAAAAAGAAGAAGAGUUUAAUAAUAUUUUUUAAUAACUAAGGAUAAAG.AU.C.AGCGAAGGACUG............CCUUAAU.UC.A.UGAU..CCCUUACAUAAAUACAAAAG............AUG
#=GR TDF_OR_ARG04_113m_c1103690/243-101 CODON                   ..................................................STP................................................................................................................
#=GR TDF_OR_ARG04_113m_c1103690/243-101 TT_RNIE_SLOW            .....................................................................................................................................................................
BS_KBA_SWE12_21m_c10302711/211-127                              ...........................................................UUUUUAAUAACUAAGGAUUAAG.AU.U.AUCGAAGGACUG............CCUUAAU.UC.A.UGAU..CCCUUACAUAAAUAUAAAAAG...........AUG
#=GR BS_KBA_SWE12_21m_c10302711/211-127 CODON                   .....................................................................................................................................................................
#=GR BS_KBA_SWE12_21m_c10302711/211-127 TT_RNIE_SLOW            .....................................................................................................................................................................
JGI24723J26617_10789467/1-128                                   ...............CAUAACGGAUGUAGACCUCCGAAAAGAAGAAGAGUUUAAUAAAUUUUUUAAUAACUAAGGAUAAAG.AU.C.AUCGAAGGACUG............CCUUAAU.UC.A.UGAU..CCCUUACAUAAAUAAUAAAG............AUG
#=GR JGI24723J26617_10789467/1-128 CODON                        ..................................................................................................................................................................AUG
#=GR JGI24723J26617_10789467/1-128 TT_RNIE_SLOW                 .....................................................................................................................................................................
KGI_S2_ANT05_2345m_c1010433/859-717                             UAACUCCAAUUGCACACAACGGUUGUAGACCUCCGAAAAGAAGAAGAGUUUAAUAAAUUUUUUUAAUAACUAAGGAUCAAG.AU.C.AUCGAAGGACUG............CCUUAAU.UC.A.UGAU..CCCUUACAAAAAAUAUAAAG............AUG
#=GR KGI_S2_ANT05_2345m_c1010433/859-717 CODON                  ..................................................STP.............................................................................................................AUG
#=GR KGI_S2_ANT05_2345m_c1010433/859-717 TT_RNIE_SLOW           .....................................................................................................................................................................
KGI_S1_ANT01_95m_c10010832/412-554                              UAACUCCAAUUGCACAUAACGGUUGUAGACCUCCGAAAAGAAGAAGAGUUUAAUAAAUUUUUUUAAUAACUAAGGAUCAAG.AU.C.AUCGAAGGACUG............CCUUAAU.UC.A.UGAU..CCCUUACAAAAAAUAUAAAG............AUG
#=GR KGI_S1_ANT01_95m_c10010832/412-554 CODON                   ..................................................................................................................................................................AUG
#=GR KGI_S1_ANT01_95m_c10010832/412-554 TT_RNIE_SLOW            .....................................................................................................................................................................
SA_S2_NOR13_50m_c1000962/5172-5277                              .....................................AAAGAAGAAGAGUAUAAUUAAAUUUUUAAUAACUGAGGAUUAAA.AU.U.AUCGAAGGACUG............CCUUAAU.UC.A.UAGU..UCCUCAAAUAAAUAUAAAAG............AUG
#=GR SA_S2_NOR13_50m_c1000962/5172-5277 CODON                   ...................................................STP............................................................................................................AUG
#=GR SA_S2_NOR13_50m_c1000962/5172-5277 TT_RNIE_SLOW            .....................................................................................................................................................................
KGI_S1_ANT01_95m_c10110441/99-241                               UAACACCAAUUGCACAUAACGGAUGUAGACCUCCGAAAAGAAGAAGAGUUUAAUAAAUUUUAUUAAUAACUGGGGAUAAAA.AU.U.AUCGAAGGACUG............CCUUAAU.UC.A.UAGU..UCCUCAAAUAAAUAUAAAAG............AUG
#=GR KGI_S1_ANT01_95m_c10110441/99-241 CODON                    ..................................................................................................................................................................AUG
#=GR KGI_S1_ANT01_95m_c10110441/99-241 TT_RNIE_SLOW             .....................................................................................................................................................................
KGI_S1_ANT01_95m_c10085982/400-542                              GUAACACCAAUCGCUCAUAACGGAUGUAGACCUCCGAAAAGAAGAAGAGUAUAAUUAAAUUUUUAAUAACUGAGGAUUAAA.AU.U.AUCGAAGGACUG............CCUUAAU.UC.A.UAGU..UCCUCAAAUAAAUAUAUAAG............AUG
#=GR KGI_S1_ANT01_95m_c10085982/400-542 CODON                   ...................................................STP............................................................................................................AUG
#=GR KGI_S1_ANT01_95m_c10085982/400-542 TT_RNIE_SLOW            .....................................................................................................................................................................
TB_FS06_10DRAFT_1000211/18831-18984                             CCACUUCCUCAUAAUGGAUGUCGUCCACCUAAACGAAGAAGAGUUUAAUUUUUAUAUUUAUUAACCCAGUUAGUACUUUAG.AU.U.AUCGAAGGAUUACUAGA.......CCUGAAU.UC.A.UAAU..CGUACUUAACUUAAUUAUUUUAAUUU......AUG
#=GR TB_FS06_10DRAFT_1000211/18831-18984 CODON                  .............................................STP..................................................................................................................AUG
#=GR TB_FS06_10DRAFT_1000211/18831-18984 TT_RNIE_SLOW           .....................................................................................................................................................................
DelMOSum2010_c10125148/1001-909                                 ...................................................UAAUUAAUUAUUAAUCUAGAAAGGAAUUCG.AU.U.GUCGAAGGAUAUG...........CCUUAAU.UC.A.UAAU..CCCUUUCAAAAAAAAGAAAA............AUG
#=GR DelMOSum2010_c10125148/1001-909 CODON                      ..................................................................................................................................................................AUG
#=GR DelMOSum2010_c10125148/1001-909 TT_RNIE_SLOW               .....................................................................................................................................................................
JGI20157J14317_10000116/22356-22499                             GUUACGCCAUUGCCACACAAUGGUUGUAGACCUCCAAAGAGAAGAAGAGUAUAAUUAAUUAUUAAUCAAGAAAGGAAUUCG.AU.U.GUCGAAGGAUAUG...........CCUUAAU.UC.A.UAAU..CCCUUUCAAAAAAAAGAAAA............AUG
#=GR JGI20157J14317_10000116/22356-22499 CODON                  ...................................................STP............................................................................................................AUG
#=GR JGI20157J14317_10000116/22356-22499 TT_RNIE_SLOW           .....................................................................................................................................................................
JGI20159J14440_10000121/29924-30067                             GUUACGCCAUUGCCACACAAUGGUUGUAGACCUCCAAAGAGAAGAAGAGUAUAAUUAAUUAUUAAUCNAGAAAGGAAUUCG.AU.U.GUCGAAGGAUAUG...........CCUUAAU.UC.A.UAAU..CCCUUUCAAAAAAAAGAAAA............AUG
#=GR JGI20159J14440_10000121/29924-30067 CODON                  ...................................................STP............................................................................................................AUG
#=GR JGI20159J14440_10000121/29924-30067 TT_RNIE_SLOW           .....................................................................................................................................................................
CESE01008383.1/78980-79123                                      GUGACACCAUUGCCACAUAAUGGUUGUCGCCCUCCAAAAAGAAGAAGAGUAUAAUUAAUAAUUAAUCUAGAAAGGAAUUCG.AU.U.GUCGAAGGAUAUG...........CCUUAAU.UC.A.UAAU..CCCUUUCAAAAAAAACAAAA............AUG
#=GR CESE01008383.1/78980-79123 CODON                           ...................................................STP............................................................................................................AUG
#=GR CESE01008383.1/78980-79123 TT_RNIE_SLOW                    .....................................................................................................................................................................
JGI20152J14361_10000300/3865-4008                               GUUACGCCANUGCCACACAAUGGUUGUAGACCUCCAAAGAGAAGAAGAGUAUAAUUAAUUAUUAAUCUAGAAAGGAAUUCG.AU.U.GUCGAAGGAUAUG...........CCUUAAU.UC.A.UAAU..CCCUUUCAAAAAAAAGAAAA............AUG
#=GR JGI20152J14361_10000300/3865-4008 CODON                    ...................................................STP............................................................................................................AUG
#=GR JGI20152J14361_10000300/3865-4008 TT_RNIE_SLOW             .....................................................................................................................................................................
DelMOSum2011_c10467853/1-103                                    .........................................AAGAAGAGUAUAAUUAAUUAUUAAUCUAGAAAGGAAUUCG.AU.U.GUCGAAGGAUAUG...........CCUUAAU.UC.A.UAAU..CCCUUUCAAAAAAAAGAAAA............AUG
#=GR DelMOSum2011_c10467853/1-103 CODON                         ..................................................................................................................................................................AUG
#=GR DelMOSum2011_c10467853/1-103 TT_RNIE_SLOW                  .....................................................................................................................................................................
JGI20156J14371_10000212/49758-49615                             GUUACGCCAUUGCCACACAAUGGUUGUAGACCUCCAAAGAGAAGAAGAGUAUAAUUAAUUAUUAAUCUAGAAAGGAAUUCG.AU.U.GUCGAAGGAUAUG...........CCUUAAU.UC.A.UAAU..CCCUUUCAAAAAAAAGAAAA............AUG
#=GR JGI20156J14371_10000212/49758-49615 CODON                  ...................................................STP............................................................................................................AUG
#=GR JGI20156J14371_10000212/49758-49615 TT_RNIE_SLOW           .....................................................................................................................................................................
CETE01228191.1/721-578                                          ...CCUACUCCUCAUAAUGGAUGUAGACCGCCAAAGAGAAGAAGAGUUUAAUAAUAAAUAAGUAUAACCAAAGAGAUAAUA.AU.U.AUCGAAGGAUUGA...........CCUUAAU.UC.A.UAAU..UACUCUUUAAAAAAAUAAAAAUA.........AUG
#=GR CETE01228191.1/721-578 CODON                               ..................................................................................................................................................................AUG
#=GR CETE01228191.1/721-578 TT_RNIE_SLOW                        .....................................................................................................................................................................
CEVG01151379.1/235-380                                          ACUCCUACUCCUCAUAAUGGAUGUAGACCACCAAAGAGAAGAAGAGUUUAAUAAUAAAUAAGUAUAACCAAAGAGAUAACA.AU.U.AUCGAAGGAUUGA...........CCUUAAU.UC.A.UAAU..UGCUCUUUAAAAAAUAAAAAAA..........AUG
#=GR CEVG01151379.1/235-380 CODON                               ................................................STP...............................................................................................................AUG
#=GR CEVG01151379.1/235-380 TT_RNIE_SLOW                        .....................................................................................................................................................................
CENO01018210.1/737-593                                          GUUACUCCUACCCCUCACAAUGGAUGUAGACCACCUAAAAGAAGAAGAGUUUAAUAAAUAAGUAUAAUAAUAGAGGUUUUA.AU.U.AUCGAAGGAUUGA...........CCUUAAU.UC.A.UAAU..UACUCUAUAAAAAUUUAAAAA...........AUG
#=GR CENO01018210.1/737-593 CODON                               ...................................................STP............................................................................................................AUG
#=GR CENO01018210.1/737-593 TT_RNIE_SLOW                        .....................................................................................................................................................................
JCVI_SCAF_1096627080427/982-1127                                ACACCUACUCCUCAUAAUGGAUGUAGACCGCCAAAGAGAAGAAGAGUUUAAUAAUAAAUAAGUAUAACCAAAGAGAUAAUA.AU.U.AUCGAAGGAUUGA...........CCUUAAU.UC.A.UAAU..UACUCUUUAAAAAAUUAAAAUA..........AUG
#=GR JCVI_SCAF_1096627080427/982-1127 CODON                     ...................................................STP.........................................................................................AUG...................
#=GR JCVI_SCAF_1096627080427/982-1127 TT_RNIE_SLOW              .....................................................................................................................................................................
CEUH01222072.1/166-312                                          ACACCUACUCCUCAUAAUGGAUGUAGACCGCCAAAGAGAAGAAGAGUUUAAUAAUAAAUAAGUAUAACCAAAGAGAUAAUA.AU.U.AUCGAAGGAUUGA...........CCUUAAU.UC.A.UAAU..UACUCUUUAAAAAAAUAAAAAUA.........AUG
#=GR CEUH01222072.1/166-312 CODON                               ..................................................................................................................................................................AUG
#=GR CEUH01222072.1/166-312 TT_RNIE_SLOW                        .....................................................................................................................................................................
SA_S1_NOR08_45m_c10087543/875-729                               ACUCCAAUGCCACAUAACGGAUGUCGUCCUCCGAAGAGAAGAAGAGUUUAAUAAGUAUAGUAAAUAACAUAAGAGAUAAAG.AG.U.AUCGGAGGAGGAAG..........CCUUAAU.UC.A.UAUU..CUCUCUUUAAUAAAAGUAAAAA..........AUG
#=GR SA_S1_NOR08_45m_c10087543/875-729 CODON                    ................................................STP...............................................................................................................AUG
#=GR SA_S1_NOR08_45m_c10087543/875-729 TT_RNIE_SLOW             .....................................................................................................................................................................
JGI20156J14371_10002845/7518-7664                               UUACUCCAAUGCCACAUAACGGAUGUCGUCCUCCGAAAAGAAGAAGAGUUUAAUUAAAUUAAUAACAAAAGGGAAUUAACG.AA.U.AUCGAAGGAGGAAG..........CCUUAAU.UC.A.UAUU..CUCCCUUUAAAUAACAAACAAG..........AUG
#=GR JGI20156J14371_10002845/7518-7664 CODON                    ..................................................STP.............................................................................................................AUG
#=GR JGI20156J14371_10002845/7518-7664 TT_RNIE_SLOW             .....................................................................................................................................................................
TB_GS09_5_10006339/7197-7343                                    AGUAUAAAUAUUCAUGAUGUAUUUUGUUUUAAAAACACAUCAUUUUUAUAAUUAAAUUAAGUAUAACAUUGGUAGAUAAAAAAU.U.AUCGGAGGAUUUGA..........CCUGAAU.UC.A.UAAU..UACUACCUAAAAAAAUUAAAA...........AUG
#=GR TB_GS09_5_10006339/7197-7343 CODON                         ....STP...........................................................................................................................................................AUG
#=GR TB_GS09_5_10006339/7197-7343 TT_RNIE_SLOW                  .....................................................................................................................................................................
TB_FS06_10DRAFT_1000970/7825-7677                               UCCUCAUAAUGGAUGUCGUCCUCCAAAAAGACGUAGAGUUUAAUUUAUAAUAAUAAUUUAAGUAUAAAUAGGUAAAUAUAA.AU.U.AUCGAAGGAUUUGA..........CCUGAAU.UC.A.UAAU..UUUUACCUUAAAAAAUUUUUAAAA........AUG
#=GR TB_FS06_10DRAFT_1000970/7825-7677 CODON                    ........................................STP.......................................................................................................................AUG
#=GR TB_FS06_10DRAFT_1000970/7825-7677 TT_RNIE_SLOW             .....................................................................................................................................................................
wf2_AHAA19916_y1/515-369                                        AACUCCAGCUACACACAAUGGAUGUAGACCUCCAAAAAGAAGAAGAGUAUAAUUUAAUUUUUAACUAAGUUGGAUUUUUAG.AU.U.AUCGAAGGAGUUUCG.........CCUUAAU.UC.A.UAAU..CCCAGCUUUAAUAACUAAGAA...........AUG
#=GR wf2_AHAA19916_y1/515-369 CODON                             .................................................STP..............................................................................................................AUG
#=GR wf2_AHAA19916_y1/515-369 TT_RNIE_SLOW                      .....................................................................................................................................................................
JGI20152J14361_10000009/112404-112259                           GUAACUCCAAUACCACACAAUGGAUGUAGACCUCCAAAAAGAAGAAGAGUAUAAUUAAAUUUUAACUAAGUUGGAUUUUAG.AU.U.AUCGAAGGAGUUCG..........CCUUAAU.UC.A.UAAU..CCCAACUUUAAUAACUAAGAA...........AUG
#=GR JGI20152J14361_10000009/112404-112259 CODON                ...................................................STP............................................................................................................AUG
#=GR JGI20152J14361_10000009/112404-112259 TT_RNIE_SLOW         .....................................................................................................................................................................
GSLSAAI_GFP0ZZ302IYKTC/176-31                                   AAUUAUCGAUGUUACUCCUAUUCCUCACAAUGGAUGCAGACCUCCAAAGCGGAGAAGAGUAUAAUACAAUUAAUCAUUACU.AU.U.AUCGAAGGAUAAGA..........CCUUAAU.UC.A.UAAU..AGCACACUUAAACAAUCAACA...........AUG
#=GR GSLSAAI_GFP0ZZ302IYKTC/176-31 CODON                        .............................................................STP.......................................................PT.S..........................................
#=GR GSLSAAI_GFP0ZZ302IYKTC/176-31 TT_RNIE_SLOW                 .....................................................................................................................................................................
SL_9KL_010_SED_10016857/1-121                                   ..........................CACAAUGGAUGUAGACCACCAAAACGUAGAAGAGUCUAAUUUAUAACUUUUUACU.AU.U.AUCGAAGGAUAAGA..........CCUUAAU.UC.A.UAAUAGAAAUUAACAAAAACAAAACA............AUG
#=GR SL_9KL_010_SED_10016857/1-121 CODON                        ..................................................................................................................................................................AUG
#=GR SL_9KL_010_SED_10016857/1-121 TT_RNIE_SLOW                 .....................................................................................................................................................................
P_1C_Liq_1_UnCty_1074733/120-1                                  AUCGAUGUUACUCCUAUUCCUCACAACGGAUGUAGACCUCCAAAACGAAGAAGAGUCUAAUUAUAAUAAUCAACUAUUACU.AU.U.AUCGAAGGAUAAGA..........CCUUAAU.UC.A.UAAUAGAGAUAU.............................
#=GR P_1C_Liq_1_UnCty_1074733/120-1 CODON                       .........................................................STP.........................................................................................................
#=GR P_1C_Liq_1_UnCty_1074733/120-1 TT_RNIE_SLOW                .....................................................................................................................................................................
JGI11876J14442_10000071/34421-34274                             UUAUCGACGUAACACCUAUACCACAUAAUGGAUGUAGACCUCCAAAACGAAGAAGAGUCUAAUUAUAAAUCAACGCUUACU.AU.U.AUCGAAGGAUAAGA..........CCUUAAU.UC.A.UAAUAGAAAAACAAUAAAUACAUAACA...........AUG
#=GR JGI11876J14442_10000071/34421-34274 CODON                  ...........................................................STP....................................................................................................AUG
#=GR JGI11876J14442_10000071/34421-34274 TT_RNIE_SLOW           .....................................................................................................................................................................
NZ_APLF01000014.1/34333-34187                                   UUGAUGUAACUCCAAUUCCACAUAAUGGUUGUAGACCACCAAAACGAAGAAGAGUCUAAUUUUUAUAAAUCAAUUGAUACU.AU.U.AUCGAAGGAUAAGA..........CCUUAAU.UC.A.UAAUAGAGUAAAUUAAAUACACGACA............AUG
#=GR NZ_APLF01000014.1/34333-34187 CODON                        ........................................................STP.......................................................................................................AUG
#=GR NZ_APLF01000014.1/34333-34187 TT_RNIE_SLOW                 .....................................................................................................................................................................
P_2C_Liq_1_UnCty_1067107/466-601                                AAUUAUUGAUGUUACUCCUAUCCCUCACAAUGGAUGCAGACCUCCAAAGAGGAGAAGAGUAUAAUUUAAUUAAUCAUUACU.AU.U.AUCGAAGGAUAAGA..........CCUUAAU.UC.A.UAAU..AGCACACUUAAACAAUCAACA...........AUG
#=GR P_2C_Liq_1_UnCty_1067107/466-601 CODON                     .............................................................STP.....................................................................................................
#=GR P_2C_Liq_1_UnCty_1067107/466-601 TT_RNIE_SLOW              .....................................................................................................................................................................
ElkS_mat_CD2A_1181468/279-159                                   ...........................AUGGAUGUAGACCUCCAAAACGAAGAAGAGUCUAAUUAUAAAUCAACGCUUACU.AU.U.AUCGAAGGAUAAGA..........CCUUAAU.UC.A.UAAUAGAAAAACAAUAAAUACAUAACA...........AUG
#=GR ElkS_mat_CD2A_1181468/279-159 CODON                        ...........................AUG..................................................................STP...............................................................AUG
#=GR ElkS_mat_CD2A_1181468/279-159 TT_RNIE_SLOW                 .....................................................................................................................................................................
P_1C_Liq_1_UnCty_1015490/368-515                                UUAUCGAUGUAACACCUAUACCACAUAAUGGAUGUAGACCUCCAAAAAGAAGAAGAGUCUAAUUAUAAAUCAAUGCUUACU.AU.U.AUCGAAGGAUAAGA..........CCUUAAU.UC.A.UAAUAGAAAAACAAUAAAUACAUAACA...........AUG
#=GR P_1C_Liq_1_UnCty_1015490/368-515 CODON                     ...........................................................STP....................................................................................................AUG
#=GR P_1C_Liq_1_UnCty_1015490/368-515 TT_RNIE_SLOW              .....................................................................................................................................................................
JGI1221J11331_1000639/5830-5976                                 AUUGAUGUAACUCCAAUACCACAUAAUGGUUGUAGACCACCAAAACGAAGAAGAGUCUAAUUAUAUAAAUCAAUUGAUACU.AU.U.AUCGAAGGAUAAGA..........CCUUAAU.UC.A.UAAUAGAGUAAAUUAAAUACACGACA............AUG
#=GR JGI1221J11331_1000639/5830-5976 CODON                      .........................................................STP......................................................................................................AUG
#=GR JGI1221J11331_1000639/5830-5976 TT_RNIE_SLOW               .....................................................................................................................................................................
NC_018721.1/1068664-1068518                                     AUUGAUGUAACUCCAAUACCACAUAAUGGUUGUAGACCACCAAAACGAAGAAGAGUCUAAUUAUAUAAAUCAAUUGAUACU.AU.U.AUCGAAGGAUAAGA..........CCUUAAU.UC.A.UAAUAGAGUAAAUUAAAUACAAGACA............AUG
#=GR NC_018721.1/1068664-1068518 CODON                          .........................................................STP......................................................................................................AUG
#=GR NC_018721.1/1068664-1068518 TT_RNIE_SLOW                   .....................................................................................................................................................................
NZ_KB905346.1/103959-104106                                     AUCGAUGUAACUCCUAUCCCACACAAUGGAUGUAGACCUCCUAAAAGAAGAAGAGUCUAAUUAUAUAAAUCAUAGCUUACU.AU.U.AUCGAAGGAUAAGA..........CCUUAAU.UC.A.UAAUAGACAAACGAUAAAUACAUAACA...........AUG
#=GR NZ_KB905346.1/103959-104106 CODON                          .........................................................STP......................................................................................................AUG
#=GR NZ_KB905346.1/103959-104106 TT_RNIE_SLOW                   .....................................................................................................................................................................
SA_S1_NOR05_45m_c10375136/77-225                                UACACCAAUGCCACAUAAUGGAUGUAGACCUCCAAAAAGAAGAAGAGUAUAAUUAAAUUAAUUCUAAUUAAUAGGAAUAAG.AU.U.AUCGAAGGAGAUUAAG........CCUUAAU.UC.A.UAAU..CCCUAUUUAAAUAAACAAAGAA..........AUG
#=GR SA_S1_NOR05_45m_c10375136/77-225 CODON                     .................................................STP..............................................................................................................AUG
#=GR SA_S1_NOR05_45m_c10375136/77-225 TT_RNIE_SLOW              .....................................................................................................................................................................
SA_S2_NOR15_50m_c10192611/313-461                               GUUACACCAAUGCCACAUAAUGGAUGUCGCCCUCCAAAAAGAAGAAGAGUAUAAUUAAUAAUUUUAACUAAUAGGAAUUCG.AU.U.AUCGAAGGAGAUUAAG........CCUUAAU.UC.A.UAAU..CCCUAUUUAUAAUAACAUAGAA..........AUG
#=GR SA_S2_NOR15_50m_c10192611/313-461 CODON                    ..................................................................................................................................................................AUG
#=GR SA_S2_NOR15_50m_c10192611/313-461 TT_RNIE_SLOW             .....................................................................................................................................................................
SA_S1_NOR05_45m_c10080223/347-495                               GUUACACCAAUGCCGCAUAAUGGAUGUCGCCCUCCAAAAAGAAGAAGAGUAUAAUUAAUAAUUUUAACUAAUAGGAAUUCG.AU.U.AUCGAAGGAGAUUAAG........CCUUAAU.UC.A.UAAU..CCCUAUUUAUAAUAACAUAGAA..........AUG
#=GR SA_S1_NOR05_45m_c10080223/347-495 CODON                    ...................................................STP............................................................................................................AUG
#=GR SA_S1_NOR05_45m_c10080223/347-495 TT_RNIE_SLOW             .....................................................................................................................................................................
SL_9KL_010_SED_10000028/31929-31787                             AUUAUUGAUGUAACUCCAUUACCACAUAACGGAUGUCGUCCUCCUAAAAGACGUAGAGUUUAAUUAAUUAAAAUUAUAUAG.GU.U.AUCGAAGGAUUGA...........CCUUAAU.UC.A.UAAC.CCAAUUAAAUACAAAUAGA..............AUG
#=GR SL_9KL_010_SED_10000028/31929-31787 CODON                  ............................................................STP...................................................................................................AUG
#=GR SL_9KL_010_SED_10000028/31929-31787 TT_RNIE_SLOW           .....................................................................................................................................................................
SL_7KL_010_BRINE_10000083/29304-29446                           AGAGAUUAUUGAUGUAACUCCACUACCACACAAUGGAUGUCGACCUCCUAAAAGAAGAAGAGUUUAACUUUGAACGUAUAG.GU.U.AUCGAAGGAUUGA...........CCUUAAU.UC.A.UAAC.CCAAUUAAAUUAUAAUAAA..............AUG
#=GR SL_7KL_010_BRINE_10000083/29304-29446 CODON                ................................................................STP...............................................................................................AUG
#=GR SL_7KL_010_BRINE_10000083/29304-29446 TT_RNIE_SLOW         .....................................................................................................................................................................
NC_013222.1/1475231-1475377                                     GUGCCGCCCGCCCAAGCGACGCAGAGUCUGAUACGAGCAAGAAACACCAAUAAUUAAUUUUUCACUGGGGGUGUUGUUACG.GU.U.AUCGAAGGAUUAAG..........CCUUAAU.UC.A.UAAC..CACAUCCUCAAAAUUUCUGAAA..........AUG
#=GR NC_013222.1/1475231-1475377 CODON                          ............................STP...................................................................................................................................AUG
#=GR NC_013222.1/1475231-1475377 TT_RNIE_SLOW                   .....................................................................................................................................................................
NC_008571.1/2932436-2932288                                     UUACUCCACUUCCACACAACGGUUGUCGUCCACCAAAGAGACGUAGAGUUUAAUAAAUUUUAAUAAUAAGAGAGGAUUUAG.AU.U.AUCGAAGGACUUAUG.........CCUUAAU.UC.A.UAAU..CCCUUUCUAAAAUAACUAUAGUA.........AUG
#=GR NC_008571.1/2932436-2932288 CODON                          ..................................................STP.............................................................................................................AUG
#=GR NC_008571.1/2932436-2932288 TT_RNIE_SLOW                   .....................................................................................................................................................................
NZ_KE383971.1/94982-95130                                       UCACUCCACUUCCACAUAAUGGAUGUCGUCCUCCUAAGAGACGUAGAGUUUAAUAAAAUUUAAUCAUAGAGAAGGAUUAAG.AU.U.AUCGAAGGACUUAUG.........CCUUAAU.UC.A.UAAU..CCCUUUUCAAAACCACAUUAGUA.........AUG
#=GR NZ_KE383971.1/94982-95130 CODON                            ..................................................STP.............................................................................................................AUG
#=GR NZ_KE383971.1/94982-95130 TT_RNIE_SLOW                     .....................................................................................................................................................................
NZ_AUHG01000011.1/90695-90843                                   UAACACCACUUCCACAUAACGGUUGUCGUCCACCAAAGAGACGUAGAGUUUAAUAAUUUUAAUUAAUAGGAGAGGAAUUAG.AU.U.AUCGAAGGACUUAUG.........CCUUAAU.UC.A.UAAU..CCCUUUCUAAAACAACUAUAGUA.........AUG
#=GR NZ_AUHG01000011.1/90695-90843 CODON                        ..................................................STP.............................................................................................................AUG
#=GR NZ_AUHG01000011.1/90695-90843 TT_RNIE_SLOW                 .....................................................................................................................................................................
CENZ01218708.1/368-220                                          UCACUCCACUUCCACAUAAUGGAUGUCGUCCUCCUAAGAGACGUAGAGUUUAAAAAAAUUUAAUCAUAGAGAAGGAUUAAG.AU.U.AUCGAAGGACUUAUG.........CCUUAAU.UC.A.UAAU..CCCUUUUCAAAACAACUUAAGUA.........AUG
#=GR CENZ01218708.1/368-220 CODON                               ..................................................STP.............................................................................................................AUG
#=GR CENZ01218708.1/368-220 TT_RNIE_SLOW                        .....................................................................................................................................................................
CESL01104349.1/2209-2357                                        UCACUCCACUUCCACACAAUGGAUGUCGUCCUCCUAAGAGACGUAGAGUUUAAUAAAAUUUAAUCAUAGAGAAGGAUUAAG.AU.U.AUCGAAGGACUUAUG.........CCUUAAU.UC.A.UAAU..CCCUUUUCAAAACAACUUAAGUA.........AUG
#=GR CESL01104349.1/2209-2357 CODON                             ..................................................STP.............................................................................................................AUG
#=GR CESL01104349.1/2209-2357 TT_RNIE_SLOW                      .....................................................................................................................................................................
NC_009441.1/396167-396020                                       GCCUCACAACGGAUGUCGUCCUCCAAAAAGACGUAGAGUUUAAUUUUUUUAUUUUUAUAGUAUAAUCAAGGUAGAAUAUAG.AU.U.AUCGGAGGAUUAGA..........CCUGAAU.UC.A.UAAU..CUCUACCUUAAAAUUUUUUUAAA.........AUG
#=GR NC_009441.1/396167-396020 CODON                            ........................................STP.......................................................................................................................AUG
#=GR NC_009441.1/396167-396020 TT_RNIE_SLOW                     .....................................................................................................................................................................
KGI_S1_ANT02_95m_c10161500/500-347                              ACAUUUAUGUGCUGAUAUUAGUUUAUUUUGUAUAAAUUUGCAAACUGAAAAAUAUUAACAAGUAUCAACAAGAGAUCAACG.AU.U.UUUGAAGGAUAAGAUUAAGA....CCUUAAU.UC.AUUUAU..CACUCUUAAAAAACAAUUUAAA..........AUG
#=GR KGI_S1_ANT02_95m_c10161500/500-347 CODON                   ..................................................................................................................................................................AUG
#=GR KGI_S1_ANT02_95m_c10161500/500-347 TT_RNIE_SLOW            .....................................................................................................................................................................
JGI24023J19991_10010536/3379-3531                               AUCCAAUUAUGGUUUGAUAUUAGUUUAUUUUGCAUAAAUUUGCAAACUGAAAAAUAACAAGUAUCAAUCGAGAGAUCAACG.AU.U.UUUGAAGGAUAAGAUUAAGA....CCUUAAU.UC.AUUUAU..CACUCUCUAAACAAAUUUAAA...........AUG
#=GR JGI24023J19991_10010536/3379-3531 CODON                    ..................................................................................................................................................................AUG
#=GR JGI24023J19991_10010536/3379-3531 TT_RNIE_SLOW             .....................................................................................................................................................................
2236876001_453531/289-138                                       UUACUCCAACUCCACACAAUGGAUGUAGACCUCCCAAAAGAAGAAGAGUUUAAUUUUAAUAGUAUAAACGAGAGAUUAAUG.AU.U.GUCGAAGGAUAAGUUUAAGA....CCUUAAU.UC.A.CAAU..CACUUUCAAAAACAAAACAAA...........AUG
#=GR 2236876001_453531/289-138 CODON                            ................................................................................................STP...............................................................AUG
#=GR 2236876001_453531/289-138 TT_RNIE_SLOW                     .....................................................................................................................................................................
DelMOSum2010_c10108153/792-641                                  AACUCCUACGCCUCAUAACGGAUGUAGACCACCAAAAAGAAGAAGAGUUUAAUUUUUUAAUAGUAUAAAUAGAGAUCAACG.AC.U.GUCGAAGGAUAAGCUUAAGA....CCUUAAU.UC.A.CAGU..CACUCUUAAAAACAAAACGAA...........AUG
#=GR DelMOSum2010_c10108153/792-641 CODON                       .................................................STP.................................................................................................................
#=GR DelMOSum2010_c10108153/792-641 TT_RNIE_SLOW                .....................................................................................................................................................................
JGI20154J14316_10182624/173-22                                  UAACUCCUACGCCUCACAACGGAUGUAGACCACCAAAAAGAAGAAGAGUUUAAUUUUAAUAGUAUAAACGAGAGAACAACG.AC.U.GUCGAAGGAUAAGCUUAAGA....CCUUAAU.UC.A.CAAU..CACUCUCAAAAACAAAACGAA...........AUG
#=GR JGI20154J14316_10182624/173-22 CODON                       .....................................................................................................................................................................
#=GR JGI20154J14316_10182624/173-22 TT_RNIE_SLOW                .....................................................................................................................................................................
JGI20154J14316_10239595/165-14                                  CUCCAACGCCUCACAAUGGAUGUAGACCUCCAAAACGAAGAAGAGUUUAAUAAUUUUAAUAGUAUAAACGAGAGAUCAACG.AC.U.GUCGAAGGAUAAGCUUAAGA....CCUUAAU.UC.A.CAAU..CACUCUCAAAAACAAAACAAA...........AUG
#=GR JGI20154J14316_10239595/165-14 CODON                       ...............................................STP...................................................................................................................
#=GR JGI20154J14316_10239595/165-14 TT_RNIE_SLOW                .....................................................................................................................................................................
JGI20160J14292_10255730/364-483                                 UAACUCCUACACCUCAUAACGGGUGUAGACCACCAAAAAGAAGAAGAGUUUAAUUUUAAUAGUAUAAACGAGAGAUCAACG.AC.U.GUCGAAGGAUAAGCUUAAGA....CCUUAAU.UC.A.CAAU..CA.................................
#=GR JGI20160J14292_10255730/364-483 CODON                      .....................................................................................................................................................................
#=GR JGI20160J14292_10255730/364-483 TT_RNIE_SLOW               .....................................................................................................................................................................
CESI01041543.1/325-476                                          ACUCCUACACCUCACAACGGAUGUAGGCCACCAAAAAGAAGAAGAGUUUAAUUAUUUAUUAGUAUAAACGAGAGAUCAACG.AC.U.GUCGAAGGAUAAGCUUAAGA....CCUUAAU.UC.A.CAAU..CACUCUCAAAAACAAAACUAA...........AUG
#=GR CESI01041543.1/325-476 CODON                               ................................................STP...............................................................................................................AUG
#=GR CESI01041543.1/325-476 TT_RNIE_SLOW                        .....................................................................................................................................................................
DelMOSum2010_c10015854/4218-4067                                UAACUCCUACUCCCCACAAUGGAUGUAGACCACCAAAAAGAAGAAGAGUUUAAUUUUAAUAGUAUAAACGAGAGAUCAACG.AC.U.GUCGAAGGAUAAGCUUAAGA....CCUUAAU.UC.A.CAAU..CACUCUCAAAAACAAAACGAA...........AUG
#=GR DelMOSum2010_c10015854/4218-4067 CODON                     ..................................................STP.............................................................................................................AUG
#=GR DelMOSum2010_c10015854/4218-4067 TT_RNIE_SLOW              .....................................................................................................................................................................
JGI20154J14316_10192329/145-1                                   ACUCCUACACCUCACAACGGUUGUAGACCUCCAAAACGAAGAAGAGUAUAAAUUUAUAAUAGUAUAAACGAGAGAUCAACG.AC.U.GUCGAAGGAUAAGCUUAAGA....CCUUAAU.UC.A.CAAU..CACUCUCAAAAACAAAACGAA...........AUG
#=GR JGI20154J14316_10192329/145-1 CODON                        ................................................STP..................................................................................................................
#=GR JGI20154J14316_10192329/145-1 TT_RNIE_SLOW                 .....................................................................................................................................................................
DelMOSum2010_c10003210/372-523                                  UAACUCCUACGCCUCACAACGGAUGUAGACCACCAAAAAGAAGAAGAGUUUAAUUUUAAUAGUAUAAACGAGAGAACAACG.AC.U.GUCGAAGGAUAAGCUUAAGA....CCUUAAU.UC.A.CAAU..CACUCUUAAAAACAAAACGAA...........AUG
#=GR DelMOSum2010_c10003210/372-523 CODON                       ..................................................STP.............................................................................................................AUG
#=GR DelMOSum2010_c10003210/372-523 TT_RNIE_SLOW                .....................................................................................................................................................................
DelMOSum2010_c10379381/336-401                                  ............................................................................CAACG.AC.U.GUCGAAGGAUAAGCUUAAGA....CCUUAAU.UC.A.CAAU..CACUCUCAAAAACAAAACGAA...........AUG
#=GR DelMOSum2010_c10379381/336-401 CODON                       .....................................................................................................................................................................
#=GR DelMOSum2010_c10379381/336-401 TT_RNIE_SLOW                .....................................................................................................................................................................
DelMOSum2010_c10492344/106-23                                   ....................................................................CGAGAGAUCAACG.AC.U.GUCGAAGGAUAAGCUUAAGA....CCUUAAU.UC.A.CAAU..CACUCUCAAAAACAAAACAAA...........AUG
#=GR DelMOSum2010_c10492344/106-23 CODON                        .....................................................................................................................................................................
#=GR DelMOSum2010_c10492344/106-23 TT_RNIE_SLOW                 .....................................................................................................................................................................
JGI20154J14316_10188950/147-1                                   UCCUACACCUCACAAUGGAUGUAGACCUCCAAAACGAAGAAGAGUUUAAUUUUAUUUAAUAGUAUAAACGAGAGAUCAACG.AC.U.GUCGAAGGAUAAGCUUAAGA....CCUUAAU.UC.A.CAAU..CACUCUCAAAAACAAAACGAA...........AUG
#=GR JGI20154J14316_10188950/147-1 CODON                        ..............................................STP....................................................................................................................
#=GR JGI20154J14316_10188950/147-1 TT_RNIE_SLOW                 .....................................................................................................................................................................
JGI20160J14292_10241200/368-504                                 UCCUACUCCUCACAACGGAUGUAGACCUCCAAAGCGAAGAAGAGUUUAAUUUAUUUUAAUAGUAUAAACGAGAGAUCAACG.AC.U.GUCGAAGGAUAAGCUUAAGA....CCUUAAU.UC.A.CAAU..CACUCUCAAAAACAAAACG................
#=GR JGI20160J14292_10241200/368-504 CODON                      ..............................................STP....................................................................................................................
#=GR JGI20160J14292_10241200/368-504 TT_RNIE_SLOW               .....................................................................................................................................................................
JGI20153J14295_10182765/334-484                                 CUCCUACUCCUCACAACGGAUGUAGACCUCCAAAGCGAAGAAGAGUUUAAUUUAUUUAAUAGUAUAAACGAGAGAUCAACG.AC.U.GUCGAAGGAUAAGCUUAAGA....CCUUAAU.UC.A.CAAU..CACUCUCAAAAACAAAACGAA...........AUG
#=GR JGI20153J14295_10182765/334-484 CODON                      .....................................................................................................................................................................
#=GR JGI20153J14295_10182765/334-484 TT_RNIE_SLOW               .....................................................................................................................................................................
CESU01090380.1/320-471                                          AACUCCUACUCCUCACAACGGAUGUAGACCACCAAAAAGAAGAAGAGUUUAAUUUUUAAUAGUAUAAACGAGAGAUCAACG.AC.U.GUCGAAGGAUAAGCUUAAGA....CCUUAAU.UC.A.CAAU..CACUCUCAAAAACAAAACGAA...........AUG
#=GR CESU01090380.1/320-471 CODON                               .................................................STP..............................................................................................................AUG
#=GR CESU01090380.1/320-471 TT_RNIE_SLOW                        .....................................................................................................................................................................
JGI20154J14316_10183818/156-5                                   ACUCCUACACCUCACAACGGAUGUAGACCACCAAAAAGAAGAAGAGUUUAAUUAUUUAUUAGUAUAAACGAGAGAUCAACG.AC.U.GUCGAAGGAUAAGCUUAAGA....CCUUAAU.UC.A.CAAU..CACUCUCAAAAACAAAACGAA...........AUG
#=GR JGI20154J14316_10183818/156-5 CODON                        ................................................STP..................................................................................................................
#=GR JGI20154J14316_10183818/156-5 TT_RNIE_SLOW                 .....................................................................................................................................................................
JGI20154J14316_10249246/259-409                                 UAACUCCUACUCCUCACAAUGGAUGUAGACCACCAAAAAGAAGAAGAGUUUAAUUUUAAUAGUAUAAACGAGAGAUCAACG.AC.U.GUCGAAGGAUAAGCUUAAGA....CCUUAAU.UC.A.CAAU..CACUCUCAAAAACAAAACGAA...........AUG
#=GR JGI20154J14316_10249246/259-409 CODON                      .....................................................................................................................................................................
#=GR JGI20154J14316_10249246/259-409 TT_RNIE_SLOW               .....................................................................................................................................................................
DelMOSum2011_c10107659/728-879                                  CUCCUACACCUCACAACGGUUGUAGACCUCCAAAGAGAAGAAGAGUUUAAUUUAUUUAAUAGUAUAAACGAGAGAUCAACG.AC.U.GUCGAAGGAUAAGCUUAAGA....CCUUAAU.UC.A.CAAU..CACUCUCAAAAACAAAACGAA...........AUG
#=GR DelMOSum2011_c10107659/728-879 CODON                       ...............................................STP...................................................................................................................
#=GR DelMOSum2011_c10107659/728-879 TT_RNIE_SLOW                .....................................................................................................................................................................
KGI_S1_ANT02_95m_c10000070/9816-9664                            GUCUGUUAUACAGAUGGUAUUAAUUUUUUGUAUAAAUUUGCAAACUGAAAUUAUUAACAAGUAUCAACAAAGAGAUUAACG.AU.U.GUCGAAGGAUAAGAUUAAGA....CCUUAAU.UC.A.CAAU..CACUCUUAAAUCAAUUAAAGAA..........AUG
#=GR KGI_S1_ANT02_95m_c10000070/9816-9664 CODON                 ..................................................................................................................................................................AUG
#=GR KGI_S1_ANT02_95m_c10000070/9816-9664 TT_RNIE_SLOW          .....................................................................................................................................................................
DelMOSum2011_c10000248/37711-37560                              CUCCAACGCCUCACAAUGGAUGUAGACCUCCAAAACGAAGAAGAGUUUAAUAAUUUUAAUAGUAUAAACGAGAGAUCAACG.AU.U.GUCGAAGGAUAAGCUUAAGA....CCUUAAU.UC.A.CAAU..CACUCUCAAAAACAAAACAAA...........AUG
#=GR DelMOSum2011_c10000248/37711-37560 CODON                   ...............................................STP................................................................................................................AUG
#=GR DelMOSum2011_c10000248/37711-37560 TT_RNIE_SLOW            .....................................................................................................................................................................
JGI20157J14317_10074550/1119-968                                CUCCUACACCUCACAAUGGAUGUAGACCUCCAAAGCGAAGAAGAGUUUAAUUUAUUUAAUAGUAUAAACGAGAGAUCAACG.AU.U.GUCGAAGGAUAAGCUUAAGA....CCUUAAU.UC.A.CAAU..CACUCUCAAAAACAAAACAAA...........AUG
#=GR JGI20157J14317_10074550/1119-968 CODON                     ...............................................STP.................................A.U.G.............................................................................
#=GR JGI20157J14317_10074550/1119-968 TT_RNIE_SLOW              .....................................................................................................................................................................
JGI20157J14317_10082923/381-532                                 CCCCUACGCCUCACAACGGGUGUAGACCUCCAAAACGAAGAAGAGUAUAAUUUAUUUAAUAGUAUAAUCGAGAGAUCAACG.GU.U.GUCGAAGGAUAAGCUUAAGA....CCUUAAU.UC.A.CAAG..CACUCUCAAAAACAAAACAAA...........AUG
#=GR JGI20157J14317_10082923/381-532 CODON                      ...............................................STP.................................A.U.G.............................................................................
#=GR JGI20157J14317_10082923/381-532 TT_RNIE_SLOW               .....................................................................................................................................................................
NZ_JTDV01000011.1/67719-67566                                   UUUAUAGCUGAUAUUUGUUUUUUUAUGUACAUUUGCAAUCCGAAAAAAAUAAUAUAAACAAGUAUCAACGAGAGAUUAACG.UU.U.GUCGGAGGAUAAGAUUAAGA....CCUUAAU.UC.A.CAAA..CACUCUCAUAAUUUAAUUUUAAA.........AUG
#=GR NZ_JTDV01000011.1/67719-67566 CODON                        ..................................................................................................................................................................AUG
#=GR NZ_JTDV01000011.1/67719-67566 TT_RNIE_SLOW                 .....................................................................................................................................................................
JGI12097J13213_1000640/3945-3810                                ..................AACUUUUUAUGUGUAAAUUUGCAAACUGAAAAAAUAAACAAGUAUCAAUUAGAGAGAUCAACG.UU.U.GUCGGAGGAUAAGAUUAAGA....CCUUAAU.UC.A.CAAA..CACUCUCAAAAAACAAUUAAGAA.........AUG
#=GR JGI12097J13213_1000640/3945-3810 CODON                     ..................................................................................................................................................................AUG
#=GR JGI12097J13213_1000640/3945-3810 TT_RNIE_SLOW              .....................................................................................................................................................................
NCBI_READ_1112290411083/1020-879                                CAGAAAUAUGAUGUACACCAUCCUCAUAAUGGUGUCGUCUCAAGAGAGAAGAGUAUAAUAAAUAUUUAACCAUAGGAUUAG.A..U.AUCGAAGGAUUA............GCUUAAU.UC.A.UAAU..CCCUAAUAAAUAAACACGAA............AUG
#=GR NCBI_READ_1112290411083/1020-879 CODON                     ....................................................................................................................................AUG..............................
#=GR NCBI_READ_1112290411083/1020-879 TT_RNIE_SLOW              .....................................................................................................................................................................
SRS024087_LANL_scaffold_26415/613-766                           AACUCCACUUCCACAUAAUGGAUGUCGCCCUCCUAAAAGACGUAAAGUAUAACAACUAAUCUAACUCAAAGAGAGAGGCUU.AU.U.AUCGAAGGACAG............CCUUAAU.UC.A.UAAU..CUCCUCUCUCCAUUUAAAUUAAACGAAAAAA.AUG
#=GR SRS024087_LANL_scaffold_26415/613-766 CODON                .................................................STP..............................................................................................................AUG
#=GR SRS024087_LANL_scaffold_26415/613-766 TT_RNIE_SLOW         .....................................................................................................................................................................
SRS022602_Baylor_scaffold_55726/1640-1517                       ..............................UCCUAAAAGACGUAAAGUAUAACAACUAAUCUAACUCAAAGAGAGAGGCUU.AU.U.AUCGAAGGACAG............CCUUAAU.UC.A.UAAU..CUCCUCUCUCCAUUUAAAUUAAACGAAGAAA.AUG
#=GR SRS022602_Baylor_scaffold_55726/1640-1517 CODON            .................................................STP..............................................................................................................AUG
#=GR SRS022602_Baylor_scaffold_55726/1640-1517 TT_RNIE_SLOW     .....................................................................................................................................................................
SRS011343_C2229337/745-592                                      AACUCCACUACCUCAUAAUGGAUGUCGCCCUCCUAAAAGACGUAAAGUAUAACAACUAAUCUAACUCAAAGAGAGAGGCUU.AU.U.AUCGAAGGACAG............CCUUAAU.UC.A.UAAU..CUCCUCUCUCCAUUUAAAUUAAACGAAGAAA.AUG
#=GR SRS011343_C2229337/745-592 CODON                           .................................................STP.................................................................................................................
#=GR SRS011343_C2229337/745-592 TT_RNIE_SLOW                    .....................................................................................................................................................................
SRS064449_LANL_scaffold_29232/163-10                            AACUCCACUUCCACAUAAUGGAUGUCGCCCUCCUAAAAGACGUAAAGUAUAACAACUAAUCUAACUCAAAGAGAGAGGCUU.AU.U.AUCGAAGGACAG............CCUUAAU.UC.A.UAAU..CUCCUCUCUCCAUUUAAAUUAAACGAAGAAA.AUG
#=GR SRS064449_LANL_scaffold_29232/163-10 CODON                 .................................................STP.................................................................................................................
#=GR SRS064449_LANL_scaffold_29232/163-10 TT_RNIE_SLOW          .....................................................................................................................................................................
KGI_S1_ANT01_95m_c10069223/365-515                              CCUUUACCACACAAUGGAUGUAGACCUCCUAAAAGACGUAGAGUUUAAUUAAUUAUUAAGUAUAAACGAGAAUGCAAUAAG.AU.U.AUCGAAGGACAGUGA.........CCUUAAU.UC.A.UAAU..CGCAUUCUUAAAAAAACAAUUUUCA.......AUG
#=GR KGI_S1_ANT01_95m_c10069223/365-515 CODON                   .............................................STP..................................................................................................................AUG
#=GR KGI_S1_ANT01_95m_c10069223/365-515 TT_RNIE_SLOW            .....................................................................................................................................................................
KGI_S1_ANT01_95m_c10437516/1-122                                ..............................AAAAGACGUAGAGUUUAAUUAAUUAAUAAGUAUAAACGAGAAGGCAACAAG.AU.U.AUCGAAGGACAGUGA.........CCUUAAU.UC.A.UAAU..CGCUUUUUCAAAAAAAACAAUUUUCA......AUG
#=GR KGI_S1_ANT01_95m_c10437516/1-122 CODON                     ..................................................................................................................................................................AUG
#=GR KGI_S1_ANT01_95m_c10437516/1-122 TT_RNIE_SLOW              .....................................................................................................................................................................
KGI_S1_ANT01_95m_c10191473/179-28                               CCUUUGCCACACAAUGGGUGUAGACCUCCAAAAAGACGUAGAGUUUAAUUAAUUAUUAAGUAUAAACGGGAAGGCAAGAAG.AU.U.AUCGAAGGACAGUGA.........CCUUAAU.UC.A.UAAU..CGCAUUCUCACAAAAAACAAUUUUCA......AUG
#=GR KGI_S1_ANT01_95m_c10191473/179-28 CODON                    .............................................STP.....................................................................................................................
#=GR KGI_S1_ANT01_95m_c10191473/179-28 TT_RNIE_SLOW             .....................................................................................................................................................................
KGI_S1_ANT02_95m_c10154153/564-485                              .......................................................................AAGCAAAAAG.AU.U.AUCGAAGGACAGUGA.........CCUUAAU.UC.A.UAAU..CGCUUUCUUAUAAAACACAAUUUAA.......AUG
#=GR KGI_S1_ANT02_95m_c10154153/564-485 CODON                   .....................................................................................................................................................................
#=GR KGI_S1_ANT02_95m_c10154153/564-485 TT_RNIE_SLOW            .....................................................................................................................................................................
KGI_S1_ANT02_95m_c10018669/184-34                               CCAAUGCCNCACAAUGGAUGNAGACCUCCAAAAAGACGUAGAGUUUAAUUAAUUAUUAAGUAUAACAAGGAAAGCAAAAAG.AU.U.AUCGAAGGACAGUGA.........CCUUAAU.UC.A.UAAU..CGCUUUCUUAAAAAACACAAUUUAA.......AUG
#=GR KGI_S1_ANT02_95m_c10018669/184-34 CODON                    .............................................STP.....................................................................................................................
#=GR KGI_S1_ANT02_95m_c10018669/184-34 TT_RNIE_SLOW             .....................................................................................................................................................................
JGI1221J11331_1000195/5574-5424                                 CCAAUGCCUCACAAUGGAUGCAGACCUCCAAAAAGACGUAGAGUUUAAUUAAUUAUUAAGUAUAACAAGGAAAGCAAAAAG.AU.U.AUCGAAGGACAGUGA.........CCUUAAU.UC.A.UAAU..CGCUUUCUUAUAAAACACAAUUUAA.......AUG
#=GR JGI1221J11331_1000195/5574-5424 CODON                      .............................................STP..................................................................................................................AUG
#=GR JGI1221J11331_1000195/5574-5424 TT_RNIE_SLOW               .....................................................................................................................................................................
NZ_JH594606.1/1313577-1313427                                   CCAUUACCACACAAUGGAUGUAGACCUCCAAAAAGACGUAGAGUUUAAUUAACAAUAAGUAUAAACAGGGAAAGCACCCAG.AU.U.AUCGAAGGACAGUGA.........CCUUAAU.UC.A.UAAU..CGCUUUCUUAAACACAAAAUUUAAA.......AUG
#=GR NZ_JH594606.1/1313577-1313427 CODON                        .............................................STP..................................................................................................................AUG
#=GR NZ_JH594606.1/1313577-1313427 TT_RNIE_SLOW                 .....................................................................................................................................................................
ElkS_mat_MD6A_1190446/1-134                                     ............AACGGAUGCCGUCCCCCGAAACGAAGAAGAGUUUAAUUAAUAUUUAUUGUUUAAUUGAAGGGUUUCCCG.AU.U.AUCGAAGGACAG............CCUUAAU.UC.A.UAAU..CACCUUCAAAAUUAAAAAAAAAC.........AUG
#=GR ElkS_mat_MD6A_1190446/1-134 CODON                          ..................................................................................................................................................................AUG
#=GR ElkS_mat_MD6A_1190446/1-134 TT_RNIE_SLOW                   .....................................................................................................................................................................
JGI1221J11331_1000080/23982-24131                               UCCAUUACCACACAACGGAUGUCGUCCUCCAAAGAGACGUAGAGUUUAAUAAUUAGUAUAACAAACAGGAAAGUAGUUAAG.AU.U.AUCGAAGGACAGAGA.........CCUUAAU.UC.A.UAAU..CGCUUUCUAAUAAAAUUUAAGUUA........AUG
#=GR JGI1221J11331_1000080/23982-24131 CODON                    ..............................................STP.................................................................................................................AUG
#=GR JGI1221J11331_1000080/23982-24131 TT_RNIE_SLOW             .....................................................................................................................................................................
NZ_AQRA01000007.1/133371-133522                                 GUAUAAAUUUUAUCCCGAAUUUUAACUUCGGGAUCUUUUUGUAUAUAAAUAACAAUAAGUAAAUCUAAAUUAGGAAUAUUG.AU.U.AUCGAAGGACAGAGA.........CCUUAAU.UC.A.UAAU..CACCCUAAGUAACUAAAUUAUUAAUA......AUG
#=GR NZ_AQRA01000007.1/133371-133522 CODON                      ...STP............................................................................................................................................................AUG
#=GR NZ_AQRA01000007.1/133371-133522 TT_RNIE_SLOW               .....................................................................................................................................................................
JGI11876J14442_10876046/288-149                                 ......CCGCAUAACGGAUGCCGUCCCCCGAAACGAAGAAGAGUUUAAUUAAUAUUUAUUGUUUAAUUGAAGGGUUUCCCG.AU.U.AUCGAAGGACAG............CCUUAAU.UC.A.UAAU..CACCUUCAAAAUUAAAAAAAAAC.........AUG
#=GR JGI11876J14442_10876046/288-149 CODON                      .....................................................................................................................................................................
#=GR JGI11876J14442_10876046/288-149 TT_RNIE_SLOW               .....................................................................................................................................................................
NZ_JQLP01000005.1/613463-613614                                 CUCCAUUACCGCACAACGGAUGUAGACCUCCAAAAAGACGUAGAGUUUAAUUAUUAAGUAUAAACAAAGAAAGCACUAUAG.AU.U.AUCGAAGGACAGUGA.........CCUUAAU.UC.A.UAAU..CGCUUUUUUUUUAAAAACAAUUUUCA......AUG
#=GR NZ_JQLP01000005.1/613463-613614 CODON                      ...............................................STP................................................................................................................AUG
#=GR NZ_JQLP01000005.1/613463-613614 TT_RNIE_SLOW               .............................................................................................:::{<<<<<.........{-<<<{_.__.}.>>>>..>>>>}:::::::::::::.................
KGI_S1_ANT01_95m_c10674661/1-132                                ...................GCAGACCUCCAAAAAGACGUAGAGUUUAAUUAAUUAUUAAGUAUAACAAGGAAAGCAAAGAG.AU.U.AUCGAAGGACAGUGA.........CCUUAAU.UC.A.UAAU..CGCUUUCUUAAAAAACACAAUUUAA.......AUG
#=GR KGI_S1_ANT01_95m_c10674661/1-132 CODON                     ...................AUG.............................................................................STP............................................................AUG
#=GR KGI_S1_ANT01_95m_c10674661/1-132 TT_RNIE_SLOW              .....................................................................................................................................................................
KGI_S1_ANT01_95m_c10076701/695-544                              CCAUUGCCACACAAUGGAUGUAGACCUCCAAAAAGACGUAGAGUUUAAUUAAUUAUUAAGUAUAAACGGGAAUGCAAUAAG.AU.U.AUCGAAGGACAGUGA.........CCUUAAU.UC.A.UAAU..CGCAUUCUCACAAAAAACAAUUUUCA......AUG
#=GR KGI_S1_ANT01_95m_c10076701/695-544 CODON                   .............................................STP..................................................................................................................AUG
#=GR KGI_S1_ANT01_95m_c10076701/695-544 TT_RNIE_SLOW            .....................................................................................................................................................................
KGI_S1_ANT01_95m_c10067832/383-533                              CCAUUGCCACACAAUGGGUGUAGACCUCCUAAAAGACGUAGAGUUUAAUUAAUUAUUAAGUAUAAACGAGAAGGCAAUAAG.AU.U.AUCGAAGGACAGUGA.........CCUUAAU.UC.A.UAAU..CGCAUUCUUAAAAAAACAAUUUUCA.......AUG
#=GR KGI_S1_ANT01_95m_c10067832/383-533 CODON                   .............................................STP..................................................................................................................AUG
#=GR KGI_S1_ANT01_95m_c10067832/383-533 TT_RNIE_SLOW            .....................................................................................................................................................................
KGI_S2_ANT04_2345m_c1337795/162-11                              CCUUUGCCACACAAUGGGUGUAGACCUCCAAAAAGACGUAGAGUUUAAUUAAUUAUUAAGUAUAAACGGGAAGGCAAUAAG.AU.U.AUCGAAGGACAGUGA.........CCUUAAU.UC.A.UAAU..CGCAUUCUCACAAAAAACAAUUUUCA......AUG
#=GR KGI_S2_ANT04_2345m_c1337795/162-11 CODON                   .............................................STP.....................................................................................................................
#=GR KGI_S2_ANT04_2345m_c1337795/162-11 TT_RNIE_SLOW            .....................................................................................................................................................................
KGI_S1_ANT02_95m_c10321982/18-168                               CCUAUGCCUCACAAUGGAUGCAGACCUCCGAAAAGACGUAGAGUUUAAUUAAUUAUUAAGUAUAACAGGGAAAGCAAAAAG.AU.U.AUCGAAGGACAGUGA.........CCUUAAU.UC.A.UAAU..CGCUUUCUUAUAAAACACAAUUUAA.......AUG
#=GR KGI_S1_ANT02_95m_c10321982/18-168 CODON                    .............................................STP..................................................................................................................AUG
#=GR KGI_S1_ANT02_95m_c10321982/18-168 TT_RNIE_SLOW             .....................................................................................................................................................................
KGI_S1_ANT02_95m_c10332312/16-166                               CCAAUGCCUCACAAUGGAUGCAGACCUCCAAAAAGACGUAGAGUUUAAUUAAUUAUUAAGUAUAACAAGGAAAGCAAAGAG.AU.U.AUCGAAGGACAGUGA.........CCUUAAU.UC.A.UAAU..CGCUUUCUUAAAAAACACAAUUUAA.......AUG
#=GR KGI_S1_ANT02_95m_c10332312/16-166 CODON                    .................................................STP..............................................................................................................AUG
#=GR KGI_S1_ANT02_95m_c10332312/16-166 TT_RNIE_SLOW             .....................................................................................................................................................................
NZ_KE384219.1/887256-887105                                     CCUUUGCCACACAAUGGAUGUAGACCUCCUAAAAGACGUAGAGUUUAAUUAAUUAUUAAGUAUAAACGAGAAGGCAAUGAG.AU.U.AUCGAAGGACAGUGA.........CCUUAAU.UC.A.UAAU..CGCUUUCUUAAAAAAAACAAUUUUCA......AUG
#=GR NZ_KE384219.1/887256-887105 CODON                          .............................................STP..................................................................................................................AUG
#=GR NZ_KE384219.1/887256-887105 TT_RNIE_SLOW                   .....................................................................................................................................................................
NZ_AJLT01000027.1/3612-3461                                     UCCAUUACCUCACAAUGGAUGUAGACCUCCUAAAAGACGUAGAGUUUAAUAAUUAUUAAGUAUAAACGAGAUUGCAAUAAG.AU.U.AUCGAAGGACAGUGA.........CCUUAAU.UC.A.UAAU..CGCAUUCUCACAAAAAACAAUUUUCA......AUG
#=GR NZ_AJLT01000027.1/3612-3461 CODON                          ..............................................STP.................................................................................................................AUG
#=GR NZ_AJLT01000027.1/3612-3461 TT_RNIE_SLOW                   .....................................................................................................................................................................
ElkS_mat_MD6A_1172629/64-213                                    CCAUUACCACACAACGGAUGUCGUCCUCCUAAGAGACGUAGAGUUUAAUAAUAAGUAUAAAUAAAUAAGAGAGGAGUUAAG.AU.U.AUCGAAGGACAGAGA.........CCUUAAU.UC.A.UAAU..CCCUUUCUUCUAAAUUCAAAGUUA........AUG
#=GR ElkS_mat_MD6A_1172629/64-213 CODON                         ..................................................................................................................................................................AUG
#=GR ElkS_mat_MD6A_1172629/64-213 TT_RNIE_SLOW                  .....................................................................................................................................................................
CEVI01208716.1/745-596                                          CCACUACCACACAACGGAUGUCGUCCUCCUAAGAGACGUAGAGUUUAAUAAUAAGUAUAAAUAAAUAAGAGAGGAGUUAAG.AU.U.AUCGAAGGACAGAGA.........CCUUAAU.UC.A.UAAU..CCCUUUCUUCUAAAUUCAAAGUUA........AUG
#=GR CEVI01208716.1/745-596 CODON                               .............................................STP.....................................................................................................................
#=GR CEVI01208716.1/745-596 TT_RNIE_SLOW                        .....................................................................................................................................................................
NZ_JQNQ01000001.1/2652631-2652780                               UCCAUUACCACACAAUGGAUGUCGUCCUCCUAAGAGACGUAGAGUUUAAUAAUAAGUAUAAAUAAUAAGAGAGGAGUUAAG.AU.U.AUCGAAGGACAGAGA.........CCUUAAU.UC.A.UAAU..CCCUUUCUACUAAAUUAAAAGUUA........AUG
#=GR NZ_JQNQ01000001.1/2652631-2652780 CODON                    ..............................................STP.................................................................................................................AUG
#=GR NZ_JQNQ01000001.1/2652631-2652780 TT_RNIE_SLOW             .....................................................................................................................................................................
NZ_DS544873.1/2713184-2713039                                   ACUCCAUUACCACACAAUGGAUGUAGACCUCCAAAAAGAAGAAGAGUAUAAUAAAUUAAUUUUCACAUUGAGAGACUAACG.AU.U.AUCGAAGGACAG............CCUUAAU.UC.A.UAAU..CACUCUCAUAACAACUAUUAGAA.........AUG
#=GR NZ_DS544873.1/2713184-2713039 CODON                        ................................................STP...............................................................................................................AUG
#=GR NZ_DS544873.1/2713184-2713039 TT_RNIE_SLOW                 .....................................................................................................................................................................
NZ_APHJ01000040.1/65739-65588                                   CCAUUGCCACACAAUGGAUGUAGACCUCCAAAAAGACGUAGAGUUUAAUUAAUUAUUAAGUAUAAACGGGAACGCAAUAAG.AU.U.AUCGAAGGACAGUGA.........CCUUAAU.UC.A.UAAU..CGCAUUCUCACAAAAAACAAUUUUCA......AUG
#=GR NZ_APHJ01000040.1/65739-65588 CODON                        .............................................STP..................................................................................................................AUG
#=GR NZ_APHJ01000040.1/65739-65588 TT_RNIE_SLOW                 .....................................................................................................................................................................
P_1C_Liq_3_UnCty_1004385/1137-994                               UUAAUGAAAUAAUUGAUGUAACGCCUAUACCGCAUAAUGGUUGCAGACCACCAAAAAGAAGAAGAGUAUAAUAAUAUAUAG.AU.U.AUCGAAGGAAAGA...........CCUUAAU.UC.G.UAAU..CAAACAACUAAAAUUUAAAU............AUG
#=GR P_1C_Liq_3_UnCty_1004385/1137-994 CODON                    ....................................................................STP...........................................................................................AUG
#=GR P_1C_Liq_3_UnCty_1004385/1137-994 TT_RNIE_SLOW             .....................................................................................................................................................................
P_1C_Liq_1_UnCty_1000030/7031-6886                              UUGAAGUAACUGAAAUAAUCGACGUAACACCAAUACCUCAUAAUGGUUGUAGGCCACCUAAACGUAGAAGAGUAUAAAAAG.AU.U.AUCGAAGGAAAGA...........CCUUAAU.UC.A.UAAU..CAAUAAUUUUAAAAAUCAUAAU..........AUG
#=GR P_1C_Liq_1_UnCty_1000030/7031-6886 CODON                   ..........................................................................STP.....................................................................................AUG
#=GR P_1C_Liq_1_UnCty_1000030/7031-6886 TT_RNIE_SLOW            .....................................................................................................................................................................
JGI25913J50563_1051608/26-175                                   CUCCAAUGCCGCAUAAUGGAUGUCGUCCUCCAAAGAGAAGAAGAGUAUAACAAUUAGUAUAAAACAAAGGUAGGAAUUUAG.AU.U.AUCGAAGGAAAGA...........CCUUAAU.UC.A.UAAU..CCCUAACUUAAAUUAAAAUUUGUAAA......AUG
#=GR JGI25913J50563_1051608/26-175 CODON                        ..................................................................................................................................................................AUG
#=GR JGI25913J50563_1051608/26-175 TT_RNIE_SLOW                 .....................................................................................................................................................................
ABOG01001487.1/124-24                                           ...............................................UAGGCCACCUAAACGUAGAAGAGUAAUAAAAAAG.AU.U.AUCGAAGGAAAGA...........CCUUAAU.UC.A.UAAU..CAAAAAAUUUUAAAAAAUCAUAAU........AUG
#=GR ABOG01001487.1/124-24 CODON                                ................................................AUG..................................................................................................................
#=GR ABOG01001487.1/124-24 TT_RNIE_SLOW                         .....................................................................................................................................................................
2204886463/152-22                                               CUCCAAUGCCUCAUAAUGGAUGUCGUCCUCCAAAAAGAAGAAGAGUAUAAUUUAGUAUAAAAACAAAAGGUAGGAAUUUAG.AU.U.AUCGAAGGAAAGA...........CCUUAAU.UC.A.UAAU..CCCUACCUUU.........................
#=GR 2204886463/152-22 CODON                                    ...............................................STP...................................................................................................................
#=GR 2204886463/152-22 TT_RNIE_SLOW                             .....................................................................................................................................................................
GSLSAS_GLMUJHB02GRDZW/200-57                                    CAGAAAUUAUCGAUGUAACUCCUAUACCUCAUAAUGGUUGCCGACCACCAAAAAGAAGAAGAGUUUAAUAACUGAAUAUAG.AU.U.AUCGAAGGAAAGA...........CCUUAAU.UC.A.UAAU..CAAACAAUUAAAAAAUAAUU............AUG
#=GR GSLSAS_GLMUJHB02GRDZW/200-57 CODON                         ..............................................................STP.................................................................................................AUG
#=GR GSLSAS_GLMUJHB02GRDZW/200-57 TT_RNIE_SLOW                  .....................................................................................................................................................................
JGI24770J26754_10034354/1211-1360                               CUCCGAUGCCACACAAUGGAUGUCGUCCUCCAAAAAGAAGAAGAGUAUAACAAUUAGUAUAAAACAAAGGUAGGAAUUUAG.AU.U.AUCGAAGGAAAGA...........CCUUAAU.UC.A.UAAU..CCCUACCUUAAAUUAAAAUUUGUAAA......AUG
#=GR JGI24770J26754_10034354/1211-1360 CODON                    ...............................................STP................................................................................................................AUG
#=GR JGI24770J26754_10034354/1211-1360 TT_RNIE_SLOW             .....................................................................................................................................................................
NC_017025.1/672362-672510                                       UCCAAUGCCUCACAACGGAUGUCGUCCUCCAAAGAGAAGAAGAGUUUAAUAAUUAUUAAGUAUAACAAAGGUAGGAAUUAG.AU.U.AUCGAAGGAAAGA...........CCUUAAU.UC.A.UAAU..CCCUACCUUAUUUUAAAUUUUAGAA.......AUG
#=GR NC_017025.1/672362-672510 CODON                            ..............................................STP.................................................................................................................AUG
#=GR NC_017025.1/672362-672510 TT_RNIE_SLOW                     .....................................................................................................................................................................
JGI25920J50251_10035976/1346-1197                               CUCCAAUGCCGCAUAAUGGAUGUCGUCCUCCAAAGAGAAGAAGAGUAUAACAAUUAGUAUAAAACAUAGGUAGGAAUUUAG.AU.U.AUCGAAGGAAAGA...........CCUUAAU.UC.A.UAAU..CCCUAUCUUAAAUUAAAAUUUGUAAA......AUG
#=GR JGI25920J50251_10035976/1346-1197 CODON                    ...............................................STP................................................................................................................AUG
#=GR JGI25920J50251_10035976/1346-1197 TT_RNIE_SLOW             .....................................................................................................................................................................
P_2C_Liq_2_UnCty_1074319/1-122                                  .......................AAGAAGAAGAGUUUAAUUAAUUAACGCCCAAGGGCAUUUCACAGAUACUGUAGUUACG.AU.U.AUCGAAGGAUAG............CCUUAAU.UC.A.UGAU..CACAGUAUCAAAUUUUUAGAAA..........AUG
#=GR P_2C_Liq_2_UnCty_1074319/1-122 CODON                       ..................................................................................................................................................................AUG
#=GR P_2C_Liq_2_UnCty_1074319/1-122 TT_RNIE_SLOW                .....................................................................................................................................................................
DelMOSum2010_c10001779/5003-4859                                CACAACGGUUGUAGACCUCCAAAAAGAAGAAGAGUUUAAUUAAUUAACGCCCAAGGGCAUUUCACAGAUACUGUAGAUACG.AU.U.AUCGAAGGAUAG............CCUUAAU.UC.A.UGAU..CACAGUAUCAAAUUUUUAGAAA..........AUG
#=GR DelMOSum2010_c10001779/5003-4859 CODON                     ....................................STP...........................................................................................................................AUG
#=GR DelMOSum2010_c10001779/5003-4859 TT_RNIE_SLOW              .....................................................................................................................................................................
DelMOWin2010_c10201283/445-301                                  CAUAACGGUUGUAGACCUCCAAAAAGAAGAAGAGUUUAAUUAAUUAACGCCCAAGGGCAUUUCACAGAUACUGUAGAUACG.AU.U.AUCGAAGGAUAG............CCUUAAU.UC.A.UGAU..CACAGUAUCAAAUUUUUAGAAA..........AUG
#=GR DelMOWin2010_c10201283/445-301 CODON                       ....................................STP...........................................................................................................................AUG
#=GR DelMOWin2010_c10201283/445-301 TT_RNIE_SLOW                .....................................................................................................................................................................
ABOE01005844.1/121-1                                            ..............CCUACCAAAACGAAGAAGAGUUUAAUUAAUUAACGCCCAAGGGCAUUUCACAGAUACUGUAGUUACG.AU.U.AUCGAAGGAUAG............CCUUAAU.UC.A.UGAU..CACAGUAUACUAAAUUUUUAAGAAA..........
#=GR ABOE01005844.1/121-1 CODON                                 .....................................................................................................................................................................
#=GR ABOE01005844.1/121-1 TT_RNIE_SLOW                          .....................................................................................................................................................................
P_2C_Liq_1_UnCty_1005695/2363-2219                              CANAACGGUUGUAGACCUCCAAAAAGAAGAAGAGUUUAAUUAAUUAACGCCCAAGGGCAUUUCACAGAUACUGUAGNUACG.AU.U.AUCGAAGGAUAG............CCUUAAU.UC.A.UGAU..CACAGUAUCAAAUUUUUAGAAA..........AUG
#=GR P_2C_Liq_1_UnCty_1005695/2363-2219 CODON                   ....................................STP...........................................................................................................................AUG
#=GR P_2C_Liq_1_UnCty_1005695/2363-2219 TT_RNIE_SLOW            .....................................................................................................................................................................
CENG01018837.1/3086-2940                                        GAUGUUACUCCAACACCGCACAAUGGAUGUAGGCCACCUAAAAGAAGAAGAGUUUAAAAGAAAGUAUAAUUGAGAAAUUUG.AU.U.AUCGAAGGAUUGA...........CCUUAAU.UC.A.UAAU..CACUCAAAUAAAAUUAAAUAAUU.........AUG
#=GR CENG01018837.1/3086-2940 CODON                             ......................................................STP.........................................................................................................AUG
#=GR CENG01018837.1/3086-2940 TT_RNIE_SLOW                      .....................................................................................................................................................................
CENP01317983.1/406-551                                          AUCACUCCUACUCCUCACAAUGGAUGUAGACCGCCAAAAAGAAGAAGAGUUUAAUAUAAGUAUAACAAAAAGAGAUUAUUG.AU.U.AUCGAAGGAUUGA...........CCUUAAU.UC.A.UAAU..CACUCUAAAAAAAAAUUUAAAA..........AUG
#=GR CENP01317983.1/406-551 CODON                               ..................................................................................................................................................................AUG
#=GR CENP01317983.1/406-551 TT_RNIE_SLOW                        .....................................................................................................................................................................
CENW01033667.1/494-607                                          AUGUUACUCCUACUCCACAUAAUGGAUGUAGACCACCAAAAAGAAGAAGAGUAUAAUAUAAGUAUAACUAUAGAGGUUUUG.AU.U.AUCGAAGGAUUGA...........CCUUAAU.UC.A.UAAU..CAC................................
#=GR CENW01033667.1/494-607 CODON                               .....................AUG.............................STP..........................................................................STP................................
#=GR CENW01033667.1/494-607 TT_RNIE_SLOW                        .....................................................................................................................................................................
CEOP01025191.1/677-533                                          UGUUACUCCUACUCCGCAUAAUGGAUGUAGGCCACCUAAAAGAAGAAGAGUUUAAUAAUAAGUAUAACAAGAGAGGUAUUG.AU.U.AUCGAAGGAUUGA...........CCUUAAU.UC.A.UAAU..CGCUCUUAAAAAAUUUAAAAA...........AUG
#=GR CEOP01025191.1/677-533 CODON                               ....................................................STP...........................................................................................................AUG
#=GR CEOP01025191.1/677-533 TT_RNIE_SLOW                        .....................................................................................................................................................................
CEPL01236006.1/666-522                                          AUGUUACUCCUACUCCACAUAAUGGAUGUAGACCACCAAAAAGAAGAAGAGUAUAAUAUAAGUAUAACUAUAGAGGUUUUG.AU.U.AUCGAAGGAUUGA...........CCUUAAU.UC.A.UAAU..CACUCUAAUAAAAAUUAAAAA...........AUG
#=GR CEPL01236006.1/666-522 CODON                               .....................................................STP..........................................................................................................AUG
#=GR CEPL01236006.1/666-522 TT_RNIE_SLOW                        .....................................................................................................................................................................
CERK01003498.1/2299-2153                                        CACCAACACCUCAUAAUGGUUGUAGACCACCUAAGAGAAGAAGAGUAUAAUUAUUAAAUAAGUAUAACAAGGAGAAUAUUG.AU.U.AUCGAAGGAUUGA...........CCUUAAU.UC.A.UAAU..CACUCUUAAAAAAAAUAAAAAAU.........AUG
#=GR CERK01003498.1/2299-2153 CODON                             ...............................................STP................................................................................................................AUG
#=GR CERK01003498.1/2299-2153 TT_RNIE_SLOW                      .....................................................................................................................................................................
CESZ01017440.1/159-304                                          GAUGUUACUCCGACACCACACAACGGAUGUAGACCACCUAAAAGAAGAAGAGUUUAAAAGAAAGUAUAAUUGAGAAAUUUG.AU.U.AUCGAAGGAUUGA...........CCUUAAU.UC.A.UAAU..CACUCAAAAAAAAUAAAUAAUU..........AUG
#=GR CESZ01017440.1/159-304 CODON                               ......................................................STP.........................................................................................................AUG
#=GR CESZ01017440.1/159-304 TT_RNIE_SLOW                        .....................................................................................................................................................................
CETQ01116547.1/197-341                                          UGUUACUCCUACUCCGCAUAAUGGAUGUAGGCCACCUAAAAGAAGAAGAGUUUAAUAAUAAGUAUAACAAGAGAGGUAUUG.AU.U.AUCGAAGGAUUGA...........CCUUAAU.UC.A.UAAU..CACUCUUAAAAAUUUUAAAAA...........AUG
#=GR CETQ01116547.1/197-341 CODON                               ....................................................STP...........................................................................................................AUG
#=GR CETQ01116547.1/197-341 TT_RNIE_SLOW                        .....................................................................................................................................................................
CEUG01164120.1/138-283                                          GAUGUUACUCCGACACCACACAAUGGAUGUAGGCCGCCUAAAAGAAGAAGAGUUUAGAAAAAAGUAUAAUUGAGAUAUUUG.AU.U.AUCGAAGGAUUGA...........CCUUAAU.UC.A.UAAU..CACUCAAAAAAAAUAAAUAAUU..........AUG
#=GR CEUG01164120.1/138-283 CODON                               ......................................................STP.........................................................................................................AUG
#=GR CEUG01164120.1/138-283 TT_RNIE_SLOW                        .....................................................................................................................................................................
CEVL01101790.1/497-641                                          AUGUUACUCCUACUCCGCACAACGGAUGUAGACCACCAAAAAGGAGAAGAGUUUAAUAUAAGUAUAACAAUAGAGAUUUUG.AU.U.AUCGAAGGAUUGA...........CCUUAAU.UC.A.UAAU..CACUCUAAUAAAAAUUAAAAA...........AUG
#=GR CEVL01101790.1/497-641 CODON                               .....................................................STP..........................................................................................................AUG
#=GR CEVL01101790.1/497-641 TT_RNIE_SLOW                        .....................................................................................................................................................................
CEVU01164851.1/2278-2133                                        AUUACUCCUACUCCUCAUAAUGGAUGUAGACCACCAAAAAGAAGAAGAGUUUAAUAUAAGUAUAACAAAAAGAGAUUAUUG.AU.U.AUCGAAGGAUUGA...........CCUUAAU.UC.A.UAAU..CACUCUUAAAAAAAAUUUAAAA..........AUG
#=GR CEVU01164851.1/2278-2133 CODON                             ...................................................STP............................................................................................................AUG
#=GR CEVU01164851.1/2278-2133 TT_RNIE_SLOW                      .....................................................................................................................................................................
CEWG01182900.1/655-799                                          UGUUACUCCUACUCCUCAUAAUGGAUGUAGACCACCAAAAAGAAGAAGAGUAUAAUAAUAAGUAUAACCAGAGGGAUAUUG.AU.U.AUCGAAGGAUUGA...........CCUUAAU.UC.A.UAAU..CACUCUCAAAAAAUUUAAAAA...........AUG
#=GR CEWG01182900.1/655-799 CODON                               ....................................................STP..............................................................................................................
#=GR CEWG01182900.1/655-799 TT_RNIE_SLOW                        .....................................................................................................................................................................
CEWK01130899.1/636-490                                          GAUGUUACCCCAACACCACACAAUGGAUGUAGACCACCUAAAAGAAGAAGAGUUUAAAAGAAAGUAUAAUUGAGAAAUUUG.AU.U.AUCGAAGGAUUGA...........CCUUAAU.UC.A.UAAU..CACUCAAAAAAAAAUAAAUAAUU.........AUG
#=GR CEWK01130899.1/636-490 CODON                               ......................................................STP.........................................................................................................AUG
#=GR CEWK01130899.1/636-490 TT_RNIE_SLOW                        .....................................................................................................................................................................
JCVI_SCAF_1101668693344/686-542                                 AUCACUCCUACUCCUCACAAUGGAUGUAGACCACCAAAAAGAAGAAGAGUUUAAUAUAAGUAUAACAAAAAGAGAUUAUUG.AU.U.AUCGAAGGAUUGA...........CCUUAAU.UC.A.UAAU..CACUCUUAAAAAAAAUUUAAA..........AAUG
#=GR JCVI_SCAF_1101668693344/686-542 CODON                      ..........................................................................................................................A.UG.......................................
#=GR JCVI_SCAF_1101668693344/686-542 TT_RNIE_SLOW               .....................................................................................................................................................................
JCVI_SCAF_1096626974148/1000-856                                AUGUUACUCCUACUCCACACAAUGGAUGUAGACCACCAAAAAGAAGAAGAGUUUAAUAUAAGUAUAACUAUAGAGAUUUUG.AU.U.AUCGAAGGAUUGA...........CCUUAAU.UC.A.UAAU..CACUCUAAUAAAAAUUAAAAA...........AUG
#=GR JCVI_SCAF_1096626974148/1000-856 CODON                     .....................................................STP..........................................................................................................AUG
#=GR JCVI_SCAF_1096626974148/1000-856 TT_RNIE_SLOW              .....................................................................................................................................................................
CENQ01077134.1/272-128                                          AUGUUACUCCUACUCCACAUAAUGGAUGUAGACCACCAAAAAGAAGAAGAGUUUAAUAUAAGUAUAACUAUAGAGAUUUUG.AU.U.AUCGAAGGAUUGA...........CCUUAAU.UC.A.UAAU..CACUCUAAUAAAAUUUAAAAA...........AUG
#=GR CENQ01077134.1/272-128 CODON                               .....................................................STP..........................................................................................................AUG
#=GR CENQ01077134.1/272-128 TT_RNIE_SLOW                        .....................................................................................................................................................................
CEOM01200204.1/728-872                                          AUGUUACUCCUACUCCACACAACGGAUGUAGACCACCAAAAAGAAGAAGAGUAUAAUAUAAGUAUAACAAUAGAGGUUUUG.AU.U.AUCGAAGGAUUGA...........CCUUAAU.UC.A.UAAU..CACUCUAAUAAAAAUUAAAAA...........AUG
#=GR CEOM01200204.1/728-872 CODON                               .....................................................STP.............................................................................................................
#=GR CEOM01200204.1/728-872 TT_RNIE_SLOW                        .....................................................................................................................................................................
CEQX01059206.1/118-1                                            UGUUACUCCUACUCCGCAUAAUGGAUGUAGGCCACCUAAAAGAAGAAGAGUUUAAUAAUAAGUAUAACAAGAGAGGUAUUG.AU.U.AUCGAAGGAUUGA...........CCUUAAU.UC.A.UAAU..CACUCUU............................
#=GR CEQX01059206.1/118-1 CODON                                 ....................................................STP..............................................................................................................
#=GR CEQX01059206.1/118-1 TT_RNIE_SLOW                          .....................................................................................................................................................................
CESP01186676.1/357-503                                          GAUGUUACCCCAACACCACACAAUGGAUGUAGACCACCUAAAAGAAGAAGAGUUUAAAAGAAAGUAUAAUUGAGAAAUUUG.AU.U.AUCGAAGGAUUGA...........CCUUAAU.UC.A.UAAU..CACUCAAAAAUAAAUAAAUAAUU.........AUG
#=GR CESP01186676.1/357-503 CODON                               ......................................................STP............................................................................................................
#=GR CESP01186676.1/357-503 TT_RNIE_SLOW                        .....................................................................................................................................................................
CEUA01031995.1/808-952                                          UGUUACUCCUACUCCGCAUAAUGGAUGUAGGCCACCUAAAAGAAGAAGAGUUUAAUAAUAAGUAUAACAAGAGAGGUAUUG.AU.U.AUCGAAGGAUUGA...........CCUUAAU.UC.A.UAAU..CACUCUUAAAAAAUUUAAAAA...........AUG
#=GR CEUA01031995.1/808-952 CODON                               ....................................................STP...........................................................................................................AUG
#=GR CEUA01031995.1/808-952 TT_RNIE_SLOW                        .....................................................................................................................................................................
CEVG01008164.1/208-352                                          AUGUUACUCCAACUCCACAUAACGGCUGUAGACCACCAAAAAGAAGAAGAGUUUAAUAUAAGUAUAACAAUAGAGAUUUUG.AU.U.AUCGAAGGAUUGA...........CCUUAAU.UC.A.UAAU..CACUCUUAUAAAAAUUAAAAA...........AUG
#=GR CEVG01008164.1/208-352 CODON                               .....................................................STP..........................................................................................................AUG
#=GR CEVG01008164.1/208-352 TT_RNIE_SLOW                        .....................................................................................................................................................................
CEVR01251554.1/216-362                                          GAUGUUACCCCGACACCUCACAAUGGAUGUAGGCCACCUAAAAGAAGAAGAGUUUAGAAGAAAGUAUAAUUGAGAUAUUUG.AU.U.AUCGAAGGAUUGA...........CCUUAAU.UC.A.UAAU..CACUCAAAAAAAAAUAAAUAAUU.........AUG
#=GR CEVR01251554.1/216-362 CODON                               ..................................................................................................................................................................AUG
#=GR CEVR01251554.1/216-362 TT_RNIE_SLOW                        .....................................................................................................................................................................
CEVX01164589.1/336-480                                          AUGUUACCCCUACCCCACAUAACGGAUGUAGGCCACCAAAAAGAAGAAGAGUUUAAUAUAAGUAUAACAAUAGAGGUUUUG.AU.U.AUCGAAGGAUUGA...........CCUUAAU.UC.A.UAAU..CACUCUAAUAAAAAUUAAAAA...........AUG
#=GR CEVX01164589.1/336-480 CODON                               .....................................................STP..........................................................................................................AUG
#=GR CEVX01164589.1/336-480 TT_RNIE_SLOW                        .....................................................................................................................................................................
CEWO01084334.1/5313-5457                                        CACCAACACCUCAUAAUGGUUGUAGACCACCUAAGAGAAGAAGAGUAUAAUUAUUAAUUAAGUAUAACAAGGAGAAUAUUG.AU.U.AUCGAAGGAUUGA...........CCUUAAU.UC.A.UAAU..CACUCUUAAAAAAUAUAAAAU...........AUG
#=GR CEWO01084334.1/5313-5457 CODON                             ...............................................STP................................................................................................................AUG
#=GR CEWO01084334.1/5313-5457 TT_RNIE_SLOW                      .....................................................................................................................................................................
CEOV01038829.1/335-191                                          UGUUACUCCUACUCCUCAUAACGGAUGUAGACCCCCUAAAAGAAGAAGAGUUUAAUAAUAAGUAUAAUAAUAGAGAUUUUG.AU.U.AUCGAAGGAUUGA...........CCUUAAU.UC.A.UAAUUACUCUAUAAAAAUUUAAAAA.............AUG
#=GR CEOV01038829.1/335-191 CODON                               ....................................................STP..............................................................................................................
#=GR CEOV01038829.1/335-191 TT_RNIE_SLOW                        .....................................................................................................................................................................
CEQQ01099035.1/326-470                                          UGUUACACCUACUCCUCACAACGGAUGUAGACCACCUAAAAGAAGAAGAGUUUAAUAAUAAGUAUAACAAUAGAGGUUUUG.AU.U.AUCGAAGGAUUGA...........CCUUAAU.UC.A.UAAUUACUCUAUAAAAAUUUAAAAA.............AUG
#=GR CEQQ01099035.1/326-470 CODON                               ....................................................STP...........................................................................................................AUG
#=GR CEQQ01099035.1/326-470 TT_RNIE_SLOW                        .....................................................................................................................................................................
CEQO01051374.1/840-984                                          UGUUACCCCUACUCCUCAUAACGGAUGUAGACCACCUAAAAGAAGAAGAGUUUAAUAAUAAGUAUAACAAUAGAGGUUUUG.AU.U.AUCGAAGGAUUGA...........CCUUAAU.UC.A.UAAUUACUCUAUAAAAAUUUAAAAA.............AUG
#=GR CEQO01051374.1/840-984 CODON                               ....................................................STP...........................................................................................................AUG
#=GR CEQO01051374.1/840-984 TT_RNIE_SLOW                        .....................................................................................................................................................................
CESQ01024469.1/261-405                                          UGUUACACCUACUCCUCAUAAUGGAUGUAGACCACCUAAAAGAAGAAGAGUUUAAUAAUAAGUAUAACAAUAGAGGUUUUG.AU.U.AUCGAAGGAUUGA...........CCUUAAU.UC.A.UAAUUACUCUAUAAAAAUUUAAAAA.............AUG
#=GR CESQ01024469.1/261-405 CODON                               ..................................................................................................................................................................AUG
#=GR CESQ01024469.1/261-405 TT_RNIE_SLOW                        .....................................................................................................................................................................
CEUM01272025.1/137-281                                          UGUUACUCCUACUCCCCAUAACGGUUGUAGACCCCCUAAAAGAAGAAGAGUUUAAUAAUAAGUAUAAUAAUAGAGAUUUUG.AU.U.AUCGAAGGAUUGA...........CCUUAAU.UC.A.UAAUUACUCUAUAAAAAUUUAAAAA.............AUG
#=GR CEUM01272025.1/137-281 CODON                               ..................................................................................................................................................................AUG
#=GR CEUM01272025.1/137-281 TT_RNIE_SLOW                        .....................................................................................................................................................................
JCVI_READ_1103770020066/699-555                                 UGUUACCCCUACUCCUCACAACGGAUGUAGACCGCCUAAAAGAAGAAGAGUUUAAUAAUAAGUAUAAUAAUAGAGAUUUUG.AU.U.AUCGAAGGAUUGA...........CCUUAAU.UC.A.UAAUUACUCUAUAAAAAUUUAAAAA.............AUG
#=GR JCVI_READ_1103770020066/699-555 CODON                      ....................................................STP...........................................................................................................AUG
#=GR JCVI_READ_1103770020066/699-555 TT_RNIE_SLOW               .....................................................................................................................................................................
CESD01077857.1/363-219                                          UGUUACACCUACUCCUCAUAACGGAUGUAGACCACCUAAAAGAAGAAGAGUUUAAUAAUAAGUAUAACAAUAGGGGUUUUG.AU.U.AUCGAAGGAUUGA...........CCUUAAU.UC.A.UAAUUACUCUAUAAAAAUUUAAAAA.............AUG
#=GR CESD01077857.1/363-219 CODON                               ....................................................STP...........................................................................................................AUG
#=GR CESD01077857.1/363-219 TT_RNIE_SLOW                        .....................................................................................................................................................................
CETB01090522.1/577-437                                          ....ACACCUACUCCUCAUAACGGAUGUAGACCACCUAAAAGAAGAAGAGUUUAAUAAUAAGUAUAACAAUAGGGGCUUAG.AU.U.AUCGAAGGAUUGA...........CCUUAAU.UC.A.UAAUUACUCUAUAAAAAUUUAAAAA.............AUG
#=GR CETB01090522.1/577-437 CODON                               .....AUG....................................................................................................................STP...................................AUG
#=GR CETB01090522.1/577-437 TT_RNIE_SLOW                        .....................................................................................................................................................................
JCVI_READ_1103769862037/450-306                                 UGUUACUCCUACUCCUCAUAACGGAUGUAGACCACCUAAAAGAAGAAGAGUUUAAUAAUAAGUAUAAUAAUAGAGAUUUUG.AU.U.AUCGAAGGAUUGA...........CCUUAAU.UC.A.UAAUUACUCUAUAAAAAUUUAAAAA.............AUG
#=GR JCVI_READ_1103769862037/450-306 CODON                      ....................................................STP..............................................................................................................
#=GR JCVI_READ_1103769862037/450-306 TT_RNIE_SLOW               .....................................................................................................................................................................
JCVI_SCAF_1096627876296/467-612                                 AUCACUCCUACUCCUCAUAAUGGAUGUAGACCACCGAAAAGAAGAAGAGUUUAAUAUAAGUAUAACAAAAAGAGAUUAUUG.AU.U.AUCGAAGGAUUGA...........CCUUAAU.UC.A.UAAU..CACUCUUAAAAAAAAUUUAAAA..........AUG
#=GR JCVI_SCAF_1096627876296/467-612 CODON                      ......................................................STP.................................................................A.UG.......................................
#=GR JCVI_SCAF_1096627876296/467-612 TT_RNIE_SLOW               .....................................................................................................................................................................
JCVI_SCAF_1101668435598/584-729                                 AUCACUCCUACUCCUCAUAAUGGAUGUAGACCACCAAAAAGAAGAAGAGUUUAAUAUAAGUAUAACAAAAAGAGAUUAUUG.AU.U.AUCGAAGGAUUGA...........CCUUAAU.UC.A.UAAU..CACUCUUAAAAAAAAAUUAAAA..........AUG
#=GR JCVI_SCAF_1101668435598/584-729 CODON                      ......................................................STP.................................................................A.UG.......................................
#=GR JCVI_SCAF_1101668435598/584-729 TT_RNIE_SLOW               .....................................................................................................................................................................
JCVI_SCAF_1096627108452/236-90                                  GAUGUUACUCCCACACCACACAAUGGAUGUAGACCACCUAAAAGAAGAAGAGUUUAAAAGAAAGUAUAAUUGAGAAAUAUG.AU.U.AUCGAAGGAUUGA...........CCUUAAU.UC.A.UAAU..CACUCAAAAAAAAUUAAAUAAUU.........AUG
#=GR JCVI_SCAF_1096627108452/236-90 CODON                       ......................................................STP............................................................................................................
#=GR JCVI_SCAF_1096627108452/236-90 TT_RNIE_SLOW                .....................................................................................................................................................................
CENJ01155291.1/524-379                                          UAUCACUCCUACUCCUCAUAAUGGAUGUAGACCACCAAAAAGAAGAAGAGUUUAAUAUAAGUAUAACAAAAGAGAUUAUUG.AU.U.AUCGAAGGAUUGA...........CCUUAAU.UC.A.UAAU..CACUCUUAAAAAAAAUUUAAAA..........AUG
#=GR CENJ01155291.1/524-379 CODON                               ....................................................STP...........................................................................................................AUG
#=GR CENJ01155291.1/524-379 TT_RNIE_SLOW                        .....................................................................................................................................................................
CENT01170625.1/313-167                                          AUCACUCCUACUCCUCAUAAUGGAUGUAGACCACCAAAAAGAAGAAGAGUUUAAUAUAAGUAUAACAAAAAGAGAUUAUUG.AU.U.AUCGAAGGAUUGA...........CCUUAAU.UC.A.UAAU..CACUCUUAAAAAAAAAUUUAAAA.........AUG
#=GR CENT01170625.1/313-167 CODON                               ...................................................STP............................................................................................................AUG
#=GR CENT01170625.1/313-167 TT_RNIE_SLOW                        .....................................................................................................................................................................
CENY01156917.1/335-479                                          AUGUUACUCCUACUCCACAUAAUGGAUGUAGACCACCAAAAAGAAGAAGAGUUUAAUAUAAGUAUAACUAUAGAGAUUUUG.AU.U.AUCGAAGGAUUGA...........CCUUAAU.UC.A.UAAU..CACUCUAAUAAAAAUUAAAAA...........AUG
#=GR CENY01156917.1/335-479 CODON                               .....................................................STP..........................................................................................................AUG
#=GR CENY01156917.1/335-479 TT_RNIE_SLOW                        .....................................................................................................................................................................
CEPC01245844.1/822-937                                          AUGUUACUCCUACUCCACAUAAUGGAUGUAGACCACCAAAAAGAAGAAGAGUAUAAUAUAAGUAUAACUAUAGAGGUUUUG.AU.U.AUCGAAGGAUUGA...........CCUUAAU.UC.A.UAAU..CACUC..............................
#=GR CEPC01245844.1/822-937 CODON                               .....................AUG..........................................................................................................STP................................
#=GR CEPC01245844.1/822-937 TT_RNIE_SLOW                        .....................................................................................................................................................................
CEQO01025468.1/211-356                                          AUUACUCCUACUCCUCAUAAUGGAUGUAGACCACCUAAAAGAAGAAGAGUUUAAUAUAAGUAUAACAAAAAGAGAUUAUUG.AU.U.AUCGAAGGAUUGA...........CCUUAAU.UC.A.UAAU..CACUCUUAAAAAAAAUUUAAAA..........AUG
#=GR CEQO01025468.1/211-356 CODON                               ...................................................STP............................................................................................................AUG
#=GR CEQO01025468.1/211-356 TT_RNIE_SLOW                        .....................................................................................................................................................................
CESN01038593.1/2502-2356                                        GAUGUUACCCCAACACCACACAAUGGAUGUAGACCACCUAAAAGAAGAAGAGUUUAAAAAAAAGUAUAAUUGAGAAAUUUG.AU.U.AUCGAAGGAUUGA...........CCUUAAU.UC.A.UAAU..CACUCAAAAAUAAAUAAAUAAUU.........AUG
#=GR CESN01038593.1/2502-2356 CODON                             ......................................................STP.........................................................................................................AUG
#=GR CESN01038593.1/2502-2356 TT_RNIE_SLOW                      .....................................................................................................................................................................
JCVI_SCAF_1096627965867/406-550                                 UGUUACUCCAACUCCUCACAAUGGAUGUAGACCACCUAAAAGAAGAAGAGUUUAAUUAUAAGUAUAACCAAAGAGGUAUUG.AU.U.AUCGAAGGAUUGA...........CCUUAAU.UC.A.UAAU..CACUCUUAAAAAUUUUAAAAA...........AUG
#=GR JCVI_SCAF_1096627965867/406-550 CODON                      .......................................................STP...........................................................................................................
#=GR JCVI_SCAF_1096627965867/406-550 TT_RNIE_SLOW               .....................................................................................................................................................................
CETY01194632.1/6106-6252                                        GACGUUACUCCGACACCACACAAUGGAUGUAGGCCACCUAAAAGAAGAAGAGUUUAAAACAAAGUAUAAUUGAGAAAUAUG.AU.U.AUCGAAGGAUUGA...........CCUUAAU.UC.A.UAAU..CACUCAAAUAAAAUUAAAUAAUU.........AUG
#=GR CETY01194632.1/6106-6252 CODON                             ......................................................STP.........................................................................................................AUG
#=GR CETY01194632.1/6106-6252 TT_RNIE_SLOW                      .....................................................................................................................................................................
CEVG01161451.1/1719-1864                                        GAUGUUACCCCGACACCACACAAUGGAUGUAGGCCACCUAAAAGAAGAAGAGUUUAGAAGAAAGUAUAAUUGAGAUAUUUG.AU.U.AUCGAAGGAUUGA...........CCUUAAU.UC.A.UAAU..CACUCAAAAAAAAUAAAUAAUU..........AUG
#=GR CEVG01161451.1/1719-1864 CODON                             ......................................................STP.........................................................................................................AUG
#=GR CEVG01161451.1/1719-1864 TT_RNIE_SLOW                      .....................................................................................................................................................................
CEVP01363226.1/1648-1793                                        GAUGUUACUCCGACACCACACAACGGAUGUAGACCACCUAAAAGAAGAAGAGUUUAAAAUAAAGUAUAAUUGAGAAAUAUG.AU.U.AUCGAAGGAUUGA...........CCUUAAU.UC.A.UAAU..CACUCAAAAAAAAUAAAUAAUU..........AUG
#=GR CEVP01363226.1/1648-1793 CODON                             ......................................................STP.........................................................................................................AUG
#=GR CEVP01363226.1/1648-1793 TT_RNIE_SLOW                      .....................................................................................................................................................................
CEVX01015396.1/5174-5320                                        CACCAACACCUCAUAAUGGUUGUAGACCACCUAAGAGAAGAAGAGUAUAAUUAUUAAUUAAGUAUAACAAGGAGAAUAUUG.AU.U.AUCGAAGGAUUGA...........CCUUAAU.UC.A.UAAU..CACUCUUAAAAAAAAUAUAAAAU.........AUG
#=GR CEVX01015396.1/5174-5320 CODON                             ...............................................STP................................................................................................................AUG
#=GR CEVX01015396.1/5174-5320 TT_RNIE_SLOW                      .....................................................................................................................................................................
JCVI_SCAF_1096627738902/407-260                                 GAUGUUACUCCGACACCACACAACGGAUGUAGACCACCUAAAAGAAGAAGAGUUUAAAAGAAAGUAUAAUUGAGAAAUAUG.AU.U.AUCGAAGGAUUGA...........CCUUAAU.UC.A.UAAU..CACUCAAAAAAAAAUUAAAUAAUU........AUG
#=GR JCVI_SCAF_1096627738902/407-260 CODON                      ......................................................STP...........................................................................................AUG..............
#=GR JCVI_SCAF_1096627738902/407-260 TT_RNIE_SLOW               .....................................................................................................................................................................
JCVI_SCAF_1096627987680/7-151                                   AUGUUACUCCUACUCCACAUAAUGGCUGUAGACCACCAAAAAGAAGAAGAGUUUAAUAUAAGUAUAACAAUAGAGAUUUUG.AU.U.AUCGAAGGAUUGA...........CCUUAAU.UC.A.UAAU..CACUCUAAUAAAAAUUAAAAA...........AUG
#=GR JCVI_SCAF_1096627987680/7-151 CODON                        ..................................................................................................................................................................AUG
#=GR JCVI_SCAF_1096627987680/7-151 TT_RNIE_SLOW                 .....................................................................................................................................................................
JCVI_SCAF_1101668751912/891-747                                 AUGUUACUCCUACUCCACACAAUGGAUGUAGACCACCAAAAAGAAGAAGAGUAUAAUAUAAGUAUAACUAUAGAGAUUUUG.AU.U.AUCGAAGGAUUGA...........CCUUAAU.UC.A.UAAU..CACUCUAAUAAAAAUUAAAAA...........AUG
#=GR JCVI_SCAF_1101668751912/891-747 CODON                      .....................................................STP..........................................................................................................AUG
#=GR JCVI_SCAF_1101668751912/891-747 TT_RNIE_SLOW               .....................................................................................................................................................................
CENP01173649.1/17829-17975                                      GAUGUUACUCCAACACCACACAACGGAUGUAGACCACCUAAAAGAAGAAGAGUUUAAAAGAAAGUAUAAUUGAGAAAUUUG.AU.U.AUCGAAGGAUUGA...........CCUUAAU.UC.A.UAAU..CACUCAAAUAAAAUUAAAUAAUU.........AUG
#=GR CENP01173649.1/17829-17975 CODON                           ......................................................STP.........................................................................................................AUG
#=GR CENP01173649.1/17829-17975 TT_RNIE_SLOW                    .....................................................................................................................................................................
CENX01050295.1/1053-907                                         GAUGUUACACCCACACCACAUAACGGGUGUAGACCACCUAAAAGAAGAAGAGUUUAAAAUAAAGUAUAAUUGAGAAAUAUG.AU.U.AUCGAAGGAUUGA...........CCUUAAU.UC.A.UAAU..CGCUCAAAUAAAAUUAAAUAAUU.........AUG
#=GR CENX01050295.1/1053-907 CODON                              ......................................................STP.........................................................................................................AUG
#=GR CENX01050295.1/1053-907 TT_RNIE_SLOW                       .....................................................................................................................................................................
CEPW01055046.1/361-506                                          AUCACUCCUACUCCUCAUAACGGAUGUAGACCGCCAAAAAGAAGAAGAGUUUAAUAUAAGUAUAACAAAAAGAGAUUAUUG.AU.U.AUCGAAGGAUUGA...........CCUUAAU.UC.A.UAAU..CACUCUUAAAAAAAAAUUAAAA..........AUG
#=GR CEPW01055046.1/361-506 CODON                               ...................................................STP............................................................................................................AUG
#=GR CEPW01055046.1/361-506 TT_RNIE_SLOW                        .....................................................................................................................................................................
CESF01181460.1/176-31                                           AUCACUCCUACUCCUCACAAUGGAUGUAGACCGCCAAAAAGAAGAAGAGUUUAAUAUAAGUAUAACAAAAAGAGAUUAUUG.AU.U.AUCGAAGGAUUGA...........CCUUAAU.UC.A.UAAU..CACUCUUAAAAAAAAUUUAAAA..........AUG
#=GR CESF01181460.1/176-31 CODON                                ...................................................STP...............................................................................................................
#=GR CESF01181460.1/176-31 TT_RNIE_SLOW                         .....................................................................................................................................................................
CETY01166093.1/715-860                                          AUCACUCCUACUCCUCAUAAUGGAUGUAGACCACCAAAAAGAAGAAGAGUUUAAUAUAAGUAUAACAAAAAGAGAUUAUUG.AU.U.AUCGAAGGAUUGA...........CCUUAAU.UC.A.UAAU..CACUCUAAAAAAAAAUUUAAAA..........AUG
#=GR CETY01166093.1/715-860 CODON                               .....................................................................................................................................................................
#=GR CETY01166093.1/715-860 TT_RNIE_SLOW                        .....................................................................................................................................................................
CEUN01220636.1/226-370                                          AUGUUACUCCAACUCCACAUAAUGGAUGUAGACCACCAAAAAGAAGAAGAGUUUAAUAUAAGUAUAACUAUAGAGAUUUUG.AU.U.AUCGAAGGAUUGA...........CCUUAAU.UC.A.UAAU..CACUCUAAUAAAAAUUAAAAA...........AUG
#=GR CEUN01220636.1/226-370 CODON                               .....................................................STP..........................................................................................................AUG
#=GR CEUN01220636.1/226-370 TT_RNIE_SLOW                        .....................................................................................................................................................................
CEVP01121720.1/740-596                                          AUUACUCCUACUCCUCAUAAUGGAUGUAGACCACCAAAAAGAAGAAGAGUUUAAUAUAAGUAUAACAAAAAGAGAUUAUUG.AU.U.AUCGAAGGAUUGA...........CCUUAAU.UC.A.UAAU..CACUCUUAAAAAAUUUAAAAA...........AUG
#=GR CEVP01121720.1/740-596 CODON                               ...................................................STP...............................................................................................................
#=GR CEVP01121720.1/740-596 TT_RNIE_SLOW                        .....................................................................................................................................................................
CEVW01163295.1/123-1                                            CACCAACACCUCAUAAUGGUUGUAGACCACCUAAGAGAAGAAGAGUAUAAUUAUUAAUUAAGUAUAACAAGGAGAAUAUUG.AU.U.AUCGAAGGAUUGA...........CCUUAAU.UC.A.UAAU..CACUCUUAAAAA.......................
#=GR CEVW01163295.1/123-1 CODON                                 .....................................................................................................................................................................
#=GR CEVW01163295.1/123-1 TT_RNIE_SLOW                          .....................................................................................................................................................................
CEWH01074398.1/551-695                                          UGUUACUCCAACUCCUCACAAUGGAUGUAGACCACCUAAAAGAAGAAGAGUUUAAUUAUAAGUAUAACCAAAGAGGCAUUG.AU.U.AUCGAAGGAUUGA...........CCUUAAU.UC.A.UAAU..CACUCUUAAAAAUUUUAAAAA...........AUG
#=GR CEWH01074398.1/551-695 CODON                               ....................................................STP...........................................................................................................AUG
#=GR CEWH01074398.1/551-695 TT_RNIE_SLOW                        .....................................................................................................................................................................
85126595/788-644                                                UGUUACUCCUACUCCUCACAAUGGAUGUAGACCCCCUAAAAGAAGAAGAGUUUAAUAAUAAGUAUAAUAAUAGAGAUUUUG.AU.U.AUCGAAGGAUUGA...........CCUUAAU.UC.A.UAAUUACUCUAUAAAAAUUUAAAAA.............AUG
#=GR 85126595/788-644 CODON                                     ....................AUG..............................STP........................................................................AUG..................................
#=GR 85126595/788-644 TT_RNIE_SLOW                              .....................................................................................................................................................................
CEQM01038432.1/594-450                                          UGUUACACCUACUCCUCAUAACGGAUGUAGACCACCUAAAAGAAGAAGAGUUUAAUAAUAAGUAUAACAAUAGAGGUUUUG.AU.U.AUCGAAGGAUUGA...........CCUUAAU.UC.A.UAAUUACUCUAUAAAAAUUUAAAAA.............AUG
#=GR CEQM01038432.1/594-450 CODON                               ............................................................................................................................STP...................................AUG
#=GR CEQM01038432.1/594-450 TT_RNIE_SLOW                        .....................................................................................................................................................................
CEQW01046056.1/368-224                                          UGUUACUCCUACUCCUCAUAACGGAUGUAGACCUCCUAAAAGAAGAAGAGUUUAAUAAUAAGUAUAAUAAUAGAGAUUUUG.AU.U.AUCGAAGGAUUGA...........CCUUAAU.UC.A.UAAUUACUCUAUAAAAAUUUAAAAA.............AUG
#=GR CEQW01046056.1/368-224 CODON                               ....................................................STP...........................................................................................................AUG
#=GR CEQW01046056.1/368-224 TT_RNIE_SLOW                        .....................................................................................................................................................................
CESF01121287.1/719-865                                          CCCCUACUCCCCACAAUGGGUGUAGACCACCUAAAAGAAGAAGAGUAUAAUUAAUUUAAGUAUAACAAAAAGAGACUAUUG.AU.U.AUCGAAGGAUUGA...........CCUUAAU.UC.A.UAAUUACUCUUUAUAAAAUUUUAAAAA...........AUG
#=GR CESF01121287.1/719-865 CODON                               .....................................................................................................................................................................
#=GR CESF01121287.1/719-865 TT_RNIE_SLOW                        .....................................................................................................................................................................
CEUF01015480.1/379-523                                          UGUUACUCCUACUCCCCAUAACGGAUGUAGACCCCCUAAAAGAAGAAGAGUUUAAUAAUAAGUAUAAUAAUAGAGAUUUUG.AU.U.AUCGAAGGAUUGA...........CCUUAAU.UC.A.UAAUUACUCUAUAAAAAUUUAAAAA.............AUG
#=GR CEUF01015480.1/379-523 CODON                               ..................................................................................................................................................................AUG
#=GR CEUF01015480.1/379-523 TT_RNIE_SLOW                        .....................................................................................................................................................................
CAM_READ_0234809867/505-413                                     .....................................................AAUAAUAAGUAUAAUAAUAGAGAUUUUG.AU.U.AUCGAAGGAUUGA...........CCUUAAU.UC.A.UAAUUACUCUAAUAAAAAUUUAAAAA............AUG
#=GR CAM_READ_0234809867/505-413 CODON                          .....................................................................................................................................................................
#=GR CAM_READ_0234809867/505-413 TT_RNIE_SLOW                   .....................................................................................................................................................................
CENF01049817.1/1-134                                            ...........CUCCUCAUAACGGAUGUAGACCACCUAAAAGAAGAAGAGUUUAAUAAUAAGUAUAACAAUAGAGGUUUUG.AU.U.AUCGAAGGAUUGA...........CCUUAAU.UC.A.UAAUUACUCUAUAAAAAUUUAAAAA.............AUG
#=GR CENF01049817.1/1-134 CODON                                 ..................................................................................................................................................................AUG
#=GR CENF01049817.1/1-134 TT_RNIE_SLOW                          .....................................................................................................................................................................
CESW01020303.1/722-866                                          UGUUACACCUACACCCCAUAACGGAUGUAGACCCCCUAAAAGAAGAAGAGUUUAAUAAUAAGUAUAAUGAUAGAGAUUUUG.AU.U.AUCGAAGGAUUGA...........CCUUAAU.UC.A.UAAUUACUCUAUAAAAAUUUAAAAA.............AUG
#=GR CESW01020303.1/722-866 CODON                               ....................................................STP...........................................................................................................AUG
#=GR CESW01020303.1/722-866 TT_RNIE_SLOW                        .....................................................................................................................................................................
CEUH01049850.1/283-427                                          UGUUACUCCUACUCCUCAUAAUGGAUGUAGACCCCCUAAAAGAAGAAGAGUUUAAUAAUAAGUAUAAUAAUAGAGAUUUUG.AU.U.AUCGAAGGAUUGA...........CCUUAAU.UC.A.UAAUUACUCUAUAAAAAUUUAAAAA.............AUG
#=GR CEUH01049850.1/283-427 CODON                               ..................................................................................................................................................................AUG
#=GR CEUH01049850.1/283-427 TT_RNIE_SLOW                        .....................................................................................................................................................................
JCVI_SCAF_1096627517448/1481-1337                               AUGUAACCCCUACUCCACAUAAUGGAUGUAGACCACCAAAAAGAAGAAGAGUAUAAUAUAAGUAUAACUAUAGAGGUUUUG.AU.U.AUCGAAGGAUUGA...........CCUUAAU.UC.A.UAAU..CACUCUAAUAAAAAUUAAAAA...........AUG
#=GR JCVI_SCAF_1096627517448/1481-1337 CODON                    .....................................................STP..........................................................................................................AUG
#=GR JCVI_SCAF_1096627517448/1481-1337 TT_RNIE_SLOW             .....................................................................................................................................................................
JCVI_SCAF_1101668741877/1226-1082                               AUGUUACUCCUACUCCACAUAACGGCUGUAGACCACCAAAAAGAAGAAGAGUUUAAUAUAAGUAUAACAAUAGAGAUUUUG.AU.U.AUCGAAGGAUUGA...........CCUUAAU.UC.A.UAAU..CACUCUUAUAAAAAUUAAAAA...........AUG
#=GR JCVI_SCAF_1101668741877/1226-1082 CODON                    .....................................................STP.............................................................................................................
#=GR JCVI_SCAF_1101668741877/1226-1082 TT_RNIE_SLOW             .....................................................................................................................................................................
JGI20153J14295_10198722/131-280                                 ACUCCACUUCCACAUAAUGGUUGUAGACCUCCAAAAAGGAGAAGAGUAUAAUUAAAUAAUUUUUAACCGAUUGGGAAUUUG.AU.U.AUCGAAGGAUUUAG..........CCUUAAU.UC.A.UAAUCCCCCUAUCAAUUUAACAAAUAAAG.........AUG
#=GR JGI20153J14295_10198722/131-280 CODON                      ................................................STP...............................................................................................................AUG
#=GR JGI20153J14295_10198722/131-280 TT_RNIE_SLOW               .....................................................................................................................................................................
SA_S1_NOR05_45m_c10264163/159-249                               ........................................................UAAUUUUUAACCGAUUAGGAAUUCG.AU.U.AUCGAAGGAUUUAG..........CCUUAAU.UC.A.UAAUCCCUAUCAAUUAACAACUAAAG............AUG
#=GR SA_S1_NOR05_45m_c10264163/159-249 CODON                    ..................................................................................................................................................................AUG
#=GR SA_S1_NOR05_45m_c10264163/159-249 TT_RNIE_SLOW             .....................................................................................................................................................................
SI60aug11_100m_c1216415/117-1                                   UGUUACUCCUACUCCUCACAAUGGUUGUCGUCCACCAAAAAGAAGACGAGUAUAAUUAAAUUUUUAAUAUAUAGGAAACAG.AU.U.AUCGAAGGAUUAAG..........CCUUAAU.UC.A.UAGU..CCCUA..............................
#=GR SI60aug11_100m_c1216415/117-1 CODON                        ....................................................STP..............................................................................................................
#=GR SI60aug11_100m_c1216415/117-1 TT_RNIE_SLOW                 .....................................................................................................................................................................
SI34jun09_10m_1002524/5320-5174                                 UGUUACUCCUACUCCUCACAAUGGUUGUCGUCCACCAAAAAGAAGACGAGUAUAAUUAAAUUUUUAAUAUAUAGGAAACAG.AU.U.AUCGAAGGAUUAAG..........CCUUAAU.UC.A.UAGU..CCCUAUUGUAACAAAAACAGAA..........AUG
#=GR SI34jun09_10m_1002524/5320-5174 CODON                      ....................................................STP...........................................................................................................AUG
#=GR SI34jun09_10m_1002524/5320-5174 TT_RNIE_SLOW               .....................................................................................................................................................................
JGI1221J11331_1019349/1374-1220                                 CUCCAAUUCCUCACAAUGGAUGUCGUCCUCCUAAGAGACGUAGAGUAUAAUUUUAAAAGUAUAAACAAGAGGGAGACUACG.AU.U.AUCGAAGGAUUAAUAGUAAGA...CCUUAAU.UC.A.UAAU..CACCUUCUAAAAAAAUCAAAUAA.........AUG
#=GR JGI1221J11331_1019349/1374-1220 CODON                      ...............................................STP................................................................................................................AUG
#=GR JGI1221J11331_1019349/1374-1220 TT_RNIE_SLOW               .....................................................................................................................................................................
P_2C_Liq_1_UnCty_1022676/118-257                                UGUUACAGAAAUUAUCGAUGUAACUCCUUUACCACACAAUGGGUGUAGACCACCUAAACGUAGAAGAGUUUAAUUAAUACG.AU.U.AUCGAAGGAAUAGA..........CCUUAAU.UC.A.UAAU..CACAAAUCAAAUAGA.................AUG
#=GR P_2C_Liq_1_UnCty_1022676/118-257 CODON                     ......................................................................STP.........................................................................................AUG
#=GR P_2C_Liq_1_UnCty_1022676/118-257 TT_RNIE_SLOW              .....................................................................................................................................................................
SA_S1_NOR08_45m_c10303734/336-191                               UACGCCAAUGCCACACAAUGGAUGUCGUCCUCCUAAGAGAAGAAGAGUAUAAUUAAAUUAAUUCUAAACAAUAGGAAUUAG.AU.U.AUCGAAGGAAUAAAG.........CCUUAAU.UC.A.UAAU..CCCUAUUAACAAACAAAGAA............AUG
#=GR SA_S1_NOR08_45m_c10303734/336-191 CODON                    .................................................STP.................................................................................................................
#=GR SA_S1_NOR08_45m_c10303734/336-191 TT_RNIE_SLOW             .....................................................................................................................................................................
JGI24025J20009_10186048/461-315                                 CUAUGCCGCAUAAUGGCUGUAGACCUCCAAAAAGAAGAAGAGUUUAAUUAAUAUAAAUAUUUCAUAGGAAAUGUAGUUACG.AU.U.AUCGAAGGAUUAAG..........CCUUAAU.UC.A.UGAU..CACAUUUCCAAAUUAAAAGAAG..........AUG
#=GR JGI24025J20009_10186048/461-315 CODON                      ..................................................................................................................................................................AUG
#=GR JGI24025J20009_10186048/461-315 TT_RNIE_SLOW               .....................................................................................................................................................................
TDF_OR_ARG04_113m_c1035950/414-268                              CUAUGCCGCAUAAUGGCUGUAGACCCCCAAAAAGAAGAAGAGUUUAAUCAAUAUAAAUAUUUCAUAGGAAAUGUAGUUACG.AU.U.AUCGAAGGAUUAAG..........CCUUAAU.UC.A.UGAU..CACAUUUCCAAAUUAAAAGAAG..........AUG
#=GR TDF_OR_ARG04_113m_c1035950/414-268 CODON                   ............AUG.............................STP.............................................................................STP...................................AUG
#=GR TDF_OR_ARG04_113m_c1035950/414-268 TT_RNIE_SLOW            .....................................................................................................................................................................
TDF_MC_ARG02_113m_c1087976/91-237                               CUAUGCCACAUAAUGGCUGUAGACCUCCAAAAAGAAGAAGAGUUUAAUCAAUAUAAAUAUUUCAUAGGAAGUGUAGUUACG.AU.U.AUCGAAGGAUUAAG..........CCUUAAU.UC.A.UGAU..CACAUUUCCAAAUUAAAAGAAG..........AUG
#=GR TDF_MC_ARG02_113m_c1087976/91-237 CODON                    ..................................................................................................................................................................AUG
#=GR TDF_MC_ARG02_113m_c1087976/91-237 TT_RNIE_SLOW             .....................................................................................................................................................................
KGI_S1_ANT02_95m_c10052129/623-769                              CAAUGCCACAUAAUGGUUGUAGACCUCCAAAAAGAAGAAGAGUUUAAUCAAUAUAAAUAUUUCAUAGGAAGUGUAGUUACG.AU.U.AUCGAAGGAUUAAG..........CCUUAAU.UC.A.UAAU..CACAUUUCCAAAUUUAAAGAAG..........AUG
#=GR KGI_S1_ANT02_95m_c10052129/623-769 CODON                   ............................................STP...................................................................................................................AUG
#=GR KGI_S1_ANT02_95m_c10052129/623-769 TT_RNIE_SLOW            .....................................................................................................................................................................
P_2C_Liq_1_UnCty_1009183/569-715                                UACACCAAUUCCACAUAACGGUUGUCGUCCACCAAAAAGAAGAAGAGUAUAAUUAAAUAUUUUAACCAAUUAGGAAACAUG.AU.U.AUCGAAGGAUUAAG..........CCUUAAU.UC.A.UAAU..CCCUAAUUAUAACAAAAACAAA..........AUG
#=GR P_2C_Liq_1_UnCty_1009183/569-715 CODON                     .................................................STP..............................................................................................................AUG
#=GR P_2C_Liq_1_UnCty_1009183/569-715 TT_RNIE_SLOW              .....................................................................................................................................................................
CESF01214207.1/458-604                                          GUUACUCCUACUCCUCACAAUGGUUGUCGUCCACCAAAAAGAAGACGAGUAUAAUUAAAUUUUUUAAUAUAUAGGAAACAG.AU.U.AUCGAAGGAUUAAG..........CCUUAAU.UC.A.UAAU..CCCUAUUGUAACAAAAACAGAA..........AUG
#=GR CESF01214207.1/458-604 CODON                               ...................................................STP...........................................................PTS.................................................
#=GR CESF01214207.1/458-604 TT_RNIE_SLOW                        .....................................................................................................................................................................
PML_READ_00354242/1-107                                         .......................................AAAGAAGACGAGUAUAAUUAAAUUUUAAUAUAUAGGAAACAG.AU.U.AUCGAAGGAUUAAG..........CCUUAAU.UC.A.UAAU..CCCUAUUGUAACAAAACAGAA...........AUG
#=GR PML_READ_00354242/1-107 CODON                              ..................................................................................................................................................................AUG
#=GR PML_READ_00354242/1-107 TT_RNIE_SLOW                       .....................................................................................................................................................................
KGI_S2_ANT04_2345m_c1245894/336-234                             ............................................UAAUCAAUAUAAAUAUUUCAUAGGAAGUGUAGUUACG.AU.U.AUCGAAGGAUUAAG..........CCUUAAU.UC.A.UAAU..CACAUUUCCAAAUUAAAAGAAG..........AUG
#=GR KGI_S2_ANT04_2345m_c1245894/336-234 CODON                  ............................................AUG.............................................................................STP......................................
#=GR KGI_S2_ANT04_2345m_c1245894/336-234 TT_RNIE_SLOW           .....................................................................................................................................................................
KGI_S1_ANT02_95m_c10002151/5051-4905                            CAAUGCCACAUAAUGGUUGUAGACCUCCAAAAAGAAGAAGAGUUUAAUAAAUAUAAAUAUUUCAUAGGAAGUGUAGUUACG.AU.U.AUCGAAGGAUUAAG..........CCUUAAU.UC.A.UAAU..CACAUUUCCAAAUUUAAAGAAG..........AUG
#=GR KGI_S1_ANT02_95m_c10002151/5051-4905 CODON                 ............................................STP...................................................................................................................AUG
#=GR KGI_S1_ANT02_95m_c10002151/5051-4905 TT_RNIE_SLOW          .....................................................................................................................................................................
JGI24724J26744_10001772/14422-14567                             UACACCUAUGCCACACAACGGGUGUAGACCUCCAAAAAGAAGAAGAGUAUAAUUAAUUAAAUUUUAACCGUUAGGAAUUAG.AU.U.AUCGAAGGAUUAAG..........CCUUAAU.UC.A.UAAU..CCCUAUCAUUAACAAAAUAAG...........AUG
#=GR JGI24724J26744_10001772/14422-14567 CODON                  .................................................STP..............................................................................................................AUG
#=GR JGI24724J26744_10001772/14422-14567 TT_RNIE_SLOW           .....................................................................................................................................................................
KGI_S1_ANT01_95m_c10016085/838-692                              CUAUGCCACAUAAUGGCUGUAGACCUCCAAAAAGAAGAAGAGUUUAAUCAAUAUAAAUAUUUCAUAGGAAGUGUAGUUACG.AU.U.AUCGAAGGAUUAAG..........CCUUAAU.UC.A.UAAU..CACAUUUCCAAAUUUAAAGAAG..........AUG
#=GR KGI_S1_ANT01_95m_c10016085/838-692 CODON                   ............................................STP...................................................................................................................AUG
#=GR KGI_S1_ANT01_95m_c10016085/838-692 TT_RNIE_SLOW            .....................................................................................................................................................................
KGI_S1_ANT03_95m_c1000649/2299-2154                             ACACCUAUGCCACACAACGGUUGUAGACCUCCAAAAAGAAGAAGAGUAUAAUUAAUUUAAAUUUUAACCGAUAGGAAUUUG.AU.U.AUCGAAGGAUUAAG..........CCUUAAU.UC.A.UAAU..CCCUAUCAUUAACAAAAAGAA...........AUG
#=GR KGI_S1_ANT03_95m_c1000649/2299-2154 CODON                  ................................................STP...............................................................................................................AUG
#=GR KGI_S1_ANT03_95m_c1000649/2299-2154 TT_RNIE_SLOW           .....................................................................................................................................................................
SI48aug10_10m_c1075429/75-221                                   GUUACUCCUACUCCUCAUAAUGGUUGUCGUCCACCAAAAAGAAGACGAGUAUAAUUAAAUUUUUUAAUAUAUAGGAAACAG.AU.U.AUCGAAGGAUUAAG..........CCUUAAU.UC.A.UAAU..CCCUAUUGUAACAAAAACAGAA..........AUG
#=GR SI48aug10_10m_c1075429/75-221 CODON                        .....................................................................................................................................................................
#=GR SI48aug10_10m_c1075429/75-221 TT_RNIE_SLOW                 .....................................................................................................................................................................
JGI20152J14361_10073408/183-37                                  UGUUACUCCUACUCCUCACAAUGGUUGUCGUCCACCAAAAAGAAGACGAGUAUAAUUAAAUUUUUAAUAUAUAGGAAACAG.AU.U.AUCGAAGGAUUAAG..........CCUUAAU.UC.A.UAAU..CCCUAUUGUAACAAAAACAGAA..........AUG
#=GR JGI20152J14361_10073408/183-37 CODON                       ....................................................STP..........................................................PTS.................................................
#=GR JGI20152J14361_10073408/183-37 TT_RNIE_SLOW                .....................................................................................................................................................................
JGI24023J19991_10048106/1762-1677                               .............................................................UCAUAGGGGGUGUAGUUACG.AU.U.AUCGAAGGAUUAAG..........CCUUAAU.UC.A.UAAU..CACAUUUCCAAAUUUAAAGAAG..........AUG
#=GR JGI24023J19991_10048106/1762-1677 CODON                    ..................................................................................................................................................................AUG
#=GR JGI24023J19991_10048106/1762-1677 TT_RNIE_SLOW             .....................................................................................................................................................................
SA_S1_NOR05_45m_c10501087/54-199                                CACCUAUGCCACAUAACGGUUGUAGACCUCCAAAAAGAAGAAGAGUAUAAUUAAUUAAAUUUUAACCGAUAGGAUUGUUUG.AU.U.AUCGAAGGAUUAAG..........CCUUAAU.UC.A.UAAU..CCCUAUCAUUAACAAAAAGAA...........AUG
#=GR SA_S1_NOR05_45m_c10501087/54-199 CODON                     ...............................................STP................................................................................................................AUG
#=GR SA_S1_NOR05_45m_c10501087/54-199 TT_RNIE_SLOW              .....................................................................................................................................................................
KGI_S2_ANT05_2345m_c1026215/838-692                             CNAUGCCACAUAAUGGCUGUAGACCUCCAAAAAGAAGAAGAGUUUAAUCAAUAUAAAUAUUUCAUAGGAAGUGUAGUUACG.AU.U.AUCGAAGGAUUAAG..........CCUUAAU.UC.A.UAAU..CACAUUUCCAAAUUUAAAGAAG..........AUG
#=GR KGI_S2_ANT05_2345m_c1026215/838-692 CODON                  ............................................STP......................................................................................................................
#=GR KGI_S2_ANT05_2345m_c1026215/838-692 TT_RNIE_SLOW           .....................................................................................................................................................................
JGI24025J20009_10005367/6335-6190                               UACACCUAUGCCACACAACGGGUGUAGACCUCCAAAAAGAAGAAGAGUAUAAUUAAUUAAAUUUUAACCGUUAGGAAUUAG.AU.U.AUCGAAGGAUUAAG..........CCUUAAU.UC.A.UAAU..CCCUAUCAUUAACAAAACAAG...........AUG
#=GR JGI24025J20009_10005367/6335-6190 CODON                    .................................................STP..............................................................................................................AUG
#=GR JGI24025J20009_10005367/6335-6190 TT_RNIE_SLOW             .....................................................................................................................................................................
NC_014472.1/807102-806956                                       CAAUGCCACAUAACGGGUGUAGACCUCCAAAAAGAAGAAGAGUUUAAUUAAUAUUAAUAUUUCAAAGGAGGUGUAGUUACG.AU.U.AUCGAAGGAUUAAG..........CCUUAAU.UC.A.UAAU..CACAUUUCCAAAUUAAAAGAAG..........AUG
#=GR NC_014472.1/807102-806956 CODON                            ............................................STP...................................................................................................................AUG
#=GR NC_014472.1/807102-806956 TT_RNIE_SLOW                     .....................................................................................................................................................................
SA_S1_NOR08_45m_c10423185/23-169                                CAAUGCCACAUAAUGGCUGUAGACCUCCAAAAAGAAGAAGAGUUUAAUCAAUAUAAAUAUUUCAUAGGAAGUGUAGUUACG.AU.U.AUCGAAGGAUUAAG..........CCUUAAU.UC.A.UAAU..CACAUUUCCAAAUUUAAAGAAG..........AUG
#=GR SA_S1_NOR08_45m_c10423185/23-169 CODON                     ..................................................................................................................................................................AUG
#=GR SA_S1_NOR08_45m_c10423185/23-169 TT_RNIE_SLOW              .....................................................................................................................................................................
SA_S1_NOR08_45m_c10214572/1-123                                 ........................CUCCAAAAAGAAGAAGAGUUUAAUCAAUAUAAAUAUUUCAUAGGAAGUGUAGUUACG.AU.U.AUCGAAGGAUUAAG..........CCUUAAU.UC.A.UNAU..CACAUUUCCAAAUUAAAAGAAG..........AUG
#=GR SA_S1_NOR08_45m_c10214572/1-123 CODON                      ..................................................................................................................................................................AUG
#=GR SA_S1_NOR08_45m_c10214572/1-123 TT_RNIE_SLOW               .....................................................................................................................................................................
JGI20156J14371_10031151/142-288                                 UGUUACUCCNACUCCNCANAAUGGUUGUCGUCCACCAAAAAGAAGACGAGUAUAAUUAAAUUUUUAAUAUAUAGGAANCAG.AU.U.AUCGAAGGANUAAG..........CCUUAAU.UC.A.UAAU..CCCUAUUGUAACAAAAACAGAA..........AUG
#=GR JGI20156J14371_10031151/142-288 CODON                      ..................................................................................................................................................................AUG
#=GR JGI20156J14371_10031151/142-288 TT_RNIE_SLOW               .....................................................................................................................................................................
NCBI_READ_1112777383475/812-667                                 UUACACCAGUACCUCACAAUGGUGUCGUCCACUAAGAGAAGAAGAGUAUAAUUAAAUAUUUUAACUAAGUAGGAUUUUUAG.AU.U.AUCGAAGGAAUAAG..........CCUUAAU.UC.A.UAAU..CCCUACUUUAAUAACAACGAA...........AUG
#=GR NCBI_READ_1112777383475/812-667 CODON                      ...........................................................................................................................................AUG.......................
#=GR NCBI_READ_1112777383475/812-667 TT_RNIE_SLOW               .....................................................................................................................................................................
NCBI_READ_1112788432221/869-724                                 UACACCAGUUCCUCACAAUGGUUGUCGUCCACUAAGAGAAGAAGAGUAUAAUUAAAUAUUUUAACUAAGUAGGAUUUUUAG.AU.U.AUCGAAGGAAUAAG..........CCUUAAU.UC.A.UAAU..CCCUACUUUAAUAACAACGAA...........AUG
#=GR NCBI_READ_1112788432221/869-724 CODON                      ...........................................................................................................................................AUG.......................
#=GR NCBI_READ_1112788432221/869-724 TT_RNIE_SLOW               .....................................................................................................................................................................
NCBI_READ_1112494047845/519-664                                 ACACCAGUUCCUCACAAUGGUUGUCGUCCACCUAAGAGAAGAAGAGUAUAAUUAAAUAUUUUAACUAAGUAGGAUUUUUAG.AU.U.AUCGAAGGAAUAAG..........CCUUAAU.UC.A.UAAU..CCCUACUUUAAUAACAACGAA...........AUG
#=GR NCBI_READ_1112494047845/519-664 CODON                      .............................................STP..................................................................................................................AUG
#=GR NCBI_READ_1112494047845/519-664 TT_RNIE_SLOW               .....................................................................................................................................................................
2236876010_0236984/452-298                                      UAAUAGAUGUUACUCCAUUACCACACAAUGGUUGUCGACCUCCUAAAAGAAGAAGAGUAUAAUUAAAUAACAAUCGCUGAG.GU.U.AUCGAAGGAUUAAAUUAAGA....CCUUAAU.UC.A.UAAU..CGUUGAAGCAAAAACUACUAUAAA........AUG
#=GR 2236876010_0236984/452-298 CODON                           ...........................................................STP.......................................................................................................
#=GR 2236876010_0236984/452-298 TT_RNIE_SLOW                    .....................................................................................................................................................................
JGI20160J14292_10208151/64-218                                  UAAUAGAUGUUACUCCAUUACCACACAAUGGUUGUCGACCUCCUAAAAGAAGAAGAGUAUAAUUAAUUAACAAUCGCUGAG.AU.U.AUCGAAGGAUUAAAUUAAGA....CCUUAAU.UC.A.UAAU..CGUUGAAGCAAAAACUACUAUAAA........AUG
#=GR JGI20160J14292_10208151/64-218 CODON                       ...........................................................STP....................................................................................................AUG
#=GR JGI20160J14292_10208151/64-218 TT_RNIE_SLOW                .....................................................................................................................................................................
JGI20155J14468_10404061/236-82                                  UAAUAGAUGUUACUCCAUUGCCACACAAUGGUUGUCGACCUCCUAAAAGAAGAAGAGUAUAAUUAAAUAACAAUCGCUGAG.AU.U.AUCGAAGGAUUAAAUUAAGA....CCUUAAU.UC.A.UAAU..CGUUGAAGCAAAAACUACUAUAAA........AUG
#=GR JGI20155J14468_10404061/236-82 CODON                       ...........................................................STP....................................................................................................AUG
#=GR JGI20155J14468_10404061/236-82 TT_RNIE_SLOW                .....................................................................................................................................................................
SA_S1_NOR08_45m_c10274690/7-151                                 UUACACCAAUGCCACAUAAUGGAUGUCGUCCUCCUAAGAGAAGAAGAGUAUAAUUAAAUUAAUUCUAACAAUAGGAACUAG.AU.U.AUCGAAGGACUAAG..........CCUUAAU.UC.A.UAAU..CCCUAUUAAUAAACAAAGAA............AUG
#=GR SA_S1_NOR08_45m_c10274690/7-151 CODON                      ..................................................................................................................................................................AUG
#=GR SA_S1_NOR08_45m_c10274690/7-151 TT_RNIE_SLOW               .....................................................................................................................................................................
2236876010_0455091/451-307                                      AUGUUACUCCAACACCUCACAAUGGUUGUCGUCCACCAAAAAGAAGACGAGUAUAAUAAAUUUUUAAUUAAUAGGAAUCAG.AU.U.AUCGAAGGAGUAAG..........CCUUAAU.UC.A.UAAU..CCCUAUUACAAAACAAAGAA............AUG
#=GR 2236876010_0455091/451-307 CODON                           .....................................................STP..........................................................................................................AUG
#=GR 2236876010_0455091/451-307 TT_RNIE_SLOW                    .....................................................................................................................................................................
2236876010_0562821/227-93                                       ...........ACCUCAACAAUUGGUUNUCGUCCACCAAAAAGAAGACGAGUAUAAUAAAUUUUAAUUAAUAGGAAAUCAG.AU.U.AUCGAAGGAGUAAG..........CCUUAAU.UC.A.UAAU..CCCUAUUACAAAACAAAAGAA...........AUG
#=GR 2236876010_0562821/227-93 CODON                            ..................................................................................................................................................................AUG
#=GR 2236876010_0562821/227-93 TT_RNIE_SLOW                     .....................................................................................................................................................................
DelMOWin2010_c10188673/453-307                                  AUGUUACUCCAACGCCUCAUAAUGGUUGUCGUCCACCAAAAAGAAGACGAGUAUAAUUUAAUUUUAAUUGAUAGGAAUCAG.AU.U.AUCGAAGGAGUAAG..........CCUUAAU.UC.A.UAAU..CCCUAUUGUAACAUAAAUAGAA..........AUG
#=GR DelMOWin2010_c10188673/453-307 CODON                       .....................................................STP.............................................................................................................
#=GR DelMOWin2010_c10188673/453-307 TT_RNIE_SLOW                .....................................................................................................................................................................
SA_S1_NOR02_45m_c1174201/224-79                                 UACUCCAAUGCCACACAAUGGUUGUAGACCACCAAAGAGAAGAAGAGUAUAAUUAAUUAAUUUUUAACCGACAGGAGUUAG.AU.U.AUCGAAGGAGUAAG..........CCUUAAU.UC.A.UAAU..CCCUGUCAAUAACAUAAAAAA...........AUG
#=GR SA_S1_NOR02_45m_c1174201/224-79 CODON                      .................................................STP.................................................................................................................
#=GR SA_S1_NOR02_45m_c1174201/224-79 TT_RNIE_SLOW               .....................................................................................................................................................................
JCVI_SCAF_1096626910919/1030-885                                GAUGUUACUCCAACACCUCACAAUGGUUGUCGUCCACCAAAAAGAAGACGAGUAUAAUAAAUUUUAAUUGAUAGGAAUCAG.AU.U.AUCGAAGGAGUAAG..........CCUUAAU.UC.A.UAAU..CCCUAUUACAAAACAAAAGAA...........AUG
#=GR JCVI_SCAF_1096626910919/1030-885 CODON                     ......................................................STP...........................................................AU.G.............................................
#=GR JCVI_SCAF_1096626910919/1030-885 TT_RNIE_SLOW              .....................................................................................................................................................................
DelMOSum2010_c10659421/151-5                                    UGUUACUCCAACUCCUCAUAAUGGUUGUCGUCCACCAAAAAGAAGACGAGUAUAAUUAAUUUUUUAAUAUAUAGGAAUCAG.AU.U.AUCGAAGGAGUAAG..........CCUUAAU.UC.A.UAAU..CCCUAUUGUAACAAAAACAGAA..........AUG
#=GR DelMOSum2010_c10659421/151-5 CODON                         ....................................................STP..............................................................................................................
#=GR DelMOSum2010_c10659421/151-5 TT_RNIE_SLOW                  .....................................................................................................................................................................
2236876010_0311705/360-476                                      AUGUUACUCCAACACCUCACAAUGGUUGUCGUCCACCAAAAAAGAAGACGAGUAUAAUAAAUUUUAAUUAAUAGGAAUCAG.AU.U.AUCGAAGGAGUAAG..........CCUUAAU.UC.A.UAAU..CCCUA..............................
#=GR 2236876010_0311705/360-476 CODON                           ....................................................................STP..............................................................................................
#=GR 2236876010_0311705/360-476 TT_RNIE_SLOW                    .....................................................................................................................................................................
2236876010_0138022/244-390                                      ACGUUACUCCAACUCCUCAUAAUGGUUGUCGUCCACCAAAAAGAAGACGAGUAUAAUUAAAUUUUAAUAUAUAGGAACCAG.AU.U.AUCGAAGGAGUAAG..........CCUUAAU.UC.A.UAAU..CCCUAUUGUAACAAAAACAGAA..........AUG
#=GR 2236876010_0138022/244-390 CODON                           .....................................................................................................................................................................
#=GR 2236876010_0138022/244-390 TT_RNIE_SLOW                    .....................................................................................................................................................................
2236876010_0157521/1-128                                        ..................UCACAAUGGUUGUCGUCCACCAAAAGAAGACGAGUAUAAUAAAUUUUAAUUAAUAGGAAUCAG.AU.U.AUCGAAGGAGUAAG..........CCUUAAU.UC.A.UAAU..CCCUAUUACAAAACAAAAGAA...........AUG
#=GR 2236876010_0157521/1-128 CODON                             ..................................................................................................................................................................AUG
#=GR 2236876010_0157521/1-128 TT_RNIE_SLOW                      .....................................................................................................................................................................
SA_S1_NOR05_45m_c10203477/225-371                               UACUCCAAUGCCACACAAUGGUUGUAGACCACCAAAGAGAAGAAGAGUAUAAUUAAUAAAUUUUUAACCGAUAGGAUGAAG.AU.U.AUCGAAGGAGUAAG..........CCUUAAU.UC.A.UAAU..CCCUAUCAAUUAACAAAAAGAA..........AUG
#=GR SA_S1_NOR05_45m_c10203477/225-371 CODON                    .................................................STP.......................................................................................PTS.......................
#=GR SA_S1_NOR05_45m_c10203477/225-371 TT_RNIE_SLOW             .....................................................................................................................................................................
JGI20157J14317_10005668/2595-2450                               GAUGUUACUCCAGCACCUCACAAUGGUUGUCGUCCACCAAAAAGAAGACGAGUAUAAUAAAUUUUAAUUGAUAGGAAUCAG.AU.U.AUCGAAGGAGUAAG..........CCUUAAU.UC.A.UAAU..CCCUAUUACAAAACAAAAGAA...........AUG
#=GR JGI20157J14317_10005668/2595-2450 CODON                    ......................................................STP.........................................................................................................AUG
#=GR JGI20157J14317_10005668/2595-2450 TT_RNIE_SLOW             .....................................................................................................................................................................
CEWR01000864.1/492-638                                          AGAAGAAGAGUUUAAGCUGAAUUCAUUUCAGUUUCUAUUUGAGUAUUAGUAGAAUUUAUAUUUUAACUUAAUAGGAAUCAG.AU.U.AUCGAAGGAGUAAG..........CCUUAAU.UC.A.UAAU..CCCUAUUUAUAACAAAAAAGAA..........AUG
#=GR CEWR01000864.1/492-638 CODON                               ............STP...................................................................................................................................................AUG
#=GR CEWR01000864.1/492-638 TT_RNIE_SLOW                        .....................................................................................................................................................................
2236876010_0363029/210-338                                      GAUGUUACUCCAACACCUCACAAUGGUUGUCGUCCACCAAAAAGAAGACGAGUAUAAUAAAUUUUAAUUAAUAGGAAUCAG.AU.U.AUCGAAGGAGUAAG..........CCUUAAU.UC.A.UAAU..CCCUAUU............................
#=GR 2236876010_0363029/210-338 CODON                           ......................................................STP............................................................................................................
#=GR 2236876010_0363029/210-338 TT_RNIE_SLOW                    .....................................................................................................................................................................
2236876010_0242303/185-330                                      ACGUUACUCCAACUCCUCAUAAUGGUUGUCGUCCACCAAAAAGAAGACGAGUAUAAUUAAAUUUUAAUAUAUAGGAACCAG.AU.U.AUCGAAGGAGUAAG..........CCUUAAU.UC.A.UAAU..CCCUAUUGUAACAAAACAGAA...........AUG
#=GR 2236876010_0242303/185-330 CODON                           .....................................................................................................................................................................
#=GR 2236876010_0242303/185-330 TT_RNIE_SLOW                    .....................................................................................................................................................................
2236876010_0101955/252-106                                      GAUGUUACUCCAACUCCUCAUAAUGGUUGUCGUCCACCAAAAGAAGACGAGUAUAAUUAAUUUUUAAUAUAUAGGAAUCAG.AU.U.AUCGAAGGAGUAAG..........CCUUAAU.UC.A.UAAU..CCCUAUUGUAACAAAAACAGAA..........AUG
#=GR 2236876010_0101955/252-106 CODON                           .........................................................STP......................................................................................................AUG
#=GR 2236876010_0101955/252-106 TT_RNIE_SLOW                    .....................................................................................................................................................................
DelMOSum2011_c10001719/690-545                                  GAUGUUACUCCAACACCUCACAAUGGUUGUCGUCCACCAAAAAGAAGACGAGUAUAAUAAAUUUUAAUUGAUAGGAAUCAG.AU.U.AUCGAAGGAGUAAG..........CCUUAAU.UC.A.UAAU..CCCUAUUGCAAAACAAAAGAA...........AUG
#=GR DelMOSum2011_c10001719/690-545 CODON                       ......................................................STP.........................................................................................................AUG
#=GR DelMOSum2011_c10001719/690-545 TT_RNIE_SLOW                .....................................................................................................................................................................
SA_S1_NOR05_45m_c10530560/260-159                               ............................................GAGUAUAAUUAAUUAAUUUUUAACCGACAGGAGUUAG.AU.U.AUCGAAGGAGUAAG..........CCUUAAU.UC.A.UAAU..CCCUGUCAAUAACAUAAAAAA...........AUG
#=GR SA_S1_NOR05_45m_c10530560/260-159 CODON                    .....................................................................................................................................................................
#=GR SA_S1_NOR05_45m_c10530560/260-159 TT_RNIE_SLOW             .....................................................................................................................................................................
DelMOSum2011_c10529643/289-143                                  UGUUACUCCAACUCCACAUAAUGGUUGUCGUCCACCAAAAAGAAGACGAGUAUAAUUAAUUUUUUAAUAUAUAGGAAUCAG.AU.U.AUCGAAGGAGUAAG..........CCUUAAU.UC.A.UAAU..CCCUAUUGUAACAAAAACAGAA..........AUG
#=GR DelMOSum2011_c10529643/289-143 CODON                       ....................................................STP..............................................................................................................
#=GR DelMOSum2011_c10529643/289-143 TT_RNIE_SLOW                .....................................................................................................................................................................
JGI20156J14371_10646125/167-21                                  UGUAACUCCAAUUCCUCAUAAUGGUUGUCGUCCACCAAAAAGAAGACGAGUAUAAUAAAUAUUUUAAUAGAUAGGAGUUAG.AU.U.AUCGAAGGAGUAAG..........CCUUAAU.UC.A.UAAU..CCCUAUCAUAACUAAAUUAGAA..........AUG
#=GR JGI20156J14371_10646125/167-21 CODON                       ....................................................STP..............................................................................................................
#=GR JGI20156J14371_10646125/167-21 TT_RNIE_SLOW                .....................................................................................................................................................................
NZ_JPDS01000002.1/1347519-1347665                               UUACACCUAUUCCUCAUAAUGGAUGUCGUCCACCAAAGAGAAGAAGAGUAUAAUUAAAUAUUUUAACUUGAUAGGAAUCAG.AU.U.AUCGAAGGAGUAAG..........CCUUAAU.UC.A.UAAU..CCCUAUCUAUAACAAAAAAGAA..........AUG
#=GR NZ_JPDS01000002.1/1347519-1347665 CODON                    ..................................................STP.............................................................................................................AUG
#=GR NZ_JPDS01000002.1/1347519-1347665 TT_RNIE_SLOW             .....................................................................................................................................................................
2236876010_0517953/291-145                                      GUUACUCCAACACCUCACAAUGGUUGUCGUACCACCAAAAAGAAGACGAGUAUAAUAAAUUUUUAAUUAAAUAGGAAUCAG.AU.U.AUCGAAGGAGUAAG..........CCUUAAU.UC.A.UAAU..CCCUAUUACAAAAACAAAAGAA..........AUG
#=GR 2236876010_0517953/291-145 CODON                           .....................................................................................................................................................................
#=GR 2236876010_0517953/291-145 TT_RNIE_SLOW                    .....................................................................................................................................................................
2236876010_0238370/429-357                                      ...........................................................................AAUCAG.AU.U.AUCGAAGGAGUAAG..........CCUUAAU.UC.A.UAAU..CCCUAUUAACAAAAACAAAAGAA.........AUG
#=GR 2236876010_0238370/429-357 CODON                           ..................................................................................................................................................................AUG
#=GR 2236876010_0238370/429-357 TT_RNIE_SLOW                    .....................................................................................................................................................................
2236876010_0136465/130-1                                        GUUACUCCAACCACCUCACAAUGGUUGUCGUCCAACCAAAAAGAAGACGAGUAUAAUUAAAUUUUAAUUAAUAGGAAUCAG.AU.U.AUCGAAGGAGUAAG..........CCUUAAU.UC.A.UAAU..CCCUAUCUGAGUCGGAGA.................
#=GR 2236876010_0136465/130-1 CODON                             .....................................................................................................................................................................
#=GR 2236876010_0136465/130-1 TT_RNIE_SLOW                      .....................................................................................................................................................................
SI60aug11_200m_c1106132/387-274                                 .................................UAAAAAGAAUAUCAAAAUUAAUUAUAUUUUAACUUGAUAGGAACUAAG.AU.U.AUCGAAGGAGUAAG..........CCUUAAU.UC.A.UAAU..CCCUAUCUAUAACAAAAAAGAA..........AUG
#=GR SI60aug11_200m_c1106132/387-274 CODON                      ..................................................................................................................................................................AUG
#=GR SI60aug11_200m_c1106132/387-274 TT_RNIE_SLOW               .....................................................................................................................................................................
CERM01023755.1/1571-1716                                        GAUGUUACUCCAACACCUCACAAUGGUUGUCGUCCACCAAAAAGAAGACGAGUAUAAUAAAUUUUAAUUGAUAGGAAUCAG.AU.U.AUCGAAGGAGUAAG..........CCUUAAU.UC.A.UAAU..CCCUAUUAUAAAACAAAAGAA...........AUG
#=GR CERM01023755.1/1571-1716 CODON                             ......................................................STP.........................................................................................................AUG
#=GR CERM01023755.1/1571-1716 TT_RNIE_SLOW                      .....................................................................................................................................................................
NZ_AUMF01000009.1/79146-79002                                   AGUUGAAUUAACUUCAACUUAUAUUUUAUUUAGCGUACUUUUGUGCGCAAUUAAAAAUAUUUUAACUAAGGUAGGAACAAG.AU.U.AUCGAAGGAGUAAG..........CCUUAAU.UC.A.UAAU..CCCUACUAAAACAAUAAGAA............AUG
#=GR NZ_AUMF01000009.1/79146-79002 CODON                        P.................................................................................................................................................................AUG
#=GR NZ_AUMF01000009.1/79146-79002 TT_RNIE_SLOW                 .....................................................................................................................................................................
2236876010_0403020/1-76                                         .......................................................................UAGGAAUCAG.AU.U.AUCGAAGGAGUAAG..........CCUUAAU.UC.A.UAAU..CCCUAUUACAAAAACAAAAGAA..........AUG
#=GR 2236876010_0403020/1-76 CODON                              ..................................................................................................................................................................AUG
#=GR 2236876010_0403020/1-76 TT_RNIE_SLOW                       .....................................................................................................................................................................
CEPZ01013735.1/142078-141931                                    UACGCCAAUGCCACACAAUGGAUGUCGCCCUCCUAAAAGAAGAAGAGUUUAAUUUAUAUACAUAUUUCAUUUGGGAAUACG.AU.U.AUCGAAGGAGGAAG..........CCUUAAU.UC.A.UAAU..CCCCGAAGCAAAAAGAAAAUCAA.........AUG
#=GR CEPZ01013735.1/142078-141931 CODON                         .................................................STP..............................................................................................................AUG
#=GR CEPZ01013735.1/142078-141931 TT_RNIE_SLOW                  .....................................................................................................................................................................
KGI_S2_ANT04_2345m_c1133551/426-281                             UGCCACACAAUGGUUGUAGACCUCCAAAGAGAAGAAGAGUUUAAUAAAUCACUAUAUAAUUUCACAGAAGUGUACNANACG.AU.U.AUCGAAGGAGGAAG..........CCUUAAU.UC.A.UAAU..CACACUUCAAACUAAAAGAAA...........AUG
#=GR KGI_S2_ANT04_2345m_c1133551/426-281 CODON                  ............................................................................................................................STP......................................
#=GR KGI_S2_ANT04_2345m_c1133551/426-281 TT_RNIE_SLOW           .....................................................................................................................................................................
SA_S1_NOR05_45m_c10020030/1224-1369                             UGCCGCACAACGGUUGUAGACCACCAAAAAGAAGAAGAGUUUAAUAAAUCACUAUAUAAUUUCACAGAGGUGUACUAAACG.AU.U.AUCGAAGGAGGAAG..........CCUUAAU.UC.A.UAAU..CACACUUCAAACUAAAAGAAA...........AUG
#=GR SA_S1_NOR05_45m_c10020030/1224-1369 CODON                  .........................................STP......................................................................................................................AUG
#=GR SA_S1_NOR05_45m_c10020030/1224-1369 TT_RNIE_SLOW           .....................................................................................................................................................................
JGI20152J14361_10000017/6966-7111                               UUACACCAAUGCCGCACAACGGUUGUCGUCCACCAAAGCGAAGAAGAGUAUAAUUAAAUAUUUUAACUAAGUAGGAUUCCG.AU.U.AUCGAAGGAGAUAG..........CCUUAAU.UC.A.UAAU..CCCUACUUUAAUAACAACGAA...........AUG
#=GR JGI20152J14361_10000017/6966-7111 CODON                    ..................................................STP.............................................................................................................AUG
#=GR JGI20152J14361_10000017/6966-7111 TT_RNIE_SLOW             .....................................................................................................................................................................
DelMOSum2011_c10004810/4319-4174                                UUACACCAAUGCCGCACAACGGUUGUCGUCCACCAAAGCGAAGAAGAGUAUAAGUAAAUAUUUUAACUAAGUAGGAUUCCG.AU.U.AUCGAAGGAGAUAG..........CCUUAAU.UC.A.UAAU..CCCUACUUUAAUAACAACGAA...........AUG
#=GR DelMOSum2011_c10004810/4319-4174 CODON                     ..................................................STP.............................................................................................................AUG
#=GR DelMOSum2011_c10004810/4319-4174 TT_RNIE_SLOW              .....................................................................................................................................................................
JGI20154J14316_10079454/315-170                                 AUUUUUCUGAUUAAAUGCUGAAUUUAUUUCAGCAACAAAAAAAGAAUAUCAAUUAUUAUAUUUUAACUAAGUAGGAAUUCG.AU.U.AUCGAAGGAGAUAG..........CCUUAAU.UC.A.UAAU..CCCUGCUUUAAUAACAACGAA...........AUG
#=GR JGI20154J14316_10079454/315-170 CODON                      .....................................................................................................................................................................
#=GR JGI20154J14316_10079454/315-170 TT_RNIE_SLOW               .....................................................................................................................................................................
NZ_LBMG01000016.1/14652-14505                                   UACUCCAUUACCACACAAUGGAUGUAGACCUCCAAAAAGAAGAAGAGUAUAAUUAAUUUAAUUUUCAUUGAGAGAUUAACG.AU.U.AUCGAAGGAGAAAG..........CCUUAAU.UC.A.UAAU..CACUCUCAUAAUAACUAUUAGAA.........AUG
#=GR NZ_LBMG01000016.1/14652-14505 CODON                        .................................................STP..............................................................................................................AUG
#=GR NZ_LBMG01000016.1/14652-14505 TT_RNIE_SLOW                 .....................................................................................................................................................................
KGI_S1_ANT01_95m_c10057790/1131-985                             CCUAUGCCUCAUAAUGGGUGUAGACCUCCUAAAAGAAGAAGAGUAUAAUUUAAUAAAAUUUUUAACAGAUAGGAUUGUUUG.AU.U.AUCGAAGGAGAAAG..........CCUUAAU.UC.A.UAAU..CCCUAUCAAUAAACAAUAAGAA..........AUG
#=GR KGI_S1_ANT01_95m_c10057790/1131-985 CODON                  .............................................STP..................................................................................................................AUG
#=GR KGI_S1_ANT01_95m_c10057790/1131-985 TT_RNIE_SLOW           .....................................................................................................................................................................
JGI20160J14292_10195876/397-251                                 ACUAGUUUCAGUUGACGUCGAAUUAAUUUCGUCACCUCUUAUCAGAAAAAUAAUUAUAUUUUUAACAAGAUAGGAUCUAAG.AU.U.AUCGAAGGAGAAAG..........CCUUAAU.UC.A.UAAU..CCCUAUCUAUAACACAAAAGAA..........AUG
#=GR JGI20160J14292_10195876/397-251 CODON                      .....................................................................................................................................................................
#=GR JGI20160J14292_10195876/397-251 TT_RNIE_SLOW               .....................................................................................................................................................................
NZ_JHZZ01000001.1/237383-237238                                 UUUAGAUUUUUUUUUCUAAAUCUACUUUGUUAUAUAACACAAUUAGUAUUUAUUUAUAUUUUUAAUCAAUUAGGAUUUAAG.AU.U.AUCGAAGGAGAAAG..........CCUUAAU.UC.A.UAAU..CCCUAAUUUAACAACAACGAA...........AUG
#=GR NZ_JHZZ01000001.1/237383-237238 CODON                      ..................................................................................................................................................................AUG
#=GR NZ_JHZZ01000001.1/237383-237238 TT_RNIE_SLOW               .....................................................................................................................................................................
JGI20154J14316_10123778/336-482                                 AUGUUACACCUAUUCCUCACAAUGGUUGUCGUCCACCAAAAAGAAGACGAGUAUAAUUAAAUUUUAAUUGAUAGGAACCAG.AU.U.AUCGAAGGAGAAAG..........CCUUAAU.UC.A.UAAU..CCCUAUUCUAACAAAAAAAGAA..........AUG
#=GR JGI20154J14316_10123778/336-482 CODON                      .....................................................STP..........................................................................................................AUG
#=GR JGI20154J14316_10123778/336-482 TT_RNIE_SLOW               .....................................................................................................................................................................
JGI20157J14317_10556627/53-199                                  ACUAGUUUCAGUUGAUGUUGAAUUAAUUUCGACACCUCUUAUCAGAAGAAUAAUUAUAUUUUUAACAAGAUAGGAUCAAAG.AU.U.AUCGAAGGAGAAAG..........CCUUAAU.UC.A.UAAU..CCCUAUCUAUAACACAAAAGAA..........AUG
#=GR JGI20157J14317_10556627/53-199 CODON                       ..................................................................................................................................................................AUG
#=GR JGI20157J14317_10556627/53-199 TT_RNIE_SLOW                .....................................................................................................................................................................
2236876010_0174516/222-75                                       UUACACCUAUGCCUCACAAUGGAUGUCGUCCACCAAAGAGAAGAAGAGUAUAAUUAAAUAUUUUAACUUGAUAGGAAUAAG.AU.U.AUCGAAGGAGAAAG..........CCUUAAU.UC.A.UAAU..CCCUAUCUAUAAUACAAAAAGAA.........AUG
#=GR 2236876010_0174516/222-75 CODON                            ...............................................STP...................................................................................................................
#=GR 2236876010_0174516/222-75 TT_RNIE_SLOW                     .....................................................................................................................................................................
BS_KBA_SWE12_21m_c10001102/2377-2523                            CACCUAUGCCACACAAUGGUUGUAGACCACCAAAAAGAAGAAGAGUAUAAUUAAAUAAAUUUUAACCGAUAGGAUUGUUAG.AU.U.AUCGAAGGAGAAAG..........CCUUAAU.UC.A.UAAU..CCCUAUCAUUAAUCAAUUAAAA..........AUG
#=GR BS_KBA_SWE12_21m_c10001102/2377-2523 CODON                 ...............................................STP................................................................................................................AUG
#=GR BS_KBA_SWE12_21m_c10001102/2377-2523 TT_RNIE_SLOW          .....................................................................................................................................................................
CESE01006475.1/1187-1041                                        UGUAACUCCAACACCUCACAAUGGUUGUCGUCCACCAAAAAGAAGACGAGUAUAAAUUAAUUUUUAAUUGAUAGGAAUAAG.AU.U.AUCGAAGGAGAAAG..........CCUUAAU.UC.A.UAAU..CCCUAUUAUAAUAAAAAAAGAA..........AUG
#=GR CESE01006475.1/1187-1041 CODON                             ....................................................STP...........................................................................................................AUG
#=GR CESE01006475.1/1187-1041 TT_RNIE_SLOW                      .....................................................................................................................................................................
wf3_Contig994/822-677                                           GAUUUAGAAUUUUUUCUAAAUCUACUNUGCUAUGUAUAAAAGUUAGUAAUUAUUUAUAUUUUUAAUCAAUUAGGAUUUAAG.AU.U.AUCGAAGGAGAAAG..........CCUUAAU.UC.A.UAAU..CCCUAAUUUAAUAACAACGAA...........AUG
#=GR wf3_Contig994/822-677 CODON                                ..................................................................................................................................................................AUG
#=GR wf3_Contig994/822-677 TT_RNIE_SLOW                         .....................................................................................................................................................................
SA_S2_NOR13_50m_c1005577/732-586                                CCUAUGCCUCAUAAUGGGUGUAGACCUCCAAAAAGAAGAAGAGUAUAAUUUAAUUAAAUUUUUAACAGAUAGGAUUGUUUG.AU.U.AUCGAAGGAGAAAG..........CCUUAAU.UC.A.UAAU..CCCUAUCAAUAAACAAUAAGAA..........AUG
#=GR SA_S2_NOR13_50m_c1005577/732-586 CODON                     .............................................STP..................................................................................................................AUG
#=GR SA_S2_NOR13_50m_c1005577/732-586 TT_RNIE_SLOW              .....................................................................................................................................................................
P_2C_Liq_1_UnCty_1273058/166-21                                 UUUGAUACAUACAAAUUAUAUGCUGAAUCAUAUUCAGCAUCCUUAUUAACAAAUAUUAUAUUUUAAUCUGAUAGGAAUACG.AU.U.AGCGAAGGAUAAG...........CCUUAAU.UC.A.UAAU..CCCUAUCUAUAACAAAAACAAA..........AUG
#=GR P_2C_Liq_1_UnCty_1273058/166-21 CODON                      .....................................................................................................................................................................
#=GR P_2C_Liq_1_UnCty_1273058/166-21 TT_RNIE_SLOW               .....................................................................................................................................................................
P_2C_Liq_3_UnCty_100504/524-669                                 UUUGAUACAUUCAAAUUAUAUGCUGAAUUAUGUUCAGCAUCCUUAUUAAUAAAUAUUAUAUUUUAAUUUGAUAGGAGUACG.AU.U.AGCGAAGGAUAAG...........CCUUAAU.UC.A.UAAU..CCCUAUCUAUAACAAAAACAAA..........AUG
#=GR P_2C_Liq_3_UnCty_100504/524-669 CODON                      .....................................................................................................................................................................
#=GR P_2C_Liq_3_UnCty_100504/524-669 TT_RNIE_SLOW               .....................................................................................................................................................................
P_2C_Liq_3_UnCty_100665/8930-8785                               UUGAUUGUCUAUCAAAUUAUAUGCUGACUUUGUUUCAGCAUCUUAAUAAUAAAAAUUAUAUUUUAACUUGAUAGGAUUCAG.AU.U.AGCGAAGGAUAAG...........CCUUAAU.UC.A.UAAU..CCCUAUCUAUAACACAAAAGAA..........AUG
#=GR P_2C_Liq_3_UnCty_100665/8930-8785 CODON                    ..................................................................................................................................................................AUG
#=GR P_2C_Liq_3_UnCty_100665/8930-8785 TT_RNIE_SLOW             .....................................................................................................................................................................
KGI_S1_ANT01_95m_c10123548/213-366                              AGAAGAGUUUAAGCUGAACUUGUUUCAGCUUCUUUUUAUAGAAGUAAAUUAAUAUUAAUAAGUAUAACCGAGAGAUCAACG.AU.U.UUCGAAGGAUAAGCAUAAGA....CCUUAAU.UC.A.UUAU..CACUCUCAAAAUAAAUUUAAAAA.........AUG
#=GR KGI_S1_ANT01_95m_c10123548/213-366 CODON                   ..................................................................................................................................................................AUG
#=GR KGI_S1_ANT01_95m_c10123548/213-366 TT_RNIE_SLOW            .....................................................................................................................................................................
JGI11876J14442_10581827/116-261                                 UGCCGCAUAAUGGCUGUAGACCACCUAAAAGAAGAAGAGUUUAAUUAAUCACUUAUAUAUUUCACGGAAGGUGUAGUUACG.AU.U.AUCGAAGGAUAAG...........CCUUAAU.UC.A.UAAU..CUCACUUUCAAAUUAAAAGAAA..........AUG
#=GR JGI11876J14442_10581827/116-261 CODON                      ..................................................................................................................................................................AUG
#=GR JGI11876J14442_10581827/116-261 TT_RNIE_SLOW               .....................................................................................................................................................................
JGI24023J19991_10009789/179-35                                  GUUACGCCAUUACCACAUAACGGAUGCCGCCCUCCCAAAAGAAGAAGAGUAUAAUAAUAUUUUAAUCAAGUGGGAAAUUAG.AU.U.AUCGAAGGAUAAG...........CCUUAAU.UC.A.UAAU..CCCUGCUUUAAUAACUAAGAA...........AUG
#=GR JGI24023J19991_10009789/179-35 CODON                       ...................................................STP...............................................................................................................
#=GR JGI24023J19991_10009789/179-35 TT_RNIE_SLOW                .....................................................................................................................................................................
JGI24023J19991_10077987/1008-1152                               UUAGUUUAUAUAAAAUAAAUAAUUACUGAAACUCCUGAAACGUAAGGACAGUAUUUUAAUUAAUUCAUGAAAGGAUAUUAG.AU.U.AUCGAAGGAUAAG...........CCUUAAU.UC.A.UAAU..CCCUUUCUAAAAAAACAAAAA...........AUG
#=GR JGI24023J19991_10077987/1008-1152 CODON                    .....................................................................................................................................................................
#=GR JGI24023J19991_10077987/1008-1152 TT_RNIE_SLOW             .....................................................................................................................................................................
JGI24023J19991_10260636/155-11                                  AUAAAAUUGAUAAAAUAUAUAAAUACUGAAAUUCCUGAAAUGUAAGAACAGUAUUAUAAUUAAUUCAUGAAAGGAUAUUAG.AU.U.AUCGAAGGAUAAG...........CCUUAAU.UC.A.UAAU..CCCUUUCUAAAAAAACAAAAA...........AUG
#=GR JGI24023J19991_10260636/155-11 CODON                       .....................................................................................................................................................................
#=GR JGI24023J19991_10260636/155-11 TT_RNIE_SLOW                .....................................................................................................................................................................
JGI24723J26617_10023895/2652-2512                               .....CAUAACGGAUGUAGACCACCUAAAAGAAGAAGAGUUUAAUUAAUUACUAAUAUAUUUCAUCGAAAGUGCAGUUACG.AU.U.AUCGAAGGAUAAG...........CCUUAAU.UC.A.UAAU..CUCACUUUCAAAUUUAUAGAAA..........AUG
#=GR JGI24723J26617_10023895/2652-2512 CODON                    ..................................................................................................................................................................AUG
#=GR JGI24723J26617_10023895/2652-2512 TT_RNIE_SLOW             .....................................................................................................................................................................
JGI24723J26617_10679119/265-158                                 ......................................GUUUAAUUAAUUACUAAUAUAUUUCACCGAAAGUGUAGUUACG.AU.U.AUCGAAGGAUAAG...........CCUUAAU.UC.A.UAAU..CUCACUUUCAAAUCAAAAGAAA..........AUG
#=GR JGI24723J26617_10679119/265-158 CODON                      .....................................................................................................................................................................
#=GR JGI24723J26617_10679119/265-158 TT_RNIE_SLOW               .....................................................................................................................................................................
SRS022602_Baylor_scaffold_12322/7-143                           .................ACAAUGGUUGUCGCCCUCCAAAACGUCGUAAAGUAUAACACUUAACCCCCAGAGAGAGGCACAG.AU.U.AUCGAAGGAUAAG...........CCUUAAU.UC.A.UAAU..CCUCUCUCCUUUUAAUCAAAAUAGUAUAAA..AUG
#=GR SRS022602_Baylor_scaffold_12322/7-143 CODON                ..................................................................................................................................................................AUG
#=GR SRS022602_Baylor_scaffold_12322/7-143 TT_RNIE_SLOW         .....................................................................................................................................................................
ASA120_GJFD58A02GLQWA/169-313                                   GGUUGUAGACCACCCAAAAGAAGAAGAGUUUAAUUAAGUUACAUAUUUAUAAAAGGUUAAUUCACAGGAAGUGCAAUUACG.AU.U.AUCGAAGGAUAAG...........CCUUAAU.UC.A.UAAU..CACAUUUCCAAAUUAAAGAAG...........AUG
#=GR ASA120_GJFD58A02GLQWA/169-313 CODON                        ..............................STP..............................................................................................P..TS.................................
#=GR ASA120_GJFD58A02GLQWA/169-313 TT_RNIE_SLOW                 .....................................................................................................................................................................
NZ_AFOE01000041.1/7830-7976                                     CCUCCAAAAAGAAGAAGAGUUUAAUUAUUUUUAUAGUCUGCCCAUAAAGGCAGGCUUUUAUACAUCGAAUGUGCAAUAAUG.AU.U.AUCGAAGGAUAAG...........CCUUAAU.UC.A.UAAU..CGUACAUUCAAAUAAAUUAGAAA.........AUG
#=GR NZ_AFOE01000041.1/7830-7976 CODON                          .....................STP..........................................................................................................................................AUG
#=GR NZ_AFOE01000041.1/7830-7976 TT_RNIE_SLOW                   .....................................................................................................................................................................
NZ_KE992086.1/67554-67707                                       CGUAACUCCACUACCACACAAUGGUUGUCGCCCUCCUAAAAGACGUAAAGUAUAACACUUAACCCCAAGAGAGAGGCUACG.AU.U.AUCGAAGGAUAAG...........CCUUAAU.UC.A.UAAU..CCUCUCUCCUUUUAAUUAAAAAAAUUCAAA..AUG
#=GR NZ_KE992086.1/67554-67707 CODON                            ....................................................STP...........................................................................................................AUG
#=GR NZ_KE992086.1/67554-67707 TT_RNIE_SLOW                     .....................................................................................................................................................................
NZ_KK211214.1/408164-408309                                     CUAUGCCACAUAAUGGAUGUAGGCCUCCAAAGAGAAGAAGAGUUUAAUUAAUUAAUAUAUUUCACAGAAGGUGCAGUUACG.AU.U.AUCGAAGGAUAAG...........CCUUAAU.UC.A.UAAU..CUCACUUUCAUAACUUAAGAAA..........AUG
#=GR NZ_KK211214.1/408164-408309 CODON                          ............................................STP...................................................................................................................AUG
#=GR NZ_KK211214.1/408164-408309 TT_RNIE_SLOW                   .....................................................................................................................................................................
NZ_JHZW01000002.1/322950-322805                                 UGCCUCAUAACGGUUGUAGACCUCCUAAGAGAAGAAGAGUUUAAUUAAUUACUAAUAUAUUUCACCGAAAGUGUAGUUACG.AU.U.AUCGAAGGAUAAG...........CCUUAAU.UC.A.UAAU..CUCACUUUCAAACUUAAAGAAA..........AUG
#=GR NZ_JHZW01000002.1/322950-322805 CODON                      .........................................STP......................................................................................................................AUG
#=GR NZ_JHZW01000002.1/322950-322805 TT_RNIE_SLOW               .....................................................................................................................................................................
CEVF01017747.1/20299-20444                                      CCUCCAAAAAGAAGAAGAGUUUAAUUUAUUUAUUGAUAACCUGUCCGCCGCAGGCGGAUAUCUCAGGAAGGUGCAGUGAAG.AU.U.AUCGAAGGAUAAG...........CCUUAAU.UC.A.UAAU..CGCACUUUCAAAAACUAAGAAG..........AUG
#=GR CEVF01017747.1/20299-20444 CODON                           .....................STP..........................................................................................................................................AUG
#=GR CEVF01017747.1/20299-20444 TT_RNIE_SLOW                    .....................................................................................................................................................................
LAZR01000718.1/21103-21248                                      CAGCCGCACAACGGUUGUAGACCACCUAAAAGAAGAAGAGUUUAAUCAAUUUUCAUAUUUUUCACGAAAGUGUCAUUGACG.AU.U.AUCGAAGGAUAAG...........CCUUAAU.UC.A.UAAU..CACACUUUCAAACCUAAAGAAG..........AUG
#=GR LAZR01000718.1/21103-21248 CODON                           ..........................................STP.....................................................................................................................AUG
#=GR LAZR01000718.1/21103-21248 TT_RNIE_SLOW                    .....................................................................................................................................................................
JGI11876J14442_10577013/234-89                                  GGAUGCAGACCUCCAAAAAGAAGAAGAGUAUAAUUAAUCAAAUACCCGAUUGGGUGUAAUCAAUAGAGAGUGUACUAGAUG.AU.U.AUCGAAGGAUAAG...........CCUUAAU.UC.A.UAAU..CGCACUUUCAUAAAUAUAAAAG..........AUG
#=GR JGI11876J14442_10577013/234-89 CODON                       ..............................STP.................................................................................................................................AUG
#=GR JGI11876J14442_10577013/234-89 TT_RNIE_SLOW                .....................................................................................................................................................................
JGI24023J19991_10007103/341-197                                 UUCCUUUAACAUAUAUAGGAAAUAAUAUUAACAGAUGCUGAAACGAGUUCAGUAUUAUAUUUUAAUCAAGUAGGAAAAUAG.AU.U.AUCGAAGGAUAAG...........CCUUAAU.UC.A.UAAU..CCCUGCUUUAAUAACUAAGAA...........AUG
#=GR JGI24023J19991_10007103/341-197 CODON                      ..................................................................................................................................................................AUG
#=GR JGI24023J19991_10007103/341-197 TT_RNIE_SLOW               .....................................................................................................................................................................
JGI24023J19991_10074980/447-303                                 CAUUGCCACACAAUGGCUGUCGUCCACCAAAGAGAAGAAGAGUUUAAUAAUAAUUAUAUUUUUAAUCAAGUAGGAAAAUAG.AU.U.AUCGAAGGAUAAG...........CCUUAAU.UC.A.UAAU..CCCUACUUUAAUAACAAAGAA...........AUG
#=GR JGI24023J19991_10074980/447-303 CODON                      ............................................STP...................................................................................................................AUG
#=GR JGI24023J19991_10074980/447-303 TT_RNIE_SLOW               .....................................................................................................................................................................
JGI24023J19991_10226678/156-12                                  CAUUACCACAUAAUGGUUGUCGUCCACCAAAAAGAAGAAGAGUUUAAUAAUAAUUAUAUUUUUAAUCAAGUAGGAAAAUAG.AU.U.AUCGAAGGAUAAG...........CCUUAAU.UC.A.UAAU..CCCUGCUUUAAUAACAAAGAA...........AUG
#=GR JGI24023J19991_10226678/156-12 CODON                       ............................................STP......................................................................................................................
#=GR JGI24023J19991_10226678/156-12 TT_RNIE_SLOW                .....................................................................................................................................................................
JGI24723J26617_10030345/1767-1911                               CUAAAAGACGAAGAGUAUAAGUUUUCUAAUCGUAUAGGAAACAAACUGUAAUAAAAUUAAUAUUAAUUUGAAAGGAGUUAG.AU.U.AUCGAAGGAUAAG...........CCUUAAU.UC.A.UAAU..CCCUUUCACUAAUCAACAGAA...........AUG
#=GR JGI24723J26617_10030345/1767-1911 CODON                    .................STP..............................................................................................................................................AUG
#=GR JGI24723J26617_10030345/1767-1911 TT_RNIE_SLOW             .....................................................................................................................................................................
JGI24723J26617_10764797/1-116                                   ..............................CCUAAGAGAAGAAGAGUAUAAUUAAAUUAAUUUUUAACAGGUAGGAGUUUG.AU.U.AUCGAAGGAUAAG...........CCUUAAU.UC.A.UAAU..CCCUAUCAAAUAAUAAUAAAAA..........AUG
#=GR JGI24723J26617_10764797/1-116 CODON                        ..................................................................................................................................................................AUG
#=GR JGI24723J26617_10764797/1-116 TT_RNIE_SLOW                 .....................................................................................................................................................................
SRS055378_LANL_scaffold_51092/295-142                           UGUAACUCCACUUCCACACAAUGGUUGUCGCCCUCCAAAACGUCGUAAAGUAUAACACUUAACCCCCAGAGAGAAGCACAG.AU.U.AUCGAAGGAUAAG...........CCUUAAU.UC.A.UAAU..CCUCUCUCCUUUUAAUCAAAAUAGUAUAAA..AUG
#=GR SRS055378_LANL_scaffold_51092/295-142 CODON                ....................................................STP..............................................................................................................
#=GR SRS055378_LANL_scaffold_51092/295-142 TT_RNIE_SLOW         .....................................................................................................................................................................
NZ_JUHB01000001.1/1541616-1541471                               GUAGACCACCUAAAAGAAGAAGAGUUUAAUUAUAUAUACAAUUAUCCGAAAACGGAUGUUUCACAGAAAGUAUUGAAUACG.AU.U.AUCGAAGGAUAAG...........CCUUAAU.UC.A.UAAU..CAUACUUUCAAAUUUUAAGAAA..........AUG
#=GR NZ_JUHB01000001.1/1541616-1541471 CODON                    ..........................STP.....................................................................................................................................AUG
#=GR NZ_JUHB01000001.1/1541616-1541471 TT_RNIE_SLOW             .....................................................................................................................................................................
NZ_CP009887.1/225866-225721                                     ACCACCAAAAAGAAGAAGAGUUUAAUUAUAAUUACUAAUAGUCCUUUUAAAAUAGGAUAUUUCACAGAAAGUAUUGAUACG.AU.U.AUCGAAGGAUAAG...........CCUUAAU.UC.A.UAAU..CAUACUUUCAAACAACAAGAAG..........AUG
#=GR NZ_CP009887.1/225866-225721 CODON                          .....................................................................................................................................................................
#=GR NZ_CP009887.1/225866-225721 TT_RNIE_SLOW                   .....................................................................................................................................................................
NZ_CP011071.1/769179-769034                                     CCUCCAAAAAGAAGAAGAGUUUAAUUUAUUUAUUGAUAACCUGUCCGCCGCAGGCGGAUAUCUAAGGAAGGUGCAGUGAAG.AU.U.AUCGAAGGAUAAG...........CCUUAAU.UC.A.UAAU..CGCACUUUCAAAAACUAAGAAG..........AUG
#=GR NZ_CP011071.1/769179-769034 CODON                          .....................STP..........................................................................................................................................AUG
#=GR NZ_CP011071.1/769179-769034 TT_RNIE_SLOW                   .....................................................................................................................................................................
NZ_JQNJ01000001.1/660345-660200                                 GUAGACCGCCCAAAAGAAGAAGAGUUUAAUAAUCAGUUUUAAUAAUGGCCCAAAAGGGUCUUCACCCGAAGGUGCAGUUAG.AU.U.AUCGAAGGAUAAG...........CCUUAAU.UC.A.UAAU..CGCACUUUCAAACUAAUAGAAG..........AUG
#=GR NZ_JQNJ01000001.1/660345-660200 CODON                      ..........................STP.....................................................................................................................................AUG
#=GR NZ_JQNJ01000001.1/660345-660200 TT_RNIE_SLOW               .....................................................................................................................................................................
KGI_S1_ANT01_95m_c10061602/1197-1046                            UACACCUUUACCACAUAAUGGAUGUAGACCUCCAAAACGUAGAAGAGUUUAAUAUUAACAAGUAUCAACAAGAGAUCAACG.AU.U.AUCGAAGGAUAAGAUUAAGA....CCUUAAU.UC.A.UAAU..CACUCUUAAAACAAAUUUAAA...........AUG
#=GR KGI_S1_ANT01_95m_c10061602/1197-1046 CODON                 .................................................STP..............................................................................................................AUG
#=GR KGI_S1_ANT01_95m_c10061602/1197-1046 TT_RNIE_SLOW          .....................................................................................................................................................................
KGI_S1_ANT01_95m_c10514893/136-287                              GAAGAAGAGUUUAAUCUGAAUUUAUUUCAGAUACUUUGAAAAUAGAAAUUAUUAAUAACAAGUAUCAACAAGAGAUCAAUG.AU.U.AUCGAAGGAUAAGAUUAAGA....CCUUAAU.UC.A.UAAU..CACUCUUAAAAACAAUUUAAA...........AUG
#=GR KGI_S1_ANT01_95m_c10514893/136-287 CODON                   .....................................................................................................................................................................
#=GR KGI_S1_ANT01_95m_c10514893/136-287 TT_RNIE_SLOW            .....................................................................................................................................................................
SA_S2_NOR13_50m_c1195435/56-129                                 ...............................................................................CG.AU.U.AUCGAAGGAUAAGAUUAAGA....CCUUAAU.UC.A.UAAU..CACUCUCAAAACAAAUUUAAAA..........AUG
#=GR SA_S2_NOR13_50m_c1195435/56-129 CODON                      ..................................................................................................................................................................AUG
#=GR SA_S2_NOR13_50m_c1195435/56-129 TT_RNIE_SLOW               .....................................................................................................................................................................
SA_S1_NOR08_45m_c10507688/199-327                               CGUAGAAGAGUUUAAACUGAACUAGUUUCGGUUACUUUUAAAUAAAAAUUAAUUAAUAACAAGUAUCACGAGAGAUCAACG.AU.U.AUCGAAGGAUAAGAUUAAGA....CCUUAAU.UC.A.UAAU..CACUCUCAUAA........................
#=GR SA_S1_NOR08_45m_c10507688/199-327 CODON                    ............STP......................................................................................................................................................
#=GR SA_S1_NOR08_45m_c10507688/199-327 TT_RNIE_SLOW             .....................................................................................................................................................................
SA_S1_NOR08_45m_c10126322/161-313                               UAGAAGAGUUUAAGUUCUAUACUGAAUNUAUUUCAGUNUUUUAUAAUAAUUAAUUUAACAAGUAUCAACGAGAGAUCAACG.AU.U.AUCGAAGGAUAAGAUUAAGA....CCUUAAU.UC.A.UAAU..CACUCUCAAAACAAAUUUAAAA..........AUG
#=GR SA_S1_NOR08_45m_c10126322/161-313 CODON                    ..........STP.....................................................................................................................................................AUG
#=GR SA_S1_NOR08_45m_c10126322/161-313 TT_RNIE_SLOW             .....................................................................................................................................................................
KGI_S2_ANT04_2345m_c1034044/899-1053                            AAAACGUAGAAGAGUAUAAUCUGAAAUAAGAUUCAGACUAAUUAAUAAAAAUUAUUAACAAGUAUCAACGAGAGAUCAACG.AU.U.AUCGAAGGAUAAGAUUAAGA....CCUUAAU.UC.A.UAAU..CACUCUCAUAACUCAAUUUAAGAA........AUG
#=GR KGI_S2_ANT04_2345m_c1034044/899-1053 CODON                 ................STP...............................................................................................................................................AUG
#=GR KGI_S2_ANT04_2345m_c1034044/899-1053 TT_RNIE_SLOW          .....................................................................................................................................................................
SA_S1_NOR02_45m_c1006351/293-141                                UAGAAGAGUUUAAGUUCUAUACUGAAUAUAUUUCAGUAUUUUAUAAUAAUUAAUUUAACAAGUAUCAACGAGAGAUCAACG.AU.U.AUCGAAGGAUAAGAUUAAGA....CCUUAAU.UC.A.UAAU..CACUCUCAAAACAAAUUUAAAA..........AUG
#=GR SA_S1_NOR02_45m_c1006351/293-141 CODON                     ..........STP........................................................................................................................................................
#=GR SA_S1_NOR02_45m_c1006351/293-141 TT_RNIE_SLOW              .....................................................................................................................................................................
ElkS_mat_MD6A_1003011/1458-1306                                 UCUGUUUAUCAGGUGGUGUUAAUUUUUUGCAUAAAUUUGCAAACUGAAAAAUAAUUAACAAGUAUCAACGAGAGAUCAACG.AU.U.AUCGAAGGAUAAGAUUAAGA....CCUUAAU.UC.A.UAAU..CACUCUCACAAAACAAUUUAAA..........AUG
#=GR ElkS_mat_MD6A_1003011/1458-1306 CODON                      ..................................................................................................................................................................AUG
#=GR ElkS_mat_MD6A_1003011/1458-1306 TT_RNIE_SLOW               .....................................................................................................................................................................
CESG01186264.1/1-148                                            .....GUCGAAGAGUCUUUUAAGUUUUUAAGUAAACUUUAAAUAAAGAUUAAUAUAAACAAGUAUCGACGAGAGAUUCACG.AU.U.AUCGAAGGAUAAGAUUAAGA....CCUUAAU.UC.A.UAAU..CACUCUCAAAACAAAUUUAAAA..........AUG
#=GR CESG01186264.1/1-148 CODON                                 ..................................................................................................................................................................AUG
#=GR CESG01186264.1/1-148 TT_RNIE_SLOW                          .....................................................................................................................................................................
JGI24023J19991_10302847/15-166                                  AGAGUUUAAAGCGAACACUGAANUUGCUUCAGUGUCUUUUAAAUAAAAAAUUAUUAACAAGUAUCAACCGAGAGAUCAACG.AU.U.AUCGAAGGAUAAGAUUAAGA....CCUUAAU.UC.A.UAAU..CACUCUUAAAAACAAUUUAAA...........AUG
#=GR JGI24023J19991_10302847/15-166 CODON                       ..................................................................................................................................................................AUG
#=GR JGI24023J19991_10302847/15-166 TT_RNIE_SLOW                .....................................................................................................................................................................
NZ_BBNQ01000011.1/90178-90027                                   ACCUCGUAUGUAGGUGGUAUUAAUUUUUGUGUAAAUUUGCAAACUGAAAUUAUUAACAAGUAUCAAUACGGGAGAUCAACG.AU.U.AUCGAAGGAUAAGAUUAAGA....CCUUAAU.UC.A.UAAU..CACUCUUAAAAACAAUUUAUU...........AUG
#=GR NZ_BBNQ01000011.1/90178-90027 CODON                        .....................................................................................................................................................................
#=GR NZ_BBNQ01000011.1/90178-90027 TT_RNIE_SLOW                 .....................................................................................................................................................................
NZ_HG315671.1/688983-689135                                     UACAGUUGGUAUUAAUUUUUUUAUAUGUAAAUUUGCACACUUUUAAAAAAUAAUUUAACAAGUAUAACAAAGAGAUUAACG.AU.U.AUCGAAGGAUAAGAUUAAGA....CCUUAAU.UC.A.UAAU..CACUCUUUAAAAUCAAUUUAUU..........AUG
#=GR NZ_HG315671.1/688983-689135 CODON                          ..................................................................................................................................................................AUG
#=GR NZ_HG315671.1/688983-689135 TT_RNIE_SLOW                   .....................................................................................................................................................................
NZ_JADS01000010.1/109477-109628                                 UCAUCUGUAUUCAGAUGAUAUUAAUUUUUUGUGUAUAUUUGCAAACUGAAUUAAAAAUCAAGUAUCAACAAGAGAUUAACG.AU.U.AUCGAAGGAUAAGAUUAAGA....CCUUAAU.UC.A.UAAU..CACUCUUAAAACAAAUUAAAA...........AUG
#=GR NZ_JADS01000010.1/109477-109628 CODON                      .....................................................................................................................................................................
#=GR NZ_JADS01000010.1/109477-109628 TT_RNIE_SLOW               .....................................................................................................................................................................
CENJ01244751.1/211-66                                           AUGCCUCACAACGGGUGUAGACCUCCAAAAAGAAGAAGAGUUUAAUUAAUUACAAAUAAUUUCACCGAAAGUGUAAUUACG.AU.U.AUCGAAGGAUAAG...........CCUUAAU.UC.A.UAAU..CUCACUUUCAAAUUUUUAGAAA..........AUG
#=GR CENJ01244751.1/211-66 CODON                                ..........................................STP........................................................................................................................
#=GR CENJ01244751.1/211-66 TT_RNIE_SLOW                         .....................................................................................................................................................................
KGI_S1_ANT01_95m_c10140035/528-665                              UAGAAGAGUUUAAGUUCUAUACUGAAUUUAUUUCAGUAUUUUAUAAUAAUUAAUUUAACAAGUAUCAACGAGAGAUCAACG.AU.U.AUCGAAGGAUAAGAUUAAGA....CCUUAAU.UC.A.UAAU..CACUCUCAAAACAAAUUUAA...............
[truncated: 245,191 more chars]
