# Supplementary material for: Discovery of 20 novel ribosomal leader candidates in bacteria and archaea
Source: BMC Microbiol. 2020 May 24;20:130. doi: 10.1186/s12866-020-01823-6 (PMC7247131; doi:10.1186/s12866-020-01823-6)
Supplement: Supplementary file 3 — Additional file 3. Archive of machine-readable alignments for all r-leader motifs that include flanking sequences and metadata. The alignments are stored in Stockholm format, which are text files that can be opened in any text editor (using a fixed-width font) and interpreted by software packages such as Infernal [54]. [file 12866_2020_1823_MOESM3_ESM.zip › sto-with-annot/S4-Fusobacteriales.sto]

# STOCKHOLM 1.0
#=GF AnnotStoArgs -database refseq72env13-microbial -parentDir finalize/2019-03-29 -parallel mpicmdSLURM -pna 8,gb=1.8,wd=1 -queue dummyqueue -extend 0,0
#=GF ID S4-Fusobacteriales
#=GF DE S4-Fusobacteriales ribosomal protein leader
#=GF AU Eckert I, Weinberg Z
#=GF TP Cis-reg; leader;
#=GF WK http://en.wikipedia.org/wiki/Ribosomal_Protein_S4_Leader
#=GF FancifyStockholm -longtable -wrapGeneContext 6in -recycleGeneColors
#=GF FancifyStockholmGeneContext -leftNothing -rightOperonOrCount 1
#=GF ORIGINAL_MOTIF 763	9381	0	0	refseq	63	fuso	jeremy	s40_50S100O5Min3l300Zd301	cmfinder	ScwFFnfDBtl2Rwg	ethresh=0.1&nr=0&EVD=null3&cmfv=0.4&firstCmfv=0.4.0.28&currCmfv=0.4.0.29	end
#=GF TRUNCATED_SO_IGNORE SRS017120_C2908388/4-97 SRS015044_WUGC_scaffold_24016/7-101 SRS051941_LANL_scaffold_17711/7-101 SRS023617_Baylor_scaffold_43628/1-105 SRS011098_Baylor_scaffold_32268/1-122 SRS017120_Baylor_scaffold_30880/425-328 SRS011111_C480900/1-135 CAM_READ_0100058499/1-84 CAM_READ_0099624233/1-84 NLF001_scaffold7561_3/3112-3022
4448820.3_Contig_4724/1581-1379                              AAACCCUAAACACAAACAAGUACAAGGGUAAGAUUAUUUUACUGGAACAAAUUUAGUACUGACAUUGGAAGUACUGUAAAGACAUG.CA.GAGCUGUAG.AGC.CUGUU.CUUAC..............A..AUAUUAA.............UGUAAGGCAU.GUC..GAAG.AAAAGUGUUG..GCUGACCACAGAU.....GUC.AGC...GAAUAUAUAAAASUUUUGUGAA................GAGGAGGAAAYAAU.....UUG
#=GR 4448820.3_Contig_4724/1581-1379 CODON                   ............................STP..................................................................................................................................................................................................................................................
#=GR 4448820.3_Contig_4724/1581-1379 TT_RNIE_SLOW            .................................................................................................................................................................................................................................................................................
4444165.3.02425/1306-1108                                    CCUAAACACAAACAAGUACAAGGAUAGUUUGGUUAUUUUACUGGAACAAAUUUUAGUACUGACAUUGGAAGUACUGUAAAGACAUG.CA.GAGCUGUAG.AGC.CUGUU.CUUAC.................AAAAY................GUAAGGCAU.GUC..GAAG..AAAGUGUUG..GCUGACCACAGAU.....GUC.AGC...GAAUAUAUAAAAAUUUUUGUGAA...............GAGGAGGAAACAAU.....UUG
#=GR 4444165.3.02425/1306-1108 CODON                         ..............................................................................................................................................................................................................................................................................AUG
#=GR 4444165.3.02425/1306-1108 TT_RNIE_SLOW                  .................................................................................................................................................................................................................................................................................
4448815.3_Contig29902/600-401                                CUAAAACACAAACAAGUACAAGGAUAGUUUGGUUAUUUUACUGGAACAAAUUUUAGUACUGACAUUGGAAGUACUGUAAAGACAUG.CA.GAGCUGUAG.AGC.CUGUU.CUUAC.................AAAAC................GUAAGGCAU.GUC..GAAG..AAAGUGUUG..GCUGACCACAGAU.....GUC.AGC...GAAUAUANAAAAAUUUUUUGUGAA..............GAGGAGGAAACAAU.....UUG
#=GR 4448815.3_Contig29902/600-401 CODON                     .................................................................................................................................................................................................................................................................................
#=GR 4448815.3_Contig29902/600-401 TT_RNIE_SLOW              .................................................................................................................................................................................................................................................................................
SRS064449_LANL_scaffold_2211/291-508                         AUAAACAAGUUCAAGGAUAAUGUGUAAGAUCAAAAGUACAGCAUGAUUUUAAUAUAAUUAAGAUAAUGAAGUACUGUAAAGACAUG.GU.GAGUCGUAG.GAC.CAUC..UCCAU.................AAUUGCAGA............AUGGGACAU.GUC..GAUG..AAAGUAUUA...GCCACUUAUAAANU...GUG.GUG...UAAUAUAUAAUUGUAACCUUUAAAAUUUUAUUUUA...AAAGAGGAGGAAAAAUU..UUG
#=GR SRS064449_LANL_scaffold_2211/291-508 CODON              ..............................................................................................................................................................................................................................................................................AUG
#=GR SRS064449_LANL_scaffold_2211/291-508 TT_RNIE_SLOW       .................................................................................................................................................................................................................................................................................
SRS043239_WUGC_scaffold_38909/294-77                         AUAAUGUGUAAGAUCAAAAGUACAGCAUAANAAAAGUACAGCAUGAUUUUAAUAUAAUUAAGAUAAUGAAGUACUGUAAAGACAUG.GU.GAGUCGUAG.GAC.CAUC..UCCAU.................AAUUGCAGA............AUGGGACAU.GUC..GAUG..AAAGUAUUA...GCCACUAAAAGAAU...GUG.GUG...UAAUAUAUAAUAAUAACCUUUAAAAUUUUAUUUUAAAAGAGGAGGAAAAAUU.....UUG
#=GR SRS043239_WUGC_scaffold_38909/294-77 CODON              .STP.............................................................................................................................................................................................................................................................................
#=GR SRS043239_WUGC_scaffold_38909/294-77 TT_RNIE_SLOW       .................................................................................................................................................................................................................................................................................
SRS024318_LANL_scaffold_10757/176-1                          CUGUGAAAAUCCUAAACAUAAACAAGUUCAAGGAUAAUGUGUAAGAUCAAAAGUACAGCAUAAUUUNGAAGUACUGUAAAGACAUG.GU.GAGUCGUAG.GAC.CAUC..UCCAU.................AAUUGCAGA............AUGGGACAU.GUC..GAUG..AAAGUAUUA...GCCACUAGAAU......GUG.GUG...UAAUAUAUAAUUGUAA............................................
#=GR SRS024318_LANL_scaffold_10757/176-1 CODON               .................................................................................................................................................................................................................................................................................
#=GR SRS024318_LANL_scaffold_10757/176-1 TT_RNIE_SLOW        .................................................................................................................................................................................................................................................................................
LWFCAn_GLO1YSU01C2O9I/92-287                                 UGAAACGCCGAAACACAAGCAAAAGCAGGGUUAAAACGAUUUGUUAUUUGAGUUAUAAAACUUAACGUAGCGAUUGUAAAGGUAUA.UUUA.GCCGUAAGGGC.UUGUA.CUUC..................AAAA..................GAAGGUAU.ACC..GAGG..AAGAUUAUAG...AAGGUACCUAGGUG..CCU.GAA...UAUAUUUAAAAUAAUUGA....................GAGGAGGAAACAAAAG...UUG
#=GR LWFCAn_GLO1YSU01C2O9I/92-287 CODON                      ...............................STP............................................................................................................................................................................................................................................AUG
#=GR LWFCAn_GLO1YSU01C2O9I/92-287 TT_RNIE_SLOW               .................................................................................................................................................................................................................................................................................
SRS019124_C1397861/253-425                                   AUAUGCGAAAACCCUAAACACAAACAAGUACAAGGUUAAUAUCUAAAAUUUUUAUAUAUACUUUAUGUAAAAAUUGUAAAGAUAUG.UU.GAGUUGUAG.GACUCUAA..CUUUA..............CUAAAUGUU............UAGAAAAGGCAU.AUU..GAAG..AAGGUAAA.........AAA....................UUUAUUU..............................AAGGAGGAAAGGAU.....UUG
#=GR SRS019124_C1397861/253-425 CODON                        ..............................................................................................................................................................................................................................................................................AUG
#=GR SRS019124_C1397861/253-425 TT_RNIE_SLOW                 .................................................................................................................................................................................................................................................................................
SRS013506_C1110483/758-585                                   AUAUGCGAAAACCCUAAACAUAAACAAGUACAAGGUUAAUAUCUAAAAUUUUUAUAUAUACUUUAUGUAAAAAUUGUAAAGAUAUG.UU.GAGUUGUAG.GACUCUAA..CUUUA..............CUAAAAUGUU...........UAGAAAAGGCAU.AUU..GAAG..AAGGUAAA.........AAA....................UUUAUUU..............................AAGGAGGAAAGGAU.....UUG
#=GR SRS013506_C1110483/758-585 CODON                        ..............................................................................................................................................................................................................................................................................AUG
#=GR SRS013506_C1110483/758-585 TT_RNIE_SLOW                 .................................................................................................................................................................................................................................................................................
CAM_READ_0099908967/482-350                                  ........................................................................CUGUUAAAGAUAUGUUUUG.GCUGUAG.GGU.CUAUU.CUUAG..............G..GAAA................CCUAAGGCAU.AUC..GAGGGAAAAGUGUUUG.GCUAACCUAAGAU.....GUU.AGC...GAAUAUAUAAAAUUUUUGUGAAA...............UAGGAGGAAUCAGAU....UUG
#=GR CAM_READ_0099908967/482-350 CODON                       .................................................................................................................................................................................................................................................................................
#=GR CAM_READ_0099908967/482-350 TT_RNIE_SLOW                .................................................................................................................................................................................................................................................................................
CAM_READ_0100166989/56-256                                   AAGAUAAAAUUAUUUUAAAGAAAACUAGAUUAUUUUACUAACAGGAACAAAUUUAGUACUGACAUUGGAAGUACUGUAAAGAUAUG.UUUG.GCUGUAG.GGU.CUAUU.CUUAG..............G..GAAA................CCUGAGGCAU.AUC..GAGG..AAAGUGUUG..GCUAACCUAAGAU.....GUU.AGC...GAAUAUAUAAAAUUUUUGUGAAA...............UAGGAGGAAUCAGAU....UUG
#=GR CAM_READ_0100166989/56-256 CODON                        ..............................................................................................................................................................................................................................................................................AUG
#=GR CAM_READ_0100166989/56-256 TT_RNIE_SLOW                 .................................................................................................................................................................................................................................................................................
CAM_READ_0099986119/483-350                                  ....................................................................AAGUACUGUAAAGAUAUG.UUUGGUCUGUAG.GG.UCUAUU.CUUAG..............G..GAAA................CCUAAGGCAU.AUC..GAGG..AAAGUGUUG..GCUAACCUAAGAU.....GUU.AGC...GAAUAUAUAAAAUUUUUGUGAAA...............UAGGAGGAAUCAGAU....UUG
#=GR CAM_READ_0099986119/483-350 CODON                       ..............................................................................................................................................................................................................................................................................AUG
#=GR CAM_READ_0099986119/483-350 TT_RNIE_SLOW                .................................................................................................................................................................................................................................................................................
CAM_READ_0099775883/483-349                                  ..................................................................GGAAGUACUGUAAAGAUAUG.UUUG.GCUGUAG.GGU.CUAUU.CUUAG..............G..GAAA................CCUAAGGCAU.AUC..GAGG..AAAGUGUUG..GCUAACCUAAGAU.....GUU.AGC...GAAUAUAUAAAAUUUUUGUGAAA...............UAGGAGGAAUCAGAU....UUG
#=GR CAM_READ_0099775883/483-349 CODON                       ..............................................................................................................................................................................................................................................................................AUG
#=GR CAM_READ_0099775883/483-349 TT_RNIE_SLOW                .................................................................................................................................................................................................................................................................................
CAM_READ_0100128399/445-244                                  AAGAUAAAAUUAUUUUAAAGAAAACUAGAUUAUUUUACUAACAGGAACAAAUUUAGUACUGACAUUGGAAGUACUGUAAAGAUAUG.UUUG.GCUGUAG.GGU.CUAUU.CUUAG..............G..GAAA................CCUAAGGCAU.AUC..GAGG..AAAGUGUUG..GCUAACCUAAGAU.....GUU.AGC...GAAUAUAUAAAAUUUUUUGUGAAA..............UAGGAGGAAUCAGAU....UUG
#=GR CAM_READ_0100128399/445-244 CODON                       .................................................................................................................................................................................................................................................................................
#=GR CAM_READ_0100128399/445-244 TT_RNIE_SLOW                .................................................................................................................................................................................................................................................................................
CAM_READ_0100169721/1-162                                    .......................................AACAGGAACAAAUUUAGUACUGACAUUGGAAGUACUGUAAAGAUAUG.UUUG.GCUGUAG.GGU.CUAUU.CUUAG..............G..GAAA................CCUAAGGCAU.AUC..GAGG..AAAGUGUUG..GCUAACCUAAGAU.....GUU.AGC...GAAUAUAUAAAAUUUUUGUGAAA...............UAGGAGGAAUCAGAU....UUG
#=GR CAM_READ_0100169721/1-162 CODON                         ..............................................................................................................................................................................................................................................................................AUG
#=GR CAM_READ_0100169721/1-162 TT_RNIE_SLOW                  .................................................................................................................................................................................................................................................................................
4444164.3.01074/732-932                                      AAGAUAAAAUUAUUUUAAAGAAAACUAGAUUAUUUUACUAACAGGAACAAAUUUAGUACUGACAUUGGAAGUACUGUAAAGAUAUG.UUUG.GCUGUAG.GGU.CUAUU.CUUAG..............G..GAAA................CCUAAGGCAU.AUC..GAGG..AAAGUGUUG..GCUAACCUAAGAU.....GUU.AGC...GAAUAUAUAAAAUUUUUGUGAAA...............UAGGAGGAAUCAGAU....UUG
#=GR 4444164.3.01074/732-932 CODON                           ..............................................................................................................................................................................................................................................................................AUG
#=GR 4444164.3.01074/732-932 TT_RNIE_SLOW                    .................................................................................................................................................................................................................................................................................
NZ_JHXW01000013.1/27425-27625                                AUAAUUAAUAAACUUAUUUGGAAACUAGAUUAUUUUACUAACAGGAACAAAUUUAGUACUGACAUUGGAAGUACUGUAAAGAUAUGUGU.G.GCUGUAG.GGC.CUUUU.CUUAG..............G..UUAU................UCUAAGGCAU.AUC..GAGG..AAAGUGUUG..GCUAACCACAGAU.....GUU.AGC...GAAUAUAUAAAAAUUUUUGUGAA...............UAGGAGGAAUCAGAU....UUG
#=GR NZ_JHXW01000013.1/27425-27625 CODON                     .STP..........................................................................................................................................................................................................................................................................AUG
#=GR NZ_JHXW01000013.1/27425-27625 TT_RNIE_SLOW              .................................................................................................................................................................................................................................................................................
CAM_READ_0099877645/1-164                                    ...................................AUUUUACUGGAACAAAUUUAGUACUGACAUUGGAAGUACUGUAAAGACAUG.CA.GAGCUGUAG.AGC.CUGUU.CUUAC.................AUAAA................GUAAGGCAU.GUC..GAAG..AAAGUGUUG..GCUGACCACAGAU.....GUC.AGC...GAAUAUAUAAAAAUUUUUGUGAA...............GAGGAGGAAACAAU.....UUG
#=GR CAM_READ_0099877645/1-164 CODON                         ..............................................................................................................................................................................................................................................................................AUG
#=GR CAM_READ_0099877645/1-164 TT_RNIE_SLOW                  .................................................................................................................................................................................................................................................................................
4444164.3.51166/469-668                                      CCCUAAACACAAACAAGUACAAGGAUAGUUUGGUAUUUUACUGGAACAAAUUUUAGUACUGACAUUGGAAGUACUGUAAAGACAUG.CA.GAGCUGUAG.AGC.CUGUU.CUUAC..............A..AAAA................UGUAAGGCAU.GUC..GAAG..AAAGUGUUG..GCUGACCACAGAU.....GUC.AGC...GAAUAUAUAAAAAUUUUUGUGAA...............GAGGAGGAAACAAU.....UUG
#=GR 4444164.3.51166/469-668 CODON                           ..............................................................................................................................................................................................................................................................................AUG
#=GR 4444164.3.51166/469-668 TT_RNIE_SLOW                    .................................................................................................................................................................................................................................................................................
CAM_READ_0099837051/495-297                                  .CCCUAAACACAAACAAGUACAAGGAUAGUUUGGUAUUUUACUGGAACAAUUUUAGUACUGACAUUGGAAGUACUGUAAAGACAUG.CA.GAGCUGUAG.AGC.CUGUU.CUUAC..............A..AAAA................UGUAAGGCAU.GUC..GAAG..AAAGUGUUG..GCUGACCACAGAU.....GUC.AGC...GAAUAUAUAAAAAUUUUUGUGAA...............GAGGAGGAAACAAU.....UUG
#=GR CAM_READ_0099837051/495-297 CODON                       ..............................................................................................................................................................................................................................................................................AUG
#=GR CAM_READ_0099837051/495-297 TT_RNIE_SLOW                .................................................................................................................................................................................................................................................................................
SRS023604_Baylor_scaffold_1939/206-399                       AUAAUCAAAGACAAGGAUAAGAAAAAUAGAUUAAACAUUAUUAAUAAUUUUUAUACAUACCUAGAUAUAAAAAUUGUAAAGAUAUG.UUUA.GCUGUAG.GGC.UUGUU.CUUAU..............CA.AUAAAAUUAUG........UGGUAAGGCAU.AUU..GAUG..AAGGUAAUA........UCAA...................AUUUA................................AAGGAGGAAAAAAU.....UUG
#=GR SRS023604_Baylor_scaffold_1939/206-399 CODON            .........................................................................................................................................................................................................................................................................AUG.....
#=GR SRS023604_Baylor_scaffold_1939/206-399 TT_RNIE_SLOW     .................................................................................................................................................................................................................................................................................
SRS011111_C480900/1-128                                      ..................................................................AUAAAAAUUGUAAAGAUAUG.UUUA.GCUGUAG.GGC.UUGUU.CUUAU..............CA.AUAAAAUUAUG........UGGUAAGGCAU.AUU..GAUG..AAGGUAAUA........UCAA...................AUUUA................................AAGGAGGAAAAAAU.....UUG
#=GR SRS011111_C480900/1-128 CODON                           ..............................................................................................................................................A........UG........................................................................................................................
#=GR SRS011111_C480900/1-128 TT_RNIE_SLOW                    .................................................................................................................................................................................................................................................................................
SRS023604_Baylor_scaffold_1904/207-403                       UAAUCAAAAACAAGGAUAGUAAUAUUAAAGAACAUUAUUGAUAAUUUUUAUACAUACCUAGUAGAUAUAAAAAUUGUAAAGAUAUG.UUUG.GCCGUAG.AGC.UUAUU.CUUAU.................CGCUGAUUAUUUAAGGUA...AUAAGGCAU.AUU..GAAG..AAGGUAAUA........UCGAA..................AUUAA.................................AGGAGGAAAAAAU.....UUG
#=GR SRS023604_Baylor_scaffold_1904/207-403 CODON            ................STP................................................................AUG...........................................................................................................................................................................................
#=GR SRS023604_Baylor_scaffold_1904/207-403 TT_RNIE_SLOW     .................................................................................................................................................................................................................................................................................
SRS011111_Baylor_scaffold_6158/13852-14048                   UAAUCAAAAACAAGGAUAGUAAUAUUAAAAAACAUUAUUGAUAAUUUUUAUACAUACCUAGUAGAUAUAAAAAUUGUAAAGAUAUG.UUUG.GCCGUAG.AGC.UUAUU.CUUAU.................CGCUGAUUAUUUAAGGUA...AUAAGGCAU.AUU..GAAG..AAGGUAAUA........UCGAA..................AUUAA.................................AGGAGGAAAAAAU.....UUG
#=GR SRS011111_Baylor_scaffold_6158/13852-14048 CODON        ................STP................................................................AUG...........................................................................................................................................................................................
#=GR SRS011111_Baylor_scaffold_6158/13852-14048 TT_RNIE_SLOW .................................................................................................................................................................................................................................................................................
NC_013517.1/4215490-4215309                                  AUCUGUGAAAAUCCGAAACAUAAACAGGUUCAAGGAUAAUAUGAGUUUAACUGUCUUUAUAUAUAUAUGAAAAUUGUAAAGGUAUG.UUGG.GCUGUAG.AGC.UUAUU.CUUAU..............GU.UUUAUC.............ACAUAAGGCAU.AUU..GAUG..AAGGUU....................................AAUAAAAUUAAGAAAAAAUU............AUUAAGGAGGAAAAGAU.....UUG
#=GR NC_013517.1/4215490-4215309 CODON                       ....................................STP.......................................................................................................................................................................................................................................AUG
#=GR NC_013517.1/4215490-4215309 TT_RNIE_SLOW                .................................................................................................................................................................................................................................................................................
NC_013515.1/399544-399731                                    AACCCUAAACACAAACAAGUACAAGGAUAAACAUCUAAAAUUUUUAUAUAUAUUUACUUAAAUUAUGUAAAAAUUGUAAAAAUAUG.UUUA.GCUGUAG.AGC.UUGUA.CUUUA..............U..GUUUGG..............GUAAAGGCAU.AUU..GAUG..AAGGUA...........AAAAAAU..................UAUUUA..............................AGGAGGAAAGGAA.....UUG
#=GR NC_013515.1/399544-399731 CODON                         ...........................STP......................................................................................................................................................................................................................................AUG..........
#=GR NC_013515.1/399544-399731 TT_RNIE_SLOW                  .................................................................................................................................................................................................................................................................................
SRS016319_C3906942/440-220                                   GAUUGACAAAUAAACAAACUAUAAAGAUUUUUAUUAGAUAUACUUAUAUUAUAGAAGAUAUUGAAGGUAAAAAUUGUAAAAGUAUG.UUUG.GCUGUAG.AGC.UUAUU.CCUUA..............UA.AAACUUA............UGUAAGGGCAU.AUU..GAAG..AAGAUUUAAAAAUAUCAAAAAAAUGAGG.AGG.AACGAAUUUGGCUAGGA...........................UAGCAGGAG..........UUG
#=GR SRS016319_C3906942/440-220 CODON                        .................................................................................................................................................................................................................................................................................
#=GR SRS016319_C3906942/440-220 TT_RNIE_SLOW                 .................................................................................................................................................................................................................................................................................
SRS015762_C3360097/33-250                                    ...UGACAAAUAAACAAACUAUAAAGAUUUUUAUUAGAUAUACUUAUAUUAUAAAAGAUAUUGAAGGUAAAAAUUGUAAAAGUAUG.UUUG.GCUGUAG.AGC.UUAUU.CCUUA..............UA.AAACUUA............UGUAAGGGCAU.AUU..GAAG..AAGAUUUAAAAAUAUCAAAAAAAUGAGG.AGG.AACGAAUUUGGCUAGGA...........................UAGCAGGAG..........UUG
#=GR SRS015762_C3360097/33-250 CODON                         ......................................................................................................................................................................................................................AUG........................................................
#=GR SRS015762_C3360097/33-250 TT_RNIE_SLOW                  .................................................................................................................................................................................................................................................................................
SRS016569_C2417077/449-229                                   UGACAAAUAAACAAACUAUAAAGAUUUUUAUUAGAUAUACUUAUAUUAUAAAAGAAGAUAUUGAAGGUAAAAAUUGUAAAAGUAUG.UUUG.GCUGUAG.AGC.UUAUU.CCUUA..............UA.AAACUUA............UGUAAGGGCAU.AUU..GAAG..AAGAUUUAAAAAUAUCAAAAAAAUGAGG.AGG.AACGAAUUUGGCUAGGA...........................UAGCAGGAG..........UUG
#=GR SRS016569_C2417077/449-229 CODON                        .................................................................................................................................................................................................................................................................................
#=GR SRS016569_C2417077/449-229 TT_RNIE_SLOW                 .................................................................................................................................................................................................................................................................................
SRS017076_C2662400/49-269                                    UGACAAAUAAACAAACUAUAAAGAUUUUUAUUAGAUAUACUUAUAUUAUAAAAGAAGAUAUUGAAGGUAAAAAUUGUAAAAGUAUG.UUUG.GCUGUAG.AGC.UUAUU.CCUUA..............UA.AAACUUA............UGUAAGGGCAU.AUU..GAAG..AAGAUUUAAAAAUAUCAAAAAAAUGAGG.AGG.AACGAAUUUGGCUAGAA...........................UAGCAGGAG..........UUG
#=GR SRS017076_C2662400/49-269 CODON                         ......................................................................................................................................................................................................................AUG........................................................
#=GR SRS017076_C2662400/49-269 TT_RNIE_SLOW                  .................................................................................................................................................................................................................................................................................
Buccal_mucosa_LANL_scaffold_69102/30-250                     GAUUGACAAAUAAACAAACUAUAAAGAUUUUUAUUAGAUAUACUUAUAUUAUAAAAGAUAUUGAAGGUAAAAAUUGUAAAAGUAUG.UUUG.GCUGUAG.AGC.UUAUU.CCUUA..............UA.AAACUUA............UGUAAGGGCAU.AUU..GAAG..AAGAUUUAAAAAUAUCAAAAAAAUGAGG.AGG.AACGAAUUUGGCUAGAA...........................UAGCAGGAG..........UUG
#=GR Buccal_mucosa_LANL_scaffold_69102/30-250 CODON          ......................................................................................................................................................................................................................AUG........................................................
#=GR Buccal_mucosa_LANL_scaffold_69102/30-250 TT_RNIE_SLOW   .................................................................................................................................................................................................................................................................................
SRS064774_LANL_scaffold_7571/744-524                         GAUUGACAAAUAAACAAACUAUAAAGAUUUUUAUUAGAUAUACUUAUGUUAUAAAAGAUAUUGAAGGUAAAAAUUGUAAAAGUAUG.UUUG.GCUGUAG.AGC.UUAUU.CCUUA..............UA.AAACUUA............UGUAAGGGCAU.AUU..GAAG..AAGAUUUAAAAAUAUCAAAAAAAUGAGG.AGG.AACGAAUUUGGCUAGGA...........................UAGCAGGAG..........UUG
#=GR SRS064774_LANL_scaffold_7571/744-524 CODON              ......................................................................................................................................................................................................................AUG........................................................
#=GR SRS064774_LANL_scaffold_7571/744-524 TT_RNIE_SLOW       .................................................................................................................................................................................................................................................................................
SRS015899_WUGC_scaffold_4042/403-209                         CAAGGAUAAGAAAACAAAUAAGCAGUCUUGAAAAAAUUUUUAUUUAAUUAUAUAUAGAUAUAACUGAUAAAAAUUGUAAAGAUAUGUU.UG.GCUGUAG.GGC.UUAUU.CCUUA..............UGUUUUUU.............AUGUAAGGGCAU.AUU..GAAG..AAGAUU.UA........AAAA..................UAUCAAAAAC............................AAGGAGGAAAAGAU.....UUG
#=GR SRS015899_WUGC_scaffold_4042/403-209 CODON              .........................................................................................................................................................................................................................................................................AUG.....
#=GR SRS015899_WUGC_scaffold_4042/403-209 TT_RNIE_SLOW       .................................................................................................................................................................................................................................................................................
SRS019389_C2168600/414-272                                   ...................................GAAGGAAAUUAAGAUUACUAUGGAUAUUGAAAUAAAGAUUGUAAAGGUAUGUU.UG.GCUGUAG.AGC.UUAUU.CCUUA..............UA.AAACUUA............UGUAAGGGCAU.AUU..GAAG..AAGAUU.UA........AAAA..................UAUCAAAAA.............................AAUGAGGAGGAACGAAU..UUG
#=GR SRS019389_C2168600/414-272 CODON                        ....................................AUG..............................................................................................................................S..TP....................................................................................................AUG
#=GR SRS019389_C2168600/414-272 TT_RNIE_SLOW                 .................................................................................................................................................................................................................................................................................
SRS017808_Baylor_scaffold_37000/6810-6982                    AAACAAAUAAGCAAUCUGAAAAAAUUUUUAUUUAAGUUAUAUAUAAUUCGAGAGAUAUGAUAUAAAAUAAAAAUUGUAAAGAUAUG.UUUG.GCUGUAG.GGC.UUAUU.CCUUA.................GGUUUUUUUAUG.........UAAGGGCAU.AUU..GAAG..AAGGUU...........AAAAAUAUCAAA.............AACA...............................GAGGAGGAAAAAA.........
#=GR SRS017808_Baylor_scaffold_37000/6810-6982 CODON         .................................................................................................................................................................................................................................................................................
#=GR SRS017808_Baylor_scaffold_37000/6810-6982 TT_RNIE_SLOW  .................................................................................................................................................................................................................................................................................
SRS022530_LANL_scaffold_52023/882-1089                       ACAAAUAAGCAAUCUGAAAAAAUUUUUAUUUAAGUUAUAUAUAAUUCAAGAGAGAUAUGAUAUAAAAUAAAAAUUGUAAAGAUAUG.UUUG.GCUGUAG.GGC.UUAUU.CCUUA.................GGUUUUUUUAUG.........UAAGGGCAU.AUU..GAAG..AAGGUU...........AAAAAUAUCAAA.............AACA...............................GAGGAGGAAAAAAU.....UUG
#=GR SRS022530_LANL_scaffold_52023/882-1089 CODON            ....................................................................................................................................................................AU..G........................................................................................................
#=GR SRS022530_LANL_scaffold_52023/882-1089 TT_RNIE_SLOW     .................................................................................................................................................................................................................................................................................
SRS013164_Baylor_scaffold_58877/1-148                        .............................UUAAAUUAUAUAUAAUUCGAGAGAGAUAUGAUAUGAAAUAAAAAUUGUAAAGAUAUG.UUUG.GCUGUAG.GGC.UUAUU.CCUUA..............UAUUUUUU.............AUGUAAGGGCAU.AUU..GAAG..AAGGUU...........AAAAAUAUCAAA.............AACA...............................GAGGAGGAAAAAAAU....UUG
#=GR SRS013164_Baylor_scaffold_58877/1-148 CODON             ..............................................................................................................................................................................................................................................................................AUG
#=GR SRS013164_Baylor_scaffold_58877/1-148 TT_RNIE_SLOW      .................................................................................................................................................................................................................................................................................
SRS017209_Baylor_scaffold_57193/445-269                      AACAAAUAAGCAAUCUGAAAAAAUUUUAUUUAAAUUAUAUAUAAUUCGAGAGAGAUAUGAUAUGAAAUAAAAAUUGUAAAGAUAUG.UUUG.GCUGUAG.GGC.UUAUU.CCUUA..............UAUUUUUU.............AUGUAAGGGCAU.AUU..GAAG..AAGGUU...........AAAAAUAUCAAA.............AACA...............................GAGGAGGAAAAAAAU....UUG
#=GR SRS017209_Baylor_scaffold_57193/445-269 CODON           .................................................................................................................................................................................................................................................................................
#=GR SRS017209_Baylor_scaffold_57193/445-269 TT_RNIE_SLOW    .................................................................................................................................................................................................................................................................................
SRS053603_LANL_scaffold_21307/742-566                        ACAAAUAAGCAAUCUGAAAAAAUUUUUAUUUAAAUUAUAUAUAAUUCGAGAGAGAUAUGAUAUAAAAUAAAAAUUGUAAAGAUAUG.UUUG.GCUGUAG.GGC.UUAUU.CCUUA..............UAUUUUUU.............AUGUAAGGGCAU.AUU..GAAG..AAGGUU...........AAAAAUAUCAAA.............AACA...............................GAGGAGGAAAAAAAU....UUG
#=GR SRS053603_LANL_scaffold_21307/742-566 CODON             ..............................................................................................................................................................................................................................................................................AUG
#=GR SRS053603_LANL_scaffold_21307/742-566 TT_RNIE_SLOW      .................................................................................................................................................................................................................................................................................
SRS019607_WUGC_scaffold_56406/699-523                        ACAAAUAAGCAAUCUGAAAAAAUUUUUAUUUAAGUUAUAUAUAAUUCAAGAGAGAUAUGAUAUAAAAUAAAAAUUGUAAAGAUAUG.UUUG.GCUGUAG.GGC.UUAUU.CCUUA..............UAUUUUUU.............AUGUAAGGGCAU.AUU..GAAG..AAGGUU...........AAAAAUAUCAAA.............AACA...............................GAGGAGGAAAAAAAU....UUG
#=GR SRS019607_WUGC_scaffold_56406/699-523 CODON             .................................................................................................................................................................................................................................................................................
#=GR SRS019607_WUGC_scaffold_56406/699-523 TT_RNIE_SLOW      .................................................................................................................................................................................................................................................................................
SRS013502_C2176709/717-541                                   ACAAAUAAGCAAUCUGAAAAAAUUUUUAUUUAAAUUAUAUAUAAUUCGAGAGAGAUAUGAUAUGAAAUAAAAAUUGUAAAGAUAUG.UUUG.GCUGUAG.GGC.UUAUU.CCUUA..............UAUUUUUU.............AUGUAAGGGCAU.AUU..GAAG..AAGGUU...........AAAAAUAUCAAA.............AACA...............................GAGGAGGAAAAAAAU....UUG
#=GR SRS013502_C2176709/717-541 CODON                        .................................................................................................................................................................................................................................................................................
#=GR SRS013502_C2176709/717-541 TT_RNIE_SLOW                 .................................................................................................................................................................................................................................................................................
SRS053917_LANL_scaffold_32361/1319-1495                      ACAAAUAAGCAAUCUGAAAAAAUUUUUAUUUAAGUUAUAUAUAAUUCGAGAGAGAUAUGAUAUAAAAUAAAAAUUGUAAAGAUAUG.UUUG.GCUGUAG.GGC.UUAUU.CCUUA..............UAUUUUUU.............AUGUAAGGGCAU.AUU..GAAG..AAGGUU...........AAAAAUAUCAAA.............AACA...............................GAGGAGGAAAAAAAU....UUG
#=GR SRS053917_LANL_scaffold_32361/1319-1495 CODON           .................................................................................................................................................................................................................................................................................
#=GR SRS053917_LANL_scaffold_32361/1319-1495 TT_RNIE_SLOW    .................................................................................................................................................................................................................................................................................
SRS011306_Baylor_scaffold_86858/1-146                        ...............................AAAUUAUAUAUAAUUCGAGAGAGAUAUGAUAUGAAAUAAAAAUUGUAAAGAUAUG.UUUG.GCUGUAG.GGC.UUAUU.CCUUA..............UAUUUUUU.............AUGUAAGGGCAU.AUU..GAAG..AAGGUU...........AAAAAUAUCAAA.............AACA...............................GAGGAGGAAAAAAAU....UUG
#=GR SRS011306_Baylor_scaffold_86858/1-146 CODON             ..............................................................................................................................................................................................................................................................................AUG
#=GR SRS011306_Baylor_scaffold_86858/1-146 TT_RNIE_SLOW      .................................................................................................................................................................................................................................................................................
SRS023964_Baylor_scaffold_21763/857-691                      ..........AAUCUGAAAAAAUUUUUAUUUAAGUUAUAUAUAAUUCGAGAGAGAUAUGAUAUGAAAUAAAAAUUGUAAAGAUAUG.UUUG.GCUGUAG.GGC.UUAUU.CCUUA..............UAUUUUUU.............AUGUAAGGGCAU.AUU..GAAG..AAGGUU...........AAAAAUAUCAAA.............AACA...............................GAGGAGGAAAAAAAU....UUG
#=GR SRS023964_Baylor_scaffold_21763/857-691 CODON           ..............................................................................................................................................................................................................................................................................AUG
#=GR SRS023964_Baylor_scaffold_21763/857-691 TT_RNIE_SLOW    .................................................................................................................................................................................................................................................................................
NZ_KI911785.1/2023930-2023753                                AGAUAACAAAAAAGCAAUCUUGAAAAAAUUUUUAUUUAAUUAUAUACGAAAUAACAGAUAUAAAUAAUAAAAAUUGUAAAGAUAUG.UUUG.GCUGUAG.GGC.UUAUU.CCUUA..............UAUUUUAUU............AUGUGAGGGCAU.AUU..GAAG..AAGGUUU..........AAA.....................AAAUAUCAAAAAC.......................AAGGAGGAAAAGAU.....UUG
#=GR NZ_KI911785.1/2023930-2023753 CODON                     .................................................................................................................................................................................................................................................................................
#=GR NZ_KI911785.1/2023930-2023753 TT_RNIE_SLOW              .................................................................................................................................................................................................................................................................................
NZ_ADAD01000134.1/34180-34357                                AGAUCACAAAAAAGCAAUCUUGAAAAAAUUUUUAUUUGAUUAUAUACGAAAUAACAGAUAUAAAUAAUAAAAAUUGUAAAGAUAUG.UUUG.GCUGUAG.GGC.UUAUU.CCUUA..............UAUUUUAUU............AUGUGAGGGCAU.AUU..GAAG..AAGGUUU..........AAA.....................AAAUAUCAAAAAC.......................AAGGAGGAAAAGAU.....UUG
#=GR NZ_ADAD01000134.1/34180-34357 CODON                     P.............................................................................................................................................................................................................................................................................AUG
#=GR NZ_ADAD01000134.1/34180-34357 TT_RNIE_SLOW              .................................................................................................................................................................................................................................................................................
SRS016043_C2119167/1-177                                     CAAGGAUAAGAAAACAAAUAAGCAGUCUUGAAAAAAUUUUUAUUUAAUUAUAUAUAGAUAUAACUGAUAAAAAUUGUAAAGAUAUG.UUUG.GCUGUAG.GGC.UUAUU.CCUUA..............UGUUUUUUU............AUGUAAGGGCAU.AUU..GAAG..AA.GAU...........UUAAAAAU.................AUCAAAAAC..........................AAGGAGGAAAAGAU.....UUG
#=GR SRS016043_C2119167/1-177 CODON                          ..............................................................................................................................................................................................................................................................................AUG
#=GR SRS016043_C2119167/1-177 TT_RNIE_SLOW                   .................................................................................................................................................................................................................................................................................
SRS022536_C4389246/283-107                                   AGGAUAAGAAAACAAAUAAGCAGUCUUGAAAAAAUUUUUAUUUAAUUAUAUAUAUAGAUAUAACUGAUAAAAAUUGUAAAGAUAUG.UUUG.GCUGUAG.GGC.UUAUU.CCUUA..............UGUUUUUUU............AUGUAAGGGCAU.AUU..GAAG..AA.GAU...........UUAAAAAU.................AUCAAAAAC..........................AAGGAGGAAAAGAU.....UUG
#=GR SRS022536_C4389246/283-107 CODON                        .................................................................................................................................................................................................................................................................................
#=GR SRS022536_C4389246/283-107 TT_RNIE_SLOW                 .................................................................................................................................................................................................................................................................................
SRS015057_WUGC_scaffold_17812/510-338                        AGGCGAAAAAAGUUAAAAACAAACUGAUUAAAAAUUUUUAUUAUAAGACUUUUAAAGAUAUUUAAAAUAAAAAUUGUAAAAGUAUGUU.UA.GCUGUAG.AGC.UUAUU.CCUUA..............UAGCAU...............UUGUGAGGGCAU.AUU..GAAG..AA.GAU...........UAAAAAU..................AUCAAA.............................AACGAGGAGGAAACAAU..UUG
#=GR SRS015057_WUGC_scaffold_17812/510-338 CODON             ..............................................................................................................................................................................................................................................................................AUG
#=GR SRS015057_WUGC_scaffold_17812/510-338 TT_RNIE_SLOW      .................................................................................................................................................................................................................................................................................
SRS019894_C3767991/219-3                                     CCUGAAAAAAAUUUUUAUUAAAAUAUAUAUAGACUGAAGGAAAUUGAGAUUACUAUGGAUAUUGAAAUAAAGAUUGUAAAGGUAUG.UUUG.GCUGUAG.AGC.UUAUU.CCUUA..............UAUUGCAU.............AUGUGAGGGCAU.AUU..GAAG..AA.GAU...........UAAAAU...................AUCAAAAAU..........................GAGGAGGAAAAAAU.....UUG
#=GR SRS019894_C3767991/219-3 CODON                          .................................................................................................................................................................................................................................................................................
#=GR SRS019894_C3767991/219-3 TT_RNIE_SLOW                   .................................................................................................................................................................................................................................................................................
SRS017076_Baylor_scaffold_22004/613-397                      CCUGAAAAAAAUUUUUAUUAAAAUAUAUAUAGACUGAAGGAAAUUAAGAUUACUAUGGAUAUUGAAAUAAAGAUUGUAAAGGUAUG.UUUG.GCUGUAG.AGC.UUAUU.CCUUA..............UAUUGCAU.............AUGUGAGGGCAU.AUU..GAAG..AA.GAU............UAAAAU..................AUCAAAAAU..........................GAGGAGGAAAAAAU.....UUG
#=GR SRS017076_Baylor_scaffold_22004/613-397 CODON           ......................................................AUG........................................................................................................................................................................................................................
#=GR SRS017076_Baylor_scaffold_22004/613-397 TT_RNIE_SLOW    .................................................................................................................................................................................................................................................................................
SRS017808_C3851216/667-488                                   .....................................AAGAAAUUAAGAUUACUAUGGAUAUUGAAAUAAAGAUUGUAAAGGUAUG.UUUG.GCUGUAG.AGC.UUAUU.CCUUA..............UAUUGCAU.............AUGUGAGGGCAU.AUU..GAAG..AA.GAU............UAAAAU..................AUCAAAAAU..........................GAGGAGGAAAAAAU.....UUG
#=GR SRS017808_C3851216/667-488 CODON                        .......................................AUG...........................................................................................................................S..TP.......................................................................................................
#=GR SRS017808_C3851216/667-488 TT_RNIE_SLOW                 .................................................................................................................................................................................................................................................................................
SRS016740_Baylor_scaffold_63596/658-458                      ................AUUAAAAUAUAUAUAGACUGAAGGAAAUUAAGAUUACUAUGGAUAUUGAAAUAAAGAUUGUAAAGGUAUG.UUUG.GCUGUAG.AGC.UUAUU.CCUUA..............UAUUGCAU.............AUGUGAGGGCAU.AUU..GAAG..AA.GAU............UAAAAU..................AUCAAAAAU..........................GAGGAGGAAAAAAU.....UUG
#=GR SRS016740_Baylor_scaffold_63596/658-458 CODON           ......................................................AUG........................................................................................................................................................................................................................
#=GR SRS016740_Baylor_scaffold_63596/658-458 TT_RNIE_SLOW    .................................................................................................................................................................................................................................................................................
SRS017209_Baylor_scaffold_58872/689-531                      ...............UAUUAAAAUAUAUAUAGACUGAAGGAAAUUGAGAUUACUAUGGAUAUUGAAAUAAAGAUUGUAAAGGUAUG.UUUG.GCUGUAG.AGC.UUAUU.CCUUA..............UAUUGUGU.............AUGUGAGGGCAU.AUU..GAAG..AA.GAU...........UAAAAU...................AUCAAAAAU..........................GAGGAGGAAAAAAU.....UUG
#=GR SRS017209_Baylor_scaffold_58872/689-531 CODON           .................................................................................................................................................................................................................................................................................
#=GR SRS017209_Baylor_scaffold_58872/689-531 TT_RNIE_SLOW    .................................................................................................................................................................................................................................................................................
SRS015209_WUGC_scaffold_55797/3122-3295                      CCUGAAAAAAAUUUUUAUUAAAAUAUAUAUAGACUGAAGGAAAUUAAGAUUACUAUGGAUAUUGAAAUAAAGAUUGUAAAGGUAUG.UUUG.GCUGUAG.AGC.UUAUU.CCUUA..............UAUUGUGU.............AUGUGAGGGCAU.AUU..GAAG..AA.GAU...........UAAAAU...................AUCAAAAAU..........................GAGGAGGAAAAAAU.....UUG
#=GR SRS015209_WUGC_scaffold_55797/3122-3295 CODON           ..............................................................................................................................................................................................................................................................................AUG
#=GR SRS015209_WUGC_scaffold_55797/3122-3295 TT_RNIE_SLOW    .................................................................................................................................................................................................................................................................................
SRS064329_LANL_scaffold_26192/613-440                        CCUGAAAAAAAUUUUUAUUAAAAUAUAUAUAGACUGAAGGAAAUUAAGAUUGCUAUGGAUAUUGAAAUAAAGAUUGUAAAGGUAUG.UUUG.GCUGUAG.AGC.UUAUU.CCUUA..............UAUUGCGU.............AUGUGAGGGCAU.AUU..GAAG..AA.GAU...........UAAAAU...................AUCAAAAAU..........................GAGGAGGAAAAAAU.....UUG
#=GR SRS064329_LANL_scaffold_26192/613-440 CODON             ..............................................................................................................................................................................................................................................................................AUG
#=GR SRS064329_LANL_scaffold_26192/613-440 TT_RNIE_SLOW      .................................................................................................................................................................................................................................................................................
SRS016086_C2470362/117-290                                   CCUGAAAAAAAUUUUUAUUAAAAUAUAUAUAGACUGAAGGAAAUUAAGAUUACUAUGGAUAUUGAAAUAAAGAUUGUAAAGGUAUG.UUUG.GCUGUAG.AGC.UUAUU.CCUUA..............UAUUGCGU.............AUGUGAGGGCAU.AUU..GAAG..AA.GAU...........UAAAAU...................AUCAAAAAU..........................GAGGAGGAAAAAAU.....UUG
#=GR SRS016086_C2470362/117-290 CODON                        ..............................................................................................................................................................................................................................................................................AUG
#=GR SRS016086_C2470362/117-290 TT_RNIE_SLOW                 .................................................................................................................................................................................................................................................................................
SRS013705_Baylor_scaffold_86091/704-531                      CCUGAAAAAGAUUUUUAUUAAAAUAUAUAUAGACUGAAGGAAAUUGAGAUUACUAUGGAUAUUGAAAUAAAGAUUGUAAAGGUAUG.UUUG.GCUGUAG.AGC.UUAUU.CCUUA..............UAUUGCGU.............AUGUGAGGGCAU.AUU..GAAG..AA.GAU...........UAAAAU...................AUCAAAAAU..........................GAGGAGGAAAAAAU.....UUG
#=GR SRS013705_Baylor_scaffold_86091/704-531 CODON           ..............................................................................................................................................................................................................................................................................AUG
#=GR SRS013705_Baylor_scaffold_86091/704-531 TT_RNIE_SLOW    .................................................................................................................................................................................................................................................................................
SRS019219_WUGC_scaffold_52621/856-683                        CCUGAAAAAAAUUUUUAUUAAAAUAUAUAUAGACUGAAGGAAAUUGAGAUUACUAUGGAUAUUGAAAUAAAGAUUGUAAAGGUAUG.UUUG.GCUGUAG.AGC.UUAUU.CCUUA..............UAUUGCGU.............AUGUGAGGGCAU.AUU..GAAG..AA.GAU...........UAAAAU...................AUCAAAAAU..........................GAGGAGGAAAAAAU.....UUG
#=GR SRS019219_WUGC_scaffold_52621/856-683 CODON             ..............................................................................................................................................................................................................................................................................AUG
#=GR SRS019219_WUGC_scaffold_52621/856-683 TT_RNIE_SLOW      .................................................................................................................................................................................................................................................................................
SRS015893_WUGC_scaffold_14977/11512-11685                    CCUGAAAAAAAUUUUUAUUAAAAUAUAUAUAGACUGAAAGAAAUUAAGAUUACUAUGGAUAUUGAAAUAAAGAUUGUAAAGGUAUG.UUUG.GCUGUAG.AGC.UUAUU.CCUUA..............UAUUGCGU.............AUGUGAGGGCAU.AUU..GAAG..AA.GAU...........UAAAAU...................AUCAAAAAU..........................GAGGAGGAAAAAAU.....UUG
#=GR SRS015893_WUGC_scaffold_14977/11512-11685 CODON         ..............................................................................................................................................................................................................................................................................AUG
#=GR SRS015893_WUGC_scaffold_14977/11512-11685 TT_RNIE_SLOW  .................................................................................................................................................................................................................................................................................
SRS024138_Baylor_scaffold_8471/1474-1648                     CCUGAAAAAAAUUUUUAUUAAAAUAUAUAUAGACUGAAGAAAAUUAAGAUUACUAUGGAUAUUGAAAUAAAGAUUGUAAAGGUAUG.UUUG.GCUGUAG.GGC.UUAUU.CCUUA..............UAUUGCGU.............AUGUGAGGGCAU.AUU..GAAG..AA.GAU...........UAAAAAU..................AUCAAAAAU..........................GAGGAGGAAAAAAU.....UUG
#=GR SRS024138_Baylor_scaffold_8471/1474-1648 CODON          ..............................................................................................................................................................................................................................................................................AUG
#=GR SRS024138_Baylor_scaffold_8471/1474-1648 TT_RNIE_SLOW   .................................................................................................................................................................................................................................................................................
SRS065278_LANL_scaffold_50816/613-440                        CCUGAAAAAAAUUUUUAUUAAAAUAUAUAUAGACUGAAAGAAAUUGAGAUUACUAUGGAUAUUGAAAUAAAGAUUGUAAAGGUAUG.UUUG.GCUGUAG.GGC.UUAUU.CCUUA..............UAUUGCGU.............AUGUGAGGGCAU.AUU..GAAG..AA.GAU...........UAAAAU...................AUCAAAAAU..........................GAGGAGGAAAAAAU.....UUG
#=GR SRS065278_LANL_scaffold_50816/613-440 CODON             .................................................................................................................................................................................................................................................................................
#=GR SRS065278_LANL_scaffold_50816/613-440 TT_RNIE_SLOW      .................................................................................................................................................................................................................................................................................
SRS019607_C2720344/529-702                                   CCUGAAAAAGAUUUUUAUUAAAAUAUAUAUAGACUGAAGGAAAUUGAGAUUACUAUGGAUAUUGAAAUAAAGAUUGUAAAGGUAUG.UUUG.GCUGUAG.GGC.UUAUU.CCUUA..............UAUUGCGU.............AUGUGAGGGCAU.AUU..GAAG..AA.GAU...........UAAAAU...................AUCAAAAAU..........................GAGGAGGAAAAAAU.....UUG
#=GR SRS019607_C2720344/529-702 CODON                        ..............................................................................................................................................................................................................................................................................AUG
#=GR SRS019607_C2720344/529-702 TT_RNIE_SLOW                 .................................................................................................................................................................................................................................................................................
SRS064423_LANL_scaffold_7006/866-693                         CCUGAAAAAAAUUUUUAUUAAAAUAUAUAUAGACUGAAAGAAAUUAAGAUUACUAUGGAUAUUGAAAUAAAGAUUGUAAAGGUAUG.UUUG.GCUGUAG.GGC.UUAUU.CCUUA..............UAUUGCGU.............AUGUGAGGGCAU.AUU..GAAG..AA.GAU...........UAAAAU...................AUCAAAAAU..........................GAGGAGGAAAAAAU.....UUG
#=GR SRS064423_LANL_scaffold_7006/866-693 CODON              ..............................................................................................................................................................................................................................................................................AUG
#=GR SRS064423_LANL_scaffold_7006/866-693 TT_RNIE_SLOW       .................................................................................................................................................................................................................................................................................
SRS050628_C1893763/335-508                                   CUGAAAAAGAUUUUUAUUAAAAUAUAUAUAGAUUAAAGGAAAUAUAAGAUUACUAUGGAUAUUGAAAUAAAGAUUGUAAAGGUAUG.UUUG.GCUGUAG.GGC.UUAUU.CCUUA..............UAUUGCGU.............AUGUGAGGGCAU.AUU..GAAG..AA.GAU...........UAAAAU...................AUCAAAAAU..........................GAGGAGGAAAAAAU.....UUG
#=GR SRS050628_C1893763/335-508 CODON                        ..............................................................................................................................................................................................................................................................................AUG
#=GR SRS050628_C1893763/335-508 TT_RNIE_SLOW                 .................................................................................................................................................................................................................................................................................
SRS015278_WUGC_scaffold_6421/24-199                          CUGAAAAAGAUUUUUAUUAAAAUAUAUAUAGAUUAAAGGAAAUAUAAGAUUACUAUGGAUAUUGAAAUAAAGAUUGUAAAGGUAUG.UUUG.GCUGUAG.AGC.UUAUU.CCUUA..............UAUUAUGU.............AUGUGAGGGCAU.AUU..GAAG..AA.GAU...........UAAAAAU..................AUCAAAUAAC.........................GAGGAGGAAACAAU.....UUG
#=GR SRS015278_WUGC_scaffold_6421/24-199 CODON               ..............................................................................................................................................................................................................................................................................AUG
#=GR SRS015278_WUGC_scaffold_6421/24-199 TT_RNIE_SLOW        .................................................................................................................................................................................................................................................................................
SRS022083_Baylor_scaffold_19178/290-117                      AACCUAAAAACAUUUUUAUUAAAAUAUAUAUAGAUAAAAUGAGAUAAUGAUACUAUGGAUAUUUAAAUAAAGAUUGUAAAGGUAUG.UUUA.GCUGUAG.AGC.UUAUU.CCUUA..............UAUUGUAU.............AUGUGAGGGCAU.AUU..GAAG..AA.GAU...........UAAAAAU..................AUCAAAAC...........................GAGGAGGAAAAAAU.....UUG
#=GR SRS022083_Baylor_scaffold_19178/290-117 CODON           ..............................................................................................................................................................................................................................................................................AUG
#=GR SRS022083_Baylor_scaffold_19178/290-117 TT_RNIE_SLOW    .................................................................................................................................................................................................................................................................................
SRS014690_C1889275/476-303                                   UAAACCUAAAAACAUUUUUAUUAAAAUAUAUUGUAGAUAAAAAACAAAAAUACUAUGGAUAUUGAAAUAAAGAUUGUAAAGGUAUG.UUUA.GCUGUAG.AGC.UUAUU.CCUUA..............UAUUGUAU.............AUGUGAGGGCAU.AUU..GAAG..AA.GAU...........UAAAAAU..................AUCAAAAC...........................GAGGAGGAAAAAAU.....UUG
#=GR SRS014690_C1889275/476-303 CODON                        ..............................................................................................................................................................................................................................................................................AUG
#=GR SRS014690_C1889275/476-303 TT_RNIE_SLOW                 .................................................................................................................................................................................................................................................................................
SRS017445_C3034105/1-135                                     .......................................AGAUACAAAGACACUAUGGAUAUUUAAAUAAAGAUUGUAAAGGUAUG.UUUA.GCUGUAG.AGC.UUAUU.CCUUA..............UAUUGUGU.............AUGUGAGGGCAU.AUU..GAAG..AA.GAU...........UAAAAAU..................AUCAAAAC...........................GAGGAGGAAAAAAU.....UUG
#=GR SRS017445_C3034105/1-135 CODON                          ..............................................................................................................................................................................................................................................................................AUG
#=GR SRS017445_C3034105/1-135 TT_RNIE_SLOW                   .................................................................................................................................................................................................................................................................................
SRS022536_LANL_scaffold_18564/491-367                        ..................................................UACUAUGGAUAUUUAAAUAAAGAUUGUAAAGGUAUG.UUUA.GCUGUAG.AGC.UUAUU.CCUUA..............UAUUGUGU.............AUGUGAGGGCAU.AUU..GAAG..AA.GAU...........UAAAAAU..................AUCAAAAC...........................GAGGAGGAAAAAAAU....UUG
#=GR SRS022536_LANL_scaffold_18564/491-367 CODON             .................................................................................................................................................................................................................................................................................
#=GR SRS022536_LANL_scaffold_18564/491-367 TT_RNIE_SLOW      .................................................................................................................................................................................................................................................................................
SRS013723_Baylor_scaffold_46255/1-146                        ............................UAGAUUAAAGGAAAUAUAAGAUUACUAUGGAUAUUGAAAUAAAGAUUGUAAAGGUAUG.UUUA.GCUGUAG.AGC.UUAUU.CCUUA..............UAUUGUGU.............AUGUGAGGGCAU.AUU..GAAG..AA.GAU...........UAAAAAU..................AUCAAAAC...........................GAGGAGGAAAAAAU.....UUG
#=GR SRS013723_Baylor_scaffold_46255/1-146 CODON             ..............................................................................................................................................................................................................................................................................AUG
#=GR SRS013723_Baylor_scaffold_46255/1-146 TT_RNIE_SLOW      .................................................................................................................................................................................................................................................................................
SRS016360_Baylor_scaffold_58948/615-477                      ...................................GAUAAAAAAACAAAAUACUAUGGAUAUUGAAAUAAAGAUUGUAAAGGUAUG.UUUA.GCUGUAG.AGC.UUAUU.CCUUA..............UAUUGUGU.............AUGUGAGGGCAU.AUU..GAAG..AA.GAU...........UAAAAAU..................AUCAAAAC...........................GAGGAGGAAAAAAU.....UUG
#=GR SRS016360_Baylor_scaffold_58948/615-477 CODON           ....................................AUG..............................................................................................................................S..TP....................................................................................................AUG
#=GR SRS016360_Baylor_scaffold_58948/615-477 TT_RNIE_SLOW    .................................................................................................................................................................................................................................................................................
SRS014476_C3328552/18-191                                    AACCUAAAAACAUUUUUAUUAAAAUAUAUAUAGAUAAAAUGAGAUAAUGAUACUAUGGAUAUUUAAAUAAAGAUUGUAAAGGUAUG.UUUA.GCUGUAG.AGC.UUAUU.CCUUA..............UAUUGUGU.............AUGUGAGGGCAU.AUU..GAAG..AA.GAU...........UAAAAAU..................AUCAAAAC...........................GAGGAGGAAAAAAU.....UUG
#=GR SRS014476_C3328552/18-191 CODON                         ..............................................................................................................................................................................................................................................................................AUG
#=GR SRS014476_C3328552/18-191 TT_RNIE_SLOW                  .................................................................................................................................................................................................................................................................................
SRS015470_C3307239/49-222                                    AAACCUAAAAACAUUUUUAUUAAAAUAUAUUGUAGAUAAAAAAACAAAAAUACUAUGGAUAUUUAAAUAAAGAUUGUAAAGGUAUG.UUUA.GCUGUAG.AGC.UUAUU.CCUUA..............UAUUGUGU.............AUGUGAGGGCAU.AUU..GAAG..AA.GAU...........UAAAAAU..................AUCAAAAC...........................GAGGAGGAAAAAAU.....UUG
#=GR SRS015470_C3307239/49-222 CODON                         ..............................................................................................................................................................................................................................................................................AUG
#=GR SRS015470_C3307239/49-222 TT_RNIE_SLOW                  .................................................................................................................................................................................................................................................................................
SRS053917_LANL_scaffold_85561/347-505                        ...............UUAAAAUAUAUAUAGAUGAAAUUUAAGAUACAAGAUACUAUGGAUAUUGAAAUAAAGAUUGUAAAGGUAUG.UUUA.GCUGUAG.AGC.UUAUU.CCUUA..............UAUUGUGU.............AUGUGAGGGCAU.AUU..GAAG..AA.GAU...........UAAAAAU..................AUCAAAAC...........................GAGGAGGAAAAAAU.....UUG
#=GR SRS053917_LANL_scaffold_85561/347-505 CODON             ...........................STPAUG................................................................................................................................................................................................................................................
#=GR SRS053917_LANL_scaffold_85561/347-505 TT_RNIE_SLOW      .................................................................................................................................................................................................................................................................................
SRS014578_WUGC_scaffold_46133/11-184                         UAAACCUAAAAACAUUUUUAUUAAAAUAUAUUGUAGAUAAAAAACAAAAAUACUAUGGAUAUUUAAAUAAAGAUUGUAAAGGUAUG.UUUA.GCUGUAG.AGC.UUAUU.CCUUA..............UAUUGUGU.............AUGUGAGGGCAU.AUU..GAAG..AA.GAU...........UAAAAAU..................AUCAAAAC...........................GAGGAGGAAAAAAU.....UUG
#=GR SRS014578_WUGC_scaffold_46133/11-184 CODON              ..............................................................................................................................................................................................................................................................................AUG
#=GR SRS014578_WUGC_scaffold_46133/11-184 TT_RNIE_SLOW       .................................................................................................................................................................................................................................................................................
SRS021477_Baylor_scaffold_2106/861-687                       CUAAAAACAUUUUUAUUAAAAUAUAUAUAGAUUAAAUUAAGAUACAAAGACACUAUGGAUAUUUAAAUAAAGAUUGUAAAGGUAUG.UUUA.GCUGUAG.AGC.UUAUU.CCUUA..............UAUUGUGU.............AUGUGAGGGCAU.AUU..GAAG..AA.GAU...........UAAAAAU..................AUCAAAAC...........................GAGGAGGAAAAAAAU....UUG
#=GR SRS021477_Baylor_scaffold_2106/861-687 CODON            ..............................................................................................................................................................................................................................................................................AUG
#=GR SRS021477_Baylor_scaffold_2106/861-687 TT_RNIE_SLOW     .................................................................................................................................................................................................................................................................................
SRS015044_WUGC_scaffold_24016/11-123                         .............................................................UUGAAAUAAAGAUUGUAAAGGUAUG.UUUA.GCUGUAG.GGC.UUAUU.CCUUA..............UAUUAUGU.............AUGUGAGGGCAU.AUU..GAAG..AA.GAU...........UAAAAAU..................AUCAAAAC...........................GAGGAGGAAAAAAU.....UUG
#=GR SRS015044_WUGC_scaffold_24016/11-123 CODON              .....................................................................................................................................................................S..TP....................................................................................................AUG
#=GR SRS015044_WUGC_scaffold_24016/11-123 TT_RNIE_SLOW       .................................................................................................................................................................................................................................................................................
SRS055378_LANL_scaffold_65216/77-250                         UAAACCUAAAAACAUUUUUAUUAAAAUAUGUUAUAGAUAAAAAAACAAAAUACUAUGGAUAUUGAAAUAAAGAUUGUAAAGGUAUG.UUUA.GCUGUAG.GGC.UUAUU.CCUUA..............UAUUAUGU.............AUGUGAGGGCAU.AUU..GAAG..AA.GAU...........UAAAAAU..................AUCAAAAC...........................GAGGAGGAAAAAAU.....UUG
#=GR SRS055378_LANL_scaffold_65216/77-250 CODON              ..............................................................................................................................................................................................................................................................................AUG
#=GR SRS055378_LANL_scaffold_65216/77-250 TT_RNIE_SLOW       .................................................................................................................................................................................................................................................................................
SRS052604_C1779911/442-269                                   CUAAAAACAUUUUUAUUAAAAUAUAUAUAGAUUAAAUUAAGAUACAAAGACACUAUGGAUAUUUAAAUAAAGAUUGUAAAGGUAUG.UUUA.GCUGUAG.GGC.UUAUU.CCUUA..............UAUUAUGU.............AUGUGAGGGCAU.AUU..GAAG..AA.GAU...........UAAAAAU..................AUCAAAAC...........................GAGGAGGAAAAAAU.....UUG
#=GR SRS052604_C1779911/442-269 CODON                        .................................................................................................................................................................................................................................................................................
#=GR SRS052604_C1779911/442-269 TT_RNIE_SLOW                 .................................................................................................................................................................................................................................................................................
NZ_KI271324.1/15528-15702                                    UAAACCUAAAAACAUUUUUAUUAAAAUAUAUUGUAGAUAAAAAACAAAAAUACUAUGGAUAUUUAAAUAAAGAUUGUAAAGGUAUG.UUUA.GCUGUAG.GGC.UUAUU.CCUUA..............UAUUGUAU.............AUGUGAGGGCAU.AUU..GAAG..AA.GAU...........UAAAAAU..................AUCAAAAC...........................GAGGAGGAAAAAAAU....UUG
#=GR NZ_KI271324.1/15528-15702 CODON                         ..............................................................................................................................................................................................................................................................................AUG
#=GR NZ_KI271324.1/15528-15702 TT_RNIE_SLOW                  .................................................................................................................................................................................................................................................................................
SRS016200_WUGC_scaffold_19120/397-224                        AAACCUAAAAACAUUUUUAUUAAAAUAUAUUGUAGAUAAAAAAACAAAAAUACUAUGGAUAUUUAAAUAAAGAUUGUAAAGGUAUG.UUUA.GCUGUAG.GGC.UUAUU.CCUUA..............UAUUGUAU.............AUGUGAGGGCAU.AUU..GAAG..AA.GAU...........UAAAAAU..................AUCAAAAC...........................GAGGAGGAAAAAAU.....UUG
#=GR SRS016200_WUGC_scaffold_19120/397-224 CODON             ..............................................................................................................................................................................................................................................................................AUG
#=GR SRS016200_WUGC_scaffold_19120/397-224 TT_RNIE_SLOW      .................................................................................................................................................................................................................................................................................
SRS049318_LANL_scaffold_31958/326-160                        .......UAAACCUAAAAACAUUUUUAUUAAAUAUAUAUAGAUAAAAAAAUUACUAUGGAUAUUGAAAUAAGAUUGUAAAGGUAUG.UUUA.GCUGUAG.GGC.UUAUU.CCUUA..............UAUUGUGU.............AUGUGAGGGCAU.AUU..GAAG..AA.GAU...........UAAAAAU..................AUCAAAAC...........................GAGGAGGAAAAAAU.....UUG
#=GR SRS049318_LANL_scaffold_31958/326-160 CODON             ..............................................................................................................................................................................................................................................................................AUG
#=GR SRS049318_LANL_scaffold_31958/326-160 TT_RNIE_SLOW      .................................................................................................................................................................................................................................................................................
SRS024447_LANL_scaffold_24021/280-453                        AACCUAAAAACAUUUUUAUUAAAAUAUAUAUAGAUUAAAUAAAAACAAAUUACUAUGGAUAUUGAAAUAAAGAUUGUAAAGGUAUG.UUUA.GCUGUAG.GGC.UUAUU.CCUUA..............UAUUGUGU.............AUGUGAGGGCAU.AUU..GAAG..AA.GAU...........UAAAAAU..................AUCAAAAC...........................GAGGAGGAAAAAAU.....UUG
#=GR SRS024447_LANL_scaffold_24021/280-453 CODON             ..............................................................................................................................................................................................................................................................................AUG
#=GR SRS024447_LANL_scaffold_24021/280-453 TT_RNIE_SLOW      .................................................................................................................................................................................................................................................................................
NZ_KB890273.1/105251-105078                                  AGAUUAAUAAACCUAAAAACAUUUUUAUUAAAUAUAUAUAGAUAAAAAAAUUACUAUGGAUAUUGAAAUAAGAUUGUAAAGGUAUG.UUUA.GCUGUAG.GGC.UUAUU.CCUUA..............UAUUGUGU.............AUGUGAGGGCAU.AUU..GAAG..AA.GAU...........UAAAAAU..................AUCAAAAC...........................GAGGAGGAAAAAAU.....UUG
#=GR NZ_KB890273.1/105251-105078 CODON                       ..............................................................................................................................................................................................................................................................................AUG
#=GR NZ_KB890273.1/105251-105078 TT_RNIE_SLOW                .................................................................................................................................................................................................................................................................................
NC_013192.1/2131144-2131317                                  AUAAACCUAAAAACAUUUUUAUUAAAAUAUGUUAUAGAUAAAAAACAAAAUACUAUGGAUAUUGAAAUAAAGAUUGUAAAGGUAUG.UUUA.GCUGUAG.GGC.UUAUU.CCUUA..............UAUUGUUU.............AUGUGAGGGCAU.AUU..GAAG..AA.GAU...........UAAAAAU..................AUCAAAAC...........................GAGGAGGAAAAAAU.....UUG
#=GR NC_013192.1/2131144-2131317 CODON                       ..............................................................................................................................................................................................................................................................................AUG
#=GR NC_013192.1/2131144-2131317 TT_RNIE_SLOW                .................................................................................................................................................................................................................................................................................
SRS018591_WUGC_scaffold_43849/44992-45170                    AAACAAAUAAGCAAUCUGAAAAAAUUUUUAUUUAAGUUAUAUAUAAUUCGAGAGAUAUGAUAUAAAAUAAAAAUUGUAAAGAUAUGUU.UG.GCUGUAG.GGC.UUAUU.CCUUA.................GGUUUUUUUUAUG........UAAGGGCAU.AUU..GAAG..AA.GGU...........UAAAAAU..................AUCAAAAACA.........................GAGGAGGAAAAAAUU....UUG
#=GR SRS018591_WUGC_scaffold_43849/44992-45170 CODON         ..............................................................................................................................................................................................................................................................................AUG
#=GR SRS018591_WUGC_scaffold_43849/44992-45170 TT_RNIE_SLOW  .................................................................................................................................................................................................................................................................................
SRS063999_LANL_scaffold_22653/412-237                        ACAAAUAAGCAAUCUGAAAAAAUUUUUAUUUAAGUUAUAUAUAAUUCGAGAGAGAUAUGAUAUAAAAUAAAAAUUGUAAAGAUAUGUU.UG.GCUGUAG.GGC.UUAUU.CCUUA.................GGUUUUUUAUG..........UAAGGGCAU.AUU..GAAG..AA.GGU...........UAAAAAU..................AUCAAAAACA.........................GAGGAGGAAAAAAU.....UUG
#=GR SRS063999_LANL_scaffold_22653/412-237 CODON             ...................................................................................AUG...........................................................................................................................................................................................
#=GR SRS063999_LANL_scaffold_22653/412-237 TT_RNIE_SLOW      .................................................................................................................................................................................................................................................................................
SRS075404_LANL_scaffold_62603/168-47                         .......................................................UAUGAUAUAAAAUAAAAAUUGUAAAGAUAUGUU.UG.GCUGUAG.GGC.UUAUU.CCUUA.................GGUUUUUUAUG..........UAAGGGCAU.AUU..GAAG..AA.GGU...........UAAAAAU..................AUCAAAAACA.........................GAGGAGGAAAAAAAU....UUG
#=GR SRS075404_LANL_scaffold_62603/168-47 CODON              .................................................................................................................................................................................................................................................................................
#=GR SRS075404_LANL_scaffold_62603/168-47 TT_RNIE_SLOW       .................................................................................................................................................................................................................................................................................
SRS023835_C3783904/548-424                                   ....................................................AGAUAUGAUAUGAAAUAAAAAUUGUAAAGAUAUGUU.UG.GCUGUAG.GGC.UUAUU.CCUUA.................GGUUUUUUAUG..........UAAGGGCAU.AUU..GAAG..AA.GGU...........UAAAAAU..................AUCAAAAACA.........................GAGGAGGAAAAAAAU....UUG
#=GR SRS023835_C3783904/548-424 CODON                        ..............................................................................................................................................................................................................................................................................AUG
#=GR SRS023835_C3783904/548-424 TT_RNIE_SLOW                 .................................................................................................................................................................................................................................................................................
SRS055378_LANL_scaffold_20064/540-364                        ACAAAUAAGCAAUCUGAAAAAAUUUUUAUUUAAGUUAUAUAUAAUUCGGGAGAGAUAUGAUAUAAAAUAAAAAUUGUAAAGAUAUGUU.UA.GCUGUAG.GGC.UUAUU.CCUUA..............UAUUUUUUU............GUGUAAGGGCAU.AUU..GAAG..AA.GGU...........UAAAAAU..................AUCAAAAACA.........................GAGGAGGAAAAAAU.....UUG
#=GR SRS055378_LANL_scaffold_20064/540-364 CODON             ........................................................................................................................................AU............G..........................................................................................................................
#=GR SRS055378_LANL_scaffold_20064/540-364 TT_RNIE_SLOW      .................................................................................................................................................................................................................................................................................
SRS016043_WUGC_scaffold_6899/385-562                         ACAAAUAAGCAAUCUGAAAAAAUUUUUAUUUAAGUUAUAUAUAAUUCGAGAGAGAUAUGAUAUAAAAUAAAAAUUGUAAAGAUAUGUU.UG.GCUGUAG.GGC.UUAUU.CCUUA..............UAUUUUUUU............GUGUAAGGGCAU.AUU..GAAG..AA.GGU...........UAAAAAU..................AUCAAAAACA.........................GAGGAGGAAAAAAAU....UUG
#=GR SRS016043_WUGC_scaffold_6899/385-562 CODON              ..............................................................................................................................................................................................................................................................................AUG
#=GR SRS016043_WUGC_scaffold_6899/385-562 TT_RNIE_SLOW       .................................................................................................................................................................................................................................................................................
SRS013170_Baylor_scaffold_84939/572-432                      ....................................AUAUAUAAUUCGGGAGAGAUAUGAUAUAAAAUAAAAAUUGUAAAGAUAUGUU.UG.GCUGUAG.GGC.UUAUU.CCUUA..............UAUUUUUUU............GUGUAAGGGCAU.AUU..GAAG..AA.GGU...........UAAAAAU..................AUCAAAAACA.........................GAGGAGGAAAAAAU.....UUG
#=GR SRS013170_Baylor_scaffold_84939/572-432 CODON           .................................................................................................................................................................................................................................................................................
#=GR SRS013170_Baylor_scaffold_84939/572-432 TT_RNIE_SLOW    .................................................................................................................................................................................................................................................................................
SRS023841_Baylor_scaffold_19242/6990-7166                    ACAAAUAAGCAAUCUGAAAAAAUUUUUAUUUAAGUUAUAUAUAAUUCGAGAGAGAUAUGAUAUAAAAUAAAAAUUGUAAAGAUAUGUU.UG.GCUGUAG.GGC.UUAUU.CCUUA..............UAUUUUUUU............GUGUAAGGGCAU.AUU..GAAG..AA.GGU...........UAAAAAU..................AUCAAAAACA.........................GAGGAGGAAAAAAU.....UUG
#=GR SRS023841_Baylor_scaffold_19242/6990-7166 CODON         .......................................................................................A.UG......................................................................................................................................................................................
#=GR SRS023841_Baylor_scaffold_19242/6990-7166 TT_RNIE_SLOW  .................................................................................................................................................................................................................................................................................
SRS014476_C3276433/335-159                                   ACAAAUAAGCAAUCUGAAAAAAUUUUUAUUUAAGUUAUAUAUAAUUCGGGAGAGAUAUGAUAUAAAAUAAAAAUUGUAAAGAUAUGUU.UG.GCUGUAG.GGC.UUAUU.CCUUA..............UAUUUUUUU............GUGUAAGGGCAU.AUU..GAAG..AA.GGU...........UAAAAAU..................AUCAAAAACA.........................GAGGAGGAAAAAAU.....UUG
#=GR SRS014476_C3276433/335-159 CODON                        .......................................................................................A.UG......................................................................................................................................................................................
#=GR SRS014476_C3276433/335-159 TT_RNIE_SLOW                 .................................................................................................................................................................................................................................................................................
SRS013723_Baylor_scaffold_66969/1730-1906                    ACAAAUAAGCAAUCUGAAAAAAUUUUUAUUUGAGUUAUAUAUAAUUCGGGAGAGAUAUGAUAUAAAAUAAAAAUUGUAAAGAUAUGUU.UG.GCUGUAG.GGC.UUAUU.CCUUA..............UAUUUUUUU............GUGUAAGGGCAU.AUU..GAAG..AA.GGU...........UAAAAAU..................AUCAAAAACA.........................GAGGAGGAAAAAAU.....UUG
#=GR SRS013723_Baylor_scaffold_66969/1730-1906 CODON         .......................................................................................A.UG......................................................................................................................................................................................
#=GR SRS013723_Baylor_scaffold_66969/1730-1906 TT_RNIE_SLOW  .................................................................................................................................................................................................................................................................................
JGI24712J26585_10001668/13708-13931                          AUAAAAAGAAAAGGUAAAAUCAGAGUUAUAUGCGAAAAUGUUAAACACAAACAAGUACAAGGGUAAAGAAGAGCUGUAAAGGUAUAUU..UUGCUGUAG.GGC.A.AUA.UCCUC..............UUUUUAUC.............AAAGGGGAGUAU.ACU..GAAG..AGAGUAUUU.AGAUAGUUCAUACU.....ACU.AUCGA.AAAUAUAUAUUAAUUUGAAAUUAACUUUUAAAAAAC..UGGGAGGAGGAAAACUAA.UUG
#=GR JGI24712J26585_10001668/13708-13931 CODON               .................................................................................................................................................................................................................................................................................
#=GR JGI24712J26585_10001668/13708-13931 TT_RNIE_SLOW        .................................................................................................................................................................................................................................................................................
NZ_KI518192.1/12957-13147                                    UGAAAACCCUAAGCACAAACAAGUACAAGGAUAACUUGAAAAGUUUUGCAAACUAGUACUGACAUGGGAAGUACUGUAAAGGUAUG.UU.AGGCUGUAG.AGC.UAGUA.CUC...................GAAA...................GAGGCAU.ACC..GAAG..AAAGUCUUA..GUCAGUUAAUAU......ACU.GAC...GGAUAUAUAAAAUUUUCGGAA.................GAGGAGGAAAAAUU.....UUG
#=GR NZ_KI518192.1/12957-13147 CODON                         .................................................................................................................................................................................................................................................................................
#=GR NZ_KI518192.1/12957-13147 TT_RNIE_SLOW                  .................................................................................................................................................................................................................................................................................
NZ_JRJZ01000165.1/12994-13184                                UGAAAACCCUAAGCACAAACAAGUACAAGGAUAACUUGAAAAGUUUUGCAAACUAGUACUGACAUGGGAAGUACUGUAAAGGUAUG.UU.AGGCUGUAG.AGC.UAGUA.CUC...................GAAA...................GAGGCAU.ACC..GAAG..AAAGUCUUA..GUCAGUUUAUAU......ACU.GAC...GGAUAUAUAAAAUUUUCGGAA.................GAGGAGGAAGAAUU.....UUG
#=GR NZ_JRJZ01000165.1/12994-13184 CODON                     ...............................STP............................................................................................................................................................................................................................................AUG
#=GR NZ_JRJZ01000165.1/12994-13184 TT_RNIE_SLOW              .................................................................................................................................................................................................................................................................................
JGI994J12354_10000051/8428-8226                              AAACAAGUGCAAGGGUAAUUUUUUUGAUUGAAAAUCAUUUGAUUAAAAUUUAAUUAUCAUGAAUUAUUUAGUACUGUAAAGAUAUGUAGAGAGCUGUAG.AGC.CUUAA.UCCC..................AAAU..................GGGGUCAU.AUC..GAGG..AAAGUAUUU.AGCUAAUCUUUGUAGU...GUU.AGC...GAAUAUAUAAAUUUCUAAUAUAUU..............GAGGAGGAAAUAAUU....UUG
#=GR JGI994J12354_10000051/8428-8226 CODON                   ...............STP............................................................................................................................................................................................................................................................AUG
#=GR JGI994J12354_10000051/8428-8226 TT_RNIE_SLOW            .................................................................................................................................................................................................................................................................................
2227390564/314-112                                           AAACAAGUGCAAGGGUAAUUUUUUUGAUUGAAAAUCAUUUGAUUAAAAUUUAAUUAUCAUGAAUUAUUUAGUACUGUAAAGAUAUGUAGAGAGCUGUAG.AGC.CGUAA.UCCC..................AAAU..................GGGGUCAU.AUC..GAGG..AAAGUAUUU.AGCUAAUCUUUGUAGU...GUU.AGC...GAAUAUAUAAAUUUCUAAUAUAUU..............GAGGAGGAAAUAAUU....UUG
#=GR 2227390564/314-112 CODON                                ..............................................................................................................................................................................................................................................................................AUG
#=GR 2227390564/314-112 TT_RNIE_SLOW                         .................................................................................................................................................................................................................................................................................
BMHBC_159667/475-668                                         UUAUCAAAAGACAUGGAAAAAUCAGAGUAAUCUGCGAAAACCCAAAACACAAACAAGUACAAGGAUAAUCGUUCUGUAAAGAUAUG.UU.GAGCCGUAG.AGC.C.GCGACCUUU.................UACA.................AAAGGACAU.AUC..GAUG..AAAGUGUUUAGCGUGGUUAGUAU......ACC.AAG...UAAUAUAUAUAUUUAUUU....................AAGGAGGAGCAAAG.....UUG
#=GR BMHBC_159667/475-668 CODON                              ..............................................................................................................................................................................................................................................................................AUG
#=GR BMHBC_159667/475-668 TT_RNIE_SLOW                       .................................................................................................................................................................................................................................................................................
NC_014632.1/1917556-1917361                                  CAUAAACAAGUUCAAGGAUAAUUUGUUGUUUGAUUGAAUUUUUUUAAGGUAAUUAUAGUACUGAUAUCAGGUACUGUAAAGGCAUG.UU.GAGCCGUAG.GGC.CACGA.CCUGA.................UUUU.................UCAGGGCAU.GCC..GAAG..AAAGUGUUU.AGUUGAUUGUUAU......AUC.AAC...AAAUAUAUAAAUUUUCGG..................AAUAGGAGGAAGAAACG....UUG
#=GR NC_014632.1/1917556-1917361 CODON                       ..................STP.........................................................................................................................................................................................................................................................AUG
#=GR NC_014632.1/1917556-1917361 TT_RNIE_SLOW                .................................................................................................................................................................................................................................................................................
contig93332/600-801                                          UAAACACAAACAAGUUCAAGGAUAAUUUUGUAAAGAGAGUUUGUUAAAAGUACGACAAUUAUGACAUGUAGUACUGUAAAGAUAUG.UU.G.GCUGUAG.AGC.CAUC..UCCG..................AAUUUAGGAAA...........CGGAACAU.AUC..GACG..AAAGUAUUG.AGCUGGUUUAUAUU.....ACU.AGC.A.AAAUAUAUAAAAUUUUCGAU.................AGAGGAGGAAACAAUU....UUG
#=GR contig93332/600-801 CODON                               ...........................................................................................................................................................................................AUG...................................................................................
#=GR contig93332/600-801 TT_RNIE_SLOW                        .................................................................................................................................................................................................................................................................................
NLM024_scaffold20695_1/5734-5533                             UAAACAUAAACAAGUUCAAGGAUAAUUUUGUAAAGAGAGUUUGUUAAAAGUACGACAAUUAUGACAUGUAGUACUGUAAAGAUAUG.UU.G.GCUGUAG.AGC.CAUC..UCCG..................AAUUUAGGAAA...........CGGAACAU.AUC..GACG..AAAGUAUUG.AGCUGGUUUAUAUU.....ACU.AGC.A.AAAUAUAUAAAAUUUUCGAU.................AGAGGAGGAAACAAUU....UUG
#=GR NLM024_scaffold20695_1/5734-5533 CODON                  ......................STP.....................................................................................................................................................................................................................................................AUG
#=GR NLM024_scaffold20695_1/5734-5533 TT_RNIE_SLOW           .................................................................................................................................................................................................................................................................................
NLM023_scaffold45840_1/36569-36368                           AACAUAAACAAGUUCAAGGAUAAUUUUGAAAGAGAGUUUGUUAAAAAGUACGACAAUUAUAAGAGAUGGAGUACUGUAAAGAUAUG.UU.G.GCUGUAG.AGC.CAUC..UCCG..................AAUUUAGGAAA...........CGGAACAU.AUC..GACG..AAAGUAUUG.AGCUAGUUCAUAUU.....ACU.AGC.A.AAAUAUAUAAAAUUUUCGAU.................AGAGGAGGAAACAAUU....UUG
#=GR NLM023_scaffold45840_1/36569-36368 CODON                ....................STP.......................................................................................................................................................................................................................................................AUG
#=GR NLM023_scaffold45840_1/36569-36368 TT_RNIE_SLOW         .................................................................................................................................................................................................................................................................................
DOM005_scaffold13463_2/25443-25240                           AAACAUAAACAAGUUCAAGGGUAAUUUUGGAUUGAGAGUUUGUUAAAUAGUACGACAAUUAAGACGUGGAGUACUGUAAAGAUAUG.UU.G.GCCGUAG.GGC.CAUC..UCCG..................AGUUUUAGGAAG..........CGGAACAU.AUC..GAUG..AAAGUAUUU.AGCUGGUUAUUAUC.....ACC.GGC.AAAAAUAUAAAAAAUUUUCGAC.................AGAGGAGGAAACAAUU....UUG
#=GR DOM005_scaffold13463_2/25443-25240 CODON                .....................STP......................................................................................................................................................................................................................................................AUG
#=GR DOM005_scaffold13463_2/25443-25240 TT_RNIE_SLOW         .................................................................................................................................................................................................................................................................................
DOM010_scaffold83_2/2099-2298                                AACCCAAAACAUAAACAAGUUCAAGGAUAAUUUUACUAAAGAGAGUUUGUUAAAAAGUACUGAUAAUGGAGUGCUGUAAAGAUAUG.GU.G.GCUGUAG.AGU.CAUC..CCCAU.................AAUCUGGAA............AUGGGCCAU.AUC..GAGG..AAAGUAUUU.AGCUGGUUAUUAU......ACU.AGC.A.AAAUAUAUAAAUUUUCG..................AAAGAGGAGGAAACAAUU....UUG
#=GR DOM010_scaffold83_2/2099-2298 CODON                     ..............................................................................................................................................................................................................................................................................AUG
#=GR DOM010_scaffold83_2/2099-2298 TT_RNIE_SLOW              .................................................................................................................................................................................................................................................................................
4448815.3_Contig41831/273-471                                AACCCAAAACAUAAACAAGUUCAAGGAUAAUUUUACUAAAGAGAGUUUGUUAAAAAGUACUGAUAAUGGAGUGCUGUAAAGAUAUG.GU.G.GCUGUAG.AGU.CAUC..CCCAU.................AAUCUGGAA............AUGGGCCAU.AUC..GAGG..AAAGUAUUU.AGCUGGUUAUUAU......ACU.AGC.A.AAAUAUAUAAAUUUUCG..................AAAGAGGAGGAAACAAUUUU.....
#=GR 4448815.3_Contig41831/273-471 CODON                     .................................................................................................................................................................................................................................................................................
#=GR 4448815.3_Contig41831/273-471 TT_RNIE_SLOW              .................................................................................................................................................................................................................................................................................
NOF009_scaffold43353_2/13498-13299                           AAACACAAACAGGUUCAAGGGUAAUUUUGUAAUUUAAGAGAGUUUGUUUAAAAAAAGUACUGAUAAUGGAGUGCUGUAAAGAUAUG.GU.GAGCUGUAG.AGC.CAUC..CCCAA.................AAUAGGAA.............UUGGGACAU.AUC..GAGG..AAAGUAUUU.AGUUGGUUAAUAU......ACC.AGC.A.AAAUAUAUAAAUUUUCG..................AAAGAGGAGGAAAUAAUU....UUG
#=GR NOF009_scaffold43353_2/13498-13299 CODON                .....................STP......................................................................................................................................................................................................................................................AUG
#=GR NOF009_scaffold43353_2/13498-13299 TT_RNIE_SLOW         .................................................................................................................................................................................................................................................................................
NLM017_scaffold13921_5/545-346                               AAACACAAACAAGUUCAAGGGUAAUUUUGUAAUUUAAGAGAGUUUGUUUAAAAAAAGUACUGAUAAUGGAGUGCUGUAAAGAUAUG.GU.GAGCUGUAG.AGC.CAUC..CCCAA.................AAUAGGAA.............UUGGGACAU.AUC..GAGG..AAAGUAUUU.AGUUGGUUAAUAU......ACC.AGC.A.AAAUAUAUAAAUUUUCG..................AAAGAGGAGGAAAUAAUU....UUG
#=GR NLM017_scaffold13921_5/545-346 CODON                    .....................STP......................................................................................................................................................................................................................................................AUG
#=GR NLM017_scaffold13921_5/545-346 TT_RNIE_SLOW             .................................................................................................................................................................................................................................................................................
UnmappedStool_Broad_C252318921/345-146                       UAAACACAAACAAGUUCAAGGGUAAUUUUGUAAAAAGAAGAGUUUGUUUAAAAAAAGUACUGAUAAUGGAGUGCUGUAAAGAUAUG.GU.GAGCUGUAG.AGC.CAUC..CCCAA.................AAUAGGAA.............UUGGGACAU.AUC..GAGG..AAAGUAUUU.AGUUGGUUAAUAU......ACC.AGC.A.AAAUAUAUAAAUUUUCG..................AAAGAGGAGGAAAUAAUU....UUG
#=GR UnmappedStool_Broad_C252318921/345-146 CODON            ......................STP........................................................................................................................................................................................................................................................
#=GR UnmappedStool_Broad_C252318921/345-146 TT_RNIE_SLOW     .................................................................................................................................................................................................................................................................................
4491479.3_NODE_279/17355-17554                               AAACACAAACAGGUUCAAGGGUAAUUUUGUAAUUUAAGAGAGUUUGUUUAAAAAAAGUACUGAUAAUGGAGUGCUGUAAAGAUAUG.GU.GAGCUGUAG.AGC.CAUC..CCCAA.................AAUAGGAA.............UUGGGACAU.AUC..GAGG..AAAGUAUUU.AGUUGGUUAAUAU......ACC.AGC.A.AAAUAUAUAAAUUUUCGG..................AAGAGGAGGAAAUAAUU....UUG
#=GR 4491479.3_NODE_279/17355-17554 CODON                    .....................STP......................................................................................................................................................................................................................................................AUG
#=GR 4491479.3_NODE_279/17355-17554 TT_RNIE_SLOW             .................................................................................................................................................................................................................................................................................
scaffold80362_1_V1.UC-17/2064-2269                           UGCAAGGAUAGUCUUUUGAAGAAGAGAUUUCAAAAAGUACUUAAAAAUUUUAAGUGAUUAAGAUUAUGGAGUACUGUAAAGAUAUG.GU.GAGUCGUAG.GAC.CAUC..CCCAU.................AAUCGCAGA............AUGGGACAU.AUC..GAGG..AAAGUAUUU.AGCCGACUACGUU......GUC.GAC.G.AAAUAUAAAAAACAAAAUUUGG............AAAAGAGGAGGAAUAAUU.....UUG
#=GR scaffold80362_1_V1.UC-17/2064-2269 CODON                ..............................................................................................................................................................................................................................................................................AUG
#=GR scaffold80362_1_V1.UC-17/2064-2269 TT_RNIE_SLOW         .................................................................................................................................................................................................................................................................................
NZ_JAAF01000042.1/1357-1563                                  GUGCAAGGAUAGUCUUUUGAGGAAGAGGUUUCAAAAAGUACUUAAAAUUUUAGAGGAUUAAGAUUGUGGAGUACUGUAAAGAUAUG.GU.GAGCUGUAG.AGC.CAUC..CCCAU.................AAUCGCAGA............AUGGGACAU.AUC..GAGG..AAAGUAUUU.AGCCGACUGUGUU......GUC.GAC.G.AAAUAUAAAAAAACAAAAUUUGG...........AAAAGAGGAGGAAUAAUU.....UUG
#=GR NZ_JAAF01000042.1/1357-1563 CODON                       .................................................................................................................................................................................................................................................................................
#=GR NZ_JAAF01000042.1/1357-1563 TT_RNIE_SLOW                .................................................................................................................................................................................................................................................................................
NZ_JAAC01000019.1/1496-1701                                  GUGCAAGGAUAGUCUUUUAAGGAAGAGGUUUCAAAAAGUACUUAAAAUUUUAGAGGAUUAAGAUUGUGGAGUACUGUAAAGAUAUG.GU.GAGCUGUAG.AGC.CAUC..CCCAU.................AAUCGCAGA............AUGGGACAU.AUC..GAGG..AAAGUAUUU.AGCCGACUGCGUU......GUC.GAC.G.AAAUAUAAAAAACAAAAUUUGG............AAAAGAGGAGGAAUAAUU.....UUG
#=GR NZ_JAAC01000019.1/1496-1701 CODON                       .................................................................................................................................................................................................................................................................................
#=GR NZ_JAAC01000019.1/1496-1701 TT_RNIE_SLOW                .................................................................................................................................................................................................................................................................................
NZ_AOJP01000008.1/52449-52243                                GUGCAAGGAUAGUCUUUUGAGGAAGAGGUUUCAAAAAGUACUUAAAAUUUUAAAUCAUUAAGAUUGUGGAGUACUGUAAAGAUAUG.GU.GAGCUGUAG.AGC.CAUC..CCCAU.................AAUCGCAGA............AUGGGACAU.AUC..GAGG..AAAGUAUUU.AGCCGACUGCGUU......GUC.GAC.G.AAAUAUAAAAAAACAAAAUUUGG...........AAAAGAGGAGGAAUAAUU.....UUG
#=GR NZ_AOJP01000008.1/52449-52243 CODON                     .................................................................................................................................................................................................................................................................................
#=GR NZ_AOJP01000008.1/52449-52243 TT_RNIE_SLOW              .................................................................................................................................................................................................................................................................................
NZ_JAAE01000021.1/16642-16436                                GUGCAAGGAUAGUCUUUUGAGGAAGAGGUUUCAAAAAGUACUUAAAAUUUUAGAGGAUUAAGAUUGUGGAGUACUGUAAAGAUAUG.GU.GAGCUGUAG.AGC.CAUC..CCCAU.................AAUCGCAGA............AUGGGACAU.AUC..GAGG..AAAGUAUUU.AGCCGACUGCGUU......GUC.GAC.G.AAAUAUAAAAAAACAAAAUUUGG...........AAAAGAGGAGGAAUAAUU.....UUG
#=GR NZ_JAAE01000021.1/16642-16436 CODON                     .................................................................................................................................................................................................................................................................................
#=GR NZ_JAAE01000021.1/16642-16436 TT_RNIE_SLOW              .................................................................................................................................................................................................................................................................................
NZ_GL988017.1/49094-49300                                    GUGCAAGGAUAGUUUUUUGAGGAAGAGGUUUCAAAAAGUACUUAAAAUUUUAAAUCAUUAAGAUUGUGGAGUACUGUAAAGAUAUG.GU.GAGCUGUAG.AGC.CAUC..CCCAU.................AAUCGCAGA............AUGGGACAU.AUC..GAGG..AAAGUAUUU.AGCCGACUGCGUU......GUC.GAC.G.AAAUAUAAAAAAACAAAAUUUGG...........AAAAGAGGAGGAAUAAUU.....UUG
#=GR NZ_GL988017.1/49094-49300 CODON                         .................................................................................................................................................................................................................................................................................
#=GR NZ_GL988017.1/49094-49300 TT_RNIE_SLOW                  .................................................................................................................................................................................................................................................................................
SRS043422_LANL_scaffold_508/380-169                          AACAAGUUCAAGGAUAAGAAGUAGUAAGAUCAAAAGUACAGCAUGAUUUUAAUAUUAUUAAGAUAAUGACGUACUGUAAAGACAUG.GU.GAGUCGUAG.GAC.CAUC..CCCAU.................AAUUGCAGA............AUGGGACAU.GUC..GAAG..AAAGUAUUA...GCCAACAAAAGA.....UUG.GCG...UAAUAUAUAAUAACCUUUAAAAUUUAUUUU....AAAAGAGGAGGAAAAAUU.....UUG
#=GR SRS043422_LANL_scaffold_508/380-169 CODON               ..............................................................................................................................................................................................................................................................................AUG
#=GR SRS043422_LANL_scaffold_508/380-169 TT_RNIE_SLOW        .................................................................................................................................................................................................................................................................................
SRS065099_LANL_scaffold_56436/819-1039                       AUAAACAAGUUCAAGGAUAAUGUGUAAGAUCAAAAGUACAGCAUGAUUUUAAUAUAAUUAAGAUAAUGAAGUACUGUAAAGACAUG.GU.GAGUCGUAG.GAU.CAUC..UCCAU.................AAUUGCAGA............AUGGGACAU.GUC..GAUG..AAAGUAUUA...GCCACUUAAUAAAGAAUGUG.GUG...UAAUAUAUAAUAAUAACCUUUAAAAUUUUAUUUU...AAAAGAGGAGGAAAAAUU..UUG
#=GR SRS065099_LANL_scaffold_56436/819-1039 CODON            ..............................................................................................................................................................................................................................................................................AUG
#=GR SRS065099_LANL_scaffold_56436/819-1039 TT_RNIE_SLOW     .................................................................................................................................................................................................................................................................................
SRS016360_Baylor_scaffold_43492/375-595                      AUAAACAAGUUCAAGGAUAAUGUGUAAGAUCAAAAGUACAGCAUGAUUUUAAUAUAAUUAAGAUAAUGAAGUACUGUAAAGACAUG.GU.GAGUCGUAG.GAC.CAUC..UCCAU.................AAUUGCAGA............AUGGGACAU.GUC..GAUG..AAAGUAUUA...GCCACUUAAUAAAGAAUGUG.GUG...UAAUAUAUAAUAAUAACCUUUAAAAUUUUAUUUU...AAAAGAGGAGGAAAAAUU..UUG
#=GR SRS016360_Baylor_scaffold_43492/375-595 CODON           ..............................................................................................................................................................................................................................................................................AUG
#=GR SRS016360_Baylor_scaffold_43492/375-595 TT_RNIE_SLOW    .................................................................................................................................................................................................................................................................................
SRS015985_WUGC_scaffold_11687/423-203                        AUAAACAAGUUCAAGGAUAAUGUGUAAGAUCAAAAGUACAGCAUGAUUUUAAUAUAAUUAAGAUAAUGAAGUACUGUAAAGACAUG.GU.GAGUCGUAG.GAC.CAUC..UCCAU.................AAUUGCAGA............AUGGGA.AUAGUC..GAUG..AAAGUAUUA...GCCACUUAAUAAAGAAUGUG.GUG...UAAUAUAUAAUAAUAACCUUUAAAAUUUUAUUUU...AAAAGAGGAGGAAAAAUU..UUG
#=GR SRS015985_WUGC_scaffold_11687/423-203 CODON             .................STP.............................................................................................................................................................................................................................................................
#=GR SRS015985_WUGC_scaffold_11687/423-203 TT_RNIE_SLOW      .................................................................................................................................................................................................................................................................................
SRS020340_Baylor_scaffold_22156/1409-1209                    ...................AUGUGUAAGAUCAAAAGUACAGCAUGAUUUUAAUAUAAUUAAGAUAAUGAAGUACUGUAAAGACAUG.GU.GAGUCGUAG.GAC.CAUC..UCCAU.................AAUUGUAGA............AUGGGACAU.GUC..GAUG..AAAGUAUUA...GCCACUUAUGAAGAAU.GUG.GUG...UAAUAUAUAAUAAUAACCUUUAAAAUUUUAUUUU...AAAAGAGGAGGAAAAAUU..UUG
#=GR SRS020340_Baylor_scaffold_22156/1409-1209 CODON         ..............................................................................................................................................................................................................................................................................AUG
#=GR SRS020340_Baylor_scaffold_22156/1409-1209 TT_RNIE_SLOW  .................................................................................................................................................................................................................................................................................
SRS017025_C1636822/27-246                                    AUAAACAAGUUCAAGGAUAAUGUGUAAGAUCAAAAGUACAGCAUGAUUUUAAUAUAAUUAAGAUAAUGAAGUACUGUAAAGACAUG.GU.GAGUCGUAG.GAC.CAUC..UCCAU.................AAUUGCAGA............AUGGGACAU.GUC..GAUG..AAAGUAUUA...GCCACUUAUGAAGAAU.GUG.GUG...UAAUAUAUAAUAAUAACCUUUAAAAUUUUAUUUU...AAAAGAGGAGGAAAAAUU..UUG
#=GR SRS017025_C1636822/27-246 CODON                         ..............................................................................................................................................................................................................................................................................AUG
#=GR SRS017025_C1636822/27-246 TT_RNIE_SLOW                  .................................................................................................................................................................................................................................................................................
SRS013170_Baylor_scaffold_81941/462-627                      ......................................................UAAUUAAGAUAAUGAAGUACUGUAAAGACAUG.GU.GAGUCGUAG.GAC.CAUC..UCCAU.................AAUUGCAGA............AUGGGACAU.GUC..GAUG..AAAGUAUUA...GCCACUUAUGAAGAAU.GUG.GUG...UAAUAUAUAAUAAUAACCUUUAAAAUUUUAUUUU...AAAAGAGGAGGAAAAAUU..UUG
#=GR SRS013170_Baylor_scaffold_81941/462-627 CODON           ..............................................................................................................................................................................................................................................................................AUG
#=GR SRS013170_Baylor_scaffold_81941/462-627 TT_RNIE_SLOW    .................................................................................................................................................................................................................................................................................
NZ_ATKG01000094.1/9377-9158                                  AUAAACAAGUUCAAGGAUAAUGUGUAAGAUCAAAAGUACAGCAUGAUUUUAAUAUAAUUAAGAUAAUGAAGUACUGUAAAGACAUG.GU.GAGUCGUAG.GAC.CAUC..UCCAU.................AAUUGCAGA............AUGGGACAU.GUC..GAUG..AAAGUAUUA...GCCACUUAUAAAGAAU.GUG.GUG...UAAUAUAUAAUAAUAACCUUUAAAAUUUUAUUUU...AAAAGAGGAGGAAAAAUU..UUG
#=GR NZ_ATKG01000094.1/9377-9158 CODON                       .................STP..........................................................................................................................................................................................................................................................AUG
#=GR NZ_ATKG01000094.1/9377-9158 TT_RNIE_SLOW                .................................................................................................................................................................................................................................................................................
SRS018157_Baylor_scaffold_655/1-164                          ........................................................AUUAAGAUAAUGAAGUACUGUAAAGACAUG.GU.GAGUCGUAG.GAC.CAUC..UCCAU.................AAUUGCAGA............AUGGGACAU.GUC..GAUG..AAAGUAUUA...GCCACUUAUAAAGAAU.GUG.GUG...UAAUAUAUAAUAAUAACCUUUAAAAUUUUAUUUU...AAAAGAGGAGGAAAAAUU..UUG
#=GR SRS018157_Baylor_scaffold_655/1-164 CODON               ..............................................................................................................................................................................................................................................................................AUG
#=GR SRS018157_Baylor_scaffold_655/1-164 TT_RNIE_SLOW        .................................................................................................................................................................................................................................................................................
NZ_ALVD01000005.1/72239-72458                                AUAAACAAGUUCAAGGAUAAUGUGUAAGAUCAAAAGUACAGCAUGAUUUUAAUAUAUUUAAGAUAAUGAAGUACUGUAAAGACAUG.GU.GAGUCGUAG.GAC.CAUC..UCCAU.................AAUUGCAGA............AUGGGACAU.GUC..GAUG..AAAGUAUUA...GCCACUUAUAAAGAAU.GUG.GUG...UAAUAUAUAAUAAUAACCUUUAAAAUUUUAUUUU...AAAAGAGGAGGAAAAAUU..UUG
#=GR NZ_ALVD01000005.1/72239-72458 CODON                     .................................................................................................................................................................................................................................................................................
#=GR NZ_ALVD01000005.1/72239-72458 TT_RNIE_SLOW              .................................................................................................................................................................................................................................................................................
SRS015470_WUGC_scaffold_62148/644-479                        ......................................................UAAUUAAGAUAAUGAAGUACUGUAAAGACAUG.GU.GAGUCGUAG.GAC.CAUC..UCCAU.................AAUUGCAGA............AUGGGAUAU.GUC..GAUG..AAAGUAUUA...GCCACUUAUAAAGAAU.GUG.GUG...UAAUAUAUAAUAAUAACCUUUAAAAUUUUAUUUU...AAAAGAGGAGGAAAAAUU..UUG
#=GR SRS015470_WUGC_scaffold_62148/644-479 CODON             ..............................................................................................................................................................................................................................................................................AUG
#=GR SRS015470_WUGC_scaffold_62148/644-479 TT_RNIE_SLOW      .................................................................................................................................................................................................................................................................................
SRS063351_C704759/395-236                                    ......................................................UAAUUAAGAUAAUGAAGUACUGUAAAGACAUG.GU.GAGUCGUAG.GAC.CAUC..UCCAU.................AAUUGCAGA............AUGGAACAU.GUC..GAUG..AAAGUAUUA...GCCACUAAAGAAU....GUG.GUG...UAAUAUAUAAUAACCUUUAAAAUUUAAUUUU...AAAAGAGGAGGAAAAAUU.....UUG
#=GR SRS063351_C704759/395-236 CODON                         ..............................................................................................................................................................................................................................................................................AUG
#=GR SRS063351_C704759/395-236 TT_RNIE_SLOW                  .................................................................................................................................................................................................................................................................................
NZ_KI518461.1/1355323-1355110                                AUAAACAAGUUCAAGGAUAAUAUGCAAGAUCAGAAGUACAGCAUAAUUUUAAUAUAAUUAAGAUAAUGAAGUACUGUAAAGACAUG.GU.GAGUCGUAG.GAC.CAUC..UCCAU.................AAUUGCAGA............AUGGAACAU.GUC..GAUG..AAAGUAUUA...GCCACUAAAGAAU....GUG.GUG...UAAUAUAUAAUAACCUUUAAAAUUUAAUUUU...AAAAGAGGAGGAAAAGUU.....UUG
#=GR NZ_KI518461.1/1355323-1355110 CODON                     .................................................................................................................................................................................................................................................................................
#=GR NZ_KI518461.1/1355323-1355110 TT_RNIE_SLOW              .................................................................................................................................................................................................................................................................................
NZ_AXUR01000028.1/26066-25850                                AUAAACAAGUUCAAGGAUAAUAUGUAAGAUCAAAAGUACAGCAUGAUUUUAAUAUAAUUAAGAUAAUGAAGUACUGUAAAGACAUG.GU.GAGUCGUAG.GAC.CAUC..UCCAU.................AAUUGCAGA............AUGGAACAU.GUC..GAUG..AAAGUAUUA...GCCACUAAAAGAAU...GUG.GUG...UAAUAUAUGAAAUAACCUUUAAAAUUUAAUUUUAAAA.GAGGAGGAAAAAUU.....UUG
#=GR NZ_AXUR01000028.1/26066-25850 CODON                     .................................................................................................................................................................................................................................................................................
#=GR NZ_AXUR01000028.1/26066-25850 TT_RNIE_SLOW              .................................................................................................................................................................................................................................................................................
SRS051930_LANL_scaffold_6191/3677-3894                       CAAGGAUAAUUUUUUAUUUUGUAGUAAGAGAAAAAGUACAGCAUGAUUUUAAUAUGAUUAAGAUAAUGAAGUACUGUAAAGACAUG.GU.GAGUCGUAG.GAC.CAUC..UCCAU.................AAUUACAGA............AUGGGACAU.GUC..GAUG..AAAGUAUUA...GCCACUAAAAGAAU...GUG.GUG...UAAUAUAUAAUAAUAACCUUUAAAAUUUUAUUUUAAAAGAGGAGGAAAAAUU.....UUG
#=GR SRS051930_LANL_scaffold_6191/3677-3894 CODON            ..............................................................................................................................................................................................................................................................................AUG
#=GR SRS051930_LANL_scaffold_6191/3677-3894 TT_RNIE_SLOW     .................................................................................................................................................................................................................................................................................
SRS016541_C1528741/2-165                                     ......................................................UAAUUAAGAUAAUGAAGUACUGUAAAGACAUG.GU.GAGUCGUAG.GAC.CAUC..UCCAU.................AAUUGCAGA............AUGGGACAU.GUC..GAUG..AAAGUAUUA...GCCACUAAAAGAAU...GUG.GUG...UAAUAUAUAAUAAUAACCUUUAAAAUUUUAUUUUAAAAGAGGAGGAAAAAUU.....UUG
#=GR SRS016541_C1528741/2-165 CODON                          ..............................................................................................................................................................................................................................................................................AUG
#=GR SRS016541_C1528741/2-165 TT_RNIE_SLOW                   .................................................................................................................................................................................................................................................................................
SRS012285_Baylor_scaffold_1782/352-569                       AUAAACAAGUUCAAGGAUAAUGUGUAAGAUCAAAAGUACAGCAUGAUUUUAAUAUAAUUAAGAUAAUGAAGUACUGUAAAGACAUG.GU.GAGUCGUAG.GAC.CAUC..UCCAU.................AAUUGCAGA............AUGGGACAU.GUC..GAUG..AAAGUAUUA...GCCACUAAAAGAAU...GUG.GUG...UAAUAUAUAAUAAUAACCUUUAAAAUUUUAUUUUAAAAGAGGAGGAAAAGUU.....UUG
#=GR SRS012285_Baylor_scaffold_1782/352-569 CODON            ..............................................................................................................................................................................................................................................................................AUG
#=GR SRS012285_Baylor_scaffold_1782/352-569 TT_RNIE_SLOW     .................................................................................................................................................................................................................................................................................
SRS017691_Baylor_scaffold_50060/445-662                      AUAAACAAGUUCAAGGAUAAUGUGUAAGAUCAAAAGUACAGCAUGAUUUUAAUAUAAUUAAGAUAAUGAAGUACUGUAAAGACAUG.GU.GAGUCGUAG.GAC.CAUC..UCCAU.................AAUUGCAGA............AUGGGACAU.GUC..GAUG..AAAGUAUUA...GCCACUAAAAGAAU...GUG.GUG...UAAUAUAUAAUAAUAACCUUUAAAAUUUAAUUUUAAAAGAGGAGGAAAAAUU.....UUG
#=GR SRS017691_Baylor_scaffold_50060/445-662 CODON           ..............................................................................................................................................................................................................................................................................AUG
#=GR SRS017691_Baylor_scaffold_50060/445-662 TT_RNIE_SLOW    .................................................................................................................................................................................................................................................................................
SRS018443_C3801805/397-614                                   AUAAACAAGUUCAAGGAUAAUGUGUAAGAUCAAAAGUACAGCAUGAUUUUAAUAUAAUUAAGAUAAUGAAGUACUGUAAAGACAUG.GU.GAGUCGUAG.GAC.CAUC..UCCAU.................AAUUGCAGA............AUGGGACAU.GUC..GAUG..AAAGUAUUA...GCCACUAAAAGAAU...GUG.GUG...UAAUAUAUAAUAAUAACCUUUAAAAUUUUAUUUUAAAAGAGGAGGAAAAAUU.....UUG
#=GR SRS018443_C3801805/397-614 CODON                        .................STP.............................................................................................................................................................................................................................................................
#=GR SRS018443_C3801805/397-614 TT_RNIE_SLOW                 .................................................................................................................................................................................................................................................................................
SRS055378_LANL_scaffold_3069/1-166                           ......................................................UAAUUAAGAUGAUGAAGUACUGUAAAGACAUG.GU.GAGUCGUAG.GAC.CAUC..UCCAU.................AAUUGCAGA............AUGGGACAU.GUCUCGAUG..AAAGUAUUA...GCCACUAAAAGAAU...GUG.GUG...UAAUAUAUAAUAAUAACCUUUAAAAUUUUAUUUUAAAAGAGGAGGAAAAAUU.....UUG
#=GR SRS055378_LANL_scaffold_3069/1-166 CODON                ..............................................................................................................................................................................................................................................................................AUG
#=GR SRS055378_LANL_scaffold_3069/1-166 TT_RNIE_SLOW         .................................................................................................................................................................................................................................................................................
SRS014476_C3341139/1-187                                     ...............................AAAAGUACAGCAUGAUUUUAAUAUAAUUAAGAUAAUGAAGUACUGUAAAGACAUG.GU.GAGUCGUAG.GAC.CAUC..UCCAU.................AAUUGCAGA............AUGGGACAU.GUC..GAUG..AAAGUAUUA...GCCACUAAAAGAAU...GUG.GUG...UAAUAUAUAAUAAUAACCUUUAAAAUUUAAUUUUAAAAGAGGAGGAAAAAUU.....UUG
#=GR SRS014476_C3341139/1-187 CODON                          ..............................................................................................................................................................................................................................................................................AUG
#=GR SRS014476_C3341139/1-187 TT_RNIE_SLOW                   .................................................................................................................................................................................................................................................................................
NZ_CM000440.1/860449-860666                                  AACAAGUUCAAGGAUAAUGUGUAAGAUCAAAAGUACAGCAUAAUUUUAAUAAUUUAAUUAAGAUAAUGAAGUACUGUAAAGACAUG.GU.GAGUCGUAG.GAC.CAUC..UCCAU.................AAUUGCAGA............AUGGGACAU.GUC..GAUG..AAAGUAUUA...GCCACUAAAAGAAU...GUG.GUG...UAAUAUAUAAUAAUAACCUUUAAAAUUUUAUUUUAAAAGAGGAGGAAAAAUU.....UUG
#=GR NZ_CM000440.1/860449-860666 CODON                       ..............STP.............................................................................................................................................................................................................................................................AUG
#=GR NZ_CM000440.1/860449-860666 TT_RNIE_SLOW                .................................................................................................................................................................................................................................................................................
SRS064329_LANL_scaffold_32934/1-161                          ......................................................UAAUUAAGAUAAUGAAGUACUGUAAAGACAUG.GU.GAGUCGUAG.GAC.CAUC..UCCAU.................AAUUGCAGA............AUGGGACAU.GUC..GAUG..AAAGUAUUA...GCCACUGGAAU......GUG.GUG...UAAUAUAUAAUUAUAACCUUUAAAAUUUUAUUUUAAAAGAGGAGGAAAAAUU.....UUG
#=GR SRS064329_LANL_scaffold_32934/1-161 CODON               ..............................................................................................................................................................................................................................................................................AUG
#=GR SRS064329_LANL_scaffold_32934/1-161 TT_RNIE_SLOW        .................................................................................................................................................................................................................................................................................
Throat_LANL_C5780661/236-22                                  AACAAGUUCAAGGAUAAUGUGUAAGAUCAAAAGUACAGCAUAAUUUUAAUAAUUUAAUUAAGAUAAUGAAGUACUGUAAAGACAUG.GU.GAGUCGUAG.GAC.CAUC..UCCAU.................AAUUGCAGA............AUGGGACAU.GUC..GAUG..AAAGUAUUA...GCCACUAGAAU......GUG.GUG...UAAUAUAUAAUUAUAACCUUUAAAAUUUUAUUUUAAAAGAGGAGGAAAAAUU.....UUG
#=GR Throat_LANL_C5780661/236-22 CODON                       ..............STP................................................................................................................................................................................................................................................................
#=GR Throat_LANL_C5780661/236-22 TT_RNIE_SLOW                .................................................................................................................................................................................................................................................................................
SRS017120_Baylor_scaffold_81370/384-598                      AACAAGUUCAAGGAUAAUGUGUAAGAUCAAAAGUACAGCAUAAUUUUAAUAAUUUAAUUAAGAUAAUGAAGUACUGUAAAGACAUG.GU.GAGUCGUAG.GAC.CAUC..UCCAU.................AAUUGCAGA............AUGGGACAU.GUC..GAUG..AAAGUAUUA...GCCACUAGAAU......GUG.GUG...UAAUAUAUAAUUGUAACCUUUAAAAUUUUAUUUUAAAAGAGGAGGAAAAAUU.....UUG
#=GR SRS017120_Baylor_scaffold_81370/384-598 CODON           ..............................................................................................................................................................................................................................................................................AUG
#=GR SRS017120_Baylor_scaffold_81370/384-598 TT_RNIE_SLOW    .................................................................................................................................................................................................................................................................................
SRS014692_WUGC_scaffold_12525/1397-1237                      ......................................................UAAUUAAGAUAAUGAAGUACUGUAAAGACAUG.GU.GAGUCGUAG.GAC.CAUC..UCCAU.................AAUUGCAGA............AUGGGACAU.GUC..GAUG..AAAGUAUUA...GCCACUAGAAU......GUG.GUG...UAAUAUAUAAUUAUAACCUUUAAAAUUUUAUUUUAAAAGAGGAGGAAAAAUU.....UUG
#=GR SRS014692_WUGC_scaffold_12525/1397-1237 CODON           ..............................................................................................................................................................................................................................................................................AUG
#=GR SRS014692_WUGC_scaffold_12525/1397-1237 TT_RNIE_SLOW    .................................................................................................................................................................................................................................................................................
SRS023930_C2177563/569-355                                   AUAAACAAGUUCAAGGAUAAUGUGUAAGAUCAAAAGUACAGCAUGAUUUUAAUAUAAUUAAGAUAAUGAAGUACUGUAAAGACAUG.GU.GAGUCGUAG.GAC.CAUC..UCCAU.................AAUUGCAGA............AUGGGACAU.GUC..GAUG..AAAGUAUUA...GCCACUAAAAU......GUG.GUG...UAAUAUAUAAUUGUAACCUUUAAAAUUUUAUUUUAAAAGAGGAGGAAAAAUU.....UUG
#=GR SRS023930_C2177563/569-355 CODON                        .................STP.............................................................................................................................................................................................................................................................
#=GR SRS023930_C2177563/569-355 TT_RNIE_SLOW                 .................................................................................................................................................................................................................................................................................
SRS011086_C2705778/417-595                                   AACAAGUUCAAGGAUAAUGUGUAAGAUCAAAAGUACAGCAUAAUUUUAAUAAUUUAAUUAAGAUAAUGAAGUACUGUAAAGACAUG.GU.GAGUCGUAG.GAC.CAUC..UCCAU.................AAUUGCAGA............AUGGGACAU.GUC..GAUG..AAAGUAUUA...GCCACUAAAAU......GUG.GUG...UAAUAUAUAAUUGUAACCU.........................................
#=GR SRS011086_C2705778/417-595 CODON                        ..............STP................................................................................................................................................................................................................................................................
#=GR SRS011086_C2705778/417-595 TT_RNIE_SLOW                 .................................................................................................................................................................................................................................................................................
SRS019128_WUGC_scaffold_1597/259-102                         ......................................................UAAUUAAGAUAAUGAAGUACUGUAAAGACAUG.GU.GAGUCGUAG.GAC.CAUC..UCCAU.................AAUUGCAGA............AUGGGACAU.GUC..GAUG..AAAGUAUUA...GCCACUAAAAU......GUG.GUG...UAAUAUAUAAUAACCUUUAAAAUUUUAUUUU...AAAAGAGGAGGAAAAAUU.....UUG
#=GR SRS019128_WUGC_scaffold_1597/259-102 CODON              ..............................................................................................................................................................................................................................................................................AUG
#=GR SRS019128_WUGC_scaffold_1597/259-102 TT_RNIE_SLOW       .................................................................................................................................................................................................................................................................................
NZ_JH378968.1/23729-23517                                    AACAAGUUCAAGGAUAAUGUGUAAGAUCAAAAGUACAGCAUAAUUUUAAUAAUUUAAUUAAGAUAAUGAAGUACUGUAAAGACAUG.GU.GAGUCGUAG.GAC.CAUC..UCCAU.................AAUUGCAGA............AUGGGACAU.GUC..GAUG..AAAGUAUUA...GCCACUAAAAU......GUG.GUG...UAAUAUAUAAUGUAACCUUUAAAAUUUAUUUU..AAAAGAGGAGGAAAAAUU.....UUG
#=GR NZ_JH378968.1/23729-23517 CODON                         .................................................................................................................................................................................................................................................................................
#=GR NZ_JH378968.1/23729-23517 TT_RNIE_SLOW                  .................................................................................................................................................................................................................................................................................
SRS016740_Baylor_scaffold_31792/2482-2290                    AACAAGUUCAAGGAUAAUGUGUAAGAUCAAAAGUACAGCAUAAUUUUAAUAAUUUAAUUAAGAUAAUGAAGUACUGUAAAGACAUG.GU.GAGUCGUAG.GAC.CAUC..UCCAU.................AAUUGCAGA............AUGGGACAU.GUC..GAUG..AAAGUAUUA...GCCACUAAAAU......GUG.GUG...UAAUAUAUAAUUGUAACCUUUAAAAUUUUAUUU...........................
#=GR SRS016740_Baylor_scaffold_31792/2482-2290 CODON         ..............STP................................................................................................................................................................................................................................................................
#=GR SRS016740_Baylor_scaffold_31792/2482-2290 TT_RNIE_SLOW  .................................................................................................................................................................................................................................................................................
NZ_GG665896.1/54254-54040                                    AACAAGUUCAAGGAUAAUGUGUAAGAUCAAAAGUACAGCAUAAUUUUAAUAAUUUAAUUAAGAUGAUGAAGUACUGUAAAGACAUG.GU.GAGUCGUAG.GAC.CAUC..UCCAU.................AAUUGCAGA............AUGGGACAU.GUC..GAUG..AAAGUAUUA...GCCACUAAAGU......GUG.GUG...UAAUAUAUAAUUGUAACCUUUAAAAUUUUAUUUU...AAAAGAGGAGGAAAAAUU..UUG
#=GR NZ_GG665896.1/54254-54040 CODON                         ..............................................................................................................................................................................................................................................................................AUG
#=GR NZ_GG665896.1/54254-54040 TT_RNIE_SLOW                  .................................................................................................................................................................................................................................................................................
NZ_KI391961.1/1115353-1115138                                AUAAACAAGUUCAAGGAUAAUAUGCAAGAUCAGAAGUACAGCAUAAUUUUAAUAUAAUUAAGAUAAUGAAGUACUGUAAAGACAUG.GU.GAGUCGUAG.GAC.CAUC..UCCAU.................AAUUGCAGA............AUGGAACAU.GUC..GAUG..AAAGUAUUA...GCCACUAAGAAAAAU..GUG.GCG...UAAUAUAUAAUAACCUUUAAAAUUUAAUUUU...AAAAGAGGAGGAAAAGUU.....UUG
#=GR NZ_KI391961.1/1115353-1115138 CODON                     .................................................................................................................................................................................................................................................................................
#=GR NZ_KI391961.1/1115353-1115138 TT_RNIE_SLOW              .................................................................................................................................................................................................................................................................................
SRS014107_C1350717/493-321                                   ...........................................UAAUUUUAAUAUAAUUAAGAUAAUGAAGUACUGUAAAGACAUG.GU.GAGUCGUAG.GAC.CAUC..UCCAU.................AAUUGCAGA............AUGGAACAU.GUC..GAUG..AAAGUAUUA...GCCACUAAGAAAAAU..GUG.GCG...UAAUAUAUAAUAACCUUUAAAAUUUAAUUUU...AAAAGAGGAGGAAAAGUU.....UUG
#=GR SRS014107_C1350717/493-321 CODON                        .................................................................................................................................................................................................................................................................................
#=GR SRS014107_C1350717/493-321 TT_RNIE_SLOW                 .................................................................................................................................................................................................................................................................................
NC_003454.1/1944380-1944162                                  CAAGGAUAAUUUUUUAUUUUGUAGCAAGAGAAAAAGUACAGCAUGAUUUUAAUAUAAUUAAGAUAAUGAAGUACUGUAAAGACAUG.GU.GAGUCGUAG.GAC.CAUC..UCCAU.................AAUUGCAGA............AUGGGACAU.GUC..GAUG..AAAGUAUUA...GCCACUAUAAAGAAU..GUG.GUG...UAAUAUAUAAUAAUAACCUUUAAAAUUUAAUUUU...AAAAGAGGAGGAAAAAUU..UUG
#=GR NC_003454.1/1944380-1944162 CODON                       ..............................................................................................................................................................................................................................................................................AUG
#=GR NC_003454.1/1944380-1944162 TT_RNIE_SLOW                .................................................................................................................................................................................................................................................................................
SRS023538_C1261540/1-161                                     .........................................................UUAAGAUAAUGAAGUACUGUAAAGACAUG.GU.GAGUCGUAG.GAC.CAUC..UCCAU.................AAUUGCAGA............AUGGGACAU.GUC..GAUG..AAAGUAUUA...GCCACUAAGAAGAAU..GUG.GUG...UAAUAUAUGAAAUAACCUUUAAAAUUUAAUUUU.AAAAGAGGAGGAAAAAUU.....UUG
#=GR SRS023538_C1261540/1-161 CODON                          .................................................................................................................................................................................................................................................................................
#=GR SRS023538_C1261540/1-161 TT_RNIE_SLOW                   .................................................................................................................................................................................................................................................................................
SRS024355_LANL_scaffold_106543/410-586                       AUAAACAAGUUCAAGGAUAAUGUGUAAGAUUAAAAGUACAGCAUGAUUUUAAUAUAAUUAAGAUAAUGAAGUACUGUAAAGACAUG.GU.GAGUCGUAG.GAC.CAUC..UCCAU.................AAUUGCAGA............AUGGGACAU.GUC..GAUG..AAAGUAUUA...GCCACUAAGAAGAAU..GUG.GUG...UAAUAUAUAAUAA...............................................
#=GR SRS024355_LANL_scaffold_106543/410-586 CODON            .................................................................................................................................................................................................................................................................................
#=GR SRS024355_LANL_scaffold_106543/410-586 TT_RNIE_SLOW     .................................................................................................................................................................................................................................................................................
SRS014477_C1639124/1233-1072                                 ........................................................AUUAAGAUAAUGAAGUACUGUAAAGACAUG.GU.GAGUCGUAG.GAC.CAUC..UCCAU.................AAUUGCAGA............AUGGAACAU.GUC..GAUG..AAAGUAUUA...GCCGCUAAGAAGAAU..GUG.GUG...UAAUAUAUGAAAUAACCUUUAAAAUUUAAUUUU.AAAAGAGGAGGAAAAAUU.....UUG
#=GR SRS014477_C1639124/1233-1072 CODON                      ..............................................................................................................................................................................................................................................................................AUG
#=GR SRS014477_C1639124/1233-1072 TT_RNIE_SLOW               .................................................................................................................................................................................................................................................................................
SRS015062_WUGC_scaffold_604/1-171                            ...............................................UUUAAUAUGAUUAAGAUAAUGAAGUACUGUAAAGACAUG.GU.GAGUCGUAG.GAC.CAUC..UCCAU.................AAUUGCAGA............AUGGAACAU.GUC..GAUG..AAAGUAUUA...GCCGCUAAGAAGAAU..GUG.GUG...UAAUAUAUGAAAUAACCUUUAAAAUUUAAUUUU.AAAAGAGGAGGAAAAAUU.....UUG
#=GR SRS015062_WUGC_scaffold_604/1-171 CODON                 ..............................................................................................................................................................................................................................................................................AUG
#=GR SRS015062_WUGC_scaffold_604/1-171 TT_RNIE_SLOW          .................................................................................................................................................................................................................................................................................
NZ_AABF02000152.1/738-521                                    CAAGGAUAAUUUUUUAUUUUGUAGUAAGAGAAAAAGUACAGCAUGAUUUUAAUAUGAUUAAGAUAAUGAAGUACUGUAAAGACAUG.GU.GAGUCGUAG.GAC.CAUC..UCCAU.................AAUUACAGA............AUGGAACAU.GUC..GAUG..AAAGUAUUA...GCCACUAAGAAGAAU..GUG.GUG...UAAUAUAUGAAAUAACCUUUAAAAUUUAAUUUU.AAAAGAGGAGGAAAAAUU.....UUG
#=GR NZ_AABF02000152.1/738-521 CODON                         .................................................................................................................................................................................................................................................................................
#=GR NZ_AABF02000152.1/738-521 TT_RNIE_SLOW                  .................................................................................................................................................................................................................................................................................
NC_021281.1/757694-757909                                    AUAAACAAGUUCAAGGAUAAUAUGCAAGAUUAGAAGUACAGCAUAAUUUUAAUAUAAUUAAGAUAAUGAAGUACUGUAAAGACAUG.GU.GAGUCGUAG.GAC.CAUC..UCCAU.................AAUUGCAGA............AUGGAACAU.GUC..GAUG..AAAGUAUUA...GCCACUAAGAAGAAU..GUG.GUG...UAAUAUAUAAUAACCUUUAAAAUUUAAUUU...UAAAAGAGGAGGAAAAGUU.....UUG
#=GR NC_021281.1/757694-757909 CODON                         .................................................................................................................................................................................................................................................................................
#=GR NC_021281.1/757694-757909 TT_RNIE_SLOW                  .................................................................................................................................................................................................................................................................................
NZ_GL945391.1/1036573-1036358                                AUAAACAAGUUCAAGGAUAAUAUGCAAGAUCAGAAGUACAGCAUAAUUUUAAUAUAAUUAAGAUAAUGAAGUACUGUAAAGACAUG.GU.GAGUCGUAG.GAC.CAUC..UCCAU.................AAUUGCAGA............AUGGAACAU.GUC..GAUG..AAAGUAUUA...GCCACUAAGAAGAAU..GUG.GUG...UAAUAUAUAAUAACCUUUAAAAUUUAAUUUU...AAAAGAGGAGGAAAAGUU.....UUG
#=GR NZ_GL945391.1/1036573-1036358 CODON                     .................................................................................................................................................................................................................................................................................
#=GR NZ_GL945391.1/1036573-1036358 TT_RNIE_SLOW              .................................................................................................................................................................................................................................................................................
SRS011255_Baylor_scaffold_49939/358-174                      ...............................AAAAGUACAGCAUGAUUUUAAUAUAAUUAAGAUAAUGAAGUACUGUAAAGACAUG.GU.GAGUCGUAG.GAC.CAUC..UCCAU.................AAUUGCAGA............AUGGAACAU.GUC..GAUG..AAAGUAUUA...GCCACUAAGAAGAAU..GUG.GUG...UAAUAUAUAAUAACCUUUAAAAUUUAAUUU...UAAAAGAGGAGGAAAAGUU.....UUG
#=GR SRS011255_Baylor_scaffold_49939/358-174 CODON           .................................................................................................................................................................................................................................................................................
#=GR SRS011255_Baylor_scaffold_49939/358-174 TT_RNIE_SLOW    .................................................................................................................................................................................................................................................................................
SRS017304_C1979295/515-298                                   AUAAACAAGUUCAAGGAUAAUGUGUAAGAUCAAAAGUACAGCAUGAUUUUAAUAUAAUUAAGAUAAUGAAGUACUGUAAAGACAUG.GU.GAGUCGUAG.GAC.CAUC..UCCAU.................AAUUGCAGA............AUGGAACAU.GUC..GAUG..AAAGUAUUA...GCCACUAAGAAGAAU..GUG.GUG...UAAUAUAUGAAAUAACCUUUAAAAUUUAA.UUUUAAAAGAGGAGGAAAAAUU.....UUG
#=GR SRS017304_C1979295/515-298 CODON                        ..............................................................................................................................................................................................................................................................................AUG
#=GR SRS017304_C1979295/515-298 TT_RNIE_SLOW                 .................................................................................................................................................................................................................................................................................
SRS024289_LANL_scaffold_19647/421-203                        AUAAACAAGUUCAAGGAUAAUAUGCAAGAUCAGAAGUACAGCAUAAUUUUAAUAUAAUUAAGAUAAUGAAGUACUGUAAAGACAUG.GU.GAGUCGUAG.GAC.CAUC..UCCAU.................AAUUGCAGA............AUGGAACAU.GUC..GAUG..AAAGUAUUA...GCCACUAAGAAGAAU..GUG.GUG...UAAUAUAUAAUAAUAACCUUUAAAAUUUUAUUUUAAAAGAGGAGGAAAAAUU.....UUG
#=GR SRS024289_LANL_scaffold_19647/421-203 CODON             ..............................................................................................................................................................................................................................................................................AUG
#=GR SRS024289_LANL_scaffold_19647/421-203 TT_RNIE_SLOW      .................................................................................................................................................................................................................................................................................
SRS017076_C2692026/411-582                                   CAAGGAUAAUUUUUUAUUUUGUAGUAAGAGAAAAAGUACAGCAUGAUUUUAAUAUGAUUAAGAUAAUGAAGUACUGUAAAGACAUG.GU.GAGUCGUAG.GAC.CAUC..UCCAU.................AAUUGCAGA............AUGGAACAU.GUC..GAUG..AAAGUAUUA...GCCACUAAGAAGAAU..GUG.GUG...UAAUAUAU....................................................
#=GR SRS017076_C2692026/411-582 CODON                        ......STP........................................................................................................................................................................................................................................................................
#=GR SRS017076_C2692026/411-582 TT_RNIE_SLOW                 .................................................................................................................................................................................................................................................................................
SRS013946_WUGC_scaffold_10067/3774-3563                      UAAACAAGUUCAAGGAUAGUUUGUAGUAAGAGAAAGUACAGAAGGAUUUUAAUUUUAUUAAGAUAAUGAAGUACUGUAAAGACAUG.GU.GAGUCGUAG.GAC.CAUC..UCCAU.................AAUUGCAGA............AUGGGACAU.GUC..GAUG..AAAGUAUUA..GUUGGGGAAAGUU.....ACC.AAC.A.UAAUAUAUAACCUUUAAAAUUUCA......UUUUAAAAGAGGAGGAAAAAUU.....UUG
#=GR SRS013946_WUGC_scaffold_10067/3774-3563 CODON           ..............................................................................................................................................................................................................................................................................AUG
#=GR SRS013946_WUGC_scaffold_10067/3774-3563 TT_RNIE_SLOW    .................................................................................................................................................................................................................................................................................
NZ_KB906917.1/50395-50603                                    CAAGGAUAGUCUUUAUUAAGAGAGUAUUAAAAAAGUACAACAUAAAUUUUAAAUUAUUUAAGAUGAUGAAGUACUGUAAAGACAUG.GU.GAGUCGUAG.GAC.CAUC..UCCAU.................AAUAGCAGA............AUGGGACAU.GUC..GAAG..AAAGUAUUA..GUUGGUUAGUAU......ACC.AGC...GAAUAUAUAAACCUUUAAAUUUUA.......UAAAAAAGAGGAGGAAAAAUU.....UUG
#=GR NZ_KB906917.1/50395-50603 CODON                         ......STP.....................................................................................................................................................................................................................................................................AUG
#=GR NZ_KB906917.1/50395-50603 TT_RNIE_SLOW                  .................................................................................................................................................................................................................................................................................
NZ_AUFS01000005.1/42944-43152                                AUCUGUAAAUCUAAUCCUAAGCACAAGCAAGUUCAAGGGUAAUUGAAAGCAACACACAUUUGAAAAACGCGUACUGUAAAGAUAUG.UU.GACCCGUAG.GGG.CGGUA.CUUUUGGGUGAAA.AUUCGGA.GUAA...............UCAAAAGGCAU.GUC..GAGG..AAAGUGUUU.AGCUGGUUAUUAU......ACCAAGC.G.AUAUAUAAAGUAAAC.......................GAGGAGGAAAAUAC.....GUG
#=GR NZ_AUFS01000005.1/42944-43152 CODON                     .......................................STP....................................................................................................................................................................................................................................AUG
#=GR NZ_AUFS01000005.1/42944-43152 TT_RNIE_SLOW              .................................................................................................................................................................................................................................................................................
ASRL01000232.1/4524-4733                                     UGUAAAUCUAAUCCUAAGCACAAGCAAGUUCAAGGGUAAUUGUUGAAAGCAACACACAUUUGGAAAAUGCGUACUGUAAAGAUAUG.UU.GACCUGUAG.AGG.CGAUA.CUUUUGGAUGAAAAAUUCGGA.GUAA...............UCAAAAGGCAU.GUC..GAGG..AAAGUGUUU.AGCUGGUUAUUAU......ACCAAGC.G.AUAUAUAAAGUGAAC.......................GAGGAGGAAAAUAC.....GUG
#=GR ASRL01000232.1/4524-4733 CODON                          ....................................STP.......................................................................................................................................................................................................................................AUG
#=GR ASRL01000232.1/4524-4733 TT_RNIE_SLOW                   .................................................................................................................................................................................................................................................................................
ASRM01008875.1/449-240                                       UGUAAAUCUAAGCCUAAGCACAAGCAAGUUCAAGGGUAAUUGUUGAAAGCAACACACAUUUGGAAAAUGCGUACUGUAAAGAUAUG.UU.GACCUGUAG.AGG.CGAUA.CUUUUGGAUGAAAAAUUCGGA.GUAA...............UCAAAAGGCAU.GUC..GAGG..AAAGUGUUU.AGCUGGUUAUUAU......ACCAAGC.G.AUAUAUAAAGUGAAC.......................GAGGAGGAAAAUAC.....GUG
#=GR ASRM01008875.1/449-240 CODON                            ..............................................................................................................................................................................................................................................................................AUG
#=GR ASRM01008875.1/449-240 TT_RNIE_SLOW                     .................................................................................................................................................................................................................................................................................
KGI_S1_ANT01_95m_c10046776/653-862                           AUCUGUAAAUCUAAUCCUAAGCACAAGCAAGUUCAAGGGUAAUUGAAAGCAACACACAUUUGAAAAAUGCGUACUGUAAAGAUAUG.UU.GACCUGUAG.AGG.CGGUA.CUUUUGGAUGAAAAAUUCGAA.GUAA...............UCAAGAGGCAU.GUC..GAGG..AAAGUGUUU.AGCUGGUUAUUAU......ACCAAGC.G.AUAUAUAAAGUAAAC.......................GAGGAGGAAAAUAC.....GUG
#=GR KGI_S1_ANT01_95m_c10046776/653-862 CODON                .......................................STP....................................................................................................................................................................................................................................AUG
#=GR KGI_S1_ANT01_95m_c10046776/653-862 TT_RNIE_SLOW         .................................................................................................................................................................................................................................................................................
#=GC SS_cons                                                 ................................................................................((((((.<<.<-<<<____.>>>.>>>,..<<<<<<<<<.....>>>>.<<<..................>>>>>>>>,))).)))..,,,,..,,,<<<<<<.-<<<<<<.____._...._>>>.>>>...>>>>>>......................................................
#=GC cons                                                    nnnnnnnRRnnnnnnnnRnnnnnnnnnnnnnnnnnnnnnnnnnnnRnnnnnRnnnnnnnnnnnnnnnnRARnAYUGUAAAGRUAUG-nU-GnGCYGUAG-RGC-YnnYn-YYYnn-----------------nnnnnn---------------nnRRGRCAU-RUY--GAnG--AARGUnnnn--nnnnnnYnnnRnn-----nnn-nnn---nnnnAYAnARnnnnnnnn--------------------RAGGAGGAARnRRn-----UUG
#=GC ACTUAL_MOTIF                                            .........................................................................<.....................................................................................................>.................................................................................................
#=GC HYPHENATION                                             *************************************************************************..........................................*............**............................**...........................................................********************************......................
#=GC R2R_LABEL                                               -------------------------------------------------------------------------..bbbb......M...........................(........................................)....................--------------------------------------------------------------------------------------------------
#=GF R2R SetDrawingParam nucTickLabel_tickColor rgb:92,92,92
#=GF R2R SetDrawingParam varHairpinNumFakePairs 2
#=GF R2R SetDrawingParam varTerminalLoopRadius 0.14
#=GF R2R var_hairpin ( )
#=GF R2R shade_along_backbone b rgb:255,255,0
#=GF R2R multistem_junction_bulgecircleynormals_solver M s0 0 m s1 -90 m s2 45 m
#=GF DUPLICATES SRS011086_C2705778/417-595=SRS018971_C747146/136-314 SRS013170_Baylor_scaffold_81941/462-627=SRS017445_Baylor_scaffold_8312/435-600=SRS019073_WUGC_scaffold_286/1-166=SRS020226_Baylor_scaffold_20989/432-597=SRS047265_C1093350/329-494 NZ_ATKG01000094.1/9377-9158=NZ_ATKE01000061.1/12299-12080=NZ_ATKH01000028.1/9377-9158=NZ_ATKF01000105.1/24381-24162=NZ_JANA01000050.1/15768-15987 scaffold80362_1_V1.UC-17/2064-2269=NZ_GG657975.1/48654-48449=NZ_KQ235756.1/86185-86390 Throat_LANL_C5780661/236-22=SRS014684_WUGC_scaffold_2752/1108-1322=SRS018591_C1305506/1248-1034=SRS019022_WUGC_scaffold_38441/3862-3648=SRS019045_WUGC_scaffold_36434/9755-9541=SRS019219_WUGC_scaffold_39593/1373-1159=SRS019389_C2241031/721-507=SRS020220_C3612140/360-146=SRS051791_LANL_scaffold_1205/1375-1161=SRS053603_C3303360/385-599=SRS054687_C3486456/807-593=SRS065335_LANL_scaffold_29301/3822-3608 SRS064329_LANL_scaffold_26192/613-440=SRS024081_LANL_scaffold_6310/722-549 NC_003454.1/1944380-1944162=NZ_ADVK01000050.1/10436-10654=NZ_KI518439.1/69864-69646=NZ_ATKC01000049.1/44338-44556 NZ_JAAE01000021.1/16642-16436=NZ_JAAH01000082.1/16723-16517=NZ_JAAG01000077.1/16698-16492=NZ_JAAD01000236.1/1355-1561 NZ_GL945391.1/1036573-1036358=NZ_JH594451.1/821557-821342=NZ_KI518408.1/1034389-1034174=NZ_KI518379.1/4431-4216=NZ_CP007062.1/1460109-1459894=NZ_CM002368.1/1637877-1637662=NZ_ADDB02000001.1/1458044-1457829 SRS023930_C2177563/569-355=SRS018665_WUGC_scaffold_5673/976-762=SRS018975_WUGC_scaffold_48555/651-437=SRS020858_C751293/236-22=SRS023987_C1155340/238-24=SRS052668_LANL_scaffold_2440/298-512 SRS015278_WUGC_scaffold_6421/24-199=SRS024144_LANL_scaffold_20370/624-449=SRS055450_LANL_scaffold_40160/221-46=NZ_KB891061.1/14655-14830=NZ_KI271401.1/87888-87713 SRS017076_C2662400/49-269=SRS014271_WUGC_scaffold_3488/530-310=SRS014470_WUGC_scaffold_45929/446-226=SRS014573_WUGC_scaffold_53471/449-229=SRS015057_WUGC_scaffold_36508/449-229=SRS019607_WUGC_scaffold_48886/718-498=SRS021496_Baylor_scaffold_82145/33-253=SRS044373_WUGC_scaffold_7895/33-253=SRS047219_WUGC_scaffold_21972/860-1080=SRS047824_WUGC_scaffold_46958/718-498=SRS057791_LANL_scaffold_64973/725-945 SRS015762_C3360097/33-250=SRS016225_C2898664/443-226=SRS017120_Baylor_scaffold_77919/499-716=SRS019219_WUGC_scaffold_70719/443-226=SRS023352_LANL_scaffold_52359/405-622 SRS018443_C3801805/397-614=SRS014578_WUGC_scaffold_7353/795-578=SRS014690_C1866550/420-203=SRS015278_WUGC_scaffold_42089/2131-2348=SRS015989_C2166928/465-682=SRS016043_WUGC_scaffold_19941/614-397=SRS023358_C3483802/703-486=SRS023938_Baylor_scaffold_16323/171-388=SRS024021_C2019934/572-355=SRS024381_LANL_scaffold_17523/485-702=SRS051378_C1822879/137-354=SRS052604_C1807758/139-356=SRS056892_C1486315/115-332=SRS058808_LANL_scaffold_23314/248-465=NZ_KI965381.1/1470105-1469888=NZ_AXNV01000011.1/20696-20913=NZ_JAQC01000039.1/6801-7018 SRS016043_C2119167/1-177=SRS016575_Baylor_scaffold_23962/442-266=SRS017445_Baylor_scaffold_6239/2677-2501=SRS019073_C2416263/322-146=SRS063932_C3692410/113-289 Buccal_mucosa_LANL_scaffold_69102/30-250=SRS013705_Baylor_scaffold_48015/912-692=SRS015038_WUGC_scaffold_27606/670-450=SRS015272_WUGC_scaffold_163/133-353=SRS018357_C3855302/449-229=SRS019894_WUGC_scaffold_51429/82-302=SRS024081_LANL_scaffold_63456/718-498=SRS053854_LANL_scaffold_54237/11863-11643=SRS057539_LANL_scaffold_53408/449-229 CAM_READ_0099775883/483-349=CAM_READ_0099873361/481-347=CAM_READ_0100181569/28-162=4444165.3.00747/3027-2893 2227390564/314-112=IMNBL1_c0066592/255-457 SRS015057_WUGC_scaffold_17812/510-338=SRS022143_WUGC_scaffold_54212/342-170=SRS023352_LANL_scaffold_3112/218-46=SRS045715_LANL_scaffold_13578/567-395 SRS016043_WUGC_scaffold_6899/385-562=SRS019591_WUGC_scaffold_33061/2282-2105 SRS016740_Baylor_scaffold_31792/2482-2290=SRS055495_C1108972/193-1=SRS062878_LANL_scaffold_63865/422-614=SRS075404_LANL_scaffold_14797/963-771=SRS011140_Baylor_scaffold_51504/277-469=SRS011243_Baylor_scaffold_10689/3492-3300=SRS011247_C1351757/395-587=SRS011306_Baylor_scaffold_3104/3076-2884=SRS013164_Baylor_scaffold_46971/993-801=SRS013502_C2191535/236-44=SRS013705_Baylor_scaffold_64513/414-606=SRS013818_Baylor_scaffold_41472/400-592=SRS013879_WUGC_scaffold_41089/1007-815=SRS013945_WUGC_scaffold_13633/598-406=SRS013947_WUGC_scaffold_13273/7594-7402=SRS013948_C1529892/385-577=SRS014124_WUGC_scaffold_58834/1432-1240=SRS014271_WUGC_scaffold_4413/424-616=SRS014470_WUGC_scaffold_38766/2156-1964=SRS014573_WUGC_scaffold_16390/917-725=SRS014689_WUGC_scaffold_25280/1970-2162=SRS014888_WUGC_scaffold_2290/728-920=SRS015057_WUGC_scaffold_68354/807-615=SRS015154_C747837/593-785=SRS015644_WUGC_scaffold_11157/504-696=SRS015745_C1206036/710-518=SRS015762_C3450973/236-44=SRS015797_WUGC_scaffold_30177/807-615=SRS015893_WUGC_scaffold_5057/781-973=SRS015941_WUGC_scaffold_78015/1763-1571=SRS016002_WUGC_scaffold_50772/2476-2284=SRS016037_WUGC_scaffold_2228/3564-3372=SRS016086_C2496538/810-618=SRS016225_WUGC_scaffold_27311/3044-2852=SRS016319_WUGC_scaffold_10490/791-983=SRS016569_Baylor_scaffold_43023/405-213=SRS017209_Baylor_scaffold_12537/692-884=SRS017215_Baylor_scaffold_8618/89-281=SRS017439_Baylor_scaffold_16569/2916-2724=SRS017533_Baylor_scaffold_4653/293-485=SRS017808_Baylor_scaffold_22336/2822-2630=SRS018149_Baylor_scaffold_14890/214-406=SRS018357_Baylor_scaffold_12839/1073-1265=SRS018739_WUGC_scaffold_20843/746-938=SRS018969_C2947476/814-622=SRS019026_WUGC_scaffold_24792/796-604=SRS019122_WUGC_scaffold_7425/224-32=SRS019126_WUGC_scaffold_31303/1058-1250=SRS019127_WUGC_scaffold_14132/385-577=SRS019327_WUGC_scaffold_41934/412-604=SRS019587_C1052430/417-609=SRS019607_WUGC_scaffold_24021/1432-1240=SRS019894_C3929909/2130-2322=SRS019974_Baylor_scaffold_593/1850-1658=SRS020856_Baylor_scaffold_33762/2812-2620=SRS021496_Baylor_scaffold_62694/999-807=SRS021954_C3037904/807-615=SRS022143_WUGC_scaffold_83705/1069-877=SRS022530_LANL_scaffold_49521/999-807=SRS022621_Baylor_scaffold_80815/413-605=SRS023352_LANL_scaffold_56800/3821-3629=SRS023835_Baylor_scaffold_7147/1757-1949=SRS023926_Baylor_scaffold_58416/450-642=SRS023958_Baylor_scaffold_28668/955-1147=SRS024015_Baylor_scaffold_50485/685-877=SRS024138_Baylor_scaffold_11348/551-743=SRS024277_LANL_scaffold_17092/1856-1664=SRS024375_LANL_scaffold_43939/399-591=SRS024441_LANL_scaffold_45032/277-469=SRS042131_WUGC_scaffold_44855/12013-11821=SRS042910_WUGC_scaffold_4026/215-23=SRS043663_LANL_scaffold_25082/1193-1385=SRS044373_C2894119/236-44=SRS044662_LANL_scaffold_30324/990-1182=SRS045127_LANL_scaffold_33107/1007-815=SRS045978_C998448/89-281=SRS047210_WUGC_scaffold_50675/412-604=SRS047219_C2250559/440-632=SRS048411_C6948333/360-168=SRS048791_LANL_scaffold_14386/1432-1240=SRS049147_LANL_scaffold_32903/272-464=SRS049389_C4447558/238-46=SRS050029_C712147/1414-1222=SRS052227_LANL_scaffold_45775/423-615=SRS052874_LANL_scaffold_15177/287-95=SRS053854_LANL_scaffold_52950/238-46=SRS054569_C1459708/197-389=SRS055426_LANL_scaffold_39788/440-248=SRS056323_C2439953/217-25=SRS057205_LANL_scaffold_18775/611-419=SRS057355_LANL_scaffold_42476/160-352=SRS057692_LANL_scaffold_15429/923-731=SRS057791_C3662634/452-644=SRS058336_LANL_scaffold_23007/422-614=SRS062544_LANL_scaffold_18883/738-930=SRS063193_LANL_scaffold_13819/476-668=SRS063288_LANL_scaffold_60004/1850-1658=SRS064423_LANL_scaffold_34417/504-696=SRS064774_LANL_scaffold_4377/504-696=SRS065278_LANL_scaffold_17949/807-615=SRS077736_LANL_scaffold_5525/6729-6921=NZ_GG770381.1/968320-968512=NZ_JH815417.1/11880-11688=NZ_KN173677.1/26872-26680 NZ_KI518461.1/1355323-1355110=NZ_ATKD01000080.1/9734-9521=NZ_JANB01000001.1/5683-5896 contig93332/600-801=scaffold18717_1_V1.CD-11/1423-1624=DLF004_scaffold35352_1/13104-13305=DLM010_scaffold45172_1/5061-4860=DLM014_scaffold52950_1/13544-13745=DOM010_scaffold24129_1/9166-9367=DOM016_scaffold37026_2/10793-10592=DOM017_scaffold7272_3/2964-2763=NLF014_scaffold15038_1/456-657=NLF015_scaffold34189_4/5171-4970=NLM006_scaffold51268_3/800-599=NOM026_scaffold3_1/17511-17310=SRS017433_C1836359/3076-2875=SRS023176_C936722/3529-3328=NZ_GL987993.1/62844-63045 SRS024447_LANL_scaffold_24021/280-453=NZ_AXVL01000009.1/21561-21388 ASRL01000232.1/4524-4733=ASRO01002109.1/818-609=ASRP01009088.1/305-96=AYRG01000382.1/2426-2217 SRS017076_Baylor_scaffold_22004/613-397=SRS011140_Baylor_scaffold_53017/593-809=SRS017080_C1183285/84-300=SRS022530_LANL_scaffold_23336/1362-1578=SRS023352_LANL_scaffold_46408/613-397=SRS047210_WUGC_scaffold_54471/704-488=SRS056323_C2531100/117-333=SRS064774_LANL_scaffold_45162/436-220 SRS016319_C3906942/440-220=SRS049389_C4596854/30-250 SRS013705_Baylor_scaffold_86091/704-531=SRS014271_WUGC_scaffold_1617/55-228=SRS023926_Baylor_scaffold_56329/84-257=SRS047219_WUGC_scaffold_31331/551-378=SRS065335_LANL_scaffold_24633/158-331 NZ_AOJP01000008.1/52449-52243=NZ_AJSY01000009.1/2059-2265 SRS016541_C1528741/2-165=SRS011126_Baylor_scaffold_58649/617-454=SRS050628_C1835320/409-246 SRS053917_LANL_scaffold_32361/1319-1495=SRS020334_C2558817/69-245=SRS021477_Baylor_scaffold_19050/828-652=SRS022725_LANL_scaffold_49014/294-470=SRS044662_LANL_scaffold_17885/1068-1244=SRS050669_LANL_scaffold_31912/164-340=SRS063603_LANL_scaffold_21218/1374-1550=SRS065310_LANL_scaffold_6764/600-776 SRS023841_Baylor_scaffold_19242/6990-7166=SRS011098_Baylor_scaffold_14455/651-827=SRS012285_Baylor_scaffold_13798/28-204=SRS013533_PGA_scaffold_82441/733-557=SRS014578_WUGC_scaffold_68326/378-202=SRS015470_C3336101/742-566=SRS016575_C3616229/185-9=SRS017511_C3312624/268-92=SRS018394_Baylor_scaffold_45763/47-223=SRS018665_WUGC_scaffold_479/1102-926=SRS018975_C1710475/268-92=SRS022149_LANL_scaffold_16029/672-496=SRS024649_C3588658/446-270=SRS045197_C3310867/44-220=SRS051378_C1836081/320-496=SRS052604_C1775703/445-269=SRS055450_C2060497/31-207=SRS075410_LANL_scaffold_38102/608-432 SRS016360_Baylor_scaffold_43492/375-595=SRS021960_Baylor_scaffold_29549/445-225=SRS052876_LANL_scaffold_1775/377-597 SRS019124_C1397861/253-425=SRS019125_WUGC_scaffold_10350/19-191 CAM_READ_0099877645/1-164=4444164.3.00319/1-164 SRS019128_WUGC_scaffold_1597/259-102=SRS023595_Baylor_scaffold_12376/1-158 SRS017445_C3034105/1-135=SRS047113_LANL_scaffold_39994/1-135 SRS015044_WUGC_scaffold_24016/11-123=SRS063603_LANL_scaffold_95971/479-367 SRS014692_WUGC_scaffold_12525/1397-1237=SRS047824_WUGC_scaffold_34774/597-437 SRS014476_C3276433/335-159=SRS015215_WUGC_scaffold_30194/2354-2178=SRS015899_C1863770/186-10=SRS019073_C2423699/44-220=SRS019077_C2628206/50-226=SRS020226_Baylor_scaffold_50340/439-263=SRS024087_LANL_scaffold_39994/1564-1740=SRS024381_LANL_scaffold_49494/505-681=SRS047113_LANL_scaffold_2260/28-204=SRS051244_LANL_scaffold_43648/608-432=SRS051941_LANL_scaffold_55544/608-432=NZ_CP012410.1/259717-259893 SRS018157_Baylor_scaffold_655/1-164=SRS057022_C1993424/659-496 NZ_AABF02000152.1/738-521=NZ_AKXI01000109.1/732-515=NZ_KI518350.1/29341-29124=NZ_AZYU01000357.1/163530-163747 SRS013502_C2176709/717-541=SRS013705_Baylor_scaffold_95676/31-207=SRS014684_C3315306/4340-4516=SRS015209_WUGC_scaffold_55827/1567-1391=SRS015434_WUGC_scaffold_26309/595-419=SRS015762_WUGC_scaffold_32980/550-374=SRS015893_WUGC_scaffold_40459/3617-3793=SRS015941_C3324156/283-107=SRS016002_C2598934/84-260=SRS016037_C2049273/410-586=SRS016319_WUGC_scaffold_50629/412-588=SRS016569_C2462808/699-523=SRS018300_Baylor_scaffold_20150/493-317=SRS018357_C3909917/31-207=SRS019026_C1948435/69-245=SRS019027_WUGC_scaffold_19534/69-245=SRS019045_WUGC_scaffold_56945/223-47=SRS019122_C5915383/2351-2527=SRS019126_C2215224/4804-4980=SRS019127_C1662274/815-991=SRS019219_C2851913/31-207=SRS021496_Baylor_scaffold_36018/855-679=SRS022719_LANL_scaffold_70435/802-978=SRS023617_Baylor_scaffold_50101/296-472=SRS024138_C2767007/4616-4792=SRS024580_LANL_scaffold_8234/861-685=SRS045127_LANL_scaffold_37515/651-475=SRS049389_WUGC_scaffold_31108/674-850=SRS052227_C2920811/550-726=SRS055426_C3273637/753-577=SRS056622_LANL_scaffold_41405/1544-1720=SRS057205_LANL_scaffold_37743/1199-1023=SRS058336_LANL_scaffold_63124/2607-2783=SRS062544_C2743506/256-80=SRS064423_LANL_scaffold_46316/10970-11146=SRS065278_LANL_scaffold_19746/11536-11712 SRS023604_Baylor_scaffold_1904/207-403=SRS017497_Baylor_scaffold_808/42243-42439=NZ_CP011280.1/495311-495507 SRS011306_Baylor_scaffold_86858/1-146=SRS018145_Baylor_scaffold_24537/630-485=SRS023926_C2758757/26-171=SRS024015_C2994174/8-153 UnmappedStool_Broad_C252318921/345-146=DLF008_C336303_1/18159-18358=DOF006_scaffold7307_3/10437-10238=DOM005_scaffold6985_2/756-955=NZ_JH815234.1/58520-58719=NZ_KE161010.1/184690-184889 JGI24712J26585_10001668/13708-13931=JGI24711J26586_10001349/13708-13931=JGI24502J29692_10003819/16619-16842=JGI24503J29689_10006856/15374-15597 NZ_JRJZ01000165.1/12994-13184=NZ_JTLI01000001.1/13010-13200 SRS013170_Baylor_scaffold_84939/572-432=SRS017139_Baylor_scaffold_75273/419-279=SRS023938_Baylor_scaffold_26910/1141-1001=SRS051930_C3131142/406-266 NZ_GL988017.1/49094-49300=NZ_ALKK01000035.1/50690-50484=NZ_JHWT01000020.1/51325-51119 4491479.3_NODE_279/17355-17554=NOF002_scaffold13914_10/519-320=NZ_GL987999.1/51992-52191 SRS016569_C2417077/449-229=SRS019026_C1965129/85-305=SRS019027_C1950830/85-305=SRS019028_WUGC_scaffold_55374/438-218 SRS075404_LANL_scaffold_62603/168-47=SRS014573_WUGC_scaffold_24913/86-207=SRS017120_C2908388/1-122=SRS017533_C4103099/887-766=SRS018439_Baylor_scaffold_46100/16-137=SRS018739_C3600550/105-226=SRS019327_WUGC_scaffold_19629/1726-1605=SRS022077_Baylor_scaffold_16023/593-472=SRS024081_LANL_scaffold_33076/86-207=SRS042131_WUGC_scaffold_3782/14621-14742=SRS042643_WUGC_scaffold_36196/906-1027=SRS042910_C5617440/705-826=SRS043663_LANL_scaffold_40516/4468-4347=SRS044373_WUGC_scaffold_60101/544-423=SRS049268_LANL_scaffold_41923/687-566=SRS057022_LANL_scaffold_28937/188-309=SRS057539_LANL_scaffold_29275/3855-3976=SRS063193_LANL_scaffold_60270/644-523=SRS064774_C2799284/86-207=SRS077736_C1759087/307-186=NZ_KI272826.1/100015-100136 4448815.3_Contig41831/273-471=DOM023_scaffold22784_3/396-198=NLM027_scaffold31130_3/5647-5449=NOM022_scaffold9197_2/8455-8257=NOM023_scaffold2804_1/1996-2194=4444165.3.11744/2963-3161 SRS016086_C2470362/117-290=SRS018739_WUGC_scaffold_22546/1017-1190=SRS018791_C2157240/254-81=SRS020220_Baylor_scaffold_722/219-46=SRS051791_C1815930/764-591 SRS053917_LANL_scaffold_85561/347-505=SRS011343_Baylor_scaffold_32578/1497-1339=NZ_KI272907.1/14579-14421 SRS015899_WUGC_scaffold_4042/403-209=SRS018975_C1798714/267-73=SRS064449_LANL_scaffold_25989/438-244 NLM017_scaffold13921_5/545-346=NOM004_scaffold18127_3/947-1146 SRS015470_C3307239/49-222=SRS047265_C1024260/12-185=SRS065310_LANL_scaffold_16461/1251-1424 SRS013946_WUGC_scaffold_10067/3774-3563=SRS014473_C1106123/385-174 SRS017076_C2692026/411-582=SRS015061_WUGC_scaffold_2363/849-1020=SRS063603_LANL_scaffold_101633/16-187=NC_022196.1/1518354-1518183=NZ_CP007064.1/716402-716573=NZ_KQ235737.1/623506-623677=NZ_AOUL01000031.1/424-595=NZ_ATKB01000107.1/34630-34801 SRS015209_WUGC_scaffold_55797/3122-3295=SRS015272_C3450279/306-133=SRS017120_Baylor_scaffold_63857/340-513=SRS018300_Baylor_scaffold_29179/613-440=SRS018591_WUGC_scaffold_4237/84-257=SRS044486_C2170011/389-216=SRS047824_WUGC_scaffold_43077/64-237=SRS053603_LANL_scaffold_76618/193-20=SRS056622_LANL_scaffold_51943/764-591
#=GF SORT_STATS 178 123 0
#=GF TT_RNIE_CMD perl /home/zweinber/software/RNie-0.01/RNIE-master/rnie.pl -thresh 9 -f finalize/2019-03-29/dest/t/763-9381-0-0.sort.fasta -modeldir /home/zweinber/software/RNie-0.01/RNIE-master/models/ -model slow.cm -gff -prefix finalize/2019-03-29/dest/t/763-9381-0-0.sort
//
