# Supplementary material for: Discovery of 20 novel ribosomal leader candidates in bacteria and archaea
Source: BMC Microbiol. 2020 May 24;20:130. doi: 10.1186/s12866-020-01823-6 (PMC7247131; doi:10.1186/s12866-020-01823-6)
Supplement: Supplementary file 3 — Additional file 3. Archive of machine-readable alignments for all r-leader motifs that include flanking sequences and metadata. The alignments are stored in Stockholm format, which are text files that can be opened in any text editor (using a fixed-width font) and interpreted by software packages such as Infernal [54]. [file 12866_2020_1823_MOESM3_ESM.zip › sto-with-annot/S6-S18-Chlorobi.sto]

# STOCKHOLM 1.0
#=GF AnnotStoArgs -database refseq72env13-microbial -parentDir finalize/2019-03-29 -parallel mpicmdSLURM -pna 8,gb=1.8,wd=1 -queue dummyqueue -extend 0,0
#=GF ID S6-S18-Chlorobi
#=GF DE S6-S18-Chlorobi ribosomal protein leader
#=GF AU Eckert I, Weinberg Z
#=GF TP Cis-reg; leader;
#=GF WK http://en.wikipedia.org/wiki/Ribosomal_Protein_S6_S18_Leader
#=GF FancifyStockholm -longtable -wrapGeneContext 6in -recycleGeneColors
#=GF FancifyStockholmGeneContext -leftNothing -rightOperonOrCount 1
#=GF ORIGINAL_MOTIF 74	1316	0	0	refseq	25	chlorobi	jeremy	s35_45_55S100O5Min3	cmfinder		ethresh=2&nr=0	end
#=GF TRUNCATED_SO_IGNORE NCBI_READ_1113216233529/1-114 NCBI_READ_1112280121217/1-122 NC_002932.3/1384003-1383864 NCBI_READ_1113316080805/1-77
F3OLC3J01EL6Z5/260-61                                CGGCCCGUACUUUUAAACCGUUUACGGUAAAAGGUAGGCGGCCAACUCGUCCUUUAACCCUUUUAAACGGUUUACUAAAUUUGUCAGGUGGU.GAUUGUCUAUUUUUCCUU....AAAU.GAUGAUGCCGAGGGG.AGGCGG.UCUGCGCAAU.GCCGUU.UUCCCGCCAUUCUUGCAAGCAACUGAAGAGCUAACAUUAUCAGACU....UUG
#=GR F3OLC3J01EL6Z5/260-61 CODON                     .....................................................................................................................AU.G.............................................................................................
#=GR F3OLC3J01EL6Z5/260-61 TT_RNIE_SLOW              ......................................................................................................................................................................................................................
F3OLC3J02I9N18/325-513                               CAAGGGCUCCGAACAAACACAAGUGCCCGAUUUUAACCGUUGGAAAAGUGCGGCCAAUGCCUUACCUUUAAGGUUCAAAUUUGCAG.GUGGU.GAUUGUCAUUU.UCCU.......AAAUGAUGAUGCCGAGGGG..AGCGG.UCUGCGCAAU.GCCGU..UUUCCGC.AUUCUUGCAGCAACUGAAGAGCUAACAUUANCAGUAC........
#=GR F3OLC3J02I9N18/325-513 CODON                    ................................................................................AUG.......................................................................................................................STP.........
#=GR F3OLC3J02I9N18/325-513 TT_RNIE_SLOW             ......................................................................................................................................................................................................................
F3OLC3J01B4FHU/180-1                                 ACCGAAACAAAACACCAAAGUGCCCGAUUUUUAACCGUUGGAAAAAGUUGUGGCCAAUGCCUUACCUUUAAGGUUCAAAUUUGCAG.GUGGUUGAUUGUCAUUU.UUCCU......AAAUGAUGAUGCCGAGGGA...GCGG.UCUGCGCAAU.GCCGUU.UUCCCGCCAUUCUUGCAAGCAACUGAAGACUGA....................
#=GR F3OLC3J01B4FHU/180-1 CODON                      ..............................PTS..............................................................................................................................................................GUA....................
#=GR F3OLC3J01B4FHU/180-1 TT_RNIE_SLOW               ......................................................................................................................................................................................................................
NC_010803.1/166999-167194                            AGGGCUCCGAAACAAAUCCUUACUGCUCGAUUUUAACCGUUGGAAAAGUGCGGCCAAUGCCUUACCUUUAAGGUUCAAAUUUGCAG.GUGGU.GAUUGUCAUUUUUCC.......GAAAUGAUGAUGCCGAGGGG..AACGG.UCUGCGCAAU.GCCGUU.UUCCCGCCAUUCUUGCAAGCAACUGAAGAGCUAACAUUAUCAGACU....UUG
#=GR NC_010803.1/166999-167194 CODON                 ......................................................................................................................................................................................................................
#=GR NC_010803.1/166999-167194 TT_RNIE_SLOW          ......................................................................................................................................................................................................................
F3OLC3J01AOTFF/1-201                                 UCAGUCCGAAACAAAACACAAGUGCCCGAUUUUUAACCGUUGGAAAAGUGCGGCCAAUGCCUUACCUUUAAGGUUCAAAUUUGCAG.GUGGU.GAUUGUCAUUU.UUCCU......AAAUGAUGAUGCCGAAGGGGGAGCGGGUCUGCGCAAU.GCCGUU.UUCCCGCCAUUCUUGCAAGCAACUGAAGAGCUUAACAUUUAUCAGACU..UUG
#=GR F3OLC3J01AOTFF/1-201 CODON                      ...............................................................................................AUG....................................................................................................................
#=GR F3OLC3J01AOTFF/1-201 TT_RNIE_SLOW               ......................................................................................................................................................................................................................
F3OLC3J01ER1WJ/20-215                                AGGGCUCCGAAACAAAACACAAGUGCCCGAUUUUAACCGUUGGAAAAGUGCGGCCAAUGCCUUACCUUUAAGGUUCAAAUUUGCAG.GUGGU.GAUUGUCAUUU.UUCCU......AAAUGAUGAUGCCGAGGGG..AGCGG.UCUGCGCAAU.GCCGUU.UUCCCGCCAUUCUUGCAAGCAACUGAAGAGCUAACAUUAUCAGACU....UUG
#=GR F3OLC3J01ER1WJ/20-215 CODON                     ...................................................................................................................................................................................................................AUG
#=GR F3OLC3J01ER1WJ/20-215 TT_RNIE_SLOW              ......................................................................................................................................................................................................................
F3OLC3J02FQPPB/160-356                               AGGGCUCCGAAACAAAACACAAGUGCCCGAUUUUAACCGUUGGAAAAGUGCGGCCAAUGCCUUACCUUUAAGGUUCAAAUUUGCAG.GUGGU.GAUUGUCAUUU.UUCCU......AAAUGAUGAUGCCGAGGGG..AGCGG.UCUGCGCAAU.GCCGUU.UUCCCGCCAUUCUUGCAAGCAACUGAAGAGCUAACAUUUAUCAGACU...UUG
#=GR F3OLC3J02FQPPB/160-356 CODON                    ...............................................................................................AUG....................................................................................................................
#=GR F3OLC3J02FQPPB/160-356 TT_RNIE_SLOW             ......................................................................................................................................................................................................................
F3OLC3J02HKSSD/117-313                               AGGGCUCCGAAACAAAACACAAGUGCCCGAUUUUAACCGUUGGAAAAGUGCGGCCAAUGCCUUACCUUUAAGGUUCAAAUUUGCAG.GUGGU.GAUUGUCAUUU.UUCCU......AAAUGAUGAUGCCGAGGGG..AGCGG.UCUGCGCAAU.GCCGUU.UUCCCGCCAUUCUUGCAAGCAACUGAAGAGCUAAACAUUAUCAGACU...UUG
#=GR F3OLC3J02HKSSD/117-313 CODON                    ...............................................................................................AUG....................................................................................................................
#=GR F3OLC3J02HKSSD/117-313 TT_RNIE_SLOW             ......................................................................................................................................................................................................................
TB_FS08_3DRAFT_1000662/15664-15533                   ................................................................CCUUUAAGGUUCAAAUUUGCAG.GUGGU.GAUUGUCAUUU.UUCCU......AAAUGAUGAUGCCGAGGGG..AGCGG.UCUGCGCAAU.GCCGUU.UUCCCGCCAUUCUUGCAAGCAACUGAAGAGCUAACAUUAUCAGACU....UUG
#=GR TB_FS08_3DRAFT_1000662/15664-15533 CODON        ......................................................................................................................................................................................................................
#=GR TB_FS08_3DRAFT_1000662/15664-15533 TT_RNIE_SLOW ......................................................................................................................................................................................................................
F3OLC3J01B90M6/1-195                                 .UCAGUCCGAAACAAAACACAAGUGCCCGAUUUUAACCGUUGGAAAAGUGCGGCCAAUGCCUUACCUUUAAGGUUCAAAUUUGCAG.GUGGU.GAUUGUCAUUU.UUCCU......AAAUGAUGAUGCCGAGGGG..AGCGG.UCUGCGCAAU.GCCGUU.UUCCCGCCAUUCUUGCAAGCAACUGAAGAGCUAACAUUAUCAGACU....UUG
#=GR F3OLC3J01B90M6/1-195 CODON                      ...............................................................................................AUG....................................................................................................................
#=GR F3OLC3J01B90M6/1-195 TT_RNIE_SLOW               ......................................................................................................................................................................................................................
F3OLC3J01CB09B/228-423                               AAGGGCUCCGAAACAAAACACAAGUGCCCGAUUUUAACCGUGGAAAAGUGCGGCCAAUGCCUUACCUUUAAGGUUCAAAUUUGCAG.GUGGU.GAUUGUCAUUU.UUCC.......AAAUGAUGAUGCCGAGGGG..AGCGG.UCUGCGCAAU.GCCGU..UUUCCGCCAUUCUUGCAAGCAACUGAAAGAGCUAAACAUUAUCAGACU..UUG
#=GR F3OLC3J01CB09B/228-423 CODON                    ................................................................................AUG...................................................................................................................................
#=GR F3OLC3J01CB09B/228-423 TT_RNIE_SLOW             ......................................................................................................................................................................................................................
NC_007514.1/109751-109935                            GCUACCUCUUUCAACUCCGUAUAAAUGCUUGCUCUUACGUUGGAAAAGUGCUCUCAAUUGGUUACAUUGCGGGUUCAAAUUUGCUCGAUAGU.GUUCGCG.....UUGU...........UGUGAAGCCGCAGG...GCUGG.UAAGCGCAAA.GCCAGC.ACCUCGCUAU..GAGCAAGCUAUUGAUCGAAAACACGAAAGCAUGA....UUG
#=GR NC_007514.1/109751-109935 CODON                 ......................................................................................................................................................................................................................
#=GR NC_007514.1/109751-109935 TT_RNIE_SLOW          ......................................................................................................................................................................................................................
NC_010831.1/160137-160316                            CCGGACGCGACGAGGGUGUUGCGGCUGGAUUUAUAGCUGUUGGAAAUCUUGUUGAAAUCCCUUACCUUUAAGGUUCAAAAUUGCAA.GUGGU.GUUCAUG.....UGGUAU.........CCUGAAUCCAAGGGA...CAGG.GAUGCGCAAU.ACCUGA.UCCCCACCAU..UUGUAUAAGCAAACAUAAUCUUUUUAAG..........UUG
#=GR NC_010831.1/160137-160316 CODON                 ......................................................................................................................................................................................................................
#=GR NC_010831.1/160137-160316 TT_RNIE_SLOW          ......................................................................................................................................................................................................................
M750CN_1000441/2543-2362                             UCUCCUCGAAUCCCUCUCUUUUGUCGCCGCGCAUGGCGGUUGGAAAUAUCUUAUAAAUCCCGUACCUUUAAGGUUCAAAUUUGCAA.GUGGU.GUUCAUA.....GCUUA..........UAUGAAGCCAAGGAGCAUAUGG.GAUGCGCAAU.ACCAGUGUUCCCGCCAU..UUGCUUUUGUUUAAUUCAAUAUAAUGG...........UUG
#=GR M750CN_1000441/2543-2362 CODON                  ......................................................................................................................................................................................................................
#=GR M750CN_1000441/2543-2362 TT_RNIE_SLOW           ......................................................................................................................................................................................................................
M740_1006987/2422-2241                               UCUCCUCGAAUCCCUCUCUUUUGUUACCGCGCAUGGCGGUUGGAAAUAUCUUAUAAAUCCCGUACCUUUAAGGUUCAAAUUUGCAA.GUGGU.GUUCAUA.....GCUUA..........UAUGAAGCCAAGGAGCAUAUGG.GAUGCGCAAU.ACCAGUGUUCCCGCCAU..UUGCUUUUGUUUAAUUCAAUAUAAUGG...........UUG
#=GR M740_1006987/2422-2241 CODON                    ......................................................................................................................................................................................................................
#=GR M740_1006987/2422-2241 TT_RNIE_SLOW             ......................................................................................................................................................................................................................
M590M2_1034735/256-75                                UCUCCUCGAAUCCCUGUCUUUUGUUACCGCGCAUGGCGGUUGGAAAUAUCUUAUAAAUCCCGUACCUUUAAGGUUCAAAUUUGCAA.GUGGU.GUUCAUA.....GCUUA..........UAUGAAGCCAAGGAGCAUAUGG.GAUGCGCAAU.ACCAGUGUUCCCGCCAU..UUGCUUUUGUUUAAUUCAAUAUAAUGG...........UUG
#=GR M590M2_1034735/256-75 CODON                     ......................................................................................................................................................................................................................
#=GR M590M2_1034735/256-75 TT_RNIE_SLOW              ......................................................................................................................................................................................................................
M590M1_1003288/1362-1547                             UCAGGGAUCGCACAAAAUGUCUCGCCUGCUGUAAGCGGGUUGGAAUUUUCUUGAGAAUGCCGUACAUUGAAAGUUCAGAUUGGUAA.AUGGU.GUUCCC......AAGUACC.........GUGAAUCCAAGGGG...UCGG.GAUGCGCAAUUACCGGAACCCCCGCCGU..UUGCCACUGUUCAGCAUAAUUAUUUAAGUUGCA.....UUG
#=GR M590M1_1003288/1362-1547 CODON                  ......................................................................................................................................................................................................................
#=GR M590M1_1003288/1362-1547 TT_RNIE_SLOW           ......................................................................................................................................................................................................................
GooDraft_1000020/11896-11716                         UCUGCGAAACUCGUCGCGUGUUUAGCCUCUCGGCAUGCGAUUGGAAAAAAGAAUUAAAAUGAUAUAUUUGAGGUCCCAAAAUGCAA.AUGGU.GUUUGUGG....GUUU..........CCAUGAAGCCGUGGGG...CAGGGAUUGCGCAAU.ACCUGU.ACCCCGCCAU..UUGCCAGUCUCUUAUCAUAUCAGAACAA..........UUG
#=GR GooDraft_1000020/11896-11716 CODON              ................................................................................AUG...................................................................................................................................
#=GR GooDraft_1000020/11896-11716 TT_RNIE_SLOW       ......................................................................................................................................................................................................................
M740_1012895/3113-2933                               AGCCCCGUCAUCCGGCAGCCAUCGCUCGUCAGUUGCGCGUUGGAAAACUGAAUUAAUAUUCUUACUUUGGAUGUCCUAAAACGCAA.ACGGU.GUUCAUGC....GUG...........GCAUGAAGCCGCGAAA..GCAGG.GAUGCGCAAU.ACCUGC.UUUCCGCCAU..UUGCGCAGUUUGACAUCACUCAAGAACCA.........UUG
#=GR M740_1012895/3113-2933 CODON                    ......................................................................................................................................................................................................................
#=GR M740_1012895/3113-2933 TT_RNIE_SLOW             ......................................................................................................................................................................................................................
NC_011027.1/129527-129707                            AGCCCUUCCAUCCGGCAGCCAUCGCUCGUCAGUUGCGCGUUGGAAAACUGAAUUAAUAUUCUUACUUUGGAUGUCCUAAAACGCAA.ACGGU.GUUCAUGC....GUG...........GCAUGAAGCCGCGAAA..GCAGG.GAUGCGCAAU.ACCUGC.UUUCCGCCAU..UUGCGCAGUUUGACAUCACUCAAGAACCA.........UUG
#=GR NC_011027.1/129527-129707 CODON                 ......................................................................................................................................................................................................................
#=GR NC_011027.1/129527-129707 TT_RNIE_SLOW          ......................................................................................................................................................................................................................
M590M1_1000641/1789-1609                             CGCCCCUGAUCGCACCUCCAUCGCCCGCCAGUUCCGGCGUUGGAAAACCGGAUUAAUAUUCUUACAUUGGAUGUCCUAAAACGCAA.ACGGU.GUUCAUGC....GUG...........GCAUGAAGCCGCGAAA..GCAGG.GAUGCGCAAU.ACCUGC.UUUCCGCCAU..UUGCGCAGUUUGACAUCACUCAAGAACCA.........UUG
#=GR M590M1_1000641/1789-1609 CODON                  ......................................................................................................................................................................................................................
#=GR M590M1_1000641/1789-1609 TT_RNIE_SLOW           ......................................................................................................................................................................................................................
NC_002932.3/2020320-2020139                          GGUUGUAAAAAGGCUGUUAACAAUGCUGUAUUCGAGGCGUUGGAAAACAAAAGAAAAAUUUUUACCUUGCGUGUCCUAAAACGCGA.AUGGU.GUUCGUGC....GUCC..........GCAUGAAGCCGUGAAA..GCAGG.GAUGCGCAAU.ACCUGU.UUUCCGCCAU..UUGCACAGUAUGACUUCACUCAAAAACAA.........UUG
#=GR NC_002932.3/2020320-2020139 CODON               ......................................................................................................................................................................................................................
#=GR NC_002932.3/2020320-2020139 TT_RNIE_SLOW        ......................................................................................................................................................................................................................
NC_008639.1/2877570-2877374                          GGUAUAGGGCAUUAACUGAACCUUGCGAAUUAUUGAGGGUUGGAAAAAUGAUAGCAAUACCUUACCUUUAAGGUUCAAAUUUGCAG.GUGGU.GUUCAUUU....UUUUUAAUUC....AGAUGAAUCCGCGGGG...CCGG.CUUGCGCAAU.GCCGUA.CCUUCGCCGU.CAUGCAAGCAACUGAGGAAAGAACAAUGUUAUCAGGUAGUUG
#=GR NC_008639.1/2877570-2877374 CODON               ......................................................................................................................................................................................................................
#=GR NC_008639.1/2877570-2877374 TT_RNIE_SLOW        ......................................................................................................................................................................................................................
NCBI_READ_1113216244664/1040-865                     ......UCGUGAUGGAUUGCGGGCGUGGGGGAAAAAUCGGGUUGUUGGAAUAAGGUUGUGAUGUCUUACAUUAAGUCCAAUUGCGG.GUGGU.GU.UGCGU....UUAU..........GCGUGAAGCUU.GGG....UCCG.UGUGCGCAUC.CCGGAA..CCUC.CCGU..CUGCAAGCAACUGAGGACACUCAAUCAUUAUGCAA...UUG
#=GR NCBI_READ_1113216244664/1040-865 CODON          ...................................................................................................................................................................................................................AUG
#=GR NCBI_READ_1113216244664/1040-865 TT_RNIE_SLOW   ......................................................................................................................................................................................................................
NCBI_READ_1113298190517/178-1                        AUGGGAUUUGCGGGGCGUGAGGGGAAAUAAUCGGGUUGGUUGGAAAUAAGGUUGUGAUGUCUUACAUUUAAAGUCCAAAUUUGCGG.GUGGU.GUUUGCGU....UUUAUU........GCGUGAAGCCUUGGGU...CCGG.UGUGCGCAAU.CCCGGA.ACCUCGCCGU...CGCAAGCACCCAGCUUCCCCCCCCCCG.............
#=GR NCBI_READ_1113298190517/178-1 CODON             .........................STP..........................................................................................................................................................................................
#=GR NCBI_READ_1113298190517/178-1 TT_RNIE_SLOW      ......................................................................................................................................................................................................................
NCBI_READ_1113316091948/570-758                      AUGGGAUUUGCGGGGCGUGAGGGGAAAUAAUCGGGUUGGUUGGAAAUAAGGUUGUGAUGUCUUACAUUUAAAGUCCAAAUUUGCGG.GUGGU.GUUUGCGU....UUUAUU........GCGUGAAGCCUUGGGU...CCGG.UGUGCGCAAU.CCCGGA.ACCUCGCCGU..CUGCAAGCAACUGAGACACUCAAUCAUUAUUGCAA...UUG
#=GR NCBI_READ_1113316091948/570-758 CODON           .........................STP..........................................................................................................................................................................................
#=GR NCBI_READ_1113316091948/570-758 TT_RNIE_SLOW    ......................................................................................................................................................................................................................
NCBI_READ_1112280131988/658-845                      AUGGGAUUUGCGGGGCGUGAGGGGAAAUAAUCGGGUUGGUUGGAAAUAAGGUUGUGAUGUCUUACAUUUAAAGUCCAAAUUUGCGG.GUGGU.GUUUGCGU....UUUAUU........GCGUGAAGCCUUGGGU...CC.G.UGUGCGCAAU.CCCGGA.ACCUCGCCGU..CUGCAAGCAACUGAGACACUCAAUCAUUAUUGCAA...UUG
#=GR NCBI_READ_1112280131988/658-845 CODON           ......................................................................................................................................................................................................................
#=GR NCBI_READ_1112280131988/658-845 TT_RNIE_SLOW    ......................................................................................................................................................................................................................
NCBI_READ_1113316182926/810-991                      GAUGGGAUUUGCGGGGCGUGAGGGGAAAUAAUCGGGUUGGUUGGAAAUAAGUUGUGAUGUCUUACAUUUAAAGUCCAAAUUUGCGG.GUGGU.GUUUGCGU....UUUAUU........GCGUGAAGCCUUGGGU...C..G.UGUGCGCAAU.CCCGGA.ACCUCGCCGU..CUGCAAGCACUGAGACACUCAUCAUAUGCA........UUG
#=GR NCBI_READ_1113316182926/810-991 CODON           ..........................STP.........................................................................................................................................................................................
#=GR NCBI_READ_1113316182926/810-991 TT_RNIE_SLOW    ......................................................................................................................................................................................................................
NCBI_READ_1112280190525/211-400                      AUGGGAUUUGCGGGGCGUGAGGGGAAAUAAUCGGGUUGGUUGGAAAUAAGGUUGUGAUGUCUUACAUUUAAAGUCCAAAUUUGCGG.GUGGU.GUUUGCGU....UUUAUU........GCGUGAAGCCUUGGGU...CCGG.UGUGCGCAAU.CCCGGA.ACCUCGCCGU..CUGCAAGCAACUGAGGACACUCAAUCAUUAUUGCAA..UUG
#=GR NCBI_READ_1112280190525/211-400 CODON           .........................STP.......................................................................................................................................................................................AUG
#=GR NCBI_READ_1112280190525/211-400 TT_RNIE_SLOW    ......................................................................................................................................................................................................................
NCBI_READ_1113316081654/891-702                      GAUGGAUUUGCGGGGCGUGAGGGGAAAUAAUCGGGUUGGUUGGAAAUAAGGUUGUGAUGUCUUACAUUUAAAGUCCAAAUUUGCGG.GUGGU.GUUUGCGU....UUUAUU........GCGUGAAGCCUUGGGU...CCGG.UGUGCGCAAU.CCCGGA.ACCUCGCCGU..CUGCAAGCAACUGAGGACACUCAAUCAUUAUUGCAA..UUG
#=GR NCBI_READ_1113316081654/891-702 CODON           ...................................................................................................................................................................................................................AUG
#=GR NCBI_READ_1113316081654/891-702 TT_RNIE_SLOW    ......................................................................................................................................................................................................................
NCBI_READ_1113021287689/939-751                      GACUUUUCGUGAUGGAUUGCGGGCGUGAGGGAAUAUCGGGUGGUGAAAUAAGGUUGUGAUGUCUACAUUAAAGUCCAAAUUUGCGG.GUGGU.GUUUGCGU....UUUAUU........GCGUGAAGC.UUGGGU...CCGG.UGUGCGCAAU.CCCGGA.ACCUCGCCGU..CUGCAAGCAACUGAGGACACUCAAUCAUUAUUGCAA..UUG
#=GR NCBI_READ_1113021287689/939-751 CODON           ...................................................................................................................................................................................................................AUG
#=GR NCBI_READ_1113021287689/939-751 TT_RNIE_SLOW    ......................................................................................................................................................................................................................
NCBI_READ_1113289126331/908-719                      CGUGAUGGAUUGCGGGCGUGAGGGAAAUAAUCGGGUUGGUUGGAAAUAAGGUUGUGAUGUCUUACAUUUAAAGUCCAAAUUUGCGG.GUGGU.GUUUGCGU....UUUAUU........GCGUGAAGCUUUGGGU...CCGG.UGUGCGCAAU.CCCGGA.ACCUCGCCGU..CUGCAAGCAACUGAGGACACUCAAUCAUUAUUGCAA..UUG
#=GR NCBI_READ_1113289126331/908-719 CODON           ...................................................................................................................................................................................................................AUG
#=GR NCBI_READ_1113289126331/908-719 TT_RNIE_SLOW    ......................................................................................................................................................................................................................
NCBI_READ_1113215581360/270-81                       AUGGGAUUUGCGGGGCGUGAGGGGAAAUAAUCGGGUUGGUUGGAAAUAAGGUUGUGAUGUCUUACAUUUAAAGUCCAAAUUUGCGG.GUGGU.GUUUGCGU....UUUAUU........GCGUGAAGCCUUGGGU...CCGG.UGUGCGCAAU.CUCGGA.ACCUCGCCGU..CUGCAAGCAACUGAGGACGCUCAAUCAUUAUUGCAA..UUG
#=GR NCBI_READ_1113215581360/270-81 CODON            .........................STP..........................................................................................................................................................................................
#=GR NCBI_READ_1113215581360/270-81 TT_RNIE_SLOW     ......................................................................................................................................................................................................................
NCBI_READ_1113235389909/724-535                      UGAGAUUUGCGGGGCGUGAGGGGAAAUAAUCGGGUUGGUUGGAAAAUAAGGUUGUGAUGUCUUACAUUUAAAGUCCAAAUUUGCGG.GUGGU.GUUUGCGU....UUUAUU........GCGUGAAGCUUUGGGU...CCGG.UGUGCGCAAU.CCGGGA.ACCUCGCUGU..CUGCAAGCAACUGAGGACACUCAAUCAUUAUUGCAA..UUG
#=GR NCBI_READ_1113235389909/724-535 CODON           ...................................................................................................................................................................................................................AUG
#=GR NCBI_READ_1113235389909/724-535 TT_RNIE_SLOW    ......................................................................................................................................................................................................................
NC_009337.1/201979-202168                            UGGUGGUGAUUGUUGCGUGAGGGGAAAUCAGCGGUAAGGUUGGAAAUGAGAUUGUGAUGUCUUACAUUUAAGGUCCAAAUUUGCGG.GCGGU.GUUUGCGCU...UUCU.........GGCGUGAAGCCGUGGGU...CCGG.UGUGCGCAAU.CCCGGA.ACCUCGCCGU..CUGCAAGCAACUGAGGACACUCAAUCAUUAUUGCAU..UUG
#=GR NC_009337.1/201979-202168 CODON                 ......................................................................................................................................................................................................................
#=GR NC_009337.1/201979-202168 TT_RNIE_SLOW          ......................................................................................................................................................................................................................
NCBI_READ_1112308883715/997-814                      UUCAGACCUUUCGUGAUGGAUUGCGGGCGUGAGGGAAUAUCGGGUGGUGAAUAAGGUUGUGAUGUCUACAUUAAGUCCAAUUUGCG.GGGGU.GU.UGCGU....UUAUU.........GCGUGAAGC..UUGGU...CCGG.UGUGCGCA.U.CCCGGA.ACCUCGCGUC..UGCAAGCAACUGAGGACACUCAAUCAUUAUUGCAA...UUG
#=GR NCBI_READ_1112308883715/997-814 CODON           ............................................................................................................................................AU.G......................................................................
#=GR NCBI_READ_1112308883715/997-814 TT_RNIE_SLOW    ......................................................................................................................................................................................................................
NCBI_READ_1112280218812/1070-886                     CAUUUCAGAACUUUCGGAUGGAUUGCGGGCGUGAGGGAAUAAUCGGUUGUGAAUAAGUUGUGAGUCUACAUUAAAGUCCAAAUUGC.GGUGU.GUUUGCGU....UUAU..........GCGUGAAGC.UUGGGU...CC.G.UGUGCGCAAU.CCUGGA.ACCUCGCGUC.UGCAAGCAACUGAGGACACUCAAUCAUUAUUGCAA....UUG
#=GR NCBI_READ_1112280218812/1070-886 CODON          ...................................................................................................................................................................................................................AUG
#=GR NCBI_READ_1112280218812/1070-886 TT_RNIE_SLOW   ......................................................................................................................................................................................................................
NCBI_READ_1113316170875/973-788                      UUUCAGACUUUUCGUGAUGGAUUGCGGGCGGAGGGAAUAAUCGGGUGGUGAAUAGGUGUGAUGUCUACAUUAAAGUCCAAAUUUGC.GGUGU.GU.UGCGU....UUAUU.........GCGUGAAG.CUUGGGU...CCGG.UGUGCGCAAU.CCCGGA.ACCUCGCGUC.UGCAAGCAACUGAGGACACUCAAUCAUUAUUGCAA....UUG
#=GR NCBI_READ_1113316170875/973-788 CODON           ...................................................................................................................................................................................................................AUG
#=GR NCBI_READ_1113316170875/973-788 TT_RNIE_SLOW    ......................................................................................................................................................................................................................
TB_FS08_3DRAFT_1000257/16647-16837                   AUGAACGAUGAUGCUCAUGGUUUUCUCUUUUUGCUAUGGUUGGAAAAAACGGGUAAAUAGAUUACUUUGAAUGUUCAAAUUUGCAG.AUGGU.GUUCC.CC....UUUAAU........GGUUGAAGCCGUGGGG...CUGA.UUAGCGCAAU.GUCAGA.CCCUCACCAU.AUUGCAAGCAACUGAGGAGUAUUAAUUAUUACAAACAU.UUG
#=GR TB_FS08_3DRAFT_1000257/16647-16837 CODON        ........STP...........................................................................................................................................................................................................
#=GR TB_FS08_3DRAFT_1000257/16647-16837 TT_RNIE_SLOW ......................................................................................................................................................................................................................
NZ_AASE01000042.1/4741-4550                          UCCCGGGAAAACCUUCUUUUUAUGGUUUUAUCCGGCAGGUUGGAAAACUGGUGUAAAUAGAUUACCUUUAAUGUUCAAAUUUGCAG.AUGGU.GUUCAACGG...GAAA.........CCG.UGAAGCCGUGGGG...CUGG.UCUGCGCAAU.ACCGGA.CCCUCGCCGU.UUUGCAAGCAACUGAGGAGUAAUAAUGAUUAUCAGCAAUUUG
#=GR NZ_AASE01000042.1/4741-4550 CODON               ......................................................................................................................................................................................................................
#=GR NZ_AASE01000042.1/4741-4550 TT_RNIE_SLOW        ......................................................................................................................................................................................................................
NC_011060.1/122350-122540                            CGUGACGAAAAAGCCAAUUCGAGGCAUUUUCACUCACGGUUGGAAAAAUGAUGCAAAUAGGUUACCUUUGAUGUUCAAAUUUGCAG.AUGGU.GUUCACAGG...GAAA.........CCUUUGAAGCCGUGGGG...CUGG.UCUGCGCAAU.GCCAGA.CCCUCGCCAU.AUUGCAAGCAACUGAGGACGAAUAAUACUAUCAGAUU..UUG
#=GR NC_011060.1/122350-122540 CODON                 ..STP.................................................................................................................................................................................................................
#=GR NC_011060.1/122350-122540 TT_RNIE_SLOW          ......................................................................................................................................................................................................................
TB03JUN2009H_c1/2194-2386                            CUUGUCGGUUAAUCCGGGUUCAAGGUUUUUUCCAUGAGGUUGGAAAAAUGGUGCAAAUAGUUUACCUUUAAUGUUCAAAUUUGCAG.AUGGU.GUUCACAGG...GAGA.........CCUUUGAAGCCGUGGGG...CUGG.UCUGCGCAAU.ACCGGA.CCCUCGCCGU.UUUGCAAGCAACUGAGGAGUAAUAAUGAUUAUCAGCUAUUUG
#=GR TB03JUN2009H_c1/2194-2386 CODON                 ......................................................................................................................................................................................................................
#=GR TB03JUN2009H_c1/2194-2386 TT_RNIE_SLOW          ......................................................................................................................................................................................................................
NC_007512.1/128813-129002                            AUGAGGAUACCCGGUCAUUUUCUCGGUGAGUUGCGGCGGUUGGAAAAAAGAAUGCAAUUCCUUACAUUUAAGGUCCAAAUUUGCAC.GCGGU.GUUCACGU....CUGAAC........GCGUGAAGCCGUGGGG...CCGG.UAUGCGCAAU.UCCGGA.CCCUCGCCGC..AUGCAAGCAGCUGAGUACUCUCAAUCAUUAUUUACA..UUG
#=GR NC_007512.1/128813-129002 CODON                 ..........................STP.........................................................................................................................................................................................
#=GR NC_007512.1/128813-129002 TT_RNIE_SLOW          ......................................................................................................................................................................................................................
#=GC SS_cons                                         ................................................................................<<<<<<.(((((.(<<<<<<<<<<<..........>>>>>>>>>>>,,,,,<<<<...<<<<.__________._>>>>..>>>>))))))..>>>>>>...................................
#=GC cons                                            nnnnnnnnnnnnnnnnnnnnnnnnnnnnnnnnnnnnnnGnUGGRAAnnnRnnnnnRRnnnnUUACnUUnRRnGUYCnAAnUUGCRR-RYGGU-GUUYRYnn----nYnnn---------nnRUGAAGCCnnGGGn---YYGG-nnUGCGCAAU-nCCRGn-nYCYCGCCRU--YUGCRnRnnnYnRRRnnnnnnnnnnnnnnnnnnn----UUG
#=GC ACTUAL_MOTIF                                    ................................................................................<.................................................................................................>...................................
#=GC HYPHENATION                                     ********************************************************************************...................................................................................................*********************************..
#=GC R2R_LABEL                                       --------------------------------------------------------------------------------a....b.......M....(......................)....7...8...3......4.............5.....6...........c....d1..............................2sSs
#=GF R2R SetDrawingParam nucTickLabel_tickColor rgb:92,92,92
#=GF R2R SetDrawingParam varHairpinNumFakePairs 2
#=GF R2R SetDrawingParam varTerminalLoopRadius 0.14
#=GF R2R tick_label S Start
#=GF R2R outline_nuc S
#=GF R2R outline_nuc s
#=GF R2R var_backbone_range 1 2
#=GF R2R var_stem 3 4 5 6
#=GF R2R var_stem a b c d
#=GF R2R var_backbone_range 7 8
#=GF R2R var_hairpin ( )
#=GF R2R multistem_junction_circular_solver M s0 0 m s1 -90 m s2 90 m
#=GF DUPLICATES TB_FS08_3DRAFT_1000662/15664-15533=F3OLC3J01EZCCM/73-204=F3OLC3J01BGKJE/84-215=F3OLC3J01BIBU0/140-9 NCBI_READ_1112280190525/211-400=NCBI_READ_1113235400465/426-237=NCBI_READ_1112280138898/382-193=NCBI_READ_1113315684505/429-240=NCBI_READ_1112280178452/535-346=NCBI_READ_1113298125219/452-263=NCBI_READ_1113316249537/101-290=NCBI_READ_1113316395352/551-362=NCBI_READ_1113308556153/600-411=NCBI_READ_1113316249529/306-117=NCBI_READ_1113215706340/194-383=NCBI_READ_1113315555704/586-397=NCBI_READ_1113316238233/551-362=NCBI_READ_1113216208246/586-397 NCBI_READ_1113316091948/570-758=NCBI_READ_1113316246897/632-820 M740_1012895/3113-2933=M750CN_1002294/1457-1637 M740_1006987/2422-2241=NC_011059.1/168076-168257 M590M1_1003288/1362-1547=M590M2_1009672/1835-1650 F3OLC3J02HKSSD/117-313=F3OLC3J01EFF4C/160-356 M590M1_1000641/1789-1609=M590M2_1003423/1761-1581 TB03JUN2009H_c1/2194-2386=TB18AUG2009E_c1/2194-2386=TB18AUG2009H_c2/2194-2386
#=GF SORT_STATS 43 100 0
#=GF TT_RNIE_CMD perl /home/zweinber/software/RNie-0.01/RNIE-master/rnie.pl -thresh 9 -f finalize/2019-03-29/dest/t/74-1316-0-0.sort.fasta -modeldir /home/zweinber/software/RNie-0.01/RNIE-master/models/ -model slow.cm -gff -prefix finalize/2019-03-29/dest/t/74-1316-0-0.sort
//
