# Supplementary material for: Discovery of 20 novel ribosomal leader candidates in bacteria and archaea
Source: BMC Microbiol. 2020 May 24;20:130. doi: 10.1186/s12866-020-01823-6 (PMC7247131; doi:10.1186/s12866-020-01823-6)
Supplement: Supplementary file 4 — Additional file 4. Archive of machine-readable alignments for all r-leader motifs that include only nucleotides within the predicted motifs, and do not include any metadata. The alignments are appropriate for tasks such as performing homology searches or re-analysis of our predicted secondary structures. The alignments are stored in Stockholm format. [file 12866_2020_1823_MOESM4_ESM.zip]

Archive with 23 entries (23 files):
- sto-just-motif/eL15-Euryarchaeota.sto
- sto-just-motif/L13-Bacteroidia.sto
- sto-just-motif/L17-Actino-Proteobacteria.sto
- sto-just-motif/L19-Flavobacteria.sto
- sto-just-motif/L20-Deltaproteobacteria.sto
- sto-just-motif/L25-Gammaproteobacteria.sto
- sto-just-motif/L2-Alphaproteobacteria.sto
- sto-just-motif/L31-Actinobacteria.sto
- sto-just-motif/L31-Coriobacteria.sto
- sto-just-motif/L31-Corynebacteriaceae.sto
- sto-just-motif/L31-Firmicutes.sto
- sto-just-motif/L31-Gammaproteobacteria.sto
- sto-just-motif/L4-Archaeoglobi.sto
- sto-just-motif/S10-Clostridia.sto
- sto-just-motif/S15-Flavobacteria.sto
- sto-just-motif/S15-Halobacteria.sto
- sto-just-motif/S15-Methanomicrobia.sto
- sto-just-motif/S16-Flavobacteria.sto
- sto-just-motif/S4-Bacteroidia.sto
- sto-just-motif/S4-Clostridia.sto
- sto-just-motif/S4-Flavobacteria.sto
- sto-just-motif/S4-Fusobacteriales.sto
- sto-just-motif/S6-S18-Chlorobi.sto
