# Supplementary material for: Discovery of 20 novel ribosomal leader candidates in bacteria and archaea
Source: BMC Microbiol. 2020 May 24;20:130. doi: 10.1186/s12866-020-01823-6 (PMC7247131; doi:10.1186/s12866-020-01823-6)
Supplement: Supplementary file 4 — Additional file 4. Archive of machine-readable alignments for all r-leader motifs that include only nucleotides within the predicted motifs, and do not include any metadata. The alignments are appropriate for tasks such as performing homology searches or re-analysis of our predicted secondary structures. The alignments are stored in Stockholm format. [file 12866_2020_1823_MOESM4_ESM.zip › sto-just-motif/eL15-Euryarchaeota.sto]

# STOCKHOLM 1.0
#=GF ID eL15-Euryarchaeota
#=GF ORIGINAL_MOTIF 191	240	0	1	refseq	32	euryarch	jeremy	s35_45_55_65S100O5Min3	cmfinder		end
JGI24721J44947_10004045/13735-13690         UGGGGG....................................................................CCCCC.A......UUGG.AUGU.GGCC..................................................................................................................................................................................................CAUUUGGA..................................................................GGCU.GAACAAAUCA
JGI24721J26819_10075606/1121-1075           UGGGG..............................GCC.....................................CCCC.A.......UUGGAUGU.GGCC..................................................................................................................................................................................................CAUUUGGA..................................................................GGCU.GAACAAAUCA
NC_014002.1/819315-819361                   ACGGGA.............................AGAA...................................UCCCG.U.......UGGAGUGU.GGCC..................................................................................................................................................................................................UUUAU.....................................................................GGCU.GAACCGUCAA
APHM01012746.1/3591-3541                    CCUGA..............................UUCG....................................UCAG.G......AUGAUAUGU.GGGUGA................................................................................................................................................................................................AUACAG..................................................................UCACUC.GAAUCGAAAC
NZ_AJRK01000373.1/10855-10927               CCUGUUCG.GUGC......................AGC.............................GCGCACG.ACAG.G......AUGGAAUGU.GGCCUGUGCGGU..........................................................................................................................................................................................CGGG..............................................................ACCGCAC.GGCU.GAACCACCAA
SS_3KL_010_SOIL_10297861/306-257            CCCGUC.............................CUC....................................GACGG.G......CUGGGAUGU.GACCGG................................................................................................................................................................................................UUGA....................................................................CCGGUU.GAACCACUAA
SS_3KL_010_SOIL_10032413/1596-1549          CCCGU..............................UUCG....................................ACGG.G......UCGGGAUGU.GACCGU................................................................................................................................................................................................UUC.....................................................................ACGGUU.GAACCACCAA
APHM01002430.1/679-749                      CCUGC..............................CUCG....................................GCAG.G......UCGGAAUGU.GGCC..ACCCUCGUGGU.....................................................................................................................................................................................GAAGGG.......................................................ACCGCCCCGGAACGGCU.GAACCAUCGA
GSLNARP_GFPJP1N02HFTYD/319-187              CCUGUGACUCACGUGGA.CUGAUGGG...AUCCU.GAGGUA.....AGGUUGGCCCCGUCGGCUCCCUCCGAGG.ACAG.G......ACGAGAUGU.GCCCAGA.CUAGC.GUC.CC..................................................................................................................................................................................GACUCGAA..................................................GGAGGCUGCUGGAUCUGGGU.GAAUCGCAAG
GSLNARP_GFPJP1N02IOKU2/246-309              CCCGU..............................CGAC....................................ACGG.G......ACGAUAUGU.GGCUCAAGCGGUCC........................................................................................................................................................................................GAC.............................................................GGACCACGAGGGCC.GAAUCGCAAG
NZ_ALJD01000003.1/716758-716671             CCCGUGACCC.........................GUAC...............................GGGA.ACGG.G......ACGAAAUGU.GGUUGCGC.GGCGAGGACGAC.................................................................................................................................................................................GACGU....................................................GUCGUCUUCGUUGGCGGAACU.GAAUCGCAAG
NZ_KK033114.1/399056-399132                 CCCGCCGCCCGGCCG....................ACGC..........................CGGUCGGG.GACGG.G......ACGAGAUGU.GGUUCCGCGGC...........................................................................................................................................................................................GUC................................................................GUCGCGGGACU.GAAUCGCAAG
P_1C_Sed_2_UnCty_1134943/65-158             CUCG.CCGCNGGGGC.CGGGUUCGACG.CCG....CAA...........CGGCCGUCGACGCCGCGCCCC.G.GGACGA.G......ACGACAUGU.GGCCGC................................................................................................................................................................................................UUC.....................................................................GCGGCU.GAAUCGCAAC
P_1C_Liq_2_UnCty_1030158/327-255            CUCG.CCGCCAGACGGGC.................GUAACA.....................GCCCG.CUCG.GGACGA.G......ACGACAUGU.GGCCGG................................................................................................................................................................................................AGA.....................................................................CCGGCC.GAAUCGCAAG
P_1C_Sed_2_UnCty_1034182/193-285            CCCGUGAACCC........................GACGA.............................GGGG.UACGG.G......ACGAAAUGU.GACG.CGGGAGACGUGACGUCUC...............................................................................................................................................................................CGG....................................................GAGGCGGCCCCACCGCCGACGUU.GAAUCGCAAG
ADL5mRS1u_contig05278/96-32                 CCCGA..............................UAGC....................................UCGG.G......ACGAAAUGU.GGUCGGC.CGGGCGC.......................................................................................................................................................................................AAC............................................................GCGCCCCUGCCGACU.GAAUCGCAAG
ADL20m3uS_contig11659/8862-8798             CCCGA..............................UAGC....................................UCGG.G......ACGAAAUGU.GGUCGGC.CGGGCGC.......................................................................................................................................................................................AAC............................................................GCGCCCCUGCCGACU.GAAUCGCAAG
P_A23_Liq_1_Fmt_1000005/6223-6278           CCCGA..............................UUGU....................................UCGG.G......ACGACAUGU.GGGAAUACGU............................................................................................................................................................................................CAUUG...............................................................ACGU..UCCC.GAAUCACAAG
GSLNARP_contig12467/1205-1150               CCCGA..............................UUGU....................................UCGG.G......ACGACAUGU.GGGAAUACGU............................................................................................................................................................................................CAUUG...............................................................ACGU..UCCC.GAAUCACAAG
NC_017459.1/520849-520904                   CCCGA..............................UUGU....................................UCGG.G......ACGACAUGU.GGGAAUACGU............................................................................................................................................................................................CAUUG...............................................................ACGU..UCCC.GAAUCACAAG
APHM01021410.1/37065-37122                  CCCGA..............................GUAC....................................UCGG.G......ACGACAUGU.GGGAAGACGUC...........................................................................................................................................................................................AAU................................................................GACGUCUUCCC.GAAUCGCAAG
APHM01021802.1/241797-241852                CCCGA..............................GUAC....................................UCGG.G......AUGAUAUGU.GGGAAUGCGUC...........................................................................................................................................................................................AUU................................................................GACGUC..CCC.GAAUCGCAAG
JXWS01023088.1/1497-1442                    CCCGA..............................GUAC....................................UCGG.G......AUGAUAUGU.GGGAAUGCGUC...........................................................................................................................................................................................AUU................................................................GACGUC..CCC.GAAUCGCAAG
P_A23_Liq_2_Fmt_1049687/77-131              CCCGA..............................GAGC....................................UCGG.G......ACGAAAUGU.GGGCCGGCG.............................................................................................................................................................................................UCGAC................................................................CGUC.GCCC.GAAUCGCAAG
P_A23_Liq_1_Fmt_1040915/222-168             CCCGA..............................GAGC....................................UCGG.G......ACGAAAUGU.GGGCCGGCG.............................................................................................................................................................................................UCGAC................................................................CGUC.GCCC.GAAUCGCAAG
P_A23_Liq_3_Fmt_1034622/56-110              CCCGA..............................GAGC....................................UCGG.G......ACGAAAUGU.GGGCCGGCG.............................................................................................................................................................................................UCGAC................................................................CGUC.GCCC.GAAUCGCAAG
GSLNARP_GFPJP1N02J0WUN/62-117               CCCGA..............................GCCA....................................UCGG.G......ACGAAAUGU.GGGUCGGCGU............................................................................................................................................................................................CGA.................................................................ACGCCCGCCC.GAAUCGCAAG
NZ_BBJO01000020.1/43857-43911               CCCGA..............................GGAA....................................UCGG.G......ACGAAAUGU.GGGUCGGCGU............................................................................................................................................................................................CGA.................................................................ACGCCG.CCC.GAAUCGAAAG
JXWS01113690.1/469-523                      CCCGA..............................GUGA....................................UCGG.G......ACGAAAUGU.GGGUCGGCGU............................................................................................................................................................................................CGA.................................................................ACGUCG.CCC.GAAUCGCAAG
GSLNARP_GGGT6729_b1/216-270                 CCCGA..............................GAGA....................................UCGG.G......ACGAAAUGU.GGGUCGACGU............................................................................................................................................................................................CGA.................................................................ACGUCG.CCC.GAAUCGCAAG
NZ_AOIV01000027.1/154749-154689             CCCGA..............................GCAC....................................UCGG.G......ACGACAUGU.GGAGUGCGGUC...........................................................................................................................................................................................GACGGUA............................................................GAGCGC.CUCC.GAAUCGCAAG
GSLNAS_contig09763/194-284                  CCCGU..............................ACAC....................................ACGG.G......ACGACAUGU.GGCUC................................................................GGGUGGUCC........ACC...................GGACCACC.GCAA.......CCGA...........GCGGC.................GGA.....................GCCGC....GAGGGGA..................................................................GAGCU.GAAUCGCAAG
SL_5KL_010_BRINE_10000873/7980-8030         CCCGAAC............................ACC...................................GUUCGG.G......ACGAAAUGU.GGCGG.................................................................................................................................................................................................UAUAU....................................................................CCGCU.GAAUCGCAAG
GSLNARP_contig11045/688-814                 CCCGUGACCCACAGGGCAGCA......GGCGA...CUC..........UCGCCACUAGUUGCUGCUC.GUGGGA.ACGG.G......ACGAAAUGU.GGCCUGUCUGAG..CCGGG.CUC...............................................................................................................................................................................CGCCGU.................................................GAACCCCGACUCUCAAUCAGGCU.GAAUCGCAAG
APHM01004060.1/1754-1627                    CCCGUGACCCACAGGGCAGCA......GGCGA...CUC..........UCGCCACUCGUUGCUGCCC.GUGGGA.ACGG.G......ACGAAAUGU.GGCCUGUCUGAG..CCGGG..CUC..............................................................................................................................................................................CACGGU................................................GAACCCCCGACUCUCAAUCAGGCU.GAAUCGCAAG
NZ_BATA01000010.1/40529-40466               CCCGCCGCGACG.......................AUCC.............................CGUCGUGACGG.G......ACGACAUGU.GGUGCGC...............................................................................................................................................................................................GUC....................................................................GCGCACU.GAAUCGCAAG
JXWS01007612.1/354-427                      CUCGCCGCCGGCCGAGCGU................GAC.......................ACGCUCGCUCGG.GACGA.G......AUGACAUGU.GGCCGG................................................................................................................................................................................................AGA.....................................................................CCGGCC.GAAUCGCAAG
P_A23_Liq_1_Fmt_1012496/495-568             CUCGCCGCCGGACGGGCG.................CGACA......................CGCUCGCUCGG.GACGA.G......ACGACAUGU.GGCCGG................................................................................................................................................................................................GGA.....................................................................CCGGCC.GAAUCGCAAG
P_1C_Liq_3_UnCty_1034822/91-164             CUCGCCGCCGGACGGGCG.................CGACA......................CGCCCGCGCGG.GACGA.G......ACGACAUGU.GGCCGG................................................................................................................................................................................................GGA.....................................................................CCGGCC.GAAUCGCAAG
NZ_KE386573.1/519442-519497                 CCCGA..............................CUCG....................................UCGG.G......ACGACAUGU.AGC.CCGCCG............................................................................................................................................................................................ACUU................................................................CGGCGGCGCC.GAAUCGCAAG
P_1C_Sed_2_UnCty_1011141/185-240            CCCGA..............................CUCG....................................UCGG.G......ACGACAUGU.GGC.UCGCCG............................................................................................................................................................................................ACUN................................................................CGGCGACGCU.GAAUCGCAAG
GSLSAAI_contig05270/171-218                 CCCGA..............................UCCGU...................................UCGG.G......AUGACAUGU.GGCGC.................................................................................................................................................................................................AGGU.....................................................................GCGCU.GAAUCGCAAC
GSLSAAI_contig13583/272-225                 CCCGA..............................UCCGU...................................UCGG.G......AUGACAUGU.GGCGC.................................................................................................................................................................................................AGGU.....................................................................GCGCU.GAAUCGCAAC
GSLSAAI_contig05339/621-574                 CCCGA..............................UCUGU...................................UCGG.G......AUGACAUGU.GGCGC.................................................................................................................................................................................................AGAU.....................................................................GCGCU.GAAUCGCAAC
GSLSAAI_contig11105/1628-1675               CCCGA..............................UCCGU...................................UCGG.G......AUGACAUGU.GGCGC.................................................................................................................................................................................................AGAU.....................................................................GCGCU.GAAUCGCAAC
GSLSAAI_contig11811/21562-21515             CCCGA..............................UCCGU...................................UCGG.G......AUGACAUGU.GGCGC.................................................................................................................................................................................................AGAC.....................................................................GCGCU.GAAUCGCAAG
PR_CR_10_Liq_1_inCR_1003279/5806-5759       CCCGA..............................UCAGU...................................UCGG.G......AUGACAUGU.GGCGC.................................................................................................................................................................................................AGAC.....................................................................GCGCU.GAAUCGCAAG
SL_6KL_011_BRINE_1017367/1682-1774          CUCGCCGCCGGAGCCGGGUCGCGACGCGGAG....GUCG..........CUCCGC.UCGCU.CCC.GC.CCGG.GACGA.G......ACGAAAUGU.GGCCC.................................................................................................................................................................................................UUC......................................................................GGGCU.GAAUCGCAAC
SL_6KL_011_BRINE_1001181/10407-10313        CUCGCCGCCGGGAAGUGGCG..UGGGUCGAC....ACGGG.........GUCGAUCCGUCCGCC....CCCGG.GACGA.G......ACGAAAUGU.GGCCGC................................................................................................................................................................................................AUGC....................................................................GCGGCU.GAAUCGCAAA
SL_6KL_011_BRINE_1000334/4498-4594          CUCGCCGCCGGACCGAAGGU.CGAGUCGACG....UCA...........CGUCGAC.CGCACCGCCGGACCGG.GACGA.G......ACGAAAUGU.GGCCG.................................................................................................................................................................................................CAUGCA...................................................................CGGCU.GAAUCGCAAA
SL_6KL_011_BRINE_1254331/116-210            CUCGCCGCCGGGGAGUGGCGUGGGUCGAC......ACGAG...........GUCGAUCCGU.CCGC.CCCCGG.GACGA.G......ACGAAAUGU.GGCCGC................................................................................................................................................................................................AUGC....................................................................GCGGCU.GAAUCGCAAA
SL_5KL_010_BRINE_10001910/7669-7575         CUCGCCGCCGGGGAGUGGCGUGGGUCGAC......ACGGG...........GUCGAUCCGU.CCGC.CCCCGG.GACGA.G......ACGAAAUGU.GGCCGC................................................................................................................................................................................................AUGC....................................................................GCGGCU.GAAUCGCAAA
SL_4KL_010_BRINE_10067600/209-106           CUCGCCGCCGGACC.GAGGCGUC....GGGUCGACGCGGAG.....UCAACCCCGUCGACGCCGAGGGUCCGG.GACGA.G......ACGAAAUGU.GGCCGC................................................................................................................................................................................................AUGC....................................................................GCGGCU.GAAUCGCAAC
SL_6KL_011_BRINE_1036440/1105-1005          CUCGCCGCCGGAUCGCGG.CGCCGGG.GCGAC...CGCGCA.......GUCGCUUCCGUCGACACCGAUCCGG.GACGA.G......ACGAAAUGU.GGCCGC................................................................................................................................................................................................CUC.....................................................................GCGGCU.GAAUCGCAAC
NZ_AOJI01000011.1/21092-21169               CUCGCCACCGGCGC.CGGGGA..............CGCGC...................UCCCUGUGC.CCGG.GACGA.G......ACGACAUGU.GGCCGC................................................................................................................................................................................................CUC.....................................................................GCGGCU.GAAUCGCAAC
NZ_AOJL01000012.1/32123-32204               CUCGCCGCCGGGGC.CGCGGCCGG...........ACCGA................CC.GCCGCGCGCCCGGGA..CGA.G......ACGACAUGU.GGCC..................................................................................................................................................................................................CCUCGC....................................................................GGCU.GAAUCGCAAC
NZ_JH815329.1/137323-137405                 CUCGCCGCCGGGGC.CGCGGCCGG...........ACCGA................CC.GCCGCACGCCCCGG.GACGA.G......ACGACAUGU.GGCC..................................................................................................................................................................................................CCUCGC....................................................................GGCU.GAAUCGCAAC
NZ_AOJD01000051.1/33749-33831               CUCGCCGCCGGGAC.CGCCGUCGG...........AUCGA................CCGAC.GCGCGUCCCGG.GACGA.G......ACGACAUGU.GGCC..................................................................................................................................................................................................CCUCGC....................................................................GGCU.GAAUCGCAAC
NZ_AOJO01000019.1/62900-62818               CUCGCCGCUGGGAC.CGCCGUCGG...........AUCGA................CCGAC.GCGCGUCCCGG.GACGA.G......ACGACAUGU.GGCC..................................................................................................................................................................................................CCUCGC....................................................................GGCU.GAAUCGCAAC
P_1C_Liq_3_UnCty_1013660/413-331            CUCGCCGCCGGGAC.CGCGGUCGG...........ACCGA................CCG.CCGCGCGCCCCGG.GACGA.G......ACGACAUGU.GGCC..................................................................................................................................................................................................CCUCGC....................................................................GGCU.GAAUCGCAAC
NZ_AOJK01000041.1/102530-102612             CUCGCCGCCGAGGC.CGCGGUCGG...........ACCGA................CCG.CCGCGCGCCCCGG.GACGA.G......ACGACAUGU.GGCC..................................................................................................................................................................................................CCUCGC....................................................................GGCU.GAAUCGCAAC
P_A23_Liq_1_Fmt_1003600/1435-1353           CUCGCCGCCGGGGC.CGCGGUCGG...........ACCGA................CCG.CCGCGCGCCCCGG.GACGA.G......ACGACAUGU.GGCC..................................................................................................................................................................................................CCUCGC....................................................................GGCU.GAAUCGCAAC
NZ_AOJF01000031.1/113040-112960             CUCGCCGCCGAGGCGUGCGGUCG............GAC...................CGACCGCACGCCCCGG.GACGA.G......ACGACAUGU.GGCC..................................................................................................................................................................................................CCUCGC....................................................................GGCU.GAAUCGCAAC
NZ_AOJJ01000054.1/111488-111408             CUCGCCGCCGAGGCGUGCGGUCG............GAC...................CGACCGCACGCCCCGG.GACGA.G......ACGACAUGU.GGCC..................................................................................................................................................................................................CCUCGC....................................................................GGCU.GAAUCGCAAC
P_1C_Liq_1_UnCty_1078077/117-36             CUCGCCGCCGAGG.CCGAGGUCA............CCGU..................UGAUCUCGUAUCUCGG.GACGA.G......ACGACAUGU.GGCCGC................................................................................................................................................................................................CUC.....................................................................GCGGCU.GAAUCGCAAC
NZ_AOJG01000017.1/108989-108896             CUCGCCGCCGGGGC.CGGCCUCGACG.CCG.....ACG............CGAUCGUCGACGUCGCGCCCCGG.GACGA.G......ACGACAUGU.GGCCGC................................................................................................................................................................................................UUC.....................................................................GCGGCU.GAAUCGCAAC
NZ_BBJP01000018.1/13726-13819               CUCGCCGCCGGAGC.CGGCCUUGACG.CC......GCGAU...........GGUCGUCAACGCUGCGCCCCGG.GACGA.G......ACGACAUGU.GGCCGC................................................................................................................................................................................................UUC.....................................................................GCGGCU.GAAUCGCAAC
NZ_JNFH02000023.1/21503-21596               CUCGCCGCCGGAGC.CGGCCUUGACG.CC......GCGAU...........GGUCGUCAACGCUGCGCCCCGG.GACGA.G......ACGACAUGU.GGCCGC................................................................................................................................................................................................UUC.....................................................................GCGGCU.GAAUCGCAAC
ADL20m3uS_contig07384/1833-1926             CUCGCCGCCGGAGC.CGGCUUCGACG.CC......GCGAU...........GGCCGUCGACGCCGCGCCCCGG.GACGA.G......ACGACAUGU.GGCCGC................................................................................................................................................................................................UUC.....................................................................GCGGCU.GAAUCGCAAC
NZ_AOJH01000069.1/3726-3819                 CUCGCCGCCGGGGC.CGGGUUCGACG.CC......GCGAU...........GGCCGUCGACGUCGCGCCCCGG.GACGA.G......ACGACAUGU.GGCCGC................................................................................................................................................................................................UUC.....................................................................GCGGCU.GAAUCGCAAC
GQKUMWE01AOE6H/136-43                       CUCGCCGCCGGGGC.CGACAUCGACG.CC......GCGAU...........GGCCGUCGACGCCGCGCUCCGG.GACGA.G......ACGACAUGU.GGCCGC................................................................................................................................................................................................UUC.....................................................................GCGGCU.GAAUCGCAAC
GQKUMWE02FUCCT/205-298                      CUCGCCGCCGGGGC.CGACAUCGACG.CC......GCGAU...........GGCCGUCGACGCCGCGCUCCGG.GACGA.G......ACGACAUGU.GGCCGC................................................................................................................................................................................................CUC.....................................................................GCGGCU.GAAUCGCAAC
NZ_AOJE01000060.1/111633-111732             CUCGCCGCCGGGAC.CGGCUUCGACG.CCGACG..CCAC........CGU.GGCCGUCGACGCCGAGUCCCGG.GACGA.G......ACGACAUGU.GGCCGC................................................................................................................................................................................................CUC.....................................................................GCGGCU.GAAUCGCAAC
P_1C_Liq_2_UnCty_1069180/260-182            CUCGCCGCCGGG..AACGUCGG.............UUCGG..................UCGACGCACGCCCGG.GACGA.G......ACGACAUGU.GGCC..................................................................................................................................................................................................CCUCGC....................................................................GGCU.GAAUCGCAAC
P_A23_Liq_1_Fmt_1002719/2388-2327           CUCGCCGCCGAGC......................CGGAC...........................GCUCGG.GACGA.G......ACGACAUGU.GGCC..................................................................................................................................................................................................CUCGC.....................................................................GGCU.GAAUCGCAAC
P_1C_Sed_2_UnCty_1017312/398-479            CUCGCCGCCGGGGCCGCGGCCGG............ACGGA..................CCGCCGCGCGCCCGG.GACGA.G......ACGACAUGU.GGCC..................................................................................................................................................................................................CCUCGC....................................................................GGCU.GAAUCGCAAC
P_1C_Liq_1_UnCty_1034993/194-275            CUCGCCGCCGGGCG.UCGGGACC............GCAGG.................GGUCUCGCUC.CCCGG.GACGA.G......ACGACAUGU.GGCCGC................................................................................................................................................................................................UUC.....................................................................GCGGCU.GAAUCGCAAC
P_1C_Liq_3_UnCty_1021498/346-265            CUCGCCGCCGGGCG.UCGGGACC............GCAGG.................GGUCUCGCUC.CCCGG.GACGA.G......ACGACAUGU.GGCCGC................................................................................................................................................................................................UUC.....................................................................GCGGCU.GAAUCGCAAC
P_1C_Sed_2_UnCty_1004595/1788-1869          CUCGCCGCCGGGCG.UCGGGACC............GCAGG.................GGUCUCGCUC.CCCGG.GACGA.G......ACGACAUGU.GGCCGC................................................................................................................................................................................................UUC.....................................................................GCGGCU.GAAUCGCAAC
SL_6KL_011_BRINE_1064466/575-484            CUCGCCACCGGAUCGCAAACGGAGCCC........CGUCGU............GGUCUCCAUCU.CGACCCGG.GACGA.G......ACGAAAUGU.GGCCGC................................................................................................................................................................................................CUC.....................................................................GCGGCU.GAAUCGCAAU
SL_6KL_011_BRINE_1008323/510-419            CUCGCCGCCGAGUCG.AGUCC.CGGUCCA......UCG.............UGGGCCGUGGUCGAUGACUCGG.GACGA.G......ACGAGAUGU.GGCCGC................................................................................................................................................................................................CUC.....................................................................GCGGCU.GAAUCGCAAG
SL_6KL_011_BRINE_1063445/299-393            CUCGCCGCCGGAUCG.CGGGCAACAGUCCG.....UUCG...........CGGACCGCC.UCCGACGAUCCGG.GACGA.G......ACGAAAUGU.GGCCGC................................................................................................................................................................................................CUC.....................................................................GCGGCU.GAAUCGCAAG
SL_6KL_011_BRINE_1001542/7921-7827          CUCGCCGCCGGAUCG.CGGGCAACAGUCCG.....UUCG...........CGGACCGCC.CCCGACGACCCGG.GACGA.G......ACGAAAUGU.GGCCGC................................................................................................................................................................................................CUC.....................................................................GCGGCU.GAAUCGCAAG
SL_6KL_011_BRINE_1006605/4992-5093          CUCGCCGCCGGACCGAGGCGU...CGGGUCGAC..CCAUC.......GUCGAUCCGGUCACGCCGCGUUCCGG.GACGA.G......ACGAAAUGU.GGCCGC................................................................................................................................................................................................AUGC....................................................................GCGGCU.GAAUCGCAAA
SL_6KL_011_BRINE_1010435/890-821            CUCGCCGCCGCGCCGGG..................GGA.........................CCCGACGCGG.GACGA.G......ACGAAAUGU.GGCCGC................................................................................................................................................................................................UUC.....................................................................GCGGCU.GAAUCGCAAG
NZ_AOLN01000018.1/760151-760214             CCCGU..............................CACGA...................................ACGG.G......ACGAAAUGU.GGUC.AUCGAGGGA........................................................................................................................................................................................GUG.............................................................UCCCUCCACCGACU.GAAUCGCAAG
NZ_AOLK01000011.1/499306-499243             CCCGU..............................CACGU...................................ACGG.G......ACGAAAUGU.GGUC.AUCGAGGGA........................................................................................................................................................................................UGG.............................................................UCCCUCAACCGACU.GAAUCGCAAG
NZ_AOLI01000030.1/9206-9143                 CCCGU..............................CACGU...................................ACGG.G......ACGAAAUGU.GGUC.AUCGAGGGA........................................................................................................................................................................................UGG.............................................................UCCCUCAUUCGACU.GAAUCGCAAG
NZ_AOLP01000017.1/194706-194766             CCCGU..............................CACGC...................................ACGG.G......ACGAAAUGU.GGUCU.CAGGGG..........................................................................................................................................................................................GAUU..............................................................CCCCGACGGACU.GAAUCGCAAG
NZ_LK053000.1/1797714-1797654               CCCGU..............................CACGA...................................ACGG.G......ACGAAAUGU.GGUCU.CAGGGG..........................................................................................................................................................................................AGUA..............................................................CCCCGACGGACU.GAAUCGCAAG
NZ_AOLG01000009.1/95328-95268               CCCGU..............................CACGA...................................ACGG.G......ACGAAAUGU.GGUCU.CAGGGG..........................................................................................................................................................................................AGUU..............................................................CCCCGACGGACU.GAAUCGCAAG
NZ_AOLJ01000011.1/406353-406413             CCCGU..............................CACGA...................................ACGG.G......ACGAAAUGU.GGUCU.CAGGGG..........................................................................................................................................................................................AGUU..............................................................CCCCGACGGACU.GAAUCGCAAG
NZ_CP011947.1/470623-470563                 CCCGU..............................CACGA...................................ACGG.G......ACGAAAUGU.GGUCU.CAGGGG..........................................................................................................................................................................................AGUU..............................................................CCCCGACGGACU.GAAUCGCAAG
NZ_JPES01000007.1/10173-10113               CCCGU..............................CACGC...................................ACGG.G......ACGAAAUGU.GGUCU.CAGGGG..........................................................................................................................................................................................AGUU..............................................................CCCCGACGGACU.GAAUCGCAAG
NZ_AOLM01000018.1/49470-49530               CCCGU..............................CACGC...................................ACGG.G......ACGAAAUGU.GGUCU.CAGGGG..........................................................................................................................................................................................AGUU..............................................................CCCCGACGGACU.GAAUCGCAAG
NZ_AOLD01000031.1/8987-9047                 CCCGU..............................CACGC...................................ACGG.G......ACGAAAUGU.GGUCU.CAGGG...........................................................................................................................................................................................AAGUUC.............................................................CCCGACGGACU.GAAUCGCAAG
NZ_AOLO01000007.1/387185-387264             CCCGU..............................CACGU...................................ACGG.G......ACGAAAUGU.GGCCGA.C.GGGGAAUUCCCCGUCUG............................................................................................................................................................................GGG.................................................CGGACG.......CCCCAGAAUGGCU.GAAUCGCAAG
NZ_BBJN01000010.1/27162-27075               CCCGA..............................UAGC....................................UCGG.G......ACGAAAUGU.GGUCGAAAGAGGCG..CGACG.CGCCU...........................................................................................................................................................................CCCG...............................................AGGCGGCGGAGCCGCCGACAUUCGACU.GAAUCGCAAG
P_A23_Liq_1_Fmt_1000360/2899-2970           CCCGG..............................UUCG....................................CCGG.G......AGGAGAUGU.GGUCUGGGUGGCGCGGAC....................................................................................................................................................................................GGC.........................................................GUUCGCGCCGCCACGACU.GAAUCGCAAG
JXWS01130832.1/481-414                      CCCGG..............................UUCG....................................CCGG.G......ACGAGAUGU.GGUCUGGGUGACGCGG......................................................................................................................................................................................ACU...........................................................CCGCGUCGUCGCGACU.GAAUCGCAAG
APHM01022051.1/3638-3699                    CCCGG..............................UUCG....................................CCGG.G......ACGAGAUGU.GGUCUGGGUGAC..........................................................................................................................................................................................GGACG.............................................................GUCGCCACGACU.GAAUCGCAAG
NZ_ASGZ01000052.1/24839-24927               CCCGG..............................UCCGC...................................CCGG.G......ACGACAUGU.GGUCGGCGGGCG......UCGUCCG.............................................................................................................................................................................ACGCCCGAGGG..........................................CGGGGGACCCGCCCGACCGCCGACU.GAAUCGCAAG
SL_4KL_010_BRINE_10493865/158-111           CCCGG..............................UUCG....................................CCGG.G......ACGAAAUGU.GGUCG.................................................................................................................................................................................................UCGUU....................................................................CGACU.GAAUCGCAAG
SL_6KL_011_BRINE_1000129/15997-16046        CCCGG..............................UUCG....................................CCGG.G......ACGAAAUGU.GGUCGG................................................................................................................................................................................................GUGAU...................................................................CCGACU.GAAUCGCAAG
SL_4KL_010_BRINE_10001201/2902-2951         CCCGG..............................UUCG....................................CCGG.G......ACGAAAUGU.GGUCGG................................................................................................................................................................................................GUGAU...................................................................CCGACU.GAAUCGCAAG
SL_5KL_010_BRINE_10000041/10173-10222       CCCGG..............................UUCG....................................CCGG.G......ACGAAAUGU.GGUCGG................................................................................................................................................................................................AUGAA...................................................................CCGACU.GAAUCGCAAG
SL_6KL_011_BRINE_1001896/92-43              CCCGG..............................UUCG....................................CCGG.G......ACGAAAUGU.GGUCGG................................................................................................................................................................................................AUGAA...................................................................CCGACU.GAAUCGCAAG
P_1C_Liq_3_UnCty_1038130/250-201            CCCGG..............................AUUU....................................CCGG.G......ACGAAAUGU.GGUCGG................................................................................................................................................................................................CCUGA...................................................................CCGACU.GAAUCGCAAG
P_1C_Liq_1_UnCty_1078870/144-193            CCCGG..............................AUUU....................................CCGG.G......ACGAAAUGU.GGUCGG................................................................................................................................................................................................CCUGA...................................................................CCGACU.GAAUCGCAAG
P_A23_Liq_3_Fmt_1006374/68-19               CCCGG..............................UUCG....................................CCGG.G......ACGAAAUGU.GGUCGG................................................................................................................................................................................................CCUGA...................................................................CCGACU.GAAUCGCAAG
JXWS01040251.1/738-787                      CCCGG..............................UUCG....................................CCGG.G......ACGAAAUGU.GGUCGG................................................................................................................................................................................................CCUGA...................................................................CCGACU.GAAUCGCAAG
P_A23_Liq_3_Fmt_1005856/1663-1712           CCCGG..............................UUUG....................................CCGG.G......ACGAAAUGU.GGUCGG................................................................................................................................................................................................CUUGA...................................................................CCGACU.GAAUCGCAAG
APHM01020319.1/3958-3909                    CCCGG..............................UUUG....................................CCGG.G......ACGAAAUGU.GGUCGG................................................................................................................................................................................................CCUGA...................................................................CCGACU.GAAUCGCAAG
P_A23_Liq_1_Fmt_1002579/586-537             CCCGG..............................UUUG....................................CCGG.G......ACGAAAUGU.GGUCGG................................................................................................................................................................................................CCUGA...................................................................CCGACU.GAAUCGCAAG
P_A23_Liq_1_Fmt_1006552/756-707             CCCGG..............................UUUG....................................CCGG.G......ACGAAAUGU.GGUCGG................................................................................................................................................................................................CCUGA...................................................................CCGACU.GAAUCGCAAG
P_A23_Liq_3_Fmt_1000673/2025-1976           CCCGG..............................UUUG....................................CCGG.G......ACGAAAUGU.GGUCGG................................................................................................................................................................................................CCUGA...................................................................CCGACU.GAAUCGCAAG
ADL20m3uS_contig11627/9912-9962             CCCGG..............................UUCG....................................CCGG.G......ACGAAAUGU.GGUCGGG...............................................................................................................................................................................................AUUU...................................................................UCCGACU.GAAUCGCAAG
P_1C_Sed_2_UnCty_1108461/263-312            CCCGG..............................UUCG....................................CCGG.G......ACGAAAUGU.GGUCGGA...............................................................................................................................................................................................AUU....................................................................UCCGACU.GAAUCGCAAG
ADL20m3uS_contig09914/12790-12839           CCCGG..............................UUCG....................................CCGG.G......ACGAAAUGU.GGUCGG................................................................................................................................................................................................GAUUU...................................................................CCGACU.GAAUCGCAAG
SL_4KL_010_BRINE_10074326/160-113           CCCGG..............................UUCG....................................CCGG.G......ACGAAAUGU.GGUCGA................................................................................................................................................................................................GUU.....................................................................UCGACU.GAAUCGCAAG
SL_6KL_011_BRINE_1020994/164-117            CCCGG..............................UUCG....................................CCGG.G......ACGAAAUGU.GGUCGA................................................................................................................................................................................................AUU.....................................................................UCGACU.GAAUCGCAAG
SL_6KL_011_BRINE_1123850/243-291            CCCGG..............................UUCG....................................CCGG.G......ACGAAAUGU.GGUCGA................................................................................................................................................................................................CUGU....................................................................UCGACU.GAAUCGCAAG
SL_8KL_010_SED_10020664/519-471             CCCGG..............................UUCG....................................CCGG.G......ACGAAAUGU.GGUCGA................................................................................................................................................................................................CUCU....................................................................UCGACU.GAAUCGCAAG
SL_8KL_010_SED_10132433/343-294             CCCGG..............................UUCG....................................CCGG.G......ACGACAUGU.GGUCGA................................................................................................................................................................................................CUCCU...................................................................UCGACU.GAAUCGCAAG
SL_5KL_010_SED_10120051/387-435             CCCGG..............................UUCG....................................CCGG.G......ACGAAAUGU.GGUCGA................................................................................................................................................................................................CUCC....................................................................UCGACU.GAAUCGCAAG
SL_5KL_010_BRINE_10075440/64-16             CCCGG..............................UUCG....................................CCGG.G......ACGAAAUGU.GGUCGA................................................................................................................................................................................................CUCC....................................................................UCGACU.GAAUCGCAAG
SL_5KL_010_SED_10001678/13040-12992         CCCGG..............................UUCG....................................CCGG.G......ACGAAAUGU.GGUCGA................................................................................................................................................................................................CUCC....................................................................UCGACU.GAAUCGCAAG
SL_5KL_010_SED_10002997/7066-7018           CCCGG..............................UUCG....................................CCGG.G......ACGAAAUGU.GGUCGA................................................................................................................................................................................................CUCC....................................................................UCGACU.GAAUCGCAAG
SL_5KL_010_BRINE_10088461/207-254           CCCGG..............................UUCG....................................CCGG.G......ACGAAAUGU.GGUCGA................................................................................................................................................................................................CUU.....................................................................UCGACU.GAAUCGCAAG
SL_6KL_011_BRINE_1001921/5758-5709          CCCGG..............................UUCG....................................CCGG.G......ACGAAAUGU.GGUCGA................................................................................................................................................................................................CUUGU...................................................................UCGACU.GAAUCGCAAG
SL_6KL_011_BRINE_1002375/67-20              CCCGG..............................UUCG....................................CCGG.G......ACGAGAUGU.GGUCGA................................................................................................................................................................................................CGU.....................................................................UCGACU.GAAUCGCAAG
SL_4KL_010_BRINE_10002475/10303-10350       CCCGG..............................UUCG....................................CCGG.G......ACGAAAUGU.GGUCGA................................................................................................................................................................................................CGU.....................................................................UCGACU.GAAUCGCAAG
SL_5KL_010_BRINE_10000147/15060-15012       CCCGG..............................UUCG....................................CCGG.G......ACGAAAUGU.GGUCGA................................................................................................................................................................................................CUCC....................................................................UCGACU.GAAUCGCAAG
SL_4KL_010_BRINE_10273491/277-229           CCCGG..............................UUCG....................................CCGG.G......ACGAAAUGU.GGUCGA................................................................................................................................................................................................CUCU....................................................................UCGACU.GAAUCGCAAG
P_A23_Liq_1_Fmt_1052201/109-60              CCCGG..............................UACG....................................CCGG.G......ACGAAAUGU.GGUCGG................................................................................................................................................................................................CUCGA...................................................................CCGACU.GAAUCGCAAG
APHM01021601.1/2022-1973                    CCCGG..............................UACG....................................CCGG.G......ACGAAAUGU.GGUCGG................................................................................................................................................................................................CUUGA...................................................................CCGACU.GAAUCGCAAG
JXWU01132649.1/361-312                      CCCGC..............................UUCG....................................GCGG.G......ACGACAUGU.GGCCGGU...............................................................................................................................................................................................UCG....................................................................ACCGGCU.GAAUCGCAAG
SL_4KL_010_BRINE_10652442/116-67            CCCGG..............................UACG....................................CCGG.G......ACGAAAUGU.GGCCGCC...............................................................................................................................................................................................UCC....................................................................GGCGGCU.GAAUCGCAAG
NZ_KN050825.1/204974-205055                 CUCGCCGCCGGCCGCGUCGACGG............CUCG..................CCGCCGACGC.GCCGG.GACGA.G......ACGACAUGU.AGCCGC................................................................................................................................................................................................CUC.....................................................................GCGGCU.GAAUCGCAAC
NZ_BBMP01000007.1/359177-359090             CCUGCUCGUGUG.......................AACGC............................CACAC.AGCGG.G......CCGGUAUGU.GGCCU.GUGGCG.CGACCGU..................................................................................................................................................................................GCG.......................................................GCGGUCGUCGCCCGAGGGCU.GAACCACCAA
NZ_AOMC01000142.1/76777-76718               CCUGCUCGCGUG.......................AACC.............................CACGC.AGCGG.G......UCGGUAUGU.GGCCC.................................................................................................................................................................................................UCAC.....................................................................GGGCU.GAACCCUCAA
NZ_AOMF01000174.1/199637-199578             CCUGCUCGCGUG.......................AACC.............................CACGC.AGCGG.G......UCGGUAUGU.GGCCC.................................................................................................................................................................................................UCAC.....................................................................GGGCU.GAACCCGCAA
NZ_AOIP01000031.1/430123-430196             CCUGU.CCGGC........................ACGAC.............................GCCGCCACAG.G......ACGGAAUGU.GAUCCG.CGAGG..........................................................................................................................................................................................CAGCGC............................................................CCUCGCCGGGUU.GAACCAUCAC
NZ_AOIL01000013.1/203216-203289             CCUGU.CCGGC........................ACGAC.............................GCCGCCACAG.G......ACGGAAUGU.GAUCCG.CGGGGG.........................................................................................................................................................................................AUCG.............................................................UCCUCGCCGGGUU.GAACCAUCAC
NZ_AOIO01000020.1/6198-6125                 CCUGU.CCGGC........................ACGAC.............................GCCGCCACAG.G......ACGGAAUGU.GAUCCG.CGGGGA.........................................................................................................................................................................................AUCG.............................................................UCCUCGCCGGGUU.GAACCAUCAC
GSLNAS_F7I09SK02JROTM/174-92                CCUGC..............................CUGU....................................GCAG.G......UCGGGAUGU.GGCU...............................................................GG.CGGGGUC.........UCU....................GACCCCG.GGCA..................GGCGG.....................CACCG.......................CCGCCGGAG......................................................................AGCU.GAACCACACA
GSLNARP_GFPJP1N02H548U/202-278              CCUGU..............................CUGU....................................GCAG.G......UCGGGAUGU.GACCAGC...............................................................GGGGUC..........GAA.....................GACCCC.AAAA..................CGGCG.....................UCGC........................CGCCG..........................................................................GGUU.GAACCACGCA
SL_8KL_010_SED_10010026/6182-6238           CCUGUUCGGC.........................AGCC...............................GCC.ACAGG.G......AUGGAAUGU.GGGCC.................................................................................................................................................................................................CUCGA....................................................................GGCCU.GAACCAACGA
SL_5KL_010_BRINE_10000029/1081-1137         CCUGUUCGGC.........................ACAC...............................GCC..ACAG.G.....CAUGGAAUGU.GGGCC.................................................................................................................................................................................................CUCGA....................................................................GGCCU.GAACCAACGA
SL_8KL_010_SED_10059739/1479-1423           CCUGUUCGGC.........................ACAC...............................GCC..ACAG.G.....CAUGGAAUGU.GGGCC.................................................................................................................................................................................................CUCGA....................................................................GGCCU.GAACCAACGA
SL_5KL_010_BRINE_10000179/3935-3995         CCUGUUCGACG........................UCU...............................CGUC..ACAG.G.....UACGGAAUGU.GGACCGC...............................................................................................................................................................................................UCUC...................................................................GUGGUCU.GAACCGGGAA
NZ_CP007055.1/515819-515738                 CCUGUUCGACACACGUC..................ACAG........................GUCGGAAGUC..ACAG.G......UCGGAAUGU.GGAACGCGAGAG..........................................................................................................................................................................................AUC...............................................................CUCUCGAGUUCU.GAACCAGGAA
NZ_JMIP02000020.1/43217-43284               CCUGUUCGAC.........................GCAC...............................GUC..ACAG.G......UCGGGAUGU.GGAACGCGGGAG..........................................................................................................................................................................................ACU...............................................................CUCUCGAGUUCU.GAACCAGGAA
NC_002607.1/153435-153378                   CCUGAC.............................GACGC..................................GUCGG.G......CCGGGAUGU.GAUUCUCGG.............................................................................................................................................................................................UGCG.................................................................CCGGGAAUU.GAACCACACA
SL_4KL_010_BRINE_10049878/1656-1711         CCUGAACGCA.........................CAC................................UGC..UCAG.G......UCGGGAUGU.GAUCCU................................................................................................................................................................................................CUCG....................................................................AGGAUU.GAACCAGGAA
NZ_BBMO01000001.1/1407520-1407456           CCUGCACGGAGCG......................UGAU............................CGCUCCGCUCAG.G......CUGGAAUGU.GGUCGG................................................................................................................................................................................................GCGA....................................................................CCGACU.GAACCACUCG
ADL20m3uS_GLR497S01AM9VW/353-303            CCUGC..............................CAGAUA..................................GCAG.G...UCAUCGGAAUGU.GGUCU.................................................................................................................................................................................................UCG......................................................................GGACU.GAACCGGCCA
2140918017-22757/213-163                    CCUGC..............................CAGAUA..................................GCAG.G...UCAUCGGAAUGU.GGUCU.................................................................................................................................................................................................UCG......................................................................GGACU.GAACCGGCCA
GSLNAS_F7I09SK02IM9H7/19-70                 CCUGU..............................CAUCG...................................ACAG.G...UCAUCGGAAUGU.GGUCCC................................................................................................................................................................................................UCC.....................................................................GGGACU.GAACCGGCAA
P_1C_Sed_2_UnCty_1039923/750-700            CCUGUC.............................GUC....................................GACAG.G...UCAUCGGAAUGU.GGUCC.................................................................................................................................................................................................CUCG.....................................................................GGACU.GAACCGGCAA
NZ_AEMG01000025.1/56166-56103               CCUGC..............................AACU....................................GCAG.G......ACGGAAUGU.GGCGUGG..UCGAUU.......................................................................................................................................................................................GUG............................................................AAUCGAUUCCACGCU.GAACCACUCA
SL_4KL_010_BRINE_10364003/267-151           CCUGU..............................UUCAGC..................................ACAG.G......UCGGGAUGU.GAACCG................................................................GGAGGGU...GAGAUCGAA...........GAUCUCGCAGCCCUCC....ACGAGAUUUCCAAUCUCGCCGGGG.....................CCUUCGA.....................CCCCGCA......................................................................UGGUUU.GAACCACGCA
SL_4KL_010_BRINE_10015962/1055-974          CCUGU..............................ACAC....................................ACAG.G......UCGGGAUGU.GACCUGCG..CGGCUUCGGCCGC...............................................................................................................................................................................GGGGAG.................................................GCGGAUC.GGCCGCCGAACGGUU.GAACCACACG
SL_4KL_010_BRINE_10475926/13-62             CCUGA..............................GAUAC...................................UCAG.G......UCGGGAUGU.GAUCUC................................................................................................................................................................................................UCAC....................................................................GGGAUU.GAACCAGGAA
SL_4KL_010_BRINE_10013350/4649-4598         CCUGU..............................UGCAU...................................ACAG.G......CUGGGAUGU.GAACUCC...............................................................................................................................................................................................GCUC...................................................................GGAGUUU.GAACCGUACA
SL_4KL_010_BRINE_10006798/2037-1873         CCUGU..............................CAACU...................................ACAG.G......CUGGGAUGU.GAACCGACGGCGGGUUUC.CCGCCUC..AUACUGGUGACUAUAAGAGCGUG.GAAAAUUCCGACCCU...................................................................................................................................ACGGG........GGUCGGAUA.UUCACACAAAUUUAUAGCCACCAGUAUCAGUGGUGGCGAAGCCACCCAG.GGUUU.GAACCACACA
SL_4KL_010_BRINE_10145615/98-148            CCUGU..............................ACUC....................................ACAG.G......ACGGGAUGU.GAACCUG...............................................................................................................................................................................................AAUC...................................................................CAGGUUU.GAACCACUCA
NC_021313.1/780000-780118                   CCCGUC.............................UCGC...................................GACGG.G......CCGGGAUGU.GACCC..............................................................UGGCCGACGGACGC.....CGAC...............GCGUUCGUCGG.GAGA..................GGCG.ACGCGC..GUGCCG.......GCA...........CGGCACCACCGCG.ACGCCGAUC.....................................................................GGGUU.GAACCACCAA
JXWU01070236.1/388-249                      CCCGUC.............................UCGC...................................GACGG.G......CCGGGAUGU.GACCC...UGGC..........................................................CGGCCGACGCC.....GAC................GGCGUCGGUCGGGGGA..................GGCGACGGUCGAGGCCGAUCGCACCGAUCCG..CGGUGCGACCGGGCCCGACCGCUGCCGAUC.....................................................................GGGUU.GAACCACCAA
NC_007426.1/125427-125378                   CCUGU..............................CGAC....................................ACAG.G......CUGGAAUGU.GACCGGC...............................................................................................................................................................................................UCC....................................................................GCCGGUU.GAACCACGAA
SL_4KL_010_BRINE_10509292/104-196           CCUGUUCGGC.........................AACU...............................GCC..ACAG.G......UCGGGAUGU.GAUUGACAC.ACCACUCGAGUC................................................................................................................................................................................CCGAGAACU...............................................GACUCGAGUGGGCGUGAAAAUU.GAACCAGAAA
NZ_HG315690.1/2398586-2398507               CCUGUUCACGCGGCGGUGC................AGUCGAC...................GCACCGUUGCC...ACAG.G......UAGGGAUGU.GAUCCCGA..............................................................................................................................................................................................AAC...................................................................UCGGGAUU.GAACCAGGAA
NC_015666.1/1583029-1583107                 CCUGUUCACGCGGCGCUGCA...............GUGA.....................UGCGGCGCCGCC...ACAG.G......UCGGGAUGU.GAUCUCGA..............................................................................................................................................................................................AGU...................................................................UCGGGAUU.GAACCAGGAA
SL_4KL_010_BRINE_10004067/1089-1146         CCUGUCCGGC.........................AUCU...............................GCCC.ACAG.G......UCGGGAUGU.GAUCUC................................................................................................................................................................................................ACUC....................................................................GAGAUU.GAACCAGGAA
SL_5KL_010_BRINE_10021750/302-359           CCUGUCCGGC.........................AUCU...............................GCCC.ACAG.G......UCGGGAUGU.GAUCUC................................................................................................................................................................................................ACUC....................................................................GAGAUU.GAACCAGGAA
SL_8KL_010_SED_10621895/164-104             CCUGUCCGGC.........................UCAC...............................GCCC.ACAG.G......UCGGGAUGU.GAUCUCGC..............................................................................................................................................................................................GAC...................................................................GCGGGAUU.GAACCAGGAA
NZ_AOHZ01000075.1/121628-121567             CCUGUUCGGC.........................ACAC...............................GCCCCACAG.G......UCGGGAUGU.GAUCCCG...............................................................................................................................................................................................GAGGU..................................................................CGGGAUU.GAACCAGGAA
SL_5KL_010_BRINE_10005738/1188-1131         CCCGCACGGC.........................ACGC...............................GCCA..CGG.G......UCGGGAUGU.GAUCCGG...............................................................................................................................................................................................AGG....................................................................CCGGAUU.GAACCAGGAA
SL_6KL_011_BRINE_1053602/271-328            CCCGUACGGC.........................ACGC...............................GCC..ACGG.G......UCGGGAUGU.GAUCCGG...............................................................................................................................................................................................AGG....................................................................CCGGAUU.GAACCAGGAA
SS_3KL_010_SOIL_10028172/1924-1854          CCUGUUCGGC.........................AUUCGAC............................GCCC.ACAG.G......UCGGGAUGU.GAUCCG.CGGG...........................................................................................................................................................................................GACGA..............................................................CCCGCCGGGUU.GAACCAGGAA
SL_3KL_010_SED_10125154/137-207             CCUGUUCGGC.........................AUUCGAC............................GCCC.ACAG.G......UCGGGAUGU.GAUCCG.CGGG...........................................................................................................................................................................................GACGA..............................................................CCCGCCGGGUU.GAACCAGGAA
NZ_AOIA01000114.1/146675-146744             CCUGUUCGGCA........................GUGA..............................UGUCC.ACAG.G......UCGGGAUGU.GAUCC.GCGGG...........................................................................................................................................................................................GUCGA..............................................................CCCGCUGGGUU.GAACCAGGAA
NZ_AOIB01000026.1/119391-119460             CCUGUUCGGU.........................AUCGAC.............................GCCC.ACAG.G......UCGGGAUGU.GAUCC.GCGGG...........................................................................................................................................................................................GCCGG..............................................................CCCGCUGGGUU.GAACCAGGAA
NC_019974.1/1797311-1797242                 CCUGUACGGC.........................AUCGAC.............................GCCC.ACAG.G......UCGGGAUGU.GAUCC.GCGGG...........................................................................................................................................................................................ACCGA..............................................................CCCGCUGGGUU.GAACCAGGAA
GSLNARP_GFPJP1N02GQ822/449-495              CCUGU..............................CUGU....................................ACAG.G......UCGGGAUGU.GGCCC.................................................................................................................................................................................................GCGA.....................................................................GGGCU.GAACCAGGCA
SL_4KL_010_BRINE_10350018/232-148           CCUGU..............................CACAGA..................................ACAG.G......UCGGGAUGU.GAACC...GCGAGGUCGAAGAUCUC.............................................................................................................................................................................GCC..................................................GAGAUUGGAAAUCUCGCUACGGUUU.GAACCACGCA
SL_4KL_010_BRINE_10097165/841-785           CCUGU..............................UCCAU...................................ACAG.G......UUGGGAUGU.GAACUAUCGC............................................................................................................................................................................................CCC.................................................................GCGAUGGUUU.GAACCACGCA
SL_5KL_010_BRINE_10001159/6520-6463         CCUGU..............................UCCAU...................................ACAG.G......UCGGGAUGU.GAACUAUCGC............................................................................................................................................................................................ACCC................................................................GCGAUGGUUU.GAACCACGCA
SL_6KL_011_BRINE_1084724/464-407            CCUGU..............................UCCAU...................................ACAG.G......UUGGGAUGU.GAACUAUCGC............................................................................................................................................................................................ACCC................................................................GCGAUGGUUU.GAACCACGCA
SL_4KL_010_BRINE_10003303/1476-1533         CCUGU..............................UCCAU...................................ACAG.G......UCGGGAUGU.GAACUAUCGC............................................................................................................................................................................................ACCC................................................................GCGAUGGUUU.GAACCACGCA
GSLNAS_F7I09SK02F8ECV/271-209               CCUGU..............................CACAU...................................ACAG.G......UCGGGAUGU.GAACCGC.CGAGG.........................................................................................................................................................................................ACGU.............................................................CCCCGUGCGGUUU.GAACCACGCA
NZ_AGFZ01000059.1/22715-22654               CCUGU.UCGGC........................ACCGAC............................GCCGCCACAG.G......UCGGGAUGU.GAUCCC................................................................................................................................................................................................CUUC....................................................................GGGAUU.GAACCAGGAA
NZ_AOLQ01000004.1/73870-73819               CCUGC..............................GUGU....................................GCAG.G......UCGGGAUGU.GAGUCGC...............................................................................................................................................................................................AGACC..................................................................GCGACUU.GAACCACGCA
NZ_AOLR01000005.1/181787-181840             CCUGC..............................GUGU....................................GCAG.G......UCGGGAUGU.GAGUCGCGC.............................................................................................................................................................................................CGC..................................................................GCGCGACUU.GAACCACGCA
NC_006396.1/1849657-1849710                 CCUGC..............................GUGU....................................GCAG.G......UCGGGAUGU.GAGUCGCGC.............................................................................................................................................................................................CGC..................................................................GCGCGACUU.GAACCACGCA
NZ_AOLW01000010.1/93451-93398               CCUGC..............................GUGU....................................GCAG.G......UCGGGAUGU.GAGUCGCGU.............................................................................................................................................................................................CGA..................................................................GCGCGACUU.GAACCACGCA
P_A23_Liq_1_Fmt_1025305/182-235             CCUGC..............................GUGU....................................GCAG.G......CCGGGAUGU.GAGUCGCGC.............................................................................................................................................................................................CGA..................................................................GCGCGACUU.GAACCACGCA
NZ_AOLS01000038.1/57729-57676               CCUGC..............................GUGU....................................GCAG.G......UCGGGAUGU.GAGUCGCGC.............................................................................................................................................................................................CGA..................................................................GCGCGACUU.GAACCACGCA
NZ_JXAO01000004.1/115750-115803             CCUGC..............................GUGU....................................GCAG.G......UCGGGAUGU.GAGUCGCGC.............................................................................................................................................................................................CGA..................................................................GCGCGACUU.GAACCACGCA
NZ_AOLY01000007.1/129303-129250             CCUGC..............................GUGU....................................GCAG.G......UCGGGAUGU.GAGUCGCGC.............................................................................................................................................................................................CGA..................................................................GCGCGACUU.GAACCACGCA
NZ_AOLX01000025.1/30531-30480               CCUGC..............................GUGU....................................GCAG.G......UCGGGAUGU.GAGUCGCG..............................................................................................................................................................................................AAA...................................................................CGCGACUU.GAACCACGCA
GSLNAS_F7I09SK02I6FWL/298-351               CCUGC..............................CUGU....................................GCAG.G......ACGGGAUGU.GAGUCGCG..............................................................................................................................................................................................GACCG.................................................................CGCGACUU.GAACCACGCA
NC_013202.1/272589-272518                   CCUGCAUGGACCG......................AUCGA...........................CGGGUCGUACAG.G......UCGGGAUGU.GACUCCGGA.............................................................................................................................................................................................CGAU.................................................................UCCGGCGUU.GAACCACGCA
NZ_KB905378.1/614167-614238                 CCUGCAUGGACCG......................AUCGA...........................CGGGUCGUACAG.G......UCGGGAUGU.GACUCCGGA.............................................................................................................................................................................................GGAU.................................................................UCCGGCGUU.GAACCACGCA
SL_6KL_011_BRINE_1037538/695-635            CCUGU..............................CUAC....................................GCAG.G......UCGGGAUGU.GACCCCCGCGG...........................................................................................................................................................................................GCGGUU.............................................................CCGCGGGGGUU.GAACCACGCA
SL_6KL_011_BRINE_1012586/1128-1038          CCUGU..............................CUAC....................................GCAG.G......UCGGGAUGU.GAUUCGCGUUCGUGGCCGACG..GCCGC..........................................................................................................................................................................GAGGAG............................................GCGGCACCGCCG.CC.GAAACGGGAAUU.GAACCACACA
SL_6KL_011_BRINE_1090145/342-402            CCUGU..............................CCAC....................................ACAG.G......UCGGGAUGU.GAUCC.CCAGCC..........................................................................................................................................................................................GUCGG.............................................................GGCUCGAGGAUU.GAACCAGCAA
SL_6KL_011_BRINE_1018015/1651-1591          CCUGU..............................CUAC....................................GCAG.G......UCGGGAUGU.GAUUCCC.AGC...........................................................................................................................................................................................CGUCGAA............................................................GCUCGGGAAUU.GAACCACACA
SL_4KL_010_BRINE_10006569/5039-5099         CCUGU..............................CUAC....................................GCAG.G......UCGGGAUGU.GAUUCCC.AGCC..........................................................................................................................................................................................GUCGG.............................................................GGCUCGGGAAUU.GAACCACACA
SL_6KL_011_BRINE_1094071/230-150            CCUGU..............................CUAC....................................ACAG.G......UCGGAAUGU.GACUCCCG.CGGGGC...GGCCGU..............................................................................................................................................................................GAGA..................................................ACGGCCACAGCGCCGAUGGGGGUU.GAACCACACA
GSLSAAI_GFP0ZZ301EUXSI/466-528              CCUGU..............................CUAC....................................GCAG.G......UCGGGAUGU.GAUUCCCACCGCC.........................................................................................................................................................................................GCAC.............................................................GGAUCCGGGAAUU.GAACCACACA
SL_4KL_010_BRINE_10104860/909-969           CCUGU..............................CUAC....................................GCAG.G......UCGGGAUGU.GAUUCCC..CGCC.........................................................................................................................................................................................GGAU.............................................................GGCGUCGGGAAUU.GAACCACACG
GSLNARP_contig03416/112-53                  CCUGU..............................CUAC....................................ACAG.G......UCGGGAUGU.GACUCCGCGGGC..........................................................................................................................................................................................GGC...............................................................GCUCGCGGGGUU.GAACCAUACA
GSLNAS_F7I09SK02HZKWC/504-445               CCUGU..............................CUAC....................................GCAG.G......UCGGGAUGU.GACUCCGCGGGC..........................................................................................................................................................................................GGC...............................................................GCUCGCGGGGUU.GAACCAUACA
GSLNAS_F7I09SK02GL76P/421-362               CCUGU..............................CUAC....................................GCAG.G......UCGGGAUGU.GACUCCGCGGGC..........................................................................................................................................................................................GGC...............................................................GCUCGCGGGGUU.GAACCAUACA
P_A23_Liq_1_Fmt_1037775/87-146              CCUGU..............................CUAC....................................GCAG.G......UCGGGAUGU.GACUCCGCGGGC..........................................................................................................................................................................................GGC...............................................................GCUCGCGGGGUU.GAACCAUACA
NC_020388.1/780497-780546                   CCUGU..............................CUAC....................................ACAG.G......UCGGGAUGU.GACUCCG...............................................................................................................................................................................................CGG....................................................................CGGAGUU.GAACCACACA
APHM01007304.1/2549-2595                    CCUGU..............................CUGU....................................ACAG.G......UCGGGAUGU.GGUCC.................................................................................................................................................................................................GAAG.....................................................................GGGCU.GAACCAGCAA
GSLNARP_contig28880/3300-3346               CCUGU..............................CUGU....................................ACAG.G......UCGGGAUGU.GGCCC.................................................................................................................................................................................................GCGA.....................................................................GGGCU.GAACCAGACA
APHM01013436.1/115-161                      CCUGU..............................CUGU....................................ACAG.G......UCGGGAUGU.GGCCU.................................................................................................................................................................................................ACGU.....................................................................GGGCU.GAACCAACAA
SL_4KL_010_BRINE_10204549/36-97             CCUGU..............................CCAC....................................ACAG.G......UAGGGAUGU.GACUCUCGGCGUC.........................................................................................................................................................................................UUU..............................................................GGCGUCGAGAGUU.GAACCAUGCA
JXWU01037046.1/538-484                      CCUGC..............................GUGU....................................GCAG.G......UCGGGAUGU.GAGGCGGCG.............................................................................................................................................................................................ACCA.................................................................CGCCGCCUU.GAACCACACA
SS_3KL_010_SOIL_10003299/3588-3637          CCCGUC.............................GCG....................................GACGG.G......CCGGGAUGU.GGCCGC................................................................................................................................................................................................AGAC....................................................................GCGGCU.GAACCACGAA
SS_3KL_010_SOIL_10003445/3378-3426          CCCGUC.............................GCGC...................................GACGG.G......CCGGGAUGU.GGCCG.................................................................................................................................................................................................CACA.....................................................................CGGCU.GAACCACCAA
NZ_JDTH01000002.1/1455055-1454992           CCUGC..............................AAUC....................................GCAG.G......ACGGAAUGU.GGCAGGCGGGAUUC........................................................................................................................................................................................GUA.............................................................GAAUCCUGCCCGCU.GAACCACUCA
NC_013158.1/2429098-2429049                 CCUGU..............................UUAG....................................GCAG.G......UCGGAAUGU.GGCCGGC...............................................................................................................................................................................................GGA....................................................................GCCGGCU.GAACCACCCA
GSLNARP_GFPJP1N02FZ9S5/70-153               CCUGC..............................UACG....................................GCAG.G......ACGGAAUGU.GGCCGGCGGGGG..CGAAAGCCCCC.............................................................................................................................................................................GGAGA................................................GGCGGC..ACGACCGCCGACCGGCU.GAACCACGCA
SL_8KL_010_SED_10278449/167-118             CCUGUC.............................AUC....................................GACAG.G......ACGGAAUGU.GGCCGG................................................................................................................................................................................................GCUC....................................................................CCGGCU.GAACCACCCA
SL_4KL_010_BRINE_10001615/5266-5217         CCUGUC.............................AUC....................................GACAG.G......ACGGAAUGU.GGCCGG................................................................................................................................................................................................ACUC....................................................................CCGGCU.GAACCACGCA
SL_6KL_011_BRINE_1000077/3468-3419          CCUGUC.............................AUC....................................GACAG.G......ACGGAAUGU.GGCCGG................................................................................................................................................................................................ACUC....................................................................CCGGCU.GAACCACCCA
SL_6KL_011_BRINE_1009755/3271-3210          CCUGUC.............................ACAG...................................GACAG.G......ACGGGAUGU.GAACC..CCGAG..........................................................................................................................................................................................ACCGA.............................................................CUCGCACGGUUU.GAACCACUCG
SL_8KL_010_SED_10678060/174-125             CCUGUC.............................UCU....................................GACAG.G......UCGGGAUGU.GACUUC................................................................................................................................................................................................ACAC....................................................................GGAGUU.GAACCACUUG
SL_4KL_010_BRINE_10654803/125-172           CCUGUC.............................AUC....................................GACAG.G......CCGGGAUGU.GACCC.................................................................................................................................................................................................ACGC.....................................................................GGGUU.GAACCACCUG
NZ_AOHY01000007.1/209062-209133             CCUGU.GCA..........................GCAUUG..............................UGCUACAG.G......UCGGGAUGU.GAUCC...GCGGGGC.......................................................................................................................................................................................AUG............................................................GCCCCGGUCAGGAUU.GAACCAGGAA
SL_3KL_010_SED_11113557/168-97              CCUGU.GCA..........................GCAUUG..............................UGCUACAG.G......UCGGGAUGU.GAUCC...GCGGGGC.......................................................................................................................................................................................AUG............................................................GCCCCGGUCAGGAUU.GAACCAGGAA
NZ_AOHX01000026.1/190456-190532             CCUGCGCAGCAC.......................GUCUCU...........................GUGCUA..CAG.G......UCGGGAUGU.GAUCC...GCGGGGC.......................................................................................................................................................................................AUG............................................................GCCCCGGUCGGGAUU.GAACCAGAAA
NZ_AOII01000068.1/9874-9946                 CCUGU..CCGA........................CGG...............................UCGGUCACAG.G......UCGGGAUGU.GAUCC...GCGGGGC.......................................................................................................................................................................................ACGC...........................................................GCUCCGGUCGGGAUU.GAACCACGAA
NZ_JNCS01000001.1/188067-188139             CCUGU..CCGA........................CGG...............................UCGGUCACAG.G......UCGGGAUGU.GAUCC...GCGGGGC.......................................................................................................................................................................................GCGC...........................................................GCCCCGGUCGGGAUU.GAACCACGAA
NZ_AOIJ01000043.1/26494-26566               CCUGU..CCGA........................CGG...............................UCGGUCACAG.G......UCGGGAUGU.GAUCC...GCGGGGC.......................................................................................................................................................................................ACAC...........................................................GCUCCGGUCGGGAUU.GAACCACGAA
NZ_HG315684.1/683477-683408                 CCUGCACGGC.........................UUU................................GCC..GCAG.G......UCGGGAUGU.GAUCC...GCGGGGC.......................................................................................................................................................................................AUG............................................................GCCCCGGUCGGGAUU.GAACCAGGAA
NZ_AOIT01000029.1/228185-228113             CCUGCACGGU.........................ACCGG..............................GCC..GCAG.G......UCGGGAUGU.GAUCC...GCGGGGC.......................................................................................................................................................................................AUGU...........................................................GCCCCGGUCGGGAUU.GAACCAGGAA
NZ_JDTG01000014.1/528274-528203             CCUGCACGACG........................CCG...............................CGUCA..CAG.G......UCGGGAUGU.GAUCC...GCGGGGC.......................................................................................................................................................................................UCG............................................................GCCCCGGUCGGGAUU.GAACCAGCAA
NZ_AOIR01000063.1/74675-74604               CCUG...CACG........................ACGC..............................CGUGUCACAG.G......UCGGGAUGU.GAUCC...GCGGGGC.......................................................................................................................................................................................UUG............................................................GCCCCGGUCGGGAUU.GAACCAGCAA
NZ_JROF01000002.1/114940-115012             CCUGUACGACG........................CCG...............................CGUC..ACAG.G......UCGGGAUGU.GAUCC...GCGGGGC.......................................................................................................................................................................................GCCG...........................................................GCCCCGGUCAGGAUU.GAACCAGGAA
SL_5KL_010_BRINE_10014771/1979-2040         CCUGU.UCGGC........................UCGAC.............................GCCGCCACAG.G......ACGGGAUGU.GAUCCC................................................................................................................................................................................................UGGUU...................................................................GGGAUU.GAACCACGAA
SL_5KL_010_BRINE_10003441/1496-1557         CCUGU.UCGGC........................UCGAC.............................GCCGCCACAG.G......ACGGGAUGU.GAUCCC................................................................................................................................................................................................UGGUU...................................................................GGGAUU.GAACCACGAA
NZ_AOMA01000119.1/3513-3588                 CCUGU.UCGGC........................AACCGAC...........................GCCGCCACAG.G......CCGGGAUGU.GAUCC..GCGGGGC........................................................................................................................................................................................CCC.............................................................GCCCCGUUGGGAUU.GAACCAGGAA
NZ_AOIN01000080.1/5529-5592                 CCUGU.UCGGC........................ACGCGAC...........................GCCGCCACAG.G......ACGGGAUGU.GAUCCGA...............................................................................................................................................................................................CAC....................................................................UCGGAUU.GAACCAGGAA
NZ_AOIM01000013.1/217184-217247             CCUGU.UCGGC........................ACACGAC...........................GCCGCCACAG.G......ACGGGAUGU.GAUCCGA...............................................................................................................................................................................................CGC....................................................................UCGGAUU.GAACCAGGAA
NZ_AOID01000026.1/208079-208007             CCUGU.ACGGC........................ACC...............................GCCGCCACAG.G......UCGGGAUGU.GAUCC...GCGGGGC.......................................................................................................................................................................................UCG............................................................GCCCCGGUCGGGAUU.GAACCAGCAA
NZ_AOIS01000035.1/13267-13339               CCUGU.ACGGC........................ACC...............................GCCGCCACAG.G......UCGGGAUGU.GAUCC..GC.GGGG........................................................................................................................................................................................ACGGG...........................................................CCCCGGCCAGGAUU.GAACCAGGAA
NC_013743.1/2869593-2869521                 CCUGU.ACGGC........................AUU...............................GCCGCCACAG.G......UCGGGAUGU.GAUCCG...CGGGG........................................................................................................................................................................................ACCGC...........................................................CCCCGGUCGGGAUU.GAACCAGGAA
SL_8KL_010_SED_10556862/191-117             CCUGU.UCGGCG.......................CGG..............................CGCCACCACAG.G......UCGGGAUGU.GAUCC...GCGGGG........................................................................................................................................................................................ACCGA...........................................................CCCCGGUCGGGAUU.GAACCAGGCA
NZ_AOIU01000004.1/46196-46248               CCUGC..............................CUGU....................................GCAG.G......UCGGGAUGU.GAUCGCCG..............................................................................................................................................................................................GCGA..................................................................CGGCGGUU.GAACCACGCA
JXWS01111537.1/180-72                       CCUGCCGCGUCGCGUUUCGAGGGG...........ACG..................CCCCUCG...CGCGAUCCA.CAG.G......ACGGGAUGU.GAACCGCGCUCUCGGUUCGGAGGUC.............................................................................................................................................................................GGA..................................................GACCUCC..........CGCGGUUU.GAACCACUCG
SL_4KL_010_BRINE_10017818/3866-3781         CCUGCACGG..........................GUUCGA..............................CC..GCAG.G......UCGGGAUGU.GAUC.C.ACGGGAGCGGUCUCG................................................................................................................................................................................GAGA....................................................CGAG.CCGUCACCGGCGUGAUU.GAACCACUCA
GSLNAS_F7I09SK02G2VWW/218-297               CCUGC..............................CUGU....................................GCAG.G......UCGGGAUGU.GACC.GGCGAGACCUUCGGUCUCGU.............................................................................................................................................................................GGAG.................................................GCGGCACCG......CCGCCGGGUU.GAACCACGCA
SL_5KL_010_BRINE_10003121/300-385           CCUGCACGG..........................CUAGA...............................CC..GCAG.G......UCGGGAUGU.GAUC...............................................................CG.CGAGUA..........CGG.....................UACUCGAGUGA..................GGG.......................ACCGC.........................CCCGAGGC.....................................................................GAUU.GAACCAAGAA
SL_5KL_010_BRINE_10044475/707-612           CCUGCACGG..........................CUAGA...............................CC..GCAG.G......UCGGGAUGU.GAUCCG................................................................CGAGCG..........CGAUA...................CGCUCGAGAGA..................GGUGACAG..................AUG......................CUGUCACCGA....................................................................CGC.GAUU.GAACCAGGAA
SL_4KL_010_BRINE_10064659/812-918           CCUGCACGG..........................CUAGA...............................CC..GCAG.G......UCGGGAUGU.GAUC...............................................................CG.CGAGCGU.........GCAUGCGAUACGAG.........GCGCUCGAGAGA..................GGUGACAG..................CGG......................UUGUCGCCGAGGC.....................................................................GAUU.GAACCAGGAA
GSLNARP_GFPJP1N02IRMJO/320-372              CCUGC..............................GUGU....................................GCAG.G......UCGGGAUGU.GACCC.CG..............................................................................................................................................................................................UUCCG.................................................................UGAGGGUU.GAACCACACA
APHM01020421.1/442-499                      CCUGC..............................GUGU....................................GCAG.G......UCGGAAUGU.GACCCUU...............................................................................................................................................................................................UCUCAGCCUAC............................................................GAGGGUU.GAACCACUCA
GSLNARP_GFPJP1N02H78XW/40-86                CCUGC..............................CUGU....................................GCAG.G......CCGGGAUGU.GACCC.................................................................................................................................................................................................GCGA.....................................................................GGGUU.GAACCACGAA
NZ_CP008874.1/516965-516913                 CCCGA..............................UAGCC...................................UCGG.G......ACGGGAUGU.GAUCCGC...............................................................................................................................................................................................CUCGA..................................................................GCGGAUU.GAACCACCAA
NZ_CP007060.1/692145-692080                 CCUGAC.............................CACA...................................GUCAG.G......ACGGGAUGU.GAUCCGUGAGGCGC........................................................................................................................................................................................UGC.............................................................GUGCCUCGCGGAUU.GAACCACGCA
NZ_AOIQ01000019.1/72263-72320               CCCGUACGG..........................GUUAU...............................CC..ACGG.G......UUGGAAUGU.GGGCCGG...............................................................................................................................................................................................CUGA...................................................................CCGGUCU.GAACCAGGAA
SS_3KL_010_SOIL_10043763/169-95             CCCGUACGGC.........................AACC...............................GCCC.ACGG.G......CCGGGAUGU.GGACCUGAUUCGAGG.......................................................................................................................................................................................ACGU...........................................................CCUCGAUGC.GGUCU.GAACCACGAA
NZ_BAFM01000013.1/96977-97051               CCUGCG.UGCGA.......................UGU..............................UCGCAUUGCAG.G......UCGGAAUGU.GGCCAGCGUGGUCC........................................................................................................................................................................................AUC.............................................................GGGCCACGC.GGCU.GAACCACCAA
NZ_AOMD01000030.1/286601-286667             CCUGCG.............................UGAUAC.................................UGCAG.G......UCGGAAUGU.GGCCAGCGUGGUCC........................................................................................................................................................................................CCC.............................................................GGACCACGC.GGCU.GAACCAUCAA
NZ_AOME01000076.1/93813-93880               CCUGUGG............................CGAUA.................................CUGCAG.G......UCGGAAUGU.GGCCAGCGUGGUCC........................................................................................................................................................................................GGU.............................................................GGACCACGC.GGCU.GAACCAUCAA
CERQ01166877.1/487-436                      CCUGU..............................AUAAC...................................UCAG.G.UUGGUGCGGGAUGU.GGCU..................................................................................................................................................................................................UUCAC.....................................................................GGCU.GAACCGUUAA
CETH01173410.1/12810-12860                  CCUGU..............................AUAAC...................................UCAG.G.UUGAUGCGGGAUGU.GGCU..................................................................................................................................................................................................UUAC......................................................................GGCU.GAACCGUUAA
JCVI_SCAF_1096628214146/161-111             CCUGU..............................AUAAC...................................UCAG.G.UUGAUGCGGGAUGU.GGCU..................................................................................................................................................................................................UUAC......................................................................GGCU.GAACCGUUAA
CENY01152858.1/14934-14985                  CCUGU..............................AUAGA...................................UCAG.G.UUGACGCGGGAUGU.GGCU..................................................................................................................................................................................................UUUGU.....................................................................GGCU.GAACCGUUAA
NC_009635.1/1562691-1562646                 CGGGA..............................GUCAAA..................................UCCC.G.....UCGGGCAUGU.GGC...................................................................................................................................................................................................AAGA.......................................................................GCU.GAACCCAUAA
PBDCA2_FIDWTPW02QZKOZ/178-232               CGGGA..............................UCCG....................................UCCC.G......CCGGGAUGU.GGACGUUCC.............................................................................................................................................................................................UGAU.................................................................GGAACGUUU.GAACCACGAA
JGI24422J19971_10000787/11928-11884         ACGGA..............................UGUCGU..................................UCCG.U.......UGGGAUGU.AAC...................................................................................................................................................................................................AGAUG......................................................................GUU.GAACCACAAA
JGI2172J19969_10313737/395-351              ACGGA..............................UGUCGU..................................UCCG.U.......UGGGAUGU.AAC...................................................................................................................................................................................................AGAUG......................................................................GUU.GAACCACAAA
LGVF01069618.1/525-473                      CGGG...............................AAUGCG...................................CCC.G......CAGGGAUGU.GACUGC................................................................................................................................................................................................GAAAAAAA................................................................GCAGUU.GAACCAUAAA
LGVE01065530.1/193-142                      CGGG...............................AAUGCG...................................CCC.G......CAGGGAUGU.GACUGC................................................................................................................................................................................................GAAAAAG.................................................................GCAGUU.GAACCAUAAA
LGVF01076430.1/3041-2990                    CGGG...............................AAUGCG...................................CCC.G......CAGGGAUGU.GACUGC................................................................................................................................................................................................GAAAAAG.................................................................GCAGUU.GAACCAUAAA
JGI24721J26819_10009006/6561-6611           CGGAU..............................AAAUC...................................GUCC.G......CUGGGAUGU.AGCCUU................................................................................................................................................................................................ACAAA...................................................................AAGGCU.GAACCAUAAA
JGI24721J44947_10028419/536-586             CGGAU..............................AAAUC...................................GUCC.G......CUGGGAUGU.AGCCUU................................................................................................................................................................................................ACAAA...................................................................AAGGCU.GAACCAUAAA
JGI24721J44947_10022851/2001-2047           CGGAAA.............................AGGG...................................UUUCC.G......CUGGGAUGU.AGCC..................................................................................................................................................................................................GCAG......................................................................GGCU.GAACCGUAAA
JGI20130J15003_1001487/10993-11039          CGGAAA.............................AGGG...................................UUUCC.G......CUGGGAUGU.AGCC..................................................................................................................................................................................................GCAG......................................................................GGCU.GAACCGUAAA
JGI2172J19969_10022280/1906-1952            GCGGA..............................CUUGGA..................................UCCG.U.......UGGAAUGU.GACC..................................................................................................................................................................................................UUAAU.....................................................................GGUU.GAACCGUAGA
JGI20214J14112_1187723/274-322              CGGACA.............................ACCG...................................UGUCC.G......UUGGGAUGU.GGUCC.................................................................................................................................................................................................UUCG.....................................................................GGACU.GAACCAUAAG
WSSedA2C_c189965/176-224                    CGGACA.............................ACCG...................................UGUCC.G......UUGGGAUGU.GGUCC.................................................................................................................................................................................................UUCG.....................................................................GGACU.GAACCAUAAG
WSSedB1B2_c027137/242-194                   CGGACA.............................ACCG...................................UGUCC.G......UUGGGAUGU.GGUCC.................................................................................................................................................................................................UUCG.....................................................................GGACU.GAACCAUAAG
JGI24721J26819_10037939/1348-1398           CGGAC..............................UAACUU..................................GUCC.G......UUGGGAUGU.GGUCCC................................................................................................................................................................................................UUUG....................................................................GGGACU.GAACCGCAAA
JGI2160J19893_10105365/280-230              CGGAC............................CAUCAGA...................................GUCC.G......UUGGGAUGU.GGCCC.................................................................................................................................................................................................AGUAC....................................................................GGGCU.GAACCGCAAA
JGI2171J19970_10224488/281-331              CGGAC............................CAUCAGA...................................GUCC.G......UUGGGAUGU.GGCCCA................................................................................................................................................................................................UAU.....................................................................UGGGCU.GAACCGUAAA
JGI2173J19968_10055779/876-926              CGGAC............................CAACUGU...................................GUCC.G......UUGGGAUGU.GGCCC.................................................................................................................................................................................................AAACA....................................................................GGGCU.GAACCGAAAA
JGI2171J19970_10312620/332-382              CGGACA.............................AUCUG..................................UGUCC.G......CUGGGAUGU.GGCCCU................................................................................................................................................................................................AAC.....................................................................GGGGCU.GAACCGUAAA
WSSedA1TJGI_c051973/58-106                  CGGAC.............................ACCAUA...................................GUCC.G......UUGGGAUGU.GGUCC.................................................................................................................................................................................................UUCG.....................................................................GGACU.GAACCGUAAG
WSSedA1Ba3_1047821/762-714                  CGGAC.............................ACCAUA...................................GUCC.G......UUGGGAUGU.GGUCC.................................................................................................................................................................................................UUCG.....................................................................GGACU.GAACCGUAAG
JGI20171J14444_1002001/1726-1771            CGGACA.............................ACA....................................UGUCC.G......UAGGGAUGU.AGCC..................................................................................................................................................................................................GAAA......................................................................GGCU.GAACCGUAAA
JGI20165J15291_1047466/228-183              CGGACA.............................ACA....................................UGUCC.G......UAGGGAUGU.GGCC..................................................................................................................................................................................................GAAA......................................................................GGCU.GAACCGUAAA
JGI20164J15296_1001389/654-699              CGGACA.............................ACA....................................UGUCC.G......UAGGGAUGU.GGCC..................................................................................................................................................................................................GAAA......................................................................GGCU.GAACCGUAAA
JGI20164J15296_1023034/338-292              CGGAC..............................AAACA..................................CGUCC.G......UAGGGAUGU.GGCC..................................................................................................................................................................................................GAAA......................................................................GGCU.GAACCAUAAA
JGI20164J15296_1001061/1474-1520            CGGACA.............................AACA...................................UGUCC.G......UAGGGAUGU.GGCC..................................................................................................................................................................................................GAGA......................................................................GGCU.GAACCAUAAA
WSSedA2C_c120722/217-169                    CGGACA.............................ACA....................................UGUCC.G......UUGGGAUGU.GGCCC.................................................................................................................................................................................................CACGU....................................................................GGGCU.GAACCGUAAG
JREQ01002797.1/594-639                      CGGAC..............................ACGG....................................GUUC.G......UUGGAAUGU.AACCU.................................................................................................................................................................................................UAA......................................................................AGGUU.GAACCGUAAA
JREQ01001068.1/594-639                      CGGAC..............................AUGG....................................GUCC.G......UUGGAAUGU.AACCU.................................................................................................................................................................................................UAA......................................................................AGGUU.GAACCGUAAA
JREQ01004635.1/265-221                      CGGAC..............................AUGG....................................GUCC.G......UUGGAAUGU.AACC..................................................................................................................................................................................................UAAA......................................................................GGUU.GAACCGUAAA
JGI24422J19971_10442158/33-79               CGGAC..............................AUGG....................................GUCC.G......UUGGAAUGU.AACC..................................................................................................................................................................................................CUUAGA....................................................................GGUU.GAACCGUAAG
JGI2172J19969_10165153/155-200              GCGGA..............................UACG....................................UCCG.C.......AGGGAUGU.GGCCC.................................................................................................................................................................................................CAGA.....................................................................GGGCU.GAACCACAAA
JGI2172J19969_10374243/221-175              GCGGA..............................UACG....................................UCCG.C......AAGGGAUGU.GGCCC.................................................................................................................................................................................................GCAG.....................................................................GGGCU.GAACCACAAA
JGI2173J19968_10119450/690-644              GCGGA..............................UACG....................................UCCG.C......AAGGGAUGU.GGCCC.................................................................................................................................................................................................GCAG.....................................................................GGGCU.GAACCACAAA
JGI2171J19970_10117997/822-776              GCGGA..............................UACG....................................UCCG.C......AAGGGAUGU.GGCCC.................................................................................................................................................................................................GCAG.....................................................................GGGCU.GAACCACAAA
TB_LI09_3_1376570/4-50                      GCGGA..............................UACG....................................UCCG.C......GCGGGAUGU.GGCC..................................................................................................................................................................................................CUCUGA....................................................................GGCU.GAACCACAAA
LGVD01087542.1/817-771                      GCGGA..............................UGCG....................................UCCG.C......ACGGGAUGU.GGCCC.................................................................................................................................................................................................UUAG.....................................................................GGGCU.GAACCACAAA
JGI24024J18818_10296176/207-161             GCGGA..............................UGCG....................................UCCG.C......ACGGGAUGU.GGCCC.................................................................................................................................................................................................UUAG.....................................................................GGGCU.GAACCACAAA
SMTZ1_10000031/24101-24147                  GCGGA..............................UACG....................................UCCG.C......ACGGGAUGU.GGCC..................................................................................................................................................................................................CAUAGA....................................................................GGCU.GAACCACAAA
JGI2173J19968_10468069/221-175              GCGGA..............................UACG....................................UCCG.C......ACGGGAUGU.GGCC..................................................................................................................................................................................................CAUAGA....................................................................GGCU.GAACCACAAA
LGVF01282102.1/355-309                      GCGGA..............................UACG....................................UCCG.C......AAGGGAUGU.GGCCC.................................................................................................................................................................................................AUUA.....................................................................GGGCU.GAACCACAAA
LGVE01222292.1/389-343                      GCGGA..............................UACG....................................UCCG.C......AAGGGAUGU.GGCCC.................................................................................................................................................................................................AUUA.....................................................................GGGCU.GAACCACAAA
LGOV01067113.1/3689-3735                    GCGGA..............................UACG....................................UCCG.C......AAGGGAUGU.GGCCC.................................................................................................................................................................................................AUUA.....................................................................GGGCU.GAACCACAAA
NC_000868.1/818641-818684                   ACUAA..............................AUAAA....................................ACG.U........GGGAUGU.CCCC..................................................................................................................................................................................................GUAAU.....................................................................GGGG.GAACCACGAG
NC_017946.1/888644-888600                   GCGGG..............................GUAAA...................................CCCG.C........GGGAUGU.UCCC..................................................................................................................................................................................................GAGUU.....................................................................GGGA.GAACCACAAA
NC_012804.1/1735891-1735934                 GCGGG..............................UUCG....................................CCCG.C........GGGAUGU.UCCG..................................................................................................................................................................................................CUCUG.....................................................................CGGA.GAACCACAAA
NC_018015.1/513605-513561                   GCGGG..............................CUCAG...................................CCCG.C........GGGAUGU.UCCG..................................................................................................................................................................................................CACUG.....................................................................CGGA.GAACCACAAA
NC_016051.1/1259118-1259075                 GCGGG..............................UUCG....................................CCCG.C........GGGAUGU.UCCG..................................................................................................................................................................................................CUCUG.....................................................................CGGA.GAACCACAAA
NZ_CP007264.1/1944164-1944207               GCGGG..............................UUCG....................................CCCG.C........GGGAUGU.UCCG..................................................................................................................................................................................................CUCUG.....................................................................CGGA.GAACCACAAA
NZ_CP008887.1/1002663-1002706               GCGGG..............................UUCG....................................CCCG.C........GGGAUGU.UCCG..................................................................................................................................................................................................CUCUG.....................................................................CGGA.GAACCACAAA
3300001592_11448690/60-103                  GCGGU..............................GGAA....................................ACCG.C........GGGAUGU.UCCG..................................................................................................................................................................................................CUCUG.....................................................................CGGA.GAACCACAAA
NZ_KE387149.1/630216-630259                 GCGGU..............................GGAA....................................ACCG.C........GGGAUGU.UCCG..................................................................................................................................................................................................CUCUG.....................................................................CGGA.GAACCACAAA
NC_012883.1/1077704-1077747                 GCGGU..............................GAAA....................................ACCG.C........GGGAUGU.UCCG..................................................................................................................................................................................................CUCUA.....................................................................CGGA.GAACCAUAAA
NC_022084.1/51943-51986                     GCGGU..............................GGAA....................................ACCG.C........GGGAUGU.UCCG..................................................................................................................................................................................................CUCUG.....................................................................CGGA.GAACCACAAA
JGI24019J35510_1000020/119249-119205        GCGGG..............................UUUAG...................................CCCG.C........GGGAUGU.UCCG..................................................................................................................................................................................................CUCUG.....................................................................CGGA.GAACCACAAA
NC_014804.1/122047-122091                   GCGGG..............................GGAAA...................................CCCG.C........GGGAUGU.UCCG..................................................................................................................................................................................................CUCUG.....................................................................CGGA.GAACCACAAA
NZ_CP006965.1/229409-229452                 GCGGG..............................GGAA....................................CCCG.C........GGGAUGU.UCCG..................................................................................................................................................................................................CUCUG.....................................................................CGGA.GAACCACAAA
NZ_CP006019.1/356037-356081                 GCGGG..............................GGAAA...................................CCCG.C........GGGAUGU.UCCG..................................................................................................................................................................................................CUAAG.....................................................................CGGA.GAACCAUAAA
NC_003413.1/849639-849596                   GCGGG..............................GUAAA...................................CCCG.C........GGGAUGU.CCCC..................................................................................................................................................................................................GGAU......................................................................GGGG.GAACCACAAA
NC_000961.1/891553-891596                   GCGGG..............................GUCAA...................................CCCG.C........GGGAUGU.CCCC..................................................................................................................................................................................................GGAU......................................................................GGGG.GAACCACAAA
NC_015474.1/1545307-1545351                 GCGGG..............................GUUAA...................................CCCG.C........GGGAUGU.CCCC..................................................................................................................................................................................................GAGCC.....................................................................GGGG.GAACCACAAA
NC_015680.1/224726-224769                   GCGGG..............................GUCAA...................................CCCG.C........GGGAUGU.UCCC..................................................................................................................................................................................................GGAC......................................................................GGGA.GAACCACAAA
NC_006624.1/1280545-1280502                 GCGGG..............................GCAGA...................................CCCG.C........GGGAUGU.UCCC..................................................................................................................................................................................................GGAA......................................................................GGGA.GAACCACAAA
NC_015865.1/869933-869890                   GCGGG..............................GCAAA...................................CCCG.C........GGGAUGU.UCCC..................................................................................................................................................................................................GUAA......................................................................GGGA.GAACCACAAA
NZ_LANF01000010.1/104355-104312             GCGGG..............................GUAGA...................................CCCG.C........GGGAUGU.UCCC..................................................................................................................................................................................................GUAA......................................................................GGGA.GAACCACAAA
NC_011529.1/120097-120140                   GCGGG..............................GCAAA...................................CCCG.C........GGGAUGU.UCCC..................................................................................................................................................................................................GUAA......................................................................GGGA.GAACCACAAA
NZ_AJLF01000001.1/197475-197432             GCGGG..............................UUCAG...................................CCCG.C........GGGAUGU.UCCC..................................................................................................................................................................................................GGAA......................................................................GGGA.GAACCACAAA
JGI24721J44947_10092924/379-432             GCGGAU.............................AAAC...................................AUCCG.C.......UGGAAUGU.AACCCU................................................................................................................................................................................................ACAAGCAA................................................................AGGGUU.GAACCAUAAA
JGI24721J26819_10019109/3371-3424           GCGGAU.............................AAAC...................................AUCCG.C.......UGGAAUGU.AACCCU................................................................................................................................................................................................AUAAGCAA................................................................AGGGUU.GAACCAUAAA
JGI24422J19971_10125801/282-234             GCGGAU.............................AAUA...................................AUCCG.U.......AGGGAUGU.AACCC.................................................................................................................................................................................................AAACG....................................................................GGGUU.GAACCGCAAA
JGI24721J26819_10947299/173-218             GCGGAC.............................GAAA...................................GUCCG.C.......AGGGAUGU.GGCC..................................................................................................................................................................................................GCAA......................................................................GGCU.GAACCAUAAA
JGI24721J26819_10001491/21482-21529         GCGGAC.............................UAACU..................................GUCCG.C.......UGGGAUGU.AGCC..................................................................................................................................................................................................AUAUA.....................................................................GGCU.GAACCGUAAA
TB_LI09_3_1044718/801-846                   GCGGAU.............................CAAA...................................GUCCG.C.......AGGGAUGU.GGCC..................................................................................................................................................................................................GCAA......................................................................GGCU.GAACCAUAAA
JGI24721J26819_10004799/3984-3939           GCGGA..............................GAAAA...................................UCCG.C.......UGGGAUGU.AACC..................................................................................................................................................................................................GUUUA.....................................................................GGUU.GAACCAUAAA
JGI20130J15003_1091000/354-398              GCGGA..............................GUAAA...................................UCCG.C.......UGGGAUGU.AACC..................................................................................................................................................................................................GAAA......................................................................GGUU.GAACCGUAAA
JGI20130J15003_1005034/5585-5630            GCGGA..............................GUAAA...................................UCCG.C.......UGGGAUGU.AACC..................................................................................................................................................................................................GAAAA.....................................................................GGUU.GAACCGUAAA
JREQ01006527.1/305-258                      GCGGAUG............................UAA...................................UGUCCG.C.......UGGGAUGU.AGCC..................................................................................................................................................................................................GUAUA.....................................................................GGCU.GAACCAUAAA
JGI2172J19969_10000042/4265-4219            GCGGAU.............................AAUU...................................GUCCG.C.......UGGGAUGU.AGCC..................................................................................................................................................................................................GCAUA.....................................................................GGCU.GAACCAUAAA
JGI24422J19971_10004830/6226-6272           GCGGA..............................UAGGUG..................................UCCG.C.......UGGGAUGU.AGCC..................................................................................................................................................................................................GUAUA.....................................................................GGCU.GAACCAUAAA
JGI2172J19969_10181609/256-210              GCGGA..............................UAGAUG..................................UCCG.C.......UGGGAUGU.AGCC..................................................................................................................................................................................................GUAUA.....................................................................GGCU.GAACCGAAAA
JGI2172J19969_10028492/394-440              GCGGA..............................UAGAUG..................................UCCG.C.......UGGGAUGU.AGCC..................................................................................................................................................................................................GUAUA.....................................................................GGCU.GAACCAUAAA
JGI24422J19971_10371442/38-84               GCGGA..............................UAGGUG..................................UCCG.C.......UGGGAUGU.AGCC..................................................................................................................................................................................................GUAUA.....................................................................GGCU.GAACCAUAAA
JGI24019J35510_1000149/57719-57764          GCGGAU.............................AAAU...................................GUCCG.C.......UGGAAUGU.GGCC..................................................................................................................................................................................................UUAA......................................................................GGCU.GAACCAUAAA
JGI24020J35080_1000786/20256-20301          GCGGAU.............................AAAU...................................GUCCG.C.......UGGAAUGU.GGCC..................................................................................................................................................................................................UUAA......................................................................GGCU.GAACCAUAAA
JGI24422J19971_10000253/1868-1822           GCGGAU.............................AGGU...................................GUCCG.C.......UGGGAUGU.GGCC..................................................................................................................................................................................................GCGUA.....................................................................GGCU.GAACCAUAAA
JGI26339J46600_10000361/3851-3897           GCGGAU.............................AGGU...................................GUCCG.C.......AGGGAUGU.GGCC..................................................................................................................................................................................................GAGAA.....................................................................GGCU.GAACCAUAAA
JGI24025J20009_10035112/1739-1692           GCGGAUG............................AAAG...................................GUCCG.C.......UGGGAUGU.AGCC..................................................................................................................................................................................................GUGCA.....................................................................GGCU.GAACCGUAAA
JGI24422J19971_10447265/312-266             GCGGAU.............................AGAU...................................GUCCG.C.......UGGGAUGU.AGCC..................................................................................................................................................................................................GUACA.....................................................................GGCU.GAACCGAAAA
JGI24422J19971_10005604/2467-2422           GCGGAC.............................GGGU...................................GUCCG.C.......UGGGAUGU.AGCC..................................................................................................................................................................................................UAUG......................................................................GGCU.GAACCAUAAA
JGI2171J19970_10311510/423-468              GCGGAU.............................AGGU...................................GUCCG.C.......UGGGAUGU.AGCC..................................................................................................................................................................................................UUUA......................................................................GGCU.GAACCAUAAA
JGI24422J19971_10083467/1365-1411           GCGGAU.............................AGGU...................................GUCCG.C.......UGGGAUGU.AGCC..................................................................................................................................................................................................GUAUU.....................................................................GGCU.GAACCAUAAA
JGI24422J19971_10004103/1823-1778           GCGGAU.............................GGGU...................................GUCCG.C.......UGGGAUGU.GGCC..................................................................................................................................................................................................UAUA......................................................................GGCU.GAACCAUAAA
JGI2172J19969_10042350/1081-1126            GCGGAU.............................GGGU...................................GUCCG.C.......UGGGAUGU.GGCC..................................................................................................................................................................................................UAUA......................................................................GGCU.GAACCAUAAA
JGI24025J20009_10133169/100-54              GCGGAU.............................AAAA...................................GUCCG.C.......UGGGAUGU.AGCC..................................................................................................................................................................................................GCAUA.....................................................................GGCU.GAACCAUAAA
JGI24422J19971_10019282/678-632             GCGGAU.............................AGAA...................................GUCCG.C.......UGGGAUGU.AGCC..................................................................................................................................................................................................GCGUA.....................................................................GGCU.GAACCAUAAA
JGI24025J20009_10005934/75-29               GCGGA..............................UGAAAG..................................UCCG.C.......UGGGAUGU.AGCC..................................................................................................................................................................................................GCAUA.....................................................................GGCU.GAACCAUAAA
JGI24025J20009_10025887/2637-2683           GCGGA..............................UGAAAG..................................UCCG.C.......UGGGAUGU.AGCC..................................................................................................................................................................................................GCAUA.....................................................................GGCU.GAACCAUAAA
JGI24025J20009_10011070/4857-4903           GCGGA..............................UGAAAG..................................UCCG.C.......UGGGAUGU.AGCC..................................................................................................................................................................................................GCGUA.....................................................................GGCU.GAACCAUAAA
JGI24025J20009_10053632/1424-1470           GCGGA..............................UGAAAG..................................UCCG.C.......UGGGAUGU.AGCC..................................................................................................................................................................................................GCGUA.....................................................................GGCU.GAACCAUAAA
JGI24422J19971_10774031/188-142             GCGGA..............................UAAAAG..................................UCCG.C.......UGGGAUGU.AGCC..................................................................................................................................................................................................GCAGA.....................................................................GGCU.GAACCAUAAA
JGI2171J19970_10721007/71-25                GCGGA..............................UAAAAG..................................UCCG.C.......UGGGAUGU.AGCC..................................................................................................................................................................................................GCAUA.....................................................................GGCU.GAACCAUAAA
JGI24025J20009_10067810/1101-1055           GCGGA..............................UAAAAG..................................UCCG.C.......UGGGAUGU.AGCC..................................................................................................................................................................................................GCAUA.....................................................................GGCU.GAACCAUAAA
JGI24025J20009_10468419/121-75              GCGGA..............................UAAAAA..................................UCCG.C.......UGGAAUGU.AGCC..................................................................................................................................................................................................GCAUA.....................................................................GGCU.GAACCAUAAA
JGI2172J19969_10020584/1314-1266            GCGGAU.............................AAGU...................................GUCCG.U.......UGGAAUGU.AGCCUA................................................................................................................................................................................................UAA.....................................................................UAGGCU.GAACCAUAAA
JGI24422J19971_10090327/1116-1068           GCGGAU.............................AAGU...................................GUCCG.U.......UGGAAUGU.AGCCUA................................................................................................................................................................................................UAA.....................................................................UAGGCU.GAACCAUAAA
JGI24422J19971_10132992/55-7                GCGGAU.............................AAGU...................................GUCCG.U.......UGGAAUGU.AGCCUA................................................................................................................................................................................................UAA.....................................................................UAGGCU.GAACCAUAAA
JGI24721J26819_10042702/773-820             GCGGA..............................UUAGAUG.................................UCCG.C.......UGGGAUGU.AGCC..................................................................................................................................................................................................GUAAA.....................................................................GGCU.GAACCAUAAA
JGI24721J26819_10782576/189-142             GCGGA..............................UUAGACA.................................UCCG.C.......UGGGAUGU.AGCC..................................................................................................................................................................................................GUAAA.....................................................................GGCU.GAACCAUAAA
GBSCES77__Contig_41123/1948-1904            GCGGA..............................CUUCA...................................UCCG.C.......UGGGAUGU.AACC..................................................................................................................................................................................................GCAU......................................................................GGUU.GAACCAUAAA
JGI20130J15003_1003712/4413-4369            GCGGA..............................CUUCA...................................UCCG.C.......UGGGAUGU.AACC..................................................................................................................................................................................................GCAU......................................................................GGUU.GAACCAUAAA
JGI20130J15003_1001502/15316-15361          GCGGAU.............................AGAA...................................AUCCG.C.......UGGGAUGU.AACC..................................................................................................................................................................................................GUUU......................................................................GGUU.GAACCAUAAA
JGI24721J26819_10470799/270-315             GCGGAU.............................GGAA...................................AUCCG.C.......UGGGAUGU.AACC..................................................................................................................................................................................................GUUU......................................................................GGUU.GAACCAUAAA
JGI20130J15003_1014452/2679-2634            GCGGAU.............................GAGA...................................AUCCG.C.......UGGGAUGU.AACC..................................................................................................................................................................................................AUUU......................................................................GGUU.GAACCAUAAA
JGI24721J26819_10066975/1900-1855           GCGGAU.............................GAGA...................................AUCCG.C.......UGGGAUGU.AACC..................................................................................................................................................................................................AUUU......................................................................GGUU.GAACCAUAAA
JGI24721J44947_10053920/3312-3267           GCGGAU.............................GAGA...................................AUCCG.C.......UGGGAUGU.AACC..................................................................................................................................................................................................AUUU......................................................................GGUU.GAACCAUAAA
JGI24721J26819_10007452/1045-1090           GCGGAC.............................UUU....................................GUCCG.C.......UGGGAUGU.AACCA.................................................................................................................................................................................................UCA......................................................................UGGUU.GAACCGUAAA
JGI24721J26819_10000566/1047-1092           GCGGAC.............................UUU....................................GUCCG.C.......UGGGAUGU.AACCA.................................................................................................................................................................................................UCA......................................................................UGGUU.GAACCGUAAA
JGI20130J15003_1040014/320-364              GCGGAC.............................AAG....................................GUCCG.C......UAGG.AUGU.AACC..................................................................................................................................................................................................GUAA......................................................................GGUU.GAACUAUAAA
JGI24721J26819_10008710/5175-5131           GCGGAC.............................AAG....................................GUCCG.C.......UGGGAUGU.AACC..................................................................................................................................................................................................GUAA......................................................................GGUU.GAACCAUAAA
JGI20130J15003_1006708/320-364              GCGGAC.............................AAG....................................GUCCG.C.......UGGGAUGU.AACC..................................................................................................................................................................................................GUAA......................................................................GGUU.GAACCAUAAA
JGI24422J19971_10000261/3582-3531           GCGGACU............................ACCAGA.................................GUCCG.C.......UGGGAUGU.AGCCC.................................................................................................................................................................................................AAACC....................................................................GGGCU.GAACCGCAAA
JGI2173J19968_10016998/1834-1885            GCGGAC.............................CAGCAGA................................GUCCG.C.......UGGGAUGU.AGCCC.................................................................................................................................................................................................AGCAC....................................................................GGGCU.GAACCGUAAA
JGI2171J19970_10271144/353-302              GCGGAC.............................CAGCAGA................................GUCCG.C.......UGGGAUGU.AGCCC.................................................................................................................................................................................................AGCAC....................................................................GGGCU.GAACCGUAAA
SMTZ1_10032630/6487-6436                    GCGGAC.............................CAACCGU................................GUCCG.C.......UGGGAUGU.GGCCCA................................................................................................................................................................................................AAC.....................................................................UGGGCU.GAACCGUAAG
JGI2172J19969_10033071/406-457              GCGGAC.............................CAGCUGU................................GUCCG.C.......UGGGAUGU.GGCCC.................................................................................................................................................................................................AGCAC....................................................................GGGCU.GAACCGUAAA
JGI24422J19971_10022574/1413-1464           GCGGAC.............................CAACCGU................................GUCCG.C.......UGGGAUGU.GGCCC.................................................................................................................................................................................................AACAC....................................................................GGGCU.GAACCGCAAA
JGI2172J19969_10002202/186-135              GCGGAC.............................CAACCGU................................GUCCG.C.......UGGGAUGU.GGCCC.................................................................................................................................................................................................AAACC....................................................................GGGCU.GAACCGCAAA
JGI24721J44947_10007540/2578-2525           GCGGAU.............................AACA...................................GUCCG.C.......UGGAAUGU.AACCCU................................................................................................................................................................................................AAUCAAAA................................................................AGGGUU.GAACCAUAAA
JGI24721J26819_10005385/10350-10403         GCGGAU.............................AACA...................................GUCCG.C.......UGGAAUGU.AACCCU................................................................................................................................................................................................AAUCAAAA................................................................AGGGUU.GAACCAUAAA
JGI2172J19969_10330441/133-180              GCGGAU.............................GCCAA..................................AUCCG.U.......UGGAAUGU.AACCU.................................................................................................................................................................................................AUA......................................................................AGGUU.GAACCAUAAA
JGI24422J19971_10230678/541-494             GCGGAU.............................GCUCG..................................GUCCG.C.......UGGAAUGU.AACCU.................................................................................................................................................................................................UUA......................................................................AGGUU.GAACCACAAA
JGI24422J19971_10330695/518-473             GCGGAU.............................AUU....................................GUCCG.C.......UGGAAUGU.AACCU.................................................................................................................................................................................................UUA......................................................................AGGUU.GAACCGUAAA
JGI2171J19970_10787211/272-227              GCGGAU.............................AUU....................................GUCCG.C.......UGGAAUGU.AACCU.................................................................................................................................................................................................UUA......................................................................AGGUU.GAACCGUAAA
JGI2172J19969_10018448/977-1022             GCGGA..............................CACGA...................................UCCG.C.......UGGAAUGU.AACCU.................................................................................................................................................................................................UAA......................................................................AGGUU.GAACCACAAA
JGI2171J19970_10523375/233-185              GCGGAUC............................CUUC..................................GAUCCG.U.......UGGGAUGU.AACCU.................................................................................................................................................................................................UUA......................................................................AGGUU.GAACCUCAAA
JGI24721J26819_10011755/847-896             GCGGACG............................GUGA..................................UGUCCG.C......UUGGGAUGU.AGCCU.................................................................................................................................................................................................UGA......................................................................AGGCU.GAACCGUUAA
JGI2173J19968_10000733/4783-4829            GCGGAUG............................GGC...................................CAUCCG.C.......UGGAAUGU.AACC..................................................................................................................................................................................................GUAA......................................................................GGUU.GAACCGUUAA
JGI2172J19969_10000762/8526-8480            GCGGAUG............................GGC...................................CAUCCG.C.......UGGAAUGU.AACC..................................................................................................................................................................................................GUAA......................................................................GGUU.GAACCGUUAA
NCBI_PBSM_READ_68102390/1020-1063           GGGGG..............................CAGAA...................................CCCC.C........GGGAAAU.UCCC..................................................................................................................................................................................................GCAAU.....................................................................UGGG.GAAC.AAAAA
NC_014222.1/1392579-1392536                 CGGGA..............................GUAA....................................UCCC.G.....UAGGGAAUGUAGC....................................................................................................................................................................................................GAAU........................................................................GCCGAACCCGGAA
SakLake120mDRAFT_c0000339/19224-19273       ACGGGA.............................UCCG...................................UCCCG.G.....AGAGGAAUGU.GGUCC.................................................................................................................................................................................................UUCU.....................................................................GGACU.GAACCUAGGU
NC_009464.1/994905-994839                   CGGGA..............................UACGU...................................UCCC.G......CCGGGAUGU.GGCCUAUCC.............................................................................................................................................................................................AUAUUCAUCAUGACA......................................................GGAUAGGUU.GAACCAGGAA
NZ_JMIY01000003.1/337389-337437             GCGGGA.............................GAAAA..................................UCCCG.C.......AGGAAUGU.GGCCC.................................................................................................................................................................................................AUAA.....................................................................GGGCU.GAACCGUAAA
NC_014253.1/592639-592588                   ACGGGA.............................UGUUA..................................UCCCG.U.......CGGAAUGU.GACUCA................................................................................................................................................................................................AAAUA...................................................................UGAGUU.GAACCAUGAA
WSSedA2C_c207490/72-126                     UGGGA..............................UCCG....................................UCCC.A..UUGAAAGGAAUGUAGCUUUU................................................................................................................................................................................................UAAA....................................................................AAAAGCCGAACCUUAGG
WSSedA1TJGI_c024695/624-678                 UGGGA..............................UCCG....................................UCCC.A..UUGAAAGGAAUGUAGCUUUU................................................................................................................................................................................................UAAA....................................................................AAAAGCCGAACCUUAGG
JGI26437J51864_10646690/117-172             UGGGA..............................UCCG....................................UCCC.A..UUGAAAGGAAUGUAGCUUUUU...............................................................................................................................................................................................AAA....................................................................AAAAAGCCGAACCUCAGG
WSSedB1B2_c010830/452-507                   UGGGA..............................UCCG....................................UCCC.A..UUGAAAGGAAUGUAGCUUUUU...............................................................................................................................................................................................AAA....................................................................AAAAAGCCGAACCUUAGG
JGI20214J14112_1483376/5-54                 CGGGA..............................GUGA....................................UCCC.G......CCGGAAUGU.GGCUUA................................................................................................................................................................................................AGACC...................................................................UAAGCU.GAACCCUUGA
NC_015676.1/1281814-1281760                 CGGGA..............................UAUAU...................................UCCC.G......UAGGGAUGU.GAUUCGUU..............................................................................................................................................................................................AAACC.................................................................GAUGAAUU.GAACCAUGAA
JGI24020J35080_1007792/2787-2832            CGGGA..............................GAGA....................................UCCC.G......CUGGGAUGU.GGCCA.................................................................................................................................................................................................UUU......................................................................UGGCU.GAACCGUAAA
JGI24724J26744_10037895/1732-1679           UGGGA..............................GAGA....................................UCCC.G......CUGGAAUGU.GGCCCUGA..............................................................................................................................................................................................AAAAAG.................................................................UCGGGCU.GAACCGUGAA
LWFCAn_GLQU6AQ01BL2KP/265-213               GCGGG..............................AUUCGUA.................................CCCG.U...UGAAAGGAAUGU.AGCCC.................................................................................................................................................................................................GUAA.....................................................................GGGCU.GAACCUUGAG
JGI24730J26740_1001090/9520-9567            CGGGA..............................GGAGA...................................UCCC.G......CAGGGAUGU.GGCUC.................................................................................................................................................................................................AACA.....................................................................GAGCU.GAACCGUAAA
taComm3_C6796/6853-6906                     ACGGGA.............................UGCG...................................UCCCG.U.....CAAGGAAUGU.GGCCCGG...............................................................................................................................................................................................UCUU...................................................................CCGGGCU.GAACCUGAAA
NZ_AGIY02000001.1/329402-329455             ACGGGA.............................UGCG...................................UCCCG.U.....CAAGGAAUGU.GGCCCGG...............................................................................................................................................................................................UCUU...................................................................CCGGGCU.GAACCUGAAA
TB_LI09_4_10122878/413-459                  CGGGG..............................CCCG....................................CCCC.G......GUGGGAUGU.GGCCC.................................................................................................................................................................................................GCGA.....................................................................GGGCU.GAACCGUAAA
TB_LI09_4_10800703/157-203                  CGGGG..............................UACG....................................CCCC.G......GUGGGAUGU.GGCCC.................................................................................................................................................................................................GAAA.....................................................................GGGCU.GAACCGUAAA
BDMC2_contig02027/540-492                   CGGGAU.............................AGU....................................AUCCC.G.....AAAGGAAUGU.AGCUU.................................................................................................................................................................................................AUCC.....................................................................AAGCU.GAACCUUGAG
NC_011832.1/2661123-2661072                 CGGGA..............................UCCG....................................UCCC.G....UAAAGGAAUGU.AGCUCAA...............................................................................................................................................................................................AAU....................................................................UUGAGCU.GAACCUUGGU
JGI20225J20221_1000037/100793-100845        GCGGGA.............................UUCG...................................UCCCG.U...UAAAAGGAAUGU.AGCCUG................................................................................................................................................................................................UCA.....................................................................CAGGCU.GAACCUUGAG
WSSedL1Cam_c0003/103534-103482              GCGGGA.............................UUCG...................................UCCCG.U...UAAAAGGAAUGUAGCCUG.................................................................................................................................................................................................UUA......................................................................CAGGCCGAACCUUGAG
JGI24729J20445_1007040/2798-2848            CGGGA..............................UCCG....................................UCCC.G....UUAAGGAAUGUAGCACG.................................................................................................................................................................................................GAAA.....................................................................CGUGCCGAACCUGAGG
3300000558_10037240/1302-1247               GCGGGA.............................UACG...................................UCCCG.UGUUGAAAAGGAAUGUAGCCC..................................................................................................................................................................................................UCUUU.....................................................................GGGCCGAACCUNAGG
3300000568_10759524/62-6                    GCGGGA.............................UACG...................................UCCCG.U...UGAAAGGAAUGUAGCUCU.................................................................................................................................................................................................CAAAAAA..................................................................GGGGCCGAACCUUAGG
3300000032_0445971/908-852                  GCGGGA.............................UACG...................................UCCCG.U...UGAAAGGAAUGUAGCUCU.................................................................................................................................................................................................CAAAAAA..................................................................GGGGCCGAACCUUAGG
3300000568_10718528/26-82                   GCGGGA.............................UACG...................................UCCCG.U...UGAAAGGAAUGUAGCUCU.................................................................................................................................................................................................CAAAAAA..................................................................GGGGCCGAACCUUAGG
3300001567_10000590/50837-50893             GCGGGA.............................UACG...................................UCCCG.U...UGAAAGGAAUGUAGCUCU.................................................................................................................................................................................................CAAAAAA..................................................................GGGGCCGAACCUUAGG
3300000568_10082522/368-421                 ACGGGA.............................UCUG...................................UCCCG.U...UGAAAGGAAUGUAGCUC..................................................................................................................................................................................................GUUAAA....................................................................GAGCCGAACCUUAGG
3300001567_10000995/27743-27691             ACGGGA.............................UCCG...................................UCCCG.U...UGAAAGGAAUGUAGCUC..................................................................................................................................................................................................GUAAA.....................................................................GAGCCGAACCUUAGG
JGI26437J51864_10005597/1881-1829           ACGGGA.............................UCCG...................................UCCCG.U...UGAAAGGAAUGUAGCUC..................................................................................................................................................................................................CACGU.....................................................................GAGCCGAACCUUAGG
lwComb_BCIB16813_x1/697-749                 ACGGGA.............................UCCG...................................UCCCG.U...UGAAAGGAAUGUAGCUC..................................................................................................................................................................................................CACGU.....................................................................GAGCCGAACCUUAGG
WSSedA1Ba3_1028801/186-238                  ACGGGA.............................UCCG...................................UCCCG.U...UGAAAGGAAUGUAGCUC..................................................................................................................................................................................................UACGU.....................................................................GAGCCGAACCUUAGG
WSSedA1Ba3_1008109/557-609                  ACGGGA.............................UCCG...................................UCCCG.U...UGAAAGGAAUGUAGCUC..................................................................................................................................................................................................CACGU.....................................................................GAGCCGAACCUUAGG
WSSedA1TJGI_c023358/396-344                 ACGGGA.............................UCCG...................................UCCCG.U...UGAAAGGAAUGUAGCUC..................................................................................................................................................................................................CACGU.....................................................................GAGCCGAACCUUAGG
JGI26437J51864_10016078/877-823             GCGGGA.............................UGCG...................................UCCCG.U...UGAAAGGAAUGUAGCUCUG................................................................................................................................................................................................UAA.....................................................................CAGAGCCGAACCUUAGG
LWFCAn_GLQU6AQ01EP314/386-333               ACGGGA.............................UGCG...................................UCCCG.U...UGAAAGGAAUGUAGCUCA.................................................................................................................................................................................................GCAA.....................................................................UGAGCCGAACCUUAGG
JGI24729J20445_1011542/712-765              CGGGA..............................UCCG....................................UCCC.G.UUGGAAAGGAAUGUAGCUCA.................................................................................................................................................................................................CCAA.....................................................................UGAGCCGAACCUUACA
3300001580_10004398/7500-7446               CGGGA..............................UUCG....................................UCCC.G.UAGAGAAGGAAUGUAGCUCA.................................................................................................................................................................................................GGAAA....................................................................UGAGCCGAACCUUAGG
JGI24729J20445_1004823/1184-1131            CGGGA..............................UCCG....................................UCCC.G.GUGAAAAGGAAUGUAGCUCA.................................................................................................................................................................................................GCAA.....................................................................UGAGCCGAACCUUAGG
JGI24732J26686_1094881/48-1                 CGGGA..............................UCCG....................................UCCC.G.GUGAAAAGGAAUGUAGCUCA.................................................................................................................................................................................................GCAA.....................................................................UGAGCCGAAC......
JGI24729J20445_1001141/9710-9763            CGGGA..............................UCCG....................................UCCC.G.AUGAAAAGGAAUGUAGCUCA.................................................................................................................................................................................................GCAA.....................................................................UGAGCCGAACCUUAGG
TB_GS10_10_10036752/1072-1125               CGGGA..............................UCCG....................................UCCC.G.AUGAAAAGGAAUGUAGCUCA.................................................................................................................................................................................................GCAA.....................................................................UGAGCCGAACCUUAGG
JGI24730J26740_1018719/53-106               CGGGA..............................UACUU...................................UCCC.G.UAGACAAGGAAUGUAGCCC..................................................................................................................................................................................................UCUUU.....................................................................GGGCCGAACCUUAGG
SakLake120mDRAFT_c0042489/330-276           CGGGAU.............................ACAA...................................GUCCC.G.UGUAAAAGGAAUGUAGCCC..................................................................................................................................................................................................UCUUU.....................................................................GGGCCGAACCUUAGG
3300001605_10380848/193-245                 CGGGA..............................UACG....................................UCCC.G.UGUUGAAGGAAUGUAGCCC..................................................................................................................................................................................................UCUUU.....................................................................GGGCCGAACCUCAGG
3300000032_0318192/212-159                  CGGGA..............................UACG....................................UCCC.GUAUGAAAAGGAAUGUAGCCC..................................................................................................................................................................................................UCUUU.....................................................................GGGCCGAACCUUAGG
3300000558_10012475/6222-6275               CGGGA..............................UACG....................................UCCC.GUAUGAAAAGGAAUGUAGCCC..................................................................................................................................................................................................UCUUU.....................................................................GGGCCGAACCUUAGG
3300001567_10108382/569-622                 CGGGA..............................UACG....................................UCCC.GUGUGAAAAGGAAUGUAGCCC..................................................................................................................................................................................................UCUUU.....................................................................GGGCCGAACCUUAGG
3300001580_10224100/558-611                 CGGGA..............................UACG....................................UCCC.GUGUGAAAAGGAAUGUAGCCC..................................................................................................................................................................................................UCUUU.....................................................................GGGCCGAACCUUAGG
JGI26437J51864_10657425/97-44               CGGGA..............................UACG....................................UCCC.GUAUGAAAAGGAAUGUAGCCC..................................................................................................................................................................................................UCUUU.....................................................................GGGCCGAACCUUAGG
3300001580_10162759/554-608                 CGGGAU.............................AAC....................................GUCCC.GUAUGAAAAGGAAUGUAGCCC..................................................................................................................................................................................................UCUUU.....................................................................GGGCCGAACCUUAGG
3300001567_10107871/571-625                 CGGGAU.............................AAA....................................GUCCC.GUGUGAAAAGGAAUGUAGCCC..................................................................................................................................................................................................UCUUU.....................................................................GGGCCGAACCUUAGG
JGI24728J21555_1000054/38560-38510          CGGGA..............................CCAG....................................UCCC.G....UUAAGGAAUGU.GGCCUG................................................................................................................................................................................................AUAU....................................................................CAGGCU.GAACCUUUGG
SL_5KL_010_SED_10012660/440-389             CGGGA..............................GCUU....................................UCCC.G....UUAAGGAAUGU.GGCUU.C...............................................................................................................................................................................................AUUG...................................................................GCAAGCC.GAACCUGGAG
SL_5KL_010_SED_10011794/2661-2714           CGGGA..............................UCGC....................................UCCC.G....UCAAGGAAUGU.GGCUU.C...............................................................................................................................................................................................AAUUCA.................................................................GUAAGCC.GAACCUGGAG
JGI2065J20421_1127642/79-128                CGGGA..............................UUCG....................................UCCC.G..UUCAAAGGAAUGU.AGCC..................................................................................................................................................................................................UUACC.....................................................................GGCU.GAACCUUGAG
2013877062/961-1010                         CGGGA..............................UUCG....................................UCCC.G..UUCAAAGGAAUGU.AGCC..................................................................................................................................................................................................UUACC.....................................................................GGCU.GAACCUUGAG
BMHB3a_c117030/389-438                      CGGGA..............................UUCG....................................UCCC.G..UUCAAAGGAAUGU.AGCC..................................................................................................................................................................................................UUACC.....................................................................GGCU.GAACCUUGAG
BMHB3a_c11385/71-22                         CGGGA..............................UUCG....................................UCCC.G..UUCAAAGGAAUGU.AGCC..................................................................................................................................................................................................UUACC.....................................................................GGCU.GAACCUUGAG
JGI24730J26740_1000056/41101-41154          CGGGA..............................UUCG....................................UCCC.G.UUACAAAGGAAUGUAGCCC..................................................................................................................................................................................................UUACUU....................................................................GGGCCGAACCUUGAG
NC_009712.1/1906137-1906085                 CGGGA..............................UUCG....................................UCCC.G.UUACAAAGGAAUGUAGCCC..................................................................................................................................................................................................GUCAU.....................................................................GGGCCGAACCUUGAG
PRSSGFe2_Sequence0000007570/3311-3258       CGGGA..............................UUCG....................................UCCC.G.UUAAAAAGGAAUGUAGCCC..................................................................................................................................................................................................UUACGU....................................................................GGGCCGAACCUUGAG
JGI26339J46600_10050974/104-156             CGGGA..............................UCCG....................................UCCC.G.UUCUAAAGGAAUGUAGCCC..................................................................................................................................................................................................GCGAU.....................................................................GGGCCGAACCUUGAG
SL_3KL_010_SED_10003966/9606-9558           CGGGA..............................UCUA....................................UCCC.G....UAAAGGAAUGU.GGCUC.................................................................................................................................................................................................AAAA.....................................................................GAGCU.GAACCUGGAG
SL_3KL_010_SED_10034542/3130-3178           CGGGA..............................UCUU....................................UCCC.G....UAAAGGAAUGU.GGCUC.................................................................................................................................................................................................AUAC.....................................................................GAGCU.GAACCUGGAG
JGI12104J13512_1003036/8013-7965            CGGGA..............................UCCG....................................UCCC.G.....UUAGGAAUGU.AGCCUG................................................................................................................................................................................................AUU.....................................................................CAGGCU.GAACCUGGUG
JGI11944J13513_1000334/17500-17548          CGGGA..............................UCCG....................................UCCC.G.....UUAGGAAUGU.AGCCUG................................................................................................................................................................................................AUU.....................................................................CAGGCU.GAACCUGGUG
PCEOT_contig21575/446-398                   CGGGA..............................UCCG....................................UCCC.G.....UUAGGAAUGU.AGCCUG................................................................................................................................................................................................AUU.....................................................................CAGGCU.GAACCUGGUG
JGI24730J26740_1152247/310-262              CGGGA..............................UUAG....................................UCCC.G.....UUAGGUAUGU.GGCCU.................................................................................................................................................................................................GAAAA....................................................................AGGCU.GAACCUGGAG
3300001580_10002056/12087-12136             CGGGA..............................UCCG....................................UCCC.G....UGAAGGAAUGU.GGCGUC................................................................................................................................................................................................UCU.....................................................................GACGCU.GAACCUGAUG
JGI26437J51864_10233459/229-178             CGGGA..............................UCCG....................................UCCC.G....UGAAGGAAUGU.GGCGUUU...............................................................................................................................................................................................UUC....................................................................AGACGCU.GAACCUGAGG
JGI24730J26740_1087991/503-453              CGGGA..............................UACG....................................UCCC.G.....UAAGGAAUGU.AGCCUG................................................................................................................................................................................................AAAAA...................................................................UAGGCU.GAACCUUGGA
JGI24731J21663_1016982/1473-1423            CGGGA..............................UCCG....................................UCCC.G...UGCAAGGAAUGU.GGCGG.................................................................................................................................................................................................UUCAU....................................................................CCGCU.GAACCUCAGG
JGI24732J26686_1102613/402-352              CGGGA..............................UCCG....................................UCCC.G...UGCAAGGAAUGU.GGCGG.................................................................................................................................................................................................UUCAU....................................................................CCGCU.GAACCUCAGG
NZ_CM001555.1/718118-718169                 CGGGA..............................UCAG....................................UCCC.G....UGAAGGAAUGU.GGCGC.................................................................................................................................................................................................GAAACCA..................................................................GCGCU.GAACCUGAAG
JGI24712J26585_10534437/165-211             CGGGA..............................UACG....................................UCCC.G....GGAAGGAAUGU.GGCG..................................................................................................................................................................................................GAAA......................................................................CGCU.GAACCUGAGG
NZ_JXOJ01000004.1/7876-7922                 CGGGA..............................UACG....................................UCCC.G....AAAAGGAAUGU.GGCG..................................................................................................................................................................................................GAAA......................................................................CGCU.GAACCUGAGG
NC_009051.1/1680920-1680874                 CGGGA..............................UACG....................................UCCC.G....AAAAGGAAUGU.GGCG..................................................................................................................................................................................................GAAA......................................................................CGCU.GAACCUGAGG
NZ_JMIO01000049.1/18527-18573               CGGGA..............................UACG....................................UCCC.G....AAAAGGAAUGU.GGCG..................................................................................................................................................................................................GAAA......................................................................CGCU.GAACCUGAGG
JGI24712J26585_10228661/308-354             CGGGA..............................UACG....................................UCCC.G....GAAAGGAAUGU.GGCG..................................................................................................................................................................................................GAAA......................................................................CGCU.GAACCUGAGG
JGI24707J26582_10055176/84-39               CGGGA..............................UACG....................................UCCCUG......AAGGAAUGU.GGCG..................................................................................................................................................................................................GAAA......................................................................CGCU.GAACCUGAGG
JGI24707J26582_10007021/73-118              CGGGA..............................UACG....................................UCCCUG......AAGGAAUGU.GGCG..................................................................................................................................................................................................GAAA......................................................................CGCU.GAACCUGAGG
JGI24708J26588_10445994/46-1                CGGGA..............................UACG....................................UCCCUG......AAGGAAUGU.GGCG..................................................................................................................................................................................................GAAA......................................................................CGCU.GAACCUGAGG
JGI24711J26586_10009933/1842-1797           CGGGA..............................UACG....................................UCCCUG......AAGGAAUGU.GGCG..................................................................................................................................................................................................GAAA......................................................................CGCU.GAACCUGAGG
JGI24500J29687_10006466/556-601             CGGGA..............................UACG....................................UCCCUG......AAGGAAUGU.GGCG..................................................................................................................................................................................................GAAA......................................................................CGCU.GAACCUGAGG
3300000568_10010387/293-339                 CGGGA..............................UACG....................................UCCC.G....GAAAGGAAUGU.GGCG..................................................................................................................................................................................................GAAA......................................................................CGCU.GAACCUGAGG
3300000032_0492979/132-178                  CGGGA..............................UACG....................................UCCC.G....GAAAGGAAUGU.GGCG..................................................................................................................................................................................................GAAA......................................................................CGCU.GAACCUGAGG
3300000032_0511128/210-256                  CGGGA..............................UACG....................................UCCC.G....GAAAGGAAUGU.GGCG..................................................................................................................................................................................................GAAA......................................................................CGCU.GAACCUGAGG
3300000032_0037457/630-584                  CGGGA..............................UACG....................................UCCC.G....GAAAGGAAUGU.GGCG..................................................................................................................................................................................................GAAA......................................................................CGCU.GAACCUGAGG
3300000507_100942/577-624                   ACGGGA.............................UACG...................................UCCCG.G.....AAAGGAAUGU.GGCG..................................................................................................................................................................................................GCAA......................................................................CGCU.GAACCUGAGG
JGI24713J26584_10001369/2226-2272           CGGGA..............................UACG....................................UCCC.G....GAAAGGAAUGU.GGCG..................................................................................................................................................................................................GAAA......................................................................CGCU.GAACCUGAGG
3300001592_10015540/752-702                 CGGGA..............................UGCG....................................UCCC.G....UGAAGGAAUGU.GGCGUG................................................................................................................................................................................................GGAA....................................................................CACGCU.GAACCUGGAU
3300000032_0000829/1108-1158                CGGGA..............................UGCG....................................UCCC.G....UGAAGGAAUGU.GGCGUG................................................................................................................................................................................................GCAA....................................................................CACGCU.GAACCUGGAU
3300000558_12043292/53-104                  CGGGA..............................UGCG....................................UCCC.G....UGAAGGAAUGU.GGCGUG................................................................................................................................................................................................GCAA....................................................................CACGCUUGAACCUGGAU
3300000568_10821221/73-23                   CGGGA..............................UGCG....................................UCCC.G....UGAAGGAAUGU.GGCGUG................................................................................................................................................................................................GGAA....................................................................CACGCU.GAACCUGGAU
3300001567_10009047/577-629                 CGGGA..............................UUCG....................................UCCC.G...GGAUAGGAAUGU.GGCUCA................................................................................................................................................................................................UCUAC...................................................................UGAGCU.GAACCUGAAG
3300001592_10165112/124-175                 ACGGGA.............................UUUG...................................UCCCG.G.....AAAGGAAUGU.GGCUC.................................................................................................................................................................................................UCCAUU...................................................................GAGCU.GAACCUGAGG
3300001567_10003826/5679-5730               ACGGGA.............................UUCG...................................UCCCG.G.....AAAGGAAUGU.GGCUCA................................................................................................................................................................................................CCAU....................................................................UGAGCU.GAACCUGAGG
3300000032_0010281/14322-14272              CGGGA..............................UACG....................................UCCC.G....CGAAGGAAUGU.GGCCCG................................................................................................................................................................................................UCUU....................................................................CGGGCU.GAACCUGUAG
JGI12104J13512_1001025/6838-6890            CGGGA..............................UGCG....................................UCCC.G....UCAAGGAAUGU.GGCCCG................................................................................................................................................................................................UUCCAU..................................................................CGGGCU.GAACCUGAAA
taComm3_C10759/580-529                      CGGGA..............................UGCG....................................UCCC.G....UCAAGGAAUGU.GGCUCG................................................................................................................................................................................................UCUUU...................................................................CGAGCU.GAACCUGAAA
3300001592_10896941/243-192                 CGGGA..............................UACG....................................UCCC.G....UGAAGGAAUGU.GGCUCG................................................................................................................................................................................................UCUUU...................................................................CGAGCU.GAACCUGAAA
2227094145/323-269                          CGGGA..............................UCCG....................................UCCC.G......UUGGAAUG..UAGCCGC...............................................................................................................................................................................................GGAAAAAAAG.............................................................GCGGCUG..AACCGUGAA
2227164185/1201-1252                        CGGGA..............................UCCG....................................UCCC.G......UUGGAAUGU.GGCUG.................................................................................................................................................................................................UAAUAACGU................................................................CAGCU.GAACCGUGAA
2226969280/1286-1337                        CGGGA..............................UACG....................................UCCC.G......UUGGAAUGU.GGCUG.................................................................................................................................................................................................UAAUAACGU................................................................CAGCU.GAACCGUGAA
JGI20163J15578_10187233/825-772             CGGGA..............................UCCG....................................UCCC.G......UUGGAAUGU.GGCUGC................................................................................................................................................................................................UAAAAGCAU...............................................................GCGGCU.GAACCGUGAA
JGI996J12353_1000527/5644-5593              CGGGA..............................UCCG....................................UCCC.G......UUGGAAUGU.GGCUGC................................................................................................................................................................................................AAAAACA.................................................................GUAGCU.GAACCGUGAA
2227035939/2727-2778                        CGGGA..............................UCCG....................................UCCC.G......UUGGAAUGU.GGCUGC................................................................................................................................................................................................AAAAACA.................................................................GUAGCU.GAACCGUGAA
2227538537/5296-5245                        CGGGA..............................UCCG....................................UCCC.G......UUGGAAUGU.GGCUGC................................................................................................................................................................................................AAAAACA.................................................................GUAGCU.GAACCGUGAA
IMNBL1_c0047771/55-4                        CGGGA..............................UCCG....................................UCCC.G......UUGGAAUGU.GGCUGC................................................................................................................................................................................................AAAAACA.................................................................GUAGCU.GAACCGUGAA
2226957925/288-237                          CGGGA..............................UCCG....................................UCCC.G......UUGGAAUGU.GGCUGC................................................................................................................................................................................................AAAAACA.................................................................GUAGCU.GAACCGUGAA
2227477430/52-1                             CGGGA..............................UCCG....................................UCCC.G......UUGGAAUGU.GGCUGC................................................................................................................................................................................................AAAAACA.................................................................GUAGCU.GAACCGUGAA
2227211080/136-82                           CGGGA..............................UCCG....................................UCCC.G......UUGGAAUGU.GGCCGC................................................................................................................................................................................................GAAAAAAAAG..............................................................GCGGCU.GAACCGUGAA
2227517699/3271-3325                        CGGGA..............................UCCG....................................UCCC.G......UUGGAAUGU.GGCCGC................................................................................................................................................................................................GGAAAAAAAG..............................................................GCGGCU.GAACCGUGAA
IMNBL1_c0279633/244-298                     CGGGA..............................UCCG....................................UCCC.G......UUGGAAUGU.GGCCGC................................................................................................................................................................................................GGAAAAAAAG..............................................................GCGGCU.GAACCGUGAA
JGI994J12354_10081286/57-3                  CGGGA..............................UCCG....................................UCCC.G......UUGGAAUGU.GGCCGC................................................................................................................................................................................................AGAAAAAAAG..............................................................GCGGCU.GAACCGUGAA
2227618780/56-2                             CGGGA..............................UCCG....................................UCCC.G......UUGGAAUGU.GGCCGC................................................................................................................................................................................................AGAAAAAAAG..............................................................GCGGCU.GAACCGUGAA
IMNBL1_c0051091/1242-1296                   CGGGA..............................UCCG....................................UCCC.G......UUGGAAUGU.GGCCGC................................................................................................................................................................................................AGAAAAAAAG..............................................................GCGGCU.GAACCGUGAA
JGI994J12354_10078750/57-3                  CGGGA..............................UCCG....................................UCCC.G......UUGGAAUGU.GGCCGC................................................................................................................................................................................................AGAAAAAAAG..............................................................GCGGCU.GAACCGUGAA
IMNBL1_c0049435/1175-1227                   CGGGA..............................UCCG....................................UCCC.G......UUGGAAUGU.GGCCGC................................................................................................................................................................................................GAUAAAAG................................................................GCGGCU.GAACCGUGAA
2227139717/365-311                          CGGGA..............................UCCG....................................UCCC.G......UUGGAAUGU.GGCCGC................................................................................................................................................................................................AGAAAAAAA..............................................................GGCGGCU.GAACCGUGAA
JGI994J12354_10115912/1015-961              CGGGA..............................UCCG....................................UCCC.G......UUGGAAUGU.GGCCGC................................................................................................................................................................................................AGAAAAAAA..............................................................GGCGGCU.GAACCGUGAA
IMNBL1_c0291723/33-87                       CGGGA..............................UCCG....................................UCCC.G......UUGGAAUGU.GGCCGC................................................................................................................................................................................................AGAAAAAAA..............................................................GGCGGCU.GAACCGUGAA
3300000594_10398/31-76                      CGGGA..............................UGCG....................................UCCC.G......CCGGAAUGU.GGCUA.................................................................................................................................................................................................ACA......................................................................UAGCU.GAACCGUGAA
NC_017034.1/356660-356705                   CGGGA..............................UGCG....................................UCCC.G......CCGGAAUGU.GGCUA.................................................................................................................................................................................................ACA......................................................................UAGCU.GAACCGUGAA
SL_5KL_010_SED_10351708/176-228             CGGGAU.............................AAA....................................AUCCC.G......UUGGAAUGU.GAUCUUU...............................................................................................................................................................................................AAAGA..................................................................AAAGAUU.GAACCAUGAA
NC_018876.1/2608031-2608076                 CGGGA..............................UGUG....................................UCCC.G......UGGGAAUGU.GGCUU.................................................................................................................................................................................................UUG......................................................................AAGCU.GAACCGUGAA
JGI25321J50212_10071092/517-472             CGGGA..............................UAUG....................................UCCC.G......UGGGAAUGU.GGCUU.................................................................................................................................................................................................UUG......................................................................AAGCU.GAACCGUGAA
3300001567_10059738/145-190                 CGGGA..............................UAUG....................................UCCC.G......UGGGAAUGU.GGCUU.................................................................................................................................................................................................UUG......................................................................AAGCU.GAACCGUGAA
NZ_AZAJ01000001.1/571920-571858             CGGGA..............................UUAG....................................UCCC.G......UGGGAAUG..UAGCUUUUG.............................................................................................................................................................................................UAAUAAUUAGAAGC.......................................................CAAAAGCUG..AACCGUGAA
2231757710/31-79                            CGGGA..............................UCUG....................................UCCC.G......UGGGAAUG..UAGCUU................................................................................................................................................................................................UGAUAU..................................................................AAGCUG..AACCGUGAA
NZ_CP009517.1/1228703-1228652               CGGGAU.............................UAG....................................GUCCC.G......UUGGAAUG..UAGUCCUG..............................................................................................................................................................................................CAGG..................................................................CAGGGCUG..AACCGUGAA
B4_c_Cons7318/381-432                       CGGGA..............................UUAGU...................................UCCC.G......UUGGAGUGU.GACCCUG...............................................................................................................................................................................................CAGA...................................................................CAGGGUU.GAACCGUGAA
JGI20225J20221_1000854/92739-92688          CGGGAU.............................UAG....................................AUCCC.G......UUGGAAUGU.GGUCCUG...............................................................................................................................................................................................CAGG...................................................................CAGGGCU.GAACCGUGAA
3300000507_111820/641-590                   CGGGAU.............................UAG....................................GUCCC.G......UUGGGAUGU.GGUCCUG...............................................................................................................................................................................................CAGG...................................................................CAGGACU.GAACCGUGAA
JGI24714J26587_10012885/2658-2606           CGGGAU.............................UAG....................................GUCCC.G......UUGGAAUGU.GGUCCUGU..............................................................................................................................................................................................AGG...................................................................GCAGGGCU.GAACCAUGAA
NZ_CP009516.1/3291833-3291782               CGGGAU.............................UAG....................................AUCCC.G......UUGGGAUGU.GGUCCUG...............................................................................................................................................................................................CUGG...................................................................CAGGGCU.GAACCGUGAA
JGI24731J21663_1002020/12930-12879          CGGGAU.............................UAG....................................GUCCC.G......UUGGAAUGU.GGUCCUG...............................................................................................................................................................................................CUGG...................................................................CAGGGCU.GAACCGUGAA
JGI24731J21663_1031455/306-255              CGGGAU.............................UAG....................................GUCCC.G......UUGGAAUGU.GGUCCUG...............................................................................................................................................................................................CAAG...................................................................CAGGGCU.GAACCGUGAA
JGI12419J13241_1124316/56-108               CGGGAU.............................UAG....................................AUCCC.G......UUGGAAUGU.GGUCCUGU..............................................................................................................................................................................................AGG...................................................................GCAGGGCU.GAACCGUGAA
NZ_CP009501.1/381745-381693                 CGGGAU.............................UAG....................................AUCCC.G......UUGGAAUGU.GGUCCUGU..............................................................................................................................................................................................AGG...................................................................GCAGGGCU.GAACCGUGAA
NZ_CP009524.1/1406720-1406669               CGGGAU.............................UCG....................................GUCCC.G......UUGGAAUGU.GGUCCUG...............................................................................................................................................................................................CAGG...................................................................CAGGGCU.GAACCGUGAA
NZ_CP009520.1/1438747-1438696               CGGGAU.............................UAG....................................GUCCC.G......UUGGAAUGU.GGUCCUG...............................................................................................................................................................................................CAGG...................................................................CAGGGCU.GAACCGUGAA
NZ_CP009528.1/2670750-2670699               CGGGAU.............................UAG....................................AUCCC.G......UUGGAAUGU.GGUCCUG...............................................................................................................................................................................................CUGG...................................................................CAGGGCU.GAACCGUGAA
BMHB3a_c34562/135-186                       CGGGAU.............................UAG....................................AUCCC.G......UUGGAAUGU.GGUCCUG...............................................................................................................................................................................................CAGG...................................................................CAGGGCU.GAACCGUGAA
B3_all_c_Cons125890/461-512                 CGGGAU.............................UCG....................................AUCCC.G......UUGGAAUGU.GGUCCUG...............................................................................................................................................................................................CAGG...................................................................CAGGGCU.GAACCGUGAA
NZ_CP009515.1/2312125-2312176               CGGGAU.............................UAG....................................AUCCC.G......UCGGAAUGU.GGUCCUG...............................................................................................................................................................................................CAGG...................................................................CAGGGCU.GAACCAUGAA
NC_007355.1/3156160-3156211                 CGGGAU.............................UAG....................................AUCCC.G......UUGGAAUGU.GGUCCUG...............................................................................................................................................................................................CAGG...................................................................CAGGGCU.GAACCGUGAA
NZ_JJQY01000019.1/28722-28671               CGGGAU.............................UAG....................................AUCCC.G......UUGGAAUGU.GGUCCUG...............................................................................................................................................................................................CAGG...................................................................CAGGGCU.GAACCAUGAA
NZ_CP009503.1/3735833-3735884               CGGGAU.............................UAG....................................AUCCC.G......UUGGAAUGU.GGUCCUG...............................................................................................................................................................................................CAGG...................................................................CAGGGCU.GAACCGUGAA
JGI24731J21663_1041287/802-854              CGGGAU.............................UAG....................................AUCCC.G......UUGGAAUGU.GGUCCUGC..............................................................................................................................................................................................AAG...................................................................GCAGGGCU.GAACCGUGAA
NZ_JQLR01000001.1/2442416-2442467           CGGGAU.............................UAG....................................GUCCC.G......UUGGGAUG.UGGUCCUG...............................................................................................................................................................................................CUGG...................................................................CAGGGCUG.AACCGUGAA
NZ_JJPB01000050.1/11936-11987               CGGGAU.............................UAG....................................GUCCC.G......UUGGGAUG.UGGUCCUG...............................................................................................................................................................................................CUGG...................................................................CAGGGCUG.AACCGUGAA
NC_003552.1/2189802-2189751                 CGGGAU.............................UAG....................................GUCCC.G......UUGGAAUG.UGGCCCUG...............................................................................................................................................................................................CAGG...................................................................CAGGGCUG.AACCGUGAA
NZ_CP009506.1/3147028-3146977               CGGGAU.............................UAG....................................GUCCC.G......UUGGAAUG.UGGCCCUG...............................................................................................................................................................................................CAGG...................................................................CAGGGCUG.AACCGUGAA
WSSedB2T_c104918/74-125                     CGGGAU.............................UCG....................................AUCCC.G......UUGGGAUGU.GGCCUUG...............................................................................................................................................................................................CAGG...................................................................CAGGGCU.GAACCGUGAA
NZ_CP009508.1/2149794-2149743               CGGGAU.............................UAG....................................GUCCC.G......UUGGAAUGUGGCCCUG................................................................................................................................................................................................CAGG....................................................................CAGGGUUGAACCGUGAA
M940CN_1003840/2106-2055                    CGGGAU.............................UAG....................................GUCCC.G......UUGGAAUGUGGCCCUG................................................................................................................................................................................................CAGG....................................................................CAGGGUUGAACCGUGAA
NZ_CP009505.1/2602304-2602254               CGGGA..............................UUAGC...................................UCCC.G......UAGGAAUGU.GGCUCG................................................................................................................................................................................................AGACC...................................................................CGGGCU.GAACCGUGAA
3300001567_10002926/2776-2730               CGGGA..............................GGAA....................................UCCC.G......UAGGAAUGU.GGUCC.................................................................................................................................................................................................GACA.....................................................................GGACU.GAACCGUGAA
DHTCA2_contig15787/370-416                  CGGGA..............................GGAA....................................UCCC.G......UAGGAAUGU.GGUCC.................................................................................................................................................................................................GACA.....................................................................GGACU.GAACCGUGAA
AMWB01080572.1/1326-1372                    CGGGA..............................GGAA....................................UCCC.G......UAGGAAUG..UAGUCC................................................................................................................................................................................................GAUA....................................................................GGACUG..AACCGUGAA
3300001580_10062933/412-459                 CGGGA..............................GGGA....................................UCCC.G......UGGGAAUG..UAGCC.................................................................................................................................................................................................GGAAAAA..................................................................GGCUG..AACCGUGAA
AMWB01126899.1/489-536                      CGGGA..............................GCUA....................................UCCC.G......UGGGAAUGUGGCCCA.................................................................................................................................................................................................AAA......................................................................UGGGUUGAACCGUGAA
NC_007955.1/176502-176552                   CGGGAU.............................ACU....................................AUCCC.G......UGGGAAUG.UGGCUGAA...............................................................................................................................................................................................AAC....................................................................UUCAGCUG.AACCGUGAA
AZIB01003834.1/91-141                       CGGGAU.............................AAU....................................GUCCC.G......UAGGAGUGU.GGCUGAA...............................................................................................................................................................................................AAC....................................................................UUCAGCU.GAACCGUGAA
NZ_CP009518.1/794999-795052                 CGGGAU.............................GAGA...................................GUCCC.G......UAGGAGUGU.GGCCGAAG..............................................................................................................................................................................................UAA...................................................................CUUUGGCU.GAACCGUGAA
NZ_JRHO01000010.1/86627-86680               CGGGAU.............................GAGA...................................GUCCC.G......UAGGAGUGU.GGCCGAAG..............................................................................................................................................................................................UAA...................................................................CUUUGGCU.GAACCGUGAA
NZ_JONQ01000008.1/45804-45849               CGGGA..............................GGUG....................................UCCC.G......CCGGGAUGU.GGCUC.................................................................................................................................................................................................ACU......................................................................GAGCU.GAACCAUAAA
HCF12C_96986/646-605                        GGGAU..............................AAU.....................................AUCC.C.......UGG.AUGU.GGCU..................................................................................................................................................................................................UUAA......................................................................AGCU.GAACGAGAGG
AUXO016695324.1/1274-1233                   AGGAC..............................UAUU....................................GUCC.U.......UGG.AUGU.GGC...................................................................................................................................................................................................GUAAA......................................................................GCU.GAACGAGAGG
JGI12104J13512_1011404/2541-2501            GGGAC..............................ACA.....................................GUCC.C......AUGG.AUGU.GGC...................................................................................................................................................................................................GAAA.......................................................................GCU.GAACGAAAAG
3300001580_10676249/109-149                 GGGAC..............................ACU.....................................GUCC.C......AUGG.AUGU.GGC...................................................................................................................................................................................................GAAG.......................................................................GCU.GAACAAAAAG
08_07_CONTROL_DNA_scaffold24236_7/6049-6007 GGGA...............................UAAAU....................................UCC.C.......UGG.AUGU.GGCC..................................................................................................................................................................................................GAGAA.....................................................................GGCU.GAACAAAAAG
JGI994J12354_10354549/293-251               AGGGA..............................UAAUU...................................UCCC.U.......UGG.AUGU.GGCU..................................................................................................................................................................................................UUA.......................................................................AGCU.GAACAAGAGG
JGI24713J26584_10000181/19302-19259         CGGGAU.............................CACG...................................AUCCC.A.......UGG.AUGU.GGC...................................................................................................................................................................................................GUAAA......................................................................GCU.GAACAGAUAG
RUMENNODE_3862964_1/19057-19104             UGGGGA.............................UAAG...................................UUCCC.A.....UAUGG.AUGU.GGCC..................................................................................................................................................................................................CUAGU.....................................................................GGCU.GAACAAAAAG
AUXO010246320.1/2947-2993                   UGGGA..............................UAAGU...................................UCCC.A.....UAUGG.AUGU.GGCC..................................................................................................................................................................................................CUCGU.....................................................................GGCU.GAACAAAAAG
RUMENNODE_3957055_1/1849-1895               UGGGA..............................UAAGU...................................UCCC.A.....UAUGG.AUGU.GGCC..................................................................................................................................................................................................CUCGU.....................................................................GGCU.GAACAAAAGG
NZ_JQJK01000008.1/40819-40860               UGGGAU.............................AUA....................................AUCCC.A.......CGG.AUGU.GGC...................................................................................................................................................................................................GCAA.......................................................................GCU.GAACAAAAGA
JGI24731J21663_1049964/360-319              UGGGAU.............................UUA....................................AUCCC.A.......UGG.AUGU.GGC...................................................................................................................................................................................................GCAA.......................................................................GCU.GAACAAAAGA
B3_all_c_Cons195859/487-528                 UGGGAC.............................CUG....................................GUCCC.A.......UGG.AUGU.GGC...................................................................................................................................................................................................GCAA.......................................................................GCU.GAACAAAAGA
NC_015574.1/503676-503718                   UGAGAU.............................GUAA...................................GUCUC.A.......UGG.AUGU.GGC...................................................................................................................................................................................................GAAA.......................................................................GCU.GAACAAAAGA
2014734625/11972-12018                      UGGGACC............................AAUUAU................................GAUCCC.A.......UGG.AUGU.GGC...................................................................................................................................................................................................GAAA.......................................................................GCU.GAACAAAAGA
3300001580_10131017/51-5                    UGGGACC............................AAUUAU................................GAUCCC.A.......UGG.AUGU.GGC...................................................................................................................................................................................................GAAA.......................................................................GCU.GAACAAAAGA
3300001592_10138106/985-939                 UGGGACC............................AAUUAU................................GAUCCC.A.......UGG.AUGU.GGC...................................................................................................................................................................................................GAAA.......................................................................GCU.GAACAAAAGA
JGI24712J26585_10348213/47-4                UGGGAUC............................ACAG...................................GUCCC.A.......UGG.AUGU.GGC...................................................................................................................................................................................................GAAA.......................................................................GCU.GAACAAAAAG
JGI24711J26586_10150374/270-227             UGGGAUC............................ACAG...................................GUCCC.A.......UGG.AUGU.GGC...................................................................................................................................................................................................GAAA.......................................................................GCU.GAACAAAAAG
JGI24731J21663_1027378/1115-1069            UGGGACC............................AAUAAU................................GAUCCC.A.......UGG.AUGU.GGC...................................................................................................................................................................................................GAAA.......................................................................GCU.GAACAAAAAG
JGI24729J20445_1009801/789-835              UGGGACC............................AAUAAU................................GAUCCC.A.......UGG.AUGU.GGC...................................................................................................................................................................................................GAAA.......................................................................GCU.GAACAAAAAG
NZ_AMPO01000006.1/4040-4086                 UGGGACC............................CCUAAU................................GAUCCC.A.......UGG.AUGU.GGC...................................................................................................................................................................................................GAAA.......................................................................GCU.GAACAAAAAG
JGI20214J14112_1380804/244-198              UGGGACC............................CCUAAU................................GAUCCC.A.......UGG.AUGU.GGC...................................................................................................................................................................................................GAAA.......................................................................GCU.GAACAAAAAG
JGI24731J21663_1005210/4307-4353            UGGGACC............................UAUUAU................................GAUCCC.A.......UGG.AUGU.GGC...................................................................................................................................................................................................GAAA.......................................................................GCU.GAACAAAAAG
NC_023044.1/529281-529327                   UGGGACCA...........................GUAA.................................UGAUCCC.A.......UGG.AUGU.GGC...................................................................................................................................................................................................GAAA.......................................................................GCU.GAACAAAAAG
NZ_CP006933.1/1785014-1784968               UGGGACCA...........................GUUA.................................UGAUCCC.A.......UGG.AUGU.GGC...................................................................................................................................................................................................GAAA.......................................................................GCU.GAACAAAAAG
PRSSGFe2_Sequence0000019669/951-992         UGGGA..............................AACAA...................................UCCC.A.......UGG.AUGU.GGC...................................................................................................................................................................................................GCAA.......................................................................GCU.GAACAAAGAG
JGI12104J13512_1023983/1071-1030            UGGGA..............................UAAAU...................................UCCC.A.......UGG.AUGU.GGC...................................................................................................................................................................................................GAAA.......................................................................GCU.GAACAAAGAG
NC_015216.1/2225955-2225907                 UGGGAU.............................AAGUAAAACC.............................AUCCC.A.......UGG.AUGU.GGC...................................................................................................................................................................................................GCAA.......................................................................GCU.GAACAAAGAG
JGI2065J20421_1000005/287784-287832         UGGGAU.............................AAGUAAAACC.............................AUCCC.A.......UGG.AUGU.GGC...................................................................................................................................................................................................GCAA.......................................................................GCU.GAACAAAGAG
WSSedB2Ca_1123116/192-151                   UGGGAU.............................UUG....................................AUCCC.A.......UGG.AUGU.GGC...................................................................................................................................................................................................GCAA.......................................................................GCU.GAACAAAGAG
NZ_JQLY01000001.1/314798-314839             UGGGAU.............................AGU....................................AUCCC.A.......UGG.AUGU.GGC...................................................................................................................................................................................................GCAA.......................................................................GCU.GAACAAAGAG
B3_all_c_Cons30296/231-272                  UGGGAU.............................AUU....................................AUCCC.A.......UGG.AUGU.GGC...................................................................................................................................................................................................GCAA.......................................................................GCU.GAACAAAGAG
B3_all_c_Cons42794/295-336                  UGGGAU.............................AAU....................................AUCCC.A.......UGG.AUGU.GGC...................................................................................................................................................................................................GCAA.......................................................................GCU.GAACAAAGAG
SL_5KL_010_SED_10126917/228-187             AGGGAU.............................CAA....................................GUCCC.U.......UGG.AUGU.GGC...................................................................................................................................................................................................GUAA.......................................................................GCU.GAACAAAGAG
NZ_HG796200.1/398447-398403                 UGGGA..............................UAUUU...................................UCCC.A......UUGG.AUGU.GGCU..................................................................................................................................................................................................UUAU......................................................................AGCU.GAACAAAAAA
NZ_AELU01000003.1/71106-71058               CGAGAC.............................AAU....................................GUCUC.A.......UGG.AUGU.GGCUUUU...............................................................................................................................................................................................UAA....................................................................AAAAGCU.GAACAAAAGG
NZ_DS996911.1/39506-39554                   CGAGAC.............................AAU....................................GUCUC.A.......UGG.AUGU.GGCUUUU...............................................................................................................................................................................................UAA....................................................................AAAAGCU.GAACAAAAGG
scaffold116291_3_V1.CD-8/666-618            CGAGAC.............................AAU....................................GUCUC.A.......UGG.AUGU.GGCUUUU...............................................................................................................................................................................................UAA....................................................................AAAAGCU.GAACAAAAGG
4491416.3_NODE_1031/40283-40331             CGAGAC.............................AAU....................................GUCUC.A.......UGG.AUGU.GGCUUUU...............................................................................................................................................................................................UAA....................................................................AAAAGCU.GAACAAAAGG
scaffold101749_2_MH0011/6770-6818           CGAGAC.............................AAU....................................GUCUC.A.......UGG.AUGU.GGCUUUU...............................................................................................................................................................................................UAA....................................................................AAAAGCU.GAACAAAAGG
scaffold43629_1_V1.CD-14/589-637            CGAGAC.............................AAU....................................GUCUC.A.......UGG.AUGU.GGCUUUU...............................................................................................................................................................................................UAA....................................................................AAAAGCU.GAACAAAAGG
NZ_AELW01000005.1/70811-70763               CGAGAC.............................AAU....................................GUCUC.A.......UGG.AUGU.GGCUUUU...............................................................................................................................................................................................UAA....................................................................AAAAGCU.GAACAAAAGG
NZ_AELL01000010.1/30405-30357               CGAGAC.............................AAU....................................GUCUC.A.......UGG.AUGU.GGCUUUU...............................................................................................................................................................................................UAA....................................................................AAAAGCU.GAACAAAAGG
JGI26339J46600_10088026/219-169             GCGGGA.............................UACG...................................UCCCG.C.......CGGAAUGU.GGCUUA................................................................................................................................................................................................AGACC...................................................................UAAGCU.GAACCAUGAA
JGI24730J26740_1120805/4-51                 CGGGA..............................GAAAA...................................UCCC.G......CAGGGAUGU.GGCCU.................................................................................................................................................................................................GAUA.....................................................................AGGCU.GAACCGUAAA
LGVF01127568.1/648-697                      CGGGAU.............................AAAU...................................AUCCC.G......CAGGGAUGU.GGCCU.................................................................................................................................................................................................UUAAC....................................................................AGGCU.GAACCGUGAA
LGOV01033634.1/1312-1261                    GCGGGA.............................UAAAAUC................................UCCCG.C.......AGGGAUGU.GGCCU.................................................................................................................................................................................................UUAAC....................................................................AGGCU.GAACCGUGAA
LGVE01048678.1/619-570                      GCGGGA.............................UACG...................................UCCCG.C.......AGGAAUGU.GGCC..................................................................................................................................................................................................CCUUCAAA..................................................................GGCU.GAACCGUGAA
LGVF01407700.1/445-496                      GCGGGA.............................UACG...................................UCCCG.C.......AGGGAUGU.GGCCC.................................................................................................................................................................................................CCCUUCAA.................................................................GGGCU.GAACCGUGAA
LGVE01104961.1/973-923                      GCGGGA.............................UACG...................................UCCCG.C.......AGGGAUGU.GGCCC.................................................................................................................................................................................................CUUUCAA..................................................................GGGCU.GAACCGUGAA
LGVE01091035.1/101-150                      GCGGGA.............................UACG...................................UCCCG.C.......AGGGAUGU.GGCCC.................................................................................................................................................................................................CUUCAA...................................................................GGGCU.GAACCGUGAA
LGVE01094124.1/632-681                      GCGGGA.............................UACG...................................UCCCG.C.......AGGGAUGU.GGCCC.................................................................................................................................................................................................CUUCAA...................................................................GGGCU.GAACCAUGAA
JGI24024J18818_10368636/225-274             GCGGGA.............................UACG...................................UCCCG.C.......AGGGAUGU.GGCCC.................................................................................................................................................................................................CUUCAA...................................................................GGGCU.GAACCAUGGA
LGVF01194351.1/1341-1292                    GCGGGA.............................UACG...................................UCCCG.C.......AGGGAUGU.GGCCC.................................................................................................................................................................................................CUUCAA...................................................................GGGCU.GAACCAUGAA
PBDCA2_contig12847/760-713                  GCGGGA.............................UCCG...................................UCCCG.C.......CGGAAUGU.GGCCC.................................................................................................................................................................................................UCAC.....................................................................GGGCU.GAACCACGAA
JGI2161J19892_1008470/767-717               ACGGAC.............................CUGUAGA................................GUCCG.U.......AGGGAUGU.GGCUU.................................................................................................................................................................................................UAAU.....................................................................AAGCU.GAACCGUAAA
NC_019792.1/2417457-2417388                 CCUGUACGGC.........................UUU................................GCC..ACAG.G......UCGGGAUGU.GAUC.CG.CGGGGC........................................................................................................................................................................................CGAC............................................................GCCUCGUUGAGAUU.GAACCAGGAA
NC_021921.1/2128296-2128249                 CCUGU..............................UUAG....................................GCAG.G......ACGGAAUGU.GGCCGC................................................................................................................................................................................................CUC.....................................................................GCGGCU.GAACCACCCA
NC_019962.1/782478-782407                   CCUG...CACG........................ACGC..............................CGUGUCACAG.G......UCGGGAUGU.GAUCC...GCGGGGC.......................................................................................................................................................................................UUG............................................................GCCCCGGUCGGGAUU.GAACCAGCAA
NZ_ANPG01000166.1/1829-1769                 CCCGU..............................CACGC...................................ACGG.G......ACGAAAUGU.GGUCU.CAGGGG..........................................................................................................................................................................................AGUU..............................................................CCCCGACGGACU.GAAUCGCAAG
NC_014297.1/2507160-2507224                 CCUGCUACC..........................GUCG................................GGUCGCAG.G......CAGGAAUGU.GGUCCGCGC.............................................................................................................................................................................................GACCGG...............................................................GCGCGGACU.GAACCACCCA
NC_014729.1/2535983-2536036                 CCCGA..............................GAAC....................................UCGG.G......ACGAAAUGU.GGAGGGCGU.............................................................................................................................................................................................CGA..................................................................ACGCGCUCC.GAAUCACAAG
NC_013922.1/988031-987966                   CCUGU.UCGGC........................ACAUUCGAC.........................GCCGCCACAG.G......ACGGGAUGU.GAUCCGA...............................................................................................................................................................................................CGC....................................................................UCGGAUU.GAACCAGGAA
NZ_KB913017.1/2799470-2799545               CCUGU.UCGGCG.......................UCGA.............................CGCCACCACAG.G......UCGGGAUGU.GAUCC...GCGGGG........................................................................................................................................................................................ACCGG...........................................................CCCCGGUCGGGAUU.GAACCAGGAA
#=GC SS_cons                                <<<<<<<<<<<<<<<<<<<<<<<<<<<<<<<<<<<..........>>>>>>>>>>>>>>>>>>>>>>>>>>>>>>>>>>.>.....,..<<----..<<<<<<<<<<<<<<<<<<<<<<<<<<<<<<<<<<<<<<<<<<<<<<<<<<<<<<<<<<<<<<<<<<<...<<<<<<<<<<<<<<<<..............>>>>>>>>>>>>>>>>.....<<<<<<<...>>>>>>>.<<<<<<<<<<<<<<<<<<<<<<<<<<.......>>>>>>>>>>>>>>>>>>>>>>>>>>...........>>>>>>>>>>>>>>>>>>>>>>>>>>>>>>>>>>>>>>>>>>>>>>>>>>>>>>>>>>>>>>>>>>>..-->>,,,,,
//
