# Supplementary material for: Discovery of 20 novel ribosomal leader candidates in bacteria and archaea
Source: BMC Microbiol. 2020 May 24;20:130. doi: 10.1186/s12866-020-01823-6 (PMC7247131; doi:10.1186/s12866-020-01823-6)
Supplement: Supplementary file 4 — Additional file 4. Archive of machine-readable alignments for all r-leader motifs that include only nucleotides within the predicted motifs, and do not include any metadata. The alignments are appropriate for tasks such as performing homology searches or re-analysis of our predicted secondary structures. The alignments are stored in Stockholm format. [file 12866_2020_1823_MOESM4_ESM.zip › sto-just-motif/L13-Bacteroidia.sto]

# STOCKHOLM 1.0
#=GF ID L13-Bacteroidia
#=GF ORIGINAL_MOTIF 783	83232	0	0	fake	0	large-igrs-r63e12	jeremy	sS45_100_65_150_150_1000O5Min3l300Zd301SmSrc	cmfinder	ScwFFnfDBtl2Rwg	ethresh=0.1&nr=0&EVD=null3&cmfv=0.4&firstCmfv=0.4.0.29&currCmfv=0.4.0.29	end
AMCI01008330.1/1066-991                          AAGGGU.......................ACCCUUAAUGCCCAACCAAGAGUUAAUAGUU..AC..GUCC......UAUUUUGGCCUGGACG.UAAUGGUUGGUAAGCUC
AUXO012860029.1/1571-1495                        GGGAGGCGC..AGAU...........GAUCCUCCC....AAAGUGGGCGUGUAGAUAGCG..CGU.UGUU..........UUGGCC.GACAC.GUGUGGUCUGUG.AAUC
SRS011529_WUGC_scaffold_27015/1315-1235          UCUGGC.....CGGCCAAAA.........GCCAGC.....CACGCCGCGGAUUAAUAGUU..GC..AUCC....GUUUUAUUGGCCAGGAUG.UAAUGGUUAGGU.AAUA
RUMENNODE_4362630_1/14588-14659                  AGAGAGUC...AUUA............G.UUCUCU....CAAAAGGGUGUGUAGAUAGCGU..G..AACU..........UUGGCC.GGUUC..UGUGGUCUGUG.AAUC
scaffold15734_5_MH0046/243-321                   GGGGCGACACUCUU..........AGAAUCGCUCC....AGCAUGAGCGUGUUAAUAGUG..UC..GCGU..........AAGGCC.AUGCG.UCAUGGUUAGGG.AAUC
SRMUA_GNVGR9Q01D7VOE/237-168                     GGAUGC.....GAAAA.............GCGUCC....UCUACAAGUGUGUAGAUAGCGU.CC..AUA...........UUGGCC..UAUG.GCGUGGUCUGUG.AAUC
AUXO010978888.1/545-616                          GGGGACGC...GAAA............GUG.CCCC....CAUAUAAGUGUGUAGAUAGCGU.CC..AUA...........UUGGCC..UGUG.GCGUGGUCUGUG.AAUC
SRS048164_C2255498/534-617                       ACAGGC.....AACAAAAA..........GCCUGU....UAAUCCCACGUGUUAAUAGCU..GU..AUCUAUUAAAGAAUUUGGCC.UGAUG.CAGUGGUUAGUG.AAUC
scaffold6072_39_MH0053/450-533                   ACAGGC.....AACAAAAA..........GCCUGU....UAAUCCCACGUGUUAAUAGCU..GU..AUCUAUUAAAGAAUUUGGCC.UGAUG.CAGUGGUUAGUG.AAUC
SRS019910_WUGC_scaffold_74502/208-291            ACAGGC.....AACAAAAA..........GCCUGU....UAAUCCCACGUGUUAAUAGCU..GU..AUCUAUUAAAGAAUUUGGCC.UGAUG.CAGUGGUUAGUG.AAUC
scaffold204458_1_MH0006/1372-1304                GGGCAC.....AAAU..............GUGCCU....UCGCGACUCGUGUGGAUAGCC..U.A.UCCU..........UUGGCC.AGGA..AGACGGUCCGUG.AAUC
UnmappedStool_Broad_scaffold_711238/140-72       AGACU......GUAAU..............GGUCU...AAAAUUCUGUGCGUUAAUAGUC..UU..GCCU..........UUGGCC.GGGCA..GAUGGUUAGGA.ACAC
4491686.3.479386/127-205                         ACCCCCUC...GCAA............GAGGAGGU....UAAAACUGUGUGUUAAUAGUU..GCU.GUCC.......UUUUUGGCCUGGGCA.CAAUGGUUAGUG.AAUC
scaffold15346_2_O2.UC-24/302-371                 GUGGGCC....UUUG.............GGCCUGC.......GUCUGCGUGUUAAUAGUCU.UU..CCCG..........UUGGCC.CGGGG.AGAUGGUUAGUG.AAUC
HCF12C_103092/189-116                            AUGGGGAGU..UCUU...........AGACCCCAU......GGAUGUCGUGUUAAUAGCC..GU..GCUU..........UUGGCC.GAGUG.CGGUGGUUAGUG.AAUC
AUXO015828536.1/340-412                          GAGCC......CCUUAAAA...........GGCUC....AUUAUCUGCGUGUUAAUAGCUU.UU..CUCA..........UUGGCC.UGGGA.AAGUGGUUAGUG.AAUC
DOM022_scaffold34730_2/1753-1684                 AAGACU.....GUAAG.............AGUCUU....AAAAUCUGUGUGUUAAUAGCA..UU..UUCA..........UUGGCC.UGGA..AUGCGGUUAGUG.AAUC
scaffold19504_1_MH0036/69802-69732               AAGAC......GAUAAAA............GUCUU....AGAACCUGCGUGUUAAUAGCU..CU..UUCA..........UUGGCC.UGGAA.GGGCGGUUAGGG.AAUC
SRS048164_WUGC_scaffold_29212/2023-2093          AAGAC......GAUAAAA............GUCUU....AGAACCUGCGUGUUAAUAGCU..CU..UUCA..........UUGGCC.UGAAA.GGGUGGUUAGGG.AAUC
scaffold5875_2_MH0020/21461-21531                AAGAC......GAUAAAA............GUCUU....AGAACCUGCGUGUUAAUAGCU..CU..UUCA..........UUGGCC.UGAAA.GGGUGGUUAGGG.AAUC
scaffold6160_1_V1.UC-19/273-343                  AAGAC......GAUAAAA............GUCUU....AGAACCUGCGUGUUAAUAGCU..CU..UUCA..........UUGGCC.UGGAA.GGGUGGUUAGGG.AAUC
scaffold2340_6_MH0035/477-547                    AAGAC......GAUAAAA............GUCUU....AGAACCUGCGUGUUAAUAGCU..CU..UUCA..........UUGGCC.UGGAA.GGGUGGUUAGGG.AAUC
scaffold5721_2_MH0077/792-722                    AAGAC......GAUAAAA............GUCUU....AGAACCUGCGUGUUAAUAGCU..CU..UUCA..........UUGGCC.UGGAA.GGGUGGUUAGGG.AAUC
scaffold32997_1_MH0002/109-39                    AAGAC......GAUAAAA............GUCUU....AGAACCUGCGUGUUAAUAGCU..CU..UUCA..........UUGGCC.UGGAA.GGGUGGUUAGGG.AAUC
AUXO011504091.1/895-820                          AGAGUCACC..CUUAA..........GGUG.CUCU.....UUUUCUGCGUGUUAAUAGCUU.UU..CUCA..........UUGGCC.UGUGA.AAGCGGUUAGUG.AAUC
AUXO012576065.1/558-627                          AGCCC......UUAAU..............GGGCU...CUCUUUCUGCGUGUUAAUAGCUU.UU..CUC...........UUGGCCU.GGGA.AAGCGGUUAGUG.AAUC
AUXO017805936.1/175-245                          AGCCC......GUAAU..............GGGCU...CGCAUUCUGCGUGUUAAUAGCGU.UU..UCCG..........AUGGCC.UGGGA.GCGUGGUUAGUG.AAUC
AUXO015702136.1/1049-974                         AGGGUGUG...GUGUAA..........CACACUCU.....AAAUCUGCGUGUUAAUAGCUU.UU..CUCA..........UUGGCC.UGGGA.GAGCGGUUAGUG.AAUC
AUXO010123457.1/71-143                           AGAGUC.....CGCUAAAA..........GACUCU.....GUAUCUGCGUGUUAAUAGCG..UA..UCCU..........AUGGCCUGGGA..ACGUGGUUAGUG.AAUC
CAM_READ_0099979911/161-230                      UAGGC......AAUAAAA............GCCUA....UUAAUCUGCAUGUUAAUAGUC..UG..CUCU..........UUGGCC.GGA.C.AGACGGUUAGUG.AGUG
NOM008_scaffold29131_6/3871-3801                 AUAGGC.....AUUAAAC...........GCCUAU.....UAAUCUGCAUGUUAAUAGUC..UG..CUCU..........UUGGCC.GGA.C.AGACGGUUAGUG.AGUG
AUXO013980254.1/161-92                           AGGGGCA....AAUUG............UGCCCCU......GUAGUGCGUGUGAAUAGGG..UG..UUCU..........UUGGCC.AGAC..AUCUGGUUCGUG.AAUC
AUXO014577836.1/989-916                          AGGGCC.....CCCAGAAA..........GGCCCU.....CUCGGAGCGUGUGAAUAGUC...C..GUCU........CAUUGGCCUGAACG..GACGGUUCGGG.AAUC
2013414608/600-529                               AGGAGA.....GCGAAA............UCUCCU....CUGCGCUGUGUGUUAAUAGUU..GG..GCUU..........UUGGUC.GAGCC.UAAUGGUUAGUG.AAUC
pre-rum113-01766/19308-19380                     GAGGAG.....CGUCAGAAA.........CUCCUC......AAACCGUGUGUUAAUAGUU..GU..GUCU..........UUGGUC.GGGCG.CAACGGUUAGGG.AAUC
NZ_ADWO01000013.1/1784-1707                      GAAGAUGC...AUCUUA..........GAGUCUUC..ACAGCUUUCUUGUGUUAAUCGUG..UU..AUCU..........UUGGCC.GGGUA.UCACUGUUAGUG.AAUC
AUXO013781889.1/110-187                          GAAGAUGC...AUCUUA..........GAGUCUUC..ACAGCUUUCUUGUGUUAAUCGUG..UU..AUCU..........UUGGCC.GGGUA.UCACUGUUAGUG.AAUC
AUXO016535493.1/268-342                          GGGAGGUUC..UUA............GAAUC.CCC....GCGGGUGACGUGUAAAUAGCGU.UU..GUCU..........UUGGCC.GGACU.ACGUGGUUUGUG.AAUC
AUXO012398056.1/1683-1756                        GGGGACAU...GAAA............AUG.CCCC....CAAAUCAGUGUGUGAAUAGCG..AAA.UCCU.........AUUAGCC.GGGA..ACGCGGUUCGUG.AAGC
scaffold11907_5_MH0040/2845-2774                 GCAGGC.....AGAAA.............ACCUGC......AAAGCGCGUGUUAAUAGUA..AC..GCC.......AAUUUUGGCC.GGGCG.UUAUGGUUAGUG.AAUC
scaffold25515_12_MH0059/284-355                  GCAGGC.....AGAAA.............GCCUGC......AAAGCGCGUGUUAAUAGUA..AC..GCC.......AAUUUUGGCC.GGGCG.UUAUGGUUAGUG.AAUC
AUXO015466288.1/1512-1584                        GUACCCC....CAAA.............GGGGUGC....AAAAGAGGCGUGUGAAUAGUC..C...GCAU........CAUUGGCCUGUAC..GGACGGUUCGUG.AAUC
NZ_AUFP01000001.1/13559-13481                    GAAGGU..CUACGCU.........UAGAAGCCUUC...GCGCAGAGCCGUGUUAAUAGUA..CU..UCUU..........CUGGCC.GAGAA.GUGCGGUUAGUG.AAUC
SRS062878_C3036997/256-183                       UGUGG......CUCAUUUGCAA........CCACA........CUCGCGUGUUAAUAGCC..GG..GUUU........CAUUGGCCGAAACA.CGGUGGUUAGUG.AAUC
Throat_LANL_C5730482/257-330                     UGUGGC.....UCAUUUGCA.........GCCACA........CUCGCGUGUUAAUAGCC..GG..GUUU........CAUUGGCCGAAACA.CGGUGGUUAGUG.AAUC
SRS016740_C2737901/1286-1213                     UGUGGC.....UCAUUUGCA.........GCCACA........CUCGCGUGUUAAUAGCC..GG..GUUU........CAUUGGCCGAAAAA.CGGUGGUUAGUG.AAUC
SRS014692_C1518495/385-312                       UGUGGC.....UCAUUUGCA.........GCCACA........CUCGCGUGUUAAUAGCC..GG..GUUU........CAUUGGCCGAAAAA.CGGUGGUUAGUG.AAUC
Supragingival_plaque_LANL_scaffold_252697/158-85 UGUGGC.....UCAUUUGCA.........GCCACA........CUCGCGUGUUAAUAGCC..GG..GUUU........CAUUGGCCGAAAAA.CGGUGGUUAGUG.AAUC
SRS015797_C2641570/936-1009                      UGUGGC.....UCAUUUGCA.........GCCACA........CUCGCGUGUUAAUAGCC..GG..GUUU........CAUUGGCCGAAAAA.CGGUGGUUAGUG.AAUC
SRS075404_C3410168/150-223                       UGUGGC.....UCAUUUGCA.........GCCACA........CUCGCGUGUUAAUAGCC..GG..GUUU........CAUUGGCCGAAAAA.CGGUGGUUAGUG.AAUC
SRS049147_LANL_scaffold_19223/1397-1324          UGUGGC.....UCAUUUGCA.........GCCACA........CUCGCGUGUUAAUAGCC..GG..GUUU........CAUUGGCCGAAAAA.CGGUGGUUAGUG.AAUC
SRS020856_Baylor_scaffold_43228/1090-1165        GGGG...CUA.AACU..........UAGUAACCCC....UGUGUAGAAGUGUUAAUAGUU..GAA.ACUU..........AAGGCC.AGGCU.CAACGGUUAGUG.AAUC
SRS023557_C1740022/539-614                       GGGG...CUA.AACU..........UAGUAACCCC....UGUGUAGAAGUGUUAAUAGUU..GAA.ACUU..........AAGGCC.AGGCU.CAACGGUUAGUG.AAUC
SRS023930_Baylor_scaffold_1355/765-840           GGGG...CUA.AACU..........UAGUAACCCC....UGUGUAGAAGUGUUAAUAGUUG.AU..GUUU..........AAGGCC.AGACA.CAACGGUUAGUG.AAUC
Keratinized_gingiva_LANL_scaffold_26598/469-394  GGGG...CUA.AACU..........UAGUAACCCC....UGUGUAGAAGUGUUAAUAGUUG.AU..GUUU..........AAGGCC.AGACA.CAACGGUUAGUG.AAUC
SRS045127_LANL_scaffold_9552/310-235             GGGG...CUA.AACU..........UAGUAACCCC....UGUGUAGAAGUGUUAAUAGUUG.AA..GCUU..........AAGGCC.AGGCA.CAACGGUUAGUG.AAUC
SRS057539_LANL_scaffold_47289/1537-1612          GGGG...CUA.AACU..........UAGUAACCCC....UGUGUAGAAGUGUUAAUAGUUG.AA..GCUU..........AAGGCC.AGGCU.CAACGGUUAGUG.AAUC
SRS064774_LANL_scaffold_66778/205-130            GGGG...CUA.AACU..........UAGUAACCCC....UGUGUAGAAGUGUUAAUAGUUG.AA..GCUU..........AAGGCC.AGGCU.CAACGGUUAGUG.AAUC
SRS024375_LANL_scaffold_43091/2175-2100          GGGG...CUA.AACU..........UAGUAACCCC....UGUGUAGAAGUGUUAAUAGUUG.AA..GCUU..........AAGGCC.AGGCU.CAACGGUUAGUG.AAUC
SRS045715_LANL_scaffold_76474/674-749            GGGG...CUA.AACU..........UAGUAACCCC....UGUGUAGAAGUGUUAAUAGUUG.AA..GCUU..........AAGGCC.AGGCU.CAACGGUUAGUG.AAUC
SRS013818_Baylor_scaffold_58539/3474-3399        GGGG...CUA.AACU..........UAGUAACCCC....UGUGUAGAAGUGUUAAUAGUUG.AA..GCUU..........AAGGCC.AGGCU.CAACGGUUAGUG.AAUC
SRS018439_Baylor_scaffold_27830/14827-14902      GGGG...CUA.AACU..........UAGUAACCCC....UGUGUAGAAGUGUUAAUAGUUG.AA..GCUU..........AAGGCC.AGGCU.CAACGGUUAGUG.AAUC
Palatine_Tonsils_LANL_C6199093/206-131           GGGG...CUA.AACU..........UAGUAACCCC....UGUGUAGAAGUGUUAAUAGUUG.AA..GCUU..........AAGGCC.AGGCU.CAACGGUUAGUG.AAUC
Tongue_dor_WUGI_scaffold_8501/269-344            GGGG...CUA.AACU..........UAGUAACCCC....UGUGUAGAAGUGUUAAUAGUUG.AA..GCUU..........AAGGCC.AGGCU.CAACGGUUAGUG.AAUC
SRS014470_C3713445/547-622                       GGGG...CUA.AACU..........UAGUAACCCC....UGUGUAGAAGUGUUAAUAGUUG.AA..GCUU..........AAGGCC.AGGCU.CAACGGUUAGUG.AAUC
SRS018300_C3341863/280-205                       GGGG...CUA.AACU..........UAGUAACCCC....UGUGUAGAAGUGUUAAUAGUUG.AA..GCUU..........AAGGCC.AGGCU.CAACGGUUAGUG.AAUC
SRS024441_LANL_scaffold_48252/856-931            GGGG...CUA.AACU..........UAGUAACCCC....UGUGUAGAAGUGUUAAUAGUUG.AA..GCUU..........AAGGCC.AGGCU.CAACGGUUAGUG.AAUC
SRS075404_C3567588/297-372                       GGGG...CUA.AACU..........UAGUAACCCC....UGUGUAGAAGUGUUAAUAGUUG.AA..GCUU..........AAGGCC.AGGCU.CAACGGUUAGUG.AAUC
SRS011086_WUGC_scaffold_15953/4147-4072          GGGG...CUA.AACU..........UAGUAACCCC....UGUGUAGAAGUGUUAAUAGUUG.AA..GCUU..........AAGGCC.AGGCU.CAACGGUUAGUG.AAUC
SRS013879_WUGC_scaffold_7871/156-231             GGGG...CUA.AACU..........UAGUAACCCC....UGUGUAGAAGUGUUAAUAGUUG.AA..GCUU..........AAGGCC.AGGCU.CAACGGUUAGUG.AAUC
SRS011243_Baylor_scaffold_40702/1370-1295        GGGG...CUA.AACU..........UAGUAACCCC....UGUGUAGAAGUGUUAAUAGUUG.AA..GCUU..........AAGGCC.AGGCU.CAACGGUUAGUG.AAUC
SRS014573_WUGC_scaffold_49775/908-833            GGGG...CUA.AACU..........UAGUAACCCC....UGUGUAGAAGUGUUAAUAGUUG.AA..GCUU..........AAGGCC.AGGCU.CAACGGUUAGUG.AAUC
Buccal_mucosa_LANL_scaffold_78460/760-685        GGGG...CUA.AACU..........UAGUAACCCC....UGUGUAGAAGUGUUAAUAGUUG.AA..GCUU..........AAGGCC.AGGCU.CAACGGUUAGUG.AAUC
SRS024081_LANL_scaffold_32043/406-481            GGGG...CUA.AACU..........UAGUAACCCC....UGUGUGGAAGUGUUAAUAGUUG.AU..GCUU..........AAGGCC.AGGCG.CAACGGUUAGUG.AAUC
SRS022719_LANL_scaffold_53966/5202-5277          GGGG...CUA.AACU..........UAGUAACCCC....UGUGCGGAAGUGUUAAUAGUUG.AU..GCUU..........AAGGCC.AGGCA.CAACGGUUAGUG.AAUC
SRS050669_LANL_scaffold_25595/601-676            GGGG...CUA.AACU..........UAGUAACCCC....UGUGUGGAAGUGUUAAUAGUUG.AU..GCUU..........AAGGCC.AGGCA.CAACGGUUAGUG.AAUC
SRS058336_LANL_scaffold_14781/102-27             GGGG...CUA.AACU..........UAGUAACCCC....UGUGUGGAAGUGUUAAUAGUUG.AU..GCUU..........AAGGCC.AGGCA.CAACGGUUAGUG.AAUC
SRS016342_Baylor_scaffold_48981/82-157           GGGG...CUA.AACU..........UAGUAACCCC....UGUGUGGAAGUGUUAAUAGUUG.AU..GCUU..........AAGGCC.AGGCA.CAACGGUUAGUG.AAUC
SRS018739_WUGC_scaffold_60144/1366-1291          GGGG...CUA.AACU..........UAGUAACCCC....UGUGUGGAAGUGUUAAUAGUUG.AU..GCUU..........AAGGCC.AGGCA.CAACGGUUAGUG.AAUC
SRS019126_C2043960/254-329                       GGGG...CUA.AACU..........UAGUAACCCC....UGUGUGGAAGUGUUAAUAGUUG.AU..GCUU..........AAGGCC.AGGCA.CAACGGUUAGUG.AAUC
SRS011140_Baylor_scaffold_53572/2158-2083        GGGG...CUA.AACU..........UAGUAACCCC....UGUGUGGAAGUGUUAAUAGUUG.AU..GCUU..........AAGGCC.AGGCA.CAACGGUUAGUG.AAUC
SRS019607_C2757825/1575-1500                     GGGG...CUA.AACU..........UAGUAACCCC....UGUGUGGAAGUGUUAAUAGUUG.AU..GCUU..........AAGGCC.AGGCA.CAACGGUUAGUG.AAUC
SRS057205_LANL_scaffold_32691/1114-1189          GGGG...CUA.AACU..........UAGUAACCCC....UGUGUGGAAGUGUUAAUAGUUG.AU..GCUU..........AAGGCC.AGGCA.CAACGGUUAGUG.AAUC
SRS012279_C2758674/3094-3169                     GGGG...CUA.AACU..........UAGUAACCCC....UGUGUGGAAGUGUUAAUAGUUG.AU..GCUU..........AAGGCC.AGGCA.CAACGGUUAGUG.AAUC
SRS014692_C1492733/63-138                        GGGG...CUA.AACU..........UAGUAACCCC....UGUGUAGAAGUGUUAAUAGUUG.AU..GCUU..........AAGGCC.AGGCA.CAACGGUUAGUG.AAUC
SRS057791_LANL_scaffold_82241/477-552            GGGG...CUA.AACU..........UAGUAACCCC....UGUGUAGAAGUGUUAAUAGUUG.AU..GCUU..........AAGGCC.AGGCA.CAACGGUUAGUG.AAUC
SRS014684_WUGC_scaffold_44011/3280-3355          GGGG...CUA.AACU..........UAGUAACCCC....UGUGUAGAAGUGUUAAUAGUUG.AU..GCUU..........AAGGCC.AGGCA.CAACGGUUAGUG.AAUC
SRS017533_Baylor_scaffold_27038/80-5             GGGG...CUA.AACU..........UAGUAACCCC....UGUGUAGAAGUGUUAAUAGUUG.AU..GCUU..........AAGGCC.AGGCA.CAACGGUUAGUG.AAUC
SRS043663_LANL_scaffold_17693/210-285            GGGG...CUA.AACU..........UAGUAACCCC....UGUGUAGAAGUGUUAAUAGUUG.AU..GCUU..........AAGGCC.AGGCA.CAACGGUUAGUG.AAUC
SRS013946_WUGC_scaffold_14040/788-863            GGGG...CUA.AACU..........UAGUAACCCC....AGCACAAAAGUGUUAAUAGUAA.AG..GCUU..........CUGGCC.AAGUC.UUACGGUUAGUG.AAUC
SRS013506_Baylor_scaffold_8126/301-226           GGGG...CUA.AACU..........UAGUAACCCC....AGCACAAAAGUGUUAAUAGUAA.AG..GCUU..........CUGGCC.AAGUC.UUACGGUUAGUG.AAUC
SRS014473_C1126965/422-497                       GGGG...CUA.AACU..........UAGUAACCCC....AGCACAAAAGUGUUAAUAGUAA.AG..GCUU..........CUGGCC.AAGUC.UUACGGUUAGUG.AAUC
AUXO014368639.1/674-600                          GGGGUGCC...UUUUU...........GGC.CCCC.....GAAUCUGUGUGUGAAUAGCCCAUU..UCCA..........UUGGCC.UGGAU.GGGCGGUUCGGG.AAUC
AUXO015562770.1/235-303                          CAGGC......GUAAAG.............GCUUG....UCAAAUAGCGUGUUAAUAGCU..UU..GCUU..........UUGGCC.GGGCG..AGUGGUUAGUG.AAUC
NZ_JNKX01000045.1/3997-3929                      CAAGC......GUAAAG.............GCUUG....UCAAAUAGCGUGUUAAUAGCU..UU..GCUU..........UUGGCC.GGGCG..AGUGGUUAGUG.AAUC
SRS023352_C4496944/123-46                        GAAGAU.....AAUACUUAGA........AUCUUC..AUAGCUUCUUCGUGUUAAUAGUG..AU..AUUC..........AUGGCC.GAAUA.UCAUGGUUAGUG.AAUC
SRS062544_C2920745/463-540                       GAAGAU.....AAUACUUAGA........AUCUUC..AUAGCUUCUUCGUGUUAAUAGUG..AU..AUUC..........AUGGCC.GAAUA.UUAUGGUUAGUG.AAUC
SRS019219_WUGC_scaffold_426/214-137              GAAGAU.....AACACUUAGA........AUCUUC..ACAGCUUCUUCGUGUUAAUAGUG..AU..AUUC..........AUGGCC.GAAUA.UUAUGGUUAGUG.AAUC
SRS015057_WUGC_scaffold_61382/542-619            GAAGAU.....AACACUUAGA........AUCUUC..ACAGCUUCUUCGUGUUAAUAGUG..AU..AUUC..........AUGGCC.GAAUA.UUAUGGUUAGUG.AAUC
SRS048411_C6924690/505-582                       GAAGAU.....AAUACUUAGA........AUCUUC..ACAGCUUCUUCGUGUUAAUAGUG..AU..AUUC..........AUGGCC.GAAUA.UUAUGGUUAGUG.AAUC
SRS045715_LANL_scaffold_76924/360-437            GAAGAU.....AAUACUUAGA........AUCUUC..ACAGCUUCUUCGUGUUAAUAGUG..AU..AUUC..........AUGGCC.GAAUA.UUAUGGUUAGUG.AAUC
SRS015272_C3500034/214-137                       GAAGAU.....AAUACUUAGA........AUCUUC..ACAGCUUCUUCGUGUUAAUAGUG..AU..AUUC..........AUGGCC.GAAUA.UUAUGGUUAGUG.AAUC
SRS011255_C2362793/117-40                        GAAGA......GAAGACUUAGAA.......UCUUC..GCAGCUCCCUCGUGUUAAUAGUG..AC..AUUC..........AUGGCC.GGAUG.UCAUGGUUAGUG.AAUC
SRS013950_WUGC_scaffold_2138/220-143             GAAGA......GAAGACUUAGAA.......UCUUC..GCAGCUCCCUCGUGUUAAUAGUG..AC..AUUC..........AUGGCC.GGAUG.UCAUGGUUAGUG.AAUC
SRS013836_C4630228/244-321                       GAAGA......GAAGACUUAGAA.......UCUUC..GCAGCUCCCUCGUGUUAAUAGUG..AC..AUUC..........AUGGCC.GGAUG.UCAUGGUUAGUG.AAUC
SRS023841_C1489733/221-144                       GAAGA......GAAGACUUAGAA.......UCUUC..GCAGCUCCCUCGUGUUAAUAGUG..AC..AUUC..........AUGGCC.GGAUG.UCAUGGUUAGUG.AAUC
SRS024277_C2727216/173-96                        GAGGA......UAACGCUUAGAU.......UCUUC..GCAGCUCUUUCGUGUUAAUAGUG..GU..AUUC..........AUGGCC.GAAUG.UCAUGGUUAGUG.AAUC
SRS016319_C3957492/123-46                        GAGGA......UAACGCUUAGAU.......UCUUC..GCAGCUCUUUCGUGUUAAUAGUG..GU..AUUC..........AUGGCC.GAAUG.UCAUGGUUAGUG.AAUC
SRS042131_C2217398/340-417                       GAGGA......UAACGCUUAGAU.......UCUUC..GCAGCUCUUUCGUGUUAAUAGUG..GU..AUUC..........AUGGCC.GAAUA.UCAUGGUUAGUG.AAUC
SRS043663_C4080713/808-885                       GAGGA......UAACGCUUAGAU.......UCUUC..GCAGCUCUUUCGUGUUAAUAGUG..GU..AUUC..........AUGGCC.GAAUA.UCAUGGUUAGUG.AAUC
SRS015797_C2619071/219-142                       GAGGA......UAACGCUUAGAU.......UCUUC..GCAGCUCUUUCGUGUUAAUAGUG..GU..AUUC..........AUGGCC.GAAUA.UCAUGGUUAGUG.AAUC
SRS019607_C2703769/184-107                       GAGGA......UAACGCUUAGAU.......UCUUC..GCAGCUCUUUCGUGUUAAUAGUG..GU..AUUC..........AUGGCC.GAAUA.UCAUGGUUAGUG.AAUC
SRS021496_Baylor_scaffold_55246/49-126           GAGGA......UAACGCUUAGAU.......UCUUC..GCAGCUCUUUCGUGUUAAUAGUG..GU..AUUC..........AUGGCC.GAAUA.UCAUGGUUAGUG.AAUC
SRS024081_C2601354/658-735                       GAGGA......UAACGCUUAGAU.......UCUUC..GCAGCUCUUUCGUGUUAAUAGUG..GU..AUUC..........AUGGCC.GAAUA.UCAUGGUUAGUG.AAUC
SRS075404_C3622013/648-725                       GAGGA......UAACGCUUAGAU.......UCUUC..GCAGCUCUUUCGUGUUAAUAGUG..GU..AUUC..........AUGGCC.GAAUA.UCAUGGUUAGUG.AAUC
SRS020220_C3576851/115-38                        GAGGA......UAACGCUUAGAU.......UCUUC..GCAGCUCUUUCGUGUUAAUAGUG..GU..AUUC..........AUGGCC.GAAUA.UCAUGGUUAGUG.AAUC
SRS011306_C3387646/94-171                        GAGGA......UAACGCUUAGAU.......UCUUC..GCAGCUCUUUCGUGUUAAUAGUG..GU..AUUC..........AUGGCC.GAAUA.UCAUGGUUAGUG.AAUC
SRS019071_C5065527/138-61                        GAGGA......UAACGCUUAGAU.......UCUUC..GCAGCUCUUUCGUGUUAAUAGUG..GU..AUUC..........AUGGCC.GAAUA.UCAUGGUUAGUG.AAUC
Supragingival_plaque_LANL_C182575899/117-40      GAGGA......UAACGCUUAGAU.......UCUUC..GCAGCUCUUUCGUGUUAAUAGUG..GU..AUUC..........AUGGCC.GAAUA.UCAUGGUUAGUG.AAUC
SRS016002_C2496321/179-102                       GAGGA......UAACGCUUAGAU.......UCCUC..GCAGCUCUUUCGUGUUAAUAGUG..GU..AUUC..........AUGGCC.GGAUA.UCAUGGUUAGUG.AAUC
SRS017209_Baylor_scaffold_64433/214-137          GAGGA......UAACGCUUAGAU.......UCUUC..GCAGCUCUUUCGUGUUAAUAGUG..GU..AUUC..........AUGGCC.GGAUA.UCAUGGUUAGUG.AAUC
SRS057205_LANL_scaffold_46232/410-333            GAGGA......UAACGCUUAGAU.......UCUUC..GCAGCUCUUUCGUGUUAAUAGUG..GU..AUUC..........AUGGCC.GGAUA.UCAUGGUUAGUG.AAUC
SRS018357_C3783001/179-102                       GAGGA......UAACGCUUAGAU.......UCUUC..GCAGCUCUUUCGUGUUAAUAGUG..GU..AUUC..........AUGGCC.GGAUA.UCAUGGUUAGUG.AAUC
SRS020856_C2544654/239-316                       GAGGA......UAACGCUUAGAU.......UCUUC..GCAGCUCUUUCGUGUUAAUAGUG..GU..AUUC..........AUGGCC.GGAUA.UCAUGGUUAGUG.AAUC
SRS044373_WUGC_scaffold_63614/123-46             GAGGA......UAACGCUUAGAU.......UCUUC..GCAGCUCUUUCGUGUUAAUAGUG..GU..AUUC..........AUGGCC.GGAUA.UCAUGGUUAGUG.AAUC
SRS014271_C2955858/2330-2407                     GAGGA......UAACGCUUAGAU.......UCUUC..GCAGCUCUUUCGUGUUAAUAGUG..GU..AUUC..........AUGGCC.GGAUA.UCAUGGUUAGUG.AAUC
SRS013164_C2312325/119-42                        GAGGA......UAACGCUUAGAU.......UCUUC..GCAGCUCUUUCGUGUUAAUAGUG..GU..AUUC..........AUGGCC.GGAUA.UCAUGGUUAGUG.AAUC
SRS016225_C2929058/310-388                       CGAAGA.....UAACGCUUAGAU......UCUUCG...CAGCUCUUUCGUGUUAAUAGUG..GU..AUUC..........AUGGCC.GGAUA.UCAUGGUUAGUG.AAUC
4491686.3.521687/140-220                         GGGAGUGC...AUCUUA..........GAGCUUCC..GCAGCCGUGAGGUGUUAAUAGUCU.GU..CUC.........AUUUGGCCGAGACA.CGACGGUUAGUG.AAUC
scaffold7222_1_MH0052/220-140                    GGGAGU.....GUGUCUUAGA........GCUUCC..GCAGCCGUGAGGUGUUAAUAGUCU.GU..CUC.........AUUUGGCCGAGACA.CGACGGUUAGUG.AAUC
4491686.3.475604/103-23                          GGGAGU.....GUGUCUUAGA........GCUUCC..ACAGCCGUGAGGUGUUAAUAGUCU.GU..CUC.........AUUUGGCCGAGACA.CGACGGUUAGUG.AAUC
2013397958/676-600                               GGGCGUGUU..CUU............AGCACGGUC..GCAGCAAAGUCGUGUUAAUAGCG..AU..GCCU..........UUGGCC.AGACA.UCGUGGUUAGUG.AAUC
NZ_AUJK01000003.1/63931-64008                    GGGGACGC...GUCUUA..........GAAUCCCC..GCAGCCCGAUGGUGUUAAUAGCU..CU..UUCC..........AUGGCC.GGGAA.GAGUGGUUAGUG.AAUC
scaffold26454_4_MH0084/5212-5288                 GGUAGC.....UUGCUUAGAA........GUUGCC...GCGCCGGAUAGUGUUAAUAGUC..GU..GCCU..........UUGGCC.GGACA.CGAUGGUUAGGG.AAUC
scaffold66021_2_MH0081/3270-3346                 GGCAGC.....UUGCUUAGAA........GUUGCC...GCGCCGGAUAGUGUUAAUAGUC..GU..GCCU..........UUGGCC.GGACA.CGACGGUUAGGG.AAUC
scaffold25402_2_MH0054/2416-2492                 GGCAGC.....UUGCUUAGAA........GUUGCC...GCGCCGGAGAGUGUUAAUAGUC..GU..GCCU..........UUGGCC.GGACA.CGAUGGUUAGGG.AAUC
scaffold8724_1_O2.UC-16/106-30                   GGCACCUU...GCUUAG..........AAGUUGCC...GCGCCGGAUAGUGUUAAUAGUC..GU..GCCU..........UUGGCC.GGACA.CGAUGGUUAGGG.AAUC
SRS015782_WUGC_scaffold_20008/24364-24288        GGCUGCUU...GCUUAG..........AAGUUGCC...GCGCCGGAUAGUGUUAAUAGUC..GU..GCCU..........UUGGCC.GGACA.CGAUGGUUAGGG.AAUC
scaffold34413_1_V1.CD-13/111-187                 GGCAGCUU...GCUUAG..........AAGUUGCC...GCGCCGGAUAGUGUUAAUAAUC..GU..GCCU..........UUGGCC.GGACA.CGAUGGUUAGGG.AAUC
scaffold69522_1_MH0044/6237-6313                 GGCAGCUU...GCUUAG..........AAGUUGCC...GCGCCGGAUAGUGUUAAUAGUC..GU..GCCU..........UUGGCC.GGACA.CGAUGGUUAGGG.AAUC
scaffold59624_1_MH0052/3663-3739                 GGCAGCUU...GCUUAG..........AAGUUGCC...GCGCCGGAUAGUGUUAAUAGUC..GU..GCCU..........UUGGCC.GGACA.CGAUGGUUAGGG.AAUC
scaffold15726_3_MH0032/12257-12181               GGCAGCUU...GCUUAG..........AAGUUGCC...GCGCCGGAUAGUGUUAAUAGUC..GU..GCCU..........UUGGCC.GGACA.CGAUGGUUAGGG.AAUC
scaffold58986_1_MH0033/3162-3086                 GGCAGCUU...GCUUAG..........AAGUUGCC...GCGCCGGAUAGUGUUAAUAGUC..GU..GCCU..........UUGGCC.GGACA.CGAUGGUUAGGG.AAUC
scaffold11675_1_MH0026/12207-12283               GGCAGCUU...GCUUAG..........AAGUUGCC...GCGCCGGAUAGUGUUAAUAGUC..GU..GCCU..........UUGGCC.GGACA.CGAUGGUUAGGG.AAUC
scaffold3922_2_MH0001/532-456                    GGCAGCUU...GCUUAG..........AAGUUGCC...GCGCCGGAUAGUGUUAAUAGUC..GU..GCCU..........UUGGCC.GGACA.CGAUGGUUAGGG.AAUC
scaffold12670_1_MH0041/6023-6099                 GGCAGCUU...GCUUAG..........AAGUUGCC...GCGCCGGAUAGUGUUAAUAGUC..GU..GCCU..........UUGGCC.GGACA.CGAUGGUUAGGG.AAUC
4491401.3_NODE_59631/440-516                     GGCAGCUU...GCUUAG..........AAGUUGCC...GCGCCGGAUAGUGUUAAUAGUC..GU..GCCU..........UUGGCC.GGACA.CGAUGGUUAGGG.AAUC
scaffold24499_3_MH0018/199-123                   GGCAGCUU...GCUUAG..........AAGUUGCC...GCGCCGGAUAGUGUUAAUAGUC..GU..GCCU..........UUGGCC.GGACA.CGAUGGUUAGGG.AAUC
scaffold13081_6_MH0009/3032-2956                 GGCAGCUU...GCUUAG..........AAGUUGCC...GCGCCGGAUAGUGUUAAUAGUC..GU..GCCU..........UUGGCC.GGACA.CGAUGGUUAGGG.AAUC
scaffold988_4_MH0046/10774-10698                 GGCAGCUU...GCUUAG..........AAGUUGCC...GCGCCGGAUAGUGUUAAUAGUC..GU..GCCU..........UUGGCC.GGACA.CGAUGGUUAGGG.AAUC
scaffold60041_3_MH0056/523-447                   GGCAGCUU...GCUUAG..........AAGUUGCC...GCGCCGGAUAGUGUUAAUAGUC..GU..GCCU..........UUGGCC.GGACA.CGAUGGUUAGGG.AAUC
scaffold62900_7_O2.UC-19/1505-1581               GGCAGCUU...GCUUAG..........AAGUUGCC...GCGCCGGAUAGUGUUAAUAGUC..GU..GCCU..........UUGGCC.GGACA.CGAUGGUUAGGG.AAUC
Subgingival_plaque_LANL_C11191810/401-479        CGGGAAU....AAGCUUAGG........AUUCCCG..GCAGUUUGGCAGUGUUAAUAGCC..UU..UUCU..........UUGGCC.GGAAU.UGGCGGUUAGUG.AAUC
NZ_JH594503.1/275251-275173                      CGGGAAU....AAGCUUAGA........AUUCCCG..GUAGUUUGGCAGUGUUAAUAGCC..UU..UUCU..........UUGGCC.GGAAU.UGGCGGUUAGUG.AAUC
SRS024087_C3572528/219-141                       CGGGAAU....AAGCUUAGA........AUUCCCG..GCAGUUUGGCAGUGUUAAUAGCC..UU..UUCU..........UUGGCC.GGAAU.UGGCGGUUAGUG.AAUC
SRS024289_LANL_scaffold_69854/837-759            CGGGAAU....AAGCUUAGA........AUUCCCG..GCAGUUUGGCAGUGUUAAUAGCC..UU..UUCU..........UUGGCC.GGAAU.UGGCGGUUAGUG.AAUC
NZ_KB908319.1/316856-316934                      CGGGAAU....AAGCUUAGA........AUUCCCG..GCAGUUUGGCAGUGUUAAUAGCC..UU..UUCU..........UUGGCC.GGAAU.UGGCGGUUAGUG.AAUC
SRS018443_Baylor_scaffold_42450/2749-2827        CGGGAAU....AAGCUUAGA........AUUCCCG..GCAGUUUGGCAGUGUUAAUAGCC..UU..UUCU..........UUGGCC.GGAAU.UGGCGGUUAGUG.AAUC
SRS019980_C3029122/888-966                       CGGGAAU....AAGCUUAGA........AUUCCCG..GCAGUUUGGCAGUGUUAAUAGCC..UU..UUCU..........UUGGCC.GGAAU.UGGCGGUUAGUG.AAUC
SRS017227_Baylor_scaffold_86068/121-43           CGGGAAU....AAGCUUAGA........AUUCCCG..GCAGUUUGGCAGUGUUAAUAGCC..UU..UUCU..........UUGGCC.GGAAU.UGGCGGUUAGUG.AAUC
SRS017120_Baylor_scaffold_16174/172-250          UGGGAGAGC..GCUUG..........GAAUUCCCA..GUAGUUUAGCAGUGUUAAUAGCU..UU..UUCU..........UUGGCC.AGAUU.AGGCGGUUAGUG.AAUC
SRS018791_WUGC_scaffold_24827/398-476            UGGGAGAGC..GCUUG..........GAAUUCCCA..GUAGUUUAGCAGUGUUAAUAGCU..UU..UUCU..........UUGGCC.AGAUU.AGGCGGUUAGUG.AAUC
SRS075404_C3518551/334-412                       UGGGAGAGC..GCUUG..........GAAUUCCCA..GUAGUUUAGCAGUGUUAAUAGCU..UU..UUCU..........UUGGCC.AGAUU.AGGCGGUUAGUG.AAUC
SRS015395_C2316301/133-211                       UGGGAGAGC..GCUUG..........GAAUUCCCA..GUAGUUUAGCAGUGUUAAUAGCU..UU..UUCU..........UUGGCC.AGAUU.AGGCGGUUAGUG.AAUC
SRS019122_C5835162/454-532                       UGGGAGAGC..GCUUG..........GAAUUCCCA..GUAGUUUAGCAGUGUUAAUAGCU..UU..UUCU..........UUGGCC.AGAUU.AGGCGGUUAGUG.AAUC
SRS011086_WUGC_scaffold_41294/17651-17729        UGGGAGAGC..GCUUG..........GAAUUCCCA..GUAGUUUAGCAGUGUUAAUAGCU..UU..UUCU..........UUGGCC.AGAUU.AGGCGGUUAGUG.AAUC
SRS014689_C1337541/253-175                       UGGGAGAGC..GCUUG..........GAAUUCCCA..GUAGUUUAGCAGUGUUAAUAGCU..UU..UUCU..........UUGGCC.AGAUU.AGGCGGUUAGUG.AAUC
SRS016225_C2877068/184-262                       UGGGAGAGC..GCUUG..........GAAUUCCCA..GUAGUUUAGCAGUGUUAAUAGCU..UU..UUCU..........UUGGCC.AGAUU.AGGCGGUUAGUG.AAUC
SRS018591_WUGC_scaffold_20233/10037-10115        UGGGAGAGC..GCUUG..........GAAUUCCCA..GUAGUUUAGCAGUGUUAAUAGCU..UU..UUCU..........UUGGCC.AGAUU.AGGCGGUUAGUG.AAUC
SRS013705_C3658225/116-194                       UGGGAGAGC..GCUUG..........GAAUUCCCA..GUAGUUUAGCAGUGUUAAUAGCU..UU..UUCU..........UUGGCC.AGAUU.AGGCGGUUAGUG.AAUC
SRS014684_C3202863/288-366                       UGGGAGAGC..GCUUG..........GAAUUCCCA..GUAGUUUAGCAGUGUUAAUAGCU..UU..UUCU..........UUGGCC.AGAUU.AGGCGGUUAGUG.AAUC
SRS014573_WUGC_scaffold_51555/550-472            UGGGAGAGC..GCUUG..........GAAUUCCCA..GUAGUUUAGCAGUGUUAAUAGCU..UU..UUCU..........UUGGCC.AGAUU.AGGCGGUUAGUG.AAUC
SRS023926_Baylor_scaffold_61302/446-368          UGGGAGAGC..GCUUG..........GAAUUCCCA..GUAGUUUAGCAGUGUUAAUAGCU..UU..UUCU..........UUGGCC.AGAUU.AGGCGGUUAGUG.AAUC
SRS019126_C2050939/106-184                       UGGGAGAGC..GCUUG..........GAAUUCCCA..GUAGUUUAGCAGUGUUAAUAGCU..UU..UUCU..........UUGGCC.AGAUU.AGGCGGUUAGUG.AAUC
SRS014692_C1429530/228-306                       UGGGAGAGC..GCUUG..........GAAUUCCCA..GUAGUUUAGCAGUGUUAAUAGCU..UU..UUCU..........UUGGCC.AGAUU.AGGCGGUUAGUG.AAUC
SRS023352_LANL_scaffold_12203/574-652            UGGGAGAGC..GCUUG..........GAAUUCCCA..GUAGUUUAGCAGUGUUAAUAGCU..UU..UUCU..........UUGGCC.AGAUU.AGGCGGUUAGUG.AAUC
SRS053603_LANL_scaffold_56678/125-47             UGGGAGAGC..GCUUG..........GAAUUCCCA..GUAGUUUAGCAGUGUUAAUAGCU..UU..UUCU..........UUGGCC.AGAUU.AGGCGGUUAGUG.AAUC
SRS075404_LANL_scaffold_32190/334-412            UGGGAGAGC..GCUUG..........GAAUUCCCA..GUAGUUUAGCAGUGUUAAUAGCC..UU..UUCU..........UUGGCC.AGAUU.AGGCGUUUAGUG.AAUC
SRS019026_C1988327/1161-1239                     UGGGAGAGC..GCUUG..........GAAUUCCCA..GUAGUUUAGCAGUGUUAAUAGCC..UU..UUCU..........UUGGCC.AGAUU.AGGUGGUUAGUG.AAUC
SRS015038_WUGC_scaffold_15341/253-175            UGGGAGAGC..GCUUG..........GAAUUCCCA..GUAGUUUAGCAGUGUUAAUAGCC..UU..UUCU..........UUGGCC.AGAUU.AGGCGGUUAGUG.AAUC
SRS019974_C3363040/862-940                       UGGGAGAGC..GCUUG..........GAAUUCCCA..GUAGUUUAGCAGUGUUAAUAGCC..UU..UUCU..........UUGGCC.AGAUU.AGGCGGUUAGUG.AAUC
SRS016086_C2389321/101-23                        UGGGAGAGC..GCUUG..........GAAUUCCCA..GUAGUUUAGCAGUGUUAAUAGCC..UU..UUCU..........UUGGCC.AGAUU.AGGCGGUUAGUG.AAUC
SRS020856_Baylor_scaffold_13408/234-312          UGGGAGAGC..GCUUG..........GAAUUCCCA..GUAGUUUAGCAGUGUUAAUAGCC..UU..UUCU..........UUGGCC.AGAUU.AGGCGGUUAGUG.AAUC
SRS014271_WUGC_scaffold_18759/466-544            UGGGAGAGC..GCUUG..........GAAUUCCCA..GUAGUUUAGCAGUGUUAAUAGCC..UU..UUCU..........UUGGCC.AGAUU.AGGCGGUUAGUG.AAUC
SRS015057_WUGC_scaffold_34905/1097-1175          UGGGAGAGC..GCUUG..........GAAUUCCCA..GUAGUUUAGCAGUGUUAAUAGCC..UU..UUCU..........UUGGCC.AGAUU.AGGCGGUUAGUG.AAUC
SRS012279_C2722110/914-992                       UGGGAGAGC..GCUUG..........GAAUUCCCA..GUAGUUUAGCAGUGUUAAUAGCC..UU..UUCU..........UUGGCC.AGAUU.AGGCGGUUAGUG.AAUC
SRS024015_Baylor_scaffold_12438/2443-2521        UGGGAGAGC..GCUUG..........GAAUUCCCA..GUAGUUUAGCAGUGUUAAUAGCC..UU..UUCU..........UUGGCC.AGAUU.AGGCGGUUAGUG.AAUC
SRS013234_C2993348/253-175                       UGGGAGAGC..GCUUG..........GAAUUCCCA..GUAGUUUAGCAGUGUUAAUAGCC..UU..UUCU..........UUGGCC.AGAUU.AGGCGGUUAGUG.AAUC
Tongue_dor_WUGI_scaffold_48438/373-295           UGGGAGAGC..GCUUG..........GAAUUCCCA..GUAGUUUAGCAGUGUUAAUAGCC..UU..UUCU..........UUGGCC.AGAUU.AGGCGGUUAGUG.AAUC
SRS016541_Baylor_scaffold_9219/350-274           GGAAA......GCACUUGGAA.........UUUCC.GGCAGUCUGGCAGUGUUAAUAGCC..UU..UUCU..........UUGGCC.GGAUA.AGGCGGUUAGUG.AAUC
SRS017691_Baylor_scaffold_1218/223-147           GGAAA......GCACUUGGAA.........UUUCC.GGCAGUCUGGCAGUGUUAAUAGCC..UU..UUCU..........UUGGCC.GGAUA.AGGCGGUUAGUG.AAUC
SRS049318_C6476930/709-785                       GGAAA......GCACUUGGAA.........UUUCC.GGCAGUCUGGCAGUGUUAAUAGCC..UU..UUCU..........UUGGCC.GGAUA.AGGCGGUUAGUG.AAUC
SRS016569_Baylor_scaffold_25639/252-175          GGGAGAGC...GCUUG...........GAAUUCCC.UGUAGUUUAGCAGUGUUAAUAGCC..UU..UUCU..........UUGGCC.AGAUU.AGGCGGUUAGUG.AAUC
NZ_BAJC01000029.1/9652-9728                      GGGAAAGC...GCUUG...........GAAUUUCC.GGCAGUCUGGCAGUGUUAAUAGCC..UU..UUCU..........UUGGC..GGAUA.AGGCGGUUAGUG.AAUU
NZ_KB898581.1/166045-165968                      GGGAAAGC...GCUUG...........GAAUUUCC.GGCAGUCUGGCAGUGUUAAUAGCC..UU..UUCU..........UUGGCC.GGAUA.AGGCGGUUAGUG.AAUU
SRS013723_C3447116/123-46                        GGGAAAGC...GCUUG...........GAAUUUCC.GGCAGUCUGGCAGUGUUAAUAGCC..UU..UUCU..........UUGGCC.GGAUA.AGGCGGUUAGUG.AAUC
SRS013170_Baylor_scaffold_49654/224-147          GGGAAAGC...GCUUG...........GAAUUUCC.GGCAGUCUGGCAGUGUUAAUAGCC..UU..UUCU..........UUGGCC.GGAUA.AGGCGGUUAGUG.AAUC
Buccal_mucosa_LANL_C65077335/342-419             GGGAAAGC...GCUUG...........GAAUUUCC.GGCAGUCUGGCAGUGUUAAUAGCC..UU..UUCU..........UUGGCC.GGAUA.AGGCGGUUAGUG.AAUC
SRS019980_C3064054/118-41                        GGGAAAGC...GCUUG...........GAAUUUCC.GGCAGUCUGGCAGUGUUAAUAGCC..UU..UUCU..........UUGGCC.GGAUA.AGGCGGUUAGUG.AAUC
SRS019029_C3217778/42-119                        GGGAAAGC...GCUUG...........GAAUUUCC.GGCAGUCUGGCAGUGUUAAUAGCC..UU..UUCU..........UUGGCC.GGAUA.AGGCGGUUAGUG.AAUC
SRS024087_C3239609/108-185                       GGGAAAGC...GCUUG...........GAAUUUCC.GGCAGUCUGGCAGUGUUAAUAGCC..UU..UUCU..........UUGGCC.GGAUA.AGGCGGUUAGUG.AAUC
SRS014476_C3433381/868-945                       GGGAAAGC...GCUUG...........GAAUUUCC.GGCAGUCUGGCAGUGUUAAUAGCC..UU..UUCU..........UUGGCC.GGAUA.AGGCGGUUAGUG.AAUC
Subgingival_plaque_LANL_C11098963/118-41         GGGAAAGC...GCUUG...........GAAUUUCC.GGCAGUCUGGCAGUGUUAAUAGCC..UU..UUCU..........UUGGCC.GGAUA.AGGCGGUUAGUG.AAUC
NZ_AZHT01000177.1/6805-6883                      UGAGAAAGC..GCUUA..........GAAUUCUCA..GCAGUUCAGUGGUGUUAAUAGCG..UU..CUC..........UCUGGCC.UGAUG.ACGCGGUUAGUG.AAUC
SRS019219_WUGC_scaffold_64631/18808-18730        UGAGAAAGC..GCUUA..........GAAUUCUCA..GCAGUUCAGUGGUGUUAAUAGCG..UU..CUCU..........CCGGCC.AGAUG.ACGCGGUUAGUG.AAUC
SRS014271_C2786805/121-43                        UGAGAAAGC..GCUUA..........GAAAUCUCA..GCAGUUCAGUGGUGUUAAUAGCG..UU..CUCU..........CUGGCC.AGAUG.ACGCGGUUAGUG.AAUC
SRS017120_Baylor_scaffold_66317/655-577          UGAGAAAGC..GCUUA..........GAAAUCUCA..GCAGUUCAGUGGUGUUAAUAGCG..UU..CUCU..........CUGGCC.AGAUG.ACGCGGUUAGUG.AAUC
SRS018739_WUGC_scaffold_55643/229-307            UGAGAAAGC..GCUUA..........GAAAUCUCA..GCAGUUCAGUGGUGUUAAUAGCG..UU..CUCU..........CUGGCC.AGAUG.ACGCGGUUAGUG.AAUC
SRS050244_LANL_scaffold_95751/228-306            UGAGAAAGC..GCUUA..........GAAAUCUCA..GCAGUUCAGUGGUGUUAAUAGCG..UU..CUCU..........CUGGCC.AGAUG.ACGCGGUUAGUG.AAUC
SRS019026_C1859658/229-307                       UGAGAAAGC..GCUUA..........GAAAUCUCA..GCAGUUCAGUGGUGUUAAUAGCG..UU..CUCU..........CUGGCC.AGAUG.ACGCGGUUAGUG.AAUC
SRS044373_C2740995/121-43                        UGAGAAAGC..GCUUA..........GAAAUCUCA..GCAGUUCAGUGGUGUUAAUAGCG..UU..CUCU..........CUGGCC.AGAUG.ACGCGGUUAGUG.AAUC
SRS021496_Baylor_scaffold_66287/228-306          UGAGAAAGC..GCUUA..........GAAAUCUCA..GCAGUUCAGUGGUGUUAAUAGCG..UU..CUCU..........CUGGCC.AGAUG.ACGCGGUUAGUG.AAUC
SRS023352_LANL_scaffold_79269/463-385            UGAGAAAGC..GCUUA..........GAAUUCUCA..GCGGUUCAGUGGUGUUAAUAGCG..UU..CUCU..........CUGGCC.AGAUG.ACGCGGUUAGUG.AAUC
SRS022143_WUGC_scaffold_73957/77-155             UGAGAAAGC..GCUUA..........GAAUUCUCA..GCGGUUCAGUGGUGUUAAUAGCG..UU..CUCU..........CUGGCC.AGAUG.ACGCGGUUAGUG.AAUC
SRS015893_C2357989/655-577                       UGAGAAAGC..GCUUA..........GAAUUCUCA..GCAGUUCAGUGGUGUUAAUAGCG..UU..CUCU..........CUGGCC.AGAUG.ACGCGGUUAGUG.AAUC
SRS015057_WUGC_scaffold_71704/230-308            UGAGAAAGC..GCUUA..........GAAUUCUCA..GCAGUUCAGUGGUGUUAAUAGCG..UU..CUCU..........CUGGCC.AGAUG.ACGCGGUUAGUG.AAUC
SRS024355_LANL_scaffold_106705/2853-2775         UGAGAA.....AGUGCUUAGAA.......UUCUCA..GCAGUUCAGUGGUGUUAAUAGCG..UU..CUCU..........CUGGCC.AGAUG.ACGCGGUUAGUG.AAUC
SRS058053_C5276896/119-41                        UGAGAA.....AGUGCUUAGAA.......UUCUCA..GCAGUUCAGUGGUGUUAAUAGCG..UU..CUCU..........CUGGCC.AGAUG.ACGCGGUUAGUG.AAUC
SRS023595_C6791388/141-63                        UGAGAA.....AGUGCUUAGAA.......UUCUCA..GCAGUUCAGUGGUGUUAAUAGCG..UU..CUCU..........CUGGCC.AGAUG.ACGCGGUUAGUG.AAUC
SRS047219_C2204013/361-439                       UGAGAA.....AGUGCUUAGAA.......UUCUCA..GCAGUUCAGUGGUGUUAAUAGCG..UU..CUCU..........CUGGCC.AGAUG.ACGCGGUUAGUG.AAUC
NZ_JH114217.1/161819-161897                      UGAGAA.....AGUGCUUAGAA.......UUCUCA..GCAGUUCAGUGGUGUUAAUAGCG..UU..CUCU..........CUGGCC.AGAUG.ACGCGGUUAGUG.AAUC
SRS019980_C2940732/377-455                       UGAGAA.....AGUGCUUAGAA.......UUCUCA..GCAGUUCAGUGGUGUUAAUAGCG..UU..CUCU..........CUGGCC.AGAUG.ACGCGGUUAGUG.AAUC
SRS022536_LANL_scaffold_97402/1401-1323          UGAGAA.....AGUGCUUAGAA.......UUCUCA..GCAGUUCAGUGGUGUUAAUAGCG..UU..CUCU..........CUGGCC.AGAUG.ACGCGGUUAGUG.AAUC
SRS018591_C1244473/270-192                       UGAGAA.....AGUGCUUAGAA.......UUCUCA..GCAGUUCAGUGGUGUUAAUAGCG..UU..CUCU..........CUGGCC.AGAUG.ACGCGGUUAGUG.AAUC
SRS063999_LANL_scaffold_89325/324-402            UGAGAA.....AGUGCUUAGAA.......UUCUCA..GCAGUUCAGUGGUGUUAAUAGCG..UU..CUCU..........CUGGCC.AGAUG.ACGCGGUUAGUG.AAUC
NZ_BAJQ01000079.1/3607-3529                      UGAGAA.....AGUGCUUAGAA.......UUCUCA..GCAGUUCAGUGGUGUUAAUAGCG..UU..CUCU..........CUGGCC.AGAUG.ACGCGGUUAGUG.AAUC
AUXO010375897.1/341-415                          UGGGG......AACACUUAGAA........CCCCA....CGUACAGAAGUGUUAAUAGCG..GU..GCUU..........UUGGCC.GAACA.UCGUGGUUAGUG.AAUC
SRS063603_C4098342/290-366                       GGGAAUAC...GCUUAG..........G.AUUCUC..AUAGCGUGGUCGUGUUAAUAGUU..CU..UCUU..........UUGGCC.GAGGA.GAGCGGUUAGUG.AAUC
NZ_AWEY01000020.1/92342-92266                    GGGAAUAC...GCUUAG..........G.AUUCUC..AUAGCGUGGUCGUGUUAAUAGUU..CU..UCUU..........UUGGCC.GAGGA.GAGCGGUUAGUG.AAUC
NZ_AUFQ01000002.1/90788-90712                    GGGAAUAC...GCUUAG..........G.AUUCUC..AUAGCGUGGUCGUGUUAAUAGUU..CU..UCUU..........UUGGCC.GAGGA.GAGCGGUUAGUG.AAUC
SRS049389_C4455900/102-178                       GGGAAUAC...GCUUAG..........G.AUUCUC..AUAGCGCGGUCGUGUUAAUAGCU..UU..UCUU..........UUGGCC.GAGAA.GAGCGGUUAGGG.AAUC
NZ_BAKG01000016.1/37012-37087                    GGAGGUU....GACUUAG..........AGCCUCC....GGCACGUGCGUGUUAAUAGUGU.CA..GCUU..........UUGGCC.GAGCU.GUACGGUUAGUG.AAUC
NZ_GG704782.1/371273-371346                      AGGGGC.....ACGCUUAGA.........GCCCCU.....CGCACCUUGUGUUAAUAGUG..AU..GCCU..........UUGGCC.GGGCA.UCACGGUUAGUG.AAUC
AUXO016035411.1/430-357                          AGGGG......AAACCUUAGAA........CCCCU.....UUGCGAGAGUGUUAAUAGUCA.AU..AGCU...........UGGCC.GGCUU.UGACGGUUAGUG.AAUC
AUXO017177372.1/741-814                          GGGGG......AAGGCUUAGAG........CCCCC....AGCCCGGGAGUGUUAAUAGUG..CU..GCA...........UUGGCC.AUGCA.CCACGGUUAGUG.AAUC
AUXO011185619.1/157-231                          GGGGGU.....GGCUUAGA..........GCCCCC...GCUUGCGGAAGUGUUAAUAGUA..GU..GUUU..........UUGGCC.GGACA.UUACGGUUAGUG.AAUC
SRS022725_LANL_scaffold_110518/1243-1167         GGAGGUU....AACUUAG..........GACCUCC..GCGUACAGUUCGUGUUAAUAGUC..AC..AUCU..........UUGGCC.AGGUG.UGACGGUUAGUG.AAUC
SRS047634_LANL_scaffold_138961/948-872           GGAGGUU....AACUUAG..........GACCUCC..GCGUACAGUUCGUGUUAAUAGUC..AU..AUCU..........UUGGCC.AGGUG.UGACGGUUAGUG.AAUC
SRS058808_LANL_scaffold_70845/2078-2005          GGGGGU.....AACUUAGG..........GCCUCC....AUACAGUUCGUGUUAAUAGUU..GU..ACUU..........UUGGCC.GAGUG.CAGCGGUUAGUG.AAUC
SRS022602_Baylor_scaffold_3137/97-171            GGGGGU.....AACUUAGG..........GCCUCC...ACUACAGUUCGUGUUAAUAGUU..GU..ACUU..........UUGGCC.GAGUG.CAACGGUUAGUG.AAUC
SRS049268_C4307889/590-516                       GGGGGU.....AACUUAGG..........GCCUCC...ACUACAGUUCGUGUUAAUAGUU..GU..ACUU..........UUGGCC.GAGUG.CAACGGUUAGUG.AAUC
SRS017227_C5254572/533-459                       GGGGGU.....AACUUAGG..........GCCUCC...ACUACAGUUCGUGUUAAUAGUU..GU..ACUU..........UUGGCC.GAGUG.CAACGGUUAGUG.AAUC
SRS018665_C3785311/95-169                        GGGGGU.....AACUUAGG..........GCCUCC...ACUACAGUUCGUGUUAAUAGUU..GU..ACUU..........UUGGCC.GAGUG.CAACGGUUAGUG.AAUC
HCF12C_28379/230-155                             GAGGGCAC...GCUUA...........GAGCCCUC......GUCGGGCGUGUUAAUAGCGA.CU..GUC.........AUUUGGCCUGGACA.GCGUGGUUAGAG.AAUC
08_07_GOS_DNA_C8001741_1/143-218                 UGGGG......AACACUUAGAGC.......CCCCA.....CGGACGUAGUGUUAAUAGUCG.CU..GUCU..........UUGGCC.GGGCA.CGACGGUUAGUG.AAUC
AUXO013741021.1/250-324                          GAGGGAGU...ACUUA...........GGUCCCUC....AGAAGCGGUGUGUUAAUAGUG..AU..GCUU..........UUGGCC.AGGCA.UGACGGUUAGUG.AAUC
AUXO016321942.1/109-183                          GGGGGAGU...ACUUAG..........GC.CCCCC....AGGAGCGACGUGUUAAUAGCU..GU..GCUU..........UUGGCC.AGGCA.UAGUGGUUAGUG.AAUC
AUXO016352636.1/21-94                            UGGGUAC....ACUUA............GAGCCCA..GUUUGGAGGCAGUGUUAAUAGUC..GA..GCGU..........UUGGCC.GCGC..CGAUGGUUAGUG.AAUC
NZ_BAJH01000014.1/85099-85176                    GGGG.......CGACUCUUAGAAA.......CCCC.GGUAGUGCAAUGGUGUUAAUAGCU..UU..ACUU..........UUGGCC.GAGUA.UCGCAGUUAGUG.AAUC
2205195008/38-115                                GGGG.......CGACUCUUAGAAA.......CCCC.AGUAGUGCAAUGGUGUUAAUAGCC..UU..ACUU..........UUGGCC.GAGUA.UCGCAGUUAGUG.AAUC
JGI20225J20221_1004075/804-881                   GGGG.......CGACUCUUAGAAA.......CCCC.AGUAGUGCAAUGGUGUUAAUAGCU..UU..ACUU..........UUGGCC.GAGUA.UCGCAGUUAGUG.AAUC
BMHB3a_c149604/2595-2518                         GGGG.......CGACUCUUAGAAA.......CCCC.AGUAGUGCAAUGGUGUUAAUAGCU..UU..ACUU..........UUGGCC.GAGUA.UCGCAGUUAGUG.AAUC
BMHBC_68715/149-226                              GGGGCGACU..CUU............AGGAACCCC.AGUAGUGCAAUGGUGUUAAUAACU..UU..ACUU..........UUGGCC.GAGUA.UCGCAGUUAGUG.AAUC
BMHBC_2_1802482/57-134                           GGGGCGACU..CUU............AGGAACCCC.AGUAGUGCAAUGGUGUUAAUAACU..UU..ACUU..........UUGGCC.GAGUA.UCGCAGUUAGUG.AAUC
HCE12Call500_c0056283/177-251                    UGGGG......GAAGUCUUAGAA.......CCCCA.....UGGAUGCCGUGUUAAUAGCG..AU..GCCU..........UUGGCC.GGGCA.UGGCGGUUAGUG.AAUC
HCF14C_11080/2194-2120                           UGGGG......GAAGUCUUAGAA.......CCCCA.....UGGAUGCCGUGUUAAUAGCU..GU..GCCU..........UUGGCC.GGGCA.UGGCGGUUAGUG.AAUC
AUXO012434654.1/366-290                          GGGGGU.....AAAUCCUUAGA.......GCCCCC....AGCGUGGCCGUGUUAAUAGUG..GU..GUCU..........UUGGCC.GGGCA.UCAUGGUUAGUG.AAUC
AUXO011866134.1/7-83                             GGGGA......AAACACUUAGAA.......UCCCC...GUGGACUAGAGUGUGAAUAGCA..AC..GUCU..........UUGGCC.GGACG.UCGUGGUUCGGG.AAUC
AUXO017757733.1/1325-1250                        GGGGAAACU..CUU............AGAAUCCCC...GUGAACAGGGGUGUGAAUAGCG..GC..GUCU..........UUGGCC.GGGCG.AAGCGGUUCGUG.AAUC
AUXO011774349.1/771-700                          GGGGUACU...CUU.............AGAACCCC.....GGAGAAGCGUGUUAAUAGUC..GU..GCUU..........UUGGCC.GGGCA.CGAUGGUUAGGG.AAUC
SRS013542_LANL_scaffold_1766/69128-69055         GGGAUUUU...CUU.............AGAAUCCC....GUACGUAACAUGUUAAUAGCA..UG..GUUU..........UUGGCC.GAGCU.GUGUGGUUAGGUAAAGC
SRS023604_Baylor_scaffold_50/320-393             GGGAUUUU...CUU.............AGAAUCCC....GUACGUAACAUGUUAAUAGCA..UG..GUUU..........UUGGCC.GAGCU.GUGUGGUUAGGUAAAGC
SRS017497_Baylor_scaffold_193/91994-91921        GGGAUUUU...CUU.............AGAAUCCC....GUACGUAACAUGUUAAUAGCA..UG..GUUU..........UUGGCC.GAGCU.GUGUGGUUAGGUAAAGC
SRS023468_LANL_scaffold_8569/176-249             GGGAUUUU...CUU.............AGAAUCCC....GUACGUAACAUGUUAAUAGCA..UG..GUUU..........UUGGCC.GAGCU.GUGUGGUUAGGUAAAGC
NZ_ADFQ01000027.1/26891-26964                    GGGAUUUU...CUU.............AGAAUCCC....GUACGUAACAUGUUAAUAGCA..UG..GUUU..........UUGGCC.GAGCU.GUGUGGUUAGGUAAAGC
NZ_KB905270.1/27167-27240                        GGGAUUUU...CUU.............AGAAUCCC....GUACGUAACAUGUUAAUAGCA..UG..GUUU..........UUGGCC.GAGCU.GUGUGGUUAGGUAAAGC
NZ_JUWN01000307.1/2136-2209                      GGGAUUUU...CUU.............AGAAUCCC....AUACGUUACGUGUUAAUAACA..UA..GUCU..........UUGGCC.GGGCU.AUGUGGUUAGGAAAAGC
NZ_KB898330.1/50120-50193                        GGGGUACU...CUU.............AGAGCCCC....AUACGAUGCAUGUUAAUAGUG..UU..GUCU..........UUGGCC.GGGCG.ACAUGGUUAGGUAAGGC
NZ_GG698713.1/155542-155469                      GGGGUACU...CUU.............AGAGCCCC....AUACGAUACAUGUUAAUAGUG..UU..GUCU..........UUGGCC.GGGCG.ACAUGGUUAGGAAAAGC
SRS013836_C4770317/112-39                        GGGGUACU...CUU.............AGAGCCCC....AUACGAUGCAUGUUAAUAGUG..UU..GUCU..........UUGGCC.GGGCG.ACAUGGUUAGGGAAAGC
SRS014689_WUGC_scaffold_10524/158-84             GGGG.......AAACACUUAGAA........CCCC....AUACGAUACGUGUUAAUAGUG..UU..GUCU..........UUGGCC.GGACA.GCAUGGUUAGGUCAAGC
SRS064329_LANL_scaffold_12626/135-209            GGGG.......AUACACUUAGAA........CCCC....AUACGAUACGUGUUAAUAGUG..UU..GUCU..........UUGGCC.GGGCA.GCAUGGUUAGGUCAAGC
NZ_BAKP01000004.1/58256-58330                    GGGG.......GAAUUCUUAGAA........CCCC....AUACGAUACGUGUUAAUAGUG..UU..GUCU..........UUGGCC.GGGCA.AUAUGGUUAGGAAAAGC
SRS017808_Baylor_scaffold_59118/835-909          GGGG.......GAAUUCUUAGAA........CCCC....AUACGAUACGUGUUAAUAGUG..UU..GUCU..........UUGGCC.GGGCA.AUAUGGUUAGGAAAAGC
NZ_KI259601.1/30175-30249                        GGGG.......GAAUUCUUAGAA........CCCC....AUACGAUGCGUGUUAAUAGUG..UU..GUCU..........UUGGCC.GGGCA.ACAUGGUUAGGAAAAGC
NZ_JRNS01000294.1/180-255                        GGGG.......AAUUUUCUUAGAA.......CCCC....AUACGAUACGUGUUAAUAGUG..UU..GUCU..........UUGGCC.GGGCA.GCAUGGUUAGGUCAAGC
SRS024318_LANL_scaffold_11533/620-547            GGGGU......AAUCUUAGA..........GCCCC....AUACGAUUCAUGUUAAUAGUG..UU..GUCU..........UUGGCC.GGGCA.GCAUGGUUAGGUCAAGC
SRS017439_Baylor_scaffold_50412/108-36           GGGGU......AAUCUUAGA..........GCCCC....AUACGAUUCAUGUUAAUAGUG..UU..GUCU..........UUGGCC.GGGCA.GCAUGGUUAGGU.AAAC
SRS011086_WUGC_scaffold_40282/108-36             GGGGU......AAUCUUAGA..........GCCCC....AUACGAUUCAUGUUAAUAGUG..UU..GUCU..........UUGGCC.GGGCG.GCAUGGUUAGGU.AAAC
SRS014124_WUGC_scaffold_14407/802-730            GGGGU......AAUCUUAGA..........GCCCC....AUACGAUUCAUGUUAAUAGUG..UU..GUCU..........UUGGCC.GGGCG.GCAUGGUUAGGU.AAAC
SRS017076_C2635852/287-359                       GGGGU......AAUCUUAGA..........GCCCC....AUACGAUUCAUGUUAAUAGUG..UU..GUCU..........UUGGCC.GGGCG.GCAUGGUUAGGU.AAAC
NZ_BAJX01000005.1/144658-144586                  GGGGU......AAUCUUAGA..........GCCCC....AUACGAUUCAUGUUAAUAGUG..UU..GUCU..........UUGGCC.GGGCG.GCAUGGUUAGGU.AAAC
SRS013234_Baylor_scaffold_28796/148-76           GGGGU......AAUCUUAGA..........GCCCC....AUACGAUUCAUGUUAAUAGUG..UU..GUCU..........UUGGCC.GGGCG.GCAUGGUUAGGU.AAAC
SRS024637_LANL_scaffold_306/443-515              GGGGU......AAUCUUAGA..........GCCCC....AUACGAUUCAUGUUAAUAGUG..UU..GUCU..........UUGGCC.GGGCG.GCAUGGUUAGGU.AAAC
NZ_JRNJ01000036.1/45722-45650                    GGGGU......AAUCUUAGA..........GCCCC....AUACGAUUCAUGUUAAUAGUG..UU..GUCU..........UUGGCC.GGGCG.GCAUGGUUAGGU.AAAC
SRS014573_WUGC_scaffold_34708/1134-1060          GGGGAUUU...UCUU............AGAACCCC....AUAUGAUACGUGUUAAUAGUG..UU..GUCU..........UUGGCC.GGGCA.GCAUGGUUAGGUCAAGC
SRS021496_Baylor_scaffold_22917/96-170           GGGGAUUU...UCUU............AGAGCCCC....AUACGAUACGUGUUAAUAGUG..UU..GUCU..........UUGGCC.GGGCA.GCAUGGUUAGGUCAAGC
SRS015644_WUGC_scaffold_31522/876-802            GGGGAUUU...UCUU............AGAACCCC....AUACGAUACGUGUUAAUAGUG..UU..GUCU..........UUGGCC.AGGCA.GCAUGGUUAGGUCAAGC
SRS022719_LANL_scaffold_14486/176535-176609      GGGGAUUU...UCUU............AGAACCCC....AUACGAUACGUGUUAAUAGUG..UU..GUCU..........UUGGCC.GGGCA.GCAUGGUUAGGACAAGC
SRS013879_C2814589/110-36                        GGGGAUUU...UCUU............AGAACCCC....AUACGAUACGUGUUAAUAGUG..UU..GUCU..........UUGGCC.GGGCA.GCAUGGUUAGGACAAGC
SRS018145_Baylor_scaffold_16176/11602-11528      GGGGAUUU...UCUU............AGAACCCC....AUACGAUUCGUGUUAAUAGUG..UU..GUCU..........UUGGCC.GGGCA.GCAUGGUUAGGACAAGC
SRS016002_WUGC_scaffold_30040/6147-6221          GGGGAUUU...UCUU............AGAACCCC....AUACGAUACGUGUUAAUAGUG..UU..GUCU..........UUGGCC.GGACA.GCAUGGUUAGGUAAAGC
NZ_JH114141.1/226443-226517                      GGGGAU.....ACACUUAG..........AACCCC....AUACGAUACGUGUUAAUAGUG..UU..GUCU..........UUGGCC.GGACA.GCAUGGUUAGGUCAAGC
SRS017713_Baylor_scaffold_12488/158-84           GGGGAU.....ACACUUAG..........AACCCC....AUACGAUACGUGUUAAUAGUG..UU..GUCU..........UUGGCC.GGACA.GCAUGGUUAGGUCAAGC
SRS056622_LANL_scaffold_17923/158-84             GGGGAU.....ACACUUAG..........AACCCC....AUACGAUACGUGUUAAUAGUG..UU..GUCU..........UUGGCC.GGACA.GCAUGGUUAGGUCAAGC
SRS022625_Baylor_scaffold_4609/158-84            GGGGAU.....ACACUUAG..........AACCCC....AUACGAUACGUGUUAAUAGUG..UU..GUCU..........UUGGCC.GGACA.GCAUGGUUAGGUCAAGC
SRS016037_WUGC_scaffold_34392/1842-1916          GGGGAU.....UUUCUUAG..........AACCCC....AUACGAUACGUGUUAAUAGUG..CU..GUCU..........UUGGCC.GGGCA.GCAUGGUUAGGUCAAGC
SRS016569_Baylor_scaffold_12365/198-272          GGGGAU.....UUUCUUAG..........AACCCC....AUACGAUACGUGUUAAUAGUG..CU..GUCU..........UUGGCC.GGGCA.GCAUGGUUAGGUCAAGC
SRS043663_LANL_scaffold_8456/196-270             GGGGAU.....UUUCUUAG..........AACCCC....AUACGAUACGUGUUAAUAGUG..UU..GUCU..........UUGGCC.GGGCA.GCAUGGUUAGGUCAAGC
SRS011086_WUGC_scaffold_9083/2222-2148           GGGGAU.....UUUCUUAG..........AACCCC....AUACGAUACGUGUUAAUAGUG..UU..GUCU..........UUGGCC.GGGCA.GCAUGGUUAGGUCAAGC
SRS018591_WUGC_scaffold_24424/1589-1663          GGGGAU.....UUUCUUAG..........AACCCC....AUACGAUACGUGUUAAUAGUG..UU..GUCU..........UUGGCC.GGGCA.GCAUGGUUAGGUCAAGC
SRS013947_C1601091/178-104                       GGGGAU.....UUUCUUAG..........AACCCC....AUACGAUACGUGUUAAUAGUG..UU..GUCU..........UUGGCC.GGGCA.GCAUGGUUAGGUCAAGC
SRS017209_Baylor_scaffold_33086/1225-1299        GGGGAU.....UUUCUUAG..........AACCCC....AUACGAUACGUGUUAAUAGUG..UU..GUCU..........UUGGCC.GGGCA.GCAUGGUUAGGUCAAGC
SRS018394_C4052969/130-204                       GGGGAU.....UUUCUUAG..........AACCCC....AUACGAUACGUGUUAAUAGUG..UU..GUCU..........UUGGCC.GGGCA.GCAUGGUUAGGUCAAGC
SRS013164_Baylor_scaffold_24536/1111-1037        GGGGAU.....UUUCUUAG..........AACCCC....AUACGAUACGUGUUAAUAGUG..UU..GUCU..........UUGGCC.GGGCA.GCAUGGUUAGGUCAAGC
SRS011243_Baylor_scaffold_14041/7051-7125        GGGGAU.....UUUCUUAG..........AACCCC....AUACGAUACGUGUUAAUAGUG..UU..GUCU..........UUGGCC.GGGCA.GCAUGGUUAGGUCAAGC
SRS024447_LANL_scaffold_5458/189-115             GGGGAU.....UUUCUUAG..........AACCCC....AUACGAUACGUGUUAAUAGUG..UU..GUCU..........UUGGCC.GGGCA.GCAUGGUUAGGUCAAGC
SRS018739_WUGC_scaffold_1229/110-36              GGGGAU.....UUUCUUAG..........AACCCC....AUACGAUACGUGUUAAUAGUG..UU..GUCU..........UUGGCC.GGGCA.GCAUGGUUAGGUCAAGC
SRS021954_Baylor_scaffold_773/402-476            GGGGAU.....UUUCUUAG..........AACCCC....AUACGAUACGUGUUAAUAGUG..UU..GUCU..........UUGGCC.GGGCA.GCAUGGUUAGGUCAAGC
SRS020858_C742461/146-220                        GGGGAU.....UUUCUUAG..........AACCCC....AUACGAUACGUGUUAAUAGUG..UU..GUCU..........UUGGCC.GGGCA.GCAUGGUUAGGUCAAGC
SRS013818_Baylor_scaffold_15170/1030-1104        GGGGAU.....UUUCUUAG..........AACCCC....AUACGAUACGUGUUAAUAGUG..UU..GUCU..........UUGGCC.GGGCA.GCAUGGUUAGGUCAAGC
SRS022530_LANL_scaffold_8517/2577-2503           GGGGAU.....UUUCUUAG..........AACCCC....AUACGAUACGUGUUAAUAGUG..UU..GUCU..........UUGGCC.GGGCA.GCAUGGUUAGGUCAAGC
SRS018969_WUGC_scaffold_48352/1834-1760          GGGGAU.....UUUCUUAG..........AACCCC....AUACGAUACGUGUUAAUAGUG..UU..GUCU..........UUGGCC.GGGCA.GCAUGGUUAGGUCAAGC
SRS019029_C3094948/207-281                       GGGGAU.....UUUCUUAG..........AACCCC....AUACGAUACGUGUUAAUAGUG..UU..GUCU..........UUGGCC.GGGCA.GCAUGGUUAGGUCAAGC
SRS057539_LANL_scaffold_11258/1634-1708          GGGGAU.....UUUCUUAG..........AACCCC....AUACGAUACGUGUUAAUAGUG..UU..GUCU..........UUGGCC.GGGCA.GCAUGGUUAGGUCAAGC
NZ_CP012074.1/335584-335511                      GGGGU......AGUCUUAGA..........ACCCC....GUACGAUGCGUGUUAAUAGUG..UU..GUCU..........UUGGCC.GGGCA.GCAUGGUUAGGAAAGGC
NZ_AJIN01000058.1/75456-75530                    AGGGGU.....ACUCUUAGA.........GCCCCA.....UACGAAUCAUGUUAAUAGUG..UU..GUCU..........UUGGCC.GGGCG.ACAUGGUUAGGCAAAGC
SRS018357_Baylor_scaffold_53049/659-733          AGGGGU.....ACUCUUAGA.........GCCCCA.....UACGAAUCAUGUUAAUAGUG..UU..GUCU..........UUGGCC.GGGCG.ACAUGGUUAGGCAAAGC
SRS044486_WUGC_scaffold_29347/207-281            AGGGGU.....ACUCUUAGA.........GCCCCA.....UACGAAUCAUGUUAAUAGUG..UU..GUCU..........UUGGCC.GGGCG.ACAUGGUUAGGCAAAGC
SRS042643_WUGC_scaffold_65829/2043-2117          AGGGGUACU..CUU............AGAGCCCCU.....UACGAAUCAUGUUAAUAGUG..UU..GUCU..........UUGGCC.GGGCG.ACAUGGUUAGGCAAAGC
NZ_AEXO01000095.1/287046-287120                  GGGGUAC....ACUUA............GAACCCC...CGUACGGUCUGUGUUAAUAGUG..CU..GUCU..........UUGGCC.GGGCA.GCAUGGUUAGGUUAAGC
SRS017691_C5408377/1907-1981                     GGGGUAC....ACUUA............GAACCCC...CGUACGGUCUGUGUUAAUAGUG..CU..GUCU..........UUGGCC.GGGCA.GCAUGGUUAGGUCAAGC
NZ_JRNO01000001.1/3358-3284                      GGGGUAC....ACUUA............GAACCCC...CGUACGGUCUGUGUUAAUAGUG..CU..GUCU..........UUGGCC.GGGCA.GCAUGGUUAGGUCAAGC
NZ_ATWK01000001.1/151366-151440                  GGGGUAC....ACUUA............GAACCCC...CGUACGGUCUGUGUUAAUAGUG..CU..GUCU..........UUGGCC.GGGCA.GCAUGGUUAGGUCAAGC
SRS013836_Baylor_scaffold_11239/579-653          GGGGUAC....ACUUA............GAACCCC...CGUACGGUCUGUGUUAAUAGUG..CU..GUCU..........UUGGCC.GGGCA.GCAUGGUUAGGUCAAGC
SRS011255_Baylor_scaffold_46592/1416-1490        GGGGUAC....ACUUA............GAACCCC...UGUACGGUCUGUGUUAAUAGUG..CU..GUCU..........UUGGCC.GGGCA.GCAUGGUUAGGUCAAGC
NC_015311.1/832827-832901                        GGGGUAC....ACUUA............GAACCCC...CGUACGGUCUGUGUUAAUAGUG..CU..GUCU..........UUGGCC.GGGCA.GCAUGGUUAGGUCAAGU
SRS013836_C4811161/112-38                        GUGGGUAC...ACUUA...........GAGCCC.C....GUACGGCUCGUGUUAAUAGUG..CU..GUCU..........UUGGCC.GGGCA.GCAUGGUUAGGACAAGC
SRS019029_WUGC_scaffold_26302/226-300            GUGGGUAC...ACUUA...........GAGCCC.C....GUACGGCUCGUGUUAAUAGUG..CU..GUCU..........UUGGCC.GGGCA.GCAUGGUUAGGACAAGC
NZ_GL872283.1/37707-37781                        GUGGGUAC...ACUUA...........GAGCCC.C....GUACGGCUCGUGUUAAUAGUG..CU..GUCU..........UUGGCC.GGGCA.GCAUGGUUAGGACAAGC
AUXO010614209.1/217-289                          GGGGCACU...CUU.............AGAACCCC....UGUGUCGUUGUGUUAAUAGCGC.UU..GCUU...........UGGCC.GAGCA.UCGUGGUUAGUG.AAUC
Supragingival_plaque_LANL_C181911197/124-49      UGGGGCAC...GCUUA...........GAGCCCCA...AGACAUGGUUGUGUUAAUAGCG..UC..GCCU..........UUGGCC.GGACG.GCGCGGUUAGUG.AAUC
SRS018739_C3456198/221-146                       UGGGGCAC...GCUUA...........GAGCCCCA...AGGCAUGGUUGUGUUAAUAGCG..UC..GCCU..........UUGGCC.GGACG.GCGUGGUUAGUG.AAUC
Supragingival_plaque_LANL_C182733701/533-608     UGGGGCAC...GCUUA...........GAGCCCCA...AGGCAUGGUUGUGUUAAUAGCG..UC..GCCU..........UUGGCC.GGACG.GCGUGGUUAGUG.AAUC
MA40A_contig28992/33539-33466                    GGGGCAC....GCUUA............GAGCCCC...ACGCACAGCAGUGUUAAUAGCG..GC..GCCU..........UUGGCC.GGACG.UCGUGGUUAGUG.AAUC
SRS023604_C759437/77-149                         GGGGCAC....GCUUA............GAGUCCC....UUGCGCAUUGUGUUAAUAGUG..GU..GCCU..........UUGGCC.GGACA.UCGUGGUUAGUG.AAUC
SRS023468_LANL_scaffold_9905/61199-61271         GGGGCAC....GCUUA............GAGUCCC....UUGCGCGUUGUGUUAAUAGCG..AU..GCCU..........UUGGCC.GGACA.UCGUGGUUAGUG.AAUC
RUMENNODE_143372_1/3480-3407                     GGGGU......GAACUUAGA..........GCCCC...GUGGAUGUGCGUGUUAAUAGCC..GU..GCCU..........UUGGCC.GGACA.UGGUGGUUAGUG.AAUC
SRS049318_LANL_scaffold_15105/3354-3278          GAGGGC.....AGUCUUAGA.........GCCCUU....GGCACAUACGUGUUAAUAGUGUCAU..GCUU..........UUGGCC.GAGCA.ACAUGGUUAGUG.AAUC
SRS017691_C5027809/118-42                        GAGGGC.....AGUCUUAGA.........GCCCUU....GGCACAUACGUGUUAAUAGUGUCAU..GCUU..........UUGGCC.GAGCA.ACAUGGUUAGUG.AAUC
SRS047634_LANL_scaffold_139898/902-978           GAGGGC.....AGUCUUAGA.........GCCCUU....GGCACAUGCGUGUUAAUAGUGUCAU..GCUU..........UUGGCC.GAGCA.ACAUGGUUAGUG.AAUC
SRS022602_Baylor_scaffold_67890/3320-3244        GAGGGC.....AGUCUUAGA.........GCCCUU....AGCACAUGCGUGUUAAUAGUGUCAU..GCUU..........UUGGCC.GAGCA.ACAUGGUUAGUG.AAUC
NC_017861.1/192856-192781                        GAGGG......UGAGCUUAGAU........CCCUC...AGCACGUUGUGUGUUAAUAGUG..UU..GCUU..........UUGGCC.GAGCA.GCAUGGUUAGUG.AAUC
SRS014692_WUGC_scaffold_15999/4242-4316          GAGAGU.....GAACUUAGA.........ACUCUC...AGCACAUUGUGUGUUAAUAGCG..UU..ACUU..........UUGGCC.GGGUU.ACGUGGUUAGAG.AAU.
SRS043663_C4103193/3216-3290                     GAGAGU.....GAACUUAGA.........ACUCUC...AGCACAUUGUGUGUUAAUAGCG..UU..GCUU..........UUGGCC.GGGUU.ACGUGGUUAGAG.AAU.
SRS047824_WUGC_scaffold_53533/614-540            GAGAGU.....GAACUUAGA.........ACUCUC...AGCACAUUGUGUGUUAAUAGCG..UU..GCUU..........UUGGCC.GGGUU.ACGUGGUUAGAG.AAU.
SRS057205_LANL_scaffold_58665/670-744            GAGAGU.....GAACUUAGA.........ACUCUC...AGCACAUUGUGUGUUAAUAGCG..UU..GCUU..........UUGGCC.GGGUU.ACGUGGUUAGAG.AAU.
SRS012279_Baylor_scaffold_56590/3134-3060        GAGAGU.....GAACUUAGA.........ACUCUC...AGCACAUUGUAUGUUAAUAGCG..UU..ACUU..........UUGGCC.GGGUU.ACGUGGUUAGAG.AAU.
SRS011306_Baylor_scaffold_89003/10148-10074      GAGAGU.....GAACUUAGA.........ACUCUC...AGCACAUUGUAUGUUAAUAGCG..UU..ACUU..........UUGGCC.GGGUU.ACGUGGUUAGAG.AAU.
SRS075404_LANL_scaffold_64891/238-312            GAGAGU.....GAACUUAGA.........ACUCUC...AGCACAUUGUAUGUUAAUAGCG..UU..ACUU..........UUGGCC.GGGUU.ACGUGGUUAGAG.AAU.
SRS023352_LANL_scaffold_62464/47439-47365        GAGAGU.....GAACUUAGA.........ACUCUC...AGCACAUUGUAUGUUAAUAGCG..UU..ACUU..........UUGGCC.GGGUU.ACGUGGUUAGAG.AAU.
SRS063603_C4102126/332-406                       GAGAGU.....GAACUUAGA.........ACUCUC...AGCACAUUGUAUGUUAAUAGCG..UU..ACUU..........UUGGCC.GGGUU.ACGUGGUUAGAG.AAU.
SRS064329_C2725335/3215-3289                     GAGAGU.....GAACUUAGA.........ACUCUC...AGCACAUUGUAUGUUAAUAGCG..UU..ACUU..........UUGGCC.GGGUU.ACGUGGUUAGAG.AAU.
SRS062878_LANL_scaffold_70775/8062-7988          GAGAGU.....GAACUUAGA.........ACUCUC...AGCACAUUGUAUGUUAAUAGCG..UU..ACUU..........UUGGCC.GGGUU.ACGUGGUUAGAG.AAU.
SRS017076_C2680416/454-528                       GAGAGU.....GAACUUAGA.........ACUCUC...AGCACAUUGUAUGUUAAUAGCG..UU..ACUU..........UUGGCC.GGGUU.ACGUGGUUAGAG.AAU.
SRS018791_WUGC_scaffold_38475/1334-1260          GAGAGU.....GAACUUAGA.........ACUCUC...AGCACAUUGUAUGUUAAUAGCG..UU..ACUU..........UUGGCC.GGGUU.ACGUGGUUAGAG.AAU.
SRS016319_WUGC_scaffold_54116/3215-3289          GAGAGU.....GAACUUAGA.........ACUCUC...AGCACAUUGUAUGUUAAUAGCG..UU..ACUU..........UUGGCC.GGGUU.ACGUGGUUAGAG.AAU.
SRS047219_WUGC_scaffold_57943/16790-16864        GAGAGU.....GAACUUAGA.........ACUCUC...AGCACAUUGUAUGUUAAUAGCG..UU..ACUU..........UUGGCC.GGGUU.ACGUGGUUAGAG.AAU.
Buccal_mucosa_LANL_C64807355/110-36              GAGAGU.....GAACUUAGA.........ACUCUC...AGCACAUUGUAUGUUAAUAGCG..UU..ACUU..........UUGGCC.GGGUU.ACGUGGUUAGAG.AAU.
SRS016740_C2751815/117-43                        GAGAGU.....GAACUUAGA.........ACUCUC...AGCACAUUGUAUGUUAAUAGCG..UU..ACUU..........UUGGCC.GGGUU.ACGUGGUUAGAG.AAU.
UnmappedStool_Broad_C252508257/155-79            GAGGGU.....GUACUUAGA.........GCCCUC...UGCACGAUGUGUGUUAAUAGUAG.UG..GCUU..........UUGGCC.GAGCC.GCACGGUUAGAG.AAUC
NZ_AUME01000007.1/36087-36011                    GAGGGU.....GUACUUAGA.........GCCCUC...UGCACGAUGUGUGUUAAUAGUAG.UG..GCUU..........UUGGCC.GAGCC.GCACGGUUAGAG.AAUC
NZ_GL982464.1/2020144-2020219                    GAGGGU.....GAACUUAGA.........GCCCUC...AGCACGUUGUGUGUUAAUAGCG..CU..GCUU..........UUGGCC.AGGCU.GCGUGGUUAGUG.AAUC
SRS012285_Baylor_scaffold_36585/18214-18289      GAGGGU.....GAACUUAGA.........ACCCUC...AGCACGUUGUGUGUUAAUAGCG..CU..GCUU..........UUGGCC.GGGCU.GCGUGGUUAGUG.AAUC
SRS024144_C1709965/224-149                       GAGGGU.....GAACUUAGA.........GCCCUC...AGCACGUUGUGUGUUAAUAGCG..CU..GCUU..........UUGGCC.GGGCU.GUGUGGUUAGUG.AAUC
SRS063932_LANL_scaffold_105725/15855-15930       GAGGGU.....GAACUUAGA.........GCCCUC...AGCACGUUGUGUGUUAAUAGCG..CU..GCUU..........UUGGCC.GGGCU.GCGUGGUUAGUG.AAUC
Subgingival_plaque_LANL_C10982129/147-72         GAGGGU.....GAACUUAGA.........GCCCUC...AGCACGUUGUGUGUUAAUAGCG..CU..GCUU..........UUGGCC.GGGCU.GCGUGGUUAGUG.AAUC
SRS022725_LANL_scaffold_18998/20108-20033        GAGGGU.....GAACUUAGA.........GCCCUC...AGCACGUUGUGUGUUAAUAGCG..CU..GCUU..........UUGGCC.GGGCU.GCGUGGUUAGUG.AAUC
SRS063215_C2206217/314-389                       GAGGGU.....GAACUUAGA.........GCCCUC...AGCACGUUGUGUGUUAAUAGCG..CU..GCUU..........UUGGCC.GGGCU.GCGUGGUUAGUG.AAUC
SRS045313_LANL_scaffold_12927/11427-11502        GAGGGU.....GAACUUAGA.........GCCCUC...AGCACGUUGUGUGUUAAUAGCG..CU..GCUU..........UUGGCC.GGGCU.GCGUGGUUAGUG.AAUC
SRS015215_WUGC_scaffold_60845/31443-31518        GAGGGU.....GAACUUAGA.........GCCCUC...AGCACGUUGUGUGUUAAUAGCG..CU..GCUU..........UUGGCC.GGGCU.GCGUGGUUAGUG.AAUC
SRS014691_C2755332/159-84                        GAGGGU.....GAACUUAGA.........GCCCUC...AGCACGUUGUGUGUUAAUAGCG..CU..GCUU..........UUGGCC.GGGCU.GCGUGGUUAGUG.AAUC
SRS011255_Baylor_scaffold_75811/105-30           GAGGGU.....GAACUUAGA.........GCCCUC...AGCACGUUGUGUGUUAAUAGCG..CU..GCUU..........UUGGCC.GGGCU.GCGUGGUUAGUG.AAUC
SRS023938_C2346941/137-62                        GAGGGU.....GAACUUAGA.........GCCCUC...AGCACGUUGUGUGUUAAUAGCG..CU..GCUU..........UUGGCC.GGGCU.GCGUGGUUAGUG.AAUC
NZ_ADGJ01000034.1/4034-4109                      GAGGGU.....GAACUUAGA.........GCCCUC...AGCACGUUGUGUGUUAAUAGCG..CU..GCUU..........UUGGCC.GGGCU.GCGUGGUUAGUG.AAUC
SRS013533_PGA_scaffold_55845/31911-31986         GAGGGU.....GAACUUAGA.........GCCCUC...AGCACGUUGUGUGUUAAUAGCG..CU..GCUU..........UUGGCC.GGGCU.GCGUGGUUAGUG.AAUC
SRS057355_C2357028/1923-1998                     GAGGGU.....GAACUUAGA.........GCCCUC...AGCACGUUGUGUGUUAAUAGUG..CC..GCUU..........UUGGCC.GGGCU.GCAUGGUUAGUG.AAUC
SRS014573_C3689837/580-655                       GAGGGU.....GAACUUAGA.........GCUCUC...AGCACGUUGUGUGUUAAUAGUG..CC..GCUU..........UUGGCC.GGGCU.GCAUGGUUAGUG.AAUC
SRS013164_Baylor_scaffold_6044/24960-25035       GAGGGU.....GAACUUAGA.........GCUCUC...AGCACGUUGUGUGUUAAUAGUG..CC..GCUU..........UUGGCC.GGGCU.GCAUGGUUAGUG.AAUC
SRS043422_C2606710/418-343                       GAGGGU.....GAACUUAGA.........GCUCUC...AGCACGUUGUGUGUUAAUAGUG..CC..GCUU..........UUGGCC.GGGCU.GCAUGGUUAGUG.AAUC
NZ_BAKF01000067.1/163-88                         GAGGGU.....GAACUUAGA.........GCUCUC...AGCACGUUGUGUGUUAAUAGUG..CC..GCUU..........UUGGCC.GGGCU.GCAUGGUUAGUG.AAUC
NZ_JIAF01000004.1/988952-988877                  GAGGGU.....GUACUUAGA.........GCCCUC...AGCACGUGGUGUGUUAAUAGUG..CU..GCUU..........UUGGCC.GAGCU.GCACGGUUAGUG.AAUC
SRS055401_C2262988/171-96                        GAGGGU.....GAACUUAGA.........GCCCUC...AGCACGUUGUGUGUUAAUAGUG..UU..GCUU..........UUGGCC.GAGCA.GUAUGGUUAGUG.AAUC
SRS016746_C3112314/171-96                        GAGGGU.....GAACUUAGA.........GCCCUC...AGCACGUUGUGUGUUAAUAGUG..UU..GCUU..........UUGGCC.GAGCA.GUAUGGUUAGUG.AAUC
Contig7208859.1/113-38                           GAGGGU.....AAGCUUAGA.........GCCCUC...AGCACGUUGUGUGUUAAUAGUG..UU..GCUU..........UUGGCC.GAGCU.GCAUGGUUAGUG.AAUC
SRS013723_C3473767/936-1011                      GAGGGU.....GAGCUUAGA.........GCCCUC...GGCACGUUGUGUGUUAAUAGUG..UU..GCUU..........UUGGCC.GAGCU.GCAUGGUUAGUG.AAUC
SRS017511_Baylor_scaffold_37568/3386-3311        GAGGGU.....GAGCUUAGA.........GCCCUC...AGCACGUUGUGUGUUAAUAGUG..UU..GCUU..........UUGGCC.GAGCU.GCAUGGUUAGUG.AAUC
SRS062761_C4185168/157-82                        GAGGGU.....GAGCUUAGA.........GCCCUC...AGCACGUUGUGUGUUAAUAGUG..UU..GCUU..........UUGGCC.GAGCU.GCAUGGUUAGUG.AAUC
SRS063603_LANL_scaffold_16033/3063-3138          GAGGGU.....GAGCUUAGA.........GCCCUC...AGCACGUUGUGUGUUAAUAGUG..UU..GCUU..........UUGGCC.GAGCU.GCAUGGUUAGUG.AAUC
SRS049268_C4330408/785-860                       GAGGGU.....GAGCUUAGA.........ACCCUC...AGCACGUUGUGUGUUAAUAGUG..UU..GCUU..........UUGGCC.GAGCU.GCAUGGUUAGUG.AAUC
NZ_ATMK01000012.1/3560-3485                      GAGGGU.....GAACUUAGA.........GCCCUC...AGCACGUUGUGUGUUAAUAGUG..UU..GCUU..........UUGGCC.GAGCU.GCAUGGUUAGUG.AAUC
NZ_BAJY01000023.1/18148-18223                    GAGGGU.....GAACUUAGA.........GCCCUC...AGCACGUUGUGUGUUAAUAGUG..UU..GCUU..........UUGGCC.GAGCU.GCAUGGUUAGUG.AAUC
SRS049318_LANL_scaffold_111644/3483-3558         GAGGGU.....GAACUUAGA.........GCCCUC...AGCACGUUGUGUGUUAAUAGUG..UU..GCUU..........UUGGCC.GAGCU.GCAUGGUUAGUG.AAUC
SRS014474_C725551/364-439                        GAGGGU.....GAACUUAGA.........GCCCUC...AGCACGUUGUGUGUUAAUAGUG..UU..GCUU..........UUGGCC.GAGCU.GCACGGUUAGUG.AAUC
SRS047634_C4505245/2722-2797                     GAGGGU.....GAACUUAGA.........GCCCUC...AGCACGUUGUGUGUUAAUAGUG..UU..GCUU..........UUGGCC.GAGCU.GCACGGUUAGUG.AAUC
NZ_KI259320.1/18576-18501                        GAGGGU.....GAACUUAGA.........ACCCUC...AGCUCGUUGUGUGUUAAUAGUG..UA..ACUU..........UUGGCC.GAGUC.GCAUGGUUAGUG.AAUC
SRS017521_Baylor_scaffold_47871/90-15            GAGGGU.....GAACUUAGA.........ACCCUC...AGCUCGUUGUGUGUUAAUAGUG..UA..ACUU..........UUGGCC.GAGUC.GCAUGGUUAGUG.AAUC
NZ_AEDO01000037.1/25023-25098                    GAGGGU.....GAACUUAGA.........ACCCUC...AGCUUGUUGUGUGUUAAUAGUG..UA..ACUU..........UUGGCC.GAGUC.GCAUGGUUAGUG.AAUC
NZ_JRNR01000099.1/3529-3454                      GAGGGU.....GAACUUAGA.........ACCCUC...AGCUUGUUGUGUGUUAAUAGUG..UA..ACUU..........UUGGCC.GAGUC.GCAUGGUUAGUG.AAUC
NOM017_scaffold152_1/2821-2896                   GGGGAU.....ACACUUAGA.........GUCCCC...UGGGUAUGGUGUGUUAAUAGCA..CA..UCCU..........GUGGCC.GGGAU.UUGCGGUUAGUG.AAUC
4448812.3_Contig1872/367-442                     GGGGAU.....ACACUUAGA.........GUCCCC...UGGGUAUGGUGUGUUAAUAGCA..CA..UCCU..........GUGGCC.GGGAU.UUGCGGUUAGUG.AAUC
DLM003_scaffold159_2/2840-2915                   GGGGAU.....ACACUUAGA.........GUCCCC...UGGGUAUGGUGUGUUAAUAGCA..CA..UCCU..........GUGGCC.GGGAU.UUGCGGUUAGUG.AAUC
NOM022_scaffold34272_1/2699-2774                 GGGGAU.....ACACUUAGA.........GUCCCC...UGGGUAUGGUGUGUUAAUAGCA..CA..UCCU..........GUGGCC.GGGAU.UUGCGGUUAGUG.AAUC
contig104641/10740-10815                         GGGGAU.....ACACUUAGA.........GUCCCC...UGGGUAUGGUGUGUUAAUAGCA..CA..UCCU..........GUGGCC.GGGAU.UUGCGGUUAGUG.AAUC
DLM001_scaffold46771_1/555-480                   GGGGAU.....ACACUUAGA.........GUCCCC...UGGGUAUGGUGUGUUAAUAGCA..CA..UCCU..........GUGGCC.GGGAU.UUGCGGUUAGUG.AAUC
NLM001_scaffold44488_1/2699-2774                 GGGGAU.....ACACUUAGA.........GUCCCC...UGGGUAUGGUGUGUUAAUAGCA..CA..UCCU..........GUGGCC.GGGAU.UUGCGGUUAGUG.AAUC
SRS011271_WUGC_scaffold_12531/603-678            GGGGAU.....ACACUUAGA.........GUCCCC...UGGGUAUGGUGUGUUAAUAGCA..CA..UCCU..........GUGGCC.GGGAU.UUGCGGUUAGUG.AAUC
4448818.3_Contig13931/222-147                    GGGGAU.....ACACUUAGA.........GUCCCC...UGGGUAUGGUGUGUUAAUAGCA..CA..UCCU..........GUGGCC.GGGAU.UUGCGGUUAGUG.AAUC
NLM006_scaffold2689_1/559-484                    GGGGAU.....ACACUUAGA.........GUCCCC...UGGGUAUGGUGUGUUAAUAGCA..CA..UCCU..........GUGGCC.GGGAU.UUGCGGUUAGUG.AAUC
SRS015794_Baylor_scaffold_8969/743-818           GGGGAU.....ACACUUAGA.........GUCCCC...UGGGUAUGGUGUGUUAAUAGCA..CA..UCCU..........GUGGCC.GGGAU.UUGCGGUUAGUG.AAUC
DOF011_scaffold4575_1/2870-2945                  GGGGAU.....ACACUUAGA.........GUCCCC...UGGGUAUGGUGUGUUAAUAGCA..CA..UCCU..........GUGGCC.GGGAU.UUGCGGUUAGUG.AAUC
NLM004_scaffold39342_1/326-250                   GGGGAUAC...ACUUA...........GAGUCCCC...UGGAUAGCGUGUGUUAAUAGCAA.CG..UCCU..........GUGGCC.GGGAU.UUGCGGUUAGUG.AAUC
DLF003_scaffold48930_1/25126-25201               GGGGAUAC...ACUUA...........GAGUCCCC...UGGGUAUGGUGUGUUAAUAGCA..CG..UCCU..........GUGGCC.GGGAU.UUGCGGUUAGAG.AAUC
NLM004_scaffold4959_1/319-244                    GGGGAUAC...ACUUA...........GAGUCCCC...UGGAUAUGGUGUGUUAAUAGCA..CU..UCCU..........GUGGCC.GGGAU.UUGCGGUUAGUG.AAUC
NOM012_scaffold33926_2/272-197                   GGGGAUAC...GCUUA...........GAGUCCCC...UGGGUAUGGUGUGUUAAUAGCA..CA..UCCU..........GUGGCC.GGGAU.UUGCGGUUAGUG.AAUC
scaffold3211_3_V1.CD-2/538-613                   GGGGAUAC...ACUUA...........GAGUCCCC....UGGACUGGUGUGUUAAUAGCAA.UC..UCCU..........GUGGCC.GGGAA.UUGCGGUUAGUG.AAUC
SRS019910_WUGC_scaffold_54703/204-279            GGGGAUAC...ACUUA...........GAGUCCCC....UGGAUUGGUGUGUUAAUAGCAA.UG..UCCU..........GUGGCC.GGGAU.UUGCGGUUAGAG.AAUC
DLM001_scaffold46772_1/551-476                   GGGGAUAC...ACUUA...........GAGUCCCC....UGGACUGGUGUGUUAAUAGCAA.UG..UCCU..........GUGGCC.GGGAU.UUGCGGUUAGAG.AAUC
SRS013521_LANL_scaffold_8254/121-46              GGGGAUAC...ACUUA...........GAGUCCCC....UGGACUGGUGUGUUAAUAGCAA.UG..UCCU..........GUGGCC.GGGAU.UUGCGGUUAGAG.AAUC
NLM016_scaffold16524_1/542-467                   GGGGAUAC...ACUUA...........GAGUCCCC....UGGACUGGUGUGUUAAUAGCAA.UG..UCCU..........GUGGCC.GGGAU.UUGCGGUUAGAG.AAUC
4491403.3_NODE_17602/322-247                     GGGGAUAC...ACUUA...........GAGUCCCC....UGGACUGGUGUGUUAAUAGCAA.UG..UCCU..........GUGGCC.GGGAU.UUGCGGUUAGAG.AAUC
SRS049959_WUGC_scaffold_5722/414-338             GGGGAUAC...GCUUA...........GAGUCCCC...UGGGCAGUGUGUGUUAAUAGCAA.UC..UCCU..........GUGGCC.GGGAA.UUGCGGUUAGUG.AAUC
scaffold28598_1_V1.UC-17/126-50                  GGGGAUAC...GCUUA...........GAGUCCCC...UGGGCAGUGUGUGUUAAUAGCAA.UC..UCCU..........GUGGCC.GGGAA.UUGCGGUUAGUG.AAUC
scaffold2660_2_MH0049/139-215                    GGGGAUAC...GCUUA...........GAGUCCCC...UGGGCAGUGUGUGUUAAUAGCAA.UC..UCCU..........GUGGCC.GGGAA.UUGCGGUUAGUG.AAUC
4491403.3_NODE_60160/980-904                     GGGGAUAC...GCUUA...........GAGUCCCC...UGGGCAGUGUGUGUUAAUAGCAA.UC..UCCU..........GUGGCC.GGGAA.UUGCGGUUAGUG.AAUC
SRS013521_LANL_scaffold_15414/158-82             GGGGAUAC...GCUUA...........GAGUCCCC...UGGGCAGUGUGUGUUAAUAGCAA.UC..UCCU..........GUGGCC.GGGAA.UUGCGGUUAGUG.AAUC
BAAX01002455.1/95-171                            GGGGAUAC...GCUUA...........GAGUCCCC...UGGGCAGUGUGUGUUAAUAGCAA.UC..UCCU..........GUGGCC.GGGAA.UUGCGGUUAGUG.AAUC
SRS015794_C2240237/338-414                       GGGGAUAC...GCUUA...........GAGUCCCC...UGGGCAGUGUGUGUUAAUAGCAA.UC..UCCU..........GUGGCC.GGGAA.UUGCGGUUAGUG.AAUC
DLM006_scaffold20724_1/4613-4689                 GGGGAUAC...GCUUA...........GAGUCCCC...UGGGCAGUGUGUGUUAAUAGCAA.UC..UCCU..........GUGGCC.GGGAA.UUGCGGUUAGUG.AAUC
NLM006_scaffold7359_1/197-273                    GGGGAUAC...GCUUA...........GAGUCCCC...UGGGCAGUGUGUGUUAAUAGCA..AU..CUC.........CUGUGGCCU.GGAA.UUGCGGUUAGUG.AAUC
DLM002_scaffold24298_1/12011-12086               GGGGAUAC...GCUUA...........GAGUCCCC...AAGAUAUGGUGUGUUAAUAGCA..UG..CCCU..........GUGGCC.GGGGU.AUGUGGUUAGUG.AAUC
NLM004_scaffold29467_1/19562-19637               GGGGAUAC...GCUUA...........GAGUCCCC...AAGAUAUGGUGUGUUAAUAGCA..UG..CCCU..........GUGGCC.GGGGU.AUGUGGUUAGUG.AAUC
4491403.3_NODE_11716/384-459                     GGGGAUAC...GCUUA...........GAGUCCCC...AAGAUAUGGUGUGUUAAUAGCA..UG..CCCU..........GUGGCC.GGGGU.AUGUGGUUAGUG.AAUC
DLM027_scaffold23115_4/11864-11939               GGGGAUAC...GCUUA...........GAGUCCCC...AAGAUAUGGUGUGUUAAUAGCA..UG..CCCU..........GUGGCC.GGGGU.AUGUGGUUAGUG.AAUC
4448819.3_Contig631/7314-7239                    GGGGAUAC...GCUUA...........GAGUCCCC...AAGAUAUGGUGUGUUAAUAGCA..UG..CCCU..........GUGGCC.GGGGU.AUGUGGUUAGUG.AAUC
4448812.3_Contig639/2967-3042                    GGGGAUAC...GCUUA...........GAGUCCCC...AAGAUAUGGUGUGUUAAUAGCA..UG..CCCU..........GUGGCC.GGGGU.AUGUGGUUAGUG.AAUC
scaffold18566_1_MH0009/109-34                    GGGGAUAC...GCUUA...........GAGUCCCC...AAGAUAUGGUGUGUUAAUAGCA..UG..CCCU..........GUGGCC.GGGGU.AUGUGGUUAGUG.AAUC
scaffold58558_1_MH0065/213-288                   GGGGAUAC...GCUUA...........GAGUCCCC...AAGAUAUGGUGUGUUAAUAGCA..UG..CCCU..........GUGGCC.GGGGU.AUGUGGUUAGUG.AAUC
scaffold43386_1_MH0050/966-1041                  GGGGAUAC...GCUUA...........GAGUCCCC...AAGAUAUGGUGUGUUAAUAGCA..UG..CCCU..........GUGGCC.GGGGU.AUGUGGUUAGUG.AAUC
4448813.3_Contig493/5921-5846                    GGGGAUAC...GCUUA...........GAGUCCCC...AAGAUAUGGUGUGUUAAUAGCA..UG..CCCU..........GUGGCC.GGGGU.AUGUGGUUAGUG.AAUC
NOF001_scaffold377_4/5305-5230                   GGGGAUAC...GCUUA...........GAGUCCCC...AAGAUAUGGUGUGUUAAUAGCA..UG..CCCU..........GUGGCC.GGGGU.AUGUGGUUAGUG.AAUC
CAM_READ_0099651871/384-309                      GGGGAUAC...GCUUA...........GAGUCCCC...AAGAUAUGGUGUGUUAAUAGCA..UG..CCCU..........GUGGCC.GGGGU.AUGUGGUUAGUG.AAUC
SRS047044_WUGC_scaffold_16328/257-332            GGGGAUAC...GCUUA...........GAGUCCCC...AAGAUAUGGUGUGUUAAUAGCA..UG..CCCU..........GUGGCC.GGGGU.AUGUGGUUAGUG.AAUC
4444165.3.02693/265-340                          GGGGAUAC...GCUUA...........GAGUCCCC...AAGAUAUGGUGUGUUAAUAGCA..UG..CCCU..........GUGGCC.GGGGU.AUGUGGUUAGUG.AAUC
4448807.3_Contig1253/1893-1817                   GGGGAUAC...GCUUA...........GAGUCCCC...AAGAUAUGGUGUGUUAAUAGCA..UG..CCCU..........GUGGCCGGGGAU.AUGUGGUUAGUG.AAUC
NLM008_scaffold29501_1/12251-12176               GGGGAUAC...GCUUA...........GAGUCCCC...AAGAUAUGGUGUGUUAAUAGCA..UG..CCCU..........GUGGCC.GGGGU.AUGUGGUUAGUG.AAUC
C4444188_1_MH0077/224-299                        GGGGAUAC...GCUUA...........GAGUCCCC...AAGAUAUGGUGUGUUAAUAGCA..UG..CCCU..........GUGGCC.GGGGU.AUGUGGUUAGUG.AAUC
4448820.3_Contig_1858/2732-2657                  GGGGAUAC...GCUUA...........GAGUCCCC...AAGAUAUGGUGUGUUAAUAGCA..UG..CCCU..........GUGGCC.GGGGU.AUGUGGUUAGUG.AAUC
DLF003_scaffold47495_1/445-520                   GGGGAUAC...GCUUA...........GAGUCCCC...AAGAUAUGGUGUGUUAAUAGCA..UG..CCCU..........GUGGCC.GGGGU.AUGUGGUUAGUG.AAUC
4448818.3_Contig459/19229-19154                  GGGGAUAC...GCUUA...........GAGUCCCC...AAGAUAUGGUGUGUUAAUAGCA..UG..CCCU..........GUGGCC.GGGGU.AUGUGGUUAGUG.AAUC
4448811.3_Contig642/2634-2559                    GGGGAUAC...GCUUA...........GAGUCCCC...AAGAUAUGGUGUGUUAAUAGCA..UG..CCCU..........GUGGCC.GGGGU.AUGUGGUUAGUG.AAUC
4448814.3_Contig2119/771-846                     GGGGAUAC...GCUUA...........GAGUCCCC...AAGAUAUGGUGUGUUAAUAGCA..UG..CCCU..........GUGGCC.GGGGU.AUGUGGUUAGUG.AAUC
scaffold12317_1_MH0026/272-197                   GGGGAUAC...GCUUA...........GAGUCCCC...AAGAUAUGGUGUGUUAAUAGCA..UG..CCCU..........GUGGCC.GGGGU.AUGUGGUUAGUG.AAUC
scaffold30210_1_MH0049/536-461                   GGGGAUAC...GCUUA...........GAGUCCCC...AAGAUAUGGUGUGUUAAUAGCA..UG..CCCU..........GUGGCC.GGGGU.AUGUGGUUAGUG.AAUC
4448810.3.47000/13461-13386                      GGGGAUAC...GCUUA...........GAGUCCCC...AAGAUAUGGUGUGUUAAUAGCA..UG..CCCU..........GUGGCC.GGGGU.AUGUGGUUAGUG.AAUC
4448816.3_Contig1564/700-625                     GGGGAUAC...GCUUA...........GAGUCCCC...AAGAUAUGGUGUGUUAAUAGCA..UG..CCCU..........GUGGCC.GGGGU.AUGUGGUUAGUG.AAUC
NOM001_scaffold36808_1/12342-12267               GGGGAUAC...GCUUA...........GAGUCCCC...AAGAUAUGGUGUGUUAAUAGCA..UG..CCCU..........GUGGCC.GGGGU.AUGUGGUUAGUG.AAUC
CAM_READ_0099565819/27-102                       GGGGAUAC...GCUUA...........GAGUCCCC...AAGAUAUGGUGUGUUAAUAGCA..UG..CCCU..........GUGGCC.GGGGU.AUGUGGUUAGUG.AAUC
4448808.3_Contig33004/288-214                    GGGGAUAC...GCUUA...........GAGUCCCC...AAGAUAUGGUGUGUUAAUAGCA..UG..CCCU..........GUGGCC.GGG.U.AUGUGGUUAGUG.AAUC
NLM016_scaffold13879_1/134-59                    GGGGAUAC...ACUUA...........GAGUCCCC...AAGAUAUGGUGUGUUAAUAGCA..UG..UCCU..........GUGGCC.GGGGU.AUGUGGUUAGUG.AAUC
scaffold9468_1_O2.UC-12/3921-3996                GGGGAUAC...ACUUA...........GAGUCCCC...AAGAUAUGGUGUGUUAAUAGCA..UG..UCCU..........GUGGCC.GGGGU.AUGUGGUUAGUG.AAUC
NLM006_scaffold9242_1/439-514                    GGGGAUAC...ACUUA...........GAGUCCCC...AAGAUAUGGUGUGUUAAUAGCA..UG..CCCU..........GUGGCC.GGGGU.AUGUGGUUAGUG.AAUC
NLM009_scaffold10030_1/15733-15808               GGGGAUAC...ACUUA...........GAGUCCCC...AAGAUAUGGUGUGUUAAUAGCA..UG..CCCU..........GUGGCC.GGGGU.AUGUGGUUAGUG.AAUC
NZ_GG703855.1/96347-96272                        GGGGAUAC...ACUUA...........GAGUCCCC...AAGAUAUGGUGUGUUAAUAGCA..UG..CCCU..........GUGGCC.GGGGU.AUGUGGUUAGUG.AAUC
contig13883/85-10                                GGGGAUAC...ACUUA...........GAGUCCCC...AAGAUAUGGUGUGUUAAUAGCA..UG..CCCU..........GUGGCC.GGGGU.AUGUGGUUAGUG.AAUC
DLF004_scaffold32113_1/12265-12190               GGGGAUAC...ACUUA...........GAGUCCCC...AAGAUAUGGUGUGUUAAUAGCA..UG..CCCU..........GUGGCC.GGGGU.AUGUGGUUAGUG.AAUC
SRS013687_Baylor_scaffold_46077/545-470          GGGGAUAC...ACUUA...........GAGUCCCC...AAGAUAUGGUGUGUUAAUAGCA..UG..CCCU..........GUGGCC.GGGGU.AUGUGGUUAGUG.AAUC
SRS049959_WUGC_scaffold_10211/449-374            GGGGAUAC...ACUUA...........GAGUCCCC...AAGAUAUGGUGUGUUAAUAGCA..UG..CCCU..........GUGGCC.GGGGU.AUGUGGUUAGUG.AAUC
scaffold2008_3_V1.UC-21/224-299                  GGGGAUAC...ACUUA...........GAGUCCCC...AAGAUAUGGUGUGUUAAUAGCA..UG..CCCU..........GUGGCC.GGGGU.AUGUGGUUAGUG.AAUC
NZ_KK073873.1/3030252-3030326                    GGGGAU.....AAACUUAGA.........AUCCCU....AUGAAUAUUGUGUUAAUAGUC..GU..ACUU..........UUGGCC.GAGUG.CGAUGGUUAGUG.AAUC
NZ_JRPT01000012.1/33492-33419                    GGGG.......AUAAACUUAGAA........CCCC....AGUGCAGGGGUGUUAAUAGUG..UA..GCUU..........UUGGCC.GAGCU.CCAUGGUUAGUG.AAUC
RUMENNODE_2697187_1/3085-3011                    GGGGAG.....AGUCUUAGG.........CUCCCC....AGCACGGGAGUGUUAAUAGCG..GU..GUCU..........UUGGCC.AGGCA.UCGUGGUUAGUG.AAUC
AUXO015280558.1/453-379                          GGGGAG.....AGUCUUAGG.........CUCCCC....AGCACGGGAGUGUUAAUAGCG..GU..GUCU..........UUGGCC.AGGCA.UCGUGGUUAGUG.AAUC
AUXO011297008.1/1734-1660                        GGGGAGAC...CCCUUA..........GACUCCCC.....GCACGGGAGUGUUAAUAGCG..GU..GUGU..........UUGGCC.GCACA.UCGUGGUUAGUG.AAUC
SRS013723_Baylor_scaffold_19570/4339-4413        GGGGGU.....GAACUUAGA.........GCCUCC....GCUGCAACCGUGUUAAUAGUC..AU..GCUU..........UUGGCC.GAGCC.UGGCGGUUAGUG.AAUC
SRS012285_C2809459/149-75                        GGGGGU.....GAACUUAGA.........GCCUCC....GCUGCAACCGUGUUAAUAGUC..AU..GCUU..........UUGGCC.GAGCC.UGGCGGUUAGUG.AAUC
SRS016043_WUGC_scaffold_31124/1754-1828          GGGGGU.....GAACUUAGA.........GCCUCC....GCUGCAACCGUGUUAAUAGUC..AU..GCUU..........UUGGCC.GAGCC.UGACGGUUAGUG.AAUC
SRS011152_Baylor_scaffold_57690/154-80           GGGGGU.....GAACUUAGA.........GCCUCC....GCUGCAACCGUGUUAAUAGUC..AU..GCUU..........UUGGCC.GAGCC.UGACGGUUAGUG.AAUC
SRS022725_LANL_scaffold_20670/412-338            GGGGGU.....GAACUUAGA.........GCCUCC....GCUGCAACCGUGUUAAUAGUC..AU..GCUU..........UUGGCC.GAGCC.UGACGGUUAGUG.AAUC
SRS022149_C2846288/4393-4467                     GGGGGU.....GAACUUAGA.........GCCUCC....GCUGCAACCGUGUUAAUAGUC..AU..GCUU..........UUGGCC.GAGCC.UGACGGUUAGUG.AAUC
SRS051930_C3273277/1215-1289                     GGGGGU.....GAACUUAGA.........GCCUCC....GCUGCAACCGUGUUAAUAGUC..AU..GCUU..........UUGGCC.GAGCC.UGACGGUUAGUG.AAUC
SRS042984_LANL_scaffold_16758/9998-10072         GGGGGU.....GAACUUAGA.........GCCUCC....GCUGCAACCGUGUUAAUAGUC..AU..GCUU..........UUGGCC.GAGCC.UGACGGUUAGUG.AAUC
SRS052876_LANL_scaffold_54535/954-1028           GGGGGU.....GAACUUAGA.........GCCUCC....GCUGCAACCGUGUUAAUAGUC..AU..GCUU..........UUGGCC.GAGCC.UGACGGUUAGUG.AAUC
SRS014578_WUGC_scaffold_18370/7328-7254          GGGGGU.....GAACUUAGA.........GCCUCC....GCUGCAACCGUGUUAAUAGUC..AU..GCUU..........UUGGCC.GAGCC.UGACGGUUAGUG.AAUC
SRS013170_Baylor_scaffold_112597/2727-2801       GGGGGU.....GAACUUAGA.........GCCUCC....GCUGCAACCGUGUUAAUAGUC..AU..GCUU..........UUGGCC.GAGCC.UGACGGUUAGUG.AAUC
SRS043239_C1976103/186-112                       GGGGGU.....GAACUUAGA.........GCCUCC....GCUGCAACCGUGUUAAUAGUC..AU..GCUU..........UUGGCC.GAGCC.UGACGGUUAGUG.AAUC
SRS016360_Baylor_scaffold_11199/720-646          GGGGGU.....GAACUUAGA.........GCCUCC....GCUGCAACCGUGUUAAUAGUC..AU..GCUU..........UUGGCC.GAGCC.UGACGGUUAGUG.AAUC
SRS019128_C4357049/303-229                       GGGGGU.....GAACUUAGA.........GCCUCC....GCUGCAACCGUGUUAAUAGUC..AU..GCUU..........UUGGCC.GAGCC.UGACGGUUAGUG.AAUC
SRS024087_LANL_scaffold_47659/135-61             GGGGGU.....GAACUUAGA.........GCCUCC....GCUGCAACCGUGUUAAUAGUC..AU..GCUU..........UUGGCC.GAGCC.UGACGGUUAGUG.AAUC
SRS024289_LANL_scaffold_70016/135-61             GGGGGU.....GAACUUAGA.........GCCUCC....GCUGCAACCGUGUUAAUAGUC..AU..GCUU..........UUGGCC.GAGCC.UGACGGUUAGUG.AAUC
SRS018443_Baylor_scaffold_65820/8016-8090        GGGGGU.....GAACUUAGA.........GCCUCC....GCUGCAACCGUGUUAAUAGUC..AU..GCUU..........UUGGCC.GAGCC.UGACGGUUAGUG.AAUC
SRS018337_C2365684/512-586                       GGGGGU.....GAACUUAGA.........GCCUCC....GCUGCAACCGUGUUAAUAGUC..AU..GCUU..........UUGGCC.GAGCC.UGACGGUUAGUG.AAUC
SRS014107_WUGC_scaffold_50706/134-60             GGGGGU.....GAACUUAGA.........ACCUCC....GCUGCAACCGUGUUAAUAGUC..AU..GCUU..........UUGGCC.GAGCC.UGACGGUUAGUG.AAUC
SRS015044_WUGC_scaffold_67840/135-61             GGGGGU.....GAACUUAGA.........ACCUCC....GCUGCAACCGUGUUAAUAGUC..AU..GCUU..........UUGGCC.GAGCC.UGACGGUUAGUG.AAUC
SRS016331_C4131247/156-82                        GGGGGU.....GAACUUAGA.........ACCUCC....GCUGCAACCGUGUUAAUAGUC..AU..GCUU..........UUGGCC.GAGCC.UGACGGUUAGUG.AAUC
SRS017139_C3804675/135-61                        GGGGGU.....GAACUUAGA.........ACCUCC....GCUGCAACCGUGUUAAUAGUC..AU..GCUU..........UUGGCC.GAGCC.UGACGGUUAGUG.AAUC
SRS024355_LANL_scaffold_42842/1441-1367          GGGGGU.....GAACUUAGA.........ACCUCC....GCUGCAACCGUGUUAAUAGUC..AU..GCUU..........UUGGCC.GAGCC.UGACGGUUAGUG.AAUC
NZ_GG740073.1/461425-461351                      GGGGGU.....GAACUUAGA.........ACCUCC....GCUGCAACCGUGUUAAUAGUC..AU..GCUU..........UUGGCC.GAGCC.UGACGGUUAGUG.AAUC
SRS011343_C2242542/1051-1125                     GGGGGU.....GAACUUAGA.........ACCUCC....GCUGCAACCGUGUUAAUAGUC..AU..GCUU..........UUGGCC.GAGCC.UGACGGUUAGUG.AAUC
SRS014691_C2503925/145-71                        GGGGGU.....GAACUUAGA.........ACCUCC....GCUGCAACCGUGUUAAUAGUC..AU..GCUU..........UUGGCC.GAGCC.UGACGGUUAGUG.AAUC
SRS015574_WUGC_scaffold_63161/871-945            GGGGGU.....GAACUUAGA.........ACCUCC....GCUGCAACCGUGUUAAUAGUC..AU..GCUU..........UUGGCC.GAGCC.UGACGGUUAGUG.AAUC
SRS016746_Baylor_scaffold_73191/1882-1956        GGGGGU.....GAACUUAGA.........ACCUCC....GCUGCAACCGUGUUAAUAGUC..AU..GCUU..........UUGGCC.GAGCC.UGACGGUUAGUG.AAUC
SRS017511_Baylor_scaffold_92834/135-61           GGGGGU.....GAACUUAGA.........ACCUCC....GCUGCAACCGUGUUAAUAGUC..AU..GCUU..........UUGGCC.GAGCC.UGACGGUUAGUG.AAUC
SRS023358_C3462583/482-556                       GGGGGU.....GAACUUAGA.........ACCUCC....GCUGCAACCGUGUUAAUAGUC..AU..GCUU..........UUGGCC.GAGCC.UGACGGUUAGUG.AAUC
SRS050628_LANL_scaffold_20687/978-904            GGGGGU.....GAACUUAGA.........ACCUCC....GCUGCAACCGUGUUAAUAGUC..AU..GCUU..........UUGGCC.GAGCC.UGACGGUUAGUG.AAUC
SRS022719_LANL_scaffold_45285/804-729            GGGGGU.....AACCCUUAGA........GCCCCC....ACCGCAAUCGUGUUAAUAGUC..AC..GCUU..........UUGGCC.GAGCU.UGGCGGUUAGUG.AAUC
SRS019129_WUGC_scaffold_43257/338-263            GGGGGU.....AAGCCUUAGA........GCCUCC....ACCGCAAUCGUGUUAAUAGUC..AC..GCUU..........UUGGCC.GAGCU.UGGCGGUUAGUG.AAUC
SRS016043_C2115867/218-143                       GGGGGU.....AAACCUUAGA........GCCUCC....ACCGCAAUCGUGUUAAUAGUC..AC..GCUU..........UUGGCC.GAGCU.UGGCGGUUAGUG.AAUC
SRS013533_PGA_scaffold_117699/3103-3178          GGGGGU.....AAACCUUAGA........GCCUCC....ACCGCAAUCGUGUUAAUAGUC..AC..GCUU..........UUGGCC.GAGCU.UGGCGGUUAGUG.AAUC
SRS017511_Baylor_scaffold_92627/951-1026         GGGGGU.....AAACCUUAGA........GCCUCC....ACCGCAAUCGUGUUAAUAGUC..AC..GCUU..........UUGGCC.GAGCU.UGGCGGUUAGUG.AAUC
SRS021477_C2588523/323-248                       GGGGGU.....AAACCUUAGA........GCCUCC....ACCGCAAUCGUGUUAAUAGUC..AC..GCUU..........UUGGCC.GAGCU.UGGCGGUUAGUG.AAUC
SRS013170_Baylor_scaffold_67347/307-232          GGGGGU.....AAACCUUAGA........GCCUCC....ACCGCAAUCGUGUUAAUAGUC..AC..GCUU..........UUGGCC.GAGCU.UGGCGGUUAGUG.AAUC
SRS064449_C4126558/118-43                        GGGGGU.....AAACCUUAGA........GCCUCC....ACCGCAAUCGUGUUAAUAGUC..AC..GCUU..........UUGGCC.GAGCU.UGGCGGUUAGUG.AAUC
SRS053917_LANL_scaffold_88433/607-682            GGGGGU.....AAACCUUAGA........GCCUCC....ACCGCAAUCGUGUUAAUAGUC..AC..GCUU..........UUGGCC.GAGCU.UGGCGGUUAGUG.AAUC
SRS017445_Baylor_scaffold_83464/1528-1603        GGGGGU.....AAACCUUAGA........GCCUCC....ACCGCAAUCGUGUUAAUAGUC..AC..GCUU..........UUGGCC.GAGCU.UGGCGGUUAGUG.AAUC
SRS018573_C2480980/139-64                        GGGGGU.....AAACCUUAGA........GCCUCC....ACCGCAAUCGUGUUAAUAGUC..AC..GCUU..........UUGGCC.GAGCU.UGGCGGUUAGUG.AAUC
SRS045197_WUGC_scaffold_65903/7998-8073          GGGGGU.....AAACCUUAGA........GCCUCC....ACCGCAAUCGUGUUAAUAGUC..AC..GCUU..........UUGGCC.GAGCU.UGGCGGUUAGUG.AAUC
NZ_GG704825.1/516881-516806                      GGGGGU.....AAACCUUAGA........GCCUCC....ACCGCAAUCGUGUUAAUAGUC..AC..GCUU..........UUGGCC.GAGCU.UGGCGGUUAGUG.AAUC
SRS023841_Baylor_scaffold_21872/947-872          GGGGGU.....AAACCUUAGA........GCCUCC....ACCGCAAUCGUGUUAAUAGUC..AC..GCUU..........UUGGCC.GAGCU.UGGCGGUUAGUG.AAUC
SRS017808_C3874880/146-71                        GGGGGU.....AACCCUUAGA........GCCUCC....GCUGCAACCGUGUUAAUAGUC..AU..GCUU..........UUGGCC.GAGCC.UGACGGUUAGUG.AAUC
SRS017439_Baylor_scaffold_51404/632-557          GGGGGU.....AACCCUUAGA........GCCUCC....GCUGCAACCGUGUUAAUAGUC..AU..GCUU..........UUGGCC.GAGCC.UGACGGUUAGUG.AAUC
SRS075404_LANL_scaffold_60611/3391-3466          GGGGGU.....AACCCUUAGA........GCCUCC....GCUGCAACCGUGUUAAUAGUC..AU..GCUU..........UUGGCC.GAGCC.UGACGGUUAGUG.AAUC
SRS012279_Baylor_scaffold_46820/3560-3635        GGGGGU.....AACCCUUAGA........GCCUCC....GCUGCAACCGUGUUAAUAGUC..AU..GCUU..........UUGGCC.GAGCC.UGACGGUUAGUG.AAUC
SRS064329_LANL_scaffold_50907/985-910            GGGGGU.....AACCCUUAGA........GCCUCC....GCUGCAACCGUGUUAAUAGUC..AU..GCUU..........UUGGCC.GAGCC.UGACGGUUAGUG.AAUC
SRS022143_WUGC_scaffold_91746/632-557            GGGGGU.....AACCCUUAGA........GCCUCC....GCUGCAACCGUGUUAAUAGUC..AU..GCUU..........UUGGCC.GAGCC.UGACGGUUAGUG.AAUC
SRS019327_WUGC_scaffold_70870/10558-10483        GGGGGU.....AACCCUUAGA........GCCUCC....GCUGCAACCGUGUUAAUAGUC..AU..GCUU..........UUGGCC.GAGCC.UGACGGUUAGUG.AAUC
SRS015434_C5949372/146-71                        GGGGGU.....AACCCUUAGA........GCCUCC....GCUGCAACCGUGUUAAUAGUC..AU..GCUU..........UUGGCC.GAGCC.UGACGGUUAGUG.AAUC
SRS013164_Baylor_scaffold_59130/979-904          GGGGGU.....AACCCUUAGA........GCCUCC....ACUGCAACCGUGUUAAUAGUC..AU..GCUU..........UUGGCC.GAGCC.UGACGGUUCGUG.AAUC
SRS021496_C2846806/146-71                        GGGGGU.....AACCCUUAGA........GCCUCC....ACUGCAACCGUGUUAAUAGUC..AU..GCUU..........UUGGCC.GAGCC.UGACGGUUAGUG.AAUC
SRS022530_LANL_scaffold_60444/7595-7520          GGGGGU.....AACCCUUAGA........GCCUCC....ACUGCAACCGUGUUAAUAGUC..AU..GCUU..........UUGGCC.GAGCC.UGACGGUUAGUG.AAUC
scaffold15263_2_MH0055/943-868                   GGGGAU.....ACACUUAGA.........GUCCCC....AGCGUGAGAGUGUUAAUAGUGG.AG..GUCU..........UUGGCC.GGACC.UCACGGUUAGUG.AAUC
scaffold18695_5_MH0014/2193-2268                 GGGGAU.....ACACUUAGA.........GUCCCC....AGCGUGAGAGUGUUAAUAGUGG.AG..GUCU..........UUGGCC.GGACC.UCACGGUUAGUG.AAUC
BAAX01036178.1/165-88                            GGGGAUAC...ACUUA...........GAGUCCCC....UGCAUGAGGGUGUUAAUAGCGC.UU..GCC........GAAAAGGCCA.GGCG.GCGUGGUUAGUG.AAUC
4491403.3_NODE_60304/979-902                     GGGGAUAC...ACUUA...........GAGUCCCC....UGCAUGAGGGUGUUAAUAGCGC.UU..GCC.....G...AAAAGGCCA.GGCG.GCGUGGUUAGUG.AAUC
NLM016_scaffold8572_3/1028-951                   GGGGAUAC...ACUUA...........GAGUCCCC....UGCAUGAGGGUGUUAAUAGCGC.UU..GCC.....G...AAAAGGCCA.GGCG.GCGUGGUUAGUG.AAUC
4491404.3_NODE_3637/6552-6629                    GGGGAUAC...ACUUA...........GAGUCCCC....UGCAUGAGGGUGUUAAUAGCGC.UU..GCC.....G...AAAAGGCCA.GGCG.GCGUGGUUAGUG.AAUC
DLM006_scaffold334_9/10545-10622                 GGGGAUAC...ACUUA...........GAGUCCCC....UGCAUGAGGGUGUUAAUAGCGC.UU..GUC.....G...AAAAGGCCA.GACG.GCGUGGUUAGUG.AAUC
scaffold78050_1_O2.UC-19/162-239                 GGGGAUAC...ACUUA...........GAGUCCCC....UGCAUGAGGGUGUUAAUAGCGU.UU..GUC.....G...AAAAGGCCA.GACG.GCGUGGUUAGUG.AAUC
NLF006_scaffold10643_1/1262-1185                 GGGGAUAC...ACUUA...........GAGUCCCC....UGCAUGAGGGUGUUAAUAGCGU.UU..GUC.....G...AAAAGGCCA.GACG.GCGUGGUUAGUG.AAUC
NLM029_scaffold46472_1/9492-9415                 GGGGAUAC...ACUUA...........GAGUCCCC....UGCAUGAGGGUGUUAAUAGCGU.UU..GUC.....G...AAAAGGCCA.GACG.GCGUGGUUAGUG.AAUC
NLF005_scaffold222_5/9773-9850                   GGGGAUAC...ACUUA...........GAGUCCCC....UGCAUGAGGGUGUUAAUAGCGU.UU..GUC.....G...AAAAGGCCA.GACG.GCGUGGUUAGUG.AAUC
NLM025_scaffold10432_10/8972-8895                GGGGAUAC...ACUUA...........GAGUCCCC....UGCAUGAGGGUGUUAAUAGCGU.UU..GUC.....G...AAAAGGCCA.GACG.GCGUGGUUAGUG.AAUC
DLM002_scaffold10936_3/5488-5565                 GGGGAUAC...ACUUA...........GAGUCCCC....UGCAUGAGGGUGUUAAUAGCGU.UU..GUC.....G...AAAAGGCCA.GACG.GCGUGGUUAGUG.AAUC
NLM009_scaffold4804_2/26579-26656                GGGGAUAC...ACUUA...........GAGUCCCC....UGCAUGAGGGUGUUAAUAGCGU.UU..GUC.....G...AAAAGGCCA.GACG.GCGUGGUUAGUG.AAUC
NLM002_scaffold27297_2/9435-9358                 GGGGAUAC...ACUUA...........GAGUCCCC....UGCAUGAGGGUGUUAAUAGCGU.UU..GUC.....G...AAAAGGCCA.GACG.GCGUGGUUAGUG.AAUC
UnmappedStool_Broad_scaffold_727222/162-82       GGGGAUAC...ACUUA...........GAGUCCCC....UGCAUGAGGGUGUUAAUAGCGU.UC..GCU.....AAAGAAUAGGCCA.AGCG.GCGUGGUUAGUG.AAUC
4491404.3_NODE_8492/545-625                      GGGGAUAC...ACUUA...........GAGUCCCC....UGCAUGAGGGUGUUAAUAGCGU.UC..GCU.....AAAGAAUAGGCCA.AGCG.GCGUGGUUAGUG.AAUC
BAAX01006449.1/273-193                           GGGGAUAC...ACUUA...........GAGUCCCC....UGCAUGAGGGUGUUAAUAGCGC.UC..GUUAU.....AGAAAAGGCCA.AACG.GCGUGGUUAGUG.AAUC
4491403.3_NODE_60304/780-700                     GGGGAUAC...ACUUA...........GAGUCCCC....UGCAUGAGGGUGUUAAUAGCGC.UC..GUUAU.....AGAAAAGGCCA.AACG.GCGUGGUUAGUG.AAUC
SRS049959_C3758114/124-44                        GGGGAUAC...ACUUA...........GAGUCCCC....UGCAUGAGGGUGUUAAUAGCGC.UC..GUUAU.....AGAAAAGGCCA.AACG.GCGUGGUUAGUG.AAUC
scaffold29644_4_O2.UC-13/6421-6346               GGGGAUAC...ACUUA...........GAGUCCCC....CGCGUGAGAGUGUUAAUAGUGU.UG..GUCU..........UUGGCC.GGACC.ACGCGGUUAGUG.AAUC
NZ_GG739928.1/179846-179770                      AGGGAU.....UGACUUAGA.........GUCCCU..UCUGCACAGUCGUGUUAAUAGUG..AU..ACUU..........UUGGCC.GAGUA.UCAUGGUUAGUG.AAUC
NZ_JVYX01000008.1/5815-5739                      AGGGAUU....GACUUAG..........AGUCCCU..UCUGCGCAGUCGUGUUAAUAGUG..AU..ACUU..........UUGGCC.GAGUA.UCAUGGUUAGUG.AAUC
NZ_GL586311.1/1240091-1240167                    AGGGAUU....GACUUAG..........AGUCCCU..UCUGCGCAGUCGUGUUAAUAGUG..AU..ACUU..........UUGGCC.GAGUA.UCAUGGUUAGUG.AAUC
NZ_ALJQ01000010.1/159165-159089                  AGGGAUU....GACUUAG..........AGUCCCU..UCUGCGCAGUCGUGUUAAUAGUG..AU..ACUU..........UUGGCC.GAGUA.UCAUGGUUAGUG.AAUC
AUXO015968780.1/216-290                          GGGGAU.....GAACUUAGA.........GUCCCU....GGUACGGGAGUGUUAAUAGUG..AA..GCUU..........UUGGCC.GAGUU.UCAUGGUUAGUG.AAUC
AUXO017534585.1/968-894                          GGGGAU.....GAACUUAGA.........GUCCCC....GGUACGGGAGUGUUAAUAGUG..AG..GCUU..........UUGGCC.GGGCU.UCAUGGUUAGUG.AAUC
pre-rum113-00662/3481-3406                       GGGGAU.....GAACUUAGA.........GUCCCC...AAGUACGGAAGUGUUAAUAGUG..GC..ACUU..........UUGGCC.GGGUG.UCAUGGUUAGUG.AAUC
HCE12Call500_c0260910/4902-4978                  GGGGAU.....GAACUUAGA.........GUCCCC..AACGUAUGGGAGUGUUAAUAGUC..GC..ACUU..........UUGGCC.AGGUU.CGACGGUUAGUG.AAUC
NZ_GL833119.1/125193-125119                      GGGGAU.....GAACUUAGA.........GUCCCC....UGUGCGGACGUGUUAAUAGCA..GU..ACUU..........UUGGCC.GAGUG.UUGCGGUUAGGG.AAUC
SRS013836_C4829201/117-43                        GGGGAU.....GAACUUAGA.........GUCCCC....UGUGCGGACGUGUUAAUAGCA..GC..ACUU..........UUGGCC.GAGUG.UUGCGGUUAGGG.AAUC
NZ_KI669542.1/130434-130360                      GGGGAU.....GAACUUAGA.........GUCCCC....UGUGCGGACGUGUUAAUAGCA..GC..ACUU..........UUGGCC.GAGUG.UUGCGGUUAGGG.AAUC
SRS023604_Baylor_scaffold_3034/34418-34492       GGGGAU.....GAACUUAGA.........GUCCCC....UGUGCGGUCGUGUUAAUAGUG..AU..GCUU..........UUGGCC.GAGUG.UUACGGUUAGUG.AAUC
SRS013542_C165903/485-411                        GGGGAU.....GAACUUAGA.........GUCCCC....UGUGCGGUCGUGUUAAUAGUA..AU..GCUU..........UUGGCC.GAGUG.UUACGGUUAGUG.AAUC
NZ_JRPQ01000080.1/19409-19483                    GGGGAU.....GAACUUAGA.........GUCCCC....UGUGCGGUCGUGUUAAUAGUA..AU..GCUU..........UUGGCC.GAGUG.UUACGGUUAGUG.AAUC
SRS011111_Baylor_scaffold_4265/5684-5758         GGGGAU.....GAACUUAGA.........GUCCCC....UGUGCGGUCGUGUUAAUAGUA..AU..GCUU..........UUGGCC.GAGUG.UUACGGUUAGUG.AAUC
NZ_HG417093.1/162971-162897                      GGGGAU.....GAACUUAGA.........GUCCCC....UGUGCGGUCGUGUUAAUAGUA..AU..GCUU..........UUGGCC.GAGUG.UUACGGUUAGUG.AAUC
NZ_ADEF01000048.1/153828-153902                  GGGGAU.....GAACUUAGA.........GUCCCC....UGUGCGGUCGUGUUAAUAGUA..AU..GCUU..........UUGGCC.GAGUG.UUACGGUUAGUG.AAUC
SRS023468_LANL_scaffold_1144/3752-3678           GGGGAU.....GAACUUAGA.........GUCCCC....UGUGCGGUCGUGUUAAUAGUA..AU..GCUU..........UUGGCC.GAGUG.UUACGGUUAGUG.AAUC
SRS023604_Baylor_scaffold_2736/116-42            GGGGAU.....GAACUUAGA.........GUCCCC....UGUGCGGAUGUGUUAAUAGUG..GU..GCUU..........UUGGCC.GAGCA.UCACGGUUAGUG.AAUC
NZ_AWXC01000037.1/65697-65623                    GGGGAU.....GAACUUAGA.........GUCCCC....UGUGCGGAUGUGUUAAUAGUG..GU..GCUU..........UUGGCC.GAGCA.UCACGGUUAGUG.AAUC
SRS011111_Baylor_scaffold_12781/1177-1103        GGGGAU.....GAACUUAGA.........GUCCCC....UGUGCGGAUGUGUUAAUAGUG..GU..GCUU..........UUGGCC.GAGCA.UCACGGUUAGUG.AAUC
NZ_JRNN01000034.1/33581-33655                    GGGGAU.....GAACUUAGA.........GUCCCC....UGUGCGGAUGUGUUAAUAGUG..GU..GCUU..........UUGGCC.GAGCA.UCACGGUUAGUG.AAUC
NZ_ADEG01000023.1/35564-35490                    GGGGAU.....GAACUUAGA.........GUCCCC....UGUGCGGAUGUGUUAAUAGUG..GU..GCUU..........UUGGCC.GAGCA.UCACGGUUAGUG.AAUC
SRS017511_Baylor_scaffold_48340/333-258          GGGGAU.....GAACUUAGA.........GUCCCC...ACUUUCGGGCGUGUUAAUAGUC..GU..GCUU..........UUGGCC.GAGCG.CGACGGUUAGUG.AAUC
NZ_BAIX01000001.1/113639-113714                  GGGGAU.....GAACUUAGA.........GUCCCC...ACUUUCGGGCGUGUUAAUAGUC..GU..GCUU..........UUGGCC.GAGCG.CGACGGUUAGUG.AAUC
SRS013950_C2181444/1427-1352                     GGGGAU.....GAACUUAGA.........GUCCCC...ACUUUCGGGCGUGUUAAUAGUC..GU..GCUU..........UUGGCC.GAGCG.CGACGGUUAGUG.AAUC
Buccal_mucosa_LANL_C64865474/28-103              GGGGAU.....GAACUUAGA.........GUCCCC...ACUUUCGGGCGUGUUAAUAGUC..GU..GCUU..........UUGGCC.GAGCG.CGACGGUUAGUG.AAUC
SRS058808_C2744514/90-165                        GGGGAU.....GAACUUAGA.........GUCCCC...ACUUUCGGGCGUGUUAAUAGUC..GU..GCUU..........UUGGCC.GAGCG.CGACGGUUAGUG.AAUC
NZ_BAJN01000002.1/253813-253738                  GGGGAU.....GAACUUAGA.........GUCCCC...ACUUUCGGGCGUGUUAAUAGUC..GU..GCUU..........UUGGCC.GAGCG.CGACGGUUAGUG.AAUC
scaffold29515_4_MH0046/478-404                   GGGGAC.....ACACUUAGA.........GUCCCC....CGUGUGAGCGUGUUAAUAGUG..GC..GCUU..........UUGGCC.GAGCG.UCAUGGUUAGUG.AAUC
scaffold6118_1_MH0049/1778-1852                  GGGGAC.....ACACUUAGA.........GUCCCC....CGUGUGAGCGUGUUAAUAGUG..GC..GCUU..........UUGGCC.GAGCG.UCAUGGUUAGUG.AAUC
scaffold121376_1_MH0056/1807-1733                GGGGAC.....ACACUUAGA.........GUCCCC....CGUGUGAGCGUGUUAAUAGUG..GC..GCUU..........UUGGCC.GAGCG.UCAUGGUUAGUG.AAUC
4448812.3_Contig33336/223-300                    GGGGG.C....ACACUUAGAA.......GACCCCC....UGUGCUGGUGUGUUAAUAGUG..AC..UCUU.........UUGGUCC.GAGAG.CCAUGGUUAGUG.AAUC
DLF003_scaffold46021_1/4697-4623                 GGGGGC.....ACACUUAGA.........GCCCCC....UGUGCUGGUGUGUUAAUAGUG..AC..UCUU..........UUGGCC.GAGAG.CCAUGGUUAGUG.AAUC
SRS017227_C4992648/155-81                        GGGGAUAC...GCUUA...........GAGUCCCC....AAGGGUAUCGUGUUAAUAGUU..GU..GUCU..........UUGGCC.GGGUA.CGACGGUUAGUG.AAUC
NZ_GL397214.1/1714297-1714223                    GGGGAUAC...GCUUA...........GAGUCCCC....AAGGGUAUCGUGUUAAUAGUU..GU..GUCU..........UUGGCC.GGGCA.CGACGGUUAGUG.AAUC
SRS023595_Baylor_scaffold_66299/21-95            GGGGAUAC...GCUUA...........GAGUCCCC....AAGGGUAUCGUGUUAAUAGUU..GU..GUCU..........UUGGCC.GGGCA.CGACGGUUAGUG.AAUC
AUXO014575475.1/800-874                          GGGGAUAC...ACUUA...........GAGUCCCC....AGUACAGGAGUGUUAAUAGCG..GU..GUCU..........UUGGCC.GGGCA.CGGUGGUUAGUG.AAUC
AUXO014586155.1/7411-7485                        GGGGAUAC...GCUUA...........GAGUCCCC....AGUACAGGAGUGUUAAUAGCU..GU..GUCU..........UUGGCC.GGGCA.UGGUGGUUAGUG.AAUC
HCF12C_125474/35705-35631                        GGGGAUAC...ACUUA...........GAGUCCCC....CGUACGAGCGUGUAAAUAGUG..GU..CCUU..........UUGGCC.GAGUC.CCACGGUUUGUG.AAUC
HCE12Call500_c0173985/472-546                    GGGGAUAC...ACUUA...........GAGUCCCC....CGUACGAGCGUGUAAAUAGUG..GU..CCUU..........UUGGCC.GAGUC.CCACGGUUUGUG.AAUC
NLF006_scaffold31027_2/1626-1552                 GGGGAUAC...ACUUA...........GAGUCCCC....AGUAUACGAGUGUUAAUAGUG..UU..GCCC..........UUGGCC.GAGCU.GCACGGUUAGUG.AAUC
AUXO013075926.1/551-625                          GGGGAUAC...ACUUA...........GAGUCCCC....AGUAUAAGCGUGUUAAUAGUG..GU..GCUU..........UUGGCC.GAGCA.UCACGGUUAGUG.AAUC
AUXO014456099.1/1496-1422                        GGGGAUAC...ACUUA...........GAGUCCCC....UGUGCGGUCGUGUUAAUAGUG..GU..GCAU..........UUGGCC.GUGCC.CCAUGGUUAGUG.AAUC
scaffold2367_2_V1.UC-14/1330-1257                GGGG.......AUAACUCUUAGAA.......CCCC.....GGAACGGAGUGUUAAUAGUC..GU..ACUU..........UUGGCC.GAGUG.CGUCGGUUAGUA.AAUC
4491414.3_NODE_1526/5046-4973                    GGGG.......AUAACUCUUAGAA.......CCCC.....GGAACGGAGUGUUAAUAGUC..GU..ACUU..........UUGGCC.GAGUG.CGACGGUUAGUG.AAUC
DLF003_scaffold16038_8/1088-1015                 GGGG.......AUAACUCUUAGAA.......CCCC.....GGAACGGAGUGUUAAUAGUC..GU..ACUU..........UUGGCC.GAGUG.CGACGGUUAGUG.AAUC
scaffold1280_4_V1.UC-13/11294-11221              GGGG.......AUAACUCUUAGAA.......CCCC.....GGAACGGAGUGUUAAUAGUC..GU..ACUU..........UUGGCC.GAGUG.CGACGGUUAGUG.AAUC
SRS015663_WUGC_scaffold_11548/5547-5620          GGGG.......AUAACUCUUAGAA.......CCCC.....GGAACGGAGUGUUAAUAGUC..GU..ACUU..........UUGGCC.GAGUG.CGACGGUUAGUG.AAUC
scaffold8699_1_MH0021/371-444                    GGGG.......AUAACUCUUAGAA.......CCCC.....GGAACGGAGUGUUAAUAGUC..GU..ACUU..........UUGGCC.GAGUG.CGACGGUUAGUG.AAUC
4491401.3_NODE_2070/1171-1098                    GGGG.......AUAACUCUUAGAA.......CCCC.....GGAACGGAGUGUUAAUAGUC..GU..ACUU..........UUGGCC.GAGUG.CGACGGUUAGUG.AAUC
4491477.3_NODE_12413/2389-2462                   GGGG.......AUAACUCUUAGAA.......CCCC.....GGAACGGAGUGUUAAUAGUC..GU..ACUU..........UUGGCC.GAGUG.CGACGGUUAGUG.AAUC
NZ_LFQU01000025.1/6048-6121                      GGGG.......AUAACUCUUAGAA.......CCCC.....GGAACGGAGUGUUAAUAGUC..GU..ACUU..........UUGGCC.GAGUG.CGACGGUUAGUG.AAUC
4491405.3_NODE_34345/86865-86938                 GGGG.......AUAACUCUUAGAA.......CCCC.....GGAACGGAGUGUUAAUAGUC..GU..ACUU..........UUGGCC.GAGUG.CGACGGUUAGUG.AAUC
scaffold4912_4_MH0034/2299-2226                  GGGG.......AUAACUCUUAGAA.......CCCC.....GGAACGGAGUGUUAAUAGUC..GU..ACUU..........UUGGCC.GAGUG.CGACGGUUAGUG.AAUC
C1986582_1_MH0079/198-271                        GGGG.......AUAACUCUUAGAA.......CCCC.....GGAACGGAGUGUUAAUAGUC..GU..ACUU..........UUGGCC.GAGUG.CGACGGUUAGUG.AAUC
AUXO010723907.1/1439-1366                        GGGG.......AUACACUUAGAA........CCCC....AGGAAAGGCGUGUUAAUAGCG..GU..GCUU..........UUGGCC.AGGCA.CAGCGGUUAGUG.AAUC
SRM_contig03116/29-103                           GGGG.......AUACACUUAGAA........CCCC....AGGAGCGGCGUGUUAAUAGUC..GU..GCUU.........UUUGGCC.AGGCG.CGAUGGUUAGUG.AAUC
AUXO013680712.1/1792-1865                        GGGG.......AUACACUUAGAA........CCCC....AGGAGCGGCGUGUUAAUAGUC..GU..GCUU..........UUGGCC.AGGCG.CGAUGGUUAGUG.AAUC
SRS049959_WUGC_scaffold_56943/909-836            GGGG.......AAAGACUUAGAA........CCCC....ACGAACGUGGUGUUAAUAGUU..GU..ACUU..........UUGGCC.GAGUG.CGACGGUUAGUG.AAUC
NZ_JXQH01000086.1/71385-71458                    GGGG.......AAAGACUUAGAA........CCCC....ACGAACGUAGUGUUAAUAGUU..GU..ACUU..........UUGGCC.GAGUG.CGACGGUUAGUG.AAUC
scaffold253617_1_MH0006/404-477                  GGGG.......AAAGACUUAGAA........CCCC....ACGAACGUAGUGUUAAUAGUU..GU..ACUU..........UUGGCC.GAGUG.CGACGGUUAGUG.AAUC
NZ_JXQJ01000163.1/35397-35470                    GGGG.......AAAGACUUAGAA........CCCC....ACGAACGUAGUGUUAAUAGUU..GU..ACUU..........UUGGCC.GAGUG.CGACGGUUAGUG.AAUC
NOM022_scaffold35257_3/8385-8458                 GGGG.......AAAGACUUAGAA........CCCC....ACGAACGUAGUGUUAAUAGUU..GU..ACUU..........UUGGCC.GAGUG.CGACGGUUAGUG.AAUC
NZ_JXQK01000088.1/79922-79995                    GGGG.......AAAGACUUAGAA........CCCC....ACGAACGUAGUGUUAAUAGUU..GU..ACUU..........UUGGCC.GAGUG.CGACGGUUAGUG.AAUC
NZ_JXQL01000086.1/112978-112905                  GGGG.......AAAGACUUAGAA........CCCC....ACGAACGUAGUGUUAAUAGUU..GU..ACUU..........UUGGCC.GAGUG.CGACGGUUAGUG.AAUC
BAAX01026741.1/768-695                           GGGG.......AAACACUUAGAA........CCCC....GUGAGCGUUGUGUUAAUAGUC..GU..GCUU..........UUGGCC.GAGUG.CGACGGUUAGUG.AAUC
scaffold15697_4_MH0030/142-69                    GGGG.......AAACACUUAGAA........CCCC....GUGAGCGUUGUGUUAAUAGUC..GU..GCUU..........UUGGCC.GAGUG.CGACGGUUAGUG.AAUC
NOM022_scaffold26603_2/448-375                   GGGG.......AAACACUUAGAA........CCCC....GUGAGCGUUGUGUUAAUAGUC..GU..GCUU..........UUGGCC.GAGUG.CGACGGUUAGUG.AAUC
AUXO015787294.1/1451-1378                        GGGGAU.....GCACUUAG..........AACCCC....AGGAGCGGCGUGUUAAUAGUG..GU..GCUU..........UUGGCC.AGGCA.CGACGGUUAGUG.AAUC
NZ_JADU01000007.1/92405-92478                    GGGGC......ACACUUAGA..........GCCCC...AUACACGACCGUGUUAAUAGUC..GC..GCCU..........UUGGCC.GGACG.CGACGGUUAGUG.AAUC
scaffold4605_11_MH0050/3079-3003                 GGGGAU.....AAUCCUUAGA........GUCCCC...AUAGGGCGGUGUGUUAAUAGCC..AU..GUCU..........UUGGCC.AGGCC.UGGCGGUUAGUG.AAUC
HCE12Call500_c0256376/434-359                    GGGGA......GAGACUUAGAA........UCCCC...UUCGGGCAUUGUGUAAAUAGCG..CC..GCCU..........UUGGCC.AGACG.UCGCGGUUUGAG.AAUC
AUXO017008710.1/176-252                          GGGGA......AAGGCUUAGAA........UCCCC..GCGAAAUAGCUGUGUGAAUAGCG..GC..GUCU..........UUGGCC.GGACG.AAGCGGUUCGUG.AAUC
HCF14C_3223/3241-3167                            GGGGA......GAGUCUUAGAA........UCCCC....GCCGGUCCCGUGUAAAUAGUC..GU..GCCU..........UUGGCC.GGACA.UGACGGUUUGUG.AAUC
HCF14C_3378/16846-16920                          GGGGA......GAGUCUUAGAA........UCCCC....GCCGGUCCCGUGUAAAUAGUC..GU..GCCU..........UUGGCC.GGACG.UGACGGUUUGUG.AAUC
HCF12C_432612/209-283                            GGGGA......GAGUCUUAGAA........UCCCC....GCCGGUCCCGUGUAAAUAGUC..GU..GCCU..........UUGGCC.GGACG.UGACGGUUUGUG.AAUC
AUXO011672201.1/118-44                           GGGGA......GAGGCUUAGAA........UCCCC....GCAGACGGCGUGUUAAUAGCA..GU..GUCU..........UUGGCC.GGGCA.UUGUGGUUAGUG.AAUC
AUXO010615907.1/963-889                          GGGGA......GAGGCUUAGAA........UCCCC....GCAGACGGCGUGUUAAUAGCA..GU..GUCU..........UUGGCC.GGGCA.UUGUGGUUAGUG.AAUC
RUMENNODE_3874741_74000/4185-4261                UGGGGA.....GAGACUUAGAA.......UCCCCA....CGGGUUGAUGUGUGAAUAGCU..GU..GUCU..........UUGGCC.GGGCG.CGGUGGUUCGAG.AAUC
AUXO013969103.1/2307-2382                        GGGGA......GAGGCUUAGAA........UCCCC...GUGAAUCCUGGUGUGAAUAGUG..GU..GUCU..........UUGGCC.GGGCA.CAACGGUUCGUG.AAUC
AUXO015357845.1/1768-1843                        GGGGA......GAGUCUUAGAA........UCCCC...GCGAGAUAUUGUGUGAAUAGCG..GC..GUCU..........UUGGCC.GGGCG.AAGCGGUUCGUG.AAUC
SRM_contig10604/931-1006                         GGGGA......GAGUCUUAGAA........UCCCC...GCGAGAUAUUGUGUGAAUAGCG..GC..GUCU..........UUGGCC.GGGCG.AAGCGGUUCGUG.AAUC
SRMUA_GNVGR9Q01BGO0O/154-79                      GGGGA......GAGUCUUAGAA........UCCCC...GCGAGAUAUUGUGUGAAUAGCG..GC..GUCU..........UUGGCC.GGGCG.AAGCGGUUCGUG.AAUC
AUXO010497420.1/284-358                          GGGGA......GAGACUUAGAA........UCCCC....GUGAGCCGCGUGUGAAUAGCG..GU..GUCU..........UUGGCC.GGGCA.UCGUGGUUCGUG.AAUC
AUXO018287067.1/792-718                          GGGGA......GAGACUUAGAA........UCCCC....GUGAAUCUUGUGUAAAUAGUG..GU..GUCU..........UUGGCC.GGGCA.UUACGGUUUGUG.AAUC
AUXO015587525.1/974-1048                         GGGGA......GAGACUUAGAA........UCCCC....GUGAACCGUGUGUAAAUAGCG..GU..GUCU..........UUGGCC.GGGCG.CUGCGGUUUGUG.AAUC
AUXO011220652.1/3323-3399                        GGGGGA.....GAGACUUAGAA.......UCCCCC....GUGGACCUUGUGUAAAUAGUA..GU..GUCU..........UUGGCC.GGGCA.UUGCGGUUUGUG.AAUC
AUXO012321124.1/85-11                            GGGGA......GAGGCUUAGAA........UCCCC....GUGGACCUUGUGUAAAUAGUA..GU..GUCU..........UUGGCC.GGGCA.UUGCGGUUUGUG.AAUC
AUXO014609123.1/80-6                             GGGGA......GAGGCUUAGAA........UCCCC....GUGAGCCGUGUGUAAAUAGUG..GU..GUCU..........UUGGCC.GGGCA.UUGCGGUUUGUG.AAUC
AUXO018327041.1/2387-2463                        GGGGGA.....AAGACUUAGAA.......UCCUCC....GUGAGCUAUGUGUAAAUAGUG..GU..GUCU..........UUGGCC.GGGCA.UUGCGGUUUGUG.AAUC
AUXO018475375.1/90-14                            UGAGGA.....GAGACUUAGAA.......UCCUCA....UGGAUUGAGGUGUGAAUAGCG..GC..GUCU..........UUGGCC.GGGCG.CAGUGGUUCGUG.AAUC
SRMUA_GMSDS1U03GX2P3/122-197                     GGGGA......GAGGCUUAGAA........UCCCC...GUGAGCUGGAGUGUGAAUAGCG..GU..GUCU..........UUGGCC.AGGCG.UAGCGGUUCGUG.AAUC
AUXO015617850.1/121-196                          GGGGA......GAGACUUAGAA........UCCCC...GUGAAUCUCCGUGUGAAUAGCG..GU..GUCU..........UUGGCC.GGGCA.UUGUGGUUCGUG.AAUC
AUXO010064957.1/160-84                           GGGGA......GAGACUUAGAA........UCCCC..GUUGAAUGAGCGUGUGAAUAGCG..GC..GUCU..........UUGGCC.GGACG.UGGUGGUUCGUG.AAUC
AUXO012890930.1/277-202                          GGGGA......GAGACUUAGAA........UCCCC...GUGAAUCAGCGUGUGAAUAGCG..GC..GUCU..........UUGGCC.GGGCG.UGGCGGUUCGUG.AAUC
RUMENNODE_1622158_1/23986-24061                  GGGGA......GAGACUUAGAA........UCCCC...GUGGAUUGAGGUGUGAAUAGCG..GC..GUCU..........UUGGCC.GGGCG.CAGUGGUUCGUG.AAUC
AUXO012504799.1/349-424                          GGGGA......GAGACUUAGAA........UCCCC...GUGAGUCAGGGUGUGAAUAGCG..GC..GUCU..........UUGGCC.GGGCG.CGGUGGUUCGUG.AAUC
RUMENNODE_4144373_1/20587-20512                  GGGGA......GAGACUUAGAA........UCCCC...GUGAAUCAGGGUGUGAAUAGCA..GC..GUCU..........UUGGCC.GGGCG.UAGUGGUUCGUG.AAUC
NZ_KN050820.1/266447-266372                      GGGGA......GAGACUUAGAA........UCCCC...GUGAAUCAGGGUGUGAAUAGCG..GC..GUCU..........UUGGCC.GGGCG.CAGUGGUUCGUG.AAUC
4491686.3.305921/489-414                         GGGGA......GAGACUUAGAA........UCCCC...GUGAAAUGUUGUGUGAAUAGCG..GU..GUCU..........UUGGCC.GGGCA.UGGUGGUUCGUG.AAUC
4491686.3.312252/219-294                         GGGGA......GAGACUUAGAA........UCCCC...GUGAAAUGUUGUGUGAAUAGCG..GU..GUCU..........UUGGCC.GGGCA.UGGUGGUUCGUG.AAUC
NZ_JHUW01000006.1/275505-275580                  GGGGA......GAAACUUAGAA........UCCCC...GUGAAAUGUUGUGUGAAUAGCG..GU..GUCU..........UUGGCC.GGGCA.UGGCGGUUCGUG.AAUC
NZ_JHVE01000005.1/85620-85695                    GGGGA......GAGGCUUAGAA........UCCCC...GUGAAAUGUUGUGUGAAUAGCG..GU..GUCU..........UUGGCC.GGGCA.UGGCGGUUCGUG.AAUC
4491686.3.93290/116-41                           GGGGA......GAGACUUAGAA........UCCCC...GUGAAAUGUUGUGUGAAUAGCG..GU..GUCU..........UUGGCC.GGGCA.UGGCGGUUCGUG.AAUC
NC_014033.1/3193901-3193976                      GGGGA......GAGACUUAGAA........UCCCC...GUGAAAUGUUGUGUGAAUAGCG..GU..GUCU..........UUGGCC.GGGCA.UGGCGGUUCGUG.AAUC
AUXO018400480.1/139-64                           GGGGA......GAGACUUAGAA........UCCCC...UUGAGUCUUGGUGUGAAUAGCG..GU..GUCU..........UUGGCC.GGGCA.UGGCGGUUCGUG.AAUC
AUXO015757529.1/664-588                          GGGGA......GAGUCUUAGAA........UCCCC...ACGAGAUGGCGUGUAAAUAGCGU.UU..GUCU..........UUGGCC.GGACA.GCGUGGUUUGUG.AAUC
AUXO015472756.1/170-95                           GGGGA......GAGUCUUAGAA........UCCCC....AAGGGCGCCGUGUAAAUAGUGA.CU..GUCU..........UUGGCC.GGACG.GCAUGGUUUGUG.AAUC
NZ_JHXM01000009.1/128416-128341                  GGGGA......GAGUCUUAGAA........UCCCC....ACGGGCGUCGUGUAAAUAGUGA.CU..GUCU..........UUGGCC.GGAUG.GCACGGUUUGGG.AAUC
NZ_KK211353.1/323686-323611                      GGGGA......GAGUCUUAGAA........UCCCC....ACGGGCGUCGUGUAAAUAGUGA.CU..GUCU..........UUGGCC.GGAUG.GCACGGUUUGGG.AAUC
AUXO010774619.1/135-60                           GGGGA......GAGUCUUAGAA........UCCCC....ACGGGCGUCGUGUAAAUAGUGA.UU..GUCU..........UUGGCC.GGACA.GCACGGUUUGUG.AAUC
AUXO016205324.1/977-1053                         GGGGA......GAGUCUUAGAA........UCCCC...ACGGGACGUCGUGUAAAUAGUGA.CU..GCCU..........UUGGCC.AGACA.GCACGGUUUGUG.AAUC
AUXO018699643.1/84-9                             GGGGA......GAGUCUUAGAA........UCCCC....GUGGGCGUCGUGUAAAUAGCGC.CU..GUCU..........UUGGCC.GGACA.GCGUGGUUUGUG.AAUC
AUXO010272107.1/282-357                          GGGGA......GAGUCUUAGAA........UCCCC....GUGGGCGUCGUGUAAAUAGCGU.CC..GUCU..........UUGGCC.GGACG.GCGUGGUUUGUG.AAUC
AUXO014911040.1/6911-6987                        GGGGA......GAGACUUAGAA........UCCCC..AUAGGGUCAGUGUGUAAAUAGCU..GC..GUCU..........UUGGCC.GGGCG.UAACGGUUUGUG.AAUC
AUXO018573799.1/2207-2131                        GGGGA......GAGUCUUAGAA........UCCCC..ACAGAACGAGUGUGUAAAUAGUG..GC..GUCU..........UUGGCC.GGGCG.CAACGGUUUGUG.AAUC
AUXO016034740.1/861-785                          GGGGA......GAGUCUUAGAA........UCCCC..ACAGAGCGAGUGUGUAAAUAGUG..GU..GUCU..........UUGGCC.GGGCA.CAACGGUUUGUG.AAUC
AUXO013985143.1/1048-1123                        GGGGAG.....GGUCUUAGA.........CUCCCC....ACGAGUGUCGUGUAAAUAGUGC.UU..GUCU..........UUGGCC.GGAUG.GCACGGUUUGUG.AAUC
AUXO012106665.1/1076-1151                        GGGGAAUU...ACUUA...........GGUUCCCC..GUGGGUGAUGUGUGUUAAUAGUC..GU..GCGU..........UUGGCC.GCGC..CGACGGUUAGUG.AAUC
AUXO010611192.1/2306-2381                        GGGGA......GAGACUUAGAA........UCCCC..ACGGGUGAUGUGUGUUAAUAGUC..GU..GCGU..........CUGGCC.GCGC..CGAUGGUUAGUG.AAUC
AUXO017780793.1/2412-2486                        GGGGA......AAGACUUAGAA........UCCCC..AUGGGUGAUGUGUGUUAAUAGUU...A..GCGU..........UUGGCC.GCGCU..GACGGUUAGUG.AAUC
AUXO016964339.1/2517-2443                        GGGGUAC....GCUUA............GAGCCCC..ACCGUGCGGAAGUGUUAAUAGUG..GU..ACUU..........UUGGCC.GAGUA.CAACGGUUAGUG.AAUC
DLM014_scaffold29163_3/749-677                   GGGGAAC....ACUUA............GAUCCCC....AUGGCCGUAGUGUUAAUAGUC..AU..GUCU..........CUGGCC.GGGCA.UGGCGGUUAGUG.AAUC
AUXO012501382.1/1300-1372                        GGGGCAC....ACUUA............GAACCCC...GCGAGCGAUGGUGUUAAUAGUC..AU..GCGU..........UUGGCC.GCGCA..GACGGUUAGUG.AAUC
RUMENNODE_4186824_1/20452-20380                  GGGGCAC....ACUUA............GAACCCC...GCGAGCGAUGGUGUUAAUAGUC..AU..GCGU..........UUGGCC.GCGCA..GACGGUUAGUG.AAUC
HCE12Call500_c0163880/1019-945                   GGGGG......AAGUCUUAG..........CCCCC..CGCCGGGCAAAGUGUUAAUAGCG..CC..GCUUG..........UGGC.CGAGCG.UCGCGGUUAGUG.AAUC
HCF12C_211171/370-445                            GGGGG......AAGUCUUACG.........CCCCC..CGCCGGGCAAAGUGUUAAUAGCG..CC..GCUUG..........UGGC.CGAGCG.UCGCGGUUAGUG.AAUC
4491686.3.18377/3185-3110                        GGAGCG.....AGUCUUAGA.........CGCUCC....GGUGCUGACGUGUUAAUAGUG..GC..AUCU..........UUGGCC.GGGUGACCAUGGUUAGUG.AAUC
HCF12C_268453/254-328                            GGGGGAU....AGCUUAG..........GUCCUCC....GCUCUUGGCGUGUUAAUAGCG..UU..GCUU..........UUGGCC.GAGCA.UCGUGGUUAGUG.AAUC
HCF12C_148665/852-926                            GAAGGAU....GUCUUAG..........GUCCUUC....GGUCUCGUCGUGUUAAUAGCU..GU..ACUU..........UUGGCC.GAGUG.CGGUGGUUAGUG.AAUC
HCE12Call500_c0204626/679-605                    GAAGGAU....GUCUUAG..........GUCCUUC....GGUCUCGUCGUGUUAAUAGCG..GU..ACUU..........UUGGCC.GAGUG.CAGUGGUUAGUG.AAUC
4491421.3_NODE_9264/154-230                      GGGGAU.....GUGCUUAGA.........GUCCCC...AGGAUGUGGCGUGUUAAUAGAG..GUA.UUCU..........GUGGCC.GGAAG.CCUUGGUUAGUG.AAUC
AUXO015981657.1/1275-1203                        GGGCAC.....CCCAAAAA..........GUGCCC......AAACUGCGUGUGAAUAGCC..CGU.UUCA..........UUGGCC.UGGAC.GGACGGUUCGUG.AAUC
AUXO010201767.1/271-345                          GGGU..ACC..CUCU...........GGUAUACCC.....AAAUCUGCGUGUAAAUAGUC..CGUUUCCA..........UUGGCC.UGGAC.GGGCGGUUUGUG.AAUC
AUXO014390899.1/563-489                          GGGUACCC...CUCUGA..........GCGUACCC.......AUCUGCGUGUGAAUAGUC..CGUUUCCA..........UUGGCC.UGGAC.GGGUGGUUCGUG.AAUC
AUXO015967901.1/641-712                          GGACCC.....CUAAA.............GGGCCC....UCUCGAAGCGUGUGAAUAGUC..CGC.AUCA..........UUGGCC.UGAAC.GGACGGUUCGUG.AAUC
AUXO015633410.1/206-279                          GAGGGG.....CUAAAAUA..........CCCCUC......AAACUGCGUGUAAAUAGUU..CGUUUCCA..........UUGGCC.UGGAC.GGAUGGUUUGUG.AAUC
AUXO017839357.1/144-211                          GGGGC......GAAUUAU............GCCCC......AAAGUGCGUGUGAAUAGUU..CG..CUCU..........UUGGCC.AGA.C.GGACGGUUCGUG.AAUC
AUXO016134445.1/192-259                          GGGGC......AAAAACA............GCCCC......AAAGUGCGUGUGAAUAGUG..U...GCUU.........AUUGGCC.AGGU..ACACGGUUCGUG.AAUC
SRS064449_C3977517/160-232                       AGUGGCCUC..UUUU...........GAGG.CACU.......AUCUGCGUGUUAAUAGCU..AC..GUUC.........UUUGGCC.GAACG.UGGUGGUUAGUG.AAUC
SRS013170_C4245439/179-107                       AGUGGCCUC..UUUU...........GAGG.CACU.......AUCUGUGUGUUAAUAGCU..GC..GUUC.........UUUGGCC.GAACG.UGGUGGUUAGUG.AAUC
SRS019071_C4979592/177-249                       AGUGGCCUC..UUUU...........GAGG.CACU.......AUCUGUGUGUUAAUAGCU..GC..GUUC.........UUUGGCC.GAACG.UGGUGGUUAGUG.AAUC
SRS063999_C3760459/1331-1403                     AGUGGCCUC..UUUU...........GAGG.CGCU.......AUCUGUGUGUUAAUAGCU..GC..GUUC.........UUUGGCC.GAACG.UGGUGGUUAGUG.AAUC
SRS053917_LANL_scaffold_97956/384-456            AGUGGCCUC..UUUU...........GAGG.CGCU.......AUCUGUGUGUUAAUAGCU..AC..GUUC.........UUUGGCC.GAACG.UGGUGGUUAGUG.AAUC
SRS047634_C4471531/1001-929                      AGUGGCCUC..UUUU...........GAGG.CGCU.......AUCUGUGUGUUAAUAGCU..AC..GUUC.........UUUGGCC.GAACG.UGGUGGUUAGUG.AAUC
SRS022602_Baylor_scaffold_89900/465-393          AGUGGCCUC..UUUU...........GAGG.CGCU.......AUCUGUGUGUUAAUAGCU..AC..GUUC.........UUUGGCC.GAACG.UGGUGGUUAGUG.AAUC
SRS019028_C2913254/170-98                        AGUGGCCUC..UUUU...........GAGG.CGCU.......AUCUGUGUGUUAAUAGCU..AC..GUUC.........UUUGGCC.GAACG.UGGUGGUUAGUG.AAUC
SRS016225_WUGC_scaffold_29763/2155-2226          GUGCCUC....AAAA.............GAGUCAC.....G..GCCGCGUGUUAAUAGCC..GA..GUUU........CAUUGGCCGAAAAU.CGGUGGUUAGUG.AAUC
SRS022621_Baylor_scaffold_78299/1192-1263        GUGCCUC....AAAA.............GAGUCAC.....G..GCCGCGUGUUAAUAGCC..GA..GUUU........CAUUGGCCGAAAAU.CGGUGGUUAGUG.AAUC
SRS022719_LANL_scaffold_24264/1070-999           GUGCCUC....AAAA.............GAGUCAC.....G..GCCGCGUGUUAAUAGCC..GA..GUUU........CAUUGGCCGAAAAU.CGGUGGUUAGUG.AAUC
SRS014888_C3094079/1005-933                      GUGC.CUC...AUAA............GAGAGCAC.......AGCCGCGUGUUAAUAGCC..GA..GUUUC........AUUGGCCGAAAAU.CGGUGGUUAGUG.AAUC
SRS018739_C3681903/158-86                        GUGC.CUC...AAAA............GAGUGCAC.......GGCCGCGUGUUAAUAGCC..GA..GUUUC........AUUGGCCGAAAAU.CGGUGGUUAGUG.AAUC
SRS013164_Baylor_scaffold_53891/1272-1200        GUGC.CUC...AAAA............GAGUGCAC.......GGCCGCGUGUUAAUAGCC..GA..GUUUC........AUUGGCCGAAAAU.CGGUGGUUAGUG.AAUC
SRS015797_WUGC_scaffold_34484/665-593            GUGC.CUC...AAAA............GAGUGCAC.......GGCCGCGUGUUAAUAGCC..GA..GUUUC........AUUGGCCGAAAAU.CGGUGGUUAGUG.AAUC
SRS042131_WUGC_scaffold_59323/801-729            GUGC.CUC...AAAA............GAGUGCAC.......GGCCGCGUGUUAAUAGCC..GA..GUUUC........AUUGGCCGAAAAU.CGGUGGUUAGUG.AAUC
SRS024441_LANL_scaffold_55878/1004-932           GUGC.CUC...AAAA............GAGUGCAC.......GGCCGCGUGUUAAUAGCC..GA..GUUUC........AUUGGCCGAAAAU.CGGUGGUUAGUG.AAUC
SRS016037_WUGC_scaffold_44051/27077-27005        GUGC.CUC...AAAA............GAGUGCAC.......GGCCGCGUGUUAAUAGCC..GA..GUUUC........AUUGGCCGAAAAU.CGGUGGUUAGUG.AAUC
SRS018357_Baylor_scaffold_49795/563-635          GUGC.CUC...AAAA............GAGUGCAC.......GGCCGCGUGUUAAUAGCC..GA..GUUUC........AUUGGCCGAAAAU.CGGUGGUUAGUG.AAUC
Palatine_Tonsils_LANL_C6209475/331-403           GUGC.CUC...AAAA............GAGUGCAC.......GGCCGCGUGUUAAUAGCC..GA..GUUUC........AUUGGCCGAAAAU.CGGUGGUUAGUG.AAUC
SRS015434_C5847974/383-311                       GUGC.CUC...AAAA............GAGUGCAC.......GGCCGCGUGUUAAUAGCC..GA..GUUUC........AUUGGCCGAAAAU.CGGUGGUUAGUG.AAUC
SRS017533_Baylor_scaffold_51088/1318-1390        GUGC.CUC...AAAA............GAGUGCAC.......GGCCGCGUGUUAAUAGCC..GA..GUUUC........AUUGGCCGAAAAU.CGGUGGUUAGUG.AAUC
SRS019327_C2789739/1129-1201                     GUGC.CUC...AAAA............GAGUGCAC.......GGCCGCGUGUUAAUAGCC..GA..GUUUC........AUUGGCCGAAAAU.CGGUGGUUAGUG.AAUC
Buccal_mucosa_LANL_scaffold_123568/308-236       GUGC.CUC...AAAA............GAGUGCAC.......GGCCGCGUGUUAAUAGCC..GA..GUUUC........AUUGGCCGAAAAU.CGGUGGUUAGUG.AAUC
SRS015057_WUGC_scaffold_40957/277-205            GUGGCU.C...AUUU............GCAGCCAC.......ACUCGCGUAUUAAUAGCC..GG..GUUU........CAUUGGCC.GAAAAACGGUGGUUAGUG.AAUC
SRS063603_LANL_scaffold_3918/1001-931            GCCCCA.....AUUG..............UGGGGU....UACACUCACGUGUUAAUAGCC..UA..GUUC.........UUUGGCC.GAAUU.UGGUGGUUAGUG.AAUC
SRS016746_Baylor_scaffold_3854/350-421           CCCCAA.....UUU...............UUGGGG..GUUACACUCACGUGUUAAUAGCC..UA..GUUC.........UUUGGCC.GAACU.UGGUGGUUAGUG.AAUC
NZ_KB290717.1/518225-518153                      CCCCA......AUUUUG.............UGGGG..GUUACACUCACGUGUUAAUAGCC..UA..GUUC.........UUUGGCC.GAACU.UGGUGGUUAGUG.AAUC
SRS013949_C3355882/134-64                        CCCCA......AUUG...............UGGGG..GUUACACUCACGUGUUAAUAGCC..UA..GUUC.........UUUGGCC.GAACU.UGGUGGUUAGUG.AAUC
SRS013950_C2065648/258-188                       CCCCA......AUUG...............UGGGG..GUUACACUCACGUGUUAAUAGCC..UA..GUUC.........UUUGGCC.GAACU.UGGUGGUUAGUG.AAUC
SRS015803_WUGC_scaffold_2190/350-420             CCCCA......AUUG...............UGGGG..GUUACACUCACGUGUUAAUAGCC..UA..GUUC.........UUUGGCC.GAACU.UGGUGGUUAGUG.AAUC
SRS023938_C2238754/301-231                       CCCCA......AUUG...............UGGGG..GUUACACUCACGUGUUAAUAGCC..UA..GUUC.........UUUGGCC.GAACU.UGGUGGUUAGUG.AAUC
SRS012285_C2904644/382-310                       UGCCCC.....AAUUGUGG..........GGGGUA......CACUCACGUGUUAAUAGCC..UA..GUUC.........UUUGGCC.GAACU.UGGUGGUUAGUG.AAUC
SRS019028_C3034176/899-827                       UGCCCC.....AAUUGUGG..........GGGGUA......CACUCACGUGUUAAUAGCC..UA..GUUC.........UUUGGCC.GAACU.UGGUGGUUAGUG.AAUC
SRS016037_C2055413/3265-3192                     GUUGCCCCA..AUUG...........UGGGGUUAC.......ACUCACGUGUUAAUAGCC..UU..GUUC.........UUUGGCC.GAACU.UGGUGGUUAGUG.AAUC
SRS013164_Baylor_scaffold_32078/335-407          GUUACCUC...GUUUU...........GAGGUUGC.......ACUUGCGUGUUAAUAGCC..AA..GUUC.........UUUGGCC.GAAUU.UGGUGGUUAGAG.AAUC
SRS011140_C5077184/62-134                        GUUACCUC...GUUUU...........GAGGUUGC.......ACUUGCGUGUUAAUAGCC..AA..GUUC.........UUUGGCC.GAAUU.UGGUGGUUAGAG.AAUC
SRS016225_WUGC_scaffold_16679/161-89             GUUACCUC...GUUUU...........GAGGUUGC.......ACUUGCGUGUUAAUAGCC..AA..GUUC.........UUUGGCC.GAAUU.UGGUGGUUAGAG.AAUC
SRS013239_Baylor_scaffold_8550/223-295           GUUACCUCA..UUU............UGAGGUUGC.......ACUUGCGUGUUAAUAGCC..AA..GUUC.........UUUGGCC.GAAUU.UGGUGGUUAGAG.AAUC
SRS012279_C2693900/583-511                       GUUACCUCA..UUU............UGAGGUUGC.......ACUUGCGUGUUAAUAGCC..AA..GUUC.........UUUGGCC.GAAUU.UGGUGGUUAGAG.AAUC
SRS018739_C3498499/172-100                       GUUACCUCA..UUU............UGAGGUUGC.......ACUUGCGUGUUAAUAGCC..AA..GUUC.........UUUGGCC.GAAUU.UGGUGGUUAGAG.AAUC
SRS013946_WUGC_scaffold_9812/797-869             GUUGCCUCA..UUU............UGAGGUUGC.......ACUUGCGUGUUAAUAGCC..AA..GUUC.........UUUGGCC.GAAUU.UGGUGGUUAGAG.AAUC
SRS017127_Baylor_scaffold_10764/3240-3168        GUUGCCUCA..UUU............UGAGGUUGC.......ACUUGCGUGUUAAUAGCC..AA..GUUC.........UUUGGCC.GAAUU.UGGUGGUUAGAG.AAUC
SRS047113_C5255867/272-200                       GUUGCCUCA..UUU............UGAGGUUGC.......ACUUGCGUGUUAAUAGCC..AA..GUUC.........UUUGGCC.GAAUU.UGGUGGUUAGAG.AAUC
SRS014473_WUGC_scaffold_265/32420-32348          GUUGCCUCA..UUU............UGAGGUUGC.......ACUUGCGUGUUAAUAGCC..AA..GUUC.........UUUGGCC.GAAUU.UGGUGGUUAGAG.AAUC
SRS017215_C2622978/37-109                        GUUGCCUCA..UUU............UGAGGUUGC.......ACUUGCGUGUUAAUAGCC..AA..GUUC.........UUUGGCC.GAAUU.UGGUGGUUAGAG.AAUC
SRS016225_WUGC_scaffold_16862/163-90             GUUGCCUCA..UUUU...........UGAGGUUGC.......ACUUGCGUGUUAAUAGCC..AA..GCUC.........UUUGGCC.GAACU.UGGUGGUUAGAG.AAUC
SRS013506_Baylor_scaffold_6896/328-400           GUUGCCUC...UUUUU...........GAGGUCGC.......ACUUGCGUGUUAAUAGCC..AA..GCUC.........UUUGGCC.GAACU.UGGUGGUUAGAG.AAUC
SRS049147_C4035837/173-101                       GUUGCCUC...UUUUU...........GAGGUCGC.......ACUUGCGUGUUAAUAGCC..AA..GCUC.........UUUGGCC.GAACU.UGGUGGUUAGAG.AAUC
NZ_GL945017.1/791406-791482                      GGCAGCU....GUCUUAG..........AGCUGCC..ACGGCAUUGGCGUGUUAAUAGGG..CU..GUGC..........AUGGCC.GUACA.GUCUGGUUAGAG.AAUC
NC_019960.1/1444430-1444357                      GGGGC......ACACUUAGA..........GCCCC...AUACACGACCGUGUUAAUAGUC..GC..GCCU..........UUGGCC.GGACG.CGACGGUUAGUG.AAUC
#=GC SS_cons                                     <<<<<<<<<<<.............>>>>>>>>>>>..............--<<<<<-<<<..<<..<<<<<.........______>>>>>>.>>>>->>>>>--.---.
//
