# Supplementary material for: Discovery of 20 novel ribosomal leader candidates in bacteria and archaea
Source: BMC Microbiol. 2020 May 24;20:130. doi: 10.1186/s12866-020-01823-6 (PMC7247131; doi:10.1186/s12866-020-01823-6)
Supplement: Supplementary file 4 — Additional file 4. Archive of machine-readable alignments for all r-leader motifs that include only nucleotides within the predicted motifs, and do not include any metadata. The alignments are appropriate for tasks such as performing homology searches or re-analysis of our predicted secondary structures. The alignments are stored in Stockholm format. [file 12866_2020_1823_MOESM4_ESM.zip › sto-just-motif/L17-Actino-Proteobacteria.sto]

# STOCKHOLM 1.0
#=GF ID L17-Actino-Proteobacteria
#=GF ORIGINAL_MOTIF 477	15066	0	0	refseq	44	actinomycete	jeremy	s40_45_60_75S100O5Min3	cmfinder		ethresh=2&nr=0&EVD=null3&cmfv=0.3	end
C687J26621_10007310/562-514       GUCG............AUCAAA.............................CGUCUGA....CGAACCUCCAGUACCUGAUACGGCUGGAG..GCA
C687J26621_10071554/1140-1092     GUCG............AUCAAA.............................CGUCUGA....CGAACCUCCAGUACCUGAUACGGCUGGAG..GCA
NZ_CP011371.1/5726771-5726711     UCGCCCCGGC......CACCGA.......................GCCGGGGUGAUGUG...CAA.CCCCCGGUACCUGAUCCGGCCGGGG..UUC
soil_Contig5330/734-782           CAAGGCUGC.......GGUC..........................GCAGCCUUGAAC....CCGC.....GGUACCUGAUCCGGCCA.....CGG
NZ_AUFN01000013.1/290198-290141   UCGGGCUGG.......UCACC.........................CCAGCCUGAUCAC...CUCUACUCCGGUACCUGGUACGGCCGGAG...AG
NZ_JAER01000028.1/47081-47133     GGACCGGGC.......AAUC..........................GCCCGGUUCC......CAC..CUCCGGUACCUGACACGGCCGGAC..CUA
NC_008095.1/3870176-3870231       GCGGGCCU........CGUGCC.........................GGGUCCGCCCAUC..CCAC...CCGGUACCUGAUACGGCCGGAG..UGG
G312J29652_10012153/190-133       GGUGGAGCCCG.....UGC.........................CGGUCUCCAUCCUUC...CCAC...CCGGUACCUCAUACGGCCGGAG..UGG
NZ_ANAH02000033.1/26146-26089     GGUGGAGCCC......GUGCC........................GGCCUCCAUCCUUU...CCAC...CCGGUACCUCGUACGGCCGGAG..UGG
NZ_JPMI01000295.1/16333-16389     GGUGGAGCC.......CGUGCC........................GGUUCCAUCCUUC...CCAC...CCGGUACCUCGUACGGCCGGAG..UGG
NZ_CP011509.1/5915327-5915383     GGUGGAGCC.......CGUGCC........................GGUUCCAUCCUUC...CCAC...CCGGUACCUCGUACGGCCGGAG..UGG
NZ_JMCB01000003.1/16437-16494     AGCGGACCUC......GGUGUC........................GAGUCCGCUCUUC...CCAC...CCGGUACCUGAUACGGCCGGUG..UGG
JGI12467J12023_1013060/231-287    GGCGAGCCC.......CGUGUC........................GGGCCCGCCCUUC...UCAC...CCGGUACCUGAUACGGCCGGAG..UGA
NC_014623.1/4510803-4510859       GGCGGCCCC.......UGUGUC........................GGGUCUGCCCUUC...CCAC...CCGGUACCUGAUACGGCCGGAG..UGG
NZ_CP006003.1/6488472-6488416     GGUGGGCCC.......CGUGUC........................GGGUCCACCCUUC...CCAC...CCGGUACCUGACACGGCCGGAG..UGG
NC_020126.1/5952427-5952371       GGCGGGCCC.......CGUGUC........................GGGUCCGCCCUUC...CCAC...CCGGUACCUGAUACGGCCGGAG..UGG
NZ_AKXT02000011.1/416054-415998   GGCGGGCCC.......CGUGCC........................GGGUCCGCCCAUC...CCAC...CCGGUACCUGAUACGGCCGGAG..UGU
NC_015711.1/5782024-5782080       GGCGGGCCC.......CGUGCC........................GGGUCCGCCCAUC...CCAC...CCGGUACCUGAUACGGCCGGAG..UGG
JGI12467J12023_1015101/1120-1177  AGCGGACCC.......CUGUGUC.......................GGGCCCGCUCUUC...CCAC...CCGGUACCUGAUACGGCCGGUG..UGG
NC_017030.1/3764344-3764400       GGCGGCCCUG......GUGU.........................CGGGGCCGUCCUUC...CCAC...CCGGUACCUGAUACGGCCGGAG..UGG
SRB_FXPBX6M01ETLHE/521-467        GGACCGCC........UCAG...........................GGCGGUCCGGUG...CACG.CUCCGGUACCUGACACGGCCGGGG..UUC
LWAnN_GIDYKCY01AF5CK/393-338      GGCCCUCG........GAAG...........................CGAGGGUCGAUGUG.CACC.CCCCGGUACCUGACACGGCCGGGG...UC
NZ_AWOO02000003.1/173008-172954   GUUCCCCGG.......CCGU..........................CCU.GGAACCAG....CUGA.CACCGGUACCUGAUACGGCCGGUG..CAG
topACOD_F95O9CU02FUYVO/189-240    GGGGCUAC........GAGUG..........................GUGGCCCC.......CUGA.CGCCGGUACCUGACACGGCCGGUG..CAG
botACOD_contig00616/47-98         GGGGCUAC........GAGUG..........................GUGGCCCC.......CUGA.CGCCGGUACCUGACACGGCCGGUG..CAG
NZ_AUKO01000030.1/121030-121087   CCCGCGUCCC......UCUC.........................GGGGCGCGGGUC.....CGUAUCCCCGGUACCUGAUACGGCCGGG.A.CUG
topACOD_F95O9CU01C589N/233-171    UGGAC...........ACGCGAAACAAGUGCA..................GUUCAACACGG.CUGA.CGCCGGUACCUGAUACGGCCGGCG..CAG
DCrCPGB_c521527/223-278           GGUCGGGGC.......GGCU..........................GCCCCGGCUUCCA...CUAG.CUCCGGUACCUGGUACGGCCGGGG...AG
NZ_JOAI01000002.1/176853-176802   ACGGGCA.........CAG.............................UGCCCGUGCGC...CCG..CUGCGGUACCUGGUACGGCCGCAGU.CGG
NZ_JAIZ01000648.1/13562-13510     CCGGGCA.........ACAG............................UGCCCGGCCGC...CCG..CUGCGGUACCUGACACGGCCGCAGU.CGG
NZ_JQLN01000005.1/2502927-2502979 CCGGGCA.........ACAG............................UGCCCGGCCGC...CCGU..UCCGGUACCUGAUACGGCCGGAUU.CGG
NZ_AJFF01000004.1/16232-16281     GGGGC...........CCAGU.............................GCCCCGGUC...CCG..CUCCGGUACCUGAUACGGCCGGAGU.CAG
NZ_BBPM01000018.1/109868-109813   GUAGCGGCA.......ACAG..........................UGCCGCUGCGC.....CCG..CCCCGGUACCUGGUACGGCCGGGGGUCGG
NZ_BBPL01000005.1/86334-86389     GUAGCGGCA.......ACAG..........................UGCUGCUGCGC.....CCG..CCCCGGUACCUGGUACGGCCGGGGGUCGG
JGI24770J26754_10005505/4344-4287 CGGCGGCUC.......GCCU..........................GAGCCGCCGGCCCA..CCUA.CCCGAGUACCUGACACGGCCCGGG..AGA
NZ_JOEK01000005.1/58397-58339     CCGCCGGGG.......GUCU..........................CCCCGGCGGCACCGCACUGA..GCCGGUACCUGGUACGGCCGGCU..CAG
NZ_AUKW01000004.1/554930-554861   CCGGCCG.........GGACACCCUUCCGGUACCUGAUA.........CGGCCGGAG.....CUGC.CACCGGUACCUGACACGGCCGGUG..CAG
NZ_LAVL01000256.1/2722-2668       CGGACCC.........GUCCC...........................GGGUCUGGCGG...CCCGACCCCGGUACCUGGCACGGCCGGGG..CGG
botACOD_F64RS5002G1I32/29-84      CGGCGCCGCG......CGA..........................CGCGGCGCCGGC.....CCGA.CUCCGGUACCUGGUACGGCCGGGG..CGG
NZ_KB903951.1/119743-119681       CGGGCCCCCUGG....CGA........................UCAGGGGGCCUGGCGGC..CCGA.CUCCGGUACCUGGCACGGCCGGGG..CGG
NZ_JOEH01000005.1/70730-70674     CGUCCGGGCA......ACAG.........................UGCCCGUACGC......CCG..CCCCGGUACCUGGUACGGCCGGGGGUCGG
NZ_JQMO01000003.1/3548080-3548135 CGUCCGGGCA......ACCG.........................UGCCCGUACGC......CCGU..UCCGGUACCUGAUACGGCCGGAUU.CGG
NZ_JNWZ01000014.1/38553-38499     CGUGCGGAC.......GCGGU.........................GUCCGCACGC......CCG..CUGCGGUACCUGGUACGGCCGUAGU.CGG
NZ_JNYE01000006.1/139183-139237   CGUGCGGAC.......GCGGU.........................GUCCGCACGC......CCG..CUGCGGUACCUGGUACGGCCGUAGU.CGG
NZ_JNWQ01000041.1/6189-6134       CGUACGGGCA......ACAG.........................UGCCCGUACGC......CCG..CUGCGGUACCUGAUACGGCCGUAGU.CGG
NZ_LFVW01000009.1/42129-42184     CGUACGGGCA......ACAG.........................UGCCCGUACGC......CCG..CUGCGGUACCUGAUACGGCCGUAGU.CGG
NZ_KL573373.1/195480-195535       CGUACGGGCA......ACAG.........................UGCCCGUACGC......CCG..CUGCGGUACCUGAUACGGCCGUAGU.CGG
NZ_JOGH01000001.1/191862-191808   CGUGCGGGCA......CAG..........................UGUCCGCACGC......CCG..CUGCGGUACCUGGUACGGCCGUAGU.CGG
NZ_JZWY01000017.1/18645-18591     CGUGCGGGCA......CAG..........................UGUCCGUACGC......CCG..CUGCGGUACCUGGUACGGCCGCAGU.CGG
NZ_JOHN01000002.1/49938-49992     CGUGCGGGCA......CCG..........................UGCUCGUACGC......CCG..CUGCGGUACCUGGUACGGCCGCAGU.CGG
NZ_JYJF01000115.1/10192-10138     CGUACGGGCA......CCG..........................UGCCCGUACGC......CCG..CUGCGGUACCUGAUACGGCCGCAGU.CGG
NZ_JOHO01000003.1/268650-268704   CGUGCGGGCA......CAG..........................UGCCCGUACGC......CCG..CUGCGGUACCUGAUACGGCCGUAGU.CGG
NZ_JOJA01000001.1/115341-115395   CGUGCGGGC.......GCAGU.........................GUCCGUACGC......CCG..CUGCGGUACCUGGUACGGCCGCAGU.CGG
NZ_JAIY01000008.1/87931-87877     CGUGCGGGC.......ACAGU.........................GCCCGUACGC......CCG..CUGCGGUACCUGGUACGGCCGCAGU.CGG
NZ_JOCF01000001.1/67177-67123     CGUGCGGGC.......ACAGU.........................GCCCGUACGC......CCG..CUGCGGUACCUGGUACGGCCGCAGU.CGG
NZ_JOEQ01000010.1/266003-265948   CGGGGA.UCG......UGCG.........................CGACUCCCCGGC.....CCGA.CCCCGGUACCUCGUACGGCCGGGG..CGG
NZ_JOEP01000065.1/28073-28126     CGGGGA.UC.......GAGC..........................GAUUCCCCGGC.....CUGA.CCCCGGUACCUGAUACGGCCGGGG..CGG
NZ_LAKD01000081.1/62702-62751     ACAG............GCUGGAUU...........................UUGUUCA....CUGA.CACCGGUACCUGAUACGGCCGGUG..CAG
NZ_JABQ01000020.1/41705-41754     ACGG............GCUGGAUU...........................UUGUUCA....CUGA.CACCGGUACCUGAUACGGCCGGUG..CAG
NZ_LK022848.1/5397417-5397368     ACGG............GCUGGAUU...........................UUGUUCA....CUGA.CACCGGUACCUGAUACGGCCGGUG..CAG
NZ_JOIK01000025.1/178719-178768   ACGGG...........CUGGAU............................UCCGUUCA....CUGA.CACCGGUACCUGAUACGGCCGGUG..CAG
NC_013595.1/1131580-1131634       ACGGGGA.UC......GAGC.........................GACUCCCCGGC......CUGA.CCCCGGUACCUGAUACGGCCGGGG..CGG
NZ_KE383928.1/830235-830308       CUGUCGAGG.......CCACCUUCCCUCCCAAAAUCGCU.......CCUCGAGAGCG.....UCUA.CCCCGGUACCUGACACGGCCGGAG..AGA
NZ_JOAG01000016.1/29392-29446     CCGCGCCUGC......GACC.........................GC.GGUCCGGC......CCGA.CUCCGGUACCUGGUACGGCCGGGG..CGG
NZ_LAVK01000035.1/24842-24902     CGUUCCGAGGG.....GUG.........................UCCUCGGGACGUUUCG..CUGA.CACCGGUACCUGAUACGGCCGGUG..CAG
NZ_JODF01000016.1/82667-82612     CCGCGCCCC.......UGUC..........................GGGGCGCGGCCA....CUGA.CCCCGGUACCUGAUACGGCCGGGG..CAG
NZ_JOJM01000060.1/2808-2751       CCGCGCCCC.......UUAC..........................GGGGCGCGGUGCCG..CUGA.CCCCGGUACCUGAUACGGCCGGGG..CAG
NZ_JOAP01000029.1/78987-79043     CCGCGCCCC.......UUAC..........................GGGGCUCGGUCCG...CUGA.CCCCGGUACCUGAUACGGCCGGGG..CAG
NZ_JNXT01000010.1/3945-3889       CCGCGCCCC.......UUAC..........................GGGGCUCGGUCCA...CUGA.CCCCGGUACCUGAUACGGCCGGGG..CAG
NZ_AOPZ01000478.1/3734-3676       CCGCGCCCC.......UUAC..........................GGGGCGCGGGUACCG.CUGA.CCCCGGUACCUGAUACGGCCGGGG..CAG
NZ_JOIG01000009.1/261110-261058   GCCACUG.........CUGAC...........................CAGUGGCGCC....CUGA.CACCGGUACCUGACACGGCCGGUG..CAG
NZ_ALNP01000008.1/75229-75281     GCCACUG.........CUGAC...........................CAGUGGCACC....CUGA.CACCGGUACCUGACACGGCCGGUG..CAG
JGI12419J13241_1048700/807-860    CCGACCGGC.......GCAU..........................GCCGGUCGGC......CCGA.CCCCGGUACCUGAUACGGCCGGGG..CGG
JGI12341J12878_1001749/4790-4843  CCGACCGGC.......GCAU..........................GCCGGUCGGC......CCGA.CCCCGGUACCUGAUACGGCCGGGG..CGG
JGI12419J13241_1045219/901-848    CCGACCGGC.......GCAU..........................GCCGGUCGGC......CCGA.CCCCGGUACCUGAUACGGCCGGGG..CGG
NZ_JOFZ01000006.1/529759-529704   UCCGGCGGGC......GACC.........................GCUCGCCGGAC......CUGA.CACCGGUACCUGACACGGCCGGUG..CAG
2200133452/1231-1291              CGAGGGCCGCGC....CCCG.......................GCGCGGCCCUCGGC.....CCGA.CUCCGGUACCUGAUACGGCCGGGG..CGG
2200130945/4098-4038              CGAGGGCCGCGC....CCCG.......................GCGCGGCCCUCGGC.....CCGA.CUCCGGUACCUGAUACGGCCGGGG..CGG
JGI12419J13241_1059560/305-245    CGGGGGCCGUGC....CCUG.......................GCACGGCCCCCGGC.....CCGA.CUCCGGUACCUGAUACGGCCGGGG..CGG
NZ_JQMQ01000005.1/4289657-4289704 GCGUGC..........GCC..............................GUACGCC......CUGG.CCCCGGUACCUGAUACGGCCGGGGG.CAG
NZ_AZXC01000006.1/241043-240986   GCGAGGGGC.......GCGA..........................GCCUCUCGCACAGG..CUGA.CACCGGUACCUGACACGGCCGGUG..CAG
NZ_KB846744.1/49103-49046         GCGAGGGGC.......GCGA..........................GCCUCUCGCACAGG..CUGA.CACCGGUACCUGACACGGCCGGUG..CAG
NZ_KB898271.1/505841-505784       GCGAGGGGC.......GCGA..........................GCCUCUCGCACAGG..CUGA.CACCGGUACCUGACACGGCCGGUG..CAG
NZ_AXVU01000018.1/122599-122542   CCGGGGGGCG......CCU..........................CGCCCCCCGGACC....CCGAUCACCGGUACCUGAUACGGCCGGUG..CGG
NZ_CP011492.1/4931209-4931266     CCGGGGGGCG......CGA..........................CGCCCCCCGGACC....CCGAUCACCGGUACCUGACACGGCCGGUG..CGG
NZ_KB897717.1/411625-411568       CCGGGGGGCG......CUG..........................CGCCCCCCGGACC....CCGAUCACCGGUACCUGACACGGCCGGUG..CGG
NZ_AZWZ01000009.1/266579-266522   CCGGGGGGC.......ACUGC.........................GCCCCCCGGACC....CCGAUCACCGGUACCUGACACGGCCGGUG..CGG
NZ_AZWL01000015.1/17420-17364     UCGGGGGGC.......CACC..........................GCCCCCCGAACC....CCGAUCACCGGUACCUGACACGGCCGGUG..CGG
NZ_JODQ01000002.1/560025-559979   CGAUC...........GUCU..............................GAUCGGC.....CCGA.CCCCGGUACCUGAUACGGCCGGGG..CGG
NZ_KI866524.1/954571-954521       CGACCGG.........UACG............................CCGGUCGGC.....CCGA.CCCCGGUACCUGACACGGCCGGGG..CGG
NZ_JNZQ01000013.1/26247-26297     CGACCGG.........UACG............................CCGGUCGGC.....CCGA.CCCCGGUACCUGACACGGCCGGAG..CGG
NZ_JOGB01000027.1/2040-1986       CCCU.CCGGC......AAAA.........................GUCGGUAGGGA......CUGC.CACCGGUACCUGACACGGCCGGUG..CAG
NZ_JH941042.1/296021-296076       CGA.CGGGC.......GACC..........................GCCCGCUCGGAUA...CUGA.CCCCGGUACCUGGUACGGCCGGGG..CAG
NZ_LGUP01000370.1/89952-89897     CGA.CGGGC.......GACC..........................GCCCGCUCGGAUA...CUGA.CCCCGGUACCUGGUACGGCCGAGG..CAG
NZ_LACL01000017.1/268699-268754   CGA.CGGGC.......AUCC..........................GCCCGCUCGGAUA...CUGA.CCCCGGUACCUGAUACGGCCGGGG..CAG
NZ_KL997422.1/626325-626380       CGA.CGGGC.......AUCC..........................GCCCGCUCGGAUA...CUGA.CCUCGGUACCUGAUACGGCCGGGG..CAG
NZ_JODU01000011.1/303136-303081   CGA.CAGGC.......GACC..........................GCCUGCUCGGAUA...CUGA.CUCCGGUACCUGAUACGGCCGGGG..CAG
NZ_AEYX01000036.1/159801-159746   CGA.CAGGC.......GACC..........................GCCUGCUCGGAUA...CUGA.CUCCGGUACCUGAUACGGCCGGGG..CAG
NZ_JFCB01000003.1/275848-275903   CGA.CAGGC.......GACC..........................GCCUGCUCGGAUA...CUGA.CUCCGGUACCUGAUACGGCCGGGG..CAG
NZ_JOHW01000009.1/153796-153741   CGA.CAGGC.......GACC..........................GCCUGCUCGGAUA...CUGA.CUCCGGUACCUGAUACGGCCGGGG..CAG
NZ_JODX01000002.1/54572-54627     CGA.CAGGC.......GACC..........................GCCUGCUCGGAUA...CUGA.CUCCGGUACCUGAUACGGCCGGGG..CAG
NZ_KB911732.1/106280-106225       CGA.CGGGU.......AAUC..........................GCCCGCUCGGACA...CUGA.CCUCGGUACCUGAUACGGCCGGGG..CAG
NZ_KL647039.1/228013-227958       CGA.CGGGU.......AAUC..........................GCCCGCUCGGACA...CUGA.CCUCGGUACCUGAUACGGCCGGGG..CAG
NZ_CM000950.1/3302692-3302637     CCCUCC.GGC......GACC.........................GCCAGGAGGGAA.....CUGA.CACCGGUACCUGACACGGCCGGUG..CAG
NZ_JDUZ01000002.1/233594-233648   CCCCCUUGC.......GACC..........................GCUUGGGGGAA.....CUGA.CUCCGGUACCUGACACGGCCGGUG..CAG
NZ_JNXV01000034.1/16887-16941     CCCUCUCGC.......GACC..........................GCCUGAGGGAA.....CUGA.CACCGGUACCUGACACGGCCGGUG..CAG
NZ_JOFX01000039.1/152601-152655   CCCUCUCGC.......GACC..........................GCCUGAGGGAA.....CUGA.CACCGGUACCUGACACGGCCGGUG..CAG
NZ_JYJI01000223.1/17460-17514     CCCUCUCGC.......GACC..........................GCCUGAGGGAA.....CUGA.CACCGGUACCUGACACGGCCGGUG..CAG
NZ_JOBX01000009.1/138190-138244   CCCUCUCGC.......GACC..........................GCCUGAGGGAA.....CUGA.CUCCGGUACCUGACACGGCCGGUG..CAG
NZ_JNZG01000024.1/137960-138014   CCCUCUCGC.......GACC..........................GCCUGAGGGAA.....CUGA.CUCCGGUACCUGACACGGCCGGUG..CAG
NZ_LBMK01000005.1/318921-318867   CCCUCUCGC.......GACC..........................GCUUGAGGGAA.....CUGA.CUCCGGUACCUGACACGGCCGGUG..CAG
NZ_LGUV01000155.1/24360-24306     CCCUCUCGC.......GACC..........................GCUUGAGGGAA.....CUGA.CUCCGGUACCUGACACGGCCGGUG..CAG
NZ_JOCY01000032.1/24441-24387     CCCUCUCGC.......GACC..........................GCUUGAGGGAA.....CUGA.CUCCGGUACCUGACACGGCCGGUG..CAG
NZ_JOFY01000047.1/27927-27873     CCCUCUCGC.......GACC..........................GCUUGAGGGAA.....CUGA.CUCCGGUACCUGACACGGCCGGUG..CAG
NZ_JOIB01000007.1/127472-127526   CCCUCUCGC.......GACC..........................GCUUGAGGGAA.....CUGA.CUCCGGUACCUGACACGGCCGGUG..CAG
NZ_JOIR01000010.1/206080-206134   CCCUCUCGC.......GACC..........................GCUUGAGGGAA.....CUGA.CUCCGGUACCUGACACGGCCGGUG..CAG
NZ_JOBU01000029.1/79242-79296     CCCUCUCGC.......GACC..........................GCUUGAGGGAA.....CUGA.CACCGGUACCUGACACGGCCGGUG..CAG
NZ_JZWW01000181.1/23883-23829     CCCUCUCGC.......GACC..........................GCUUGAGGGAA.....CUGA.CACCGGUACCUGACACGGCCGGUG..CAG
NZ_GG657750.1/4667597-4667651     CCCCCUCGC.......GACC..........................GCUGGGGGGAA.....CUGA.CACCGGUACCUGACACGGCCGGUG..CAG
NZ_CP010407.1/5084066-5084122     CCGA.CGGGU......GACC.........................GCCCGCUCGGACA....CUGA.CAUCGGUACCUCACACGGCCGGUG..CAG
NZ_JNZT01000074.1/4616-4560       CCGA.CGGGU......GACC.........................GCCCGCUCGGACA....CUGA.CACCGGUACCUCACACGGCCGGUG..CAG
NZ_JNZO01000012.1/190895-190839   CCGA.CGGGU......GACC.........................GCCCGCUCGGACA....CUGA.CAUCGGUACCUCAUACGGCCGGUG..CAG
NZ_JNWL01000008.1/233987-234043   CCGA.CGGGU......GACC.........................GCCCGCUCGGACA....CUGA.CAUCGGUACCUCAUACGGCCGGUG..CAG
NZ_KL647056.1/327108-327164       CCGA.CGGGU......GACC.........................GCCCGCUCGGACA....CUGA.CAUCGGUACCUCAUACGGCCGGUG..CAG
NZ_JODW01000006.1/235779-235723   CCGA.CGGGU......GACC.........................GCCCGCUCGGACA....CUGA.CACCGGUACCUCAUACGGCCGGUG..CAG
NZ_JOBE01000026.1/78758-78814     CCGA.CGGGU......GACC.........................GCCCGCUCGGACA....CUGA.CACCGGUACCUCAUACGGCCGGUG..CAG
NZ_JOHZ01000078.1/27510-27566     CCGA.CGGGU......GACC.........................GCCCGCUCGGACA....CUGA.CACCGGUACCUCAUACGGCCGGUG..CAG
NC_018750.1/4750596-4750652       CCGA.CGGGC......ACUC.........................GCCCGCUCGGACA....CUGA.CAUCGGUACCUCAUACGGCCGGUG..CAG
NZ_JZJK01000077.1/121007-120951   CCGA.CGGGC......AAUC.........................GCCCGCUCGGACA....CUGA.CCUCGGUACCUGAUACGGCCGGGG..CAG
NZ_JOFO01000009.1/79442-79498     CCGA.CAGGU......AUCC.........................GCCUGCUCGGACA....CUGA.CUCCGGUACCUGACACGGCCGGGG..CAG
NZ_JOGW01000014.1/37012-36956     CCGA.CGGAC......GACC.........................GUCCGCUCGGAUA....CUGA.CUCCGGUACCUAGUACGGCCGGGG..CAG
NZ_AEJB01000201.1/20150-20094     CCGA.CGGGU......GACC.........................GCCUGCUCGGACA....CUGA.CUCUGGUACCUGAUACGGCCGGGG..CAG
NZ_JNWJ01000097.1/561-617         CCGA.CAGGC......AGCC.........................GCCUGCUCGGAUA....CUGA.CCUCGGUACCUAGUACGGCCGGGG..CAG
NZ_JNXR01000027.1/434-490         CCGA.CAGAC......AACC.........................GUCUGCUCGGAUA....CUGA.CCCUGGUACCUGACACGGCCAGGG..CAG
NZ_DS999641.1/3242980-3242924     CCGA.CAGAC......AACC.........................GUCUGCUCGGAUA....CUGA.CUCCGGUACCUGAUACGGCCGGGG..CAG
NZ_JH993790.1/1541255-1541199     CCGA.CAGAC......AACC.........................GUCUGCUCGGAUA....CUGA.CUCCGGUACCUGAUACGGCCGGGG..CAG
NZ_JOCB01000058.1/23941-23997     CCGA.CAGAC......AACC.........................GUCUGCUCGGAUA....CUGA.CUCCGGUACCUGACACGGCCGGGG..CAG
NZ_LAVA01000018.1/78943-78999     CCGA.CAGAC......AACC.........................GUCUGCUCGGAUA....CUGA.CCUCGGUACCUGACACGGCCGGGG..CAG
NZ_CM002285.1/3697722-3697666     CCGA.CAGAC......AACC.........................GUCUGCUCGGAUA....CUGA.CCCCGGUACCUGACACGGCCGGGG..CAG
NZ_JOFU01000024.1/46860-46916     CCGA.CAGAC......AACC.........................GUCUGCUCGGAUA....CUGA.CCCCGGUACCUGACACGGCCGGGG..CAG
NZ_KB891987.1/241284-241340       CUGA.CAGAC......AACC.........................GUCUGCUCAGAUA....CUGA.CUCCGGUACCUGACACGGCCGGGG..CAG
NZ_JOCA01000010.1/82614-82670     CCGA.CAGGC......AACC.........................GUCUGCUCGGAUA....CUGA.CUCCGGUACCUGAUACGGCCGGAG..CAG
NZ_KB897780.1/288156-288100       CCGA.CAGGU......AACC.........................GCCUGCUCGGAUA....CUGA.CACCGGUACCUGGUACGGCCGGUG..CAG
NZ_JODT01000001.1/203810-203754   CUGA.CAGGC......GACC.........................GCCUGCUCAGAUA....CUGA.CUCCGGUACCUGAUACGGCCGGGG..CAG
NZ_KB405078.1/1073332-1073276     CUGA.CAGGC......GACC.........................GUCUGCUCAGAUA....CUGA.CUCCGGUACCUAGUACGGCCGGGG..CAG
NZ_KB911779.1/228049-227993       CUGA.CAGGC......GACC.........................GUCUGCUCAGAUA....CUGA.CUCCGGUACCUGGUACGGCCGGGG..CAG
NZ_JOGP01000006.1/287417-287361   CUGA.CAGGC......GACC.........................GUCUGCUCAGAUA....CUGA.CUCCGGUACCUGGUACGGCCGGGG..CAG
NZ_KQ257828.1/111389-111445       CUGA.CAGGC......GACC.........................GUCUGCUCAGAUA....CUGA.CCCCGGUACCUCGUACGGCCGGGG..CAG
NZ_JODY01000013.1/8155-8099       CCGA.CAGAC......GUCC.........................GUCUGCUCGGAUA....CUGA.CCUCGGUACCUGAUACGGCCGGGG..CAG
NZ_GG657758.1/3229434-3229378     CCGA.CAGAC......GACC.........................GUCUGCUCGGAUA....CUGA.CCCCGGUACCUGAUACGGCCGGGG..CAG
NZ_JOIF01000015.1/61537-61593     CCGA.CGAGC......AACC.........................GCUCGCUCGGAUA....CUGA.CUCCGGUACCUGACACGGCCGGGG..CAG
NZ_LBDA01000016.1/39978-40034     CCGA.CGAGC......AACC.........................GCUCGCUCGGAUA....CUGA.CUUCGGUACCUGACACGGCCGGGG..CAG
NC_021985.1/5098374-5098430       CCGA.CGAGC......AACC.........................GCUCGCUCGGAUA....CUGA.CCUCGGUACCUGACACGGCCGGGG..CAG
NZ_JNXP01000008.1/210569-210513   CCGA.AGAGC......AACC.........................GCUCGCUCGGAUA....CUGA.CCUCGGUACCUGACACGGCCGGGG..CAG
NZ_KL575664.1/76522-76466         CCGA.CAGGC......GAUC.........................GCCUGCUCGGACA....CUGA.CCCCGGUACCUGAUACGGCCGGGG..CAG
NZ_KL575016.1/244282-244340       CCGA.CGAGC......AAACCC.......................GCUCGCUCGGAUA....CUGA.CCCCGGUACCUGACACGGCCGGGG..CAG
NZ_JOFS01000017.1/10150-10092     CCGA.CGAGC......AAACCC.......................GCUCGCUCGGAUA....CUGA.CCCCGGUACCUGAUACGGCCGGGG..CAG
NZ_JUIG01000050.1/40198-40142     CCGA.CGGGC......AACC.........................GCUCGCUCGGAUA....CUGA.CCCCGGUACCUGACACGGCCGGGG..CAG
NZ_JTDH01000075.1/3887-3831       CCGA.CGGGC......AACC.........................GCUCGCUCGGAUA....CUGA.CCCCGGUACCUGACACGGCCGGGG..CAG
NZ_CP009313.1/4387573-4387629     CCGA.CGGGC......AACC.........................GCUCGCUCGGAUA....CUGA.CCCCGGUACCUGGUACGGCCGGGG..CAG
NZ_LGUX01000327.1/17957-18013     CCGA.CGAGC......AACC.........................GCUCGCUCGGAUA....CUGA.CCCCGGUACCUGAUACGGCCGGGG..CAG
NZ_JOBD01000005.1/187241-187297   CCGA.CGGGC......AACC.........................GCUCGCUCGGAUA....CUGA.CCCCGGUACCUGAUACGGCCGGGG..CAG
NZ_KI601353.1/672230-672174       CCGA.CGGGC......AACC.........................GCUCGCUCGGAUA....CUGA.CCCCGGUACCUGAUACGGCCGGGG..CAG
NZ_KL585947.1/251029-251085       CCGA.CGGGC......AACC.........................GCUCGCUCGGAUA....CUGA.CCCCGGUACCUGAUACGGCCGGGG..CAG
NZ_KL585169.1/174791-174735       CCGA.CGGGC......AACC.........................GCUCGCUCGGAUA....CUGA.CCCCGGUACCUGAUACGGCCGGGG..CAG
NZ_JOCT01000004.1/557487-557431   CCGA.CGGGC......AACC.........................GCUCGCUCGGAUA....CUGA.CCCCGGUACCUGAUACGGCCGGGG..CAG
NZ_CP009438.1/4600285-4600341     CCGA.CGGGC......AACC.........................GCUCGCUCGGAUA....CUGA.CCCCGGUACCUGAUACGGCCGGGG..CAG
NZ_JOAW01000083.1/21714-21772     CCGA.CGGGU......AAACCC.......................GCUCGCUCGGAUA....CUGA.CCCCGGUACCUGAUACGGCCGGGG..CAG
NZ_KB892158.1/80443-80499         CCGA.CAGGC......GACC.........................GCCUGCUCGGAUA....CUGA.CUCCGGUACCUCGUACGGCCGGGG..CAG
NZ_JXWX01000073.1/12207-12151     CCGA.CAGGC......GGCC.........................GCCUGCUCGGAUA....CUGA.CUUCGGUACCUGAUACGGCCGGGG..CAG
NC_003888.3/5143469-5143525       CCGA.CAGGC......GGCC.........................GCCUGCUCGGAUA....CUGA.CUUCGGUACCUGAUACGGCCGGGG..CAG
NZ_JOCE01000019.1/83006-82950     CCGA.CAGGC......GGCC.........................GCCUGCUCGGAUA....CUGA.CUUCGGUACCUGAUACGGCCGGGG..CAG
NZ_AHGS01001102.1/34290-34346     CCGA.CAGGC......GGCC.........................GCCUGCUCGGAUA....CUGA.CUUCGGUACCUGAUACGGCCGGGG..CAG
NZ_JOGV01000002.1/114246-114302   CCGA.CAGGC......GGCC.........................GCCUGCUCGGAUA....CUGA.CCCCGGUACCUGAUACGGCCGGGG..CAG
NZ_JOFH01000023.1/178524-178468   CCGA.CAGGC......GGCC.........................GCCUGCUCGGAUA....CUGA.CCUCGGUACCUGAUACGGCCGGGG..CAG
NZ_APIV01000001.1/622171-622115   CCGA.CAGGC......GGCC.........................GCCUGCUCGGAUA....CUGA.CCUCGGUACCUGAUACGGCCGGGG..CAG
NZ_JOHJ01000006.1/93024-93080     CCGA.CAGGC......GGCC.........................GCCUGCUCGGAUA....CUGA.CCUCGGUACCUGAUACGGCCGGGG..CAG
NZ_JOEV01000018.1/142923-142867   CCGA.CGGGC......GACC.........................GCCCGCUCGGAUA....CUGA.CUCCGGUACCUGAUACGGCCGGGG..CAG
NZ_AORZ01000051.1/35230-35174     CCGA.CGGGC......GACC.........................GCCCGCUCGGAUA....CUGA.CUCCGGUACCUGAUACGGCCGGGG..CAG
NZ_JODI01000022.1/100216-100272   CCGA.CGGGC......GACC.........................GCCCGCUCGGAUA....CUGA.CUCCGGUACCUGAUACGGCCGGGG..CAG
NZ_AJJM01000095.1/4025-3969       CCGA.CGGGC......GACC.........................GCCCGCUCGGAUA....CUGA.CCCCGGUACCUGGUACGGCCGGGG..CAG
NZ_JOAX01000002.1/178274-178330   CCGA.CGGGC......GACC.........................GCCCGCUCGGAUA....CUGA.CCCCGGUACCUGAUACGGCUGGGG..CAG
NZ_JOFQ01000004.1/303573-303517   CCGA.CGGGC......GACC.........................GCCCGCUCGGAUA....CUGA.CCCCGGUACCUGAUACGGCUGGGG..CAG
NZ_JOBH01000014.1/179111-179167   CCGA.CGGGC......GACC.........................GCCCGCUCGGAUA....CUGA.CCCCGGUACCUGAUACGGCUGGGG..CAG
NZ_AZSS01000011.1/62972-63028     CCGA.CGGGU......GACC.........................GCCCGCUCGGAUA....CUGA.CCCCGGUACCUGAUACGGCCGGGG..CAG
NZ_KB912947.1/14396-14340         CCGA.CGGGC......GACC.........................GCCCGCUCGGAUA....CUGA.CCCCGGUACCUGAUACGGCCGGGG..CAG
NZ_JOFW01000029.1/52272-52216     CCGA.CGGGC......GACC.........................GCCCGCUCGGAUA....CUGA.CCCCGGUACCUGAUACGGCCGGGG..CAG
NZ_GG753626.1/3590861-3590917     CCGA.CGGGC......GACC.........................GCCCGCUCGGAUA....CUGA.CCCCGGUACCUGAUACGGCCGGGG..CAG
NZ_CP010519.1/5393200-5393256     CCGA.CGGGC......GACC.........................GCCUGCUCGGACA....CUGA.CCCCGGUACCUGAUACGGCCGGGG..CAG
NC_017765.1/6630461-6630517       CCGA.CAGGC......GACC.........................GCCUGCUCGGAUA....CUGA.CUCCGGUACCUGACACGGCCGGGG..CAG
NZ_AGNH01000472.1/11085-11029     CCGA.CAGGC......GACC.........................GCCUGCUCGGAUA....CUGA.CUCCGGUACCUGAUACGGCCGGGG..CAG
NZ_JOCG01000011.1/26447-26503     CCGA.CAGGC......GACC.........................GCCUGCUCGGAUA....CUGA.CUCCGGUACCUGAUACGGCCGGGG..CAG
NZ_JOIY01000026.1/57550-57606     CCGA.CAGGC......GACC.........................GCCUGCUCGGAUA....CUGA.CUCCGGUACCUGAUACGGCCGGGG..CAG
NZ_KL503830.1/4506022-4506078     CCGA.CAGGC......GACC.........................GCCUGCUCGGAUA....CUGA.CUCCGGUACCUGAUACGGCCGGGG..CAG
NZ_JNYX01000001.1/551094-551038   CCGA.CAGGC......GACC.........................GCCUGCUCGGAUA....CUGA.CUCCGGUACCUGAUACGGCCGGGG..CAG
NZ_JMLN01000037.1/22969-23025     CCGA.CAGGC......GACC.........................GCCUGCUCGGAUA....CUGA.CUCCGGUACCUGAUACGGCCGGGG..CAG
NZ_KB891532.1/21043-21099         CCGA.CAGGC......GACC.........................GCCUGCUCGGAUA....CUGA.CUCCGGUACCUGAUACGGCCGGGG..CAG
NZ_JOHL01000062.1/14420-14364     CCGA.CAGGC......GACC.........................GCCUGCUCGGAUA....CUGA.CUCCGGUACCUGAUACGGCCGGGG..CAG
NZ_JOHU01000049.1/16428-16372     CCGA.CAGGC......GACC.........................GCCUGCUCGGAUA....CUGA.CUCCGGUACCUGAUACGGCCGGGG..CAG
NZ_LARV01000087.1/36996-37052     CCGA.CAGGC......GACC.........................GCCUGCUCGGAUA....CUGA.CUCCGGUACCUGAUACGGCCGGGG..CAG
NZ_KL591910.1/68579-68635         CCGA.CAGGC......GACC.........................GCCUGCUCGGAUA....CUGA.CUCCGGUACCUGAUACGGCCGGGG..CAG
NZ_AZUS01000002.1/290899-290955   CCGA.CAGGC......GACC.........................GCCUGCUCGGAUA....CUGA.CUCCGGUACCUGAUACGGCCGGGG..CAG
NZ_JOIV01000008.1/53324-53380     CCGA.CAGGC......GACC.........................GCCUGCUCGGAUA....CUGA.CUCCGGUACCUGAUACGGCCGGGG..CAG
NZ_JXYI02000085.1/175249-175305   CCGA.CAGGC......AACC.........................GCCUGCUCGGAUA....CUGA.CUCCGGUACCUGAUACGGCCGGGG..CAG
NZ_JODM01000001.1/289559-289615   CCGA.CAGGC......AACC.........................GCCUGCUCGGAUA....CUGA.CUCCGGUACCUGAUACGGCCGGGG..CAG
NZ_JH164842.1/142738-142680       CCGA.CAGGC......AAACCC.......................GUCUGCUCGGAUA....CUGA.CCCCGGUACCUGAUACGGCCGGGG..CAG
NZ_JNXI01000009.1/19967-19909     CCGA.CAGGC......AAACCC.......................GCCUGCUCGGAUA....CUGA.CCCCGGUACCUGAUACGGCCGGGG..CAG
NZ_KE354180.1/5829-5771           CCGA.CAGGC......AAACCC.......................GCCUGCUCGGAUA....CUGA.CCCCGGUACCUGAUACGGCCGGGG..CAG
NZ_BBNN01000017.1/134818-134874   CCGA.CAGGC......AACC.........................GCCUGCUCGGAUA....CUGA.CCCCGGUACCUGAUACGGCCGGGG..CAG
NZ_JYJH01000002.1/426-482         CCGA.CGGGC......AACC.........................GCCUGCUCGGAUA....CUGA.CCCCGGUACCUGAUACGGCCGGGG..CAG
NZ_JOIZ01000007.1/222840-222896   CCGA.CGGGC......GACC.........................GCCUGCUCGGAUA....CUGA.CCCCGGUACCUGAUACGGCCGGGG..CAG
NZ_JOFL01000019.1/115762-115706   CCGA.CAGGC......AACC.........................GCCUGCUCGGAUA....CUGA.CCUCGGUACCUGAUACGGCCGGGG..CAG
NZ_JOHV01000022.1/72383-72327     CCGA.CAGGC......GACC.........................GCCUGCUCGGAUA....CUGA.CCCCGGUACCUGGUACGGCCGGGG..CAG
JGI25153J46596_10079674/416-472   CCGA.CAGGC......GCCC.........................GCCUGCUCGGAUA....CUGA.CCUCGGUACCUGAUACGGCCGGGG..CAG
NZ_CP012382.1/4777985-4778041     CCGA.CAGGC......GACC.........................GCCUGCUCGGAUA....CUGA.CCUCGGUACCUGAUACGGCCGGGG..CAG
NZ_AUKV01000055.1/421-477         CCGA.CAGGC......GACC.........................GCCUGCUCGGAUA....CUGA.CCUCGGUACCUGAUACGGCCGGGG..CAG
NZ_KN039947.1/2174179-2174123     CCGA.CAGGC......GACC.........................GCCUGCUCGGAUA....CUGA.CCUCGGUACCUGAUACGGCCGGGG..CAG
NZ_JRKI01000063.1/196029-196085   CCGA.CAGGC......GACC.........................GCCUGCUCGGAUA....CUGA.CCCCGGUACCUGAUACGGCCGGGG..CAG
NZ_LDZX01000014.1/12861-12805     CCGA.CAGGC......GACC.........................GCCUGCUCGGAUA....CUGA.CCCCGGUACCUGAUACGGCCGGGG..CAG
JGI12419J13241_1019540/599-543    CCGA.CAGGC......GACC.........................GCCUGCUCGGAUA....CUGA.CCCCGGUACCUGAUACGGCCGGGG..CAG
NZ_JOJH01000005.1/219931-219875   CCGA.CAGGC......GACC.........................GCCUGCUCGGAUA....CUGA.CCCCGGUACCUGAUACGGCCGGGG..CAG
NZ_CP010849.1/4633351-4633407     CCGA.CAGGC......GACC.........................GCCUGCUCGGAUA....CUGA.CCCCGGUACCUGAUACGGCCGGGG..CAG
NZ_JNXK01000001.1/184828-184884   CCGA.CAGGC......GACC.........................GCCUGCUCGGAUA....CUGA.CCCCGGUACCUGAUACGGCCGGGG..CAG
NZ_AMLP01000111.1/27781-27725     CUGA.CAGGC......AACC.........................GCCUGCUCAGAUA....CUGA.CCCCGGUACCUGAUACGGCCGGGG..CAG
NZ_JOJB01000037.1/425-481         CUGA.CAGAC......AACC.........................GUCUGCUCAGAUA....CUGA.CCCCGGUACCUGAUACGGCCGGGG..CAG
NZ_KL579031.1/16656-16600         CUGA.CAGAC......AACC.........................GUCUGCUCAGAUA....CUGA.CCCCGGUACCUGAUACGGCCGGGG..CAG
NZ_JJOH01000017.1/251041-251097   CUGA.CAGAC......AACC.........................GUCUGCUCAGAUA....CUGA.CCCCGGUACCUGAUACGGCCGGGG..CAG
NZ_GG657757.1/5367559-5367615     CUGA.CAGAC......AACC.........................GUCUGCUCAGAUA....CUGA.CCUCGGUACCUGAUACGGCCGGGG..CAG
NZ_AGBF01000029.1/28163-28107     CCGA.CAGGU......AACC.........................GCCUGCUCGGAUA....CUGA.CCCCGGUACCUCAUACGGCCGGGG..CAG
NZ_LFNT01000154.1/521-577         CCGA.CAGGU......AACC.........................GCCUGCUCGGAUA....CUGA.CCUCGGUACCUCAUACGGCCGGGG..CAG
NZ_JOIA01001474.1/156-212         CCGA.CAGGU......AACC.........................GCCUGCUCGGAUA....CUGA.CCUCGGUACCUCAUACGGCCGGGG..CAG
NZ_JOGX01000044.1/26042-26098     CCGA.CAGGU......AACC.........................GCCUGCUCGGAUA....CUGA.CACCGGUACCUCAUACGGCCGGUG..CAG
NZ_LFXA01000017.1/733261-733317   CCG.GCGGGC......AACC.........................GUCCGCUCGGAUA....CUGA.CUCCGGUACCUGAUACGGCCGGGG..CAG
NZ_KI547048.1/192269-192328       CCGUGCGGAC......GACCU........................GUCCGUACGGACCC...CUGA.CACCGGUACCUGACACGGCCGGUG..CAG
NZ_AUFD01000010.1/185036-184977   CCGUGCGGACG.....GCC.........................CGUCCGUACGGACCC...CUGA.CACCGGUACCUGACACGGCCGGUG..CAG
NZ_JODL01000029.1/20518-20462     CCG.GCGGAC......ACAA.........................GUCCGUACGGACA....CUGA.CAUCGGUACCUGAUACGGCCGGUG..CAG
NZ_JNZI01000001.1/441683-441627   CCG.GCGGAC......ACAA.........................GUUCGUGCGGACA....CUGU.CAUCGGUACCUGAUACGGCCGGUG..CAG
NZ_JOGN01000053.1/20537-20481     CCG.GCGGAC......ACAA.........................GUUCGUGCGGACA....CUGU.CAUCGGUACCUGAUACGGCCGGUG..CAG
NZ_KB898225.1/40192-40248         CCG.GCGGAC......ACAA.........................GUUCGUGCGGACA....CUGU.CAUCGGUACCUGAUACGGCCGGUG..CAG
NZ_FR873697.1/1509259-1509203     CCG.GCGGAC......ACAA.........................GUUCGUGCGGACA....CUGU.CAUCGGUACCUGAUACGGCCGGUG..CAG
NZ_JOII01000001.1/312744-312688   CCG.GCGGAC......ACAA.........................GUUCGUGCGGACA....CUGU.CAUCGGUACCUGAUACGGCCGGUG..CAG
NZ_LAYX01000002.1/159453-159397   CCG.GCGGAC......ACAA.........................GUUCGUGCGGACA....CUGU.CAUCGGUACCUGAUACGGCCGGUG..CAG
NZ_JHDU01000025.1/87726-87670     CCG.GCGGAC......ACAA.........................GUUCGUGCGGACA....CUGU.CAUCGGUACCUGAUACGGCCGGUG..CAG
NZ_KB890704.1/981330-981274       CCG.GCGGAC......ACAA.........................GUUCGUGCGGACA....CUGU.CAUCGGUACCUGAUACGGCCGGUG..CAG
NZ_JOHX01000007.1/127009-126953   CCG.GCGGAC......ACAA.........................GUUCGUGCGGACA....CUGU.CAUCGGUACCUGAUACGGCCGGUG..CAG
NZ_JTCK01000085.1/32179-32235     CCG.GCGGAC......ACAA.........................GUUCGUGCGGACA....CUGU.CAUCGGUACCUGGUACGGCCGGUG..CAG
NZ_CM002271.1/4349395-4349451     CCG.GCGGAC......ACAA.........................GUUCGUGCGGACA....CUGU.CAUCGGUACCUGGUACGGCCGGUG..CAG
NZ_KN549146.1/250775-250831       CCG.GCGGAC......ACAA.........................GUUCGUGCGGACA....CUGU.CAUCGGUACCUGGUACGGCCGGUG..CAG
NZ_JOGU01000007.1/148467-148411   CCG.GCGGAC......ACAA.........................GUUCGUGCGGACA....CUGU.CAUCGGUACCUGGUACGGCCGGUG..CAG
NZ_JOBF01000008.1/20052-19996     CCG.GCGGGC......AAAC.........................GCUCGUACGGACA....CUGA.CACCGGUACCUGAUACGGCCGGUG..CAG
NZ_AUKQ01000015.1/52320-52377     CCGUACGGGC......AGCA.........................GCCCGUGCGGACC....CUGA.CACCGGUACCUGAUACGGCCGGUG..CAG
NZ_JOID01000003.1/68800-68856     CCG.GCGGGC......AUCA.........................GCCCGUACGGACA....CUGA.CACCGGUACCUGAUACGGCCGGUG..CAG
NZ_LGSP01000027.1/10382-10326     CCG.GCGGGC......ACGA.........................GCCCGUACGGACA....CUGA.CACCGGUACCUGAUACGGCCGGUG..CAG
NZ_AFRP01001524.1/40341-40397     CCG.GCGGGC......ACGA.........................GCCCGUACGGACA....CUGA.CACCGGUACCUGAUACGGCCGGUG..CAG
NZ_JOHR01000002.1/230095-230151   CCGG.CGGGU......AAUC.........................GCCCGUCCGGGAA....CUGA.CACCGGUACCUGAUACGGCCGGUG..CAG
NZ_KB891885.1/239596-239541       CCGGUGAGC.......GCUC..........................GCUCAUCGGGUC....CUGA.CACCGGUACCUGAUACGGCCGGUG..CAG
NZ_BARG01000058.1/624-569         CCGGUGAGC.......GUCC..........................GCUCACCGGGUC....CUGA.CCCCGGUACCUCAUACGGCCGGGG..CAG
NZ_JODG01000026.1/329-385         CCGGUGAGC.......AUCC..........................GCUCAUCGGGUUC...CUGA.CCCCGGUACCUGACACGGCCGGGG..CAG
NZ_KN050740.1/288662-288606       CCGGUGAGC.......ACCC..........................GCUCAUCGGGUUC...CUGA.CCCCGGUACCUGAUACGGCCGGGG..CAG
NZ_JOIU01000016.1/88730-88786     CCGGUGAGC.......AUCC..........................GCUCAUCGGGUUC...CUGA.CCCCGGUACCUGAUACGGCCGGGG..CAG
NZ_JRHJ01000054.1/156382-156438   CCGGUGAGC.......AUCC..........................GCUCAUCGGGUUC...CUGA.CCCCGGUACCUGAUACGGCCGGGG..CAG
JGI24740J21852_10018017/980-924   CCGGUGAGC.......AUCC..........................GCUCAUCGGGUUC...CUGA.CCCCGGUACCUGAUACGGCCGGGG..CAG
NZ_KB911586.1/111863-111919       CCGGUGAGC.......AUCC..........................GCUCAUCGGGUUC...CUGA.CCCCGGUACCUGAUACGGCCGGGG..CAG
NZ_KE150428.1/48833-48889         CCGGUGAGC.......AUCC..........................GCUCAUCGGGUUC...CUGA.CCCCGGUACCUGAUACGGCCGGGG..CAG
NZ_JNXF01000033.1/14094-14038     CCGGUGAGC.......AUCC..........................GCUCAUCGGGUUC...CUGA.CCCCGGUACCUGAUACGGCCGGGG..CAG
NZ_JODC01000003.1/760731-760675   CCGGUGAGC.......AUCC..........................GCUCAUCGGGUUC...CUGA.CCCCGGUACCUGAUACGGCCGGGG..CAG
JGI24736J21556_1066001/409-465    CCGGUGAGC.......AUCC..........................GCUCAUCGGGUUC...CUGA.CCCCGGUACCUGAUACGGCCGGGG..CAG
NZ_CM000951.1/5617327-5617383     CCGGUGAGC.......AUCC..........................GCUCAUCGGGUUC...CUGA.CCCCGGUACCUGAUACGGCCGGGG..CAG
NZ_JOBZ01000048.1/11344-11400     CCGGUGAGC.......AUCC..........................GCUCAUCGGGUUC...CUGA.CCCCGGUACCUGAUACGGCCGGGG..CAG
NC_020504.1/4173417-4173361       CCGGUGAGC.......AUCC..........................GCUCAUCGGGUUC...CUGA.CCCCGGUACCUGAUACGGCCGGGG..CAG
NZ_JOJE01000032.1/42148-42092     CCGGUGAGC.......AUCC..........................GCUCACCGGGUUC...CUGA.CCCCGGUACCUGAUACGGCCGGGG..CAG
NZ_JXTE01000103.1/19424-19368     CCGGUGAGC.......AUCC..........................GCUCACCGGGUUC...CUGA.CCCCGGUACCUGAUACGGCCGGGG..CAG
JGI25160J50197_1027159/1290-1235  CCGGUGAGC.......AACC..........................GCUCGCCGGGUC....CUGA.CCUCGGUACCUGAUACGGCCGGGG..CAG
NZ_AQWO01000012.1/42118-42063     CCGGUGAGC.......AACC..........................GCUCACCGGGUC....CUGA.CCUCGGUACCUGAUACGGCCGGGG..CAG
NZ_JOEY01000005.1/283078-283023   CCGGUGAGC.......AUCC..........................GCUCACCGGGUC....CUGA.CCCCGGUACCUGAUACGGCCGGGG..CAG
NZ_JH725387.1/3734051-3734106     CCGGUGAGC.......AACC..........................GCUCACCGGGUC....CUGA.CCCCGGUACCUGAUACGGCCGGGG..CAG
NZ_JNWO01000013.1/27275-27330     CCGGUGAGC.......AUCC..........................GCUCGCCGGGUC....CUGA.CCCCGGUACCUGAUACGGCCGGGG..CAG
NZ_JNXE01000005.1/80283-80338     CCGGUGAGC.......GUCC..........................GCUCGCCGGGUC....CUGA.CCCCGGUACCUGAUACGGCCGGGG..CAG
NZ_BARF01000005.1/85303-85358     CCGGUGAGC.......GUCC..........................GCUCGCCGGGUC....CUGA.CCCCGGUACCUGAUACGGCCGGGG..CAG
NZ_LBMU01000061.1/29957-29901     CCGGUGGGC.......AUCC..........................GCUCACCGGGUUC...CUGA.CCCCGGUACCUGACACGGCCGGGG..CAG
NZ_AEJC01000092.1/9205-9260       CCGGUGAGC.......AUCC..........................GCUCAUCGGGCC....CUGA.CCUCGGUACCUCAUACGGCCGGGG..CAG
NZ_CP007699.1/4988677-4988732     CCGGUGAGC.......GACC..........................GCUCAUCGGGUC....CUGA.CCCCGGUACCUAGUACGGCCGGGG..CAG
NZ_KB889574.1/55636-55581         ACCCGGGCC.......GACC..........................GGCCCGGGUGGA....CUGA.CGCCGGUACCUGACACGGCCGGCG..CAG
NZ_JQNR01000005.1/1956765-1956820 CGGGUCGGC.......GGCC..........................GCCGACCCGCCA....CUGA.CACCGGUACCUGACACGGCCGGUG..CAG
NZ_KB904651.1/121812-121756       CGGCGGGGC.......AACCCC........................GCCCCGCCGAA.....CUGA.CACCGGUACCUGACACGGCCGGUG..CAG
NZ_CM002280.1/3417483-3417429     CCGCGGAC........GGCC...........................GUUCGCGGGGAA...CUGA.CACCGGUACCUGAUACGGCCGGUG..CAG
NZ_AJTQ01000307.1/13549-13604     CCGGCGGGGC......GCCC.........................GCCUCGUCGGC......CUGA.CACCGGUACCUGACACGGCCGGUG..CAG
NZ_KB905817.1/189202-189147       CCGGCGGGGC......GCCC.........................GCCUCGUCGGC......CUGA.CACCGGUACCUGACACGGCCGGUG..CAG
NC_015957.1/705115-705170         CCGGCGGGC.......GGCC..........................GCUCGCCGGUAA....CUGA.CACUGGUACCUGAUACGGCCGGUG..CAG
NZ_AUBE01000006.1/238624-238569   CCGGCGGGC.......AGCA..........................GCUCGCCGGUAA....CUGA.CACCGGUACCUGAUACGGCCGGUG..CAG
NZ_KB913030.1/4401513-4401568     CCGGCGGGC.......GGUC..........................GCCCGUCGGUAA....CUGA.CACCGGUACCUGACACGGCCGGUG..CAG
NZ_JOBC01000019.1/77220-77165     CCGGCGGGC.......GUCC..........................GCUCGUCGGUAA....CUGA.CACCGGUACCUGACACGGCCGGUG..CAG
NZ_GG657754.1/4571299-4571244     CCGGCGGGC.......ACAC..........................GCUCGUCGGUAA....CUGA.CACCGGUACCUGAUACGGCCGGUG..CAG
JGI25160J50197_1040719/1000-945   CCGGCGGGC.......ACAC..........................GCUCGUCGGUAA....CUGA.CACCGGUACCUGAUACGGCCGGUG..CAG
NC_016582.1/7517266-7517321       CCGGCGGGC.......ACUC..........................GCCCGUCGGUAA....CUGA.CACCGGUACCUCAUACGGCCGGUG..CAG
NZ_KB894099.1/208768-208711       CCCGGGGCC.......GCCC..........................GGCCCCGGGGCAAG..CUGA.CGUCGGUACCUGAUACGGCCGGCG..CAG
NZ_JTIY01000001.1/1514095-1514041 CCCGGGGC........GGCC...........................GCUCCGGGGGAA...CUGA.CAUCGGUACCUGAUACGGCCGGUG..CAG
NZ_JOCX01000005.1/52944-52998     CCCGCGGC........AGCC...........................GCCGCGGGGGAA...CUGA.CACCGGUACCUGACACGGCCGGUG..CAG
NZ_JOIS01000020.1/101942-101888   CCCGCGGC........AGCC...........................GCCGCGGGGGAA...CUGA.CACCGGUACCUGACACGGCCGGUG..CAG
NZ_JODE01000005.1/46633-46687     CCCGCGGC........AUCC...........................GCCGCGGGGGAA...CUGA.CACCGGUACCUGACACGGCCGGUG..CAG
NZ_JWZS01000804.1/24884-24938     CCCGGGGC........GUCC...........................GCCCCGGGGGAA...CUGA.CACCGGUACCUGACACGGCCGGUG..CAG
NZ_JNZH01000037.1/123110-123056   CCCGCGGC........AUCC...........................GCCCCGGGGGAA...CUGA.CACCGGUACCUGACACGGCCGGUG..CAG
NZ_JNXL01000004.1/16844-16898     CCCGCGGC........AUCC...........................GCCUCGGGGGAA...CUGA.CACCGGUACCUGACACGGCCGGUG..CAG
NZ_JNYC01000038.1/47873-47927     CCCGCGGC........AUCC...........................GCCUCGGGGGAA...CUGA.CACCGGUACCUGACACGGCCGGUG..CAG
NZ_JOEW01000015.1/48662-48716     CCCGCGGC........AUCC...........................GCCUCGGGGGAA...CUGA.CACCGGUACCUGACACGGCCGGUG..CAG
NZ_JODA01000027.1/24120-24066     CCCGCGGC........AUCC...........................GCCUCGGGGGAA...CUGA.CACCGGUACCUGACACGGCCGGUG..CAG
NZ_DS570396.1/78156-78102         CCCGCGGC........GUCC...........................GCCCCGGGGGAA...CUGA.CACCGGUACCUGACACGGCCGGUG..CAG
NZ_JNZY01000017.1/138776-138830   CCCGGGGC........AGCC...........................GCCCCGGGGGAA...CUGA.CACCGGUACCUGACACGGCCGGUG..CAG
NZ_LFML01000045.1/17342-17396     CCCGGGGC........AGCC...........................GCCCCGGGGGAA...CUGA.CACCGGUACCUGACACGGCCGGUG..CAG
NZ_AUKR01000012.1/193841-193895   CGUCCGGGC.......GUCC..........................GCCCGGACGGC.....CUGA.CACCGGUACCUGAUACGGCCGGUG..CAG
LWSO_NODE_580/2805-2860           CCCGCAGGC.......GUCC..........................GCCUGCGGGGCC....CUGA.CCCCGGUACCUGACACGGCCGGGG..CAG
NZ_KB892128.1/655-710             CCCCUGGGC.......GUCC..........................GCCCGGGGGGCC....CUGA.CACCGGUACCUGACACGGCCGGUG..CAG
NZ_KL591014.1/86235-86290         CCCGCAGGC.......GUCC..........................GCCUGCGGGGUC....CUGA.CACCGGUACCUGAUACGGCCGGUG..CAG
NZ_ASHX01000001.1/1241638-1241583 CCCGCGGGC.......GUCC..........................GCCCGCGGGGCC....CUGA.CACCGGUACCUGAUACGGCCGGUG..CAG
NC_016111.1/3889184-3889239       CCCGCAGGC.......GUCC..........................GCCCGCGGGGCC....CUGA.CACCGGUACCUGAUACGGCCGGUG..CAG
NZ_AJSZ01000399.1/24785-24730     CCCGCAGGC.......GGCC..........................GCCUGUGGGGUC....CUGA.CAUCGGUACCUGAUACGGCCGGUG..CAG
NZ_KB891797.1/527129-527185       CCCGCAGGC.......AAUCC.........................GCCUGCGGGGCC....CUGA.CCCCGGUACCUGAUACGGCCGGGG..CAG
NZ_JZWV01000003.1/52624-52679     CCCCGGGGC.......AUCC..........................GCCCCGGGGGAA....CUGA.CACCGGUACCUGACACGGCCGGUG..CAG
NZ_JNYL01000032.1/28345-28290     CUACGUGGC.......GGCC..........................GCCACGUGGGAA....CUGA.CACCGGUACCUGAUACGGCCGGUG..CAG
NZ_KN708638.1/3669055-3669000     CCCCGGGGC.......GGCC..........................GCCUCGGGGGAA....CUGA.CACCGGUACCUGAUACGGCCGGUG..CAG
NZ_KL573554.1/64146-64201         CCGUGAGGC.......GUCC..........................GCCUUGCGGGAA....CUGA.CAUCGGUACCUGAUACGGCCGGUG..CAG
NZ_JOJK01000001.1/178778-178723   CCGUGAGGC.......GACC..........................GCCUUGCGGGAA....CUGA.CACCGGUACCUGAUACGGCCGGUG..CAG
NZ_JYBE01000004.1/64041-63986     CCGUGAGGC.......GACC..........................GCCUUGCGGGAA....CUGA.CACCGGUACCUGAUACGGCCGGUG..CAG
NZ_JH689267.1/288602-288547       CCGUGAGGC.......GACC..........................GCCUCGCGGGAA....CUGA.CACCGGUACCUGAUACGGCCGGUG..CAG
NZ_JPWW01000002.1/1014580-1014635 CCGUGAGGC.......GACC..........................GCCUCGCGGGAA....CUGA.CACCGGUACCUGAUACGGCCGGUG..CAG
NZ_JOGA01000004.1/151218-151163   CCGUGAGGC.......GACC..........................GCCUCGCGGGAA....CUGA.CACCGGUACCUGAUACGGCCGGUG..CAG
NZ_JNZK01000003.1/116076-116021   CCGUGAGGC.......GACC..........................GCCUCGCGGGAA....CUGA.CACCGGUACCUGAUACGGCCGGUG..CAG
NC_010572.1/3318808-3318753       CCGGGAGGC.......GUCC..........................GCCUCGCGGGAA....CUGA.CAUCGGUACCUGAUACGGCCGGUG..CAG
NZ_JNXS01000008.1/26146-26201     CCGGGAGGC.......GUCC..........................GCCUCGCGGGAA....CUGA.CAUCGGUACCUGAUACGGCCGGUG..CAG
NZ_GL877172.1/3511493-3511438     CCGGGAGGC.......GUCC..........................GCCUCGCGGGAA....CUGA.CAUCGGUACCUGAUACGGCCGGUG..CAG
NZ_KB899005.1/126861-126916       CCGGGAGGC.......GUCC..........................GCCUCGCGGGAA....CUGA.CACCGGUACCUGAUACGGCCGGUG..CAG
NZ_KQ257782.1/24925-24870         CCGGGAGGC.......GUCC..........................GCCUCGCGGGAA....CUGA.CACCGGUACCUGAUACGGCCGGUG..CAG
NZ_JXUQ01000001.1/4992228-4992283 CCGUGAGGC.......GUCC..........................GCCUCGCGGGAA....CUGA.CACCGGUACCUGAUACGGCCGGUG..CAG
NZ_JOED01000012.1/368027-368082   CCGUGAGGC.......GUCC..........................GCCUCGCGGGAA....CUGA.CAUCGGUACCUGAUACGGCCGGUG..CAG
NZ_AGSW01000026.1/4221-4166       CCGCGGGGC.......GACC..........................GCCUCUCGGGAA....CUGA.CACCGGUACCUGAUACGGCCGGUG..CAG
NZ_JOAZ01000028.1/8990-8935       CCGCGGGGC.......GACC..........................GCCUCGCGGGAA....CUGA.CACCGGUACCUGAUACGGCCGGUG..CAG
NC_015953.1/4421046-4421101       CCGCGGGGC.......GACC..........................GCCUCGCGGGAA....CUGA.CACCGGUACCUGAUACGGCCGGUG..CAG
NZ_AZVE01000001.1/707671-707616   CCGCGGGGC.......GACC..........................GCCUCGCGGGAA....CUGA.CACCGGUACCUGAUACGGCCGGUG..CAG
NZ_KL585382.1/76745-76800         CCGCGGGGC.......GACC..........................GCCUCGCGGGAA....CUGA.CACCGGUACCUGAUACGGCCGGUG..CAG
NZ_JJOB01000001.1/3882743-3882798 CCGCGGAGC.......GACC..........................GCCUCGCGGGAA....CUGA.CACCGGUACCUGAUACGGCCGGUG..CAG
NZ_JTHL01000001.1/5725538-5725593 CCGCGGGGC.......GGCC..........................GCCUCACGGGAA....CUGA.CACCGGUACCUGAUACGGCCGGUG..CAG
NZ_JOCQ01000089.1/23248-23193     CCGCGGGGC.......GUCC..........................GCCCCGCGGGAA....CUGA.CACCGGUACCUGAUACGGCCGGUG..CAG
NZ_JOHB01000009.1/199860-199915   CCGCGGGGC.......GCCC..........................GCCUCGGGGGAA....CUGA.CACCGGUACCUGAUACGGCCGGUG..CAG
JGI25160J50197_1029655/174-119    CCGCGGGGC.......GGCC..........................GCCUCGUGGGAA....CUGA.CACCGGUACCUGAUACGGCCGGUG..CAG
NZ_JNZA01000027.1/104738-104683   CCGCGGGGC.......GGCC..........................GCCUCGUGGGAA....CUGA.CACCGGUACCUGAUACGGCCGGUG..CAG
NZ_JOGE01000029.1/58699-58754     CCGCGGGGC.......GGCC..........................GCCUCGUGGGAA....CUGA.CACCGGUACCUGAUACGGCCGGUG..CAG
NZ_JOIX01000020.1/81701-81756     CCGCGGGGC.......GGCC..........................GCCUCGUGGGAA....CUGA.CACCGGUACCUGAUACGGCCGGUG..CAG
NZ_CP003987.1/5490097-5490152     CCGCGGGGC.......GGCC..........................GCCUCGUGGGAA....CUGA.CACCGGUACCUGAUACGGCCGGUG..CAG
NZ_JNXG01000002.1/464448-464503   CCGCGGGGC.......GGCC..........................GCCUCGCGGGAA....CUGA.CACCGGUACCUGAUACGGCCGGUG..CAG
NZ_JOAE01000005.1/277533-277478   CCGCGGGGC.......GGCC..........................GCCUCGCGGGAA....CUGA.CACCGGUACCUGAUACGGCCGGUG..CAG
NC_016114.1/2965273-2965218       CCGCGGGGC.......GGCC..........................GCCUCGCGGGAA....CUGA.CACCGGUACCUGAUACGGCCGGUG..CAG
NZ_JNYQ01000004.1/851086-851031   CCGCGGGGC.......GGCC..........................GCCUCGCGGGAA....CUGA.CACCGGUACCUGAUACGGCCGGUG..CAG
NZ_JOAB01000003.1/795932-795877   CCGCGGGGC.......GGCC..........................GCCUCGCGGGAA....CUGA.CACCGGUACCUGAUACGGCCGGUG..CAG
NZ_JOIW01000004.1/790730-790675   CCGCGGGGC.......GGCC..........................GCCUCGCGGGAA....CUGA.CACCGGUACCUGAUACGGCCGGUG..CAG
NZ_JOEL01000031.1/46103-46158     CCGCGGGGC.......GGCC..........................GCCUCGCGGGAA....CUGA.CACCGGUACCUGAUACGGCCGGUG..CAG
NZ_JOEI01000008.1/148665-148720   CCGCGGGGC.......GGCC..........................GCCCCGCGGGAA....CUGA.CACCGGUACCUGAUACGGCCGGUG..CAG
NZ_KL589850.1/71321-71376         CCGUGUGGC.......GACC..........................GCCGCACGGGAA....CUGA.CACCGGUACCUGAUACGGCCGGUG..CAG
NZ_CBRG010000181.1/9589-9644      CCGUGUGGC.......GACC..........................GCCGCGCGGGAA....CUGA.CACCGGUACCUGAUACGGCCGGUG..CAG
NZ_JOFF01000044.1/4277-4222       CCGUGGGGC.......GUCC..........................GCCGCACGGGAA....CUGA.CACCGGUACCUGAUACGGCCGGUG..CAG
NZ_JOAC01000001.1/308726-308781   CCGUGGGGC.......GUCC..........................GCCGCACGGGAA....CUGA.CACCGGUACCUGAUACGGCCGGUG..CAG
NZ_ABYX02000001.1/4766062-4766117 CCGUGGGGC.......GUCC..........................GCCGCACGGGAA....CUGA.CACCGGUACCUGAUACGGCCGGUG..CAG
NZ_JNWW01000015.1/121666-121611   CCGUGGGGC.......GUCC..........................GCCGCACGGGAA....CUGA.CACCGGUACCUGAUACGGCCGGUG..CAG
NZ_JOCW01000027.1/95259-95314     CCGUGGGGC.......GUCC..........................GCCGCACGGGAA....CUGA.CACCGGUACCUGAUACGGCCGGUG..CAG
NZ_JOHA01000009.1/79533-79588     CCGUGGGGC.......GUCC..........................GCCGCACGGGAA....CUGA.CACCGGUACCUGAUACGGCCGGUG..CAG
NZ_JOFA01000009.1/27215-27270     CCGUGGGGC.......GUCC..........................GCCGCACGGGAA....CUGA.CACCGGUACCUGAUACGGCCGGUG..CAG
NZ_JNYP01000002.1/382717-382772   CCGUGGGGC.......GUCC..........................GCCGCACGGGAA....CUGA.CACCGGUACCUGAUACGGCCGGUG..CAG
NZ_JNLT01000004.1/111420-111365   CCGUGGGGC.......GUCC..........................GCCGCACGGGAA....CUGA.CACCGGUACCUGAUACGGCCGGUG..CAG
NZ_JOHG01000019.1/96015-95960     CCGUGGGGC.......GUCC..........................GCCGCACGGGAA....CUGA.CACCGGUACCUGAUACGGCCGGUG..CAG
NZ_KB890938.1/398321-398376       CCGUGAGGC.......GUCC..........................GCCGCACGGGAA....CUGA.CACCGGUACCUGGUACGGCCGGUG..CAG
NZ_ARPF01000004.1/200548-200493   CCGUGAGGC.......GUCC..........................GCCGCACGGGAA....CUGA.CACCGGUACCUGGUACGGCCGGUG..CAG
NZ_JQJU01000001.1/70024-70079     CCGUGGAGC.......GUCC..........................GCUUCACGGGAA....CUGA.CACCGGUACCUGAUACGGCCGGUG..CAG
NZ_KB891296.1/1243298-1243243     CCGUGAGGC.......GACC..........................GCUUCACGGGAA....CUGA.CACCGGUACCUGAUACGGCCGGUG..CAG
NZ_JOEM01000001.1/651664-651609   CCGUGAGGC.......GUCC..........................GCUUCACGGGAA....CUGA.CACCGGUACCUGAUACGGCCGGUG..CAG
NC_021177.1/4972092-4972147       CCGUGAGGC.......GUCC..........................GCUUCACGGGAA....CUGA.CACCGGUACCUGAUACGGCCGGUG..CAG
NZ_JNWU01000006.1/157973-157918   CCGUGAGGC.......GUCC..........................GCUUCACGGGAA....CUGA.CACCGGUACCUGAUACGGCCGGUG..CAG
NZ_KL647092.1/163335-163280       CCGUGAGGC.......GUCC..........................GCUUCACGGGAA....CUGA.CACCGGUACCUGAUACGGCCGGUG..CAG
NZ_JOJO01000001.1/71929-71984     CCGUGAGGC.......GGCC..........................GCUUCACGGGAA....CUGA.CACCGGUACCUGAUACGGCCGGUG..CAG
NZ_JOGZ01000044.1/52593-52538     CCGUGAGGC.......GGCC..........................GCUUCACGGGAA....CUGA.CACCGGUACCUGAUACGGCCGGUG..CAG
NZ_LATD01000297.1/18268-18323     CCGUGGGGC.......GGCC..........................GCUUCACGGGAA....CUGA.CACCGGUACCUGAUACGGCCGGUG..CAG
NZ_JOBO01000012.1/88122-88177     CCGCGGGGC.......ACCC..........................GCCCCCCGGGAA....CUGA.CACCGGUACCUGAUACGGCCGGUG..CAG
NZ_LGUW01000024.1/68205-68259     CCGCGGGGC.......ACCC..........................GCCCC.CGGGAA....CUGA.CACCGGUACCUGAUACGGCCGGUG..CAG
NZ_JNWX01000006.1/69237-69291     CCGCGGGGC.......ACCC..........................GCCCC.CGGGAA....CUGA.CACCGGUACCUGAUACGGCCGGUG..CAG
NZ_JMGX01000035.1/49554-49609     CCGCGGGGC.......ACCC..........................GCCCCCCGGGAA....CUGA.CACCGGUACCUGAUACGGCCGGUG..CAG
NZ_JNWN01000026.1/28254-28199     CCGCGGGGC.......ACCC..........................GCCCCCCGGGAA....CUGA.CACCGGUACCUGAUACGGCCGGUG..CAG
NZ_JOBW01000066.1/21254-21309     CCGCGGGGC.......ACCC..........................GCCCCCCGGGAA....CUGA.CACCGGUACCUGAUACGGCCGGUG..CAG
NZ_JOJI01000014.1/111307-111361   CCGCGGGGC.......ACCC..........................GCCCC.CGGGAA....CUGA.CACCGGUACCUGAUACGGCCGGUG..CAG
NZ_JOBP01000017.1/140212-140157   CCGCGGGGC.......ACCC..........................GCCCCCCGGGAA....CUGA.CACCGGUACCUGAUACGGCCGGUG..CAG
NZ_KB892002.1/454475-454420       CCGCGUGGC.......GACC..........................GCCGCGUGGGAA....CUGA.CAUCGGUACCUGAUACGGCCGGUG..CAG
NZ_KB891785.1/425407-425352       CCGCUCGGC.......GGCC..........................GCCGGGUGGGAA....CUGA.CAUCGGUACCUGAUACGGCCGGUG..CAG
NZ_KB891594.1/382830-382775       CCGCUCGGC.......GGCC..........................GCCGAGCGGGAA....CUGA.CACCGGUACCUGAUACGGCCGGUG..CAG
NZ_KB907214.1/233058-233000       CCCGGGGCC.......GGUC..........................GGCCCCGGGGUUCGG.CUGA.CGCCGGUACCUGACACGGCCGGCG..CAG
NZ_JOHY01000071.1/9294-9239       CGAGCCGGC.......GGCCA.........................GCCGGUUCGCA.....CUGA.CAUCGGUACCUGAUACGGCCGGUG..CAG
NZ_KL370770.1/196586-196640       CGAGCUGGC.......AGCC..........................GCCAGUUCGCA.....CUGA.CACCGGUACCUGACACGGCCGGUG..CAG
NZ_JOHT01000007.1/90429-90475     CCUGG...........UACGG.............................CCGGGG......CUGC.CGCCGGUUCCUGAUACGGCCGGCG..CAG
NZ_CP009896.1/4283040-4282985     CCCGGU..........ACCUCGUACG.......................GCCGGGACGA...CUG..CCCCGGUACCUGACACGGCCGGGG..AAG
NZ_ALAP01000018.1/152336-152283   CCCGGU..........ACCUCGCACG.......................GCCGGGA......CUGC.CUCCGGUGCCUGACACGGCCGGUG..CAG
NZ_LAND01000020.1/47240-47292     CCGGU...........ACCUGAUACG........................GCCGGAA.....CUGC.CACCGGUACCUGACACGGCCGGUG..CAG
NZ_KB892746.1/281585-281636       CCGGU...........ACCUCACACG........................GCCGGA......CUGA.UACCGGUACCUCAUACGGCCGGUG..CAG
NZ_JOFJ01000024.1/50986-50914     CCGGA.CGGCCGGGGGCGCGU..................UCCCCGGCCGUUCCGGAACCAG.CUGA.CACCGGUACCUGGUACGGCCGGUG..CAG
NZ_AULB01000026.1/70386-70458     CCGG..CGGCCGGGGGCUCGU..................UCCCCGGCCGUCCCGGGACUCGACUGA.CGCCGGUACCUGAUACGGCCGGCG..CAG
NZ_ADXA01000020.1/61314-61258     CCGU.CGGGG......GUUU.........................CCCCGCGCGGACA....CUGU.CGUCGGUACCUCGUACGGCCGGCG..CAG
NZ_ADXB01001219.1/56-112          CCGU.CGGGG......GUUU.........................CCCCGCGCGGACA....CUGU.CGUCGGUACCUCGUACGGCCGGCG..CAG
NZ_GG657742.1/2775010-2774954     CCGU.CGGGG......GUUU.........................CCCCGCGCGGACA....CUGU.CGUCGGUACCUCGUACGGCCGGCG..CAG
NZ_CM001165.1/4663630-4663686     CCGU.CGGGG......GUUU.........................CCCCGCGCGGACA....CUGU.CGUCGGUACCUCGUACGGCCGGCG..CAG
NZ_GG770539.1/4279054-4279112     CCGU.CGGGGG.....GUCU........................CCUCCGCGCGGACA....CUGU.CGUCGGUACCUCGUACGGCCGGCG..CAG
NZ_JOGO01000002.1/47335-47279     CCGU.CGGGG......GUCU.........................CCCCGCGCGGACA....CUGU.CGUCGGUACCUCGUACGGCCGGCG..CAG
NZ_JIAV01000015.1/114208-114159   CGACCCGC........ACCC...........................GCGGGUCGU......CUA..CCCCGGUACCUGACACGGCCGGAG...AG
NZ_KK211169.1/269460-269509       CGACCAGC........GACC...........................GCUGGUCGU......CUA..CCCCGGUACCUGACACGGCCGGAG...AG
JGI12075J13256_1000799/577-527    CGACCGGC........ACCC...........................GCCGGUCG.......UCUA.CCCCGGUACCUGACACGGCCGGAG..AGA
JGI12271J12027_1176655/141-191    CGACCGGC........ACAC...........................GCCGGUCG.......UCUA.CCCCGGUACCUGACACGGCCGGAG..AGA
JGI12396J12026_1276148/100-150    CGACCGGC........ACAC...........................GCCGGUCG.......UCUA.CCCCGGUACCUGACACGGCCGGAG..AGA
JGI12397J12024_1184993/151-201    CGACCGGC........ACAC...........................GCCGGUCG.......UCUA.CCCCGGUACCUGACACGGCCGGAG..AGA
JGI12271J12027_1236889/33-83      CGGCCGGC........GUCC...........................GCCGGUCG.......UCUA.CCCGGGUACCUGACACGGCCCGAG..AGA
NZ_JZDQ01000118.1/6491-6537       CGCCCC..........GUGA.............................GGGGCG.......UCUA.CCCCGGUACCUGAUACGGCCGGAG..AGA
JXWU01108663.1/303-347            CGCCC...........ACUU..............................GGGCG.......UCUA.CCCCGGUACCUGAUACGGCCGGAG..AGA
NZ_AUGT01000009.1/577134-577185   CGGCUGACC.......GCAC..........................GGUCGGCCGU......CUA..CCCCGGUACCUGACACGGCCGGAG...AG
NZ_KQ257875.1/79579-79635         CUGA.CAGGC......GACC.........................GUCUGCUCAGAUA....CUGA.CUCCGGUACCUAGUACGGCCGGGG..CAG
NZ_LN831790.1/3535110-3535054     CCGA.CAGGC......GACC.........................GCCUGCUCGGAUA....CUGA.CCCCGGUACCUGAUACGGCCGGGG..CAG
NC_020990.1/4279609-4279665       CCG.GCGGAC......ACAA.........................GUUCGUGCGGACA....CUGU.CAUCGGUACCUGAUACGGCCGGUG..CAG
NZ_KE150476.1/126365-126312       CCCGGU..........ACCUGAUACG.......................GCCGGGA......CUGC.CGCCGGUGCCUGAUACGGCCGGCG..CAG
NZ_CM001015.1/4251346-4251401     CCCGUGGGC.......AUCC..........................GCCCGCGGGGCC....CUGA.CACCGGUACCUGACACGGCCGGUG..CAG
NC_013929.1/4144210-4144152       CCGA.CGAGC......AAACCC.......................GCUCGCUCGGAUA....CUGA.CCCCGGUACCUGAUACGGCCGGGG..CAG
NZ_KL570245.1/195754-195809       CCGCGGGGC.......GCCC..........................GCCUCGUGGGAA....CUGA.CACCGGUACCUGAUACGGCCGGUG..CAG
#=GC SS_cons                      <<<<<<<<<<<<<<<<.......................>>>>>>>>>>>>>>>>.......<<<-.<<<<<<<__________>>>>>>>..>>>
//
