# Supplementary material for: Discovery of 20 novel ribosomal leader candidates in bacteria and archaea
Source: BMC Microbiol. 2020 May 24;20:130. doi: 10.1186/s12866-020-01823-6 (PMC7247131; doi:10.1186/s12866-020-01823-6)
Supplement: Supplementary file 4 — Additional file 4. Archive of machine-readable alignments for all r-leader motifs that include only nucleotides within the predicted motifs, and do not include any metadata. The alignments are appropriate for tasks such as performing homology searches or re-analysis of our predicted secondary structures. The alignments are stored in Stockholm format. [file 12866_2020_1823_MOESM4_ESM.zip › sto-just-motif/L19-Flavobacteria.sto]

# STOCKHOLM 1.0
#=GF ID L19-Flavobacteria
#=GF ORIGINAL_MOTIF 68	725	0	1	refseq	25	bacteroid	jeremy	s45_55S100O5Min3	cmfinder		end
DelMOWin2010_c10054634/824-851              UAACCUCUGGCCA.CCG........UGGCGCACGUUG
JCVI_SCAF_1101668113425/1241-1214           UAACCUCUGGCCA.CCG........UGGCGCACGUUG
scaffold96896_1_MH0080/1611-1645            UAACCGCUGGCAGGACGUGCAG..CCUGCGAAUGUUG
JCVI_SCAF_1101668324204/356-380             UAACCUCUGAU...GUAU.........AUGUAUGUUA
CEVX01024844.1/3189-3216                    CAACCUCUAGCG..AUACC.......CGUACAUGUUG
JCVI_SCAF_1101668025146/75-102              CAACCUCUAGCG..AUACC.......CGUACAUGUUG
scaffold46008_4_MH0055/3799-3835            UAACCGCUGACAGGAAGAAUGUACCCCGUGAAUGUUA
2236876009_110915/51-24                     CAACCUCUGAUC..ACCGA.......GAUGCAUGUUG
2236876011_102929/302-275                   CAACCUCUGAUC..ACCGA.......GAUGCAUGUUG
2236876009_236522/137-164                   CAACCUCUGAUC..ACCGA.......GAUGCAUGUUG
JCVI_SCAF_1096627066532/2055-2028           CAACCUCUGAUC..AAAGA.......GAUGAAUGUUG
A09P0410a_Sequence0000049938/828-801        CAACCUCUGAUC..AAAGA.......GAUGAAUGUUG
JCVI_SCAF_1096627807607/1865-1838           CAACCUCUGAUC..AAAGA.......GAUGAAUGUUG
CENP01449906.1/6989-7016                    CAACCUCUGAUC..AAAGA.......GAUGAAUGUUG
CESO01045118.1/1107-1080                    CAACCUCUGAUC..AAAGA.......GAUGAAUGUUG
LPaug08P2610m_c1001156/4888-4915            CAACCUCUGAUC..AAAGA.......GAUGAAUGUUG
CESF01045010.1/37-64                        CAACCUCUGAUC..AAAGA.......GAUGAAUGUUG
CESI01106464.1/2060-2033                    CAACCUCUGAUC..AGAGA.......GAUGUAUGUUG
DelMOSum2011_c10436309/43-16                CAACCUCUGAUC..AGAGA.......GAUGUAUGUUG
JGI20156J14371_10000063/46374-46347         CAACCUCUGAUC..AGAGA.......GAUGUAUGUUG
CENG01060425.1/1443-1416                    AAACCGCUGGCG..AGGUA.......CGUGCAUGUUU
CENJ01127951.1/724-751                      AAACCGCUGGCG..AGGUA.......CGUGCAUGUUU
JCVI_SCAF_1096627276236/31293-31320         AAACCGCUGGCG..AGGUA.......CGUGCAUGUUU
P_2C_Liq_1_UnCty_1015735/1527-1500          GAACCUCUGACGA.UCA........UCGUGAAUGUCC
SRS022609_C3248272/149-114                  UAACCGCUGGCGGGACAAGGCUG.CCCGUGAAUGUUG
NLM026_scaffold33221_1/492-457              UAACCGCUGGCGGGACAAGGCUG.CCCGUGAAUGUUG
NOF004_scaffold34062_6/254-289              UAACCGCUGGCGGGACAAGGCUG.CCCGUGAAUGUUG
JGI20154J14316_10000121/19996-20023         CAACCGCUGGC...ACAAUAC......GUGGAUGUUG
JGI20154J14316_10009206/959-931             CAACCGCUGGCGU.AUUG.......ACGUGGAUGUUG
DelMOSum2011_c10004732/2425-2397            CAACCGCUGGCGU.AUUG.......ACGUGGAUGUUG
2236876010_0079494/132-104                  CAACCGCUGGCGU.AAUU.......ACGUGGAUGUUG
CEWG01003263.1/1195-1167                    CAACCGCUGGCGU.AAUU.......ACGUGGAUGUUG
2236876009_196101/440-412                   CAACCGCUGGCGU.AAUU.......ACGUGGAUGUUG
JGI20154J14316_10002796/4419-4392           CAACCGCUGGCGU.AAA........ACGUGGAUGUUG
CGUI_GFCP3IQ02J1ARS/207-234                 AAACCUCUAGCGA.AAA........UCGUGUACGUUU
2236876001_386712/198-225                   GAACCACUGACGA.UAC........UCGUGAAUGUUC
SI34jun09_10m_1002607/5144-5117             GAACCACUGACGA.UAC........UCGUGAAUGUUC
JGI1221J11331_1002397/3466-3439             UAACCUCUGGCG..AUGUC.......CGUGAAUGUUA
BS_KBB_SWE26_205m_c1114174/142-115          UAACCUCUGGCGA.UGU........UCGUGAACGUUG
CEQG01051930.1/175-202                      CAACCUCUGACG..AAACG.......CGUGUAUGUUG
NZ_BBMK01000006.1/140006-140033             UAACCUCUGACGA.UCU........UCGUGAAUGUUA
NZ_CH672374.1/838999-839026                 UAACCUCUGACGA.UCU........UCGUGAAUGUUA
NZ_BBLG01000002.1/286727-286700             UAACCUCUGACGA.UCU........UCGUGAAUGUUA
NZ_BBMJ01000007.1/150921-150948             UAACCUCUGACGA.UCU........UCGUGAAUGUUA
NZ_BBNT01000005.1/74527-74500               UAACCUCUGACGA.UCU........UCGUGAAUGUUA
NZ_BBMM01000005.1/148362-148389             UAACCUCUGACGA.UCU........UCGUGAAUGUUA
TDF_OR_ARG04_113m_c1026478/123-150          CAACCUCUGACG..AAGUC.......CGUGCAUGUUG
NZ_JUGG01000008.1/653525-653498             CAACCUCUGACG..AAGUC.......CGUGUAAGUUG
NZ_LFNE01000002.1/475215-475188             CAACCUCUGACG..AAGUC.......CGUGUAAGUUG
NZ_KN050755.1/362647-362620                 CAACCUCUGACG..AAGUC.......CGUGUAAGUUG
NZ_JARQ01000007.1/271126-271099             CAACCUCUGACG..AAGUC.......CGUGUAAGUUG
APMI01120637.1/2839-2812                    CAACCUCUGACG..AAGUC.......CGUGUAAGUUG
NZ_AUMU01000006.1/52910-52883               CAACCUCUGACG..AAGUC.......CGUGUAAGUUG
NZ_JUGK01000011.1/424788-424761             CAACCUCUGACG..AAGUC.......CGUGUAAGUUG
NZ_BACY01000298.1/3551-3524                 CAACCUCUGACG..AAGUC.......CGUGUAAGUUG
07_22_INULIN_DNA_scaffold76662_14/670-643   CAACCUCUGACG..AAGUC.......CGUGUACGUUG
JGI20153J14295_10392805/60-87               CAGCCUCUGGCAA.AAA........UUGUGAAUGCUG
JCVI_SCAF_1096627352169/5043-5016           CAACCUCUGGCA..AGAGA.......UGUUAACGUUG
JCVI_SCAF_1096626620328/745-718             CAACCUCUGGCA..AAAGA.......UGUGAAUGUUG
CEWG01401482.1/206-179                      CAACCUCUGGCA..AGAGA.......UGUGAAUGUUG
84538774/290-317                            CAACCUCUGGCA..AGAGA.......UGUGAAUGUUG
84539387/983-956                            CAACCUCUGGCA..AGAGA.......UGUGAAUGUUG
JCVI_READ_1101854579158/714-741             CAACCUCUGGCA..AGAGA.......UGUGAAUGUUG
CESE01025856.1/5377-5404                    CAACCUCUGGCA..AGAGA.......UGUGAAUGUUG
JCVI_SCAF_1096627480095/1803-1776           CAACCUCUGGCA..AGAGA.......UGUGAAUGUUG
DelMOSum2010_c10678701/177-204              CAACCUCUGGCA..AGAGA.......UGUGAAUGUUG
CAM_READ_0235983637/371-398                 CAACCUCUGGCA..AGAGA.......UGUGAAUGUUG
JCVI_SCAF_1101668031618/670-697             CAACCUCUGGCA..AGAGA.......UGUGAAUGUUG
CERM01141528.1/522-549                      CAACCUCUGGCAA.GAG........UUGUGAAUGUUG
JGI20157J14317_10131042/360-387             CAACCUCUGGCAA.GAG........UUGUGAAUGUUG
2236876002_127420/329-356                   CAACCUCUGGCAA.GAG........UUGUGAAUGUUG
JCVI_SCAF_1096626613738/310-283             CAACCUCUGGCAA.GAG........UUGUGAAUGUUG
JCVI_SCAF_1096626854527/2612-2639           CAACCUCUGGCAA.GAG........UUGUGAAUGUUG
JGI20156J14371_10212006/469-496             CAACCUCUGGCAA.GAG........UUGUGAAUGUUG
JGI20154J14316_10004022/6496-6523           CAACCUCUGGCAA.GAG........UUGUGAAUGUUG
P_2C_Liq_3_UnCty_100387/12092-12119         CAACCUCUGGCAA.GAG........UUGUGAAUGUUG
JGI20151J14362_10005693/5310-5337           CAACCUCUGGCAA.GAG........UUGUGAAUGUUG
JGI20153J14295_10091054/386-413             CAACCUCUGGCAA.GAG........UUGUGAAUGUUG
JGI11876J14442_10491868/201-174             CAACCUCUGGCA..AAAAC.......UGUGAAUGUUG
JGI11876J14442_10523508/238-265             CAACCUCUGGCAA.AAA........UUGUGAAUGUUG
CEOS01057510.1/637-664                      CAACCUCUGGCAA.AAA........UUGUGAAUGUUG
NC_016599.1/405639-405612                   CAACCUCUGGCAA.AAA........UUGUGAAUGUUG
PR_CR_10_Liq_1_inCR_1003339/5067-5094       CAACCUCUGGCAA.AAA........UUGUGAAUGUUG
JCVI_SCAF_1101668700438/1308-1335           CAACCUCUGGCAA.AAG........UUGUGAAUGUUG
CETE01027368.1/993-1020                     CAACCUCUGGCAA.AAG........UUGUGAAUGUUG
CEWH01269799.1/175-202                      CAACCUCUGGCAA.AAG........UUGUGAAUGUUG
CEUH01076195.1/529-502                      CAACCUCUGGCAA.AAG........UUGUGAAUGUUG
CEVG01157966.1/2615-2642                    CAACCUCUGGCAA.AAG........UUGUGAAUGUUG
CEUU01157968.1/568-541                      CAACCUCUGACA..AGAGC.......UGUGAAUGUUG
CEUW01090977.1/185-158                      CAACCUCUGACA..AGAGC.......UGUGAAUGUUG
CENG01005083.1/2607-2634                    CAACCUCUGACGA.UAG........UCGUGCAUGUUG
CENJ01029369.1/130-103                      CAACCUCUGACGA.UAG........UCGUGCAUGUUG
NZ_BBML01000004.1/136788-136761             CAACCUCUGACGA.GGU........UCGUGUAUGUUG
CENG01172060.1/288-261                      CAACCGCUGACGA.GGU........UCGUGAAUGUUG
CENJ01107579.1/484-457                      CAACCGCUGACGA.GGU........UCGUGAAUGUUG
JGI20151J14362_10016516/3534-3507           CAACCGCUGACGA.GGU........UCGUGAAUGUUG
CEOS01040381.1/4293-4266                    UAACCUCUGGCG..AGAAC.......CGUGAACGUUG
CEVA01498907.1/662-689                      UAACCUCUGGCG..AGAAC.......CGUGAACGUUG
Buccal_mucosa_LANL_scaffold_37880/293-320   CAACCUCUGACG..AGAGC.......CGUGAAAGUUG
SRS018149_Baylor_scaffold_24394/14431-14458 CAACCUCUGACG..AGAGC.......CGUGAAAGUUG
SRS024140_C1177031/285-258                  CAACCUCUGACG..AGAGC.......CGUGAAAGUUG
SRS052668_LANL_scaffold_1943/64691-64664    CAACCUCUGACG..AGAGC.......CGUGAAAGUUG
SRS024347_C1548200/195-168                  CAACCUCUGACG..AGAGC.......CGUGAAAGUUG
SRS017127_Baylor_scaffold_3172/838-811      CAACCUCUGACG..AGAGC.......CGUGAAAGUUG
LGOV01048772.1/5860-5887                    CAACCGCUGACG..AAAAA.......CGUGUAUGUUG
JCVI_SCAF_1096627098231/761-788             UAACCUCUGGCG..AUAGA.......CGUAAAUGUUA
TahiMoana_1003731/598-571                   CAACCUCUGGCG..AUGUA.......CGUGUAUGUUG
ElkS_mat_CD6A_1022331/121-148               CAACCUCUGACGA.GCA........UCGUGAACGUUG
CEVK01107798.1/6100-6073                    CAACCUCUGGCGA.GCA........UCGUGAACGUUG
LPaug08P2610m_c1119498/167-194              UAACCGCUAACGA.UCA........UCGUGUAUGUUG
G312J29652_10010132/1022-1049               CAACCUCUGGCGA.AGU........UCGCGAAUGUUG
NC_013222.1/2791912-2791939                 CAACCUCUGACG..AGGUA.......CGUGCAUGUUG
JGI24024J18818_10269885/332-305             UAACCUCUGACG..AAGUC.......CGUGAAUGUUG
P_1C_Liq_3_UnCty_1004041/444-471            UAACCACUGGCG..AUAUA.......CGUGUAUGUUG
JGI20156J14371_10587087/192-165             UAACCACUGACG..AUAUA.......CGUGUAUGUUG
ElkS_mat_MD6A_1140673/80-107                AAACCUCUGGCGA.AAA........UCGUGCAUGUUC
LM29OCT2010E_c89422/70-97                   CAACCUCUGGCGA.AAC........UCGUGCAUGUUG
JGI11876J14442_10078056/328-301             AAACCUCUGACGA.UAA........UCGUGAAUGUUU
NZ_AMSG01000008.1/129752-129779             AAACCUCUGACGA.GAA........UCGUGAAUGUUU
PR_CR_10_Liq_1_inCR_1041635/595-568         AAACCUCUGACGA.AAA........UCGUGAAUGUUC
ATED1026_F5B15RW02FGXY8/36-9                AAACCUCUGACGA.AAA........UCGUGAAUGUUU
JGI24023J19991_10000222/18096-18069         AAACCUCUGGCGA.AAA........UCGUGAAUGUUU
JGI24023J19991_10496689/276-249             UAACCUCUGACGA.UAA........UCGUGAACGUUG
NZ_JHZC01000004.1/677641-677614             UAACCUCUGACGA.UAA........UCGUGAACGUUG
NCBI_READ_1112493462061/858-885             UAACCUCUGACGA.UAA........UCGUGAACGUUG
JGI24723J26617_10000035/19920-19893         CAACCUCUGACGA.UAC........UCGUGAACGUUG
UnmappedStool_Broad_C253267521/390-417      CAACCUCUGGCG..AGGGA.......CGUGAAUGUUG
SRS016095_C2602647/2397-2424                CAACCUCUGGCG..AGGGA.......CGUGAAUGUUG
4491417.3_NODE_24004/1215-1242              CAACCUCUGGCG..AGGGA.......CGUGUAUGUUG
UnmappedStool_Broad_C252323657/165-192      CAACCUCUGGCG..AGGGA.......CGUGUAUGUUG
SRS053917_LANL_scaffold_85389/54783-54810   UAACCUCUGGCG..AAGGA.......CGUGUAUGUUA
SRS075410_LANL_scaffold_18149/1834-1807     UAACCUCUGGCG..AGGGA.......CGUGAAUGUUG
SRS023841_C1664739/283-310                  UAACCUCUGGCG..AGGGA.......CGUGUAUGUUG
SRS015803_C2605009/372-399                  UAACCUCUGGCG..AGGGA.......CGUGUAUGUUG
SRS017691_Baylor_scaffold_41406/1771-1798   UAACCUCUGGCG..AGGGA.......CGUGUAUGUUG
SRS050244_C4263116/66-39                    UAACCUCUGGCG..AGGGA.......CGUGUAUGUUG
SRS019980_C3055592/63-36                    UAACCUCUGGCG..AGGGA.......CGUGUAUGUUG
SRS063603_LANL_scaffold_70638/72-45         UAACCUCUGGCG..AGGGA.......CGUGUAUGUUG
SRS011255_C2494079/69-42                    UAACCUCUGGCG..AGGGA.......CGUGUAUGUUG
SRS022602_Baylor_scaffold_17361/665-638     UAACCUCUGGCG..AGGGA.......CGUGUAUGUUG
SRS014477_C1574933/316-343                  UAACCUCUGGCG..AGGGA.......CGUGUAUGUUG
SRS017304_C1915201/220-247                  UAACCUCUGGCG..AGGGA.......CGUGUAUGUUG
SRS045197_WUGC_scaffold_24835/1618-1645     UAACCUCUGGCG..AGGGA.......CGUGUAUGUUG
SRS015762_C3669651/1738-1711                UAACCUCUGGCG..AGGGA.......CGUGUAUGUUG
SRS043772_WUGC_scaffold_6381/547-574        UAACCUCUGGCG..AGGGA.......CGUGUAUGUUG
SRS064449_LANL_scaffold_70561/3228-3255     UAACCUCUGGCG..AGGGA.......CGUGUAUGUUG
SRS011098_C1795866/278-305                  UAACCUCUGGCG..AGGGA.......CGUGUAUGUUG
SRS012279_C2574426/101-128                  UAACCUCUGGCG..AAGGA.......CGUGUAUGUUG
SRS015158_WUGC_scaffold_7291/289-262        UAACCUCUGGCG..AAGGA.......CGUGUAUGUUG
SRS016200_WUGC_scaffold_37401/138-165       UAACCUCUGGCG..AAGGA.......CGUGUAUGUUG
SRS013705_C3910892/51-24                    UAACCUCUGGCG..AAGGA.......CGUGUAUGUUG
SRS023964_Baylor_scaffold_63915/289-262     UAACCUCUGGCG..AAGGA.......CGUGUAUGUUG
SRS042131_WUGC_scaffold_62340/1868-1895     UAACCUCUGGCG..AAGGA.......CGUGUAUGUUG
SRS075410_LANL_scaffold_45971/82-55         UAACCUCUGGCG..AAGGA.......CGUGUAUGUUG
SRS022602_Baylor_scaffold_115301/611-584    UAACCUCUGGCG..AAGGA.......CGUGUAUGUUG
SRS016002_C2622796/98-125                   UAACCUCUGGCG..AAGGA.......CGUGUAUGUUG
SRS018394_Baylor_scaffold_70182/834-861     UAACCUCUGGCG..AAGGA.......CGUGUAUGUUG
SRS023841_Baylor_scaffold_23089/5503-5476   UAACCUCUGGCG..AAGGA.......CGUGUAUGUUG
SRS016541_Baylor_scaffold_34066/23526-23553 UAACCUCUGGCG..AAGGA.......CGUGUAUGUUG
SRS015044_WUGC_scaffold_40958/82-55         UAACCUCUGGCG..AAGGA.......CGUGUAUGUUG
SRS015470_WUGC_scaffold_48518/881-908       UAACCUCUGGCG..AAGGA.......CGUGUAUGUUG
SRS016360_Baylor_scaffold_25143/778-805     UAACCUCUGGCG..AAGGA.......CGUGUAUGUUG
SRS019225_WUGC_scaffold_3159/14652-14625    UAACCUCUGGCG..AAGGA.......CGUGUAUGUUG
SRS014573_C3736643/387-360                  UAACCUCUGGCG..AAGGA.......CGUGUAUGUUG
SRS045715_C4787013/279-306                  UAACCUCUGGCG..AAGGA.......CGUGUAUGUUG
SRS015064_C1649023/315-288                  UAACCUCUGGCG..AAGGA.......CGUGUAUGUUG
SRS013170_Baylor_scaffold_118831/45-18      UAACCUCUGGCG..AAGGA.......CGUGUAUGUUG
SRS016575_Baylor_scaffold_24948/13-40       UAACCUCUGGCG..AAGGA.......CGUGUAUGUUG
SRS011098_Baylor_scaffold_7568/1143-1170    UAACCUCUGGCG..AAGGA.......CGUGUAUGUUG
JGI24723J26617_10169939/159-186             CAACCUCUGACGA.UAA........UCGUGAAAGUUG
NZ_JPOO01000003.1/1020008-1020035           CAACCUCUGACGA.UAA........UCGUGAAAGUUG
CENR01047393.1/64-91                        CAACCUCUGACGA.UAA........UCGUGAAAGUUG
JGI24723J26617_10002127/8185-8212           CAACCUCUGACGA.UAA........UCGUGAAAGUUG
JGI24723J26617_10400028/167-140             CAACCUCUGACGA.UAA........UCGUGAAAGUUG
JGI11876J14442_10842250/169-142             CAACCUCUGACGA.UAA........UCGUGAAAGUUG
3300001197_1009609/200-227                  CAACCUCUGACG..AAGGC.......CGUGAAUGUUG
NZ_KE383813.1/351899-351926                 CAACCUCUGACG..AAGGA.......CGUGAACGUUG
JGI20160J14292_10276556/252-281             CAACCUCUGACGA.AGAAA......UCGUGUAUGUUG
JGI26524J50256_1027228/1038-1011            CAACCUCUGACG..AAGGA.......CGUGUAUGUUG
SwRhRL2b_contig_430118/1429-1456            CAACCUCUGACG..AAGGA.......CGUGAAUGUUG
NZ_AUAA01000036.1/28922-28949               CAACCUCUGACG..AAGGA.......CGUGAAUGUUG
APMI01002267.1/4164-4137                    CAACCUCUGACG..AAGGA.......CGUGAAUGUUG
JGI26530J50255_1090020/26-53                CAACCUCUGACG..AAGGA.......CGUGAAUGUUG
NZ_AUFK01000009.1/927162-927189             CAACCUCUGACG..AAGGA.......CGUGAAUGUUG
2204596394/335-308                          CAACCUCUGACG..AAGGA.......CGUGAAUGUUG
3300001196_1012603/263-236                  CAACCUCUGACG..AAGGA.......CGUGAAUGUUG
JGI26538J50259_1000010/108285-108312        CAACCUCUGACG..AAGGA.......CGUGAAUGUUG
NC_013062.1/907127-907100                   CAACCUCUGACG..AAGGA.......CGUGAAUGUUG
NZ_JPLY01000004.1/726335-726308             CAACCUCUGACG..AAGGA.......CGUGAAUGUUG
3300001592_10000850/8847-8874               CAACCUCUGACG..AAGGA.......CGUGAAUGUUG
NZ_LFNG01000001.1/195794-195821             CAACCUCUGACG..AAGGA.......CGUGAAUGUUG
NZ_JPLZ01000003.1/97674-97647               CAACCUCUGACG..AAGGA.......CGUGAAUGUUG
G312J29652_10118847/270-297                 CAACCUCUGACG..AAGGA.......CGUGAAUGUUG
KVRMV2_101465984/447-474                    CAACCUCUGGCGA.AAA........UCGUGAACGUUG
JGI26530J50255_1091746/216-189              CAACCUCUGGCGA.UAA........UCGUGAAUGUUG
CESG01229099.1/720-747                      CAACCUCUGGCGA.UAA........UCGUGAACGUUG
CEQS01103232.1/83-110                       CAACCUCUGGCGA.UAA........UCGUGAACGUUG
CEOF01031608.1/756-729                      UAACCACUGACGA.AAA........UCGUGAAUGUUG
CENX01416069.1/1028-1055                    UAACCACUGACGA.AAA........UCGUGAAUGUUG
CESI01090854.1/6360-6387                    UAACCUCUGGCGA.CAA........UCGUGAAUGUUG
CESI01241033.1/576-549                      UAACCUCUGGCG..AAAAA.......CGCGUAUGUUG
NZ_CP007202.1/3148679-3148706               UAACCUCUGGCGA.AAA........UCGCGUAUGUUG
NCBI_READ_1112533034697/726-753             UAACCUCUAGCGA.GAA........UCGUGAAUGUUG
CEVX01297991.1/487-460                      UAACCUCUGACG..AAAUA.......CGUGAAUGUUA
CENF01074325.1/280-253                      UAACCUCUGACG..AAAUA.......CGUGAAUGUUA
CEVU01029800.1/121-94                       UAACCUCUGACG..AAAUA.......CGUGAAUGUUA
CESM01056441.1/321-294                      UAACCUCUGACG..AAAUA.......CGUGAAUGUUA
CEQN01349805.1/798-771                      UAACCUCUGACGA.AAU........UCGUGAAUGUUA
CEUA01051077.1/1051-1078                    UAACCUCUGACGA.AAU........UCGUGAAUGUUA
CEOX01208336.1/960-933                      UAACCUCUGACGA.AAU........UCGUGAAUGUUA
CEPK01106220.1/708-681                      UAACCUCUGACGA.AAU........UCGUGAAUGUUA
CEQX01336274.1/961-934                      UAACCUCUGACGA.AAU........UCGUGAAUGUUA
CEVS01105966.1/832-859                      UAACCUCUGACGA.AAU........UCGUGAAUGUUA
CEOW01119178.1/642-615                      UAACCUCUGACGA.AAU........UCGUGAAUGUUA
CEVG01047150.1/617-644                      UAACCGCUGGCGA.UGG........UCGUGAAUGUUG
CEWH01127616.1/502-475                      UAACCGCUGGCGA.UGG........UCGUGAAUGUUG
CETE01195508.1/433-406                      UAACCGCUGGCGA.UGG........UCGUGAAUGUUG
CESB01079027.1/492-465                      CAACCGCUGGCGA.UGG........UCGUGAAUGUUG
CEWH01141888.1/60-87                        CAACCGCUGGCGA.UGG........UCGUGAAUGUUG
JCVI_SCAF_1096627080784/1550-1523           CAACCGCUGGCGA.UGG........UCGUGAAUGUUG
JCVI_SCAF_1096627154527/948-921             CAACCGCUGGCGA.UGG........UCGUGAAUGUUG
CEUF01225509.1/494-467                      CAACCGCUGGCGA.UGG........UCGUGAAUGUUG
CEVH01093382.1/145-172                      CAACCGCUGGCGA.UGG........UCGUGAAUGUUG
CENG01146222.1/169-196                      CAACCGCUGGCGA.UGG........UCGUGAAUGUUG
CEOM01318431.1/353-326                      CAACCGCUGGCGA.UGG........UCGUGAAUGUUG
CENO01076922.1/362-335                      CAACCGCUGGCGA.UGG........UCGUGAAUGUUG
JCVI_READ_1105333524717/686-659             CAACCGCUGGCGA.UGG........UCGUGAAUGUUG
JCVI_SCAF_1096627165370/2607-2580           CAACCGCUGGCGA.UGG........UCGUGAAUGUUG
CEOM01332252.1/48-75                        CAACCGCUGGCGA.UGG........UCGUGAAUGUUG
CEUR01223384.1/46-19                        CAACCGCUGGCGA.UGG........UCGUGAAUGUUG
CEWK01258637.1/133-106                      CAACCGCUGGCGA.UGG........UCGUGAAUGUUG
JCVI_SCAF_1096627377686/4544-4517           CAACCGCUGGCGA.UGG........UCGUGAAUGUUG
SI34jun09_10m_1057978/369-342               CAACCGCUGACGA.UAG........UCGUGAAUGUUG
CENG01034942.1/1486-1459                    CAACCGCUGACGA.UGG........UCGUGAAUGUUG
CEVS01030948.1/1746-1773                    CAACCGCUGACGA.UGG........UCGUGAAUGUUG
CEWR01159377.1/50034-50061                  CAACCUCUGACGA.UGG........UCGUGAAUGUUG
CESF01020515.1/988-1015                     CAACCUCUGACGA.UGA........UCGUGAAUGUUG
KVRMV2_100000088/5600-5573                  UAACCUCUGGCGA.AAA........UCGUAAAUGUUA
CERW01158022.1/442-469                      UAACCUCUGACGA.AAA........UCGUAAAUGUUA
LPaug08P2610m_c1078019/6-33                 UAACCUCUGACGA.AAA........UCGUGAAUGUCA
KGI_S1_ANT01_95m_c10010320/2206-2233        UAACCUCUGACGA.AAA........UCGUGAAUGUUA
KGI_S1_ANT01_95m_c10010675/3983-4010        UAACCUCUGACGA.AAA........UCGUGAAUGUUA
SI34jun09_10m_1080363/219-246               UAACCUCUGACGA.AAA........UCGUGAAUGUUA
JGI20157J14317_10015639/4166-4193           UAACCUCUGACGA.AAA........UCGUGAAUGUUA
CEPW01210536.1/127-154                      UAACCUCUGACGA.AAA........UCGUGAAUGUUA
CEUA01108642.1/6252-6279                    UAACCUCUGACGA.AAA........UCGUGAAUGUUA
CEWA01174457.1/746-773                      UAACCUCUGACGA.AAA........UCGUGAAUGUUA
JGI24023J19991_10003771/406-379             UAACCUCUGACGA.AAA........UCGUGAAUGUUA
JCVI_READ_1104230194226/528-555             UAACCUCUGACGA.AAA........UCGUGAAUGUUA
wf3_AHAI437_g1/799-826                      UAACCUCUGACGA.AAA........UCGUGAAUGUUA
2236876001_449510/47-74                     UAACCUCUGACGA.AAA........UCGUGAAUGUUA
TDF_MC_ARG01_113m_c1099489/124-97           UAACCUCUGACGA.AAA........UCGUGAAUGUUA
JGI20153J14295_10005629/2919-2892           UAACCUCUGACGA.AAA........UCGUGAAUGUUA
CEPT01227262.1/57-30                        UAACCUCUGACGA.AAA........UCGUGAAUGUUA
CESU01040866.1/1275-1248                    UAACCUCUGACGA.AAA........UCGUGAAUGUUA
JCVI_SCAF_1096627031829/1224-1197           UAACCUCUGACGA.AAA........UCGUGAAUGUUA
JGI24023J19991_10003593/2712-2739           UAACCUCUGACGA.AAA........UCGUGAAUGUUA
ASA120_GJFD58A02F7OV7/101-128               UAACCUCUGACGA.AAA........UCGUGAAUGUUA
2236876001_074437/323-350                   UAACCUCUGACGA.AAA........UCGUGAAUGUUA
KGI_S1_ANT01_95m_c10456706/66-39            UAACCUCUGACGA.AAA........UCGUGAAUGUUA
SA_S1_NOR08_45m_c10345472/298-271           UAACCUCUGACGA.AAA........UCGUGAAUGUUA
KGI_S1_ANT03_95m_c1006880/307-334           UAACCUCUGACGA.AAA........UCGUGAAUGUUA
JGI20154J14316_10012696/4846-4873           UAACCUCUGACGA.AAA........UCGUGAAUGUUA
CEOO01015956.1/214-241                      UAACCUCUGACGA.AAA........UCGUGAAUGUUA
CESR01281926.1/492-519                      UAACCUCUGACGA.AAA........UCGUGAAUGUUA
CEVG01003056.1/390-417                      UAACCUCUGACGA.AAA........UCGUGAAUGUUA
JGI24025J20009_10088571/715-688             UAACCUCUGACGA.AAA........UCGUGAAUGUUA
JCVI_READ_1108800202219/163-136             UAACCUCUGACGA.AAA........UCGUGAAUGUUA
NZ_BAUG01000055.1/4233-4260                 UAACCUCUGACGA.AAA........UCGUGAAUGUUA
2236876001_552703/123-96                    UAACCUCUGACGA.AAA........UCGUGAAUGUUA
KGI_S1_ANT01_95m_c10209358/393-420          UAACCUCUGACGA.AAA........UCGUGAAUGUUA
P_2C_Liq_1_UnCty_1013314/1523-1550          UAACCUCUGACGA.AAA........UCGUGAAUGUUA
JGI24024J18818_10000452/6510-6483           UAACCUCUGACGA.AAA........UCGUGAAUGUUA
CERI01232405.1/69-42                        UAACCUCUGACGA.AAA........UCGUGAAUGUUA
CEUB01095771.1/744-717                      UAACCUCUGACGA.AAA........UCGUGAAUGUUA
LGVF01272697.1/220-247                      UAACCUCUGACGA.AAA........UCGUGAAUGUUA
JCVI_READ_1103242157104/160-133             UAACCUCUGACGA.AAA........UCGUGAAUGUUA
2236876001_291567/86-59                     UAACCUCUGACGA.AAA........UCGUGAAUGUUA
JGI20152J14361_10348201/184-157             CAACCUCUGACGA.AAA........UCGUGAAUGUUA
2006938804/246-273                          CAACCUCUGACG..AAAAA.......CGUGAAUGUUG
JGI20156J14371_10009645/545-572             CAACCUCUGACG..AAAAA.......CGUGAAUGUUG
DelMOSum2010_c10046964/738-765              CAACCUCUGACG..AAAAA.......CGUGAAUGUUG
DelMOSum2011_c10479874/149-176              CAACCUCUGACG..AAAAA.......CGUGAAUGUUG
P_2C_Liq_1_UnCty_1031250/753-726            CAACCUCUGACG..AAAAA.......CGUGAAUGUUG
DelMOWin2010_c10191725/109-136              CAACCUCUGACG..AAAAA.......CGUGAAUGUUG
PML_READ_00935591/131-104                   CAACCUCUGACG..AAAAA.......CGUGAAUGUUG
BS_KBA_SWE12_21m_c10032736/594-621          CAACCUCUGACGA.AAA........UCGUGAAUGUUG
SA_S1_NOR08_45m_c10057602/805-778           CAACCUCUGACGA.AAA........UCGUGAAUGUUG
SA_S2_NOR15_50m_c10237660/437-410           CAACCUCUGACGA.AAA........UCGUGAAUGUUG
SA_S1_NOR05_45m_c10015507/313-340           CAACCUCUGACGA.AAA........UCGUGAAUGUUG
KGI_S1_ANT01_95m_c10003353/6873-6846        CAACCUCUGACGA.AAA........UCGUGAAUGUUG
JGI1221J11331_1000054/29154-29127           CAACCUCUGACGA.AAA........UCGUGAAUGUUG
ASLM20b_GM71RDO02HMAJ4/59-32                CAACCUCUGACGA.AAA........UCGUGAAUGUUG
NC_014472.1/3298444-3298471                 CAACCUCUGACGA.AAA........UCGUGAAUGUUG
KGI_S1_ANT01_95m_c10282318/277-250          CAACCUCUGACGA.AAA........UCGUGAAUGUUG
SA_S1_NOR05_45m_c10063021/354-381           CAACCUCUGACGA.AAA........UCGUGAAUGUUG
KGI_S1_ANT02_95m_c10152699/34-61            CAACCUCUGACGA.AAA........UCGUGAAUGUUG
CESI01056244.1/1354-1381                    CAACCUCUGACGA.AAA........UCGUGAAUGUUG
NZ_LDOD01000007.1/131191-131164             CAACCUCUGACGA.AAA........UCGUGAAUGUUG
NZ_JQMD01000002.1/686490-686463             CAACCUCUGACGA.AAA........UCGUGAAUGUUG
KGI_S1_ANT01_95m_c10220709/418-391          CAACCUCUGACGA.AAA........UCGUGAAUGUUG
SA_S2_NOR13_50m_c1009519/390-417            CAACCUCUGACGA.AAA........UCGUGAAUGUUG
SA_S1_NOR05_45m_c10030739/81-108            CAACCUCUGACGA.AAA........UCGUGAAUGUUG
SA_S1_NOR08_45m_c10100170/733-760           CAACCUCUGACGA.AAA........UCGUGAAUGUUG
TDF_MC_ARG02_113m_c1036547/146-173          CAACCUCUGACGA.AAA........UCGUGAAUGUUG
KGI_S1_ANT01_95m_c10011644/2952-2925        CAACCUCUGACGA.AAA........UCGUGAAUGUUG
BS_KBA_SWE21_205m_10096012/541-514          CAACCUCUGACGA.AAA........UCGUGAAUGUUG
LGVF01642023.1/527-554                      CAACCUCUGACGA.AAA........UCGUGAAUGUUG
DelMOSum2010_c10000064/13406-13433          CAACCUCUGACGA.AAA........UCGUGAAUGUUG
NC_015844.1/11699-11726                     CAACCUCUGACGA.AAA........UCGUGAAUGUUG
TDF_OR_ARG04_113m_c1009311/312-339          CAACCUCUGACGA.AAA........UCGUGAAUGUUG
KGI_S2_ANT04_2345m_c1075036/569-542         CAACCUCUGACGA.AAA........UCGUGAAUGUUG
KGI_S1_ANT02_95m_c10219286/147-120          CAACCUCUGACGA.AAA........UCGUGAAUGUUG
JGI24023J19991_10008759/3422-3449           CAACCUCUGACGA.AAA........UCGUGAAUGUUG
NZ_KE387163.1/593630-593657                 CAACCUCUGACGA.AAA........UCGUGAAUGUUG
KGI_S1_ANT01_95m_c10030583/914-941          CAACCUCUGACGA.AAA........UCGUGAAUGUUG
KGI_S1_ANT02_95m_c10445002/31-58            CAACCUCUGACGA.AAA........UCGUGAAAGUUG
NZ_KE386915.1/8797-8770                     CAACCUCUGACGA.AAA........UCGUGAAAGUUG
DelMOSum2011_c10154912/8-35                 UAACCUCUGACGA.AAA........UCGUGUAUGUUA
CERS01121503.1/479-506                      UAACCUCUGACGA.AAA........UCGUGUAUGUUA
JGI20152J14361_10000298/36606-36579         UAACCUCUGACGA.AAA........UCGUGUAUGUUA
JGI20153J14295_10241690/224-251             UAACCUCUGACGA.AAA........UCGUGUAUGUUA
JGI20156J14371_10014241/1035-1008           UAACCUCUGACGA.AAA........UCGUGUAUGUUA
NCBI_READ_1112614356934/470-497             UAACCUCUGACGA.AAA........UCGUGUAUGUUA
JGI20152J14361_10011154/64-37               UAACCUCUGACGA.AAA........UCGUGUAUGUUA
JGI20152J14361_10002150/8757-8784           UAACCUCUGGCG..AAAUA.......CGUGUAUGUUG
CESU01163506.1/117-90                       UAACCUCUGGCG..AAAUA.......CGUGUAUGUUG
JGI20154J14316_10029844/675-702             UAACCUCUGGCG..AAAUA.......CGUGUAUGUUA
DelMOSum2011_c10007301/1729-1702            UAACCUCUGGCG..AAAUA.......CGUGUAUGUUA
2236876009_261411/77-50                     UAACCUCUGGCG..AAAUA.......CGUGUAUGUUA
2236876010_0651014/319-346                  UAACCUCUGGCG..AAAUA.......CGUGUAUGUUA
NZ_AMYW01000004.1/95479-95506               UAACCUCUGGCG..AAAUA.......CGUGAAUGUUA
JGI20152J14361_10056262/870-897             UAACCUCUGGCG..AAAUA.......CGUGCAUGUUA
JGI20152J14361_10002317/11082-11109         UAACCUCUGGCG..AAAUA.......CGUGCAUGUUA
sludgePhrap_Contig8207/493-466              UAACCUCUGGCG..AAAGA.......CGUGCAUGUUG
2156199154/535-508                          UAACCUCUGGCG..AAAGA.......CGUGCAUGUUA
2210285019/294-321                          UAACCUCUGGCG..AAAGA.......CGUGCAUGUUA
JGI20160J14292_10046497/690-717             UAACCUCUGGCG..AAACA.......CGUGCAUGUUA
CESE01253289.1/285-258                      CAACCUCUAGCGA.AAA........UCGUGAAUGUUG
CESJ01016245.1/3196-3223                    UAACCUCUAGCGA.AAA........UCGUGAAUGUUG
JGI20152J14361_10000482/17691-17718         UAACCUCUAGCGA.AAA........UCGUGAAUGUUG
NCBI_BBAY_READ_1106073089325/898-871        UAACCACUGACG..AUAAC.......CGUGUAUGUUG
P_1C_Liq_3_UnCty_1009162/198-171            UAACCACUGGCG..AUAAC.......CGUGUAUGUUG
NCBI_BBAY_READ_1106105074739/204-231        CAACCACUGACG..AUAAC.......CGUGUAUGUUG
CENJ01092743.1/137-110                      CAACCACUGACG..AUAAC.......CGUGUAUGUUG
NCBI_BBAY_READ_1106073037205/277-304        CAACCACUGACG..AUAAC.......CGUGUAUGUUG
CERS01174496.1/38-11                        CAACCACUGGCGA.AAA........UCGUGAAUGUUG
CEVW01141574.1/1150-1177                    CAACCACUGGCGA.AAA........UCGUGAAUGUUG
CEUA01411516.1/349-376                      CAACCACUGGCGA.AAA........UCGUGAAUGUUG
CEQM01197603.1/392-419                      CAACCACUGGCGA.AAA........UCGUGAAUGUUG
CEVP01261667.1/2-29                         CAACCACUGGCGA.AAA........UCGUGAAUGUUG
JCVI_READ_1104230344964/901-874             CAACCACUGGCGA.AAA........UCGUGAAUGUUG
CERW01179445.1/13-40                        CAACCACUGGCGA.AAA........UCGUGAAUGUUG
DelMOWin2010_c10013017/4133-4160            CAACCACUGACGA.UAA........UCGUGUAUGUUG
CEWH01233956.1/272-245                      CAACCACUGACGA.UAA........UCGUGUAUGUUG
JCVI_SCAF_1101668058877/1488-1461           CAACCACUGACGA.UAA........UCGUGUAUGUUG
CENT01032076.1/7307-7280                    CAACCACUGACGA.UAA........UCGUGUAUGUUG
CENG01052807.1/215-242                      CAACCACUGACGA.UAA........UCGUGUAUGUUG
CESE01258788.1/699-726                      UAACCACUGGCGA.AAA........UCGUGAAUGUUG
NZ_CBYE010000026.1/462809-462782            CAACCUCUGACG..AUAGA.......CGUGUAUGUUG
NZ_AVCQ01000015.1/91308-91335               CAACCUCUGACG..AUAGA.......CGUGUAUGUUG
NZ_JNCG01000035.1/11502-11529               CAACCUCUGACG..AUAGA.......CGUGUAUGUUG
NZ_LFKT01000011.1/207966-207939             CAACCUCUGACG..AUAGA.......CGUGUAUGUUG
NZ_BARD01000013.1/28567-28540               CAACCUCUGACG..AUAGA.......CGUGUAUGUUG
LPaug09P1610m_c1098533/95-122               UAACCGCUGACGA.UAA........UCGUGGAUGUUG
JGI20157J14317_10000212/34865-34838         UAACCGCUGACGA.UAA........UCGUGGAUGUUG
LPaug08P2610m_c1056069/194-221              UAACCGCUGACGA.UAA........UCGUGGAUGUUG
wf3_Contig2666/306-333                      UAACCUCUGGCG..AUCUC.......CGUGAAUGUUG
JGI11876J14442_10791786/254-227             UAACCUCUGGCG..AAAAA.......CGUGAAUGUUG
DelMOSum2011_c10050897/758-731              UAACCUCUGGCGA.UCA........UCGCGAAUGUUG
JGI20153J14295_10078886/823-850             UAACCUCUGGCGA.UCA........UCGCGAAUGUUG
JGI20153J14295_10079231/179-152             UAACCUCUGGCGA.UCA........UCGCGAAUGUUG
SRS043422_C2637862/319-292                  CAACCUCUGACG..AAAGC.......CGUGAAUGUUG
SRS013506_C1070803/155-128                  CAACCUCUGACG..AAAGC.......CGUGAAUGUUG
CEQS01154894.1/496-469                      CAACCUCUGGCG..AUCAC.......CGUGAAUGUUG
CETA01127273.1/1082-1109                    UAACCUCUGGCG..AUCAC.......CGUGAAUGUUG
2236876010_0239681/214-241                  UAACCUCUGGCGA.UCA........UCGUGAAUGUUG
JGI20157J14317_10157594/564-591             UAACCUCUGGCGA.UCA........UCGUGAAUGUUG
NC_008571.1/690781-690754                   UAACCUCUGGCGA.UCA........UCGUGAAUGUUG
DelMOSum2010_c10261886/392-365              UAACCUCUGGCGA.UCA........UCGUGAAUGUUG
JGI20154J14316_10114945/324-297             UAACCUCUGGCGA.UCA........UCGUGAAUGUUG
JGI24025J20009_10008959/4721-4694           UAACCUCUGGCGA.AAA........UCGCGAAUGUUG
JGI20154J14316_10088205/421-448             UAACCUCUGGCGA.GAA........UCGCGAAUGUUG
JGI20156J14371_10005271/8543-8516           UAACCUCUGGCGA.GAA........UCGCGAAUGUUG
CETR01024806.1/447-474                      UAACCUCUGGCGA.GAA........UCGCGAAUGUUG
KGI_S1_ANT02_95m_c10343606/218-245          UAACCUCUGGCGA.GAA........UCGCGAAUGUUG
CEWR01292008.1/1347-1320                    UAACCUCUGGCGA.GAA........UCGCGAAUGUUG
JGI24723J26617_10003020/3244-3271           UAACCUCUGGCGA.GAA........UCGCGAAUGUUG
SA_S1_NOR05_45m_c10349549/1-28              UAACCUCUGGCGA.GAA........UCGUGAAUGUUG
SA_S1_NOR08_45m_c10597501/252-225           UAACCUCUGGCGA.GAA........UCGUGAAUGUUG
KGI_S2_ANT04_2345m_c1082035/110-137         UAACCUCUGGCGA.GAA........UCGUGAAUGUUG
SA_S1_NOR08_45m_c10030363/789-762           UAACCUCUGGCGA.GAA........UCGUGAAUGUUG
KGI_S1_ANT02_95m_c10228337/406-379          UAACCUCUGGCGA.GAA........UCGUGAAUGUUG
JGI24024J18818_10002320/5869-5896           UAACCUCUGGCGA.GAA........UCGUGAAUGUUG
KVRMV2_100472114/249-222                    UAACCUCUGGCGA.GAA........UCGUGAAUGUUG
NZ_JTDV01000005.1/417562-417589             UAACCUCUGGCGA.GAA........UCGUGAAUGUUG
NZ_AUDE01000014.1/155495-155522             UAACCUCUGGCGA.GAA........UCGUGAAUGUUG
KGI_S1_ANT01_95m_c10008907/926-899          UAACCUCUGGCGA.GAA........UCGUGAAUGUUG
SA_S1_NOR05_45m_c10011330/878-905           UAACCUCUGGCGA.GAA........UCGUGAAUGUUG
SA_S1_NOR08_45m_c10005809/1419-1446         UAACCUCUGGCGA.GAA........UCGUGAAUGUUG
KGI_S2_ANT04_2345m_c1135335/346-373         UAACCUCUGGCGA.GAA........UCGUGAAUGUUG
TDF_MC_ARG02_113m_c1071523/280-307          UAACCUCUGGCGA.GAA........UCGUGAAUGUUG
JGI24723J26617_10000135/62418-62445         UAACCUCUGGCGA.GAA........UCGUGAAUGUUG
NZ_BBNQ01000002.1/52311-52338               UAACCUCUGGCGA.GAA........UCGUGAAUGUUG
NZ_KN525716.1/641421-641448                 UAACCUCUGGCGA.GAA........UCGUGAAUGUUG
KGI_S1_ANT01_95m_c10145689/78-105           UAACCUCUGGCGA.GAA........UCGUGAAUGUUG
KGI_S1_ANT01_95m_c10094256/98-125           UAACCUCUGGCGA.GAA........UCGUGAAUGUUG
BS_KBA_SWE12_21m_c10430184/261-234          UAACCUCUGGCGA.GAA........UCGUGAAUGUUG
SA_S1_NOR08_45m_c10000775/7919-7946         UAACCUCUGGCGA.GAA........UCGUGAAUGUUG
SA_S1_NOR08_45m_c10816085/12-39             UAACCUCUGGCGA.GAA........UCGUGAAUGUUG
SA_S2_NOR15_50m_c10122310/573-546           UAACCUCUGGCGA.GAA........UCGUGAAUGUUG
KGI_S1_ANT01_95m_c10075767/706-733          UAACCUCUGGCGA.GAA........UCGUGAAUGUUG
ElkS_mat_MD6A_1000445/13256-13229           UAACCUCUGGCGA.GAA........UCGUGAAUGUUG
JGI24025J20009_10002662/3106-3133           UAACCUCUGGCGA.GAA........UCGUGAAUGUUG
NZ_BBNU01000009.1/60878-60851               UAACCUCUGGCGA.GAA........UCGUGAAUGUUG
NZ_AP014583.1/217643-217670                 UAACCUCUGGCGA.GAA........UCGUGAAUGUUG
DelMOSum2011_c10001390/13601-13628          UAACCUCUGGCGA.GAA........UCGUGAAUGUUG
BS_KBA_SWE12_21m_c10000778/8562-8535        UAACCUCUGGCGA.GAA........UCGUGAAUGUUG
SA_S1_NOR05_45m_c10404754/237-210           UAACCUCUGGCGA.GAA........UCGUGAAUGUUG
SA_S1_NOR08_45m_c10035522/438-465           UAACCUCUGGCGA.GAA........UCGUGAAUGUUG
SA_S2_NOR15_50m_c10622339/159-132           UAACCUCUGGCGA.GAA........UCGUGAAUGUUG
BS_KBA_SWE02_21m_10429781/153-180           UAACCUCUGGCGA.GAA........UCGUGAAUGUUG
JGI24723J26617_10219199/387-414             UAACCUCUGGCGA.GAA........UCGUGAAUGUUG
NZ_JXJO01000016.1/240145-240118             UAACCUCUGGCGA.GAA........UCGUGAAUGUUG
NZ_ALIH01000012.1/102806-102833             UAACCUCUGGCGA.GAA........UCGUGAAUGUUG
SA_S2_NOR13_50m_c1039248/208-235            UAACCUCUGGCGA.GAA........UCGUGAAUGUUG
TB_PC08_66_10107273/586-613                 UAACCUCUGGCGA.AAA........UCGUGUAUGUUG
BS_KBA_SWE12_21m_c10659546/51-78            UAACCUCUGGCGA.AAA........UCGUGUAUGUUG
TB_PC08_64_1001738/2654-2681                UAACCUCUGGCGA.AAA........UCGUGUAUGUUG
TB_FS06_10DRAFT_1005018/3980-4007           UAACCUCUGGCGA.AAA........UCGUGUAUGUUG
TB_PC08_3_1001100/12933-12906               UAACCUCUGGCGA.AAA........UCGUGUAUGUUG
JGI24723J26617_10196616/45-72               UAACCUCUGGCGA.AAA........UCGUGUAUGUUG
JGI20151J14362_10404994/205-232             UAACCUCUGGCGA.AAA........UCGUGGAUGUUG
3300001592_10000620/7266-7239               UAACCUCUGGCGA.AAA........UCGUGAAUGUUG
GBANfinal_contig20918/428-455               UAACCUCUGGCGA.AAA........UCGUGAAUGUUG
NZ_JTDW01000005.1/217195-217222             UAACCUCUGGCGA.AAA........UCGUGAAUGUUG
SA_S1_NOR05_45m_c10008190/2600-2573         UAACCUCUGGCGA.AAA........UCGUGAAUGUUG
CEQZ01051997.1/539-512                      UAACCUCUGGCGA.AAA........UCGUGAAUGUUG
JGI24025J20009_10046633/1505-1532           UAACCUCUGGCGA.AAA........UCGUGAAUGUUG
NZ_JUGU01000001.1/1535967-1535994           UAACCUCUGGCGA.AAA........UCGUGAAUGUUG
NZ_ANLA01000019.1/4070-4043                 UAACCUCUGGCGA.AAA........UCGUGAAUGUUG
CEQG01218791.1/295-322                      UAACCUCUGGCGA.AAA........UCGUGAAUGUUG
JGI11876J14442_10006999/7283-7310           UAACCUCUGGCGA.AAA........UCGUGAAUGUUG
JGI24723J26617_10011294/1041-1068           UAACCUCUGGCGA.AAA........UCGUGAAUGUUG
NZ_BBNS01000022.1/50201-50228               UAACCUCUGGCGA.AAA........UCGUGAAUGUUG
NZ_JSWG01000016.1/19956-19983               UAACCUCUGGCGA.AAA........UCGUGAAUGUUG
BS_KBA_SWE02_21m_10588502/82-109            UAACCUCUGGCGA.AAA........UCGUGAAUGUUG
JGI11876J14442_10024983/2546-2573           UAACCUCUGGCGA.AAA........UCGUGAAUGUUG
KVRMV2_101767380/513-540                    UAACCUCUGGCGA.AAA........UCGUGAAUGUUG
NZ_JXJP01000027.1/9100-9073                 UAACCUCUGGCGA.AAA........UCGUGAAUGUUG
SA_S1_NOR08_45m_c10161364/92-65             UAACCUCUGGCGA.AAA........UCGUGAAUGUUG
ElkS_mat_MD6A_1031343/868-841               UAACCUCUGGCGA.AAA........UCGUGAAUGUUG
DelMOSum2010_c10067390/753-726              UAACCUCUGGCGA.UAA........UCGUGAAUGUUG
JGI24724J26744_10000045/14321-14294         UAACCUCUGGCGA.UAA........UCGUGAAUGUUG
JGI20157J14317_10002549/15190-15217         UAACCUCUGGCGA.UAA........UCGUGAAUGUUG
JGI24724J26744_10018347/3457-3430           UAACCUCUGGCGA.UAA........UCGUGAAUGUUG
JGI20153J14295_10046331/387-360             UAACCUCUGGCGA.UAA........UCGUGAAUGUUG
SA_S1_NOR08_45m_c10278240/201-174           UAACCUCUGGCGA.UAA........UCGUGAAUGUUG
JGI20154J14316_10043409/1626-1653           UAACCUCUGGCGA.UAA........UCGUGAAUGUUG
JGI20157J14317_10008721/382-355             UAACCUCUGGCGA.UAA........UCGUGAACGUUG
2236876003_126260/373-346                   UAACCUCUGGCGA.UAA........UCGUGAACGUUG
JGI20151J14362_10005078/176-149             UAACCUCUGGCGA.UAA........UCGUGAACGUUG
JGI24025J20009_10452841/33-6                UAACCUCUGACGA.UAA........UCGUGAAUGUUG
LAZR01000052.1/53070-53097                  UAACCUCUGACGA.UAA........UCGUGAAUGUUG
JGI24723J26617_10040665/256-283             UAACCUCUGACGA.UAA........UCGUGAAUGUUG
KGI_S2_ANT06_2345m_c1000032/27425-27398     UAACCUCUGACGA.UAA........UCGUGAAUGUUG
JGI24723J26617_10586359/61-88               UAACCUCUGACGA.UAA........UCGUGAAUGUUG
NZ_JHZW01000003.1/1124580-1124607           UAACCUCUGACGA.UAA........UCGUGAAUGUUG
JCVI_SCAF_1101668691466/995-968             UAACCUCUGACGG.UGA........UCGUGAAUGUUG
NC_015496.1/2413193-2413166                 UAACCUCUGACGA.UGU........UCGUGAAUGUUG
JCVI_SCAF_1096627091268/3048-3021           UAACCUCUGACGA.UGA........UCGUGAAUGUUG
CENF01107965.1/887-914                      UAACCUCUGACGA.UGA........UCGUGAAUGUUG
NZ_JSAQ01000001.1/3054937-3054910           UAACCUCUGACGA.UGA........UCGUGAAUGUUG
NZ_CP009301.1/3150857-3150830               UAACCUCUGACGA.UGA........UCGUGAAUGUUG
JGI20152J14361_10000826/19357-19330         UAACCACUGACGA.UAA........UCGUGUACGUUG
JGI20159J14440_10043604/1010-983            UAACCACUGACGA.UAA........UCGUGUACGUUG
JGI20154J14316_10041093/2028-2055           UAACCACUGACGA.UAA........UCGUGUACGUUG
CERK01035414.1/22-49                        UAACCACUGACGA.UAA........UCGUGUACGUUG
JGI20156J14371_10216168/35-8                UAACCACUGACGA.UAA........UCGUGUACGUUG
JGI20157J14317_10031126/717-744             UAACCACUGACGA.UAA........UCGUGUACGUUG
JGI20156J14371_10185819/95-68               UAACCACUGACGA.UAA........UCGUGUAUGUUG
2236876010_0174543/309-282                  UAACCACUGACGA.UAA........UCGUGUAUGUUG
SI47jul10_100m_c1048908/444-417             UAACCACUGACGA.UAA........UCGUGUAUGUUG
CERW01115635.1/4803-4776                    UAACCACUGACGA.UAA........UCGUGUAUGUUG
DelMOSum2010_c10759857/116-89               UAACCACUGACGA.UAA........UCGUGUAUGUUG
SI48aug10_10m_c1014029/16-43                UAACCACUGACGA.UAA........UCGUGUAUGUUG
PML_READ_01299143/134-161                   UAACCACUGACGA.UAA........UCGUGUAUGUUG
2236876010_0240919/325-352                  UAACCACUGACGA.UAA........UCGUGUAUGUUG
JGI20157J14317_10001218/14738-14711         UAACCACUGACGA.UAA........UCGUGUAUGUUG
NCBI_BBAY_READ_1106105285287/249-276        UAACCACUGACGA.UAA........UCGUGUAUGUUG
DelMOSum2010_c10181064/71-44                UAACCACUGACGA.UAA........UCGUGUAUGUUG
DelMOSum2010_c10631757/229-202              UAACCACUGACGA.UAA........UCGUGGAUGUUG
CETY01434901.1/139-166                      UAACCACUGACGA.UAA........UCGUGGAUGUUG
JGI20154J14316_10005236/6892-6919           UAACCACUGACGA.UAA........UCGUGGAUGUUG
JGI20155J14468_10106440/886-913             UAACCACUGACGA.UAA........UCGUGGAUGUUG
SI60aug11_100m_c1103194/244-271             UAACCACUGACGA.UAA........UCGUGGAUGUUG
JGI20151J14362_10577636/201-174             UAACCACUGACGA.UAA........UCGUGGAUGUUG
JGI20157J14317_10006145/8612-8585           UAACCACUGACGA.UAA........UCGUGGAUGUUG
SI48aug10_100m_1000052/30997-31024          UAACCACUGACGA.UAA........UCGUGGAUGUUG
JGI20157J14317_10006052/4424-4397           UAACCACUGACGA.UAA........UCGUGGAUGUUG
2236876001_145660/390-363                   UAACCACUGACGA.UAA........UCGUGGAUGUUG
JCVI_SCAF_1096627080844/1234-1261           UAACCACUGACGA.UAA........UCGUGGAUGUUG
NCBI_READ_1112493833240/25-52               UAACCACUGACGA.UAU........UCGUGAAUGUUG
CESE01052974.1/1100-1127                    UAACCACUGACGA.UAU........UCGUGAAUGUUG
DelMOSum2011_c10014222/400-427              UAACCACUGACGA.UAA........UCGUGAAUGUUG
LPjun09P1210m_c1060279/297-270              UAACCACUGACGA.UAA........UCGUGAAUGUUG
DelMOSum2010_c10056893/591-564              UAACCACUGACGA.UAA........UCGUGAAUGUUG
PML_READ_00864574/212-239                   UAACCACUGACGA.UAA........UCGUGAAUGUUG
CEPZ01008967.1/10616-10589                  UAACCUCUGACG..AAAGC.......CGUGAAUGUUG
SRS015278_C1831448/482-509                  UAACCUCUGACG..AAAGC.......CGUGAAUGUUG
SRS024649_C3604464/494-521                  UAACCUCUGACG..AAAGC.......CGUGAAUGUUG
NZ_ABHI01000004.1/89845-89872               UAACCUCUGGCGA.AAA........UCGUGAACGUUG
NCBI_BBAY_READ_1105731251167/848-821        UAACCGCUGACGA.AAA........UCGUGUAUGUUG
CESI01073316.1/585-558                      UAACCGCUGACGA.AAA........UCGUGUAUGUUG
2236876011_158566/32-59                     UAACCGCUGACGA.AAA........UCGUGUAUGUUG
2236876009_152251/387-360                   UAACCGCUGACGA.AAA........UCGUGUAUGUUG
JGI24723J26617_10000165/51447-51420         UAACCUCUGACGA.AAA........UCGUGUAUGUUG
JGI24024J18818_10020607/2387-2360           UAACCUCUGACGA.AAA........UCGUGUAUGUUG
LGVF01309355.1/1747-1774                    UAACCUCUGACGA.AAA........UCGUGUAUGUUG
TDF_MC_ARG01_113m_c1056626/258-231          CAACCUCUGACGA.AAA........UCGUGUAUGUUG
NZ_AUDM01000017.1/30024-29997               CAACCUCUGACGA.AAA........UCGUGUAUGUUG
KGI_S1_ANT01_95m_c10018333/2431-2404        CAACCUCUGACGA.AAA........UCGUGUAUGUUG
NZ_AFPK01000067.1/24608-24635               CAACCUCUGACGA.AAA........UCGUGUAUGUUG
SA_S2_NOR18_50m_1003007/2084-2111           CAACCUCUGACGA.AAA........UCGUGUAUGUUG
SA_S2_NOR13_50m_c1000705/3191-3218          CAACCUCUGACGA.AAA........UCGUGUAUGUUG
JGI20157J14317_10496092/266-293             CAACCGCUGACG..AAAGA.......CGUGAAUGUUG
NZ_CDOI01000142.1/52361-52388               CAACCUCUGGCG..AAAGA.......CGUGAAUGUUG
JGI25913J50563_1214264/110-83               CAACCUCUGGCG..AAAGA.......CGUGAAUGUUG
KVRMV2_100094982/521-548                    CAACCUCUGACG..AAAGA.......CGUGAAUGUUG
KVRMV2_100096620/400-427                    CAACCUCUGACG..AAAGA.......CGUGAAUGUUG
KVRMV2_102215955/253-280                    CAACCUCUGACG..AUAGA.......CGUGAAUGUUG
NZ_CP011059.1/192039-192012                 CAACCUCUGACG..AUAGA.......CGUGAAUGUUG
NZ_CCMH01000053.1/16198-16171               UAACCUCUGACG..AAAGA.......CGUGAAAGUUG
P_2C_Liq_1_UnCty_1237069/47-74              UAACCUCUGACG..AAGAC.......CGUGAAUGUUA
P_1C_Liq_1_UnCty_1029662/212-239            UAACCUCUGACG..AAGAC.......CGUGAAUGUUA
CESF01128812.1/1808-1781                    UAACCUCUGACG..AUAAA.......CGUGCAUGUUG
CEOP01454573.1/1970-1997                    UAACCUCUGACG..AUAAA.......CGUGCAUGUUG
CEWO01198114.1/1577-1604                    UAACCUCUGACG..AUAAA.......CGUGCAUGUUG
CERI01052802.1/1424-1451                    UAACCUCUGACG..AUAAA.......CGUGCAUGUUG
CETY01032138.1/785-812                      UAACCUCUGACG..AUAAA.......CGUGUAUGUUG
JGI20152J14361_10010744/1575-1548           UAACCUCUGACGA.AAA........UCGUGAACGUUA
2236876010_0376568/129-156                  UAACCUCUGACGA.AAA........UCGUGAACGUUA
2236876010_0173724/243-270                  UAACCUCUGACGA.AAA........UCGUGAACGUUA
JGI20156J14371_10012147/2603-2630           UAACCUCUGACGA.AAA........UCGUGAACGUUA
2236876010_0038631/246-273                  UAACCUCUGACGA.AAA........UCGUGAACGUUA
DelMOWin2010_c10348025/98-71                UAACCUCUGACGA.AAA........UCGUGAACGUUA
2236876010_0093675/11-38                    UAACCUCUGACGA.AAA........UCGUGAACGUUA
2236876010_0167969/65-92                    UAACCUCUGACGA.AAA........UCGUGAACGUUA
DelMOSum2011_c10093048/801-774              UAACCUCUGACGA.AAA........UCGUGAACGUUA
2236876009_179996/147-120                   UAACCUCUGACGA.AAA........UCGUGAACGUUA
2236876010_0260662/145-172                  UAACCUCUGACGA.AAA........UCGUGAACGUUA
NCBI_READ_1112749174365/12-39               UUACCUCUGACGA.AUA........UCGUGAACGUUG
P_2C_Liq_3_UnCty_100987/228-257             UAACCUCUGACGA.AGAAA......UCGUGAAUGUUG
JGI20154J14316_10003986/1590-1561           UAACCUCUGACGA.AGAAA......UCGUGAAUGUUG
JGI20152J14361_10000338/14595-14624         UAACCUCUGACGA.AGAAA......UCGUGAAUGUUG
P_2C_Liq_1_UnCty_1000289/21098-21069        UAACCUCUGACGA.AGAAA......UCGUGAAUGUUG
NZ_JHZZ01000001.1/2913763-2913734           UAACCUCUGACGA.AGAAA......UCGUGAAUGUUG
CESI01065175.1/1901-1930                    UAACCUCUGACGA.AAAAA......UCGUGUAUGUUG
JGI20152J14361_10000044/80594-80565         UAACCUCUGACGA.AAAAA......UCGUGAAAGUUG
JGI20153J14295_10523871/70-41               UAACCUCUGACGA.AAAAA......UCGUGAAAGUUG
DelMOWin2010_c10731323/65-94                UAACCUCUGACGA.AAAAA......UCGUGAAAGUUG
NCBI_READ_1112777322026/870-841             UUACCUCUGACGA.AAAUA......UCGUGAACGUUG
NCBI_READ_1112637402410/418-447             UAACCUCUGACGA.AAAUA......UCGUGGACGUUG
NCBI_READ_1112614318228/194-165             UAACCUCUGACGA.AAAUA......UCGUGAACGUUG
NZ_CH724148.1/36399-36428                   UAACCUCUGACGA.AAAUA......UCGUGAACGUUG
BS_KBA_SWE12_21m_c10085874/203-230          UAACCUCUGACGA.AAA........UCGUGAACGUUG
NCBI_READ_1112494184882/125-96              UAACCUCUGACGA.AGAUA......UCGUGAACGUUG
DelMOSum2010_c10000424/11560-11531          UAACCUCUGACGA.AGAUA......UCGUGAACGUUG
JGI20157J14317_10004444/857-828             UAACCUCUGACGA.AGAUA......UCGUGAACGUUG
NCBI_READ_1112493603404/47-76               UAACCUCUGACGA.AGAUA......UCGUGAACGUUG
NCBI_READ_1112493503141/144-173             UAACCUCUGACGA.AGAUA......UCGUGAACGUUG
CESJ01043971.1/1219-1246                    UAACCUCUGACG..AAAAA.......CGUGAAUGUUG
2236876002_177911/239-210                   UAACCUCUGACGA.AAAAA......UCGUGAAUGUUG
DelMOSum2010_c10001649/15644-15615          UAACCUCUGACGA.AAAAA......UCGUGAAUGUUG
JGI20153J14295_10012199/4050-4079           UAACCUCUGACGA.AAAAA......UCGUGAAUGUUG
SI34jun09_10m_1071064/169-198               UAACCUCUGACGA.AAAAA......UCGUGAAUGUUG
JGI20154J14316_10036828/484-513             UAACCUCUGACGA.AAAAA......UCGUGAAUGUUG
CESI01082352.1/317-346                      UAACCUCUGACGA.AAAAA......UCGUGAAUGUUG
JGI20160J14292_10063069/592-621             UAACCUCUGACGA.AAAAA......UCGUGAAUGUUG
CESD01219058.1/576-603                      UAACCUCUGACG..AAAAA.......CGUGAAUGUUA
CETH01045262.1/30526-30553                  UAACCUCUGACG..AAAAA.......CGUGAAUGUUA
SI60aug11_100m_c1007508/2548-2519           UAACCUCUGACGA.AAAAA......UCGUGAAUGUUA
CEOP01247711.1/5731-5704                    UAACCUCUGACG..AAAAA.......CGUGAAUGUUA
2236876001_262712/39-11                     UAACCUCUGACGA.AAAA.......UCGUGAAUGUUA
CERB01093551.1/315-342                      UAACCUCUGACG..AAAAA.......CGUGAAUGUUA
NCBI_READ_1112290446392/322-351             UAACCUCUGACGA.AGAAA......UCGUGAACGUUU
NCBI_READ_1112777250419/310-281             UAACCUCUGACGA.AGAAA......UCGUGAACGUUA
KGI_S2_ANT05_2345m_c1212107/177-148         UAACCUCUGACGA.AGAAA......UCGUGAAUGUUA
P_2C_Liq_3_UnCty_100705/3459-3430           UAACCUCUGACGA.AGAAA......UCGUGAACGUUG
NCBI_READ_1112788537198/239-210             UAACCUCUGACGA.AUAAA......UCGUGAACGUUG
NCBI_READ_1112493844367/655-626             UAACCUCUGACGA.AUAAA......UCGUGAACGUUG
NCBI_READ_1112493752993/840-812             UAAC.UCUGACGA.AUAAA......UCGUGAACGUUG
NCBI_READ_1112777271421/338-367             UAACCUCUGACGA.AUAAA......UCGUGAACGUUG
NC_015144.1/358414-358441                   UAACCUCUGACG..AAAGA.......CGUGAAUGUUG
BGMT1_NODE_590531/606-579                   UAACCUCUGACG..AAAGA.......CGUGAAUGUUA
HBC_scaff_10036577/20118-20145              UAACCUCUGACG..AAAGA.......CGUGAAUGUUA
NC_016001.1/3443259-3443232                 CAACCUCUGGCG..AAACC.......CGUGAAUGUUG
BS_KBA_SWE02_21m_10304347/145-172           CAACCUCUGGCG..AAACC.......CGUGAAUGUUG
P_1C_Liq_1_UnCty_1096570/282-255            CAACCUCUGACG..AUAUA.......CGUGAACGUUG
JGI25910J50241_10412907/135-108             CAACCUCUGGCG..AUAGA.......CGUGAAUGUUG
GXP7IEG01AS1FF/340-313                      CAACCUCUGGCG..AUAGA.......CGUGAAUGUUG
GXP7IEG01AL3G3/149-176                      CAACCUCUGGCG..AUAGA.......CGUGAAUGUUG
ElkS_mat_MD6A_1173344/220-247               UAACCUCUGGCG..AAGUA.......CGUGAAUGUUG
JGI11876J14442_10000405/30539-30512         UAACCUCUGGCG..AAGUA.......CGUGAAUGUUG
NZ_AJJU01000006.1/7932-7905                 UAACCUCUGGCG..AAGUA.......CGUGAAUGUUG
CEQG01145189.1/73521-73548                  CAACCUCUGGCG..AAGUA.......CGUGAAUGUUG
CERQ01241836.1/41-68                        CAACCUCUGGCG..AAGUA.......CGUGAAUGUUG
SA_S1_NOR08_45m_c10570168/216-243           CAACCUCUGGCG..AAGUA.......CGUGAAUGUUG
SA_S1_NOR08_45m_c10657421/214-187           CAACCUCUGGCG..AAAUA.......CGUGAAUGUUG
NC_009441.1/2640521-2640494                 CAACCUCUGGCG..AAAUA.......CGUGAAUGUUG
KGI_S2_ANT06_2345m_c1002444/3037-3064       CAACCUCUGGCG..AAAUA.......CGUGAAUGUUG
BS_KBA_SWE12_21m_c10001565/7677-7650        CAACCUCUGGCG..AAAUA.......CGUGAAUGUUG
SL_9KL_010_SED_10011059/964-991             CAACCUCUGGCG..AAAUA.......CGUGAAUGUUG
BS_KBA_SWE12_21m_c10000952/3392-3419        CAACCUCUGGCG..AAAUC.......CGUGAAUGUUG
LWSO_GLQAYWI01D9JTG/68-95                   CAACCUCUGGCG..AAAUC.......CGUGAAUGUUG
NZ_AUIG01000022.1/52581-52554               CAACCUCUGGCG..AAAUC.......CGUGAAUGUUG
JGI25910J50241_10309536/48-21               CAACCUCUGGCG..AAAUC.......CGUGAAUGUUG
JGI25920J50251_10000309/8552-8525           CAACCUCUGGCG..AAAUC.......CGUGAAUGUUG
JGI24770J26754_10001491/8389-8416           CAACCUCUGGCG..AAAUC.......CGUGAAUGUUG
JGI25917J50250_1002458/3566-3593            CAACCUCUGGCG..AAAUC.......CGUGAAUGUUG
NZ_JH594606.1/1012580-1012607               CAACCUCUGGCG..AAAUC.......CGUGAAUGUUG
SL_7KL_010_BRINE_10005701/3752-3725         CAACCUCUGGCG..AAAUC.......CGUGAAUGUUG
JGI25920J50251_10215690/222-195             CAACCUCUGGCG..AAAUC.......CGUGAAUGUUG
JGI25913J50563_1230681/286-259              CAACCUCUGGCG..AAAUC.......CGUGAAUGUUG
BS_KBA_SWE21_205m_10014821/1943-1916        CAACCUCUGGCG..AAAUC.......CGUGAAUGUUG
JGI25912J50252_10330425/38-11               CAACCUCUGGCG..AAAUC.......CGUGAAUGUUG
CENH01045038.1/3-30                         CAACCUCUGGCG..AGAUA.......CGUGAAUGUUG
CETA01060825.1/2104-2077                    CAACCUCUGGCG..AGAUA.......CGUGAAUGUUG
KGI_S1_ANT01_95m_c10228781/190-163          CAACCUCUGGCG..AGAUA.......CGUGAAUGUUG
CERE01034022.1/347-374                      CAACCUCUGGCG..AGAUA.......CGUGAAUGUUG
CENS01098701.1/541-514                      CAACCUCUGGCG..AGAUA.......CGUGAAUGUUG
NZ_JH621256.1/89135-89108                   CAACCUCUGGCG..AUAUC.......CGUGAAUGUUG
NZ_KB907548.1/10231-10204                   CAACCUCUGACG..AAAUA.......CGUGAAUGUUG
TahiMoana_1000007/24341-24314               CAACCUCUGACG..AUAUA.......CGUGAAUGUUG
topACOD_FV90NF401A1PKH/248-221              CAACCUCUGACG..AUAUA.......CGUGAAUGUUG
NZ_JYNQ01000001.1/1019925-1019952           UAACCUCUGGCG..AUAUA.......CGUGAAUGUUA
CESE01078901.1/29392-29419                  UAACCUCUGGCG..AUAUA.......CGUGAAUGUUA
NZ_JHZY01000002.1/1633784-1633811           UAACCUCUGGCG..AUGUA.......CGUGAAUGUUG
CEQG01152154.1/3057-3084                    UAACCUCUGGCG..AUAUG.......CGUGAAUGUUG
JGI12097J13213_1000092/32172-32199          UAACCUCUGGCG..AUAUA.......CGUGAAUGUUG
NZ_JSWF01000016.1/442-415                   UAACCUCUGGCG..AUAUA.......CGUGAAUGUUG
NC_015638.1/16178-16205                     UAACCUCUGGCG..AUAUA.......CGUGAAUGUUG
CEPG01053707.1/643-670                      CAACCUCUGGCG..AUAUA.......CGUGAAUGUUG
NC_018721.1/3532395-3532368                 CAACCUCUGACG..AAAUG.......CGUGAAUGUUG
NZ_APLF01000012.1/7252-7225                 CAACCUCUGACG..AAAUG.......CGUGAAUGUUG
LV_Brine_h2_0102_1076663/420-393            CAACCUCUGACG..AAAUG.......CGUGAAUGUUG
P_1C_Liq_1_UnCty_1029884/249-222            CAACCUCUGACG..AAAUC.......CGUGAAUGUUG
P_2C_Liq_2_UnCty_1118043/295-322            CAACCUCUGACG..AAAUC.......CGUGAAUGUUG
NZ_KB905345.1/151414-151441                 CAACCUCUGACG..AAAUC.......CGUGAAUGUUG
SL_9KL_010_SED_10069806/146-173             CAACCUCUGACG..AAAUC.......CGUGAAUGUUG
P_2C_Liq_1_UnCty_1186584/277-250            CAACCUCUGACG..AAAUC.......CGUGAAUGUUG
P_1C_Liq_2_UnCty_1015821/305-332            CAACCUCUGACG..AAAUC.......CGUGAAUGUUG
JGI25910J50241_10010778/306-279             CAACCUCUGGCG..AAAAC.......CGUGCAUGUUG
CEPR01006195.1/270508-270535                CAACCUCUGGCG..AAAAC.......CGUGCAUGUUG
CERJ01067812.1/321-348                      CAACCUCUGGCG..AAAAC.......CGUGCAUGUUG
JGI25911J50253_10012314/1397-1424           CAACCUCUGGCG..AAAAC.......CGUGCAUGUUG
NZ_JQLP01000003.1/9409-9382                 CAACCUCUGGCG..AAAAC.......CGUGCAUGUUG
JGI24770J26754_10341917/46-19               CAACCUCUGGCG..AGAAC.......CGUGUAUGUUG
JGI24770J26754_10005581/5539-5566           CAACCUCUGGCG..AGAAC.......CGUGUAUGUUG
JGI24723J26617_10022857/2227-2254           CAACCUCUGGCG..AAAAC.......CGUGUAUGUUG
M3P_c10140209/55-28                         CAACCUCUGGCG..AAAAC.......CGUGUAUGUUG
JGI1221J11331_1121684/169-142               CAACCUCUGGCG..AAAAC.......CGUGAAUGUUG
JFJP01038398.1/17693-17720                  CAACCUCUGGCG..AAAAC.......CGUGAAUGUUG
JGI26054J46599_1167877/72-99                CAACCUCUGGCG..AAAAC.......CGUGAAUGUUG
LWFCAnN_GO09JKT02FQCFO/32-59                CAACCUCUGGCG..AAAAC.......CGUGAAUGUUG
LM20APR2010E_c18959/172-145                 CAACCUCUGGCG..AAAAC.......CGUGAAUGUUG
KGI_S1_ANT02_95m_c10072419/199-172          CAACCUCUGGCG..AAAAC.......CGUGAAUGUUG
JGI1221J11331_1000410/13452-13479           CAACCUCUGGCG..AAAAC.......CGUGAAUGUUG
JGI24770J26754_10209365/67-94               CAACCUCUGGCG..AAAAC.......CGUGAAUGUUG
LWAeNNiAF_GBUVFP102GIQM4/107-80             CAACCUCUGGCG..AAAAC.......CGUGAAUGUUG
GXP7IEG01DK1RD/62-89                        CAACCUCUGGCG..AAAAC.......CGUGAAUGUUG
TB_FS08_3DRAFT_1076085/419-392              CAACCUCUGGCG..AAAAC.......CGUGAAUGUUG
KGI_S1_ANT02_95m_c10077220/767-794          CAACCUCUGGCG..AAAAC.......CGUGAAUGUUG
SR_TTP_S3_1011262/257-230                   CAACCUCUGGCG..AAAAC.......CGUGAAUGUUG
CETR01086737.1/288-261                      CAACCUCUGGCG..AAAAC.......CGUGAAUGUUG
JGI12421J11937_10000023/29464-29437         CAACCUCUGGCG..AAAAC.......CGUGAAUGUUG
JGI25911J50253_10733752/166-139             CAACCUCUGGCG..AAAAC.......CGUGAAUGUUG
_GVICOHK01DYU3D/65-38                       CAACCUCUGGCG..AAAAC.......CGUGAAUGUUG
KGI_S1_ANT02_95m_c10073298/760-787          CAACCUCUGGCG..AAAAC.......CGUGAAUGUUG
LV_Brine_h2_0102_1044952/61-88              CAACCUCUGGCG..AAAAC.......CGUGAAUGUUG
PBR_1111292/3885-3912                       CAACCUCUGGCG..AAAAC.......CGUGAAUGUUG
JGI25910J50241_10023455/23-50               CAACCUCUGGCG..AAAAC.......CGUGAAUGUUG
LWFCAn_GLO1YSU01DQOFC/166-139               CAACCUCUGGCG..AAAAC.......CGUGAAUGUUG
NZ_AUGO01000009.1/122444-122471             CAACCUCUGGCG..AAAAC.......CGUGAAUGUUG
TB_PC08_66_10000538/14971-14998             CAACCUCUGGCG..AAAAC.......CGUGAAUGUUG
CESI01032264.1/1988-2015                    UAACCUCUGGCGA.UAA........UCGUGGAUGUUA
Antartic2_1044867/57-30                     UAACCUCUGGCGA.UAA........UCGUGGAUGUUA
JGI20156J14371_10138076/258-231             UAACCUCUGGCGA.UCA........UCGUGGAUGUUG
CERM01033640.1/3672-3699                    UAACCUCUGGCGA.UAA........UCGUGGAUGUUG
CESO01224126.1/67-40                        UAACCUCUGGCGA.UAA........UCGUGGAUGUUG
CERM01182019.1/636-663                      UAACCUCUGGCGA.UAA........UCGUGGAUGUUG
DelMOSum2010_c10004802/3737-3764            UAACCUCUGGCGA.UAA........UCGUGGAUGUUG
JGI20160J14292_10003823/1395-1422           UAACCUCUGGCGA.UAA........UCGUGGAUGUUG
DelMOSum2010_c10005021/5906-5879            UAACCUCUGGCGA.UAA........UCGUGGAUGUUG
JGI20157J14317_10641510/167-140             UAACCUCUGGCGA.UAA........UCGUGGAUGUUG
JGI20154J14316_10003287/9143-9170           CAACCUCUGGCGA.AAA........UCGUGAAUGUUG
CESF01069914.1/3709-3736                    CAACCUCUGGCGA.AAA........UCGUGAAUGUUG
3300001197_1005977/3403-3430                CAACCUCUGGCGA.AAA........UCGUGAAUGUUG
JGI24723J26617_10020059/30-3                CAACCUCUGGCGA.AAA........UCGUGAAUGUUG
DelMOSum2011_c10017080/3029-3056            CAACCUCUGGCGA.AAA........UCGUGAAUGUUG
NZ_JACC01000002.1/197695-197722             CAACCUCUGGCGA.AAA........UCGUGAAUGUUG
SI39nov09_120m_c1067562/410-437             CAACCUCUGGCGA.AAA........UCGUGAAUGUUG
CESI01135903.1/37-10                        CAACCUCUGGCGA.AAA........UCGUGAAUGUUG
CETR01240919.1/43-70                        CAACCUCUGGCGA.AAA........UCGUGAAUGUUG
JGI24723J26617_10024281/2550-2523           CAACCUCUGGCGA.AAA........UCGUGAAUGUUG
NZ_AFPB01000181.1/41364-41337               CAACCUCUGGCGA.AAA........UCGUGAAUGUUG
NZ_AQRA01000009.1/19513-19486               CAACCUCUGGCGA.AAA........UCGUGAAUGUUG
SA_S1_NOR08_45m_c10624926/92-65             CAACCUCUGGCGA.AAA........UCGUGAAUGUUG
DelMOSum2010_c10001221/15564-15591          CAACCUCUGGCGA.AAA........UCGUGAAUGUUG
CERM01031204.1/3510-3483                    CAACCUCUGGCGA.AAA........UCGUGAAUGUUG
CEVO01049684.1/87-60                        CAACCUCUGGCGA.AAA........UCGUGAAUGUUG
3300001197_1020214/102-75                   CAACCUCUGGCGA.AAA........UCGUGAAUGUUG
JGI24724J26744_10266378/318-291             CAACCUCUGGCGA.AAA........UCGUGAAUGUUG
NZ_HG315671.1/2869946-2869973               CAACCUCUGGCGA.AAA........UCGUGAAUGUUG
SA_S1_NOR08_45m_c10036615/52-25             CAACCUCUGGCGA.AAA........UCGUGAAUGUUG
CERM01065147.1/4841-4814                    CAACCUCUGGCGA.AAA........UCGUGAAUGUUG
CESU01000186.1/4638-4611                    CAACCUCUGGCGA.AAA........UCGUGAAUGUUG
CEWR01293092.1/4692-4665                    CAACCUCUGGCGA.AAA........UCGUGAAUGUUG
JGI24723J26617_10804348/30-3                CAACCUCUGGCGA.AAA........UCGUGAAUGUUG
NZ_JACB01000004.1/19600-19573               CAACCUCUGGCGA.AAA........UCGUGAAUGUUG
DelMOSum2010_c10203686/55-82                CAACCUCUGGCGA.AAA........UCGUGAAUGUUG
DelMOWin2010_c10009783/4961-4934            CAACCUCUGGCGA.AAA........UCGUGAAUGUUG
NZ_AJXL01000094.1/14222-14195               UAACCUCUGGCG..AGAUC.......CGCGUAUGUUG
KGI_S1_ANT01_95m_c10053628/1010-1037        UAACCUCUGGCG..AGAUC.......CGCGUAUGUUG
KGI_S2_ANT04_2345m_c1008646/1380-1353       UAACCUCUGGCG..AGAUC.......CGCGUAUGUUG
KGI_S1_ANT01_95m_c10161490/312-339          UAACCUCUGGCG..AGAUC.......CGCGUAUGUUG
JGI20157J14317_10035387/911-938             UAACCUCUGACGA.GAU........UCGUGUAUGUUG
JGI20157J14317_10082171/919-946             UAACCUCUGACGA.GAU........UCGUGUAUGUUG
SRS018157_Baylor_scaffold_84048/8172-8145   UAACCUCUGACGA.GAG........UCGUGUAUGUUG
SRS051941_LANL_scaffold_40129/359-386       UAACCUCUGACGA.GAG........UCGUGUAUGUUG
Buccal_mucosa_LANL_C64921346/256-283        UAACCUCUGACGA.GAG........UCGUGUAUGUUG
SRS015044_WUGC_scaffold_8201/78-105         UAACCUCUGACGA.GAG........UCGUGUAUGUUG
SRS024087_C3545532/415-442                  UAACCUCUGACGA.GAG........UCGUGUAUGUUG
SRS011126_Baylor_scaffold_17978/2727-2754   UAACCUCUGACGA.GAG........UCGUGUAUGUUG
SRS018157_Baylor_scaffold_18962/6563-6590   UAACCUCUGGCGA.GAG........UCGUGUAUGUUG
JGI24768J34885_10247260/433-460             CAACCUCUGGCG..AGAUC.......CGUGUAUGUUG
JCVI_SCAF_1101668160045/894-921             CAACCUCUGGCG..AGAAC.......CGUGAAUGUUG
SwRhRL2b_contig_2171902/1146-1173           CAACCUCUGGCG..AGAAC.......CGUGAAUGUUG
PBDCA2_GBB5CE401BK0D1_left/27-54            CAACCUCUGGCG..AGAAC.......CGUGAAUGUUG
NZ_JATV01000027.1/3805-3832                 CAACCUCUGGCG..AGAAC.......CGUGAAUGUUG
JGI25913J50563_1001466/819-846              CAACCUCUGGCG..AGAAC.......CGUGAAUGUUG
3300000052_140975/3211-3184                 CAACCUCUGGCG..AGAAC.......CGUGAAUGUUG
G312J29652_10012531/1124-1097               CAACCUCUGGCG..AGAAC.......CGUGAAUGUUG
KGI_S1_ANT02_95m_c10000047/11017-10990      UAACCUCUGGCG..AGAUA.......CGCGAAUGUUG
JGI24770J26754_10206717/89-116              UAACCUCUGGCG..AGAUC.......CGCGAAUGUUG
TFO_HY__Contig_1126/12214-12241             CAACCUCUGACG..AGAUA.......CGUGAAAGUUG
NZ_JQNJ01000001.1/4092805-4092832           CAACCUCUGACG..AGAUA.......CGUGAAAGUUG
P_1C_Sed_3_UnCty_1133928/236-209            CAACCUCUGACG..AGAUA.......CGUGAAUGUUG
NC_016510.2/2920503-2920530                 CAACCUCUGGCGA.GAA........UCGUGCAUGUUG
NZ_AUMK01000014.1/41792-41765               CAACCUCUGGCGA.GAA........UCGUGAAUGUUG
JGI24023J19991_10023870/1433-1406           CAACCUCUGGCGA.GAA........UCGUGAAUGUUG
JGI24724J26744_10048212/212-239             CAACCUCUGGCGA.GAA........UCGUGAAUGUUG
TrichMG_c100001/14774-14747                 CAACCUCUGGCGA.GAA........UCGUGAAUGUUG
NZ_ATMR01000180.1/83347-83374               CAACCUCUGGCGA.GAA........UCGUGAAUGUUG
AglaG_GBVDVLI01B3NQO/163-136                UAACCUCUGGCG..AAAUA.......CGUGCAUGUUG
ElkS_mat_MD6A_1003775/3249-3222             UAACCUCUGGCG..AAAUA.......CGUGAAUGUUG
CERE01152256.1/629-656                      UAACCUCUGGCG..AAAUA.......CGUGAAUGUUG
NZ_AULQ01000006.1/14032-14005               UAACCUCUGGCG..AAAUA.......CGUGAAUGUUG
JGI24723J26617_10002074/4096-4069           CAACCUCUGGCG..AGAAA.......CGUGAAUGUUG
NZ_AUHF01000008.1/262596-262623             UAACCUCUGGCG..AGAAA.......CGUGCAUGUUG
NZ_JADR01000006.1/9045-9018                 UAACCUCUGGCG..AGAAA.......CGUGAAUGUUG
wf3_AHAI14839_x1/659-686                    UAACCUCUGGCG..AGAUA.......CGUGAAUGUUA
CEGD01004528.1/427-400                      UAACCUCUGGCG..AGAUA.......CGUGAAUGUUA
BS_KBA_SWE21_205m_10562486/229-202          UAACCUCUGGCG..AGAUA.......CGUGAAUGUUA
wf3_Contig6796/1463-1490                    UAACCUCUGGCG..AGAUA.......CGUGAAUGUUA
NZ_JNCP01000011.1/2791-2818                 CAACCUCUGGCG..AGAUC.......CGUGAAUGUUG
KGI_S1_ANT01_95m_c10010682/3821-3848        CAACCUCUGGCG..AGAUC.......CGUGAAUGUUG
NZ_KE384377.1/10971-10944                   CAACCUCUGGCG..AGAUC.......CGUGAAUGUUG
NZ_JQJY01000004.1/576152-576179             CAACCUCUGGCG..AGAUC.......CGUGAAUGUUG
NZ_AHKF01000018.1/29890-29863               CAACCUCUGGCG..AGAUC.......CGUGAAUGUUG
NZ_AKZQ01000002.1/95707-95680               CAACCUCUGGCG..AGAUC.......CGUGAAUGUUG
NZ_JASY01000001.1/715110-715137             CAACCUCUGGCG..AGAUC.......CGUGAAUGUUG
NZ_LEKS01000006.1/39097-39070               UAACCUCUGGCG..AGAUC.......CGUGAAUGUUA
NZ_AUDO01000011.1/15707-15680               UAACCUCUGGCG..AGAUC.......CGUGAAUGUUA
NZ_JPRL01000001.1/2564906-2564933           UAACCUCUGGCG..AGAUC.......CGUGAAUGUUA
SA_S1_NOR08_45m_c10539000/115-88            UAACCACUGGCG..AGAUA.......CGUGAAUGUUG
NZ_KI912445.1/8860-8833                     UAACCUCUGGCG..AGAUA.......CGUGAAUGUUG
NZ_JADT01000012.1/9076-9049                 UAACCUCUGGCG..AGAUA.......CGUGAAUGUUG
BS_KBA_SWE12_21m_c10000785/8390-8363        UAACCUCUGGCG..AGAUA.......CGUGAAUGUUG
NZ_JHZX01000001.1/3745903-3745876           UAACCUCUGGCG..AGAUA.......CGUGAAUGUUG
CEUX01158018.1/198-171                      UAACCUCUGGCG..AGAUA.......CGUGAAUGUUG
NZ_JSYM01000007.1/139958-139985             UAACCUCUGGCG..AGAUC.......CGUGAAUGUUG
NZ_JXQR01000051.1/159915-159942             UAACCUCUGGCG..AGAUC.......CGUGAAUGUUG
KGI_S1_ANT01_95m_c10011075/3112-3139        UAACCUCUGGCG..AGAUC.......CGUGAAUGUUG
KGI_S1_ANT01_95m_c10002779/5614-5587        UAACCUCUGGCG..AGAUC.......CGUGAAUGUUG
NZ_JARP01000001.1/168990-168963             UAACCUCUGGCG..AGAUC.......CGUGAAUGUUG
KGI_S1_ANT01_95m_c10032372/345-372          UAACCUCUGGCG..AGAUC.......CGUGAAUGUUG
ElkS_mat_MD6A_1029448/765-738               UAACCUCUGGCG..AGAUC.......CGUGAAUGUUG
JGI24770J26754_10195704/676-649             UAACCUCUGGCG..AGAUC.......CGUGAAUGUUG
KGI_S1_ANT01_95m_c10062448/418-445          UAACCUCUGGCG..AGAUC.......CGUGAAUGUUG
KGI_S1_ANT01_95m_c10708988/201-228          UAACCUCUGGCG..AGAUC.......CGUGAAUGUUG
KGI_S1_ANT01_95m_c10208214/419-392          UAACCUCUGGCG..AGAUC.......CGUGAAUGUUG
JGI24770J26754_10790136/258-231             UAACCUCUGGCG..AGAUC.......CGUGAAUGUUG
LWAnN_GIDYKCY01DFNMC/24-51                  UAACCUCUGGCG..AGAUC.......CGUGAAUGUUG
NZ_JPRK01000017.1/43000-42973               UAACCUCUGGCG..AGAUC.......CGUGAAUGUUG
NZ_AJLT01000006.1/8930-8903                 UAACCUCUGGCG..AGAUC.......CGUGAAUGUUG
ARMCC_Contig_357991/153-180                 UAACCUCUGGCG..AGAUC.......CGUGAAUGUUG
JGI24770J26754_10441296/303-330             UAACCUCUGGCG..AGAUC.......CGUGAAUGUUG
JGI25920J50251_10022691/1368-1395           UAACCUCUGGCG..AGAUC.......CGUGAAUGUUG
NZ_KE384218.1/1128381-1128354               UAACCUCUGGCG..AGAUC.......CGUGAAUGUUG
NZ_AUEU01000005.1/10099-10072               UAACCUCUGGCG..AGAUC.......CGUGAAUGUUG
NZ_JQMS01000001.1/3749524-3749551           UAACCUCUGGCG..AGAUC.......CGUGAAUGUUG
KVRMV2_102036113/475-448                    UAACCUCUGACG..AGAUA.......CGUGUAUGUUG
NC_020830.1/933043-933070                   UAACCUCUGACG..AGAUA.......CGUGAAUGUUG
CEOF01395880.1/44-17                        UAACCUCUGACG..AUAUC.......CGUGAAUGUUA
SI60aug11_200m_c1101747/140-113             UAACCUCUGACG..AUAUC.......CGUGAAUGUUG
P_1C_Liq_1_UnCty_1069070/219-246            UAACCUCUGACG..AGAUC.......CGUGAAUGUUG
NZ_AUHD01000012.1/8795-8768                 UAACCUCUGACG..AUUUA.......CGUGAAUGUUG
KVRMV2_102150733/448-475                    UAACCUCUGACG..AUAUA.......CGUGAAUGUUG
ElkS_mat_CD2A_1245275/90-63                 CAACCUCUGACG..AGAUC.......CGUGAAUGUUG
JGI25317J35169_1088507/268-241              CAACCGCUGGCG..AGGUC.......CGUGAAUGUUG
NZ_BAEX01000008.1/31090-31063               CAACCUCUGGCG..AGGUC.......CGUGAAUGUUG
CEVI01222985.1/1040-1067                    UAACCUCUGGCG..AGGUC.......CGUGUAUGUUG
JGI11876J14442_10220788/165-192             UAACCUCUGGCG..AGGUC.......CGUGUAUGUUG
ElkS_mat_MD6A_1191826/14-41                 UAACCUCUGGCG..AGGUC.......CGUGUAUGUUG
CENM01024442.1/460-433                      UAACCUCUGGCG..AGGUC.......CGUGAAUGUUG
NZ_JQNQ01000001.1/3054097-3054070           UAACCUCUGGCG..AGGUC.......CGUGAAUGUUG
3300001605_10299261/678-705                 CAACCUCUGACG..AUAAC.......CGUGUAUGUUG
NZ_AUCZ01000004.1/149796-149769             CAACCUCUGACG..AUAAC.......CGUGUAUGUUG
PBR_1002168/6973-7000                       CAACCUCUGACG..AUAAC.......CGUGUAUGUUG
ElkS_mat_CD2A_1001393/6905-6878             CAACCUCUGACG..AUAUC.......CGUGUAAGUUG
CENR01035721.1/297-324                      CAACCUCUGACG..AUAUC.......CGUGUAAGUUG
2200738958/695-668                          CAACCUCUGACG..AUAAC.......CGUGUAAGUUG
NZ_AFOE01000017.1/24032-24005               CAACCUCUGACG..AUAAC.......CGUGUAAGUUG
P_2C_Liq_1_UnCty_1043821/45-18              UAACCGCUGGCGA.AAA........UCGUGAAUGUUA
NZ_JPFK01000002.1/125744-125771             UAACCUCUGGCGA.AAA........UCGUGAAUGUUA
NZ_AUDV01000007.1/8102-8075                 UAACCUCUGGCGA.AAA........UCGUGAAUGUUA
NZ_AUML01000029.1/59901-59928               UAACCUCUGGCGA.AAA........UCGUGAAUGUUA
NZ_AVCS01000013.1/115329-115356             CAACCUCUGACG..AUAAC.......CGUGAAUGUUG
NZ_AVGG01000005.1/168606-168633             CAACCUCUGACG..AUAAC.......CGUGAAUGUUG
NZ_AVBI01000004.1/53904-53931               CAACCUCUGACG..AUAAC.......CGUGAAUGUUG
NZ_AVFO01000024.1/41542-41515               CAACCUCUGACG..AUAAC.......CGUGAAUGUUG
NZ_JNCA01000006.1/95236-95209               UAACCUCUGGCG..AUACC.......CGUGAAUGUUG
NZ_AUDK01000004.1/79117-79090               UAACCUCUGGCG..AUACC.......CGUGAAUGUUG
NZ_CM001837.1/2216219-2216192               UAACCUCUGACG..AUACG.......CGUGAAUGUUG
P_1C_Liq_1_UnCty_1060928/197-224            UAACCUCUGACG..AUACC.......CGUGAAUGUUG
JGI26524J50256_1000640/40528-40555          UAACCUCUGACG..AUAAC.......CGUGAAUGUUG
NCBI_READ_1112777305773/253-226             UAACCUCUGACG..AAAAC.......CGUGAAUGUUG
PBR_1158914/213-240                         UAACCUCUGGCG..AAAAC.......CGUGAAUGUUG
JGI24768J34885_10254432/396-423             UAACCUCUGGCG..AAAAC.......CGUGAAUGUUG
JGI25913J50563_1000388/6034-6007            UAACCUCUGGCG..AAAAC.......CGUGAAUGUUG
NZ_JRHH01000003.1/440802-440775             UAACCUCUGGCG..AAAAC.......CGUGAAUGUUG
CEUK01343367.1/1065-1038                    UAACCUCUGGCG..AAAAC.......CGUGAAUGUUG
JGI24770J26754_10099893/564-591             UAACCUCUGGCG..AAAAC.......CGUGAAUGUUG
JGI25910J50241_10080562/57-84               UAACCUCUGGCG..AAAAC.......CGUGAAUGUUG
CESF01139250.1/371-344                      UAACCUCUGGCG..AAAAC.......CGUGAAUGUUG
NZ_AYXY01000014.1/3873-3846                 UAACCUCUGGCG..AUAAC.......CGUGAAUGUUA
NZ_AUHG01000016.1/9590-9563                 UAACCUCUGGCG..AUAAC.......CGUGAAUGUUG
CEOS01230303.1/1375-1348                    UAACCUCUGGCG..AUAAC.......CGUGAAUGUUG
2227004913/161-197                          UAACCUCUGACGAGAAAAGAGUAGCUCGUGAAUGUUA
TB03JUN2009E__Contig_140630/66-39           UAACCUCUGGCG..AAAAC.......CGUGAAUGUUA
JGI24770J26754_10070249/144-171             UAACCUCUGGCG..AAAAC.......CGUGAAUGUUA
JGI24025J20009_10007707/2829-2802           UAACCUCUGACGA.GAA........UCGUGAAUGUUA
TB_GS09_5_10015365/2511-2484                UAACCUCUGACGA.GAA........UCGUGAAUGUUA
KGI_S1_ANT01_95m_c10107932/100-127          UAACCUCUGACGA.GAA........UCGUGAAUGUUA
SA_S1_NOR05_45m_c10449740/163-136           UAACCUCUGACGA.GAA........UCGUGAAUGUUA
JGI20156J14371_10179980/85-112              UAACCUCUGACGA.GAA........UCGUGAAUGUUA
TDF_MC_ARG01_113m_c1038862/280-253          UAACCUCUGACGA.GAA........UCGUGAAUGUUA
CESO01105902.1/2141-2168                    UAACCUCUGACG..AGAAC.......CGUGAAUGUUA
DelMOWin2010_c10186470/427-454              UAACCUCUGACG..AAAAC.......CGUGAAUGUUA
DelMOSum2010_c10245447/220-193              UAACCACUGACGA.UAA........UCGUGAAUGUUN
JCVI_SCAF_1101668030402/742-769             UAACCACUGACGA.UAA........UCGUGAAUGUUA
JCVI_SCAF_1096627111654/201-228             UAACCACUGACGA.UAA........UCGUGAAUGUUA
SA_S1_NOR08_45m_c10116776/500-473           UAACCUCUGACGA.UAA........UCGUGAAUGUUA
CENP01239202.1/14739-14712                  UAACCUCUGACGA.UAA........UCGUGAAUGUUA
NZ_JH651379.1/2994278-2994251               UAACCUCUGACGA.UAA........UCGUGAAUGUUA
SRS043422_LANL_scaffold_17386/316-289       UAACCUCUGGCGA.AAG........UCGUGAAUGUUG
SRS015947_WUGC_scaffold_22634/8860-8887     UAACCUCUGGCGA.GAG........UCGUGAAUGUUA
KGI_S1_ANT01_95m_c10119168/553-526          UAACCUCUGGCGA.GAA........UCGUGAAUGUUA
KVRMV2_100600626/510-537                    UAACCUCUGGCGA.GAA........UCGUGAAUGUUA
KGI_S2_ANT05_2345m_c1283145/206-179         UAACCUCUGGCGA.GAA........UCGUGAAUGUUA
KGI_S1_ANT01_95m_c10241621/446-419          UAACCUCUGGCGA.GAA........UCGUGAAUGUUA
SRS015440_WUGC_scaffold_57079/459-432       UAACCUCUGGCG..AGGGG.......CGUGAAUGUUG
SRS043018_WUGC_scaffold_66496/2705-2732     UAACCUCUGGCG..AGGGG.......CGUGAAUGUUG
Buccal_mucosa_LANL_C64861354/291-318        UAACCUCUGGCG..AGGGG.......CGUGAAUGUUG
SRS049318_LANL_scaffold_16971/18008-18035   CAACCUCUGGCGA.GAG........UCGUGAAUGUUG
SRS053917_LANL_scaffold_21642/195-168       UAACCUCUGGCGA.GAG........UCGUGAAUGUUG
SRS016541_C1605707/1495-1522                UAACCUCUGGCGA.GAG........UCGUGAAUGUUG
SRS014888_C3105885/94-121                   UAACCUCUGGCGA.GAG........UCGUGAAUGUUG
SRS015755_WUGC_scaffold_30815/386-413       UAACCUCUGGCGA.GAG........UCGUGAAUGUUG
SRS015989_WUGC_scaffold_19659/95-68         UAACCUCUGGCGA.GAG........UCGUGAAUGUUG
SRS016575_Baylor_scaffold_9392/196-169      UAACCUCUGGCGA.GAG........UCGUGAAUGUUG
SRS015762_C3674485/8573-8546                UAACCUCUGGCGA.GAG........UCGUGAAUGUUG
SRS020862_C943009/41-14                     UAACCUCUGGCGA.GAG........UCGUGAAUGUUG
SRS023358_LANL_scaffold_6552/284-311        UAACCUCUGGCGA.GAG........UCGUGAAUGUUG
SRS050244_LANL_scaffold_96048/316-289       UAACCUCUGGCGA.GAG........UCGUGAAUGUUG
NZ_AKFR01000031.1/313220-313193             UAACCUCUGGCGA.GAG........UCGUGAAUGUUG
SRS023930_C2193178/1147-1174                UAACCUCUGGCGA.GAG........UCGUGAAUGUUG
SRS013723_Baylor_scaffold_18285/2329-2302   UAACCUCUGGCGA.GAG........UCGUGAAUGUUG
SRS014888_C3086477/650-677                  UAACCUCUGGCGA.GAG........UCGUGAAUGUUG
SRS016200_C2186320/683-710                  UAACCUCUGGCGA.GAG........UCGUGAAUGUUG
SRS019128_WUGC_scaffold_9518/98-71          UAACCUCUGGCGA.GAG........UCGUGAAUGUUG
SRS022536_LANL_scaffold_19907/4308-4335     UAACCUCUGGCGA.GAG........UCGUGAAUGUUG
SRS047265_WUGC_scaffold_12298/1403-1430     UAACCUCUGGCGA.GAG........UCGUGAAUGUUG
NZ_GL573160.1/1092618-1092645               UAACCUCUGGCGA.GAG........UCGUGAAUGUUG
SRS015064_C1629213/175-148                  UAACCUCUGGCGA.GAG........UCGUGAAUGUUG
SRS015985_C1503945/334-307                  UAACCUCUGGCGA.GAG........UCGUGAAUGUUG
SRS023841_Baylor_scaffold_1736/704-731      UAACCUCUGGCGA.GAG........UCGUGAAUGUUG
SRS011243_Baylor_scaffold_38886/160-133     UAACCUCUGGCGA.GAG........UCGUGAAUGUUG
SRS013723_Baylor_scaffold_75255/295-268     UAACCUCUGGCGA.GAG........UCGUGAAUGUUG
SRS015215_WUGC_scaffold_9005/288-261        UAACCUCUGGCGA.GAG........UCGUGAAUGUUG
SRS015797_WUGC_scaffold_26726/97-124        UAACCUCUGGCGA.GAG........UCGUGAAUGUUG
SRS016092_WUGC_scaffold_23364/5266-5293     UAACCUCUGGCGA.GAG........UCGUGAAUGUUG
SRS013950_C2181950/72-45                    UAACCUCUGGCGA.GAG........UCGUGAAUGUUG
SRS022602_Baylor_scaffold_10139/838-811     UAACCUCUGGCGA.GAG........UCGUGAAUGUUG
SRS022530_LANL_scaffold_63608/33016-32989   UAACCUCUGGCGA.GAG........UCGUGAAUGUUG
SRS023595_Baylor_scaffold_90932/332-359     UAACCUCUGGCGA.GAG........UCGUGAAUGUUG
SRS063215_C2182525/130-157                  UAACCUCUGGCGA.GAG........UCGUGAAUGUUG
SRS015540_C1108360/184-211                  UAACCUCUGGCGA.GAG........UCGUGAAUGUUG
SRS011098_Baylor_scaffold_10766/140-167     UAACCUCUGGCGA.GAG........UCGUGAAUGUUG
SRS013836_Baylor_scaffold_6509/524-497      UAACCUCUGGCGA.GAG........UCGUGAAUGUUG
SRS015989_WUGC_scaffold_4470/307-334        UAACCUCUGGCGA.GAG........UCGUGAAUGUUG
SRS018145_Baylor_scaffold_33633/64-91       UAACCUCUGGCGA.GAG........UCGUGAAUGUUG
SRS021960_C2154761/379-406                  UAACCUCUGGCGA.GAG........UCGUGAAUGUUG
SRS024441_LANL_scaffold_52434/78-105        UAACCUCUGGCGA.GAG........UCGUGAAUGUUG
SRS050628_C1898890/986-959                  UAACCUCUGGCGA.GAG........UCGUGAAUGUUG
NZ_KE150490.1/376575-376548                 UAACCUCUGGCGA.GAG........UCGUGAAUGUUG
Buccal_mucosa_LANL_scaffold_29579/329-356   UAACCUCUGGCGA.GAG........UCGUGAAUGUUG
NZ_ATTM01000004.1/10713-10740               UAACCUCUGGCG..AAAGG.......CGUGAAUGUUG
NZ_AUDN01000020.1/101805-101778             UAACCUCUGGCG..AAAGG.......CGUGUAUGUUG
SRS017227_Baylor_scaffold_48001/401-374     UAACCUCUGGCG..AGAGG.......CGUGAAUGUUG
SRS055401_LANL_scaffold_34300/163-136       UAACCUCUGGCG..AGAGG.......CGUGAAUGUUG
SRS013949_C3524448/60-87                    UAACCUCUGGCG..AGAGG.......CGUGAAUGUUG
SRS063932_LANL_scaffold_105541/28523-28550  UAACCUCUGGCG..AGAGG.......CGUGAAUGUUG
CEOS01042827.1/20258-20231                  CAACCUCUGGCGA.AAA........UCGCGAACGUUG
CENM01019596.1/258-231                      CAACCUCUGGCGA.AAA........UCGCGAACGUUG
LGVF01495366.1/36-63                        CAACCUCUGGCGA.GAA........UCGCGAAUGUUG
NZ_AUHX01000001.1/133740-133713             CAACCUCUGGCGA.UAG........UCGCGAAUGUUG
CEOS01168860.1/192-219                      CAACCUCUGGCGA.UAG........UCGCGAAUGUUG
CEVF01118313.1/339-312                      CAACCUCUGGCGA.UAG........UCGCGAAUGUUG
TahiMoana_1030440/764-737                   CAACCUCUGGCGA.UAG........UCGCGAAUGUUG
JGI11881J13070_1029301/172-199              CAACCUCUGGCGA.UAG........UCGCGAAUGUUG
NZ_JPOL01000003.1/201753-201780             CAACCUCUGGCGA.UAA........UCGCGAAUGUUG
JGI1221J11331_1178417/266-293               CAACCUCUGGCGA.UAA........UCGCGAAUGUUG
SA_S1_NOR08_45m_c10151176/451-424           CAACCUCUGGCGA.AAA........UCGCGAAUGUUG
SA_S1_NOR08_45m_c10000441/12622-12649       CAACCUCUGGCGA.AAA........UCGCGAAUGUUG
SA_S1_NOR05_45m_c10040916/1024-997          CAACCUCUGGCGA.AAA........UCGCGAAUGUUG
NZ_JACA01000020.1/179901-179928             CAACCUCUGGCGA.AAA........UCGCGAAUGUUG
JGI25920J50251_10000870/9504-9477           CAACCUCUGGCG..AAAUC.......CGCGAAUGUUG
JGI25909J50240_1100786/75-102               CAACCUCUGGCG..AAAUC.......CGCGAAUGUUG
JGI25911J50253_10030107/69-96               CAACCUCUGGCG..AAAUC.......CGCGAAUGUUG
JGI25912J50252_10144474/133-160             CAACCUCUGGCG..AAAUC.......CGCGAAUGUUG
JGI25908J49247_10036170/1268-1241           CAACCUCUGGCG..AAAUC.......CGCGAAUGUUG
NZ_AUBG01000016.1/27656-27683               CAACCUCUGGCG..AAAAC.......CGCGAAUGUUG
CETR01021789.1/7980-7953                    CAACCUCUGGCG..AAAAC.......CGCGAAUGUUG
JGI24723J26617_10120000/312-339             CAACCUCUGGCG..AAAAC.......CGCGAAUGUUG
JGI24724J26744_10003103/7169-7142           CAACCUCUGGCG..AAAAC.......CGCGAAUGUUG
NZ_JMLU01000004.1/158055-158082             CAACCUCUGGCG..AUAGA.......CGUGUAUGUUG
3300001592_10082624/375-348                 CAACCUCUGGCG..AUAGA.......CGUGUAUGUUG
3300001605_10000472/597-570                 CAACCUCUGGCG..AUAGA.......CGUGUAUGUUG
3300001592_10006511/11374-11401             CAACCUCUGGCG..AUAGA.......CGUGUAUGUUG
NZ_AAXX01000003.1/173796-173769             CAACCUCUGGCG..AUAGA.......CGUGUAUGUUG
NZ_LBMG01000057.1/26887-26914               UAACCUCUGGCG..AUAGA.......CGUGAAUGUUG
NZ_DS544873.1/1877186-1877213               UAACCUCUGGCG..AUAGA.......CGUGAAUGUUG
NZ_LBMH01000008.1/5300-5273                 UAACCUCUGGCG..AUAGA.......CGUGAAUGUUG
TB_FS06_10DRAFT_1000005/81339-81366         UAACCUCUGGCG..AUAGA.......CGUGUAUGUUA
JGI20151J14362_10264229/319-292             UAACCUCUGGCG..AUAGA.......CGUGUAUGUUG
JGI25920J50251_10088380/139-166             CAACCUCUGGCG..AAAGA.......CGUGGAUGUUG
NC_017025.1/992421-992394                   CAACCUCUGGCG..AAAGA.......CGUGUAUGUUG
CESJ01019018.1/182-155                      UAACCGCUGACGA.UAA........UCGUGGAUGUUA
CEWG01277609.1/481-454                      UAACCGCUGACGA.UAA........UCGUGGAUGUUA
CESM01468209.1/344-317                      UAACCGCUGACGA.UAA........UCGUGGAUGUUA
2236876007_0430719/198-225                  UAACCGCUGACGA.UAA........UCGUGGAUGUUA
CETY01043148.1/6005-5978                    UAACCGCUGACGA.CAA........UCGUGUAUGUUA
DelMOSum2010_c10221712/321-348              UAACCGCUGACGA.UAA........UCGUGUAUGUUA
JGI20156J14371_10001449/17641-17668         UAACCGCUGACGA.UAA........UCGUGUAUGUUA
JGI20160J14292_10134963/298-271             UAACCGCUGACGA.UAA........UCGUGUAUGUUA
JGI20156J14371_10182376/65-38               UAACCGCUGACGA.UAA........UCGUGCAUGUUG
2236876001_539343/237-264                   UAACCGCUGACGA.UAA........UCGUGUAUGUUG
CESU01013805.1/6882-6909                    UAACCGCUGACGA.UCA........UCGUGAAUGUUG
CESI01075687.1/1194-1167                    UAACCGCUGACGA.UCA........UCGUGAAUGUUG
CEVG01321748.1/522-549                      UAACCGCUGACGA.UAA........UCGUGAAUGUUG
A09P04_1300_Sequence0000000262/5688-5715    UAACCGCUGACGA.UAA........UCGUGAAUGUUG
CENF01216542.1/866-893                      UAACCGCUGACGA.UAA........UCGUGAAUGUUG
CETV01076215.1/63-90                        UAACCGCUGACGA.UAA........UCGUGAAUGUUG
JCVI_SCAF_1096627109417/201-228             UAACCGCUGACGA.UAA........UCGUGAAUGUUG
SI60aug11_100m_c1000185/69-96               UAACCGCUGACGA.UAA........UCGUGAAUGUUG
CESI01023758.1/17726-17699                  UAACCGCUGACGA.UAA........UCGUGAAUGUUG
CERR01132098.1/302-329                      UAACCGCUGACGA.UAA........UCGUGAAUGUUG
SI47jul10_100m_c1001824/4900-4873           UAACCGCUGACGA.UAA........UCGUGAAUGUUG
CESE01030659.1/2760-2787                    UAACCGCUGACGA.UAA........UCGUGAAUGUUG
CEWR01159442.1/4928-4955                    UAACCGCUGACGA.UAA........UCGUGAAUGUUG
CEOP01456443.1/1734-1707                    UAACCGCUGACGA.UAA........UCGUGAAUGUUG
CETQ01273970.1/129-102                      UAACCGCUGACGA.UAA........UCGUGAACGUUA
CETK01030187.1/60-87                        UAACCGCUGACGA.UAA........UCGUGAACGUUA
CETA01078260.1/1931-1958                    UAACCGCUAACGA.UAA........UCGUGAAUGUUA
CESM01008740.1/6469-6496                    UAACCGCUAACGA.UAA........UCGUGAAUGUUA
CENZ01369401.1/254-227                      UAACCGCUGACGA.UAA........UCGUGAAUGUUA
CEQF01051053.1/1217-1244                    UAACCGCUGACGA.UAA........UCGUGAAUGUUA
CEQY01193862.1/1759-1732                    UAACCGCUGACGA.UAA........UCGUGAAUGUUA
CERR01235002.1/163-190                      UAACCGCUGACGA.UAA........UCGUGAAUGUUA
NZ_LDAS01000001.1/695657-695630             CAACCUCUGACGA.GAA........UCGUGAAAGUUG
JGI24723J26617_10397431/150-177             UAACCUCUGACGA.UAA........UCGUGAAAGUUG
JGI24724J26744_10000071/8106-8079           UAACCUCUGACGA.UAA........UCGUGAAAGUUG
BS_KBA_SWE12_21m_c10564765/114-141          UAACCUCUGGCGA.AAA........UCGUGCAUGUUG
BS_KBA_SWE02_21m_10243122/247-220           UAACCUCUGGCGA.AAA........UCGUGCAUGUUG
NZ_AFXZ01000061.1/9495-9468                 UAACCUCUGGCGA.AAA........UCGUGCAUGUUG
CESI01155152.1/1312-1285                    UAACCUCUGACGA.AAA........UCGUGCAUGUUG
JCVI_SCAF_1096627904983/1367-1394           UAACCUCUGACGA.AAA........UCGUGCAUGUUG
JGI20152J14361_10239717/202-229             UAACCUCUGACGA.AAA........UCGUGCAUGUUG
CESI01144570.1/19660-19687                  UAACCUCUGACGA.AAA........UCGUGCAUGUUG
JGI20156J14371_10001677/8441-8468           UAACCUCUGACGA.AAA........UCGUGCAUGUUG
CERI01069492.1/3368-3395                    UAACCUCUGACGA.AAA........UCGUGCAUGUUG
CESI01307738.1/4623-4596                    UAACCUCUGACGA.AAA........UCGUGCAUGUUG
DelMOSum2010_c10000810/24769-24742          UAACCUCUGACGA.AAA........UCGUGCAUGUUG
JGI20160J14292_10000029/74902-74929         UAACCUCUGACGA.AAA........UCGUGCAUGUUG
NCBI_BBAY_READ_1105898016080/698-671        UAACCUCUGACGA.AAA........UCGUGCAUGUUG
KGI_S1_ANT03_95m_c1092068/85-112            UAACCUCUGACGA.AAA........UCGUGCAUGUUG
CENF01157472.1/115-142                      UAACCGCUGACGA.AAA........UCGUGAAUGUUG
TB_GS09_5_10001116/8952-8979                UAACCGCUGACGA.AAA........UCGUGAAUGUUG
LGVF01492896.1/734-707                      UAACCUCUGACGA.GAA........UCGUGAAUGUUG
LGVC01057912.1/723-696                      UAACCUCUGACGA.GAA........UCGUGAAUGUUG
LGVD01061935.1/3177-3204                    UAACCUCUGACGA.GAA........UCGUGAAUGUUG
JGI24023J19991_10018257/2685-2658           UAACCUCUGACGA.GAA........UCGUGAAUGUUG
SA_S1_NOR08_45m_c10644258/115-142           UAACCUCUGACGA.GAA........UCGUGAAUGUUG
BS_KBA_SWE12_21m_c10053575/952-925          UAACCUCUGACGA.AAA........UCGUGAAUGUUG
BS_KBA_SWE12_21m_c10000793/3415-3442        UAACCUCUGACGA.AAA........UCGUGAAUGUUG
SA_S1_NOR05_45m_c10006399/2424-2397         UAACCUCUGACGA.AAA........UCGUGAAUGUUG
SA_S1_NOR05_45m_c10357957/172-199           UAACCUCUGACGA.AAA........UCGUGAAUGUUG
SA_S1_NOR08_45m_c10420270/193-220           UAACCUCUGACGA.AAA........UCGUGAAUGUUG
TDF_OR_ARG04_113m_c1012125/552-579          UAACCUCUGACGA.AAA........UCGUGAAUGUUG
BS_KBA_SWE02_21m_10037748/1195-1168         UAACCUCUGACGA.AAA........UCGUGAAUGUUG
3300000558_10149016/188-161                 UAACCUCUGACGA.AAA........UCGUGAAUGUUG
JGI24025J20009_10008154/4607-4634           UAACCUCUGACGA.AAA........UCGUGAAUGUUG
JGI24023J19991_10004490/7709-7736           UAACCUCUGACGA.AAA........UCGUGAAUGUUG
JGI24023J19991_10080503/958-931             UAACCUCUGACGA.AAA........UCGUGAAUGUUG
JGI24723J26617_10180956/346-373             UAACCUCUGACGA.AAA........UCGUGAAUGUUG
KGI_S1_ANT01_95m_c10580845/177-204          UAACCUCUGACGA.AAA........UCGUGAAUGUUG
SA_S1_NOR05_45m_c10210261/309-282           UAACCUCUGACGA.AAA........UCGUGAAUGUUG
SA_S1_NOR08_45m_c10537755/218-191           UAACCUCUGACGA.AAA........UCGUGAAUGUUG
BS_KBA_SWE02_21m_10201411/197-170           UAACCUCUGACGA.AAA........UCGUGAAUGUUG
JGI24023J19991_10000890/13567-13594         UAACCUCUGACGA.AAA........UCGUGAAUGUUG
JGI24023J19991_10066851/58-31               UAACCUCUGACGA.AAA........UCGUGAAUGUUG
JGI24723J26617_10016062/2589-2562           UAACCUCUGACGA.AAA........UCGUGAAUGUUG
SA_S2_NOR13_50m_c1002773/505-532            UAACCUCUGACGA.AAA........UCGUGAAUGUUG
BS_KBA_SWE12_21m_c10023034/75-102           UAACCUCUGACGA.AAA........UCGUGAAUGUUG
TDF_MC_ARG01_113m_c1073913/277-250          UAACCUCUGACGA.AAA........UCGUGAAUGUUG
SA_S1_NOR05_45m_c10164455/247-220           UAACCUCUGACGA.AAA........UCGUGAAUGUUG
SA_S1_NOR08_45m_c10222535/399-426           UAACCUCUGACGA.AAA........UCGUGAAUGUUG
KGI_S2_ANT04_2345m_c1080213/311-284         UAACCUCUGACGA.AAA........UCGUGAAUGUUG
SA_S1_NOR05_45m_c10033322/654-627           UAACCUCUGACGA.AAA........UCGUGAAUGUUG
DelMOSum2010_c10000022/68552-68579          UAACCUCUGACGA.AAA........UCGUGAAUGUUG
JGI24024J18818_10003851/4397-4370           UAACCUCUGACGA.AAA........UCGUGAAUGUUG
AMQJ01014829.1/152-179                      UAACCUCUGACGA.AAA........UCGUGAAUGUUG
JGI24023J19991_10000724/16241-16214         UAACCUCUGACGA.AAA........UCGUGAAUGUUG
JGI24023J19991_10020737/942-915             UAACCUCUGACGA.AAA........UCGUGAAUGUUG
JGI24724J26744_10238812/132-159             UAACCUCUGACGA.AAA........UCGUGAAUGUUG
GYQO9XB02HASQ4/72-99                        UAACCUCUGACGA.AAA........UCGUGAAUGUUG
SA_S2_NOR13_50m_c1000423/7317-7290          UAACCUCUGACGA.AAA........UCGUGAAUGUUG
SA_S1_NOR08_45m_c10776056/93-120            UAACCUCUGACGA.AAA........UCGUGAAUGUUG
KGI_S2_ANT04_2345m_c1093702/353-326         UAACCUCUGACGA.AAA........UCGUGAAUGUUG
JGI24024J18818_10091357/178-205             UAACCUCUGACGA.AAA........UCGUGAAUGUUG
JGI24023J19991_10004817/8687-8714           UAACCUCUGACGA.AAA........UCGUGAAUGUUG
JGI24724J26744_10028319/646-673             UAACCUCUGACGA.AAA........UCGUGAAUGUUG
JGI25321J39296_1005427/539-512              UAACCUCUGACGA.AAA........UCGUGAAUGUUG
KGI_S1_ANT01_95m_c10099108/675-648          UAACCUCUGACGA.AAA........UCGUGAAUGUUG
JGI20152J14361_10116815/44-17               UAACCUCUGACGA.GAA........UCGUGAAAGUUA
CESJ01024341.1/209-182                      UAACCUCUGACGA.GAA........UCGUGAAAGUUA
2236876010_0042617/400-373                  UAACCUCUGACGA.GAA........UCGUGAAAGUUA
CESE01142542.1/615-588                      UAACCUCUGACGA.GAA........UCGUGAAAGUUA
SI47jul10_100m_c1098063/194-221             UAACCUCUGACGA.GAA........UCGUGAAAGUUA
SI34jun09_100m_1117558/60-33                UAACCUCUGACGA.GAA........UCGUGAAAGUUA
JGI20154J14316_10134296/50-23               UAACCUCUGACGA.GAA........UCGUGAAAGUUA
A09P04500a_Sequence0000006337/1219-1192     UAACCUCUGACGA.GAA........UCGUGAAAGUUA
2236876010_0103866/296-269                  UAACCUCUGACGA.GAA........UCGUGAAAGUUA
2236876010_0516017/121-94                   UAACCUCUGACGA.GAA........UCGUGAAAGUUA
JGI20152J14361_10035731/36-9                UAACCUCUGACGA.AAA........UCGUGAAAGUUA
JGI20154J14316_10050212/864-891             UAACCUCUGACGA.AAA........UCGUGAAAGUUA
DelMOSum2010_c10404944/225-252              UAACCUCUGACGA.AAA........UCGUGAAAGUUA
JGI20160J14292_10015444/915-888             UAACCUCUGACGA.AAA........UCGUGAAAGUUA
JGI20152J14361_10058556/907-880             UAACCUCUGACGA.AAA........UCGUGAAAGUUA
JGI20151J14362_10017387/622-595             UAACCUCUGACGA.AAA........UCGUGAAAGUUA
SA_S1_NOR05_45m_c10078427/539-512           UAACCUCUGACGA.AAA........UCGUGAAAGUUG
KGI_S2_ANT05_2345m_c1126697/69-96           UAACCUCUGACGA.AAA........UCGUGAAAGUUG
DelMOWin2010_c10293423/119-92               UAACCUCUGACGA.AAA........UCGUGAAAGUUG
SA_S1_NOR05_45m_c10023438/31-58             UAACCUCUGACGA.AAA........UCGUGAAAGUUG
SA_S2_NOR15_50m_c10177335/332-359           UAACCUCUGACGA.AAA........UCGUGAAAGUUG
wf3_Contig6924/1855-1882                    UAACCUCUGACGA.AAA........UCGUGAAAGUUG
SA_S2_NOR13_50m_c1013867/488-515            UAACCUCUGACGA.AAA........UCGUGAAAGUUG
SA_S1_NOR05_45m_c10402627/248-275           UAACCUCUGACGA.AAA........UCGUGAAAGUUG
SA_S1_NOR05_45m_c10000045/1209-1182         UAACCUCUGACGA.AAA........UCGUGAAAGUUG
JGI20153J14295_10002993/9139-9166           UAACCUCUGACGA.AAA........UCGUGAAAGUUG
TDF_OR_ARG04_113m_c1085059/254-281          UAACCUCUGACGA.AAA........UCGUGAAAGUUG
SA_S1_NOR08_45m_c10002903/2910-2937         UAACCUCUGACGA.AAA........UCGUGAAAGUUG
A09P04_1300_Sequence0000007657/1676-1703    UAACCUCUGACGA.AAA........UCGUGAAAGUUG
KGI_S1_ANT01_95m_c10287783/183-210          UAACCUCUGACGA.AAA........UCGUGAAAGUUG
JGI20157J14317_10111054/633-606             CAACCACUGACGA.AAA........UCGUGAAUGUUG
SA_S1_NOR08_45m_c10034502/1734-1707         CAACCACUGACGA.AAA........UCGUGAAUGUUG
SA_S2_NOR15_50m_c10791456/35-8              CAACCACUGACGA.AAA........UCGUGAAUGUUG
SA_S1_NOR05_45m_c10068256/784-757           CAACCACUGACGA.AAA........UCGUGAAUGUUG
SA_S1_NOR02_45m_c1126975/134-161            CAACCACUGACGA.AAA........UCGUGAAUGUUG
JGI24023J19991_10001462/645-618             CAACCGCUGACGA.GAA........UCGUGAAUGUUG
TB_FS06_10DRAFT_1000012/81337-81310         CAACCGCUGACGA.GAA........UCGUGAAUGUUG
CEQG01202036.1/389-362                      CAACCUCUGACGA.GAA........UCGUGAAUGUUG
KVRMV2_102248759/166-139                    CAACCUCUGACGA.GAA........UCGUGAAUGUUG
SA_S1_NOR05_45m_c10338159/197-170           CAACCUCUGACGA.GAA........UCGUGAAUGUUG
TB_PC08_66_10120445/167-194                 CAACCUCUGACGA.GAA........UCGUGAAUGUUG
TB_PC08_3_1025062/907-880                   CAACCUCUGACGA.GAA........UCGUGAAUGUUG
JGI20156J14371_10038484/575-602             CAACCUCUGACGA.GAA........UCGUGAAUGUUG
TB_FS06_10DRAFT_1028770/1020-1047           CAACCUCUGACGA.GAA........UCGUGAAUGUUG
SA_S2_NOR13_50m_c1168462/250-223            CAACCUCUGACGA.GAA........UCGUGAAUGUUG
F3OLC3J02IOFD0/181-208                      CAACCUCUGACGA.GAA........UCGUGAAUGUUG
DelMOSum2010_c10132439/587-614              UAACCUCUGACGA.AAU........UCGUGUAUGUUG
JGI20154J14316_10553810/41-68               UAACCUCUGACGA.UAU........UCGUGUAUGUUG
Y607_1006251/85823-85850                    UAACCUCUGACGA.UAA........UCGUGUAUGUUG
P_2C_Liq_1_UnCty_1000596/3980-3953          UAACCUCUGACGA.UAA........UCGUGUAUGUUG
P_2C_Liq_2_UnCty_1018319/663-636            UAACCUCUGACGA.UAA........UCGUGUAUGUUG
CESM01027170.1/1718-1691                    CAACCUCUGGCGA.AAA........UCGUGGAUGUUG
CESO01163408.1/81-54                        CAACCUCUGGCGA.AAA........UCGUGGAUGUUG
2236876010_0590763/140-167                  CAACCUCUGGCGA.AAA........UCGUGGAUGUUG
CERM01240744.1/96-69                        CAACCUCUGGCGA.AAA........UCGUGGAUGUUG
CESO01076655.1/584-611                      CAACCUCUGGCGA.AAA........UCGUGGAUGUUG
SI34jun09_10m_1037670/665-638               CAACCUCUGGCGA.AAA........UCGUGGAUGUUG
JCVI_SCAF_1096627114274/579-552             CAACCUCUGACGA.AAA........UCGUGGAUGUUG
KGI_S1_ANT01_95m_c10055806/1138-1111        CAACCUCUGACGA.AAA........UCGUGCAUGUUG
SA_S2_NOR18_50m_1001412/399-426             CAACCUCUGACGA.AAA........UCGUGCAUGUUG
JGI24723J26617_10068646/585-612             CAACCUCUGACGA.AAA........UCGUGCAUGUUG
SA_S2_NOR13_50m_c1001448/4743-4716          CAACCUCUGACGA.AAA........UCGUGCAUGUUG
SA_S1_NOR08_45m_c10000615/6292-6265         CAACCUCUGACGA.AAA........UCGUGCAUGUUG
SA_S2_NOR15_50m_c10469518/217-190           CAACCUCUGACGA.AAA........UCGUGCAUGUUG
JGI24724J26744_11008656/37-64               CAACCUCUGACGA.AAA........UCGUGCAUGUUG
TDF_MC_ARG01_113m_c1006717/93-120           CAACCUCUGACGA.AAA........UCGUGCAUGUUG
SA_S1_NOR05_45m_c10106893/70-97             CAACCUCUGACGA.AAA........UCGUGCAUGUUG
KGI_S1_ANT03_95m_c1004957/964-991           CAACCUCUGACGA.AAA........UCGUGCAUGUUG
CESI01143241.1/582-555                      CAACCUCUGACGA.AAA........UCGUGCAUGUUG
KGI_S1_ANT01_95m_c10121130/48-21            CAACCUCUGACGA.AAA........UCGUGCAUGUUG
TDF_OR_ARG04_113m_c1009977/584-557          CAACCUCUGACGA.AAA........UCGUGCAUGUUG
KGI_S2_ANT04_2345m_c1086413/531-558         CAACCUCUGACGA.AAA........UCGUGCAUGUUG
JGI24024J18818_10700231/18-45               CAACCUCUGACGA.AAA........UCGUGCAUGUUG
JGI24723J26617_10589038/80-107              CAACCUCUGACGA.AAA........UCGUGCAUGUUG
TDF_OR_ARG04_113m_c1145284/81-54            CAACCUCUGACGA.AAA........UCGUGCAUGUUG
CEVE01269246.1/219-246                      CAACCGCUGACGA.AAA........UCGUGGAUGUUG
2236876010_0651002/265-238                  CAACCGCUGACGA.AAA........UCGUGAAUGUUG
2236876010_0559523/257-284                  CAACCGCUGACGA.AAA........UCGUGAAUGUUG
JGI20154J14316_10006430/537-564             CAACCGCUGACGA.AAA........UCGUGAAUGUUG
JCVI_SCAF_1096627739007/830-803             CAACCGCUGACGA.UAA........UCGUGAAUGUUG
CETK01280519.1/89-116                       CAACCGCUGACGA.UAA........UCGUGAAUGUUG
NZ_AUKX01000041.1/37352-37379               CAACCUCUGACGA.UAA........UCGUGAAUGUUG
JGI24723J26617_10101877/728-701             CAACCUCUGACGA.UAA........UCGUGAAUGUUG
NC_020156.1/117213-117240                   CAACCUCUGACGA.UAA........UCGUGAAUGUUG
DelMOSum2011_c10602551/154-127              CAACCUCUGACGA.UAA........UCGUGAAUGUUG
A09P0410a_Sequence0000028955/1010-1037      CAACCUCUGACGA.UAA........UCGUGAAUGUUG
NC_014934.1/10579-10606                     CAACCUCUGACGA.UAA........UCGUGAAUGUUG
2236876009_020497/88-115                    CAACCUCUGACGA.UAA........UCGUGAAUGUUG
NZ_JUHB01000001.1/1008351-1008378           CAACCUCUGACGA.UAA........UCGUGAAUGUUG
NZ_JQLH01000001.1/2737717-2737744           CAACCUCUGACGA.UAA........UCGUGAAUGUUG
NZ_CP009887.1/4088266-4088293               CAACCUCUGACGA.UAA........UCGUGAAUGUUG
CEQL01331727.1/1140-1113                    CAACCGCUGGCGA.UAA........UCGUGAAUGUUG
BS_KBA_SWE12_21m_c10696970/162-189          CAACCUCUGACGA.UAA........UCGUGUAUGUUG
3300001605_10642224/131-158                 CAACCUCUGACGA.AAA........UCGUGUACGUUG
3300000558_11705956/186-159                 CAACCUCUGACGA.AAA........UCGUGUACGUUG
CENX01111910.1/8377-8404                    CAACCUCUGACGA.UAA........UCGUGUACGUUG
CENP01126039.1/1259-1286                    CAACCUCUGACGA.UAA........UCGUGUACGUUG
JGI20154J14316_10007303/5508-5481           UAACCUCUGGCGA.GAA........UCGUGGAUGUUG
KGI_S1_ANT01_95m_c10030633/858-885          UAACCUCUGGCGA.GAA........UCGUGGAUGUUG
SA_S1_NOR08_45m_c10000592/9103-9076         UAACCUCUGGCGA.GAA........UCGUGGAUGUUG
JGI24023J19991_10000015/6676-6649           UAACCUCUGACGA.GAA........UCGUGGAUGUUG
NC_018016.1/563396-563369                   UAACCUCUGACGA.GAA........UCGUGUAUGUUG
TB_FS06_10DRAFT_1002658/1277-1304           CAACCUCUGACGA.GAA........UCGUGUAUGUUG
LGOV01058696.1/3884-3911                    CAACCUCUGACGA.GAA........UCGUGUAUGUUG
topACOD_F95O9CU01CV6MI/310-337              CAACCUCUGACG..AGAAA.......CGUGUAUGUUG
SRS011243_C2014617/132-159                  CAACCUCUGACG..AGAGC.......CGUGUAUGUUG
SRS013533_PGA_scaffold_14677/406-433        CAACCUCUGACG..AGAGC.......CGUGUAUGUUG
SRS014888_C3069310/488-461                  CAACCUCUGACG..AGAGC.......CGUGUAUGUUG
SRS015893_C2350217/265-238                  CAACCUCUGACG..AGAGC.......CGUGUAUGUUG
SRS016575_Baylor_scaffold_56189/634-607     CAACCUCUGACG..AGAGC.......CGUGUAUGUUG
SRS015985_WUGC_scaffold_37008/406-433       CAACCUCUGACG..AGAGC.......CGUGUAUGUUG
SRS019387_C1763302/725-752                  CAACCUCUGACG..AGAGC.......CGUGUAUGUUG
SRS022719_LANL_scaffold_27291/206354-206327 CAACCUCUGACG..AGAGC.......CGUGUAUGUUG
SRS024081_LANL_scaffold_75020/4020-4047     CAACCUCUGACG..AGAGC.......CGUGUAUGUUG
SRS043663_C4071478/98-125                   CAACCUCUGACG..AGAGC.......CGUGUAUGUUG
SRS058808_LANL_scaffold_27436/1152-1125     CAACCUCUGACG..AGAGC.......CGUGUAUGUUG
NZ_CP007503.1/224334-224307                 CAACCUCUGACG..AGAGC.......CGUGUAUGUUG
Throat_LANL_C5692256/55-28                  CAACCUCUGACG..AGAGC.......CGUGUAUGUUG
SRS013945_C1211939/282-255                  CAACCUCUGACG..AGAGC.......CGUGUAUGUUG
SRS015574_C3403721/626-599                  CAACCUCUGACG..AGAGC.......CGUGUAUGUUG
SRS018394_Baylor_scaffold_2340/289-262      CAACCUCUGACG..AGAGC.......CGUGUAUGUUG
SRS020226_Baylor_scaffold_48915/185-212     CAACCUCUGACG..AGAGC.......CGUGUAUGUUG
SRS024580_C3050280/109-136                  CAACCUCUGACG..AGAGC.......CGUGUAUGUUG
NC_017569.1/2072327-2072354                 CAACCUCUGACG..AGAGC.......CGUGUAUGUUG
SRS064329_C2693709/819-846                  CAACCUCUGACG..AGAGC.......CGUGUAUGUUG
Contig7224538.1/301-328                     CAACCUCUGACG..AGAGC.......CGUGUAUGUUG
SRS011152_Baylor_scaffold_32757/171-198     CAACCUCUGACG..AGAGC.......CGUGUAUGUUG
SRS013947_WUGC_scaffold_25354/1008-981      CAACCUCUGACG..AGAGC.......CGUGUAUGUUG
SRS023930_Baylor_scaffold_9769/192-165      CAACCUCUGACG..AGAGC.......CGUGUAUGUUG
SRS016200_WUGC_scaffold_14444/1066-1039     CAACCUCUGACG..AGAGC.......CGUGUAUGUUG
SRS017439_C3808563/80-107                   CAACCUCUGACG..AGAGC.......CGUGUAUGUUG
SRS019591_C1935122/1741-1768                CAACCUCUGACG..AGAGC.......CGUGUAUGUUG
SRS020340_Baylor_scaffold_39528/113-140     CAACCUCUGACG..AGAGC.......CGUGUAUGUUG
SRS023595_C7179369/182-209                  CAACCUCUGACG..AGAGC.......CGUGUAUGUUG
SRS042643_C2995340/43-70                    CAACCUCUGACG..AGAGC.......CGUGUAUGUUG
SRS014894_WUGC_scaffold_69889/1011-984      CAACCUCUGACG..AGAGC.......CGUGUAUGUUG
NC_014738.1/235938-235911                   CAACCUCUGACG..AGAGC.......CGUGUAUGUUG
NZ_KB894217.1/70188-70215                   CAACCUCUGACG..AGAGC.......CGUGUAUGUUG
Palatine_Tonsils_LANL_C6201686/597-570      CAACCUCUGACG..AGAGC.......CGUGUAUGUUG
SRS013252_C3650314/625-652                  CAACCUCUGACG..AGAGC.......CGUGUAUGUUG
SRS015158_WUGC_scaffold_8442/3252-3279      CAACCUCUGACG..AGAGC.......CGUGUAUGUUG
SRS015797_C2637654/603-630                  CAACCUCUGACG..AGAGC.......CGUGUAUGUUG
SRS019906_C2274015/1640-1667                CAACCUCUGACG..AGAGC.......CGUGUAUGUUG
SRS022149_LANL_scaffold_18048/563-590       CAACCUCUGACG..AGAGC.......CGUGUAUGUUG
SRS047634_LANL_scaffold_86898/255-282       CAACCUCUGACG..AGAGC.......CGUGUAUGUUG
NZ_CP006649.1/63395-63422                   CAACCUCUGACG..AGAGC.......CGUGUAUGUUG
SRS016541_C1584168/612-585                  CAACCUCUGACG..AGAGC.......CGUGUAUGUUG
SRS021496_C2863013/18-45                    CAACCUCUGACGA.GAG........UCGUGUAUGUUG
SRS017445_Baylor_scaffold_27071/1986-1959   CAACCUCUGACGA.GAG........UCGUGUAUGUUG
CENR01002311.1/10635-10608                  CAACCUCUGACGA.GAC........UCGUGAAUGUUG
JCVI_SCAF_1096626906398/1635-1608           CAACCACUGACGA.UAC........UCGUGUAUGUUG
NZ_AUGN01000001.1/377756-377783             CAACCUCUGACGA.UAC........UCGUGUAUGUUG
NZ_AP014548.1/46175-46202                   CAACCUCUGACGA.UAC........UCGUGAAUGUUG
CENJ01235641.1/101-74                       CAACCUCUGACGA.UAA........UCGUGAACGUUG
JGI20157J14317_10303049/277-250             UAACCUCUGGC...UCUCAUU......GUGAAUGUUG
DelMOSum2010_c10000073/56849-56822          UAACCUCUGGC...UCUCAUU......GUGAAUGUUG
CESP01013401.1/29497-29523                  UAACCUCUGGAA..CUGU........UUUGAAUGUUG
CEUM01057183.1/1335-1361                    UAACCUCUGGAA..CUGU........UUUGAAUGUUG
CESB01235038.1/467-493                      UAACCUCUGGAA..CUGU........UUUGAAUGUUG
CEOC01268308.1/738-712                      UAACCUCUGGAA..CUGU........UUUGAAUGUUG
CEQL01119221.1/829-803                      UAACCUCUGGAA..CUGU........UUUGAAUGUUG
CETL01074928.1/1402-1376                    UAACCUCUGGAA..CUGU........UUUGAAUGUUG
JCVI_SCAF_1096627050705/985-1011            UAACCUCUGGAA..CUGU........UUUGAAUGUUG
CETP01090435.1/265-239                      UAACCUCUGGAA..CUGU........UUUGAAUGUUG
CEUW01136624.1/327-353                      UAACCUCUGGAA..CUGU........UUUGAAUGUUG
JCVI_SCAF_1096627827830/1339-1315           UAACCUCUGGU...AUUU.........ACGAAUGUUG
CERK01129111.1/488-464                      UAACCUCUGGU...AUUU.........ACGAAUGUUG
CEOY01052385.1/1246-1222                    UAACCUCUGGU...AUUU.........ACGAAUGUUG
JCVI_SCAF_1101668434874/68-44               UAACCUCUGGU...AUCU.........ACGAAUGUUG
CEVY01039090.1/1019-1043                    UAACCUCUGGU...AUCU.........ACGAAUGUUG
JCVI_SCAF_1101667338675/229-205             UAACCUCUGGU...AUCU.........ACGAAUGUUG
CEQN01304455.1/639-663                      UAACCUCUGGU...AUCU.........ACGAAUGUUG
CEWH01064632.1/607-583                      UAACCUCUGGU...AUCU.........ACGAAUGUUG
JCVI_SCAF_1096627518681/1299-1275           UAACCUCUGGU...AUCU.........ACGAAUGUUG
CEQO01202726.1/82-106                       UAACCUCUGGU...AUCU.........ACGAAUGUUG
CEVN01023152.1/744-768                      UAACCUCUGGU...AUCU.........ACGAAUGUUG
JCVI_READ_1103242406987/651-675             UAACCUCUGGU...AUCU.........ACGAAUGUUG
JCVI_SCAF_1096626678284/913-889             UAACCUCUGGU...AUCU.........ACGAAUGUUG
CEVR01021723.1/210-186                      UAACCUCUGGU...AUCU.........ACGAAUGUUG
JCVI_SCAF_1096627874827/442-466             UAACCUCUGGU...AUCU.........ACGAAUGUUG
CETK01326476.1/589-565                      UAACCUCUGGU...UUCU.........ACGAAUGUUG
JCVI_SCAF_1096628212569/1326-1302           UAACCUCUGGU...UUCU.........ACGAAUGUUG
CENO01004142.1/481-457                      UAACCUCUGGU...UUCU.........ACGAAUGUUG
NC_009613.3/1709481-1709454                 CAACCUCUGGCG..AGAUC.......CGUGAAUGUUG
NC_018609.1/1957039-1957066                 CAACCUCUGACG..AGAGC.......CGUGUAUGUUG
#=GC SS_cons                                <<<<---<-<<<<<..........>>>>>-->->>>>
//
