# Supplementary material for: Discovery of 20 novel ribosomal leader candidates in bacteria and archaea
Source: BMC Microbiol. 2020 May 24;20:130. doi: 10.1186/s12866-020-01823-6 (PMC7247131; doi:10.1186/s12866-020-01823-6)
Supplement: Supplementary file 4 — Additional file 4. Archive of machine-readable alignments for all r-leader motifs that include only nucleotides within the predicted motifs, and do not include any metadata. The alignments are appropriate for tasks such as performing homology searches or re-analysis of our predicted secondary structures. The alignments are stored in Stockholm format. [file 12866_2020_1823_MOESM4_ESM.zip › sto-just-motif/L20-Deltaproteobacteria.sto]

# STOCKHOLM 1.0
#=GF ID L20-Deltraproteobacteria
#=GF ORIGINAL_MOTIF 62	85	0	0	refseq	25	delta	jeremy	s40_50_55S100O5Min3	cmfinder		end
3300000558_10042364/210-132           CCCCGUGAACUGGGGGG.....AUACGGCUCCCCCUCCAGAUCCGG....................CGACGGCU....UUU.......GGCCGUUG...........ACAAAUUCAACCUAAGGAG
KVRMV2_101537624/193-105              UUCUGUGAACUGUGGGG......ACCAUCUCCCCCUGCAGAUCCAGCAGCGGCAUGUGUCGCAG..AAGAUG......UAUU........CAUUUU...............AAAGAUUAGAAGGAG
LGVD01016786.1/10188-10263            GGCUGCGAACUGUGGGG......ACGAUCUCCCCCUGCAGAUCCGGCCA..................CGGC.......AAAU.........GCCG..........AAACCAUUUAGAGAGAAGGAG
LGVF01446591.1/671-594                GGUUGUGAACUGUGGGG......ACAAUCUCCCCCUGCAGAUCCAGCCA..................CGGC.......AGUU.........GCCG........AAAAACUAUUCAAUGAGAAGGAG
JGI24023J19991_10001126/6175-6251     GGUUGUGAACUGUGGGG......ACAAUCUCCCCCUGCAGAUCCAGCCA..................CGGC.......AGAU.........GCCG.........AAAAACUAUUUAUGAGAAGGAG
NZ_JOMG01000004.1/547284-547360       GGUUGUGAACUGUGGGG......ACA.UCUCCCCCUGCAGAUCCGACCG..................CGGC.......AUAA.........GCCG........AAACAACAUUAUUUGAGAAGGAG
M940M_1000089/2577-2501               GGUUGUGAACUGUGGGG......AUA.UCUCCCCCUGCAGAUCCGACCG..................CGGC.......AUAU.........GCCG........AAACAACAUUAUUUGAGAAGGAG
M590M1_1000913/8384-8460              GGUUGUGAACUGUGGGG......AUA.UCUCCCCCUGCAGAUCCGACCG..................CGGC.......AUAU.........GCCG........AAACAACAUUAUUUGAGAAGGAG
SA_S1_NOR05_45m_c10229484/170-92      GGCUGAGAACUGUGGGG......ACAAUCUCCCCCUGUAGAUCCGGCCG..................CGGC.......UUAU.........GCCG.......AAAAACAUACACUUUAUGAAGGAG
NZ_ARWE01000001.1/1492573-1492658     CGUUGUGAACUGUGGGG......ACCAUCUCCCCCUGCAGAUCCGGCA..................GCGGU.......CUUA.........ACCGCAAUCUUAAAAUCUUAUUACCCAAGAAGGAG
KVRMV2_100037767/14415-14351          AGUCGUGAACUGGGGGGACAUUUCCAGUCUCCCCCUCCAGAUCCGGCGCAAUACCACAGA.............................................................AGGAG
3300001605_10126988/58-114            AUCCCUGAAUCGCGAGG.....AACGG...CCCCUUGCGCAUCGGGCAAA................UUA.........AAAC...........UGA.........................AGGAG
3300001605_10740178/188-244           AUCCCUGAAUCGCGAGG.....AACGG...CCCCUUGCGCAUCGGGCAAA................UUA.........AAAC...........UGA.........................AGGAG
3300001605_10006506/12971-13027       AUCCCUGAAUCGCGAGG.....AACGG...CCCCUUGCGCAUCGGGCAAA................UUA.........AAAC...........UGA.........................AGGAG
3300001605_10708600/200-256           AUCCCUGAAUCGCGAGG.....AACGG...CCCCUUGCGCAUCGGGCAAA................UUA.........AAAC...........UGA.........................AGGAG
LWFCAn_GLO1YSU01EBI9B/3-64            UGCCAAGAACCAUGAGG....AAAUUGUCUCCCCUUAUGGAUCUGGUAAAUUAACCAAUGA............................................................AGGAG
lwComb_BHFI11626_g1/746-807           UGCCAAGAACCAUGAGG....AAAUUGUCUCCCCUUAUGGAUCUGGUAAAUUAACCAACGA............................................................AGGAG
2034067870/177-238                    UGCCAAGAACCAUGAGG....AAAUUGUCUCCCCUUAUGGAUCUGGCCAAUUCAGCAACGA............................................................AGGAG
LWFCAn_GLO1YSU01D9AZM/414-353         UGCCAUGAACCAUGAGG....AAAUUGUCUCCCCUUGUGGAUCUGGCCAAUUCAGCAACGA............................................................AGGAG
LWFCA_GLZZ6Z001ECB4G/114-53           UGCCAUGAACCAUGAGG....AAAUUGUCUCCCCUUAUGGAUCUGGCCAAUUCAGCAACUA............................................................AGGAG
NC_008609.1/2488533-2488474           CGCCAAGAACCACGAGG......ACAGUCUCCCCUUGUGGAUCGGGCAAA................AUU.........CAU............GAU.......................CAAGGAG
JGI11944J13513_1245443/94-39          AGCCCAGAACCGUGAGG.....AAACGG..CCCCUUGCGGAUCGGGAAU.UCAA..............................................................CCUAAAGGAG
3300000032_0015669/35340-35277        AGCCAUGAACCGUGAGG....AAAAUGUCUCCCCUUGCGGAUCGGCGAUAAAAAAAAUGACAA..........................................................AGGAG
3300000568_10008200/165385-165448     GACCGUGAACCGUGAGG.....AAACGUCUCCCCUUGCGGAUCCGGCGAA................AUU.........CAAGCA.........AAU.......................AAAGGAG
NC_007517.1/1582191-1582253           GUCCGUGAACCGUGAGG.....AAGCGCCUCCCCUUGCGGAUCCGGCAAA................AUU.........CAUC...........AGU......................AAAAGGAG
JGI12269J14319_10525591/162-102       AGCUGUGAACCGCGAGG.....AAACGUCUCCCCUUGCGGAUCCGGACCAAUAAAAACC............................................................AAAGGAG
3300001605_10002885/13437-13493       GCCCCAGAACCGUGAGG.....AAACGG..CCCCUUGCGGAUCGGGUACCUAAAACUAA..............................................................AGGAG
3300001592_11009265/13-69             GCCCCAGAAUCGUGAGG.....AAACGG..CCCCUUACGGAUCGGGUAACUAUCACAAA..............................................................AGGAG
TB_FS08_3DRAFT_1002004/4554-4498      CCCCCUGAACCGUGAGA.....AAACGG..CCUCUUGCGGAUCGGGUAAUUUAAAAUAA..............................................................AGGAG
TB_FS06_10DRAFT_1084659/404-460       GCCCCAGAACCGUGAGA.....AAACGG..CCUCUUACGGAUCGGGUAAUUUCAUGUAA..............................................................AGGAG
3300001580_10000050/94579-94634       GCCCCAGAACCGCGAGA.....AACGG...CCUCUUGCGGAUCGGGUAAUUUAAAAUAA..............................................................AGGAG
TB_GS10_10_10002215/3287-3343         GCCCCAGAACCGUGAGG.....AAACGG..CCCCUUAUGGAUCGGGUAAUUUAACCUAA..............................................................AGGAG
TB_GS10_10_10001740/11836-11892       GACCCAGAACCGCGAGG.....AAACGG..CCUCUUGCGGAUCGGGAAAUUUAAAAUAA..............................................................AGGAG
TB_FS08_3DRAFT_1028849/165-221        GCCCCAGAGCCGCGAGG.....AAACGG..CCUCUUGCGGAUCGGGUAAUUUAACCUGA..............................................................AGGAG
TB_PC08_66_10223732/215-271           GCCCCAGAGCCGCGAGG.....AAACGG..CCUCUUGCGGAUCGGGUAAUUUAACCUGA..............................................................AGGAG
TB_GS10_10_10002500/11045-10989       GCCCCAGAACCGCGAGA.....AAACGG..CCUCUUGCGGAUCGGGCAAUUUAACCUAA..............................................................AGGAG
TB_PC08_66_10333941/159-103           GCCCCAGAACCGCAAGG.....AAACGG..CCUCUUGCGGAUCGGGUAAUUUAACCUAA..............................................................AGGAG
TB_GS10_10_10234470/198-142           GCCCCAGAACCGCGAGG.....AUACGG..CCUCUUGCGGAUCGGGUAAUUUAAACUAA..............................................................AGGAG
3300000568_10942424/314-260           GACCCAGAACCGUGAGG.....AACGG...CCCCUUGCGGAUCGGGCAAUUCAUUUAA...............................................................AGGAG
3300000032_0003617/28755-28701        GACCCAGAACCGUGAGG.....AACGG...CCCCUUGCGGAUCGGGCAAUUCAUUUAA...............................................................AGGAG
3300000558_10301824/217-274           GACCCAGAACCGUGAGG......AAAACGGCCCCUUACGGAUCGGGCACUACACACUAA..............................................................AGGAG
3300001592_10294556/272-218           GACCCAGAACCGCGAGG.....AACGG...CCCCUUGCGGAUCGGGCAAUACACCUAA...............................................................AGGAG
3300001605_10107340/1573-1518         GACCCAGAACCGUGAGG.....AACGG...CCCCUUGCGGAUCGGGCANUNCACCUAAA..............................................................AGGAG
3300000501_100057/10794-10848         GACCCAGAACCGUGAGG.....AACGG...CCCCUUGCGGAUCGGGCAAUACACCUAA...............................................................AGGAG
3300000558_10291420/104-49            GACCCAGAACCGUGAGG.....AACGG...CCCCUUGCGGAUCGGGCAUUACACCUAAA..............................................................AGGAG
3300000558_11797894/48-103            GACCCAGAACCGUGAGG.....AACGG...CCCCUUGCGGAUCGGGCACUACACCUAAA..............................................................AGGAG
3300001580_11172117/105-50            GACCCAGAACCGUGAGG.....AACGG...CCCCUUGCGGAUCGGGCACUACACCUAAA..............................................................AGGAG
3300000032_0024462/15336-15280        GACCCAGAACCGUGAGG......AAAACGGCCCCUUGCGGAUCGGGCAAUACACCUAA...............................................................AGGAG
JGI24728J21555_1009694/2660-2605      GACCCAGAACCGCGAGG.....AGCGG...CCCCUUGCGGAUCGGGCAAUAAAACCUGA..............................................................AGGAG
JGI24728J21555_1023465/254-309        GACCCAGAACCGCGAGG.....AGCGG...CCCCUUGCGGAUCGGGCAAUUAAACCUGA..............................................................AGGAG
JGI24730J26740_1000449/28604-28549    GACCCAGAACCGCGAGG.....AACGG...CCCCUUGCGGAUCGGGCAAUUAAACCUGA..............................................................AGGAG
NC_010814.1/1993020-1993075           GACCCAGAACCGCGAGG.....AACGG...CCCCUUGCGGAUCGGGCAAUUCAACCUGA..............................................................AGGAG
JGI24728J21555_1018455/1325-1380      GACCCAGAACCGCGAGG.....AACGG...CCCCUUGCGGAUCGGGCAAUUCAACCUGA..............................................................AGGAG
IMNBL1_c0232076/282-341               CGCCAAGAACCGCGAGG......AUAGUCUCCCCUUGCGGAUCGGGCAAAUUUAAUAAU............................................................CAAGGAG
JGI994J12354_10102055/91-32           CGCCAAGAACCGCGAGG......AUAGUCUCCCCUUGCGGAUCGGGCAAAUUUAAUAAU............................................................CAAGGAG
JGI24728J21555_1023893/695-633        GUCCGUGAACCGUGAGG.....AAGCGCCUCCCCUUGCGGAUCCGGCAAAAUUCACCUGUAAA..........................................................AGGAG
3300000568_10095751/3182-3123         GUCCGUGAACCGCGAGG.....AAACGUCUCCCCUUGCGGAUCCGGCAAAUACAAGCAAA.............................................................AGGAG
3300000568_10166208/543-602           GUCCGUGAACCGCGAGG.....AAACGUCUCCCCUUGCGGAUCCGGCAAAUACAAGCAAA.............................................................AGGAG
3300001567_10003592/12408-12467       GUCCGUGAACCGCGAGG.....AAACGUCUCCCCUUGCGGAUCCGGCAAAUACAAGCAAA.............................................................AGGAG
3300000558_10376168/3122-3060         UGCCAAGAACCGUGAGG....AAACUGUCUCCCCUUGCGGAUCGGGCGAAAUUAAAACACGA...........................................................AGGAG
3300000032_0032030/654-593            GUCCGAGAACCGUGAGG.....AAACGUCUCCCCUUGCGGAUCCGGCAAAAUAUAACCGAUA...........................................................AGGAG
NZ_JXBL01000001.1/1713733-1713668     CGCCGUGAACCGUGAGG.....AACUGUCUCCCCUUGCGGAUCCGGAAAAAUAUCACAGAAAAAGA.......................................................AGGAG
NZ_CP010430.1/4273106-4273044         CGCCGUGAACCGUGAGG.....AACUGUCUCCCCUUGCGGAUCCGGCAAAAUACCACAGAAGA..........................................................AGGAG
ACD53_150/7941-7879                   CGCCGUGAACCGUGAGG.....AACUGUCUCCCCUUGCGGAUCCGGCAAAAUACCACAGAAGA..........................................................AGGAG
NZ_CP009788.1/1887990-1887929         GUCCGCGAACCGUGAGG.....AAACGUCUCCCCUUGCGGAUCCGGCGCAAUACCAGAGAAA...........................................................AGGAG
JXWW01164903.1/235-172                UGCCGAGAACCGUGAGG.....AAACGUCUCCCCUUGCGGAUCAGGUGAAAUACAGAGAAAAAG.........................................................AGGAG
NZ_BAZF01000009.1/8601-8663           UGCCGAGAACCGUGAGG.....AAACGUCUCCCCUUGCGGAUCAGGUGAAAUACAAGAAAAAG..........................................................AGGAG
3300001567_10543765/112-171           GUCCGAGAACCGUGAGG.....AAACGUCUCCCCUUGCGGAUCCGGCGAAAUACAAAUU.............................................................AAGGAG
3300001567_10545448/129-70            GUCCGAGAACCGUGAGG.....AAACGUCUCCCCUUGCGGAUCCGGCGAAAUACAAAUAA.............................................................AGGAG
3300000568_10531113/84-144            GUCCGCGAACCGUGAGG.....AAACGUCUCCCCUUGCGGAUCCGGCGAAAUACGAAAAAA............................................................AGGAG
3300000032_0125795/2173-2113          GUCCGCGAACCGUGAGG.....AAACGUCUCCCCUUGCGGAUCCGGCGAAAUACGAAAUAA............................................................AGGAG
AMWB01069312.1/684-624                GUCCGCGAACCGUGAGG.....AAACGUCUCCCCUUGCGGAUCCGGCUAAAUACGACAUAA............................................................AGGAG
TB_GS10_10_10531313/104-42            GUCCGUGAACCGUGAGG....AAACAGUCUCCCCUUGCGGAUCCGGCGAAAUACACAACAA...........................................................AAGGAG
SwBSRL2_contig_2794542/72-133         UGCUGUGAACCGUGAGG....AAAUCGUCUCCCCUUGCGGAUCCUGCGAAAUACCCAACAA............................................................AGGAG
4491734.3.5201783/124-63              UGCCAAGAACCGUGAGG....AAACUGUCUCCCCUUACGGAUCGGGCGAAAUAAAACAC............................................................GAAGGAG
NC_014973.1/2673478-2673416           GUCCGAGAACCGUGAGG.....AAACGUCUCCCCUUGCGGAUCCGGCUAAUUUAAAAACCAGA..........................................................AGGAG
PRSSGFe2_Sequence0000018884/1176-1238 GUCCGAGAACCGUGAGG.....AAACGUCUCCCCUUGCGGAUCCGGCUAAUUUAAAAACCAGA..........................................................AGGAG
NZ_AUGE01000018.1/72618-72680         GUCCGAGAACCGUGAGG.....AAACGUCUCCCCUUGCGGAUCCGGCUAAUUUAAAAACCAGA..........................................................AGGAG
NC_011146.1/2298127-2298189           GUCCGAGAACCGUGAGG.....AAACGUCUCCCCUUGCGGAUCCGGCUAAUUUAAAAACCAGA..........................................................AGGAG
NC_012918.1/2599031-2598969           GUCCGAGAACCGUGAGG.....AAACGUCUCCCCUUGCGGAUCCGGCUAAUUUAAAAACCAGA..........................................................AGGAG
NC_011979.1/3716790-3716730           GUCCGUGAACCGUGAGG.....AAACGUCUCCCCUUGCGGAUCCGGCAAAUAAACAACAAA............................................................AGGAG
JGI24731J21663_1002160/9311-9251      GCCCGUGAACCGUGAGG.....AAACGUCUCCCCUUGCGGAUCCGGCAAAUAAACAACAAA............................................................AGGAG
NC_009483.1/3051608-3051548           GUCCGUGAACCGUGAGG.....AAACGUCUCCCCUUGCGGAUCCGGCAAAUAAACAACAAA............................................................AGGAG
LWFCA_GLZZ6Z001BD8DZ/103-44           GUCCGAGAACCGUGAGG.....AAACGUCUCCCCUUGCGGAUCCGGCAAAUUCAUAACAA.............................................................AGGAG
PBDCA2_contig38528/284-225            CGCCAAGAACCGUGAGG.....AAAUGUCUCCCCUUGCGGAUCUGGUAAUUUCAUGACAA.............................................................AGGAG
KVRMV2_101237892/963-877              GGUCGUGAACUGUGGGG...ACUAUAGUCUCCCCCUUCAGAUCCGGCCCGGCAA............CGUGGC......UACG........GCUGCG..........AAAUUUAUACGACGAAGGAG
LGOV01006858.1/224-303                GACCGAGAACUGAGGGG.....ACAGGUCUCCUCCUUCAGAUCCGGC...................AGCGGU......AAU.........ACCGUU.......AAAUCCAAAGCUAAACCAAGGAG
SL_1KL_011_SED_10290984/65-141        UGCCGUGAACUGAGGGG.....ACAAGUCUCCUCCUUCAGAUCCGGCA..................GCGGC.......AGA..........GCCGC.........CAAUUUCGCACAUCCAAGGAG
SL_1KL_011_SED_10360958/178-102       GACCGUGAACUGAGGGG.....ACAGGUCUCCUCCUUCAGAUCCGGCA..................GCGGC.......UGA..........GCCGC.........CUAUUUCGCACAUCGAAGGAG
LGVD01055386.1/622-544                GACCGAGAACUGAGGGG.....ACAGGUCUCCUCCUUCAGAUCCGGCA..................GCGGC.......AAU..........GCCGC.......CAUAUCCAAGCACAACCAAGGAG
LGVF01564570.1/2588-2666              GACCGAGAACUGAGGGG.....ACAGGUCUCCUCCUUCAGAUCCGGCA..................GCGGU.......AAU..........ACCGC.......CAUAUUCAAGCACAACGAAGGAG
NZ_JWJD01000001.1/251749-251826       AUCCGAGAACUGAGGGG....UUCAUGUCUCCCCCUUCAGAUCCGGU...................AGCGGC......UUCG........GCCGCU...........UAUUUUUUUCCAGAAGGAG
NZ_CP010311.1/1689104-1689181         AUCCGCGAACUGAGGGG....UUAUUGUCUCCCCCUUCAGAUCCGGU...................AGCGGC......UGCG........GCCGCU...........UAUUUAUUUUUUCAAGGAG
M740_1002203/1951-1857                GUCCGUGAACUGUUGGGAUUACAACUGUCUCCCCCUUCAGAUCCGGC...................AGUGACCACACCAUGA..GGUGAGGCCACU..........UAUUUUCACACUAGAAGGAG
AMWB01069310.1/7209-7132              GUCCGUGAACUGAGGGG....AAAUAGUCUCCCCCUUCAGAUCCGGC...................GGCGGC......GUU.........GCCGCU..........UAUUUACGCACAUCAAGGAG
3300000568_10425264/297-221           GACCGUGAACUGAGGGG.....AAUUGUCUCCCCCUUCAGAUCCGGC...................CGCGGC......CAA.........GCCGCG..........CAUUUCAACACUGCAAGGAG
3300000558_10049026/2911-2987         GACCGUGAACUGAGGGG.....AAUUGUCUCCCCCUUCAGAUCCGGC...................CGCGGC......CAG.........GCCGCG..........UAUUUCAACACUGCAAGGAG
3300001580_10052679/1247-1323         GACCGUGAACUGAGGGG.....AAUUGUCUCCCCCUUCAGAUCCGGC...................CGCGGC......CAG.........GCCGCG..........UAUUUCAACACUGCAAGGAG
2232073740/430-354                    GACCGUGAACUGAGGGG.....AAUUGUCUCCCCCUUCAGAUCCGGC...................CGCGGC......CAG.........GCCGCG..........UAUUUCAACACUGCAAGGAG
3300000558_10134028/138-216           GUCCGUGAACUGAGGGG....AAAUAGUCUCCCCCUUCAGAUCCGGC...................GGCGGC......AUU.........GCCGCU.........UUAUCACAACACUGCAAGGAG
3300000558_11394841/255-177           GUCCGUGAACUGAGGGG....AAAUAGUCUCCCCCUUCAGAUCCGGC...................GGCGGC......AUU.........GCCGCU.........UUAUCACAACACUGCAAGGAG
3300000568_10011739/718-640           GUCCGUGAACUGAGGGG....AAAUAGUCUCCCCCUUCAGAUCCGGC...................GGCGGC......AUU.........GCCGCU.........UUAUCACAACACUGCAAGGAG
3300001567_10107199/546-468           GUCCGUGAACUGAGGGG....AAAUAGUCUCCCCCUUCAGAUCCGGC...................GGCGGC......AUU.........GCCGCU.........UCAUCACAACACUGCAAGGAG
NZ_KI421413.1/228136-228058           GUCCGUGAACUGAGGGG....AAAAUGUCUCCCCCUUCAGAUCCGGC...................UGCGGA......AUCCA.......UCCGCA...........UAUUUAACAUCAGAAGGAG
3300001580_10000645/14984-15060       GUCCGUGAACUGAGGGG.....AAAUGUCUCCCCCUUCAGAUCCGGC...................GGCGGG......AUGU........CCCGCC...........CAUUACACGCAAGAAGGAG
3300000558_11481507/595-519           GUCCGUGAACUGAGGGG.....AAAUGUCUCCCCCUUCAGAUCCGGC...................GGCGGG......AUGU........CCCGCC...........CAUUACACGCAAGAAGGAG
3300000558_11690408/653-728           GUCCGUGAACUGAGGGG.....AAAUGUCUCCCCCUUCAGAUCCGGC...................AGCGGG......UAAU........CCCGCU............UAUUAUCGCAAGAAGGAG
NC_007498.2/1669010-1669085           GACCGUGAACUGAGGGG.....AAAUGUCUCCCCCUUCAGAUCCGGC...................AGCGG.......GAUUAU.......CCGCU............CAUUACCGUAACAAGGAG
3300001567_10001919/18381-18456       GUCCGUGAACUGUGGGG.....AAAUGUCUCCCCCUUCAGAUCCGGC...................AGCGG.......GAUUAU.......CCGCU............CACCACCACCACGAGGAG
3300000558_10022538/6809-6737         GUCCGUGAACUGUGGGG.....AAAUGUCUCCCCCUUCAGAUCCGGC...................AGCGG.......GAUUAU.......CCGCU...............CACCACCACGAGGAG
3300000558_10299282/347-425           ACCCGUGAACUGUGGGG..CACACCUGUCUCCCCCUGCAGAUCCGGGU..................GCGGG.......GCAA.........CCCGU...........UUAGCCGAUUCUCAAGGAG
SA_S1_NOR05_45m_c10345692/276-199     ACUCGUGAACUGUGGGG...CUUAAUGUCUCCCCCUUCAGAUCCGGGU..................GCGG........GAAUAU........CCGC...........UUAACCGACCCACAAGGAG
SA_S1_NOR05_45m_c10511679/159-82      ACUCGUGAACUGUGGGG...CUUAAUCUCUCCCCCUUCAGAUCCGGGU..................GCGGG.......GAAA.........CUCGC...........UUAACUGAUUCUCAAGGAG
SA_S2_NOR18_50m_1106132/249-173       ACUCGUGAACUGUGGGG...CUUAAACUCUCCCCCUGCAGAUCCGAGU..................GCGGG.......GAAA.........CCCGU............UUACCGACCCACAAGGAG
SA_S2_NOR13_50m_c1176942/189-265      ACUCGUGAACUGUGGGG...CUUAAACUCUCCCCCUGCAGAUCCGAGU..................GCGGG.......GAAA.........CCCGU............UUACCGACCCACAAGGAG
SA_S2_NOR15_50m_c10152710/153-77      ACUCGUGAACUGUGGGG...CUUAAACUCUCCCCCUUCAGAUCCGGGU..................GCGGG.......GCAA.........CCCGU............UUACCGACCCACAAGGAG
SA_S1_NOR05_45m_c10069212/630-706     ACUCGUGAACUGUGGGG...CUUAAACUCUCCCCCUGCAGAUCCGGGU..................GCGGG.......GCAA.........CCCGU............UUACCGACCCACAAGGAG
SA_S1_NOR08_45m_c10008401/164-88      ACUCGUGAACUGUGGGG...CUUAAACUCUCCCCCUGCAGAUCCGGGU..................GCGGG.......GCAA.........CCCGU............UUACCGACCCACAAGGAG
SA_S2_NOR13_50m_c1190193/137-213      ACUCGUGAACUGUGGGG...CUUAAACUCUCCCCCUGCAGAUCCGAGU..................GCGGG.......GAAA.........CCCGU............UUACCGACCCACAAGGAG
SA_S2_NOR13_50m_c1078169/216-139      ACUCGUGAACUGUGGGG...CUUAACCUCUCCCCCUGCAGAUCCGGGU..................GCGGG.......GUAA.........CCCGU...........UUAACUGACACACAAGGAG
SA_S1_NOR05_45m_c10219562/174-251     ACUCGUGAACUGUGGGG...CUUAACGUCUCCCCCUGCAGAUCCGGGU..................ACGGG.......GAAA.........CCCGU...........UUAACCGACACACAAGGAG
SA_S2_NOR15_50m_c10184235/392-469     ACUCGUGAACUGUGGGG...CUUAAACUCUCCCCCUGCAGAUCCGGGU..................GCGGG.......GAAA.........CCCGU...........UUAACCGACACACAAGGAG
SA_S1_NOR05_45m_c10004739/2326-2403   ACUCGUGAACUGUGGGG...CUUAAACUCUCCCCCUGCAGAUCCGGGU..................GCGGG.......GAAA.........CCCGU...........UUAACCGACACACAAGGAG
ASA120_GJFD58A02GB27U/120-43          ACUCGUGAACUGUGGGG...CUUAAUCUCUCCCCCUGCAGAUCCGGGU..................GCGGG.......GCAA.........CCCGU...........UUAACUGAUCCUCAAGGAG
BS_KBA_SWE12_21m_c10210524/169-246    ACUCGUGAACUGUGGGG...UUUAAUCUCUCCCCCUGCAGAUCCGGGU..................GCGGG.......GCAA.........CCCGU...........UUAACUGAUUCUUAAGGAG
BS_KBA_SWE12_21m_c10693372/146-69     ACUCGUGAACUGUGGGG...CUAAACGUCUCCCCCUUCAGAUCCGGGU..................GCGGA.......AAAA.........UCCGC...........CUAACCGACUCACAAGGAG
BS_KBA_SWE21_205m_10269672/184-261    ACUCGUGAACUGUGGGG...CUUAACGUCUCCCCCUGCAGAUCCGGGU..................GCGGA.......AAAA.........UCCGC...........CUAACUGACACUUAAGGAG
BS_KBA_SWE12_21m_c10454375/178-101    ACUCGUGAACUGUGGGG...CUUAACGUCUCCCCCUGCAGAUCCGGGU..................GCGGA.......AAAA.........UCCGC...........CUAACUGACACUUAAGGAG
KGI_S1_ANT01_95m_c10080207/841-763    ACUCGUGAACUGUGGGG...CUUAAUAUCUCCCCCUGCAGAUCCGGGU..................GGCGGC......AAUA........GCCGCU............UUACUGACUUACAAGGAG
ASA120_GJFD58A02J09L8/396-318         ACUCGUGAACUGUGGGG...CUUAAUAUCUCCCCCUGCCGAUCCGGGU..................GGCGG.......CUUUGU.......CCGCU............UUAAUGACUUACAAGGAG
SA_S1_NOR08_45m_c10161630/206-128     ACUCGUGAACUGUGGGG...CUUAAUAUCUCCCCCUACCGAUCCGGGU..................GGCGG.......CUUUGA.......CCGCU............UUACUGACUUACAAGGAG
SA_S2_NOR13_50m_c1030706/679-601      ACUCGUGAACUGUGGGG...CUUAAUAUCUCCCCCUACCGAUCCGGGU..................GGCGG.......CUUUGA.......CCGCU............UUACUGACUUACAAGGAG
SA_S1_NOR08_45m_c10303771/125-47      ACUCGUGAACUGUGGGG...CUUAAUAUCUCCCCCUGCUGAUCCGGGU..................GGCGG.......CUUUGA.......CCGCU............UUACUGACUUACAAGGAG
SA_S1_NOR05_45m_c10043877/802-880     ACUCGUGAACUGUGGGG...CUUAAUAUCUCCCCCUGCCGAUCCGGGU..................GGCGG.......CUUUGA.......CCGCU............UUACUGACUUACAAGGAG
SA_S2_NOR15_50m_c10070834/112-34      ACUCGUGAACUGUGGGG...CUUAAUAUCUCCCCCUGCCGAUCCGGGU..................GGCGG.......CUUUGA.......CCGCU............UUACUGACUUACAAGGAG
SA_S1_NOR05_45m_c10169234/253-331     ACUCGUGAACUGUGGGG...CUUAUUAUCUCCCCCUGCCGAUCCGGGU..................GGCGG.......CAAUGA.......CCGCU............UUACUGACUUACAAGGAG
LGOV01008591.1/13588-13681            GUCCGAGAACUGUGGGG...AAUUUUGUCUCCCCCUUCAGAUCCGGC...................AAUGCAGAUAUUGUUAUGAAUAUUUGCAUU..........UAUUUUAACAUUGUAAGGAG
3300001580_10002513/10447-10365       CGCCGUGAACUGAGGGG.....UCCUGUCUCCCCCUUCAGAUCCGGUU..................GCGGGC......CAUUCU......GCCCGC........CGACAUCAUAAGUGAGAAGGAG
3300000558_10371857/2112-2038         CGCCGUGAACUGAGGGG.....UCCUGUCUCCCCCUUCAGAUCCGGCU..................GCGGG.......CCCG.........CCCGC............CGAUACCCAUGGAAGGAG
#=GC SS_cons                          ..<<<-<<-<<<<<<<<..._.....______>>>>>>>>->>>>>....................<<<<<<<<<<<<......>>>>>>>>>>>>..............................
//
