# Supplementary material for: Discovery of 20 novel ribosomal leader candidates in bacteria and archaea
Source: BMC Microbiol. 2020 May 24;20:130. doi: 10.1186/s12866-020-01823-6 (PMC7247131; doi:10.1186/s12866-020-01823-6)
Supplement: Supplementary file 4 — Additional file 4. Archive of machine-readable alignments for all r-leader motifs that include only nucleotides within the predicted motifs, and do not include any metadata. The alignments are appropriate for tasks such as performing homology searches or re-analysis of our predicted secondary structures. The alignments are stored in Stockholm format. [file 12866_2020_1823_MOESM4_ESM.zip › sto-just-motif/L25-Gammaproteobacteria.sto]

# STOCKHOLM 1.0
#=GF ID L25-Gammaproteobacteria
#=GF ORIGINAL_MOTIF 240	11083	0	1	refseq	32	gamma-entero	jeremy	s40_45_55_70_85S100O5Min3	cmfinder		end
SRS051941_LANL_scaffold_29369/338-363             AAAAUUGC.UGGGUC.GCCUGCAAUUUU
Supragingival_plaque_LANL_scaffold_430805/317-342 AAAAUUGC.UGGGUC.GCCUGCAAUUUU
SRS015574_C3464542/72-47                          AAAAUUGC.UGGGUC.GCCUGCAAUUUU
NZ_CDQL01000008.1/303232-303257                   AAAAUUGC.UGGGUC.GCCUGCAAUUUU
SRS013533_PGA_scaffold_89678/8523-8498            AAAAUUGC.UGGGUC.GCCUGCAAUUUU
NZ_GL872339.1/1041770-1041795                     AAAAUUGC.UGGGUC.GCCUGCAAUUUU
NOM018_C795094_1/740-715                          AAAAUUGC.UGGGUC.GCCUGCAAUUUU
SRS023841_C1651995/1616-1641                      AAAAUUGC.UGGGUC.GCCUGCAAUUUU
SRS023538_Baylor_scaffold_37880/83-58             AAAAUUGC.UGGGUC.GCCUGCAAUUUU
SRS012285_Baylor_scaffold_5506/223-198            AAAAUUGC.UGGGUC.GCCUGCAAUUUU
scaffold11742_3_MH0072/711-686                    AAAAUUGC.UGGGUC.GCCUGCAAUUUU
SRS014888_C2946442/227-202                        AAAAUUGC.UGGGUC.GCCUGCAAUUUU
SRS015395_WUGC_scaffold_23373/365-390             AAAAUUGC.UGGGUC.GCCUGCAAUUUU
SRS048791_C3205353/333-308                        AAAAUUGC.UGGGUC.GCCUGCAAUUUU
NZ_JFZM01000002.1/699-674                         AAAAUUGC.UGGGUC.GCCUGCAAUUUU
NZ_LCTI01000015.1/46856-46831                     AAAAUUGC.UGGGUC.GCCUGCAAUUUU
SRS014126_WUGC_scaffold_6727/4984-5009            AAAAUUGC.UGGGUC.GCCUGCAAUUUU
NZ_JH591083.1/88022-88047                         AAAAUUGC.UGGGUC.GCCUGCAAUUUU
SRS017127_Baylor_scaffold_7878/393-418            AAAAUUGC.UGGGUC.GCCUGCAAUUUU
NZ_LCTJ01000066.1/48341-48316                     AAAAUUGC.UGGGUC.GCCUGCAAUUUU
SRS015803_C2639111/72-47                          AAAAUUGC.UGGGUC.GCCUGCAAUUUU
NZ_AFQQ01000009.1/5188-5163                       AAAAUUGC.UGGGUC.GCCUGCAAUUUU
SRS015440_C2593953/101-76                         AAAAUUGC.UGGGUC.GCCUGCAAUUUU
SRS043803_C462899/213-188                         AAAAUUGC.UGGGUC.GCCUGCAAUUUU
NZ_JXCI01000013.1/193824-193799                   AAAAUUGC.UGGGUC.GCCUGCAAUUUU
SRS019077_C2539017/72-47                          AAAAUUGC.UGGGUC.GCCUGCAAUUUU
SRS015985_WUGC_scaffold_18380/4420-4445           AAAAUUGC.UGGGUC.GCCUGCAAUUUU
SRS024289_LANL_scaffold_70214/72-47               AAAAUUGC.UGGGUC.GCCUGCAAUUUU
SRS015650_C1114003/446-421                        AAAAUUGC.UGGGUC.GCCUGCAAUUUU
SRS013239_C677746/3736-3761                       AAAAUUGC.UGGGUC.GCCUGCAAUUUU
SRS015158_C2532763/155-130                        GGAAUCGC.UGGGUC.GCCUGCGAUUCU
NC_009655.1/1880235-1880210                       GAAAUUGC.UGGGUC.GCCUGCAAUUUC
SRS012285_C2898368/507-532                        GAAAUCGC.UGGGUC.GCCUGCGAUUUU
SRS013942_C1225625/83-58                          GAAAUCGC.UGGGUC.GCCUGCGAUUUU
SRS019387_WUGC_scaffold_44519/1928-1953           GAAAUCGC.UGGGUC.GCCUGCGAUUUU
SRS013170_Baylor_scaffold_110554/309-284          GAAAUCGC.UGGGUC.GCCUGCGAUUUU
SRS020340_C2903829/83-58                          GAAAUCGC.UGGGUC.GCCUGCGAUUUU
SRS015803_WUGC_scaffold_798/82-57                 GAAAUCGC.UGGGUC.GCCUGCGAUUUU
SRS018975_C1678402/237-262                        GAAAUCGC.UGGGUC.GCCUGCGAUUUU
SRS014476_C3239476/83-58                          GAAAUCGC.UGGGUC.GCCUGCGAUUUU
SRS016746_Baylor_scaffold_35019/833-858           GAAAUCGC.UGGGUC.GCCUGCGAUUUU
SRS022602_Baylor_scaffold_12311/5847-5872         GAAAUCGC.UGGGUC.GCCUGCGAUUUU
SRS063603_LANL_scaffold_81239/5095-5070           GAAAUCGC.UGGGUC.GCCUGCGAUUUU
SRS021960_Baylor_scaffold_29611/1661-1686         GAAAUCGC.UGGGUC.GCCUGCGAUUUU
SRS023538_Baylor_scaffold_12124/16134-16159       AAAAUCGC.UGGGUC.GCCUGCGAUUUU
SRS013950_WUGC_scaffold_14544/120-145             GAAAUCGC.UGGGUC.GCCUGCGAUUUU
SRS022602_C4066756/98-73                          GAAAUCGC.UGGGUC.GCCUGCGAUUUU
SRS014578_WUGC_scaffold_67529/679-654             GAAAUCGC.UGGGUC.GCCUGCGAUUUU
SRS053917_LANL_scaffold_57819/8141-8116           GAAAUCGC.UGGGUC.GCCUGCGAUUUU
SRS015440_WUGC_scaffold_7918/8623-8598            GAAAUCGC.UGGGUC.GCCUGCGAUUUU
XylAfBA_contig26712/3067-3092                     CUCGUCAC.UCGGUC.GCAGGUGGCGGG
DPOF_contig07193/2024-2049                        CUCGUCAC.UCGGUC.GCAGGUGGCGGG
FGTW_contig16242/2355-2380                        CUCGUCAC.UCGGUC.GCAGGUGGCGGG
NZ_JRLH01000002.1/48129-48154                     UCUGCCAC.UGGGUC.GCCUGUUGCAGA
NZ_AUCC01000014.1/47243-47268                     UCUGCUAC.UGGGUC.GCCUGUCGCAGA
NZ_DF158882.1/344990-344966                       .CCGCUGC.UGGGUC.GCCUGUAGCGGU
NZ_CM001974.1/1918236-1918211                     CCUGUUGC.UGGGUC.GCCUGUAACAGG
NC_007712.1/2686948-2686973                       CCUGCUGC.UGGGUC.GCCUGUAGCAGG
NZ_CM001983.1/2360839-2360864                     CCUGUUGC.UGGGUC.GCCUGUAACAGG
NZ_CP009056.1/779702-779677                       CCAAUUGC.UGGGUC.GCCUGUGAUUGG
BGMT1_NODE_689636/38092-38067                     CCAAUUGC.UGGGUC.GCCUGUGAUUGG
NZ_LGYC01000002.1/92798-92823                     UUUGCUGC.UGGGUC.GCCUGUAGCAGA
NZ_JUVX01000001.1/3829-3804                       UUUGCUGC.UGGGUC.GCCUGUAGCAAA
NZ_AYMP01000013.1/10875-10850                     UUUGCUGC.UGGGUC.GCCUGUAGCAAA
NZ_AMWL02000011.1/90817-90842                     UUUGCUGC.UGGGUC.GCCUGUAGCAAA
NZ_CCFB01000003.1/786698-786723                   UUUGCUGC.UGGGUC.GCCUGUAGCAAA
NZ_JRKW01000001.1/314777-314802                   UUUGCUGC.UGGGUC.GCCUGUAGCAAA
NZ_JAEE01000001.1/48183-48208                     UCUGUUGC.UGGGUC.GCCUGUAACAGA
NZ_ATMJ01000020.1/22608-22583                     UCUGUUGC.UGGGUC.GCCUGUAACAGA
NZ_ATMI01000041.1/18197-18172                     UCUGUUGC.UGGGUC.GCCUGUAACAGA
AECF_contig02093/339-314                          UCUGUUGC.UGGGUC.GCCUGUAGCAGA
NZ_LDOF01000035.1/7256-7231                       CCUGCUGC.UGGGUC.GCCUGUAGCAGG
NZ_CP006569.1/1580700-1580675                     CCUGCUGC.UGGGUC.GCCUGUAGCAGG
NC_012779.2/2498662-2498687                       UCUGCUGC.UGGGUC.GCCUGUAGCAGG
NZ_BAYU01000001.1/215507-215482                   UCUGCUGC.UGGGUC.GCCUGUAGCAGG
NZ_BAYT01000016.1/92602-92627                     UCUGCUGC.UGGGUC.GCCUGUAGCAGG
NC_020796.1/2482800-2482825                       UCUGCUGC.UGGGUC.GCCUGUAGCAGG
NZ_CP006568.1/2992969-2992995                     CCUGCUGC.UGGGUCCGCCUGUAGCAGG
NZ_JPJL01000043.1/37448-37473                     CAAGCUAU.UGGGUC.GCCUGUAGCUUG
NZ_KB903742.1/7170-7195                           CAAGCUAC.UGGGUC.GCCUGUAGCUUG
NZ_JPXO01000031.1/2402-2377                       CAAGCUAC.UGGGUC.GCCUGUAGCUUG
NZ_JPJN01000082.1/2561-2536                       CAAGCUAC.UGGGUC.GCCUGUAGCUUG
NZ_JPXP01000034.1/36609-36584                     CAAGCUAC.UGGGUC.GCCUGUAGCUUG
NZ_JPXT01000018.1/62198-62173                     CAAGCUAC.UGGGUC.GCCUGUAGCUUG
NZ_JPXW01000007.1/22488-22513                     CAAGCUAC.UGGGUC.GCCUGUAGCUUG
NZ_JPJK01000050.1/26498-26523                     CAAGCUAC.UGGGUC.GCCUGUAGCUUG
NZ_AVOX01000018.1/3580-3555                       CAAGCUAC.UGGGUC.GCCUGUAGCUUG
NC_015460.1/2601250-2601225                       CAAGCUAC.UGGGUC.GCCUGUAGCUUG
NZ_AWGA01000054.1/34355-34380                     CCAAUUGC.UGGGUC.GCCUGUAAUUGG
BGMT1_NODE_66530/8242-8267                        CCAACUAC.UGGGUC.GCCUGUAAUUGG
HBC_scaff_10331702/1467-1492                      CCAACUAC.UGGGUC.GCCUGUAAUUGG
BGMT1_NODE_175249/6572-6547                       CCAACUAC.UGGGUC.GCCUGUAAUUGG
HBC_scaff_10317430/636-611                        CCAACUAC.UGGGUC.GCCUGUAAUUGG
HBC_scaff_10153421/62-37                          CCAACUAC.UGGGUC.GCCUGUAAUUGG
HBC_scaff_10271466/89-64                          CCAACUAC.UGGGUC.GCCUGUAAUUGG
BGMT1_NODE_239012/132-107                         CCAACUAC.UGGGUC.GCCUGUAAUUGG
BGMT1_NODE_596642/79817-79792                     CCAACUAC.UGGGUC.GCCUGUAAUUGG
NZ_CP007445.1/521745-521770                       CCAACUAC.UGGGUC.GCCUGUAAUUGG
HBC_scaff_10017072/753-778                        CCAACUAC.UGGGUC.GCCUGUAAUUGG
NZ_CM001982.1/2023702-2023677                     CCUGUUGC.UGGGUC.GCCUGUAACAGG
NZ_BAUC01000005.1/5251-5276                       UCUGCUGC.UGGGUC.GCCUGUGGCGGA
NZ_CP011359.1/1184486-1184461                     UCUGCUGC.UGGGUC.GCCUGUGGCGGA
NZ_GG739633.1/1835647-1835672                     UCUGCUGC.UGGGUC.GCCUGUGGCGGA
NZ_JMSP01000212.1/2627-2652                       UCCGUUGC.UGGGUC.GCCUGUAGCGGA
ACOFG988_F31SS7V01ADKVZ/243-218                   UCCGUUGC.UGGGUC.GCCUGUAGCGGA
ACOFG987_contig00182/151-126                      UCCGUUGC.UGGGUC.GCCUGUAGCGGA
NZ_ALXE01000021.1/156716-156691                   CCUGUUGC.UGGGUC.GCCUGUAACAGG
NZ_JRXF01000037.1/37244-37269                     CCUGUUGC.UGGGUC.GCCUGUAGCAGG
JGI26052J44787_1064973/90-65                      CCUGUUGC.UGGGUC.GCCUGUAACAGG
NZ_CP009866.1/1000693-1000668                     ACUGCUGC.UGGGUC.GCCUGUAGCAGU
NC_017445.1/3644094-3644119                       CCUGCUGC.UGGGUC.GCCUGUAGCAGG
NZ_CAPD01000016.1/545721-545746                   CCUGCUGC.UGGGUC.GCCUGUAGCAGG
NZ_BAYW01000003.1/344275-344300                   CCUGCUGC.UGGGUC.GCCUGUAGCAGG
NC_012214.1/1522431-1522406                       CCUGCUGC.UGGGUC.GCCUGUAGCAGG
NZ_KB372800.1/67699-67724                         CCUGUUAC.UGGGUC.GCCUGUAGCAGG
NZ_ATYS01000017.1/74780-74805                     CUCGCAGC.UGGGUC.GCCUGUUGCGGG
NZ_CP010423.1/2736866-2736891                     CCUGCUGC.UGGGUC.GCCUGUAGCGGG
NZ_JTHJ02000271.1/30241-30266                     CCUGCUGC.UGGGUC.GCCUGUAGCAGG
NZ_KN150745.1/3288547-3288572                     CUUGUUGC.UGGGUC.GCCUGUAACAAG
NZ_AWXP01000006.1/365164-365139                   CUUGUUGC.UGGGUC.GCCUGUAACAAG
NZ_JTBW01000001.1/2162435-2162460                 CUUGUUGC.UGGGUC.GCCUGUAACAAG
NZ_AUUA01000004.1/144814-144789                   CCCGCUGC.UGGGUC.GCCUGUAGCGGG
NZ_AMYV01000046.1/35662-35687                     CCUGUUGC.UGGGUC.GCCUGUAACAGU
NZ_JRWU01000002.1/498814-498839                   CCUGUUGC.UGGGUC.GCCUGUAACAGU
NZ_AJHJ01000034.1/50592-50617                     CCUGUUGC.UGGGUC.GCCUGUAACAGU
SPBFG_contig10167/3317-3342                       CCUGUUGC.UGGGUC.GCCUGUAACAGU
NZ_GG703819.1/827169-827194                       CCUGCUGC.UGGGUC.GCCUGUAGCAGG
JGI24739J22299_10000567/3250-3275                 UCUGUUAC.UGGGUC.GCCUGUAGCAGA
NZ_JRWI01000018.1/31927-31902                     UCUGUUAC.UGGGUC.GCCUGUAGCAGA
NZ_AHIE01000019.1/200380-200405                   UCUGUUAC.UGGGUC.GCCUGUAGCAGA
NZ_CGIG01000001.1/4920476-4920501                 CUUGCUGC.UGGGUC.GCCUGUAGCAGG
NZ_CM001230.1/2848116-2848141                     CUUGCUGC.UGGGUC.GCCUGUAGCAGG
NZ_CM001857.1/2747731-2747756                     CCUGCCGC.UGGGUC.GCCUGCGGCAGG
NZ_AZYZ01000036.1/177573-177548                   CCUGCUGC.UGGGUC.GCCUGUAGCAGG
NZ_ABXW01000062.1/233784-233759                   CCUGCUGC.UGGGUC.GCCUGUAGCAGG
NZ_JACS01000013.1/220793-220768                   CCUGCUGC.UGGGUC.GCCUGUAGCAGG
NZ_KB233230.1/730844-730819                       CCUGCUGC.UGGGUC.GCCUGUAGCAGG
NC_020064.1/3160498-3160523                       CCUGUUAC.UGGGUC.GCCUGUAGCAGG
IMNBL1_c0001513/17156-17181                       CCUGUUGC.UGGGUC.GCCUGUAACAGG
NZ_APWM01000016.1/8965-8940                       CCUGUUGC.UGGGUC.GCCUGUAACAGG
NZ_AJVN01000009.1/36375-36400                     CCUGUUGC.UGGGUC.GCCUGUAACAGG
NZ_CM001980.1/2559950-2559975                     CCUGUUGC.UGGGUC.GCCUGUAACAGG
NZ_JSYH01000042.1/121724-121699                   CCUGUUGC.UGGGUC.GCCUGUAACAGG
NC_013592.1/2693842-2693867                       CCUGUUGC.UGGGUC.GCCUGUAACAGG
NZ_CM001985.1/2705845-2705870                     CCUGUUGC.UGGGUC.GCCUGUAACAGG
NZ_CM001904.1/2657511-2657536                     CCUGUUGC.UGGGUC.GCCUGUAACAGG
NZ_APMV01000021.1/41563-41588                     CCUGUUGC.UGGGUC.GCCUGUAACAGG
NZ_CM001975.1/1741666-1741641                     CCUGUUGC.UGGGUC.GCCUGUAACAGG
NZ_CM001977.1/2514163-2514188                     CCUGUUGC.UGGGUC.GCCUGUAACAGG
NZ_JTET01000005.1/96214-96239                     CCUGUUGC.UGGGUC.GCCUGUAACAGG
NZ_JTEU02000023.1/58398-58373                     CCUGUUGC.UGGGUC.GCCUGUAACAGG
DPOL_contig03337/2485-2510                        CCUGUUGC.UGGGUC.GCCUGUAACAGG
NZ_JWGZ01000024.1/99394-99369                     CCUGUUGC.UGGGUC.GCCUGUAACAGG
NZ_JH417487.1/34700-34725                         CCUGUUGC.UGGGUC.GCCUGUAACAGG
NZ_DS607663.1/1493492-1493517                     CCUGCUGC.UGGGUC.GCCUGUAGCAGG
NC_017731.1/371869-371894                         CCUGCUGC.UGGGUC.GCCUGUAGCAGG
NZ_CM001774.1/2855781-2855806                     CCUGCUGC.UGGGUC.GCCUGUUGCAGG
NZ_CVLT01000042.1/5243-5268                       CCUGCUGC.UGGGUC.GCCUGUAGCAGG
NZ_KB233222.1/885991-885966                       CCUGCUGC.UGGGUC.GCCUGUAGCAGG
NC_012962.1/1887934-1887909                       CCUGCUGC.UGGGUC.GCCUGUAGCAGG
NZ_CCAQ010000012.1/21806-21831                    CCUGCUGC.UGGGUC.GCCUGUAGCAGG
NZ_JPQA01000004.1/359138-359163                   CCUGCUGC.UGGGUC.GCCUGUAGCAGG
NZ_JUQR01000067.1/27248-27273                     CCUGCUGC.UGGGUC.GCCUGUAGCAGG
NZ_JJMI01000033.1/25338-25313                     CCUGCUAC.UGGGUC.GCCUGUUGCAGG
NZ_AMFN01000003.1/658380-658405                   CCUGCUGC.UGGGUC.GCCUGUUGCAGG
NZ_JIBO01000010.1/112813-112788                   CCUGUUGC.UGGGUC.GCCUGUAGCAGG
HBC_ctgs_1038683/997-972                          CCUGUUGC.UGGGUC.GCCUGUAGCAGG
NZ_JIBP01000017.1/390735-390710                   CCUGUUGC.UGGGUC.GCCUGUAGCAGG
HBC_scaff_10012742/7841-7866                      CCUGUUGC.UGGGUC.GCCUGUAGCAGG
GO4KUYH02HAQA6/246-221                            CCUGCUGC.UGGGUC.GCCUGUAGCAGG
NC_012917.1/1884695-1884670                       CCUGCUGC.UGGGUC.GCCUGUAGCAGG
NZ_JQHN01000013.1/48332-48357                     CCUGUUGC.UGGGUC.GCCUGUAGCAGG
NC_013421.1/2069192-2069167                       CCUGCUGC.UGGGUC.GCCUGUAGCAGG
NZ_AKVS01000004.1/41354-41329                     CCUGCUGC.UGGGUC.GCCUGUAGCAGG
NZ_JENG01000002.1/239502-239477                   CCUGCUGC.UGGGUC.GCCUGUAGCAGG
NZ_JQHL01000001.1/1196909-1196934                 CUUGCUGC.UGGGUC.GCCUGUAGCAGG
NZ_JUJH01000008.1/33626-33601                     CCUGCUGC.UGGGUC.GCCUGUAGCAGG
NZ_JUJJ01000001.1/282026-282001                   CCUGCUGC.UGGGUC.GCCUGUAGCAGG
NZ_JPSN01000039.1/448711-448686                   CCUGCUGC.UGGGUC.GCCUGUAGCAGG
NZ_JUJP01000003.1/225753-225728                   CCUGCUGC.UGGGUC.GCCUGUAGCAGG
NZ_JUJR01000001.1/1319576-1319551                 CCUGCUGC.UGGGUC.GCCUGUAGCAGG
NZ_JUJF01000001.1/81047-81022                     CCUGCUGC.UGGGUC.GCCUGUAGCAGG
NZ_AODT01000012.1/65127-65152                     CCUGCUGC.UGGGUC.GCCUGUAGCAGG
NZ_JQHM01000001.1/579940-579915                   CCUGCUGC.UGGGUC.GCCUGUAGCAGG
NZ_JUJG01000001.1/318848-318823                   CCUGCUGC.UGGGUC.GCCUGUAGCAGG
NZ_ABVX01000003.1/193610-193635                   CCUGCUGC.UGGGUC.GCCUGUAGCAGG
NZ_JQOF01000006.1/16482-16457                     CCUGCUGC.UGGGUC.GCCUGUAGCAGG
NZ_JUJT01000021.1/9649-9624                       CCUGCUGC.UGGGUC.GCCUGUAGCAGG
NZ_JUJB01000001.1/21964-21939                     CCUGCUGC.UGGGUC.GCCUGUAGCAGG
NZ_AODU01000012.1/103288-103313                   CCUGCUGC.UGGGUC.GCCUGUAGCAGG
NZ_JSXC01000035.1/59888-59913                     CCUGCUGC.UGGGUC.GCCUGUAGCAGG
NZ_JRMH01000001.1/1785631-1785606                 CCUGCUGC.UGGGUC.GCCUGUAGCAGG
NZ_ALIV01000030.1/508672-508697                   CCUGCUGC.UGGGUC.GCCUGUAGCAGG
NZ_AYSJ01000014.1/393706-393681                   CCUGCUGC.UGGGUC.GCCUGUAGCAGG
NZ_HG427383.1/39839-39864                         CCUGCUGC.UGGGUC.GCCUGUAGCAGG
NC_005126.1/3405528-3405553                       CCUGCUGC.UGGGUC.GCCUGUAGCAGG
NZ_JFGV01000015.1/30276-30301                     CCUGCUGC.UGGGUC.GCCUGUAGCAGG
NC_014228.1/3094463-3094438                       CCAGCUGC.UGGGUC.GCCUGUAGCAGG
NZ_LFCV01000109.1/6163-6138                       CCUGCUGC.UGGGUC.GCCUGUAGCAGG
NZ_CCWM01000059.1/5383-5358                       CCUGCUGC.UGGGUC.GCCUGUAGCAGG
NZ_LDNM01000038.1/31069-31094                     CCUGCUGC.UGGGUC.GCCUGUAGCAGG
NZ_FO704550.1/2685927-2685952                     CCUGCUGC.UGGGUC.GCCUGUAGCAGG
NZ_HG428625.1/16130-16155                         CCUGCUGC.UGGGUC.GCCUGUAGCAGG
NC_013892.1/2847228-2847253                       CCUGCUGC.UGGGUC.GCCUGUAGCAGG
NZ_HG427662.1/69258-69283                         CCUGCUGC.UGGGUC.GCCUGUAGCAGG
NZ_JONO01000052.1/5877-5852                       CCUGCUGC.UGGGUC.GCCUGAAGCAGG
NZ_FO704551.1/1264423-1264398                     CCUGCUGC.UGGGUC.GCCUGUAGCAGG
NZ_JQOC01000023.1/24336-24361                     CCUGCUGC.UGGGUC.GCCUGUAGCAGG
NZ_JXSK01000008.1/71629-71654                     CCUGCUGC.UGGGUC.GCCUGUAGCAGG
NZ_AZAB02000028.1/30237-30262                     CCUGCUGC.UGGGUC.GCCUGUAGCAGG
NZ_JGVH01000030.1/29282-29257                     CCUGCUGC.UGGGUC.GCCUGUAGCAGG
NZ_CP011104.1/3921740-3921715                     CCUGCUGC.UGGGUC.GCCUGUAGCAGG
NZ_JTHK01000022.1/117254-117279                   CCUGCUGC.UGGGUC.GCCUGUAGCAGG
NZ_CBXE010000028.1/46361-46386                    CCUGCUGC.UGGGUC.GCCUGUAGCAGG
NZ_CBXF010000075.1/3885-3860                      CCUGCUGC.UGGGUC.GCCUGUAGCAGG
NC_021591.1/3550017-3550041                       CCUGUUAC.UGGGUC.GCCU.UAACAGG
NZ_ASZA01000004.1/307259-307284                   CCUGUUAC.UGGGUC.GCCUGUAGCAGG
NZ_AUZV01000049.1/38925-38900                     CCUGUUAC.UGGGUC.GCCUGUAGCAGG
NZ_CP011254.1/5659814-5659839                     CCUGUUAC.UGGGUC.GCCUGUAGCAGG
SPBFG_contig15917/22740-22714                     CUUGCUACUUGGGUC.GCCUGUAGCAGG
NZ_JVEJ01000316.1/15398-15424                     CUUGCUACUUGGGUC.GCCUGUAGCAGG
NZ_JGVP01000014.1/10746-10771                     CUUGCUAC.UGGGUC.GCCUGUAGCAGG
NZ_JTBR01000001.1/4697967-4697941                 CUUGCUACUUGGGUC.GCCUGUAGCAGG
NZ_JSFB01000001.1/2438435-2438461                 CUUGCUACUUGGGUC.GCCUGUAGCAGG
AEQT01000896.1/162351-162377                      CUUGCUACUUGGGUC.GCCUGUAGCAGG
NZ_ATOH01000096.1/219971-219945                   CUUGCUACUUGGGUC.GCCUGUAGCAGG
NZ_CP003424.1/3452652-3452678                     CUUGCUACUUGGGUC.GCCUGUAGCAGG
NZ_LDEG01000007.1/246856-246830                   CUUGCUACUUGGGUC.GCCUGUAGCAGG
NZ_JPUX01000001.1/2633783-2633757                 CUUGCUACUUGGGUC.GCCUGUAGCAGG
NZ_LFJS01000003.1/66589-66615                     CUUGCUACUUGGGUC.GCCUGUAGCAGG
NZ_ALOV01000010.1/98788-98814                     CUUGCUACUUGGGUC.GCCUGUAGCAGG
NZ_CP011642.1/4315476-4315450                     CUUGCUACUUGGGUC.GCCUGUAGCAGG
APTF_contig34915/30690-30664                      CUUGCUACUUGGGUC.GCCUGUAGCAGG
CLOF_contig05398/453-427                          CUUGCUACUUGGGUC.GCCUGUAGCAGG
NZ_DF820427.1/2770804-2770829                     CUUGCUAC.UGGGUC.GCCUGUAGCAGG
DPOF_F4O8LWT02ITYN7/317-342                       CUUGCUAC.UGGGUC.GCCUGUAGCAGG
NZ_AYMN01000028.1/15280-15255                     CCUGUUAC.UGGGUC.GCCUGUAGCAGG
NZ_JQEI01000009.1/87301-87326                     CCUGUUAC.UGGGUC.GCCUGUAGCAGG
NZ_GL636107.1/67338-67313                         CUUGCUAC.UGGGUC.GCCUGUAGCAAA
NZ_CCES01000023.1/100341-100316                   CUUGCUAC.UGGGUC.GCCUGUAGCAGG
SPBB_GA1I6PA01EQ0A8/342-317                       CUUGCUAC.UGGGUC.GCCUGUAGCAGG
DPOL_contig01662/1053-1028                        CUUGCUAC.UGGGUC.GCCUGUAGCAGG
NZ_KB661120.1/3568891-3568916                     CUUGCUAC.UGGGUC.GCCUGUAGCAGG
NZ_CP007044.2/2886968-2886943                     CUUGUUAC.UGGGUC.GCCUGUAGCAAG
NC_009832.1/3590107-3590132                       CUUGCUAC.UGGGUC.GCCUGUAGCAGG
NZ_AYKS02000053.1/8430-8405                       CCUGUUAC.UGGGUC.GCCUGUAGCAGG
NZ_ARWD01000001.1/3711222-3711246                 CCUGUUAC.UGGGUC.GCCU.UAACAGG
NC_015566.1/3624252-3624276                       CCUGUUAC.UGGGUC.GCCU.UAACAGG
NZ_GG753567.1/2998074-2998049                     CCUGUUAC.UGGGUC.GCCUGUAGCAGG
NZ_AJTB01000065.1/30206-30230                     CCUGUUAC.UGGGUC.GCCU.UAACAGG
NZ_ABCD01000002.1/552360-552385                   CCUGUUGC.UGGGUC.GCCUGUAGCAGG
NZ_CPWN01000001.1/278359-278334                   CCUGUUGC.UGGGUC.GCCUGUAGCAGG
NZ_CQEC01000003.1/174773-174748                   CCUGUUGC.UGGGUC.GCCUGUAGCAGG
NZ_CQDS01000005.1/239102-239127                   CCUGUUGC.UGGGUC.GCCUGUAGCAGG
NZ_CTIO01000010.1/41703-41728                     CCUGUUGC.UGGGUC.GCCUGUAGCAGG
NZ_CQDU01000001.1/242102-242077                   CCUGUUGC.UGGGUC.GCCUGUAGCAGG
NZ_CQBX01000006.1/280774-280749                   CCUGUUGC.UGGGUC.GCCUGUAGCAGG
NZ_ASHT01000006.1/47635-47610                     CCUGUUGC.UGGGUC.GCCUGUAGCAGG
NZ_CQEH01000008.1/194172-194197                   CCUGUUGC.UGGGUC.GCCUGUAGCAGG
NZ_CPVN01000001.1/514394-514369                   CCUGUUGC.UGGGUC.GCCUGUAGCAGG
NZ_CQAZ01000021.1/67571-67596                     CCUGUUGC.UGGGUC.GCCUGUAGCAGG
NZ_CQDT01000003.1/178003-177978                   CCUGUUGC.UGGGUC.GCCUGUAGCAGG
NZ_AALE02000019.1/96600-96625                     CCUGUUGC.UGGGUC.GCCUGUAGCAGG
NZ_CQBR01000001.1/318418-318393                   CCUGUUGC.UGGGUC.GCCUGUAGCAGG
NZ_CQAX01000007.1/187113-187138                   CCUGUUGC.UGGGUC.GCCUGUAGCAGG
NZ_CPYJ01000005.1/70682-70707                     CCUGUUGC.UGGGUC.GCCUGUAGCAGG
NZ_HE997643.1/353893-353868                       CCUGUUGC.UGGGUC.GCCUGUAGCAGG
NZ_CQBH01000002.1/425644-425669                   CCUGUUGC.UGGGUC.GCCUGUAGCAGG
NZ_CPZP01000015.1/57824-57799                     CCUGUUGC.UGGGUC.GCCUGUAGCAGG
NZ_CQBU01000006.1/201443-201468                   CCUGUUGC.UGGGUC.GCCUGUAGCAGG
NZ_CPYD01000002.1/344142-344117                   CCUGUUGC.UGGGUC.GCCUGUAGCAGG
NZ_CP009539.1/862391-862416                       CCUGUUAC.UGGGUC.GCCUGUAGCAGG
NZ_CP011078.1/930257-930282                       CCUGUUAC.UGGGUC.GCCUGUAGCAGG
NZ_AWXH01000002.1/2177304-2177279                 CCUGUUGC.UGGGUC.GCCUGUAGCAGG
NZ_JXXL01000009.1/263021-263046                   CCUGUUAC.UGGGUC.GCCUGUAGCAGG
NC_015968.1/3165627-3165652                       CCUGCUGC.UGGGUC.GCCUGUAGUAGG
AKYZ01004773.1/1685-1660                          CCUGCUGC.UGGGUC.GCCUGUAGUAGG
NZ_JWJV01000016.1/125407-125382                   CCUGUUGC.UGGGUC.GCCUGUAGCAGG
NZ_JZYJ01000003.1/175012-174987                   CCUGCUGC.UGGGUC.GCCUGUAGUAGG
NZ_KQ089949.1/374445-374420                       CCUGCUGC.UGGGUC.GCCUGUAGUAGG
NZ_JZYA01000013.1/150005-149980                   CCUGCUGC.UGGGUC.GCCUGUAGUAGG
TrFG_contig00215/6457-6482                        CCUGCUGC.UGGGUC.GCCUGUAGCAGG
SwRhRL2b_contig_34754/2012-2037                   CCUGCUGC.UGGGUC.GCCUGUAGUAGG
NZ_LEEO01000034.1/192919-192944                   CCUGCUGC.UGGGUC.GCCUGUAGUAGG
NC_016514.1/3221667-3221692                       CCUGCUGC.UGGGUC.GCCUGUAGUAGG
NZ_JH417874.1/2236544-2236569                     CCUGCUGC.UGGGUC.GCCUGUAGCAGG
FGTW_GHRKC7401BKMDP/120-145                       UCUGCUGC.UGGGUC.GCCUGUAGCAGA
NZ_JNGH01000067.1/38116-38141                     UCUGCUGC.UGGGUC.GCCUGUAGCAGA
NZ_JMTB01000044.1/44576-44601                     UCUGCUGC.UGGGUC.GCCUGUAGCAGA
NZ_JFGT01000002.1/265443-265468                   CCUGCUGC.UGGGUC.GCCUGUAGCAGG
NC_014306.1/3371826-3371851                       CCUGUUGC.UGGGUC.GCCUGUAACAGG
NZ_LHXI01000014.1/113612-113637                   CCUGUUGC.UGGGUC.GCCUGUAACAGG
NZ_JNVB01000001.1/41725-41700                     CCUGCUGC.UGGGUC.GCCUGUAGCAGG
NZ_JQNE01000001.1/2477295-2477320                 CCUGCUGC.UGGGUC.GCCUGUAGCAGG
XylAfBA_GCHBSVO01AITHE/338-313                    CCUGCUGC.UGGGUC.GCCUGUAGCAGG
XAGC_GET0UTC01CQ06K/73-98                         CCUGCUGC.UGGGUC.GCCUGUAGCAGG
NZ_JRUQ01000044.1/23270-23295                     CCUGCUGC.UGGGUC.GCCUGUAGCAGG
SPBFG_GA1E3IJ01CG347/99-124                       CCUGCUGC.UGGGUC.GCCUGUAGCAGG
DPOL_F64H56M02H8OU2/75-100                        CCUGUUGC.UGGGUC.GCCUGUAGCAGG
NZ_JPKP01000003.1/338834-338859                   CCUGUUAC.UGGGUC.GCCUGUAGCAGG
NZ_JTJJ01000070.1/545-520                         CCUGUUGC.UGGGUC.GCCUGUAGCAGG
FGTW_GHW66OE02I3UU7/143-168                       CCUGCUGC.UGGGUC.GCCUGUAGCAGG
FGTW_GHW66OE02HO7CL/176-151                       CCUGUUGC.UGGGUC.GCCUGUAGCAGG
HBC_scaff_10035505/11238-11213                    CCUGCUGC.UGGGUC.GCCUGUAGCAGG
NZ_BAFF01000001.1/628020-628045                   CCUGUCGC.UGGGUC.GCCUGCGACAGG
NZ_JNVA01000050.1/20883-20908                     CCUGUUAC.UGGGUC.GCCUGUAGCAGG
FGTFG_contig00036/192866-192841                   CCUGUUAC.UGGGUC.GCCUGUAGCAGG
NZ_JPOT01000001.1/364021-363996                   CCUGUUAC.UGGGUC.GCCUGUAGCAGG
NZ_JYGW01000016.1/398571-398546                   CCUGUUAC.UGGGUC.GCCUGUAGCAGG
NZ_KI440945.1/263291-263316                       CCUGUUAC.UGGGUC.GCCUGUAGCAGG
NZ_BAEF01000003.1/492384-492409                   CCUGUUAC.UGGGUC.GCCUGUAGCAGG
JGI26052J44787_1068121/250-225                    CCUGUUAC.UGGGUC.GCCUGUAGCAGG
JGI25162J39368_1001702/4669-4644                  CCUGUUAC.UGGGUC.GCCUGUAGCAGG
JGI26055J44792_1008382/98-123                     CCUGUUAC.UGGGUC.GCCUGUAGCAGG
JGI26051J44788_1061355/87-112                     CCUGUUAC.UGGGUC.GCCUGUAGCAGG
NZ_ANKX01000087.1/38816-38841                     CCUGUUAC.UGGGUC.GCCUGUAGCAGG
JGI26054J46599_1006370/309-334                    CCUGUUAC.UGGGUC.GCCUGUAGCAGG
NZ_JWLQ01000013.1/290203-290178                   CCUGUUAC.UGGGUC.GCCUGUAGCAGG
NZ_JMRT02000001.1/413096-413071                   CCUGUUAC.UGGGUC.GCCUGUAGCAGG
JGI26051J44788_1036040/411-386                    CCUGUUGC.UGGGUC.GCCUGUAGCAGG
JGI26053J44789_1005308/484-459                    CCUGUUGC.UGGGUC.GCCUGUAGCAGG
NZ_JRUP01000014.1/347754-347779                   UCUGUUGC.UGGGUC.GCCUGUAGCAGA
NZ_JZRH01000017.1/92644-92669                     UCUGUUGC.UGGGUC.GCCUGUAGCAGA
ACEF_contig10156/23176-23151                      UCUGUUGC.UGGGUC.GCCUGUAGCAGA
NZ_JMSO01000067.1/572-547                         ACUGCUGC.UGGGUC.GCCUGUAGCAGG
NZ_CAHS01000015.1/717655-717680                   CCUGCUGC.UGGGUC.GCCUGUAGCAGG
NC_010694.1/1416648-1416623                       CCUGCUGC.UGGGUC.GCCUGUAGCAGG
ACOFG987_F36MELC01CYMRA/344-369                   CCUGUUGC.UGGGUC.GCCUGUAACAGG
NZ_LGHZ01000038.1/53673-53648                     CCUGCUGC.UGGGUC.GCCUGUAGCAGG
JGI26052J44787_1049418/83-108                     CCUGCUGC.UGGGUC.GCCUGUAGCAGG
ACOFG988_F31SS7V02IWIKB/367-342                   CCUGCUGC.UGGGUC.GCCUGUAGCAGG
JGI26054J46599_1037043/659-634                    CCUGCUGC.UGGGUC.GCCUGUAGCAGG
NZ_JXNU01000005.1/226973-226948                   CCUGUUGC.UGGGUC.GCCUGUAGCAGG
NZ_JFHN01000051.1/30307-30332                     CCUGUUGC.UGGGUC.GCCUGUGACAGG
FGTW_GHRKC7401DOG6W/133-158                       CCUGCUGC.UGGGUC.GCCUGUAGCAGG
JGI26050J44790_1081744/37-62                      CCUGCUGC.UGGGUC.GCCUGUAGCAGG
JGI26057J44791_1132758/149-174                    CCUGCUGC.UGGGUC.GCCUGUAGCAGG
XAGC_GET0UTC01BTPA4/110-135                       CCUGCUGC.UGGGUC.GCCUGUAGCAGG
JGI25152J39213_1000995/6908-6883                  CCUGUUGC.UGGGUC.GCCUGUAACAGG
NZ_AXOM01000043.1/271031-271006                   CCUGUUGC.UGGGUC.GCCUGUAACAGG
JGI26057J44791_1186303/152-127                    CCUGUUGC.UGGGUC.GCCUGUAACAGG
NZ_JZYS01000016.1/20440-20465                     CCUGCUGC.UGGGUC.GCCUGUAGUAGG
NZ_JZZB01000004.1/179547-179522                   CCUGCUGC.UGGGUC.GCCUGUAGUAGG
NZ_JZXR01000016.1/72794-72769                     CCUGCUGC.UGGGUC.GCCUGUAGUAGG
NZ_JTLF01000371.1/14434-14409                     CCUGCUGC.UGGGUC.GCCUGUAGUAGG
NZ_LEEJ01000010.1/55608-55583                     CCUGCUGC.UGGGUC.GCCUGUAGUAGG
NZ_LDCI01000015.1/187398-187373                   CCUGCUGC.UGGGUC.GCCUGUAGUAGG
NZ_LEDR01000022.1/166259-166284                   CCUGCUGC.UGGGUC.GCCUGUAGUAGG
JGI26055J44792_1038111/310-285                    CCUGCUGC.UGGGUC.GCCUGUAGUAGG
NZ_JZYG01000001.1/67328-67353                     CCUGCUGC.UGGGUC.GCCUGUAGUAGG
MC6.MG2.AS1.C1205/149-124                         CCUGCUGC.UGGGUC.GCCUGUAGCAGG
NZ_LECZ01000024.1/195733-195758                   CCUGCUGC.UGGGUC.GCCUGUAGCAGG
FGTW_contig25605/968-993                          CCUGCUGC.UGGGUC.GCCUGUAGCAGG
JGI26532J50257_10003479/4822-4797                 CCUGCUGC.UGGGUC.GCCUGUAGCAGG
FGTW_contig15374/75-100                           CCUGCUGC.UGGGUC.GCCUGUAGCAGG
FGTW_contig29932/426-451                          CCUGCUGC.UGGGUC.GCCUGUAGCAGG
ACOFG988_contig05474/29758-29733                  CCUGCUGC.UGGGUC.GCCUGUAGUAGG
TrFG_contig00010/48420-48395                      CCUGCUGC.UGGGUC.GCCUGUAGUAGG
NZ_JSZC01000013.1/2352731-2352756                 CCUGCUGC.UGGGUC.GCCUGUAGUAGG
NZ_JZYX01000012.1/10814-10789                     CCUGCUGC.UGGGUC.GCCUGUAGUAGG
BMHB3a_c133822/556-581                            CCUGCUGC.UGGGUC.GCCUGUAGUAGG
JGI20225J20221_1000014/263581-263606              CCUGCUGC.UGGGUC.GCCUGUAGUAGG
NZ_JZKT01000025.1/34790-34765                     CCUGCUGC.UGGGUC.GCCUGUAGUAGG
4491488.3_NODE_8409/69-94                         CCUGCUGC.UGGGUC.GCCUGUAGUAGG
scaffold16350_14_V1.UC-21/85-60                   CCUGCUGC.UGGGUC.GCCUGUAGUAGG
ACOFG987_contig29676/1769-1794                    CCUGCUGC.UGGGUC.GCCUGUAGUAGG
FGTW_contig32166/246-271                          CCUGCUGC.UGGGUC.GCCUGUAGUAGG
NZ_LABD01000010.1/339244-339269                   CCUGCUGC.UGGGUC.GCCUGUAGUAGG
NZ_KI535608.1/2143879-2143904                     CCUGCUGC.UGGGUC.GCCUGUAGUAGG
GO4KUYH02HICEE/65-90                              CCUGCUGC.UGGGUC.GCCUGUAGUAGG
ACOFG987_contig40769/29657-29632                  CCUGCUGC.UGGGUC.GCCUGUAGUAGG
NZ_KK736261.1/333466-333441                       CCUGCUGC.UGGGUC.GCCUGUAGUAGG
2204953863/81-56                                  CCUGCUGC.UGGGUC.GCCUGUAGUAGG
JGI26054J46599_1058641/266-291                    CCUGUUGC.UGGGUC.GCCUGUAACAGG
NZ_JMSQ01000006.1/275623-275598                   CCUGUUGC.UGGGUC.GCCUGUAACAGG
NZ_LGIS01000030.1/20259-20284                     CCUGUUGC.UGGGUC.GCCUGUAGCAGG
NZ_AKIT01000037.1/153059-153084                   CCUGUUGC.UGGGUC.GCCUGUAGCAGG
APTF_contig13807/648-623                          CCUGCUGC.UGGGUC.GCCUGUAGCAGG
2227507941/58689-58714                            CCUGCUGC.UGGGUC.GCCUGUAGCAGG
NC_014618.1/1608924-1608899                       CCUGUUGC.UGGGUC.GCCUGUAACAGG
NZ_DF830265.1/3123136-3123161                     CCUGUUGC.UGGGUC.GCCUGUAACAGG
TrFG_GO06Z1101BC2VN/77-102                        CCUGCUGC.UGGGUC.GCCUGUAGCAGG
NZ_CP009451.1/4184160-4184135                     CCUGCUGC.UGGGUC.GCCUGUAGCAGG
DPOL_F4W77DB01BX00Z/87-112                        CCUGCUGC.UGGGUC.GCCUGUAGCAGG
SPBFG_GDHTI3002HURHU/207-182                      CCUGCUGC.UGGGUC.GCCUGUAGCAGG
DPOLF_F46JATG01DDFPT/440-464                      CCUGCUGC.UGGGUC.G.CUGUAGCAGG
DPOLF_F46JATG02JOJ0M/310-335                      CCUGCUGC.UGGGUC.GCCUGUAGCAGG
NZ_AKXM01000040.1/210953-210928                   CCUGCUGC.UGGGUC.GCCUGUAGCAGG
NZ_CP009459.1/4214734-4214759                     CCUGCUGC.UGGGUC.GCCUGUAGCAGG
NZ_CP009458.1/4513024-4513049                     CCUGCUGC.UGGGUC.GCCUGUAGCAGG
NZ_KE702177.1/2416063-2416088                     CCUGUUGC.UGGGUC.GCCUGUAGCAGG
NZ_AEJW01000043.1/46686-46711                     CCUGUUGC.UGGGUC.GCCUGUAGCAGG
DLF012_scaffold10712_1/3342-3317                  CCUGUUGC.UGGGUC.GCCUGUAGCAGG
NZ_CWTR01000001.1/6348-6323                       CCUGUUGC.UGGGUC.GCCUGUAGCAGG
NZ_CWSZ01000005.1/6361-6336                       CCUGUUGC.UGGGUC.GCCUGUAGCAGG
NZ_JHFW01000106.1/1410-1385                       CCUGUUGC.UGGGUC.GCCUGUAGCAGG
MC6.MG3.AS1.C40826/191-166                        CCUGUUGC.UGGGUC.GCCUGUAGCAGG
NZ_AFGE01000025.1/37628-37603                     CCUGUUGC.UGGGUC.GCCUGUAGCAGG
NZ_JNMN01000002.1/163333-163308                   CCUGUUGC.UGGGUC.GCCUGUAGCAGG
scaffold97420_1_MH0025/18799-18774                CCUGUUGC.UGGGUC.GCCUGUAGCAGG
longitudinal_523_3720/3587-3562                   CCUGUUGC.UGGGUC.GCCUGUAGCAGG
BABF01000207.1/9222-9247                          CCUGUUGC.UGGGUC.GCCUGUAGCAGG
NZ_ATJZ01000008.1/112575-112600                   CCUGUUGC.UGGGUC.GCCUGUAGCAGG
NZ_CWYZ01000004.1/68547-68572                     CCUGUUGC.UGGGUC.GCCUGUAGCAGG
NZ_AMKL01000057.1/74933-74958                     CCUGUUGC.UGGGUC.GCCUGUAGCAGG
NZ_CWUM01000003.1/32520-32495                     CCUGUUGC.UGGGUC.GCCUGUAGCAGG
NZ_AEJV01000004.1/901-876                         CCUGUUGC.UGGGUC.GCCUGUAGCAGG
NZ_AEJZ01000016.1/12426-12451                     CCUGUUGC.UGGGUC.GCCUGUAGCAGG
NZ_AYRB01000298.1/4975-5000                       CCUGUUGC.UGGGUC.GCCUGUAGCAGG
4491410.3_NODE_77368/702-727                      CCUGUUGC.UGGGUC.GCCUGUAGCAGG
4491482.3_NODE_49506/482-457                      CCUGUUGC.UGGGUC.GCCUGUAGCAGG
NZ_AIFU01000015.1/81726-81751                     CCUGUUGC.UGGGUC.GCCUGUAGCAGG
XAGC_GET0UTC01ETIT6/324-299                       CCUGUUGC.UGGGUC.GCCUGUAACAGG
NZ_BBMY01000015.1/23333-23358                     CCUGUUGC.UGGGUC.GCCUGUAGCAGG
NZ_AEZI02000018.1/528524-528499                   CCUGUUGC.UGGGUC.GCCUGUAGCAGG
NZ_JMGQ01000092.1/289664-289689                   CCUGUUGC.UGGGUC.GCCUGUAGCAGG
NZ_ANAN01000052.1/37256-37281                     CUUGUUGC.UGGGUC.GCCUGUAGCAGG
SRS064276_C2454049/367-342                        CCUGUUGC.UGGGUC.GCCUGUAGCAGG
NZ_AKNI01000030.1/283338-283363                   CCUGUCGC.UGGGUC.GCCUGUAGCAGG
NC_007606.1/841840-841815                         CCUGUUGC.UGGGUC.GCCUGUAGCAGG
NZ_JNPK01000022.1/757738-757763                   CCUGUUGC.UGGGUC.GCCUGUAGCAGG
NZ_KE161030.1/3092391-3092416                     CCUGUUGC.UGGGUC.GCCUGUAGCAGG
NZ_JPRU01000002.1/979379-979404                   CCUGUUGC.UGGGUC.GCCUGUAACAGG
NZ_JMPI01000042.1/49592-49617                     CCUGUUGC.UGGGUC.GCCUGUAACAGG
NZ_JXAG01000053.1/50240-50265                     CCUGUUGC.UGGGUC.GCCUGUAACAGG
CLOF_contig29123/3145-3170                        CCUGCUGC.UGGGUC.GCCUGUAGCAGG
BAAW01015955.1/732-707                            CCUGUUGC.UGGUUC.GCCUGUAGCAGG
NZ_LHMO01000009.1/6475-6450                       CCUGUUGC.UGGGUC.GCCUGUAGCAGG
NZ_JSWQ01000006.1/10068-10043                     CCUGUUGC.UGGGUC.GCCUGUAGCAGG
NZ_LHLZ01000013.1/14353-14328                     CCUGUUGC.UGGGUC.GCCUGUAGCAGG
NZ_LHFR01000041.1/56377-56402                     CCUGUUGC.UGGGUC.GCCUGUAGCAGG
NZ_LHIM01000030.1/11760-11735                     CCUGUUGC.UGGGUC.GCCUGUAGCAGG
NZ_CQPH01000036.1/25002-25027                     CCUGUUGC.UGGGUC.GCCUGUAGCAGG
NZ_CIXV01000001.1/477957-477982                   CCUGUUGC.UGGGUC.GCCUGUAGCAGG
NZ_ABEW01000006.1/196094-196069                   CCUGUUGC.UGGGUC.GCCUGUAGCAGG
NZ_CQPE01000004.1/238993-239018                   CCUGUUGC.UGGGUC.GCCUGUAGCAGG
NZ_JREK01000019.1/38495-38520                     CCUGUUGC.UGGGUC.GCCUGUAGCAGG
NZ_CQPF01000005.1/3693-3668                       CCUGUUGC.UGGGUC.GCCUGUAGCAGG
NZ_JRCT01000030.1/38530-38555                     CCUGUUGC.UGGGUC.GCCUGUAGCAGG
NZ_JRLP01000085.1/13142-13167                     CCUGUUGC.UGGGUC.GCCUGUAGCAGG
NZ_LHOL01000019.1/136198-136223                   CCUGUUGC.UGGGUC.GCCUGUAACAGG
NZ_AOYA01000036.1/7304-7279                       CCUGUUGC.UGGGUC.GCCUGUAACAGG
NZ_BBNA01000034.1/17681-17706                     CCUGUUGC.UGGGUC.GCCUGUAGCAGG
NZ_JTAV01000001.1/3845126-3845101                 CCUGUUGC.UGGGUC.GCCUGUAACAGG
NZ_CP011132.1/2543935-2543960                     CCUGUUGC.UGGGUC.GCCUGUAACAGG
NZ_AOXI01000025.1/42127-42152                     CCUGUUGC.UGGGUC.GCCUGUAGCAGG
JGI24732J26686_1138441/191-166                    CCUGUUGC.UGGGUC.GCCUGUAGCAGG
AEQT01000005.1/2246456-2246481                    CCUGUUGC.UGGGUC.GCCUGUAGCAGG
NZ_BBNB01000001.1/859965-859990                   CCUGUUGC.UGGGUC.GCCUGUAGCAGG
NZ_JAQB01000119.1/182649-182624                   CCUGUUGC.UGGGUC.GCCUGUAGCAGG
NZ_BBMW01000003.1/3768-3743                       CCUGUUGC.UGGGUC.GCCUGUAGCAGG
NC_010067.1/680175-680150                         CCUGUUGC.UGGGUC.GCCUGUAGCAGG
NZ_CP006693.1/658986-658961                       CCUGUUGC.UGGGUC.GCCUGUAGCAGG
NZ_JTBV01000001.1/2906230-2906205                 CCUGUUGC.UGGGUC.GCCUGUAGCAGG
NZ_APAC01000077.1/114703-114728                   CCUGUUGC.UGGGUC.GCCUGUAGCAGG
NZ_AOXJ01000091.1/5474-5449                       CCUGUUGC.UGGGUC.GCCUGUAGCAGG
NZ_JUKU01000161.1/15133-15158                     CCUGUUGC.UGGGUC.GCCUGUAGCAGG
JCVI_SCAF_1101667401917/489-464                   CCUGUUGC.UGGGUC.GCCUGUAGCAGG
AECF_contig06040/149-124                          CCUGUUGC.UGGGUC.GCCUGUAGCAGG
NZ_BBMX01000003.1/7829-7804                       CCUGUUGC.UGGGUC.GCCUGUAGCAGG
NZ_CDHL01000017.1/44732-44707                     CCUGUUGC.UGGGUC.GCCUGUAGCAGG
NZ_KB976055.1/2987798-2987823                     CCUGUUGC.UGGGUC.GCCUGUAGCAGG
NZ_KK736165.1/2750385-2750410                     CCUGUUGC.UGGGUC.GCCUGUAGCAGG
NZ_JWSP01000007.1/9732-9707                       CCUGUUGC.UGGGUC.GCCUGUAGCAGG
NC_021870.1/2341040-2341065                       CCUGUUGC.UGGGUC.GCCUGUAGCAGG
NZ_JMMJ01000175.1/6595-6570                       CCUGUUGC.UGGGUC.GCCUGUAGCAGG
GooDraft_1000861/14831-14806                      CCUGUUGC.UGGGUC.GCCUGUAGCAGG
NZ_KB976072.1/796622-796647                       CCUGUUGC.UGGGUC.GCCUGUAGCAGG
NZ_CP011602.1/819325-819300                       CCUGUUGC.UGGGUC.GCCUGUAGCAGG
NZ_CALD01000014.1/2474316-2474341                 CCUGUUGC.UGGGUC.GCCUGUAACAGG
NZ_AJKW01000008.1/41838-41813                     CCUGUUGC.UGGGUC.GCCUGUAACAGG
NC_017933.1/1383093-1383068                       CCUGUUGC.UGGGUC.GCCUGUAACAGG
NZ_JPZE01000001.1/329974-329949                   CCUGUUGC.UGGGUC.GCCUGUAACAGG
NZ_BAWU01000024.1/4581-4556                       CCUGUUGC.UGGGUC.GCCUGUAACAGG
NZ_CALF01000071.1/2616170-2616195                 CCUGUUGC.UGGGUC.GCCUGUAACAGG
NZ_CALB01000097.1/2336868-2336893                 CCUGUUGC.UGGGUC.GCCUGUAACAGG
NZ_JPZG01000304.1/1071-1046                       CCUGUUGC.UGGGUC.GCCUGUAACAGG
NZ_LFEJ01000015.1/299268-299293                   CCUGUUGC.UGGGUC.GCCUGUAACAGG
NZ_AWFY01000087.1/230101-230126                   CCUGUUGC.UGGGUC.GCCUGUAACAGG
NZ_AWFX01000045.1/132548-132573                   CCUGUUGC.UGGGUC.GCCUGUAACAGG
NZ_JVIC01000084.1/170099-170074                   CCUGUUGC.UGGGUC.GCCUGUAACAGG
NZ_JZLI01000031.1/14816-14791                     CCUGUUGC.UGGGUC.GCCUGUAACAGG
NZ_CP007215.1/4728663-4728638                     CCUGUUGC.UGGGUC.GCCUGUAACAGG
NZ_JSFC01000001.1/731441-731416                   CCUGUUGC.UGGGUC.GCCUGUAACAGG
NZ_JH725435.1/2035065-2035040                     CCUGUUGC.UGGGUC.GCCUGUAACAGG
NZ_AJKU01000017.1/53486-53461                     CCUGUUGC.UGGGUC.GCCUGUAACAGG
NZ_AJKX01000073.1/214305-214280                   CCUGUUGC.UGGGUC.GCCUGUAACAGG
NZ_CAKW01000102.1/439-414                         CCUGUUGC.UGGGUC.GCCUGUAACAGG
NZ_AJKY01000085.1/352332-352307                   CCUGUUGC.UGGGUC.GCCUGUAACAGG
ACEF_F3GTV4A02F38XL/255-280                       CCUGUUAC.UGGGUC.GCCUGUAGCAGG
NZ_AFQL01000014.1/28904-28929                     CCUGUUGC.UGGGUC.GCCUGUAGCAGG
NZ_AOPN02000065.1/41972-41997                     CCUGUUGC.UGGGUC.GCCUGUAGCAGG
scaffold20470_13_MH0008/5107-5132                 CCUGUUGC.UGGGUC.GCCUGUAGCAGG
NZ_KQ089430.1/3629168-3629193                     CCUGUUGC.UGGGUC.GCCUGUAGCAGG
NLM006_scaffold40848_3/467-442                    CCUGUUGC.UGGGUC.GCCUGUAGCAGG
4491419.3_NODE_7378/789-764                       CCUGUUGC.UGGGUC.GCCUGUAGCAGG
MA40A_F51MHD001DV4HX/194-169                      CCUGCAGC.UGGGUC.GCCUGUUGCAGG
4491419.3_NODE_18252/861-886                      CCUGCAGC.UGGGUC.GCCUGUUGCAGG
DLF010_scaffold11695_3/694-669                    CCUGCAGC.UGGGUC.GCCUGUUGCAGG
FGTW_contig09940/412-387                          CCUGCUGC.UGGGUC.GCCUGUUGCAGG
TrFG_contig03512/399-374                          CCUGCUGC.UGGGUC.GCCUGUUGCAGG
ACEF_contig13756/138-113                          CCUGCUGC.UGGGUC.GCCUGUUGCAGG
APTF_contig12820/371-396                          CCUGCUGC.UGGGUC.GCCUGUUGCAGG
NLM027_scaffold18963_6/1142-1117                  CCUGCUGC.UGGGUC.GCCUGUUGCAGG
NZ_AKYX01000013.1/74942-74917                     CCUGUUGC.UGGGUC.GCCUGUAGCAGG
NZ_HE578945.1/375142-375117                       CCUGUUGC.UGGGUC.GCCUGUAGCAGG
NZ_JXAF01000036.1/55436-55411                     CCUGUUGC.UGGGUC.GCCUGUAGCAGG
NZ_LGIT01000009.1/1908485-1908510                 CCUGUUAC.UGGGUC.GCCUGUAGCAGG
NZ_AEME01000001.1/3556749-3556774                 CCUGUUGC.UGGGUC.GCCUGUAGCAGG
AECF_contig19513/2109-2134                        CCUGUUGC.UGGGUC.GCCUGUAGCAGG
ACOFG988_contig05884/252-277                      CCUGUUGC.UGGGUC.GCCUGUAGCAGG
NC_022546.1/1927348-1927323                       CCUGUUGC.UGGGUC.GCCUGUAGCAGG
CLOF_contig01466/1355-1380                        CCUGUUGC.UGGGUC.GCCUGUAGCAGG
NC_014837.1/2929752-2929777                       CCUGUUGC.UGGGUC.GCCUGUAGCAGG
NZ_ASZC01000016.1/46815-46840                     CCUGUUGC.UGGGUC.GCCUGUAGCAGG
NC_017910.1/1378554-1378529                       CCUGUUGC.UGGGUC.GCCUGUGACAGG
TrFG_GO06Z1102GQTE5/80-55                         CCUGCUGC.UGGGUC.GCCUGUAGUAGG
NZ_JMPL01000014.1/53685-53660                     CCUGCUGC.UGGGUC.GCCUGUAGCAGG
ACEF_F3GTV4A02G3L5Z/120-95                        CCUGCUGC.UGGGUC.GCCUGUAGCAGG
SwRhRL2b_contig_2419774/1850-1825                 CCUGCUGC.UGGGUC.GCCUGUAGCAGG
FGTW_GHW66OE02FM3JG/51-76                         CCUGCUGC.UGGGUC.GCCUGUAGCAGG
NZ_LANE01000006.1/146741-146766                   CCUGCUGC.UGGGUC.GCCUGUAGCAGG
NZ_CP010557.1/4343451-4343476                     CCUGCUGC.UGGGUC.GCCUGUAGCAGG
XAGC_contig04924/481-456                          CCUGCUGC.UGGGUC.GCCUGUAGCAGG
BAAW01000059.1/12349-12374                        CCUGCUGC.UGGGUC.GCCUGUAGCAGG
NZ_ALNJ01000108.1/146305-146330                   CCUGCUGC.UGGGUC.GCCUGUAGCAGG
NZ_KK036955.1/486384-486409                       CCUGCUGC.UGGGUC.GCCUGUAGCAGG
XylAfBA_GBURWN002DM7FF/350-375                    CCUGCUGC.UGGGUC.GCCUGUAGCAGG
NZ_CM001858.1/2348725-2348750                     CCUGUUGC.UGGGUC.GCCUGUAACAGG
NZ_CM001978.1/1932075-1932050                     CCUGUUGC.UGGGUC.GCCUGUAGCAGG
NZ_CM001976.1/2024571-2024546                     CCUGUUGC.UGGGUC.GCCUGUAGCAGG
NZ_CM001972.1/2670932-2670957                     CCUGUUGC.UGGGUC.GCCUGUAACAGG
NZ_CM001841.1/1825312-1825287                     CUUGUUGC.UGGGUC.GCCUGUAACAGG
NZ_CM001979.1/2073560-2073535                     CCUGUUGC.UGGGUC.GCCUGUAACAGG
NZ_JXBN01000027.1/123304-123279                   CCUGUUGC.UGGGUC.GCCUGUAACAGG
NZ_JSYG01000009.1/99764-99739                     CCUGUUGC.UGGGUC.GCCUGUAACAGG
NZ_CM001838.1/1831737-1831712                     CUUGUUGC.UGGGUC.GCCUGUAACAGG
ACOFG987_F36MELC02HTEYC/265-290                   CCUGUUGC.UGGGUC.GCCUGUAGCAGG
NZ_AGCA01000137.1/4561-4586                       GCUGCUGC.UGGGUC.GCCUGUAGCAGG
NZ_KI535451.1/2707603-2707628                     CCUGUUGC.UGGGUC.GCCUGUAGCAGG
NZ_KI973197.1/3410332-3410307                     CCUGCUGC.UGGGUC.GCCUGUAGUAGG
NZ_CBLI010000154.1/4529-4554                      CCUGUUGC.UGGGUC.GCCUGUAGCAGG
NZ_CP009450.1/2573812-2573787                     CCUGCUGC.UGGGUC.GCCUGUAGCAGG
NZ_GG668593.1/26462-26437                         CUUGUUGC.UGGGUC.GCCUGUAACAAG
NZ_CP011636.1/2276368-2276343                     CCUGCUGC.UGGGUC.GCCUGUAGCAGG
NZ_CP008943.1/1031984-1032009                     CCUGUUGC.UGGGUC.GCCUGUAGCAGG
NZ_CM001839.1/2067297-2067272                     CCUGUUGC.UGGGUC.GCCUGUAACGGG
NC_009778.1/1013644-1013619                       CCUGUUGC.UGGGUC.GCCUGUAACAGG
NZ_JDWG01000003.1/330688-330663                   CCUGCUGC.UGGGUC.GCCUGUAGUAGG
NZ_CQBG01000001.1/282767-282742                   CCUGUUGC.UGGGUC.GCCUGUAGCAGG
NZ_AKCF01000001.1/2973039-2973014                 CCUGCUGC.UGGGUC.GCCUGUAGCAGG
NZ_AYUN01000001.1/11547-11522                     CCUGUUGC.UGGGUC.GCCUGUAGCAGG
NZ_JVCS01000062.1/191591-191617                   CUUGCUACUUGGGUC.GCCUGUAGCAGG
NZ_KK736187.1/1918862-1918887                     CCUGCUGC.UGGGUC.GCCUGUUGCAGG
NZ_JHMM01000011.1/73195-73220                     CCUGUUGC.UGGGUC.GCCUGUAGCAGG
NZ_ACCD01000049.1/99-124                          CCUGUUGC.UGGGUC.GCCUGUAGCAGG
NZ_ACCA01000005.1/75778-75753                     CCUGUUGC.UGGGUC.GCCUGUAGCAGG
NZ_JJNI01000001.1/132931-132956                   CCUGUUGC.UGGGUC.GCCUGUAGCAGG
NZ_ARVT01000001.1/3710026-3710051                 CCUGCUGC.UGGGUC.GCCUGUAGCAGG
NZ_CP009364.1/1945384-1945409                     CCUGUUGC.UGGGUC.GCCUGUAGCAGG
NZ_AWOM01000001.1/105774-105749                   CCUGUUGC.UGGGUC.GCCUGUAGCAGG
NZ_BAUR01000080.1/66981-67006                     CCUGUUGC.UGGGUC.GCCUGUAGCAGG
NZ_JH603150.1/1719773-1719798                     CCUGCUGC.UGGGUC.GCCUGUAGCAGG
NZ_JMPQ01000042.1/31320-31294                     CUUGCUACUUGGGUC.GCCUGUAGCAGG
NZ_ACCC01000023.1/48971-48996                     CCUGUUAC.UGGGUC.GCCUGUAGCAGG
NZ_KE560347.1/1035302-1035328                     CUUGCUACUUGGGUC.GCCUGUAGCAGG
NZ_CP007230.1/3248517-3248492                     CCUGUUGC.UGGGUC.GCCUGUAGCAGG
NZ_KK736200.1/2690342-2690367                     CCUGCUGC.UGGGUC.GCCUGUUGCAGG
NZ_JWAE01000009.1/48145-48171                     CUUGCUACUUGGGUC.GCCUGUAGCAGG
NZ_JAND01000031.1/24308-24283                     CCUGCUGC.UGGGUC.GCCUGUAGCAGG
NZ_CP011975.1/3557468-3557443                     CCUGUUGC.UGGGUC.GCCUGUAGCAGG
NC_016612.1/5592640-5592665                       CCUGCUGC.UGGGUC.GCCUGUAGCAGG
NZ_KK036666.1/2959879-2959904                     CCUGCAGC.UGGGUC.GCCUGUUGCAGG
NZ_KQ089922.1/3654335-3654360                     CCUGCUGC.UGGGUC.GCCUGUAGUAGG
NZ_JZWP01000086.1/38263-38288                     CCUGUUGC.UGGGUC.GCCUGUAGCAGG
#=GC SS_cons                                      <<<<<<<<.-<<___._>>->>>>>>>>
//
