# Supplementary material for: Discovery of 20 novel ribosomal leader candidates in bacteria and archaea
Source: BMC Microbiol. 2020 May 24;20:130. doi: 10.1186/s12866-020-01823-6 (PMC7247131; doi:10.1186/s12866-020-01823-6)
Supplement: Supplementary file 4 — Additional file 4. Archive of machine-readable alignments for all r-leader motifs that include only nucleotides within the predicted motifs, and do not include any metadata. The alignments are appropriate for tasks such as performing homology searches or re-analysis of our predicted secondary structures. The alignments are stored in Stockholm format. [file 12866_2020_1823_MOESM4_ESM.zip › sto-just-motif/L2-Alphaproteobacteria.sto]

# STOCKHOLM 1.0
#=GF ID L2-Alphaproteobacteria
#=GF ORIGINAL_MOTIF 550	808411	0	0	fake	0	r44e9-gene-then-jeremy-bestcdd	jeremy	s40_50_75_85S100O5Min3l300Zd300	cmfinder		ethresh=2&nr=0&EVD=null3&cmfv=0.3&disableMiniscan=1&pNtr=d1	end
SL_3KL_010_SED_10464608/263-326       GCGG..UGU..GCG................................GCA....CCG.CGAGACAUCAAC...CGGGC.......................................CUGAG....................................................................................................G.CCCG......AAAGC.AGACGGA.AGACAGA.AA
NC_009952.1/285364-285406             AGAA.GC....CGG..................................G....UUC.U..........................................................ACCCGGCACGCAAC..............................................................................................................AACGGA.AGACAGA.AA
NC_008686.1/746785-746857             GGCC..CCG..GCAG...............................CGG....GGC.CG.............UCGCC.......................................UUUUGACUGAAACGGACCACCUCA.................................................................................G.GUCC......AAAGC..AACGGA.AGACAGA.AA
CEVH01071484.1/2499-2437              UUCC..UC...AAAA................................GA....GGG.AUAUCACAUU.....GGGCG...........G...........................GGGA.............................................................................C.......................C.GUCCG..U..U.UGC.UAACGGA.AGACAGA.AA
NZ_AQQZ01000010.1/3052-3115           CGCGUGU....UGCA.................................G....CGC.GUCUAACAUA.....GGCAG...........G...........................GCAA.............................................................................C.......................C.UGCCG..U..U.UGCUAAACGGA.AGACAGA.AA
NZ_ACYY01000029.1/40278-40238         GGAU.CCCA..ACGA...............................UGG....AUC.CUUCAAC.............UGA..................................................................................................................................................................CGGA.AGACAGA.AA
JGI20154J14316_10014726/1330-1394     GCAG.ACCU..ACG................................GGG....CUG.CUUCACAU.......UGCGG...........ACC.........................UACG...........................................................................GGG.......................C.CGCCA..CA.U.....ACACGGA.AGACAGU.AA
NZ_JFKE01000006.1/218957-218896       GGCC.......GAAA......................................GGC.CCACACAUAG.....CGGGGC..........GC..........................AAA.............................................................................GC.......................C.CUCG...CA.C.AGCUAAACGGA.AGACAGA.AA
AglaG_F499EG101CWTC2/345-276          GGAU..CCA..CGAGCGGGA..........................UGGAAACAUC.CCAAACGAAAC....GGACCUUU.............................................................................................................................................G.GUCC......AAAGC..AACGGA.AGACAGA.GA
AglaG_contig17173/368-299             GGAU..CCA..CGAGCGGGA..........................UGGAAACAUC.CCAAACGAAAC....GGACCUUU.............................................................................................................................................G.GUCC......AAAGC..AACGGA.AGACAGA.GA
NZ_AQQW01000010.1/2615-2692           GACC.GGG...UUCGC...............................CC....GGU.CCGAACAUA......GGCGG...........GGC.........................GCCCAUCCGGGGCA.................................................................GCU.......................U.CGCCG.UC..U..GC.AAACGGA.AGACAGA.AA
JGI24724J26744_10003266/8748-8659     GGUC.ACCC..GUGAACCACG.........................GGG....GGC.UUAACAUCAA.....GGGCGAUGA.......UUGC........................GGGUAAACUCGCA.................................................................GCAA.......................C.GCUC......A.AGCUAAACGGA.AGACAGA.AA
JGI24025J20009_10035938/1770-1681     GGUC.ACCC..GUGAACCACG.........................GGG....GGC.UUAACAUCAA.....GGGCGAUGA.......UUGC........................GGGUAAACUCGCA.................................................................GCAA.......................C.GCUC......A.AGCUAAACGGA.AGACAGA.AA
GX8B9KJ01CH3VN/334-271                GGGG.AGC...UUCGGC..............................GCCCUAUAC.C..............CGCGG...........GUG.........................GCAA...........................................................................CAC.......................C.CGUG...C..A.AGC.AAACGGA.AGACAGA.GA
JGI12109J20283_12362431/37-102        GGCC.ACCU..ACG................................GGG....GGC.UUUACAUA.......GCGGG...........AGC.........................AACU...........................................................................GCU.......................C.UCGC...C..C.AGA.CAACGGA.AGACAGU.AA
NZ_JGVS01000007.1/4252-4317           GGCC.ACCU..CCG................................GGG....GGC.UUUACAUA.......GCGGG...........AGC.........................GCAG...........................................................................GCU.......................C.UCGC...C..C.AGA.CAACGGA.AGACAGU.AA
P_2C_Liq_1_UnCty_1004676/3400-3335    GGCC.ACCU..CCG................................GGG....GGC.UUUACAUA.......GCGGG...........AGC.........................GCAG...........................................................................GCU.......................C.UCGC...C..C.AGA.CAACGGA.AGACAGU.AA
ATLU01000110.1/1285-1375              GGUC.ACCU..GCUCACAUGCA........................GGG....GGC.UUUACUUUCCA....GGGGA...........UGAUAUCGGG..................UAAA....................................................................CUCGGUG.CAU......................C.ACCU......G.AGCUAAACGGA.AGACAGA.AA
NZ_AYPZ01000027.1/120952-121013       GGGG..AGC..UACG...............................GCG....CCC.CAUACGAAAC.....GGACCUGAUA...........................................................................................................................................G.GUCCA.....A.AGC..AACGGA.AGACAGA.GA
NC_014034.1/342742-342803             GGGG..AGC..UACG...............................GCG....CCC.CAUACGAAAC.....GGACCUGAUA...........................................................................................................................................G.GUCCA.....A.AGC..AACGGA.AGACAGA.GA
NC_009428.1/2571487-2571448           GGCC..CCC..GCAA...............................GGG....GGU.CUCUAGCUGA...............................................................................................................................................................................CGGA.AGACAGG.AA
NC_009049.1/387361-387400             GGCC..CCU..CCCG...............................AGG....GGU.CUCUAGCUGA...............................................................................................................................................................................CGGA.AGACAGG.AA
NZ_CM001161.1/2879562-2879601         GGCC..CCU..CCCG...............................AGG....GGU.CUCUAGCUGA...............................................................................................................................................................................CGGA.AGACAGG.AA
JQGR01000094.1/4628-4725              GGUC.ACCU..GUUCAGCCAAUGGCGCUCA................GGG....GGC.UUUACACCAA.....GGCGG...........UGAUCUCGGG..................CGAA....................................................................CUCGGGG.CA.......................U.CGCU......UAUGCUAAACGGA.AGACAGA.AA
4455295.3.316264/69-130               GGGG.AGC...UUCG................................GC...GCCC.UUAACC.........UCGGG...........UC..........................GCAA............................................................................GA.......................C.CUGGA.....U.AGC.AAGCGGA.AGACAGU.AA
AYRF01032015.1/99-189                 GGUC.ACCU..GCACAAAUGCA........................GGG....GGC.UUUACUUUCCAGG..GGAUGAU.........GCCGGG......................UAAA........................................................................CUCGGUGCAU...................C.ACCUG.......AGCUAAACGGA.AGACAGA.AA
3300000052_005679/305-368             GGGG.AUCU..UCG................................GAG....CCC.UUCACCG........CCGGG...........UG..........................GCGA............................................................................CA.......................C.CCGUG..C...AAGC.AAACGGA.AGACAGG.AA
NZ_AUIJ01000004.1/73400-73337         GGGC.ACCC..AAG................................GGG....GCC.UGAAAA.........UCGGG...........CGGC........................ACG...........................................................................GCCG.......................C.CUCA......U.AGC.AAACGGA.AGACAGA.AA
AYRH01014365.1/242-152                GGUC.ACCU..GCUCAUAUGCA........................GGG....GGC.UUUACUUUCCA....GGGGAUGAUGU.....CGGG........................AAAA..........................................................................CUCGG......................UGCAUCG..CCUG.AGCUAAACGGA.AGACAGA.AA
JCVI_READ_1105499881630/824-763       GACC..C....AUUAG................................G....GGU.UAGACCAUA......GCAAG...........G...........................AUCAG............................................................................C.......................G.UUGCA..U..U.AGA.AAACGGA.AGACAGA.AA
JCVI_SCAF_1101668060777/269-332       UGGA.ACCU..UCG................................GGG....UCC.UCUAACAUA......GUGAG...........GC..........................GAU.............................................................................GC.......................C.UCGCA..CU....GA.AAACGAA.AGACAGU.AA
NZ_JWIE01000061.1/80663-80737         GGCC.ACCU..UCG................................GGG....GGC.UCACAC.........CGCGG...........AUC.........................ACGCCAGUAGGGCAG................................................................GGU.......................U.CGCU......U.AGCUAAACGGA.AGACAGA.AA
NZ_JWIF01000023.1/41827-41752         GGCC.ACCU..UCG................................GGG....GGC.UUACAUA.........GCGG...........ACCG........................UGACCAUUCGGGUU................................................................GGGU.......................U.CGC.A..C....AGCUAAACGGA.AGACAGA.AA
NZ_CH902578.1/2097076-2096975         GGCC.ACCU..UCG................................GGG....GGC.UACACC.........CGGGC.......................................ACCGCUCAGCGAGCAAAGCCCACACACAGACAGGCGGGGCACGCACCC.........................................................C.GCUG...C..AAAGC..AACGGA.AGACAGA.AA
CENL01121776.1/1754-1825              GGCC.ACCU..UCG................................GGG....GGC.UAAACAUCA......GGCGG...........ACC.........................AGUUACAG.......................................................................GAU.......................C.CGCC...U..C.AGCUAGACGGA.AGACAGA.AA
NZ_ANFS01000015.1/2126-2188           GGGG.AUCU..UCG................................GAG....CCC.UGUACC.........GACCC...........CUC.........................CC.............................................................................GAG.......................G.GGUCU..C..U.AGC.UGACGGA.AGACAGG.AA
JGI24724J26744_10214823/124-189       UGGA.ACCU..UCG................................GGG....UCC.UUUAACCAUA.....GCAGG...........C...........................CAAUC............................................................................G.......................C.CUGCG..UUUAA....AAGCGGA.AGACAGU.AA
NCBI_READ_1112637934486/240-306       GGGG.ACC...UUUG................................GG....GCC.CUAUACACCA.....GCGGU...........C...........................UUAAUC...........................................................................G.......................G.CCGCG..CU.A.AGC.AAACGGA.AGACAGA.AA
CESE01117110.1/1184-1118              GGGG.ACC...UUUG................................GG....GCC.CUAUACACCA.....GCGGU...........C...........................UUAAUC...........................................................................G.......................G.CCGCG..CU.A.AGC.AAACGGA.AGACAGA.AA
CEST01016851.1/2161-2227              GGGG.ACC...UUUG................................GG....GCC.CUAUACACCA.....GCGGU...........C...........................UUAAUC...........................................................................G.......................G.CCGCG..CU.A.AGC.AAACGGA.AGACAGA.AA
2236876009_187088/204-270             GGGC.ACCU..AAG................................GGG....GCC.UAUAACCAA......AGAGAACUUUU..........................................................................................................................................U.CUCUU.AAUAU.AGC.AAACGGA.AGACAGC.AA
DelMOSum2010_c10002940/12329-12263    GGGC.ACCU..AAG................................GGG....GCC.UAUAACCAA......AGAGAAGUUUU..........................................................................................................................................U.CUCUU.AAUAU.AGC.AAACGGA.AGACAGC.AA
CEUP01061385.1/473-377                GGCC.ACCCU.AGUAGGGCGUUUCCAGCGGGGAACAAACGGAC..GGGG....GGC.UAUAACCUAAG....GGUAG...........GC..........................AAUC............................................................................GC.......................C.UGCCU..CACA.....AAACGGA.AGACAGA..A
NZ_AJKJ01000048.1/3267-3349           GGCC.ACCU..GCGGCGCCGACAAGGGGCGA...............GGG....GGC.UAGCACAUA......GGUCG...........GGGC......................................................................................................GACC.......................C.GACCG.UCU....GU.AAACGGA.AGACAGA.AA
NZ_AQQX01000010.1/63842-63774         GGUC.ACCU..UCG................................GGG....GGC.CUCACACAUA.....GCCGG...........GCG.........................CUCA...........................................................................CGC.......................C.UGGCA..C..U..GCUAAACGGA.AGACAGA.AA
NZ_KN714899.1/63316-63257             GGGC..C....GCAU.................................G....GCC.CCACACACA......GGCGG...........G...........................GCAA.............................................................................C.......................C.CGCCG.....GAAGC.UUACGGA.AGACAGA.AA
JGI24025J20009_10174089/339-403       GGGU..CAG..GAAA...............................CUG....ACC.CCAAACAUAA.....GGCGG...........G...........................GUAA.............................................................................C.......................C.CGUC......UAAGCUAAACGGA.AGACAGA.AA
CEQG01114380.1/89-29                  GGGU..C....CAGC.................................G....ACC.CCAAACACA......GGCGG...........G...........................ACCA.............................................................................C.......................C.CGCC...UUUU.AGC.UAACGGA.AGACAGA.AA
NZ_AYPY01000003.1/128998-128937       GGGG.AGC...UACGGC..............................GC....CCC.UUACGCAAC......GGACCUGCAA...........................................................................................................................................G.GUCCA......AAGC..AACGGA.AGACAGA.GA
JGI24723J26617_10335773/212-147       GGCC.ACCU..CCG................................GGG....GGC.UUACAUAUC......GCAGA...........GG..........................CACA............................................................................CC.......................U.CUGCA.....U.UGCUAAACGGA.AGACAGA.AA
JGI24724J26744_10397626/94-159        GGCC.ACCU..CCG................................GGG....GGC.UUACAUAUC......GCAGA...........GG..........................CACA............................................................................CC.......................U.CUGCA.....U.UGCUAAACGGA.AGACAGA.AA
JGI24723J26617_10265371/184-249       GGCC.ACCU..CCG................................GGG....GGC.UUACAUAUC......GCAGA...........GG..........................CACA............................................................................CC.......................U.CUGCA.....U.UGCUAAACGGA.AGACAGA.AA
NZ_CH724131.1/1639797-1639719         GGCC.ACCU..UCG................................GGG....GGC.UUAUCACAUA.....GGUCUUCGC.......GCCC........................GGAG..........................................................................GGGCAGG....................G.GAUCG..C..U.AGCUAAACGGA.AGACAGA.AA
JGI12210J13797_10911808/154-79        GGGC.ACCU..ACG................................GGG....GCC.UUUUUACAUCA....GGAUC...........GGGGC.......................CGC..........................................................................GCGCCUUC....................G.GUCCG..C..CAAGC.AAACGGA.AGA.AGC.UA
SA_S1_NOR08_45m_c10088539/163-103     GCCG.ACCU..UCG................................GGG....CGG.UUUACUCAAU.....UCAGGCCUA............................................................................................................................................G.CCUGA.ACA.C......AACGGA.AGACAGA.UA
SA_S1_NOR05_45m_c10012273/805-865     GCCG.ACCU..UCG................................GGG....CGG.UUUACUCAAU.....UCAGGCCUA............................................................................................................................................G.CCUGA.ACA.C......AACGGA.AGACAGA.UA
SA_S2_NOR13_50m_c1107468/300-240      GCCG.ACCU..UCG................................GGG....CGG.UUUACUCAAU.....UCAGGCCUA............................................................................................................................................G.CCUGA.ACA.C......AACGGA.AGACAGA.UA
JGI24723J26617_10562187/219-156       GCCG.ACCU..UCG................................GGG....CGG.UUUACUCAAU.....UCAGGCCUUGUG.........................................................................................................................................C.CUGA...CA...UAC..AACGGA.AGACAGU.UA
JGI24724J26744_10017014/875-812       GCCG.ACCU..UCG................................GGG....CGG.UUUACUCAAU.....UCAGGCCUUGUG.........................................................................................................................................C.CUGA...CA...UAC..AACGGA.AGACAGU.UA
JGI24025J20009_10010867/4900-4837     GCCG.ACCU..UCG................................GGG....CGG.UUUACUCAAU.....UCAGGCCUUGUG.........................................................................................................................................C.CUGA...CA...UAC..AACGGA.AGACAGU.AA
KGI_S1_ANT01_95m_c10003918/2539-2601  GCCG.ACCU..UCG................................GGG....CGG.UUUACUCAAU.....UCAGG...........C...........................GCAA.............................................................................G.......................U.CUGAA......AUAC..AACGGA.AGACAGA.UA
AGBJ01004298.1/284-223                GCCG.ACCU..UCG................................GGG....CGG.UUUACUCAAU.....UCAGG...........C...........................CUA..............................................................................G.......................C.CUGAA......AUAC..AACGGA.AGACAGA.GA
JGI24025J20009_10035212/340-279       GCCG.ACCU..UCG................................GGG....CGG.UUUACUCAAU.....UCAGG...........C...........................CUA..............................................................................G.......................C.CUGAA......AUAC..AACGGA.AGACAGA.GA
LGVE01157751.1/1200-1261              GCCG.ACCU..UCG................................GGG....CGG.UAUACUCAAU.....UCAGG...........C...........................CUA..............................................................................G.......................C.CUGAA......AUAC..AACGGA.AGACAGA.GA
LGVD01030433.1/391-452                GCCG.ACCU..UCG................................GGG....CGG.UUUACUCAAU.....UCAGG...........C...........................CUA..............................................................................G.......................C.CUGAA......AUAC..AACGGA.AGACAGA.UA
SA_S1_NOR08_45m_c10143553/557-618     GCCG.ACCU..UCG................................GGG....CGG.UAUACUCAAU.....UCAGG...........C...........................CUA..............................................................................G.......................C.CUGAA......AUAC..AACGGA.AGACAGA.UA
LGOV01019582.1/657-718                GCCG.ACCU..UCG................................GGG....CGG.UAUACUCAAU.....UCAGG...........C...........................CUA..............................................................................G.......................C.CUGAA......AUAC..AACGGA.AGACAGA.UA
NC_015730.1/3449426-3449359           GGGC.ACCU..ACG................................GGG....GCC.UUCAUACCAUC....GCCGGGGAGAC..........................................................................................................................................C.CGGCG..CA.U.AGCAAAACGGA.AGACAGA.CA
JGI12109J20283_10879218/201-135       GGGC.ACCU..ACG................................GGG....GCC.UUCAUACCAUA....GGCGGGGAGAC..........................................................................................................................................C.CGCUG..U..UAAGC.AAACGGA.AGACAGA.CA
NC_008209.1/1346820-1346887           GGGC.ACCU..ACG................................GGG....GCC.UUCAUACCAU.....CGCCG...........GG..........................GCAA............................................................................CC.......................C.GGCG...CA.U.AGCAAAACGGA.AGACAGA.CA
JGI11958J13698_1070723/120-52         GGGC.ACCU..ACG................................GGG....GCC.UUCAUACCAU.....GGUCG...........UC..........................AUCGC...........................................................................GA.......................C.GACCG.AC....AGCAAAACGGA.AGACAGA.CA
CAM_READ_0234679589/364-296           GGCC.ACCC..UCG................................GGG....GGC.UUUACCAU.......CGGCA...........AAGC........................AUU...........................................................................GCUU.......................U.GUCG...CU.UAAGC.AAACGGA.AGACAGA.AA
CAM_READ_0234796905/364-296           GGCC.ACCC..UCG................................GGG....GGC.UUUACCAU.......CGGCA...........AAGC........................AUU...........................................................................GCUU.......................U.GUCG...CU.UAAGC.AAACGGA.AGACAGA.AA
NZ_JQLS01000008.1/336402-336479       GGUC.ACCC..AUCAUG.............................GGG....GGC.UACAACUCA......GGCGG...........GGCC........................AUUUCGGU......................................................................GGUU.......................CACGUCA.A...U.AGC.AAACGGA.AGACAGA.AA
CESQ01192690.1/546-470                GGCC.ACCU..GCGGACGCACAGUCGA...................GGG....GGC.UAACACAUA......GGGUG...........GA..........................UCC.............................................................................UC.......................C.ACCCG..U..C.UGC.AAACGGA.AGACAGA..A
NZ_DS022276.1/423367-423284           GGCC.ACCU..GCGGAUCCAUCCGGGAUCGA...............GGG....GGC.UUUCACAUA......GGGUG...........GACC........................C.............................................................................GUUU.......................C.ACCCG..UUC..UGC.AAACGGA.AGACAGA..A
CETR01181359.1/335-252                GGCC.ACCU..GCGGAUCCAUCCGGGAUCGA...............GGG....GGC.UAACACAUA......GGGUG...........GACC........................C.............................................................................GUUU.......................C.ACCCG..UUC..UGC.AAACGGA.AGACAGA..A
JGI11800J13271_1007151/1158-1250      GGCC.ACCU..GCAGGCAGCCUGUCCCCGCGACAGCAGACCGA...GGG....GGC.UGUAACAUA......GGGUG...........GAG.........................U..............................................................................CUC.......................C.ACCCG..UC...UGC.AAACGGA.AGACAGA..A
NZ_GG704599.1/399690-399782           GGCC.ACCU..GCAGGCAGCCUGUCCCCGCGACAGCAGACCGA...GGG....GGC.UGUAACAUA......GGGUG...........G...........................AUUCU............................................................................C.......................C.ACCCG..U..C.UGC.AAACGGA.AGACAGA..A
P_2C_Liq_1_UnCty_1008935/2463-2386    GGGC.ACCU..UCG................................GGG....GCC.UAUAACUUCC.....GGUUC.......................................UGAUGGCGAAAGCCGAAU.......................................................................................G.AGCCG..C..AAAGC.AAAUGGA.AGACAGA.AA
JGI12273J12029_10524331/216-286       UGGG.ACCU..UCG................................GGG....CCC.UCUACCAUCACAGACCGGGC...........G...........................GCAA.............................................................................C.......................G.CCUGG..C..GAAGC.AGACGGA.AGACAGG.AA
JGI24025J20009_10000374/31294-31182   GGGC.ACCUU.AGUAGCCGGUUUUGCACGAAAUCUGCGGAC....GGGG....GCC.UUAAACAUAGC....GCAGG.......................................AAAACCUGCGCGCGGCGGGGAGA..................................................................................C.CCGC...CG.G.AGCUAAACGGA.AGACAGA.AA
JGI24025J20009_10010033/1689-1756     GGCC.ACCU..ACG................................GGG....GGC.UAUCACAUA......GGUGA...........ACUC........................AA............................................................................GGGU.......................U.CACCA..C..U..GCUAAACGGA.AGACAGA.AA
NZ_JWLL01000009.1/233099-233024       GGGC.ACCU..UCG................................GGG....GCC.UUUAACCAUA.....GGCGG.......................................GGGUGAUCGCACCCA..........................................................................................U.CGUCG..UU.U.AGCAAAACGGA.AGACAGU.AA
2236876003_101132/388-448             GGGG.ACCU..UCG................................GGG....CCC.UGACAACA.......GCCGG...........C...........................UAACC............................................................................G.......................C.CCGC......AAAGC..AACGGA.AGACAGA..A
PML_READ_00355505/143-210             UGGG.ACCU..UCG................................GGG....CCC.UAUAACCAUGAC...GGUGCACACU...........................................................................................................................................G.CACC...CGAUAAGCAAAACGGA.AGACAUC..A
JGI20152J14361_10000074/12924-12991   UGGG.ACCU..UCG................................GGG....CCC.UAUAACCAUGAC...GGUGCACACU...........................................................................................................................................G.CACC...CGAUAAGCAAAACGGA.AGACAUC..A
NZ_CH672414.1/2669496-2669565         GGGG.ACCU..UCG................................GGG....CCC.UGUAAACCAUA....GUCCC...........GGAC........................CU............................................................................GUCC.......................G.GGACG..C..CAAGC.AAACGGA.AGA.AGC.UA
NZ_KB907973.1/38196-38265             GGGG.ACCU..UCG................................GGG....CCC.UGUAAACCAUA....GUCCC...........GGAC........................CU............................................................................GUCC.......................G.GGACG..C..CAAGC.AAACGGA.AGA.AGC.AA
JGI12210J13797_10455319/174-245       GGGC.ACCU..UCG................................GGG....GCC.UUCAUACCAUA....GCGUC...........GGG.........................AGGA...........................................................................CCC.......................G.ACGUG..UU.U.AGCUAAACGGA.AGACAGC.AA
JGI12210J13797_10023293/122-51        GGGC.ACCU..UCG................................GGG....GCC.UUCAUACCAUA....GCGUC...........GGG.........................AGGA...........................................................................CCC.......................G.ACGUG..UU.U.AGCUAAACGGA.AGACAGC.AA
NZ_CH724107.1/1761097-1761017         GGGG.ACCU..UCG................................GGG....CCC.UUCAACU........GCCGGG..........UCGACCAGCGC.................CAC....................................................................GCGCCG..CGAGAU....................C.CG.C......AAAGC..AACGGAAAGACAGU.AA
JCVI_SCAF_1096627353865/440-504       GGGC..C....CAAG.................................G....GCC.UCAAACAUA......GCGGG...........GCGC........................CCA...........................................................................ACGC.......................C.UCGCA..C..U..GCUAAACGGA.AGACAGA.AA
PR_CR_10_Liq_1_inCR_1002101/720-784   GGGC..C....CAAG.................................G....GCC.UCAAACAUA......GCGGG...........GCGC........................CCA...........................................................................ACGC.......................C.UCGCA..C..U..GCUAAACGGA.AGACAGA.AA
NZ_JXYE01000005.1/18000-17935         GGGG.ACCU..UCG................................GGG....CCC.UUUAACCACA.....GGUCC...........C...........................AUCU.............................................................................G.......................G.GACCG.ACA.G.AGC.AAACGGA.AGA.AGC.UA
Antartic2_1216799/177-241             GGGG.UCC...UUUG................................GG....CCC.UAUAAUA........UGCAA...........GACC........................CAAC..........................................................................UGUU.......................U.UGCA...CAUA.....AAACGGA.AGACAGA.AA
JGI25920J50251_10282450/274-210       GGGG.AGC...UUCG................................GC...GCCC.UACACACCC......GGGUC...........UG..........................AAACCU..........................................................................CA.......................G.ACCC...C.....CC.UAACGGA.AGACAGA.GA
NZ_AQQY01000002.1/4134-4211           GGCC.ACCU..UCG................................GGG....GGC.UAACAUAG.......GCGGG.......................................GAACCGCCCUGCGGGUCA.......................................................................................C.CCCCG..CAGU.UGCUAAACGGA.AGACAGA.AA
HLSNC_1002228/3054-2987               GGGC.ACCU..ACG................................GGG....GCC.UUCAUCUAACA....GCCGG...........GCG.........................CGAAC..........................................................................CGC.......................C.CG.C......AAAGC..AACGGA.AGACAGA.AA
KVRMV2_106490902/59-134               GGGC.ACCU..ACG................................GGG....GCC.UACAACCACAUA...GGCGG...........GGCC........................AAAGA.........................................................................GGCC.......................UGCGUCG..UU...UGCUAAACGGA.AGACAGA.CA
GYQO9XB02HJOI1/85-21                  GGGG.AUCU..UCG................................GAG....CCCGUUCACC.........CGCAG...........GCC.........................GCAA...........................................................................GGU.......................C.UGUG...C..A.AGC.AAACGGA.AGACAGA.GA
4455295.3.416243/77-139               GGGG.AUCU..UCG................................GAG....CCC.UUCACCCGA......GACCCGCAA............................................................................................................................................G.GGUCG..C..GAAGC.AAACGGA.AGACAGA.GA
JGI20152J14361_10000792/16131-16066   GCGG.ACCU..ACG................................GGG....CCG.CAUAACCA.......UCAGU...........CUC.........................CACAA..........................................................................GAG.......................G.CUGAG..CU.A.....AAACGGA.AGACAGA.AA
NZ_JHZF01000011.1/1853666-1853592     GGUC.ACCU..UCG................................GGG....GGC.CAUACAUAUA.....GGCGG...........G...........................CCGGCCUGGCCGCA...................................................................C.......................C.CGCCG..C..U.AGC.AAACGGA.AGACAGA.AA
C687J26610_1065482/330-262            GGGG.AUCU..ACG................................GAG....CCC.UAUAACCAUU.....GGGUC...........CAG.........................ACCAU..........................................................................C.G.......................G.ACCCA..U..C.AGC.UGACGGA.AGACAGA.AA
NZ_KI421509.1/2029881-2029817         GGGC.ACCU..GCG................................GGG....GCC.UGAACACAGA.....GGCGGAGAAAU..........................................................................................................................................C.CGCCG.....U.AGCUUAACGGA.AGACAGA.AA
GYQO9XB02GIUBI/54-123                 GGGG.ACCU..GCG................................GGG....CCC.UAUAACCUGAAAA..GACGG...........GGC.........................GAAU...........................................................................GCC.......................C.CG.C......AAAGC.AAACGGA.AGACAGU.AA
DCrCPGB_c116271/75-144                GGGG.ACCU..UCG................................GGG....CCC.UCUCUCGAACC....GACGG...........GUCC........................CAA...........................................................................GGAC.......................C.CG.CG.....A.AGCACAACGGA.AGACAGG.AA
KGI_S2_ANT04_2345m_c1008211/1538-1465 GGGG.ACCU..GUCACAG............................GGG....CCC.UAUAAACCA......CCGGC...........GGGC........................AAAU..........................................................................UCCC.........................GUCGG..C..CAAGC.AAACGGA.AGACAGA.AA
KGI_S1_ANT01_95m_c10002670/4835-4908  GGGG.ACCU..GUCACAG............................GGG....CCC.UAUAAACCA......CCGGC...........GGGC........................AAAU..........................................................................UCCC.........................GUCGG..C..CAAGC.AAACGGA.AGACAGA.AA
SR_TP_S13sol_1015872/193-120          GGCC.ACCU..UCG................................GGG....GGC.UAUCAACAUA.....GGAGA...........GCGCC.......................GCAAG........................................................................GGC.C.......................U.CUUCG..UU...UGCUAAACGGA.AGACAGA.AA
HLSNC_1000102/4292-4365               GGCC.ACCU..UCG................................GGG....GGC.UGUCAACAUA.....GGAGA...........GCGCC.......................GCAAG........................................................................GGC.C.......................U.CUUCG..UU...UGCUAAACGGA.AGACAGA.AA
NC_007802.1/574447-574519             GGGC.ACCU..ACG................................GGG....GCC.UUUAACAUC......CGGUC...........GCGC........................GAAACAU.......................................................................GCGG.......................G.GCCG...UC.A.AGC.AAACGGA.AGACAGU.GA
KVRMV2_101198589/2281-2349            GGGG.ACCU..UCG................................GGG....CCC.UUUACCAUCA.....GGGCC...........GC..........................GCAG............................................................................GC.......................G.GUCCG..CA.CAAGC.AAACGGA.AGACAGU.AA
PR_CR_10_Liq_1_inCR_1005216/2908-2842 GGGG.ACCU..UCG................................GGG....CCC.UUCACCACAUA....GGCCUUUGACC..........................................................................................................................................A.GGCCG..C..AAAGC..AACGGAAAGACAGU.AA
GSLSAAI_contig03181/626-692           GGGG.ACCU..UCG................................GGG....CCC.UUGACACCAUA....GGCCCAUGACC..........................................................................................................................................G.GGCCG..C..AAAGC..AACGGAAAGUCAGU.AA
ElkS_mat_CD2A_1005801/1817-1752       GGGC.ACCU..ACG................................GGG....GCC.UUUACCACAUA....GGCCU...........C...........................GCAA.............................................................................G.......................A.GGCCG..C..CAAGC.AAACGGA.AGA.AGC.UA
JGI12210J13797_11558909/43-103        GGGG.ACCU..UCG................................GGG....CCC.UUUACCACAUA....GGCCU...........C...........................GCAA.............................................................................G.......................A.GGCCG..C..CAAGC.AAACGGA.AGA.......
JGI12210J13797_11938347/70-10         GGGG.ACCU..UCG................................GGG....CCC.UUUACCACAUA....GGCCU...........C...........................GCAA.............................................................................G.......................A.GGCCG..C..CAAGC.AAACGGA.AGA.......
CENR01018324.1/1102-1170              GGGC.ACCU..ACG................................GGG....GCC.UAGAACAUCA.....GGGAA...........GC..........................GAAA............................................................................GC.......................U.UCCCG..CA.CAAGC.AAACGGA.AGACAGU.UA
CENV01010391.1/2234-2166              GGGC.ACCU..ACG................................GGG....GCC.UAGAACAUCA.....GGGGG...........GC..........................GCAG............................................................................GC.......................C.UCCCG..CA.CAAGC.AAACGGA.AGACAGU.UA
CERO01013343.1/295-363                GGGC.ACCU..ACG................................GGG....GCC.UAGAACAUCA.....GGGGG...........GCG.........................CA.............................................................................CGC.......................C.UCCCG..CA.CAAGC.AAACGGA.AGACAGU.UA
JGI24724J26744_10870797/32-99         GGGC.ACCU..ACG................................GGG....GCC.UAUAACAUCG.....GGGCA...........GC..........................GCAA............................................................................GC.......................C.GCCCA..CA.C.AGA.AAACGGA.AGACAGU.UA
JGI12210J13797_10838428/914-850       GGGC.ACCU..ACG................................GGG....GCC.UAUAACAUCA.....GGGUC...........C...........................GCAA.............................................................................G.......................G.GCCCG..C..CAAGC.AAACGGA.AGA.AGC.UA
JGI20152J14361_10179686/269-339       GGGC.ACCU..ACG................................GGG....GCC.UAUAACAUCA.....GGUUC...........CUGC........................ACG...........................................................................UCAG.......................G.GACCG..C..CAAGC.AAACGGA.AGA.AGCUAA
SA_S1_NOR08_45m_c10004046/4200-4267   GGGC.ACCU..ACG................................GGG....GCC.UAUAACAUCA.....GGUUC...........CU..........................AUCU............................................................................AG.......................G.GACCG..C..CAAGC.AAACGGA.AGAAGCU.AA
SA_S1_NOR05_45m_c10315404/255-322     GGGC.ACCU..ACG................................GGG....GCC.UAUAACAUCA.....GGUUC...........CU..........................AAAU............................................................................AG.......................G.GACCG..C..CAAGC.AAACGGA.AGAAGCU.AA
NZ_CP012160.1/252086-252153           GGGC.ACCU..ACG................................GGG....GCC.UAUAAACAUCA....GGGCC...........ACGC......................................................................................................GAGU.......................G.GUCCG..C..CAAGC.AAACGGA.AGU.AGC.AA
NC_020911.1/4346201-4346135           GGGC.ACCU..ACG................................GGG....GCC.UAUAACAUCA.....GGGCC...........GCGC......................................................................................................GAGC.......................G.GUCCG..C..CAAGC.AAACGGA.AGU.AGC.AA
NC_020908.1/3931342-3931406           GGGC.ACCU..ACG................................GGG....GCC.UAUAACAUCA.....GGGCC...........C...........................AUAU.............................................................................G.......................G.GUCCG..C..CAAGC.AAACGGA.AGU.AGC.AA
KGI_S1_ANT01_95m_c10350259/325-258    GGGC.ACCU..ACG................................GGG....GCC.UAUAACUUCA.....GGGUC...........UC..........................CUCGC...........................................................................GA.......................G.GCCCG..C..CAAGC.AAACGGA.AGA.AGC.AA
SA_S1_NOR05_45m_c10100002/326-393     GGGC.ACCU..ACG................................GGG....GCC.UAUAACUUCA.....GGGUC...........UC..........................CUCGC...........................................................................GA.......................G.GCCCG..C..CAAGC.AAACGGA.AGA.AGC.AA
NZ_AAYB01000008.1/62353-62420         GGGC.ACCU..ACG................................GGG....GCC.UUUAACAUCA.....GGGUC...........GC..........................GCAA............................................................................GU.......................G.GCCCG..CC.A.AGC.AAACGGA.AGAAGCU.AA
JGI24724J26744_10208358/330-396       UGGU.ACCU..UCG................................GGG....ACC.UAAACACA.......GCCAG...........ACC.........................AAAU...........................................................................GGU.......................U.UGGCA.....U.AGCUAAACGGA.AGACAGA.AA
NZ_LGHU01000123.1/98116-98182         GGGG.ACCU..UCG................................GGG....CCC.UGUAACCUA......GGGCC...........GC..........................AAACU...........................................................................GC.......................G.GUCCU..C..A.AGC.UAGCGGA.AGACAGA.GA
NZ_LGHV01000017.1/8115-8049           GGGG.ACCU..UCG................................GGG....CCC.UGUAACCUA......GGGCC...........GC..........................AAACU...........................................................................GC.......................G.GUCCU..C..A.AGC.UAGCGGA.AGACAGA.GA
NZ_BATB01000009.1/87402-87331         GGGG.ACCU..UCG................................GGG....CCC.UAAUCACAACC....GGGCC...........AUCC........................AUUCG.........................................................................GGAU.......................C.GCCCG..C..AAAGC..AACGGA.AGACACA..A
JGI24724J26744_10487725/233-347       AGGC.ACCUU.AGUAGCCGGUUUCUUGCGAAACCUGCGGGC....GGGG....GCC.UUAAACAUAGC....GGCGG...........GU..........................AAACCUGCCGCCAGUCGGGGAA..........................................................AC.......................C.CGAC...U..U.AGCUAAACGGA.AGACAGA.AA
NZ_JXYH01000044.1/31116-31026         GGGC.ACCU..AAG................................GGG....GCC.UAUACCUU.......GGGCG...........G...........................CAUUGCCGUCCUCACAUAUUGGUUGAACU....................................................C.......................U.GUUCG.ACC.G.AGCUAAACGGA.AGACAGA.AA
NZ_JALZ01000013.1/2420-2528           GGGC.ACCU..ACG................................GGG....GCC.UACAUCCGAAG....GCCGG...........GCCU........................CGCGCCGCGGCCGACCACAUAGGCGGACGCCCCGACCGGGGGC...................................GGGU.......................CGCUGC........UGA.CAACGGA.AGACAGA.AA
NZ_JSUQ01000002.1/319288-319208       GGGC.ACCU..GCGGACGCAUGUCGA....................GGG....GCC.UUUCACAUA......GCCCC...........GGAC........................ACU...........................................................................UUCC.......................G.GGGCG..C..U.AGC.UAACGGA.AGACAGA.AA
JGI12075J13256_1001549/1682-1762      GGGC.ACCU..GCGGACGUAUGUCGA....................GGG....GCC.UUUCACAUA......GCCCC...........GGAC........................CCU...........................................................................UUCC.......................G.GGGCG..C..U.AGC.UAACGGA.AGACAGA.AA
JGI24724J26744_10066135/1234-1166     GGCC.ACCU..ACG................................GGG....GGC.UAUCACAUA......GCCCC...........GGAU........................CAU...........................................................................GUCC.......................G.GGGCA..C..U..GCUAAACGGA.AGACAGA.AA
JCVI_SCAF_1101667320527/473-406       GGGG.ACCU..UCG................................GGG....CCC.UUCAACUGGCC....GGGCG...........G...........................GACA.............................................................................C.......................C.GUCCG..C..AAAGC..AACGGAAAGACAGAGAA
APMI01028553.1/2484-2421              GGGG.ACCU..UCG................................GGG....CCC.UGUAACCUG......GGUCGCUUG............................................................................................................................................C.GACCC.ACC.U.AGC.UGACGGA.AGACAGA.GA
JGI24724J26744_10205793/600-536       GGGC.ACCU..UCG................................GGG....GCC.UAUAACUUC......GCGGG...........GC..........................UUU.............................................................................GC.......................C.CUGCA.AC.....GCACAACGGA.AGACAGA.AA
JGI25321J39296_1078939/191-127        GGGC.ACCU..UCG................................GGG....GCC.UUCAACAUC......GCGGG...........GC..........................UCU.............................................................................GC.......................C.CUGC......UACGCACAACGGA.AGACAGA.AA
JGI24025J20009_10017180/442-544       AGGC.ACCU..ACG................................GGG....GCC.UAUACCAC.......CUGCC.........................................ACCUUCGGGGGGCUUACAUCGCGGGGGAUGGCCAUCGGGCCGAACUC........................................................GCACUG...C..U.AG..AAACGGA.AGACAGU.AA
ATLU01001954.1/1098-1219              GGGC.ACCU..ACG................................GGG....GCC.UAUAACCUU......GGCACCUUAGUA....GUU.........................GGCUUUGAGAUCAAAACCAGCGAGCAGGGGCCUUCAUCUACGCAGAGAGCACGC.........................UCU.........................UUGC.......AUGC.ACACGGA.AGACAGA.AA
JGI12210J13797_10050283/46-137        GGGC.ACCU..CCG................................GGG....GCC.UACACCAAUG.....GCGGAUGCGUCC....GCCC........................AAACAUAGCCCCGGGCAAAAUCCG......................................................GGGC.......................A.CUGC......U......AACGGA.AGACAGA.AA
JGI12210J13797_10199298/104-13        GGGC.ACCU..ACG................................GGG....GCC.UACACCAAUG.....GCGGAUGCGUCC....GCCC........................AAACAUAGCCCCGGGCAAAAUCCG......................................................GGGC.......................A.CUGC......U......AACGGA.AGACAGA.AA
ElkS_mat_MD6A_1245876/17-108          GGGC.ACCU..ACG................................GGG....GCC.UACACCAAUG.....GCGGAUGCGUCC....GCCC........................AAACAUAGCCCCGGGCAAAAUCCG......................................................GGGC.......................A.CUGC......U......AACGGA.AGACAGA.AA
3300001605_10196433/760-822           GGGG.AUCU..UCG................................GAG....CCC.UUCAAAU........GGCCU...........G...........................CAACGU...........................................................................C.......................A.GGCC...CC.C.UAC..AACGGA.AGACAGA.AA
JGI24723J26617_10002649/2300-2237     GCGG.ACCU..ACG................................GGG....CCG.UAUAACCAC......AACGA...........UCAG......................................................................................................CUGA.......................U.CGUU...UUUA.....AAACGGA.AGACAGA.AA
SA_S1_NOR05_45m_c10038069/1091-1029   GUGG.ACCU..ACG................................GGG....CCA.UAUAACCAC......AACGA...........UC..........................AAUU............................................................................GA.......................U.CGUU...UA.A.....AAACGGA.AGACAGA.AA
KGI_S1_ANT01_95m_c10509536/192-130    GUGG.ACCU..ACG................................GGG....CCA.UAUAACCAC......AACGA...........UC..........................AAUU............................................................................GA.......................U.CGUU...UA.A.....AAACGGA.AGACAGA.AA
NC_017384.1/2210425-2210363           CGGG.ACCU..UCG................................GGG....CCC.UUCACGU........GUCGG...........GCA.........................UGAC...........................................................................UGC.......................C.CG.C......AAAGC.AAACGGA.AGACAGA..A
JGI24723J26617_10010575/238-176       ACGG.ACCU..ACG................................GGG....CCG.UAUAACCAAUA....CGA.............UC..........................AACU............................................................................GAU......................C.GUUUA.....A.....AAACGGA.AGACAGA.AA
NZ_KB822996.1/454151-454214           GGGG.ACCU..UCG................................GGG....CCC.UUCAACU........GCCGG...........GUCG........................ACA...........................................................................CGAC.......................C.CG.C......AAAGC..AACGGA.AGACACA.AA
NZ_LFTY01000002.1/138295-138372       GGGG.ACCU..UCG................................GGG....CCC.UUUAACAUA......GGCGG...........GUCG........................GCUUUCUAACA...................................................................UGGC.......................C.CGCCG.UC..U.AGC.UAACGGA.AGAGAGC.AA
CETY01316910.1/295-359                GGCC.ACCU..UCG................................GGG....GGC.UUUACCAUA......GCAAG...........GC..........................AUU.............................................................................GC.......................C.UUGCG.AU....AGC.AAACGGA.AGACAGA.AA
SI34jun09_120m_1114364/319-383        GGCC.ACCU..UCG................................GGG....GGC.UUUACCAAA......GCAAG...........GC..........................AUU.............................................................................GC.......................C.UUGCG.AU....AGC.AAACGGA.AGACAGA.AA
NZ_AMGO01000054.1/2304-2368           GGGG.ACCU..GCG................................GGG....CCC.UUCACA.........UCCGG...........GCCG........................ACC...........................................................................UGGC.......................C.CGCA...C..A.AGC.AGACGGA.AGACAGA.AA
_GX4IIKE02G7TTM/176-245               GGGG.ACCU..UCG................................GGG....CCC.UUCACAUUAA.....GCCGG...........GCC.........................UCAGG..........................................................................GUC.......................G.CGGCA..C..A.AGC.AGACGGA.AGACAGA.AA
NZ_LGHS01000007.1/43447-43382         GGGG.AUCU..ACG................................GAG....CCC.UAUAACCUU......GGCCA...........C...........................AUUUU............................................................................G.......................U.GGCC...CU.UAAGC.UGACGGA.AGACAGA.GA
CERE01101430.1/2524-2585              GGCC.ACCU..UCG................................GGG....GGC.UAACCAUA.......GGCAG...........G...........................GUAA.............................................................................C.......................C.UGCCG..C....AGC.UAACGGA.AGACAGA.AA
ATLU01000020.1/4112-4189              GGGC.ACCU..GCGGACUUCGGUCGA....................GGG....GCC.UUACAACAUGA....GGCAG...........G...........................GCAA.............................................................................C.......................C.UGCCG..C..AAAGC..AACGGA.AGACAGA.AA
CERH01017500.1/305-240                GGCC.ACCU..UCG................................GGG....GGC.UGUAAACAUA.....GGCAG...........G...........................CAAGA............................................................................C.......................C.UGCCG..U..U.AGC.UAACGGA.AGACAGA.AA
CEQZ01016289.1/1777-1712              GGCC.ACCU..UCG................................GGG....GGC.UGUAAACAUA.....GGCAG...........G...........................CAAGA............................................................................C.......................C.UGCCG..U..U.AGC.UAACGGA.AGACAGA.AA
KVRMV2_100592709/54-115               GCGG.ACCU..ACG................................GGG....CCG.UUCACCAUU......GGCCCCU..............................................................................................................................................G.GGUCAAAC..A.AGC.AAACGGA.AGACAGC.AA
2236876011_238237/256-328             GCGG.ACCU..ACG................................GGG....CCG.CGCACACUU......UCAGCC..........CUUGAA......................UUA.........................................................................UUCAAG.......................G.CUGAG..CA...UG..AAACGGA.AGACAGA.AA
NZ_AAXZ01000001.1/629695-629767       GCGG.ACCU..ACG................................GGG....CCG.CGCACACUU......UCAGAC..........CUUGAA......................AUA.........................................................................UUCAAG.......................G.CUGAG..CA...UG..AAACGGA.AGACAGA.AA
JCVI_SCAF_1096628174387/532-596       GGCC.ACCU..CCG................................GGG....GGC.UUUACCAAA......GGCGGUUAAA...........................................................................................................................................C.UGCCG....ACAUAGCAAACGGA.AGACAGA.AA
NZ_JAMD01000003.1/509244-509179       GGGG.ACCU..UCG................................GGG....CCC.UACAACCAC......GGCGA...........C...........................UUCG.............................................................................G.......................U.CGCUG.AC..A.AGCAAAACGGA.AGACAGC.AA
NZ_JIBC01000009.1/270672-270737       GGGG.ACCU..UCG................................GGG....CCC.UACAACCAC......GGCGA...........C...........................UUCG.............................................................................G.......................U.CGCUG.AC..A.AGCAAAACGGA.AGACAGC.AA
JGI24723J26617_10018613/746-824       GGCC.ACCUUUCAA..............................AAGGG....GGC.UUGAACAUA......GGCGGAGAU.......GCCC........................GAA...........................................................................GGGCCU.....................U.CGCCG..U..U.AGC.AAACGGA.AGACAGA.AA
NZ_JAFT01000005.1/653626-653563       GGCC.ACCU..ACG................................GGG....GGC.UAUCACAUA......GGCAG...........G...........................AAUA.............................................................................C.......................C.UGCCG..UU...UGC.UAACGGA.AGACAGA.AA
NZ_AAYA01000001.1/200930-200993       GGCC.ACCU..UCG................................GGG....GGC.UAUUACAUA......AGCCG...........G...........................GCAA.............................................................................C.......................C.GGCUG..C..U.AGC.UAACGGA.AGACAGA.AA
JCVI_READ_1103242074397/704-765       GGCC.ACCU..CUGG...............................GGG....GGC.UUUACCAAAC.....GGUGAAU..............................................................................................................................................C.CGCCC.AUA.U.AGC.AAACGG..AGACAGA..A
JGI24724J26744_10049941/488-552       GGCC.ACCU..UUG................................GGG....GGC.UACAACAUA......GGCGGGCAUGAU.........................................................................................................................................C.CGCUG..C..A.AGC.AAACGGA.AGACAGA.AA
NZ_ABCL01000006.1/350229-350292       GGCC.ACCC..UCG................................GGG....GGC.UAUAACAUA......GGCGG...........GU..........................UU..............................................................................AC.......................C.UGCCG..U..A.AGC.AAACGGA.AGACAGA.AA
JGI24724J26744_10021376/90-155        GGCC.ACCU..ACG................................GGG....GGC.UAUAACAGACA....GGCGG...........G...........................GUAA.............................................................................C.......................C.CGCCG..C..AAAGC..AACGGA.AGACAGA.AA
3300001592_10000630/2376-2441         GGCC.ACCU..UCG................................GGG....GGC.UACAACAGACA....GGCGG...........G...........................GCAA.............................................................................C.......................C.CGCCG..C..AAAGC..AACGGA.AGACAGA.AA
JGI25317J35169_1006515/816-879        GGCC.ACCC..UCG................................GGG....GGC.UACAACACA......GGCAG...........G...........................UUAU.............................................................................C.......................C.UGCCG.....UAAGC.AAACGGA.AGACAGA.AA
JGI24724J26744_10053916/237-300       GGCC.ACCC..UAG................................GGG....GGC.UACAACACA......GGCAG...........G...........................UUAU.............................................................................C.......................C.UGCCG.....UAAGC.AAACGGA.AGACAGA.AA
NZ_CH902584.1/1991396-1991459         GGCC.ACCC..UCG................................GGG....GGC.UAUAACAUA......GGCGG...........G...........................GUAU.............................................................................C.......................C.CGCCG.....UAAGC.AAACGGA.AGACAGA.AA
CERE01077594.1/40-103                 GGCC.ACCC..UCG................................GGG....GGC.UAUAACAUA......GGCGG...........G...........................GCAU.............................................................................C.......................C.CGCCG.....UAAGC.AAACGGA.AGACAGA.AA
NZ_KN293980.1/258018-258081           GGCC.ACCC..UCG................................GGG....GGC.UAUAACAUA......GGCGG...........G...........................GCAU.............................................................................C.......................C.CGCCG.....UAAGC.AAACGGA.AGACAGA.AA
GSLSAS_GLMUJHB01ANH3P/111-36          GGCC.ACCU..UCG................................GGG....GGC.UUACACAUA......GGCGGGCCCCU.....GGC.........................AACCAG.........................................................................GCC.......................C.CGCCG..C..U.AGC.AAACGGA.AGACAGA.AA
PR_CR_10_Liq_1_inCR_1002975/4609-4543 GGCC.ACCU..UCG................................GGG....GGC.UAUUACAUA......GGCGG...........GGC.........................AGG............................................................................GCC.......................C.UGCCG..U..U.AGC.AAACGGA.AGACAGA.AA
GSLSAS_contig20752/91-157             GGCC.ACCU..UCG................................GGG....GGC.UAUUACAUA......GGCGG...........GGC.........................AGG............................................................................GCC.......................C.UGCCG..U..U.AGC.AAACGGA.AGACAGA.AA
GSLSAAI_GFP0ZZ301AT1AJ/118-184        GGCC.ACCU..UCG................................GGG....GGC.UAUUACAUA......GGCGG...........GGC.........................AGG............................................................................GCC.......................C.UGCCG..C..U.AGC.AGACGGA.AGACAGA.AA
P_2C_Liq_2_UnCty_1112442/202-268      GGCC.ACCU..UCG................................GGG....GGC.UAUCACAUA......GGCAG...........GGC.........................AGG............................................................................GCC.......................U.UGCCG.....UAAGC.AAACGGA.AGACAGA.AA
JCVI_SCAF_1101668363300/793-725       GGCC.ACCU..UCG................................GGG....GGC.UUUACCAUC......GGCAA...........GG..........................GAUCG...........................................................................CU.......................U.UGCCG..CA.UAAGC.AAACGGA.AGACAGA.AA
CESM01031007.1/3318-3386              GGCC.ACCU..UCG................................GGG....GGC.UUUACCAUA......GGCAA...........AGC.........................UGU............................................................................GCU.......................U.UGCCG..CA.UAAGC.AAACGGA.AGACACA.AA
LPaug09P1610m_c1075736/346-278        GGCC.ACCU..UCG................................GGG....GGC.UUUACCAUA......GGCAA...........AGC.........................GAU............................................................................GCU.......................U.UGCCG..CA.UAAGC.AAACGGA.AGACACA.AA
CENZ01075739.1/473-405                GGCC.ACCU..UCG................................GGG....GGC.UUUACCAUA......GGCAA...........AGC.........................GAU............................................................................GCU.......................U.UGCCG..CA.CAAGC.AAACGGA.AGACACA.AA
JCVI_SCAF_1096627291439/336-404       GGCC.ACCU..UCG................................GGG....GGC.UUUACCAUA......GGCAA...........AGC.........................GAU............................................................................GCU.......................U.UGCCG..CA.CAAGC.AAACGGA.AGACACA.AA
CEVX01073106.1/997-1065               GGCC.ACCU..UCG................................GGG....GGC.UUUACCAUA......GGCAA...........AGC.........................GAU............................................................................GCU.......................U.UGCCG..CA.CAAGC.AAACGGA.AGACACA.AA
CEUB01117696.1/96-164                 GGCC.ACCU..UCG................................GGG....GGC.UUUACCAUC......GGCAA...........AGU.........................AUC............................................................................GCU.......................U.UGCCA..CA.UAAGC.AAACGGA.AGACAGA.AA
CEUG01069584.1/338-270                GGCC.ACCU..UCG................................GGG....GGC.UUUACCAUC......GGCAA...........GGU.........................AUC............................................................................GCU.......................U.UGCCG..CA.UAAGC.AAACGGA.AGACAGA.AA
CEVF01073172.1/937-869                GGCC.ACCU..UCG................................GGG....GGC.UUUACCAUC......GGCAA...........GGU.........................AUC............................................................................GCU.......................U.UGCCG..CA.UAAGC.AAACGGA.AGACAGA.AA
CEQW01075709.1/117-185                GGCC.ACCU..CCG................................GGG....GGC.UUUACCAUA......GGCAA...........AGU.........................AUC............................................................................GCU.......................U.UGCCG..CA.UAAGC.AAACGGA.AGACAGA.AA
CESW01144144.1/3772-3704              GGCC.ACCU..UAG................................GGG....GGC.UUUACCAUA......GGCAA...........AGC.........................AUC............................................................................GCU.......................U.UGCCG..CU.UAAGC.AAACGGA.AGACAGA.AA
CERG01046692.1/1707-1639              GGCC.ACCU..UCG................................GGG....GGC.UUUACCAUA......GGCAA...........AGC.........................AUC............................................................................GCU.......................U.UGCCG..CU.UAAGC.AAACGGA.AGACAGA.AA
CENJ01096940.1/1807-1875              GGCC.ACCU..UCG................................GGG....GGC.UUUACCAUA......GGCAA...........AGC.........................AUC............................................................................GCU.......................U.UGCCG..CU.UAAGC.AAACGGA.AGACAGA.AA
CENP01218092.1/190-122                GGCC.ACCU..UCG................................GGG....GGC.UUUACCAUA......GGCAA...........AGC.........................AUC............................................................................GCU.......................U.UGCCG..CU.UAAGC.AAACGGA.AGACAGA.AA
CEVP01021979.1/1007-1075              GGCC.ACCU..UCG................................GGG....GGC.UUUACCAUC......GGCAA...........AGC.........................AUC............................................................................GCU.......................U.UGCCG..CU.UAAGC.AAACGGA.AGACAGA.AA
JCVI_READ_1103242821391/471-539       GGCC.ACCU..UCG................................GGG....GGC.UUUACCAUC......GGCAA...........AGC.........................AUC............................................................................GCU.......................U.UGCCG..CU.UAAGC.AAACGGA.AGACAGA.AA
JCVI_SCAF_1101668667046/950-1018      GGCC.ACCC..UCG................................GGG....GGC.UUUACCAUC......GGCAA...........AGC.........................UUU............................................................................GCU.......................U.UGUCG..CU.UAAGC.AAACGGA.AGACAGA.AA
CETT01105554.1/279-347                GGCC.ACCC..UCG................................GGG....GGC.UUUACCACA......GGCAA...........AGC.........................AUU............................................................................GCU.......................U.UGUCG..UU.UAAGC.AAACGGA.AGACAGA.AA
CEUU01047001.1/1170-1238              GGCC.ACCC..UCG................................GGG....GGC.UUUACCACA......GGCGG...........AGC.........................AUU............................................................................GCU.......................U.UGUCG..CU.UAAGC.AAACGGA.AGACAGA.AA
CEPA01032629.1/488-420                GGCC.ACCC..UCG................................GGG....GGC.UUUACCACC......GGCAG...........AGC.........................AUU............................................................................GCU.......................U.UGUCG..CU.UAAGC.AAACGGA.AGACAGA.AA
JGI24820J26691_1001055/5955-5887      GGCC.ACCC..UCG................................GGG....GGC.UUUACCACC......GGCAG...........AGC.........................AUU............................................................................GCU.......................U.UGUCG..CU.UAAGC.AAACGGA.AGACAGA.AA
CEVE01064005.1/149-217                GGCC.ACCC..UCG................................GGG....GGC.UUUACCACC......GGCAA...........AGC.........................AUU............................................................................GCU.......................U.UGUCG..CU.UAAGC.AAACGGA.AGACAGA.AA
JCVI_SCAF_1096627794593/1348-1280     GGCC.ACCC..UCG................................GGG....GGC.UUUACCACC......GGCAA...........AGC.........................AUU............................................................................GCU.......................U.UGUCG..CU.UAAGC.AAACGGA.AGACAGA.AA
JCVI_SCAF_1096627334841/695-763       GGCC.ACCC..UCG................................GGG....GGC.UUUACCACC......GGCAA...........AGC.........................AUU............................................................................GCU.......................U.UGUCG..CU.UAAGC.AAACGGA.AGACAGA.AA
JCVI_SCAF_1101668673697/999-1067      GGCC.ACCC..UCG................................GGG....GGC.UUUACCACC......GGCAA...........AGC.........................AUU............................................................................GCU.......................U.UGUCG..CU.UAAGC.AAACGGA.AGACAGA.AA
CEUQ01027845.1/417-349                GGCC.ACCC..UCG................................GGG....GGC.UUUACCACC......GGCAA...........AGC.........................AUU............................................................................GCU.......................U.UGUCG..CU.UAAGC.AAACGGA.AGACAGA.AA
CEUK01022496.1/194-262                GGCC.ACCC..UCG................................GGG....GGC.UUUACCACC......GGCAA...........AGC.........................AUU............................................................................GCU.......................U.UGUCG..CU.UAAGC.AAACGGA.AGACAGA.AA
JCVI_SCAF_1101668339934/213-145       GGCC.ACCC..UCG................................GGG....GGC.UUUACCUCC......GGCAA...........AGC.........................AUU............................................................................GCU.......................U.UGUCG..CU.UAAGC.AAACGGA.AGACAGA.AA
2236876001_088379/363-434             GGCC.ACCUU.UCG...............................GGGG....GGC.UUUUACCAUA.....GGCAA...........AGC.........................GUU............................................................................GCU.......................U.UGCCG..CA.UAAGC.AAACGGA.AGACACA.AA
JCVI_READ_1103769037343/211-279       GGCC.ACCU..CAG................................GGG....GGC.UUUACCAUU......GGCAG...........AGUA........................U.............................................................................UACU.......................U.UGCCG..UACA.AGC.AAACGGA.AGACAGA.AA
JCVI_READ_1103769614257/956-1021      GGCC.ACC...UCAG................................GG....GGC.UUUACCAUU......GGCAG...........AGU.........................AUU............................................................................ACU.......................U.UGCCG..UA.CAAGC..AACGG..AGACAGA.AA
CEWK01092565.1/421-489                GGCC.ACCU..UAG................................GGG....GGC.UUUACCAUA......GGCAA...........AGU.........................AAU............................................................................ACU.......................U.UGCCA..UA.CAAGC.AAACGGA.AGACAGA.AA
CENQ01040580.1/79-147                 GGCC.ACCU..UAG................................GGG....GGC.UUCACCAUA......GGCAG...........AGU.........................AAA............................................................................ACU.......................U.UGCCG..UA.CAAGC.AAACGGA.AGACAGA.AA
CEVN01064966.1/373-305                GGCC.ACCU..UCG................................GGG....GGC.UUCACCAUA......GGCAG...........AGU.........................AAU............................................................................ACU.......................U.UGUCG..UA.CAAGC.AAACGGA.AGACAGA.AA
CEPL01019978.1/61-129                 GGCC.ACCU..UCG................................GGG....GGC.UUUACCAUA......GGCAG...........AGU.........................AAU............................................................................ACU.......................U.UGUCG..UA.CAAGC.AAACGGA.AGACAGA.AA
CEPU01001285.1/124-192                GGCC.ACCU..UCG................................GGG....GGC.UUUACCAUA......GGCAG...........AGU.........................AAU............................................................................ACU.......................U.UGCCG..UA.CAAGC.AAACGGA.AGACAGA.AA
JCVI_READ_1103769096640/624-556       GGCC.ACCU..UAG................................GGG....GGC.UUUACCAUA......GGCAG...........AGU.........................AAU............................................................................ACU.......................U.UGCCG..UA.CAAGC.AAACGGA.AGACAGA.AA
CENO01039587.1/4337-4269              GGCC.ACCU..UAG................................GGG....GGC.UUUACCAUA......GGCAG...........AGU.........................AAU............................................................................ACU.......................U.UGCCG..UA.CAAGC.AAACGGA.AGACAGA.AA
CEQD01048550.1/1102-1034              GGCC.ACCU..UAG................................GGG....GGC.UUUACCAUA......GGCAG...........AGU.........................AAU............................................................................ACU.......................U.UGCCG..UA.CAAGC.AAACGGA.AGACAGA.AA
CEOC01035558.1/378-446                GGCC.ACCC..CAG................................GGG....GGC.UUUACCAUU......GGCAG...........AGU.........................AUU............................................................................ACU.......................U.UGCCG..UA.CAAGC.AAACGGA.AGACAGA.AA
CENG01071547.1/1142-1074              GGCC.ACCU..CAG................................GGG....GGC.UUUACCAUA......GGCAG...........AGU.........................AUU............................................................................ACU.......................U.UGUC...UUACAAGC.AAACGGA.AGACAGA.AA
CENU01109952.1/428-496                GGCC.ACCU..CAG................................GGG....GGC.UUUACCAUA......GGCAG...........AGU.........................AUU............................................................................ACU.......................U.UGUCG..UA.AAAGC.AAACGGA.AGACAGA.AA
CEVW01291667.1/97-29                  GGCC.ACCU..CAG................................GGG....GGC.UUUACCAUA......GGCAG...........AGU.........................ACU............................................................................ACU.......................U.UGUCG..UA.CAAGC.AAACGGA.AGACAGA.AA
CAM_READ_0234711973/389-459           GGCC.ACCU..CAGG...............................GGG....GGCGUUUACCAUA......GGCAG...........AGU.........................AUU............................................................................ACU.......................U.UGCCG..UA.CAAGC.AAACGGA.AGACAGA.AA
JCVI_SCAF_1096626302357/446-378       GGCC.ACCU..CAG................................GGG....GGC.UUUACCAUA......GGCAG...........AGU.........................AUU............................................................................ACU.......................U.UGUCG..UA.CAAGC.AAACGGA.AGACAGA.AA
CESA01208526.1/115-183                GGCC.ACCU..CAG................................GGG....GGC.UUUACCAUA......GGCAG...........AGU.........................AUU............................................................................ACU.......................U.UGUCG..UA.CAAGC.AAACGGA.AGACAGA.AA
JGI24723J26617_10000490/34468-34404   GGCC.ACCU..UCG................................GGG....GGC.UACAACAUA......GGCGG...........G...........................CAUGA............................................................................C.......................C.CGCUG..C..A.AGC.AAACGGA.AGACAGA.AA
NZ_ABCR01000011.1/18945-19019         GGCC.ACCU..UCG................................GGG....GGC.UUAACCAUA......GGCGGAUU........UGCC........................UCAACG........................................................................GGCG.......................C.CGCCG..U..U.AGC.AAACGGA.AGACAGA.AA
CENP01298067.1/497-434                GGCC.ACCU..UCG................................GGG....GGC.UUCACCAUA......GGCAGAGUUU...........................................................................................................................................C.UGCCG..C..UAAGC.AAACGGA.AGACAGA.AA
SI34jun09_10m_1176238/203-140         GGCC.ACCU..UUG................................GGG....GGC.UUCACCAUA......GGCAGAGUAU...........................................................................................................................................C.UGCCG..C..UAAGC.AAACGGA.AGACAGA.AA
CESO01033516.1/891-828                GGCC.ACCU..UUG................................GGG....GGC.UUCACCAUA......GGCAGAGUAU...........................................................................................................................................C.UGCCG..C..UAAGC.AAACGGA.AGACAGA.AA
2236876002_126045/189-126             GGCC.ACCU..UUG................................GGG....GGC.UUCACCAUA......GGCAGAGUAU...........................................................................................................................................C.UGCCG..C..UAAGC.AAACGGA.AGACAGA.AA
JGI20151J14362_10250213/362-299       GGCN.ACCU..UCG................................GGG....GGC.UUCACCAUA......GGCAGAGUAU...........................................................................................................................................C.UGCCG..C..UAAGC.AAACGGA.AGACAGA.AA
CENZ01260479.1/344-407                GGCC.ACCU..UCG................................GGG....GGC.UUCACCAUA......GGCAGAGUAU...........................................................................................................................................C.UGCCG..C..UAAGC.AAACGGA.AGACAGA.AA
2236876002_106467/167-104             GGCC.ACCU..UCG................................GGG....GGC.UUCACCAUA......GGCAGAGUAU...........................................................................................................................................C.UGCCG..C..UAAGC.AAACGGA.AGACAGA.AA
CENN01049021.1/1200-1263              GGCC.ACCU..UCG................................GGG....GGC.UUCACCAUA......GGCAGAGUAU...........................................................................................................................................C.UGCCG..C..UAAGC.AAACGGA.AGACAGA.AA
JGI20158J14315_10236147/342-279       GGCC.ACCU..UCG................................GGG....GGC.UUCACCAUA......GGCAGAGUAU...........................................................................................................................................C.UGCCG..C..UAAGC.AAACGGA.AGACAGA.AA
DelMOWin2010_c10431137/54-117         GGCC.ACCU..UCG................................GGG....GGC.UUCACCAUA......GGCAGAGUAU...........................................................................................................................................C.UGCCG..C..UAAGC.AAACGGA.AGACAGA.AA
JCVI_SCAF_1096628356459/1073-1010     GGCC.ACCU..UCG................................GGG....GGC.UUCACCAUA......GGCAGAGUUU...........................................................................................................................................C.UGCCG..CU.C.AGC.AAACGGA.AGACAGA.AA
JCVI_READ_1103769101289/925-866       GGCC..CC...UUCG................................GG....GGC.UUACCAAA.......GGCGGUAGU............................................................................................................................................C.CGCCG.ACA.U.AGC.AAACGG..AGACAGA.AA
JCVI_SCAF_1096627271074/1225-1289     GGCC.ACCU..CCG................................GGG....GGC.UUUACCAAA......GGUGGUUAAA...........................................................................................................................................C.CACCG.GCA.U.AGC.AAACGGA.AGACAGA.AA
JCVI_READ_1108799738541/650-586       GGCC.ACCU..UCG................................GGG....GGC.UUUACCAAA......GGCGG...........UU..........................A...............................................................................GA.......................C.CGCCG.ACA.U.AGC.AAACGGA.AGACAGA.AA
JCVI_SCAF_1096627976978/67-130        GGCC.ACCU..UCG................................GGG....GGC.UUUACCAAA......GGCAGUAAUA.............................................................................................................................................CGCCA.ACA.U.AGC.AGACGGA.AGACAGA.AA
CEWK01197169.1/120-57                 GGCC.ACCU..UCG................................GGG....GGC.UUUACCAAA......GGCGUUAAA............................................................................................................................................A.UGCCG.ACA.U.AGC.AAACGGA.AGACAGA.AA
CESM01101386.1/277-213                GGCC.ACCU..UCG................................GGG....GGC.UUUACCGAA......GGCGAUAAAA...........................................................................................................................................C.CGCCG.ACA.C.AGC.AAACGGA.AGACAGA.AA
CEUH01138205.1/837-901                GGCC.ACCU..UCG................................GGG....GGC.UUUACCGAA......GGCGAUAAAU...........................................................................................................................................U.CGCCG.ACA.U.AGC.AAACGGA.AGACAGA.AA
CENF01097607.1/586-650                GGCC.ACCU..UCG................................GGG....GGC.UUUACCGAA......GGCGAUAAAA...........................................................................................................................................U.CGCCG.ACA.U.AGC.AAACGGA.AGACAGA.AA
CEQW01039727.1/82-18                  GGCC.ACCU..UCG................................GGG....GGC.UUUACCGAA......GGCGAUAAAA...........................................................................................................................................U.CGCCG.ACA.U.AGC.AAACGGA.AGACAGA.AA
JGI24820J26691_1324391/37-101         GGCC.ACCU..UCG................................GGG....GGC.UUUACCGAA......GGCGAUAAAA...........................................................................................................................................U.CGCCG.ACA.U.AGC.AAACGGA.AGACAGA.AA
CESM01340684.1/97-33                  GGCC.ACCU..CCG................................GGG....GGC.UUUACCACA......GGCGCUAACA...........................................................................................................................................C.CGCCG.ACA.U.AGC.AAACGGA.AGACAGA.AA
JCVI_SCAF_1096627811062/972-908       GGCC.ACCU..GUG................................GGG....GGC.UUUACCAUA......GGCGGUGAAU...........................................................................................................................................C.CGCCG.ACA.C.AGC.AAACGGA.AGACAGA.AA
JGI24820J26691_1087074/510-574        GGCC.ACCU..UCG................................GGG....GGC.UUUACCGAA......GGCGGUAUUA...........................................................................................................................................C.CGCCG.ACA.U.AGC.AAACGGA.AGACAGA.AA
JCVI_SCAF_1096627081604/1775-1711     GGCC.ACCU..GCG................................GGG....GGC.UUUACCAUA......GGCAUUGAAA...........................................................................................................................................C.UGCCG.AUA.U.AGC.AAACGGA.AGACAGA.AA
JCVI_SCAF_1096627977260/343-407       GGCC.ACCU..CUG................................GGG....GGC.UUUACCAAA......GGCGGUAAAU...........................................................................................................................................C.CGCCG.ACA.U.AGC.AAACGGA.AGACAGA.AA
CEPJ01112005.1/720-784                GGCC.ACCU..CAG................................GGG....GGC.UUUACCAAA......GGCGGUAAAU...........................................................................................................................................C.CGCCG.ACA.U.AGC.AAACGGA.AGACAGA.AA
CAM_READ_0232288387/248-184           GGCC.ACCU..AAG................................GGG....GGC.UUUACCAAA......GGCGGUAAAU...........................................................................................................................................C.CGCCG.ACA.U.AGC.AAACGGA.AGACAGA.AA
JCVI_SCAF_1096627092934/576-640       GGCC.ACCU..GCG................................GGG....GGC.UUUACCAUA......GGCGGUAAGA...........................................................................................................................................C.CGCCG.ACA.U.AGC.AAACGGA.AGACAGA.AA
JCVI_SCAF_1096627099260/352-416       GGCC.ACCU..GCG................................GGG....GGC.UUUACCAUA......GGCGGUAAGA...........................................................................................................................................C.CGCCG.ACA.U.AGC.AAACGGA.AGACAGA.AA
JGI24820J26691_1028973/1055-1119      GGCC.ACCU..UCG................................GGG....GGC.UUUACCAUA......GGCGGCUAAU...........................................................................................................................................C.CGUCG.ACA.U.AGC.AAACGGA.AGACAGA.AA
CEUV01003215.1/768-832                GGCC.ACCU..UCG................................GGG....GGC.UUUACCAAA......GGCGGCAAAU...........................................................................................................................................C.CGUCG.ACA.U.AGC.AAACGGA.AGACAGA.AA
CEUQ01156669.1/85-21                  GGCU.ACCU..UCG................................GGG....GGC.UUUACCAAA......GGCGGCAAAU...........................................................................................................................................C.CGCCG.ACA.U.AGC.AAACGGA.AGACAGA.AA
JCVI_SCAF_1101667251435/166-102       GGCC.ACCU..GCG................................GGG....GGC.UUUACCAUA......GGCAGUAAAA...........................................................................................................................................C.UGCCG.ACA.U.AGC.AAACGGA.AGACAGA.AA
CENF01068770.1/88-24                  GGCC.ACCU..UCG................................GGG....GGC.UUUACCAAA......AGCGGUAAAA...........................................................................................................................................C.CGCUG.ACA.U.AGC.AAACGGA.AGACAGA.AA
JCVI_SCAF_1096627863534/717-653       GGCC.ACCU..UCG................................GGG....GGC.UUUACCAUA......GGCGGUAAAA...........................................................................................................................................C.UGCCG.ACG.U.AGC.AAACGGA.AGACAGA.AA
JCVI_SCAF_1101668429250/407-471       GGCC.ACCU..UCG................................GGG....GGC.UUUACCAUA......GGCGGUAAAA...........................................................................................................................................C.UGCCG.ACA.U.AGC.AAACGGA.AGACAGA.AA
JCVI_SCAF_1101668671537/1477-1413     GGCC.ACCU..UCG................................GGG....GGC.UUUACCAUA......GGCGGUAAAA...........................................................................................................................................C.UGCCG.ACA.U.AGC.AAACGGA.AGACAGA.AA
CETT01040907.1/3530-3466              GGCC.ACCU..UCG................................GGG....GGC.UUUACCAUA......GGCGGUAAAA...........................................................................................................................................C.UGCCG.ACA.U.AGC.AAACGGA.AGACAGA.AA
JCVI_READ_1103242680220/329-265       GGCC.ACCU..UCG................................GGG....GGC.UUUACCAUA......GGCGGUAAAA...........................................................................................................................................C.UGCCG.ACA.U.AGC.AAACGGA.AGACAGA.AA
JCVI_SCAF_1101668723498/490-554       GGCC.ACCU..UCG................................GGG....GGC.UUUACCAUA......GGCGGUAAAA...........................................................................................................................................C.UGCCG.ACA.U.AGC.AAACGGA.AGACAGA.AA
JCVI_READ_1108800250675/813-749       GGCC.ACUU..UCG................................GGG....GGC.UUUACCAAA......GGCGGUUAGU...........................................................................................................................................C.CGCCG.ACA.U.AGC.AAACGGA.AGACAGA.AA
JCVI_SCAF_1101667072466/232-168       GGCC.ACCC..UCG................................GGG....GGC.UUUACCAAA......GGCGGUUAGU...........................................................................................................................................C.CGCCG.ACA.U.AGC.AAACGGA.AGACAGA.AA
JCVI_READ_1104230004824/69-133        GGCC.ACCU..UCG................................GGG....GGC.UUUACCAAA......GGCGGUUAGU...........................................................................................................................................C.CGCCG.ACA.U.AGC.AAACGGA.AGACAGA.AA
CEPU01102359.1/315-251                GGCC.ACCU..UCG................................GGG....GGC.UUUACCAAA......GGCGGUUAGU...........................................................................................................................................C.CGCCG.ACA.U.AGC.AAACGGA.AGACAGA.AA
JCVI_SCAF_1096626924486/857-793       GGCC.ACCU..UCG................................GGG....GGC.UUUACCAAA......GGCGGUUAGU...........................................................................................................................................C.CGCCG.ACA.U.AGC.AAACGGA.AGACAGA.AA
CEQD01002240.1/207-271                GGCC.ACCU..UCG................................GGG....GGC.UUUACCAAA......GGCGGUUAGU...........................................................................................................................................C.CGCCG.ACA.U.AGC.AAACGGA.AGACAGA.AA
JCVI_SCAF_1101668260309/1155-1091     GGCC.ACCU..UCG................................GGG....GGC.UUUACCAAA......GGCGGUUAGU...........................................................................................................................................C.CGCCG.ACA.U.AGC.AAACGGA.AGACAGA.AA
CEWK01132454.1/1102-1166              GGCC.ACCU..UCG................................GGG....GGC.UUUACCAAA......GGCGGUUAGU...........................................................................................................................................C.CGCCG.ACA.U.AGC.AAACGGA.AGACAGA.AA
CETB01173647.1/105-169                GGCC.ACCU..GCG................................GGG....GGC.UUUACCAAA......GGCGGUAAGU...........................................................................................................................................C.CGCCG.ACA.U.AGC.AAACGGA.AGACAGA.AA
CENY01053602.1/393-457                GGCC.ACCU..UCG................................GGG....GGC.UUUACCAAA......GGCGGUAAGU...........................................................................................................................................C.CGCCG.ACA.U.AGC.AAACGGA.AGACAGA.AA
JCVI_READ_1108799747928/140-204       GGCC.ACCU..UCG................................GGG....GGC.UUUACCAAA......GGCGGUAAGU...........................................................................................................................................C.CGCCG.ACA.U.AGC.AAACGGA.AGACAGA.AA
JCVI_SCAF_1096627704005/1325-1261     GGCC.ACCU..UCG................................GGG....GGC.UUUACCAAA......GGCGGUAAGU...........................................................................................................................................C.CGCCG.ACA.U.AGC.AAACGGA.AGACAGA.AA
JCVI_SCAF_1101668170846/710-646       GGCC.ACCU..UCG................................GGG....GGC.UUUACCAAA......GGCGGUAAGU...........................................................................................................................................C.CGCCG.ACA.U.AGC.AAACGGA.AGACAGA.AA
CAM_READ_0072915149/365-429           GGCC.ACCU..UCG................................GGG....GGC.UUUACCAAA......GGCGGUAAGU...........................................................................................................................................C.CGCCG.ACA.U.AGC.AAACGGA.AGACAGA.AA
JCVI_READ_1103180852614/134-70        GGCC.ACCU..UCG................................GGG....GGC.UUUACCAAA......GGCGGUAAGU...........................................................................................................................................C.CGCCG.ACA.U.AGC.AAACGGA.AGACAGA.AA
CETS01117025.1/341-405                GGCC.ACCU..UCG................................GGG....GGC.UUUACCAAA......GGCGGUAAAU...........................................................................................................................................C.CGCCG.ACA.U.AGC.AAACGGA.AGACAGA.AA
CEUJ01061937.1/283-219                GGCC.ACCU..UCG................................GGG....GGC.UUUACCAAA......GGCGGUAAAU...........................................................................................................................................C.CGCCG.ACA.U.AGC.AAACGGA.AGACAGA.AA
CEWH01205319.1/544-608                GGCC.ACCU..UCG................................GGG....GGC.UUUACCAAA......GGCGGUAAAU...........................................................................................................................................C.CGCCG.ACA.U.AGC.AAACGGA.AGACAGA.AA
JCVI_SCAF_1096627835679/1455-1391     GGCC.ACCU..UCG................................GGG....GGC.UUUACCAUA......GGCGGUAAAA...........................................................................................................................................C.CGCCG.ACA.U.AGC.AAACGGA.AGACAGA.AA
JCVI_SCAF_1096627978139/713-649       GGCC.ACCU..UCG................................GGG....GGC.UUUACCAAA......GGCGGUAAAA...........................................................................................................................................C.CGCCG.ACA.U.AGC.AAACGGA.AGACAGA.AA
JCVI_SCAF_1096628267383/720-784       GGCC.ACCU..UCG................................GGG....GGC.UUUACCAAA......GGCGGUAAAA...........................................................................................................................................C.CGCCG.ACA.U.AGC.AAACGGA.AGACAGA.AA
JCVI_SCAF_1096627226171/356-292       GGCC.ACCU..UCG................................GGG....GGC.UUUACCAAA......GGCGGUAAAA...........................................................................................................................................C.CGCCG.ACA.U.AGC.AAACGGA.AGACAGA.AA
CESB01055415.1/1248-1312              GGCC.ACCU..UCG................................GGG....GGC.UUUACCAAA......GGCGGUAAAA...........................................................................................................................................C.CGCCG.ACA.U.AGC.AAACGGA.AGACAGA.AA
JCVI_SCAF_1101668333168/132-196       GGCC.ACCU..UCG................................GGG....GGC.UUUACCAAA......GGCGGUAAAA...........................................................................................................................................C.CGCCG.ACA.U.AGC.AAACGGA.AGACAGA.AA
CEVZ01074731.1/606-670                GGCC.ACCU..UCG................................GGG....GGC.UUUACCAAA......GGCGGUAAAA...........................................................................................................................................C.CGCCG.ACA.U.AGC.AAACGGA.AGACAGA.AA
JCVI_READ_1108829670529/825-762       GGCC.ACU...UCGG................................GG....GGC.UUUACCAAA......GGCGGUAAGU...........................................................................................................................................C.CGCCG.ACA.U.AGC.AAACGGA.AGACAGA.AA
JCVI_SCAF_1101668663947/95-31         GGCC.ACCU..UCG................................GGG....GGC.UUUACCAAA......GGCGGCAAGU...........................................................................................................................................C.CGCCG.ACA.C.AGC.AAACGGA.AGACAGA.AA
JCVI_READ_1103242633429/739-803       GGCC.ACCU..CCG................................GGG....GGC.UUUACCAGA......GGCGGUAAAA...........................................................................................................................................C.CGCCG.ACA.U.AGC.AAACGGA.AGACAGA.AA
JCVI_SCAF_1101668342543/593-529       GGCC.ACCU..GCG................................GGG....GGC.UUUACCAGA......GGCGGUAAAA...........................................................................................................................................C.CGCCG.ACA.C.AGC.AAACGGA.AGACAGA.AA
CENF01127799.1/676-740                GGCC.ACCU..GCG................................GGG....GGC.UUUACCAUA......GGCGGUAAAA...........................................................................................................................................C.CGCCG.ACA.C.AGC.AAACGGA.AGACAGA.AA
JCVI_SCAF_1096627339121/1737-1673     GGCC.ACCU..GCG................................GGG....GGC.UUUACCAUA......GGCGGUAAAA...........................................................................................................................................C.CGCCG.ACA.C.AGC.AAACGGA.AGACAGA.AA
JCVI_SCAF_1101667362029/16-80         GGCC.ACCC..UCG................................GGG....GGC.UUUACCAAA......GGCGGAAAGU...........................................................................................................................................C.CGCCG.ACA.U.AGC.AAACGGA.AGACAGA.AA
CETP01093824.1/77-141                 GGCC.ACCU..UCG................................GGG....GGC.UUUACCAUA......GGCGGUUAUA...........................................................................................................................................C.CGCCA.ACA.U.AGC.AAACGGA.AGACAGA.AA
CEUU01096110.1/95-31                  GGCC.ACCU..UCG................................GGG....GGC.UUUACCAUA......GGCGGUUAUA...........................................................................................................................................C.CGCCA.ACA.U.AGC.AAACGGA.AGACAGA.AA
JCVI_SCAF_1101668661533/618-555       GGCC.ACCU..UCG................................GGG....GGC.UUUACCAAA......GGCGGUAAA............................................................................................................................................A.CGCCA.AAA.U.AGC.AGACGGA.AGACAGA.AA
JCVI_SCAF_1101668691223/229-166       GGCC.ACCU..UCG................................GGG....GGC.UUUACCAGA......GGCGAUAAA............................................................................................................................................A.CGCCA.ACA.U.AGC.AGACGGA.AGACAGA.AA
NZ_LDPY01000001.1/1628103-1628171     GGCC.ACCU..UCG................................GGG....GGC.UUUAACAUA......GGCGG...........GGGC........................CUG...........................................................................UUCC.......................C.UGCCG.UC..U..GC.UAACGGA.AGACAGA.AA
NZ_JFGS01000025.1/34255-34184         GGGG.AUCU..UCG................................GAG....CCC.UAUAACCCCC.....GGGCGAC.........GC..........................AUUCG...........................................................................GCCG.....................C.GCCCG..C..A.AGC.AGACGGA.AGACAGA.AA
NZ_JGYG01000018.1/57450-57378         GGGG.AUCU..UCG................................GAG....CCC.UAUAACCUCC.....GGGCCAC.........GGC.........................AUUCG..........................................................................GCC.......................GCGCCCG..C...AAGC.AGACGGA.AGACAGA.AA
NZ_KI421504.1/1151633-1151741         GGCA.ACCCU.AGUAGGGCGUCUCAUCGUGGGACAACCGGGC...GGGG....GGC.UUACACAUA......GCGGGU..........CCAAAG......................ACAAAAAC....................................................................CUAAGGG......................C.CUGCA.......CGCUAAACGGA.AGACAGA.AA
JGI24723J26617_10003411/7982-7888     GGGC.ACCU..ACG................................GGG....GCC.UAUAAACAU......GGUGG...........G...........................AUCAAAUCCCACCCUACAUAGGUGGGGCGAAAUC...............................................C.......................C.UGCCG..UU...UGCUAAACGGA.AGACAGA.AA
NC_003911.12/487501-487565            GGGC.ACCU..ACG................................GGG....GCC.UCAAUACAUA.....GGCGG...........G...........................GGAA.............................................................................C.......................C.CGCCG..U....UGCUAAACGGA.AGACAGA.AA
CETY01001211.1/2221-2155              GGGG.ACCU..CUG................................GGG....CCC.UAUAAACCA.......GCGG...........UCU.........................UAAU...........................................................................GGG.......................U.CGC.G..C..UAAGC.AAACGGA.AGACAGA.AA
JGI24023J19991_10525132/195-105       GGGG.ACCU..UUG................................GGG....CCC.UAAUUCAGA......AGCGAGCUAA......UCGUU.UCGC..................AACAUA..................................................................GCGAUGGGGAAAC....................U.CAUC...C..U.UUCUAAACGGA.AGACAGA.AA
NZ_GG704596.1/1508433-1508499         GGGC.ACCU..ACG................................GGG....GCC.UCUCACAUA......GCGGG...........GAUU......................................................................................................GAUC.......................C.UCGCG..CU...UGCUAAACGGA.AGACAGA.AA
NZ_JQEZ01000002.1/890631-890567       UGGC.ACCU..ACG................................GGG....GCC.UAUCACAUA......GCGGG...........G...........................AUGA.............................................................................C.......................C.CCGCA..CU...UGCUAAACGGA.AGACAGA.AA
NZ_LGXZ01000018.1/15524-15460         UGGC.ACCU..ACG................................GGG....GCC.UAUCACAUA......GCGGG...........G...........................AAAU.............................................................................C.......................C.CCGCA..CU...UGCUAAACGGA.AGACAGA.AA
NZ_JWLJ01000003.1/9098-9163           UGGC.ACCU..ACG................................GGG....GCC.UAUCACAUA......GCGGG...........G...........................AAAUC............................................................................C.......................C.CUGCA..CU...UGCUAAACGGA.AGACAGA.AA
NZ_JWLK01000001.1/450619-450684       UGGC.ACCU..ACG................................GGG....GCC.UAUCACAUA......GCAGG...........G...........................AAACC............................................................................C.......................C.CUGCA..CU...UGCUAAACGGA.AGACAGA.AA
NZ_AEYW01000001.1/6172-6237           UGGC.ACCU..ACG................................GGG....GCC.UAUCACAUA......GCGGG...........G...........................AAACC............................................................................C.......................C.CUGCA..CU...UGCUAAACGGA.AGACAGA.AA
NZ_DS999531.1/702885-702950           GGGC.ACCU..ACG................................GGG....GCC.UAUCACAUA......GCGGG...........GC..........................AGC.............................................................................GC.......................C.UCGCA..CU...UGCUAAACGGA.AGACAGA.AA
KGI_S1_ANT01_95m_c10129328/275-337    GCGG.ACCU..ACG................................GGG....CCG.UAUAACCAAUA....CGAUC.......................................AUUU.....................................................................................................G.AUCGU..UUAA.....AAACGGA.AGACAGA.AA
KGI_S2_ANT04_2345m_c1167548/316-378   GCGG.ACCU..ACG................................GGG....CCG.UAUAACCAAUA....CGAUC.......................................AAUUGAU..................................................................................................C.GUUU....A.A.....AAACGGA.AGACAGA.AA
JGI12109J20283_10872926/175-77        GGGG.ACCU..UCG................................GGG....CCC.UUCACAUCACAGACAGCCGG...........GCCCA..UACCCGGCGC...........AAACCAGA.........................................................GAG.CGGGCCCUUGGGU.......................C.CGACG.........C.AAACGGA.AGACAGA.AA
JGI12109J20283_10006735/753-682       UGGG.ACCU..UCG................................GGG....CCC.UUCACACAAGAGAGAGCCGG...........GU..........................CCAU............................................................................AC.......................C.CGGCG..C..AAACC..AACGGA.AGACAGA.AA
JGI12109J20283_10006736/78-149        UGGG.ACCU..UCG................................GGG....CCC.UUCACACAAGAGAGAGCCGG...........GU..........................CCAU............................................................................AC.......................C.CGGCG..C..AAACC..AACGGA.AGACAGA.AA
HLSNC_1001521/9879-9807               GGGG.ACCU..CAG................................GGG....CCC.UACACACCACAGACAGCCGG...........GC..........................CCAU............................................................................AC.......................C.CGGCG..CG.A.AGC.AAACGGA.AGACAGA.AA
KGI_S2_ANT06_2345m_c1009878/2821-2753 UGGG.ACCU..UCG................................GGG....CCC.UUCACUUCA......GGCAC...........CCU.........................GCAA...........................................................................GGG.......................G.CGCCG..C..CAAGC.AAACGGA.AGACAGA.AA
KGI_S2_ANT04_2345m_c1010869/2778-2711 UGGG.ACCU..UCG................................GGG....CCC.UUCACUUCA......GGCAC...........CUC.........................GCAA...........................................................................GGG.......................G.CGCCG..C..CAAGC.AAACGGA.AGACAGA..A
JGI20153J14295_10082023/314-252       GGGG.AUCU..UCG................................GAG....CCC.UUUAACCUC......GGGUU...........C...........................UACG.............................................................................G.......................A.ACCC...C..U.AGA.UGACGGA.AGACAGA.AA
AMFJ01022780.1/134-67                 GGGG.AUCU..ACG................................GAG....CCC.UAUAACCUC......GGGUC...........C...........................AAGUUAUC.........................................................................G.......................G.GCCCG..C..U.AGC.UGACGGA.AGACAGA.AA
ACD54_3/1770-1703                     GGGG.AUCU..ACG................................GAG....CCC.UAUAACCUC......GGGUC...........C...........................AAGUUAUC.........................................................................G.......................G.GCCCG..C..U.AGC.UGACGGA.AGACAGA.AA
CESJ01069642.1/121-57                 GGGG.ACCU..UUG................................GGG....CCC.UAUAAUA........UGCAA...........GAC.........................UUUUU..........................................................................GUC.......................U.UGCA...CG.U..AC..AACGGA.AGACAGA.AA
JGI12109J20283_10580390/247-150       GGGG.ACCU..CAG................................GGG....CCC.UACACACAUAGACA.GCCGG...........GCCC........................AUACCCGGCGCGACCCAAAGAGCGGACCUC................................................UGGU.......................C.CGACG..C..A.....AAACGGA.AGACAGA.AA
NZ_JQMY01000001.1/973809-973875       AGGG.ACCU..UCG................................GGG....CCC.UUCACACAUA.....GGGUC...........G...........................AAAG.............................................................................C.......................G.ACCCG..UA.U.AGCUAAACGGA.AGAGAGC.AA
JGI12396J12026_1059309/985-1055       GGGG.ACCU..ACG................................GGG....CCC.UAUCCACCAAGA...GACGC...........GGCG........................GCAA..........................................................................CGCU.......................G.CG.CG.....A.AGC.AGACGGA.AGACAGA.AA
JGI12467J12023_1167671/157-226        GGGG.ACCU..ACG................................GGG....CCC.UAUCGAUCACA....GACGG...........GGCG........................GCAA..........................................................................CGUC.......................C.CG.CG.....A.AGC.AGACGGA.AGACAGA.AA
JGI12273J12029_10163269/383-452       GGGG.ACCU..UCG................................GGG....CCC.UUCACCAAAC.....CGAGGC..........GCCG........................GCAA..........................................................................CGGU.......................G.CGCG......A.AGC.AGACGGA.AGACAGA.AA
NZ_KK088521.1/243248-243181           GGGG.ACCU..UCG................................GGG....CCC.UUCAUCUAACG....GACGC...........ACC.........................GUAC...........................................................................GGU.......................G.CG.CG.....A.AGC.AGACGGA.AGACAGA.AA
JGI12467J12023_1134564/240-309        GGGG.ACCU..UCG................................GGG....CCC.UUCAUAACACC....GACGG...........GCCG........................GCAA..........................................................................CGGU.......................C.CG.CG.....A.AGC.AGACGGA.AGACAGA.AA
JGI12273J12029_10159171/74-143        GGGG.ACCU..GCG................................GGG....CCC.UUCAGAUAACG....GACGG...........ACCG........................GCAA..........................................................................CGGU.......................C.CG.CG.....A.AGC.AGACGGA.AGACAGA.AA
CESO01257586.1/654-720                GGGG.ACCU..CUG................................GGG....CCC.UAUAAACCA......GCGAU...........CU..........................UAAU............................................................................GG.......................G.UCGCG..C..UAAGC.AAACGGA.AGACAGA.AA
CESM01223547.1/62-128                 GGGG.ACCU..CUG................................GGG....CCC.UAUAAACCA......GCGAU...........CU..........................UAAU............................................................................GG.......................G.UCGCG..C..UAAGC.AAACGGA.AGACAGA.AA
JGI26524J50256_1001720/3021-3111      GGGG.AUCU..UCG................................GAG....CCC.UUCAACC........GCGCGAAA........GCGACCUGAAAGCC..............GCAA................................................................GGACCGAGGGGCGU.......................U.AUGCG..C..A.AGC.UAACGGA.AGACAGA.AA
3300001592_10003260/2614-2692         GGCC.ACCU..UCG................................GGG....GGC.UUUAACAUA......GCGGA...........CCC.........................GCAGGCAAGCGCCGAG...............................................................GGG.......................U.CCGUG.....U..GCUAGACGGA.AGACAGA.AA
NZ_AUBS01000014.1/30482-30560         GGCC.ACCU..UCG................................GGG....GGC.UUUAACAUA......GCGGG...........UCC.........................AAAGACAAGAACCUAA...............................................................GGA.......................C.CCGUG.....U..GCUAGACGGA.AGACAGA.AA
NZ_JXYG01000033.1/76643-76542         GGUC.ACCU..GAACCCGGCGUGGAUGCGCCAAGGCA.........GGG....GGC.UUUAACAUA......GCGGU...........GCC.........................AAAGACAAGAACCUAA...............................................................GGC.......................A.CUGCA.......CGCUAAACGGA.AGACAGA.AA
NC_008044.1/268831-268932             GGUC.ACCU..GAACCCGGCGCGGAUGCGCCAAGGCA.........GGG....GGC.UUUAACAUA......GCUGG...........GCC.........................AAAGAUAAUAACCUAA...............................................................GGC.......................U.CGGCA..C.....GCUAAACGGA.AGACAGA.AA
NZ_JSWK01000016.1/260767-260659       GGCC.ACCCU.AGUAGGGCGUCUCAUCUUGGGACAACCGGGC...GGGG....GGC.UUACACAUA......GCUGG...........ACC.........................GAAGACAAAAACCUAA...............................................................GGU.......................C.UGGCA.......CGCUAAACGGA.AGACAGA.AA
NC_018286.1/3196082-3195974           GGCC.ACCCU.AGUAGGGCGUCUCAUCGUGGGACAACCGGGC...GGGG....GGC.UUACACAUA......GCGGG...........CCC.........................AAAGACAAAAACCUAA...............................................................GGG.......................U.CUGCA.......CGCUAAACGGA.AGACAGA.AA
NZ_KI421498.1/3089651-3089759         GGCC.ACCCU.AGUAGGGCGUCUCAUUGUGGGACAACCGGGC...GGGG....GGC.UUACACAUA......GCGGG...........CCC.........................AAAGACAAAAACCUAA...............................................................GGG.......................U.CUGCA.......CGCUAAACGGA.AGACAGA.AA
NZ_JSWJ01000014.1/97388-97280         GGCC.ACCCU.AGUAGGGCGUCUCAUCUUGGGACAACCGGGC...GGGG....GGC.UUACACAUA......GCGGA...........CCC.........................AAAGACAAAAACCUAA...............................................................GGG.......................U.CUGCA.......CGCUAAACGGA.AGACAGA.AA
NZ_CH902583.1/2863415-2863523         GGCC.ACCU..UAGUAGUCAUUGUUCCAUAGGGGCAGGCGGAC...GGG...GGGC.UUACACAUA......GCGGG...........UCC.........................AAAGACAAAAACCUAG...............................................................GGA.......................U.CCGCA.......CGCUAAACGGA.AGACAGA.AA
NZ_KI421507.1/92373-92482             GGCC.ACCU..UAGUAGUCAUUGUCCCAUGGGGGCUCGGCGGAC..GGG...GGGC.UUACACAUA......GCGGG...........UCC.........................AAAGACAAUAACCUAA...............................................................GGG.......................U.CCGCA.......CGCUAAACGGA.AGACAGA.AA
CAM_READ_0074161329/292-213           UGGC.ACCU..ACG................................GGG....GCC.UUUAACAUA......GCUGG...........UCC.........................AAAGACAAGAACCUAA...............................................................GGA.......................C.CA.CG..C..A.CGCUAAACGGA.AGACAGA.AA
JGI24025J20009_10459630/162-240       AGGC.ACCU..ACG................................GGG....GCC.UUAAACAUA......GCUGG...........GCC.........................AAAGAAAAUAACCUAA...............................................................GGC.......................U.CGGC......A.AGCUAAACGGA.AGACAGA.AA
NZ_AAYC01000008.1/172899-172821       AGGC.ACCU..ACG................................GGG....GCC.UUAAACAUA......GCUGG...........GCC.........................AAAGACAACAACCUAA...............................................................GGC.......................U.CGGCA..C.....GCUAAACGGA.AGACAGA.AA
NZ_JWLH01000015.1/13431-13353         AGGC.ACCU..ACG................................GGG....GCC.UUCAACAUA......GCCGG...........GCC.........................AAAGACAAGAACCUAA...............................................................GGC.......................C.UGGCA.......CGCUAAACGGA.AGACAGA.AA
NZ_JWLE01000039.1/14129-14051         AGGC.ACCU..ACG................................GGG....GCC.UUCAACAUA......GCCGG...........GCC.........................AAAGACAAGAACCUAA...............................................................GGC.......................C.UGGCA.......CGCUAAACGGA.AGACAGA.AA
NZ_JWLG01000013.1/28657-28735         AGGC.ACCU..ACG................................GGG....GCC.UUCAACAUA......GCUGG...........GCC.........................AAAGACAAGAACCUAA...............................................................GGC.......................C.UGGCA.......CGCUAAACGGA.AGACAGA.AA
NZ_JWLI01000007.1/341160-341082       AGGC.ACCU..ACG................................GGG....GCC.UUCAACAUA......GCUGG...........GCC.........................AAAGACAAGAACCUAA...............................................................GGC.......................C.UGGCA.......CGCUAAACGGA.AGACAGA.AA
NZ_JWLF01000005.1/489868-489790       AGGC.ACCU..ACG................................GGG....GCC.UUCAACAUA......GCUGG...........GCC.........................AAAGACAAGAACCUAA...............................................................GGC.......................C.UGGCA.......CGCUAAACGGA.AGACAGA.AA
NC_018290.1/154778-154856             UGGC.ACCU..ACG................................GGG....GCC.UUAAACAUA......GCUGG...........ACU.........................AAAGACAAAAACCUAA...............................................................GGU.......................C.UGGCA.......CGCUAAACGGA.AGACAGA.AA
NZ_LAUK01000016.1/42619-42541         UGGC.ACCU..ACG................................GGG....GCC.UUAAACAUA......GCUGG...........ACC.........................AAAGACAAAAACCUAA...............................................................GGU.......................C.UGGCA.......CGCUAAACGGA.AGACAGA.AA
NZ_JWLC01000007.1/265099-265021       UGGC.ACCU..ACG................................GGG....GCC.UUAAACAUA......GCUGG...........GCC.........................AAAGACAAUAACCUAA...............................................................GGC.......................C.UGGCA.......CGCUAAACGGA.AGACAGA.AA
NZ_DS995281.1/3127551-3127473         AGGC.ACCU..ACG................................GGG....GCC.UUAAACAUA......GCGGG...........UCC.........................AAAGACAAGAACCUAA...............................................................GGG.......................C.CUGCA.......CGCUAAACGGA.AGACAGA.AA
NZ_KI421500.1/2486523-2486445         AGGC.ACCU..CCG................................GGG....GCC.UUAAACAUA......GCGGG...........UCC.........................AAAGACAAGAACCUAA...............................................................GGG.......................C.CUGCA.......CGCUAAACGGA.AGACAGA.AA
NZ_JWLD01000017.1/20237-20159         AGGC.ACCU..ACG................................GGG....GCC.UUAAACAUA......GCGGG...........CCC.........................AAAGACAAUAACCUAA...............................................................GGG.......................U.CUGCA.......CGCUAAACGGA.AGACAGA.AA
3300001605_10201626/440-500           GGGG.ACCU..UCG................................GGG....CCC.UGCACCUC.......GGGCC.......................................CAAG.....................................................................................................G.GCCC...C..NAAAC.AGACGGA.AGACAGA.AA
3300001239_10025476/68-128            GGGG.ACCU..UCG................................GGG....CCC.UGCACCUC.......GGGCC.......................................CAAG.....................................................................................................G.GCCC...C..CAAAC.AGACGGA.AGACAGA.AA
3300001605_10229328/253-194           GGGG.ACCU..UCG................................GGG....CCC.UACACCC........GGGCC.......................................UUUG.....................................................................................................G.GCCC...CU.G.AAC.AGACGGA.AGACAGA.AA
Antartic2_1036878/110-44              GGGG.ACCU..UUG................................GGG....CCC.UACACACC.......GGCG............GUCU........................UAUUG.........................................................................AGAC.......................A.CGCU......A.AGC.AAACGGA.AGACAGA.AA
CESI01066207.1/305-371                GGGG.ACCU..UUG................................GGG....CCC.UACACACC.......GGCG............GUCU........................UAUUG.........................................................................AGAC.......................A.CGCU......A.AGC.AAACGGA.AGACAGA.AA
JCVI_SCAF_1096627291198/567-632       GGGG.ACCU..UUG................................GGG....CCC.UAAACAUC.......GGCG............GUCU........................AUAA..........................................................................AGAU.......................A.CGCU......A.AGC.AAACGGA.AGACAGA.AA
DelMOSum2011_c10059128/607-672        GGGG.ACCU..UUG................................GGG....CCC.UAAACACC.......GGCG............GUCU........................AUAA..........................................................................AGAU.......................A.CGCU......A.AGC.AAACGGA.AGACAGA.AA
JGI20155J14468_10115856/624-689       GGGG.ACCU..UUG................................GGG....CCC.UAAACACC.......GGCG............GUCU........................AUAA..........................................................................AGAC.......................A.CGCU......A.AGC.AAACGGA.AGACAGA.AA
JGI20153J14295_10306322/286-219       GGGC.ACCU..ACG................................GGG....GCC.UAAACCCAA......GCCGG...........G...........................GCAA.............................................................................C.......................C.CGGCAGACA.U.AGCAAAACGGA.AGACAGC.AA
NZ_CP004372.1/1532613-1532674         GGGG.ACCU..UCG................................GGG....CCC.UUCACCACC......GGGGC.......................................UGAC.....................................................................................................C.CCCCG..C..AAAGC..AACGGA.AGACAGA.AA
JGI12210J13797_11047960/109-48        GGGG.ACCU..UCG................................GGG....CCC.UUCACAACC......GGGGC.......................................UGAC.....................................................................................................C.CCCCG..C..AAAGC..UACGGA.AGACAGA.AA
SA_S1_NOR08_45m_c10022254/16-83       GCGG.ACCU..ACG................................GGG....CCG.CAUAACCU.......UUCAAAC.........CCC.........................ACAU...........................................................................GGGU......................U.UGAAG..CU.A.....AAACGGA.AGACAGA.AA
3300001605_10068995/547-488           GGGG.ACCU..UCG................................GGG....CCC.UUAACCC........GGGUC.......................................GCAA.....................................................................................................G.GCCCG.AU....AGC.UAACGGA.AGACAGA.GA
JGI24768J34885_10007107/613-672       GGGG.ACCU..UCG................................GGG....CCC.UUAACCC........GGGUC.......................................GUAA.....................................................................................................G.GCCCG.AU....AGC.UAACGGA.AGACAGA.GA
3300001592_10004376/13045-12987       GGGG.ACCU..UCG................................GGG....CCC.UAUAACCC.......GGGUC.......................................GCAA.....................................................................................................G.ACCCG..C....AGC.AGACGGA.AGACAGA..A
KVRMV2_101642803/262-356              GGGG.ACCU..AUG................................GGG....CCC.UAUAACAUGA.....GGUGG...........GUU.........................UCACCCACCCUACACAUAGGCGAAUUCAAG.................................................GAU.......................U.CGCCA..C..U..GCUAAACGGA.AGACAGA.AA
JGI24724J26744_10668225/103-15        GGGG.ACCU..UCG................................GGG....CCC.UAUACCAAC......GGUGG...........GCU.........................UCACCCACCCUACAUAAGACGGGGA......................................................GAC.......................C.CGUC......UAAGCUAAACGGA.AGACAGA.AA
JGI24025J20009_10003199/1288-1376     GGGG.ACCU..UCG................................GGG....CCC.UAUACCAAC......GGUGG...........GUU.........................UCACCCACCCUACAUAAGACGGGGA......................................................GAC.......................C.CGUC......UAAGCUAAACGGA.AGACAGA.AA
NZ_JQEY01000002.1/278853-278919       CGGG.ACCU..ACG................................GGG....CCC.UUAAAUUGC......GGCGG...........G...........................ACCGA............................................................................C.......................C.CGUCG..CCACAAUC..AACGGA.AGACAGA.AA
NZ_JASC01000003.1/4659-4742           GGGG.ACCU..UCG................................GGG....CCC.UAUAACCAUC.....GGCAG.......................................ACACCGGCCUUCAAAAGCCAUCU..................................................................................C.UGCCG..CA.C.AGCUAAACGGA.AGACAGA.CA
NZ_JASD01000008.1/392212-392129       GGGG.ACCU..UCG................................GGG....CCC.UAUAACCAUC.....GGCAG.......................................ACACCGGCCUUCAAAAGCCAUCU..................................................................................C.UGCCG..CA.C.AGCUAAACGGA.AGACAGA.CA
CEWO01366965.1/1207-1273              GGGG.ACCU..CUG................................GGG....CCC.UAUAAACCAG.....CGAUC.......................................UUAAUG...................................................................................................G.GUCG...CACUAAGC.AAACGGA.AGACAGA.AA
wf2_AHAA5765_x1/329-263               GGGG.ACCU..UCG................................GGG....CCC.UACACAUAA......GUAGG...........CGGG........................GCAA..........................................................................CCCG.......................U.CU.C......A.AGC.UAACGGA.AGACAGA.AA
NZ_AUNB01000021.1/2941-3007           GGGG.ACCU..UCG................................GGG....CCC.UACACAUAA......GCAGG...........CGGG........................GCAA..........................................................................CCCG.......................U.CU.C......A.AGC.UAACGGA.AGACAGA.AA
NZ_LGHT01000042.1/148727-148661       GGGG.ACCU..UCG................................GGG....CCC.UAUAAUCC.......GGGUC...........UGU.........................AUCA...........................................................................ACA.......................G.ACCC...C..CAAGC.UAACGGA.AGACAGA.GA
3300001605_10795549/347-413           GGGG.ACCU..UCG................................GGG....CCC.UAUAAUUC.......GGGUC...........UAGC........................AC............................................................................GCCA.......................G.ACCCU..C..U.AGC.UGACGGA.AGACAGA.AA
F3OLC3J02I91T9/208-142                GGGG.ACCU..UCG................................GGG....CCC.UAUAACUC.......GGGUC...........UGG.........................AACU...........................................................................CCA.......................G.ACCCU..C..U.AGC.UGACGGA.AGACAGA.AA
3300001605_10634355/145-79            GGGG.ACCU..UCG................................GGG....CCC.UAUAAUUC.......GGGUU...........UGU.........................AACA...........................................................................ACA.......................G.ACCCU..C..U.AGC.UGACGGA.AGACAGA.AA
TB_FS06_10DRAFT_1000581/16462-16528   GGGG.ACCU..UCG................................GGG....CCC.UAUAACUC.......GGGUC...........UGU.........................AACA...........................................................................GCA.......................G.ACCCU..C..U.AGC.UGACGGA.AGACAGA.AA
3300000052_245369/133-199             GGGG.ACCU..UCG................................GGG....CCC.UAUAAUUC.......GGGUC.......................................UGGCACAUCA...............................................................................................G.ACCCU..C..U.AGC.UGACGGA.AGACAGA.AA
NZ_AFPM01000017.1/4012-4166           GGGG.ACCU..UCG................................GGG....CCC.UGUAACAUC......CGGGUAGUCUGUCAGCGGCGG.......................UACUUCCAACCGCCCGGCAAAUACCCAAUACAUAGCCGCCUCACGUGGACCC.........................CGGCCCGACUUUUCCGGACCAAACGAGGGCGGCG...C..U.UGCUAAACGGA.AGACAGA.AA
JGI20160J14292_10238378/75-140        GGGG.ACCU..UCG................................GGG....CCC.UAAACACC.......AGUGG...........CCC.........................UUCG...........................................................................GGG.......................U.UGCCG.....A.AGC.AAACGGA.AGACAGA.AA
GYQO9XB02IIOI9/83-18                  GGGG.ACCU..GCG................................GGG....CCC.UACACCACGACA...GGGGC.......................................CCUCGC...................................................................................................G.CC.CA..C..AAAGC..AACGGA.AGACAGA.AA
JGI24724J26744_10484319/357-266       GGGG.ACCU..UCG................................GGG....CCC.UAUACCAAGG.....GGUGG...........GUU.........................CGACCCGCCCUACAUAACCGGCAGGGA....................................................AAC.......................C.UGUCG.....A.AGCUAAACGGA.AGACAGA.AA
3300001592_10003340/10494-10403       GGGC.ACCU..UCG................................GGG....GCC.UAUAACAGC......GGUGG...........GCC.........................UUACACCCACCCGAUAUAGCGGGCCCAAG..................................................GGC.......................G.CGCA...UU...UGC.AAACGGA.AGACAGA.AA
GSLSAS_GLMUJHB01D1RM5/167-75          CGGG.ACCUU.GCG...............................AGGG....CCC.UUUACCCGA......ACCGGGCUCUAA....CCCGGUC.....................ACAACACA...................................................................GGCGGGGCGAC...................C.CGUCG.....CAAGC.UAACGGA.AGACAGA.AA
JGI24025J20009_10404831/123-211       GGGG.ACCU..UCG................................GGG....CCC.UAUACCAAC......GGUGG...........GUUU........................CACCCACCCUACAUAAGACGGGG.......................................................AAAC.......................C.CGUC......UAAGCUAAACGGA.AGACAGA.AA
NZ_DS999213.1/3307378-3307453         GGGG.ACCU..UCG................................GGG....CCC.UAUAACCAU......CUCGG...........CCUC........................AACAUGUU......................................................................GAAG.......................U.CGGG...CA.CAAGCAAAACGGA.AGACAGA.AA
NZ_KE557314.1/63321-63252             GGGG.ACCU..UCG................................GGG....CCC.UAUAAACACA.....AGCGG...........CGG.........................GGCGAC.........................................................................CCGU......................U.UGCUG..C....AAC..AACGGA.AGACAGA.AA
JGI12109J20283_11967054/55-116        GGGG.ACCU..UCG................................GGG....CCC.UUUACCAC.......CGGGGUUGACC..........................................................................................................................................C.CCCG...C..AAAGC..AACGGA.AGACAGA.AA
NZ_JASH01000010.1/261103-261034       GGGG.ACCU..UCG................................GGG....CCC.UAUAACCAU......UGUCA...........CCU.........................UUCG...........................................................................GGG.......................U.GGCA...CUAC.AGCUAAACGGA.AGACAGA.CA
NZ_JEMU01000021.1/4343-4412           GGGG.ACCU..UCG................................GGG....CCC.UAUAACCAU......UGCCA...........CCU.........................UUCG...........................................................................GGG.......................U.GGCA...CUAC.AGCUAAACGGA.AGACAGA.CA
NZ_GG697169.2/2896550-2896617         CGGG.ACCU..UCG................................GGG....CCC.UACAACCAU......GGCGC...........CU..........................UACG............................................................................GG.......................G.CGUCG..C..CAAGC.AAACGGA.AGACAGAUAA
P_1C_Liq_3_UnCty_1043905/143-47       GGGC.ACCU..UCG................................GGG....GCC.UAUACCC........GGUGGGCAGAUU....GCCC........................ACCCUACACAUAGCGGACCCCACAAA....................................................GGGU.......................A.CG.CG..UU...UGCUAAACGGA.AGACAGA.AA
JGI12210J13797_10174589/302-232       GGGG.ACCU..UCG................................GGG....CCC.UAUACACACAGACA.GCCGG...........GC..........................CCAU............................................................................AC.......................C.CGGCG..CA.G.ACC..AACGGA.AGACAGA.AA
NZ_LGVV01000034.1/33402-33310         GGGC.ACCU..UCG................................GGG....GCC.UAUAACCACG.....GUGGGAUUGAAA....CCC.........................AUCUUACAUAGCGGGCCUUC...........................................................GGG.......................C.ACGCG..UU...UGCUAAACGGA.AGACAGA.AA
NZ_JAME01000033.1/54293-54185         GGGG.ACCU..UCG................................GGG....CCC.UACAUCC........GAUGG...........CCG.........................GAUCGCUCCGGCCGACACCAGGCGGACAGGCGGGCCCGAGGGCACGC................................AGG.......................C.CGCCA..U..C.UGA.AAACGGA.AGACAGG.AA
KGI_S1_ANT02_95m_c10357205/47-140     GGGG.ACCU..AAG................................GGG....CCC.UAUAACACG......GUGGGUUUU.......ACCC........................CACCGAUACACAUAGCGGAACCUU......................................................UGGU.......................U.CUGCA..C..U..GCUAAACGGA.AGACAGA.AA
LADL01003569.1/6160-6249              GGGG.ACCU..UCG................................GGG....CCC.UUUAACCAAA.....GGUGGGUCC.......GC..........................CCAUCCGACAUACAGGCGGGGCA.........................................................AC.......................C.CGCCG..C..U.AGC.UAACGGA.AGACAGA.AA
NZ_AUND01000002.1/2906-2974           GGGG.ACCU..UCG................................GGG....CCC.UAUACACACAGACA.GGCGG...........G...........................GUAA.............................................................................C.......................U.CGCCG..C..AAACC..AACGGA.AGACAGA.AA
CEVN01086405.1/332-264                GGGG.ACCU..UCG................................GGG....CCC.UAUACACACAGACA.GGCGG...........G...........................GCAA.............................................................................C.......................U.CGCCG..C..AAACC..AACGGA.AGACAGA.AA
NZ_AQRC01000003.1/337439-337371       GGGG.ACCU..UCG................................GGG....CCC.UAUACACACAGACA.GGCGG...........G...........................GCAA.............................................................................C.......................U.CGCCG..C..A.AGC.UAACGGA.AGACAGA.AA
TFO_HY__Contig_1825/253-321           GGGG.ACCU..UCG................................GGG....CCC.UAAACACACAGACA.GGCGG...........G...........................GCAA.............................................................................C.......................C.CGCCG..C..AAAGC..AACGGA.AGACAGA.AA
CESE01105678.1/551-617                GGGG.ACCU..UCG................................GGG....CCC.UAAACACCA......GCGGU...........CU..........................UUUG............................................................................GG.......................A.CUGCA..U..GAAGC.AAACGGA.AGACAGA.AA
CESJ01170158.1/78-12                  GGGG.ACCU..UCG................................GGG....CCC.UAAACACCA......GCAGC...........CC..........................UUUG............................................................................GG.......................A.CUGCA..U..GAAGC.AAACGGA.AGACAGA.AA
CEST01002662.1/308-242                GGGG.ACCU..UCG................................GGG....CCC.UAAACACCA......GCAGU...........CU..........................UUUG............................................................................GG.......................A.CUGCA..CG.A.AGC.AAACGGA.AGACAGA.AA
CESI01225209.1/91-25                  GGGG.ACCU..UCG................................GGG....CCC.UAAACACCA......GCGGC...........CC..........................UUCG............................................................................GG.......................G.UUGCA..CG.A.AGC.AAACGGA.AGACAGA.AA
DelMOSum2010_c10465078/126-60         GGGC.ACCU..ACG................................GGG....GCC.UAAACACCA......GCGGC...........CC..........................AUGC............................................................................GG.......................G.CUGCA..CG.A.AGC.AAACGGA.AGACAGA.AA
JGI20152J14361_10060366/794-860       GGGC.ACCU..ACG................................GGG....GCC.UAAACACCA......GCGGC...........CC..........................AUGC............................................................................GG.......................G.CUGCA..CG.A.AGC.AAACGGA.AGACAGA.AA
CERM01031828.1/1160-1094              GGGC.ACCU..ACG................................GGG....GCC.UAAACACCA......GCGGC...........CC..........................UCUU............................................................................GG.......................G.CUGCA..CG.A.AGC.AAACGGA.AGACAGA.AA
JGI20152J14361_10019476/938-873       GGGC.ACCU..ACG................................GGG....GCC.UAAACACCA......GCGGC...........CC..........................AAA.............................................................................GG.......................G.CUGCA..CG.A.AGC.AAACGGA.AGACAGA.AA
2236876002_042693/416-351             GGGC.ACCU..ACG................................GGG....GCC.UAAACACCA......GCGGC...........CU..........................AUAA............................................................................GG.......................G.CUGCA..CG.A.AGC..AACGGA.AGACAGA.AA
JGI20158J14315_10019288/625-691       GGGC.ACCU..ACG................................GGG....GCC.UAAACACCA......GCGGC...........CC..........................ACAA............................................................................GG.......................G.CUGCA..CG.A.AGC.AAACGGA.AGACAGA.AA
P_2C_Liq_1_UnCty_1012554/141-207      GGGC.ACCU..ACG................................GGG....GCC.UAAACACCA......GCGGC...........CC..........................ACAA............................................................................GG.......................G.CUGCA..CG.A.AGC.AAACGGA.AGACAGA.AA
JCVI_SCAF_1101668062396/504-438       GGGC.ACCU..ACG................................GGG....GCC.UAAACACCA......GCGGC...........CC..........................AUAA............................................................................GG.......................G.CUGCG..CG.A.AGC.AAACGGA.AGACAGA.AA
JGI20156J14371_10029263/2057-1991     GGGC.ACCU..ACG................................GGG....GCC.UAAACACCA......GCGGC...........CC..........................AUAA............................................................................GG.......................G.CUGCA..CG.A.AGC.AAACGGA.AGACAGA.AA
JCVI_SCAF_1101667021862/537-603       GGGC.ACCU..ACG................................GGG....GCC.UAAACACCA......GCGGC...........CC..........................AUAA............................................................................GG.......................G.CUGCA..CG.A.AGC.AAACGGA.AGACAGA.AA
NZ_CP003984.1/2755361-2755427         GGGC.ACCU..ACG................................GGG....GCC.UAAACACCA......GCGGC...........CC..........................AUAA............................................................................GG.......................G.CUGCA..CG.A.AGC.AAACGGA.AGACAGA.AA
JCVI_SCAF_1101668090558/847-913       GGGC.ACCU..ACG................................GGG....GCC.UAAACACCA......GCGGC...........CC..........................AUAA............................................................................GG.......................G.CUGCA..CG.A.AGC.AAACGGA.AGACAGA.AA
DelMOSum2010_c10054733/257-191        GGGC.ACCU..ACG................................GGG....GCC.UAAACACCA......GCGGC...........CC..........................UUUA............................................................................GG.......................G.CUGCA..CG.A.AGC.AAACGGA.AGACAGA.AA
JGI20151J14362_10072490/659-593       GGGC.ACCU..ACG................................GGG....GCC.UAAACACCA......GCGGC...........CC..........................UUUC............................................................................GG.......................G.CUGCA..CG.A.AGC.AAACGGA.AGACAGA.AA
JGI24724J26744_10002738/11069-10947   GGGG.ACCU..UCG................................GGG....CCC.UAUACCAC.......UGGUCACCCGAUCCU.CUGCCUUUGUGUGAUGGACGGGGGGCUGAACACA................................................UAGGCCGCCG.CCG....AC.AGGGCAGG......................G.GCCG...C....AGCUAAACGGA.AGACAGA.AA
P_2C_Liq_1_UnCty_1025942/228-318      GGGG.ACCU..UCG................................GGG....CCC.UAAAAGAC.......CGAGC.......................................AAAACAAAUGCUCGAAACAUACGGUCGGGGCA.........................................................................A.CCC.G.ACC.U.UGCUUAACGGA.AGACAGA.AA
JCVI_SCAF_1096627363432/1000-917      GGGC.ACCU..ACG................................GGG....GCC.UAUACCCG........GCGCAUC........GC..........................GCCCAAACAUA.....................................................................GCCCCUCCAAC..............C.UGGGG..CA.G.AGC.UAACGGA.AGACAGA.AA
P_1C_Liq_1_UnCty_1060565/89-180       GGGG.ACCU..UCG................................GGG....CCC.UAAAAGAC.......CGAGCAAAACAAA...UGCUCGAAACA.................UAC....................................................................UGGUCGGGGCA.......................A.CCCGA..UC.U.UGCUUAACGGA.AGACAGA.AA
P_2C_Liq_2_UnCty_1030521/237-327      GGGG.ACCU..UCG................................GGG....CCC.UAAAAGAC.......CGAGCAAAACAAA...GCUCGAAACA..................UAC.....................................................................UGGUCGGGGCA......................A.CCCGA..UC.U.UGCUUAACGGA.AGACAGA.AA
NZ_KE557273.1/282336-282429           GGGG.ACCU..UCG................................GGG....CCC.UACGACCGAG.....GCGGG...........AUC.........................UCCCGCCGACCACAUAGCGGGCCCCACGG..................................................GGU.......................C.CCGUG..U..C.UGA.AAACGGA.AGACAGA.AA
JGI20154J14316_10000278/10091-10028   GGGG.ACCU..UCG................................GGG....CCC.UAUCAUC........GCGGC...........GC..........................GCAAA...........................................................................GU.......................G.CUGCA..UUUA.....UAACGGA.AGACAGA.AA
CESJ01079969.1/363-426                GGGG.ACCU..UCG................................GGG....CCC.UAUCAUC........GCGGC...........GC..........................GCAAA...........................................................................GC.......................G.CUGCA..UUUA.....UAACGGA.AGACAGA.AA
DelMOSum2011_c10084907/321-258        GGGG.ACCU..UCG................................GGG....CCC.UAUCAUC........GCGGC...........GC..........................GCAAA...........................................................................GC.......................G.CUGCA..UUUA.....UAACGGA.AGACAGA.AA
JGI20151J14362_10229901/58-122        GGGG.ACCU..UCG................................GGG....CCC.UAUCAAUC.......GCGGC...........GC..........................GUAAA...........................................................................GU.......................G.CUGCA.UCU.A.....UAACGGA.AGACAGA.AA
2236876002_225186/183-247             GGGG.ACCU..UCG................................GGG....CCC.UAUCAAUC.......GCGGC...........GC..........................GUAAA...........................................................................GU.......................G.CUGCA.UCU.A.....UAACGGA.AGACAGA.AA
2236876010_0411961/127-191            GGGG.ACCU..UCG................................GGG....CCC.UAUCAAUC.......GCGGC...........GC..........................GUAAA...........................................................................GU.......................G.CUGCA.UCU.A.....UAACGGA.AGACAGA.AA
CERM01014667.1/479-543                GGGG.ACCU..UCG................................GGG....CCC.UAUCAAUC.......GCGGC...........GC..........................GUAAA...........................................................................GU.......................G.CUGCA.UCU.A.....UAACGGA.AGACAGA.AA
2236876009_129660/384-447             GGGG.ACCU..UCG................................GGG....CCC.UAUCAAUC.......GCGGC...........GC..........................GUAAA...........................................................................GU.......................G.CUGCA.UCU.A.....UAACGG..AGACAGA.AA
JGI20160J14292_10014797/4611-4675     GGGG.ACCU..UCG................................GGG....CCC.UAUCAAUC.......GCGGC...........GC..........................GUAAA...........................................................................GU.......................G.CUGCA..UNUA.....UAACGGA.AGACAGA.AA
JGI20157J14317_10244667/41-105        GGGG.ACCU..UCG................................GGG....CCC.UAUCAAUC.......GCGGC...........GC..........................GUAAA...........................................................................GU.......................G.CUGCA..UUUA.....UAACGGA.AGACAGA.AA
JCVI_READ_1105499001019/595-532       GGGG.ACC...UUCG................................GG....CCC.UAUCAAUC.......GCGGC...........GC..........................GUAAA...........................................................................GU.......................G.CUGCA..UUUA.....UAACGGA.AGACAGA.AA
2236876010_0225648/55-119             GGGG.ACCU..UCG................................GGG....CCC.UAUCAAUC.......GCGGC...........GC..........................GUAAA...........................................................................GU.......................G.CUGCA..UUUA.....UAACGGA.AGACAGA.AA
2236876011_173305/341-406             GGGG.ACCU..UCGG...............................GGG....CCC.UAUCAAUC.......GCGGC...........GC..........................GUAAA...........................................................................GU.......................G.CUGCA..UUUA.....UAACGGA.AGACAGA.AA
P_2C_Liq_2_UnCty_1069081/299-389      GGGG.ACCU..UCG................................GGG....CCC.UAUACCCAU......GGCGGAUAC.......GUC.........................CGCCCAACAUAGCGGGUCGUCAAA.......................................................GAC.......................C.UG.CA..CU...UGC.UAACGGA.AGACAGA.AA
P_2C_Liq_1_UnCty_1043093/165-75       GGGG.ACCU..UCG................................GGG....CCC.UAUACCCAU......GGCGGAUAC.......GUC.........................CGCCCAACAUAGCGGGUCAUCUAA.......................................................GAC.......................C.UGCA...CU...UGC.UAACGGA.AGACAGA.AA
KGI_S2_ANT04_2345m_c1261754/93-130    AGGG.ACCU..ACG................................GGG....CCC.UA..................AU.......................................................................................................................................................C........UAACGGA.AGACAGA.AA
JGI24723J26617_10273187/116-79        AGGG.ACCU..UCG................................GGG....CCC.UA..................A........................................................................................................................................................UU.C......AACGGA.AGACAGA.AA
CESU01002408.1/477-543                GGGG.ACCU..CCG................................GGG....CCC.UAAACACCG......GCAGC...........CC..........................UCCG............................................................................GG.......................G.CCGCA..C..GAAGC.AAACGGA.AGACAGA.AA
NZ_JHEH01000004.1/3299-3366           GGGG.ACCU..UAG................................GGG....CCC.UAUACCAAUCAUA..GGCGG...........G...........................GCAA.............................................................................C.......................U.CGCCG..C..AAAGC..AACGGA.AGACAGA.AA
NZ_AYXI01000047.1/2274-2353           GGGG.ACCU..UCG................................GGG....CCC.UAUACCAACCAUA..GGCGG...........G...........................CCGUUCCGAAACGGAC.................................................................C.......................C.CGCCG..C..A.AGC.AGACGGA.AGACAGG.AA
JGI24770J26754_10000998/16793-16732   GGGG.ACCU..ACG................................GGG....CCC.CUUAACCAAC.....GGACCCUCU............................................................................................................................................G.GUCC......AAAGC.AAACGGA.AGACAGA.AA
NZ_JYFE01000080.1/61937-61870         GGGG.ACCU..ACG................................GGG....CCC.UAUACCCAC......GGCGG...........G...........................GCGA.............................................................................C.......................C.CGUCUGACA.U.AGC.AAACGGA.AGACAGCUGA
NZ_JASE01000005.1/3545549-3545479     GGGG.ACCU..UCG................................GGG....CCC.UAUAACCACA.....GGCGG...........GGC.........................AACA...........................................................................UCC.......................C.UGCCG..CA.C.AGCUAAACGGA.AGACAGA.CA
CESE01069575.1/1653-1587              GCGG.ACCU..ACG................................GGG....CCG.CAUAACCUU......UCGGG...........CCCC........................ACA...........................................................................UGGG.......................U.CUGAG..CU.A.....AAACGGA.AGACAGA.AA
2236876001_338482/82-18               GCGG.ACCU..ACG................................GGG....CCG.CAUAACCUU......UCAGG...........CCC.........................AAAU...........................................................................UGG.......................U.CUGA.........GCUAAACGGA.AGACAGA.AA
2236876009_222696/140-75              GCGG.ACCU..ACG................................GGG....CCG.CAUAACCUU......UCAGG...........CCC.........................AAAU...........................................................................UGG.......................U.CUGAG..CU.A.....AAACGGA.AGACAGA.AA
2236876001_438614/371-305             GCGG.ACCU..ACG................................GGG....CCG.CAUAACCUU......UCAGG...........CCC.........................AAAU...........................................................................UGG.......................U.CUGAG.ACU.A.....AAACGGA.AGACAGA.AA
SI34jun09_10m_1003973/1624-1559       GCGG.ACCU..ACG................................GGG....CCG.CAUAACCUU......UCAGG...........CCC.........................AAAU...........................................................................UGG.......................U.CUGAG..CU.A.....AAACGGA.AGACAGA.AA
DelMOSum2010_c10041356/259-194        GCGG.ACCU..ACG................................GGG....CCG.CAUAACCUU......UCAGG...........CCC.........................AAAU...........................................................................UGG.......................U.CUGAG..CU.A.....AAACGGA.AGACAGA.AA
2236876003_146267/345-409             GCGG.ACCU..ACG................................GGG....CCG.CAUAACCUU......UCAGG...........CCC.........................AAAU...........................................................................UGG.......................U.CUGAG..CU.A.....AAACGG..AGACAGA.AA
2236876010_0169121/311-246            GCGG.ACCU..ACG................................GGG....CCG.CAUAACCUU......UCAGG...........CCC.........................AAAU...........................................................................UGG.......................U.CUGAG..CU.A.....AAACGGA.AGACAGA.AA
2236876009_267955/333-268             GCGG.ACCU..ACG................................GGG....CCG.CAUAACCUU......UCAGG...........CCC.........................AAAU...........................................................................UGG.......................U.CUGAG..CU.A.....AAACGGA.AGACAGA.AA
JCVI_SCAF_1101667005364/568-633       GCGG.ACCU..ACG................................GGG....CCG.CAUAACCUU......UCAGA...........CCC.........................UAAU...........................................................................UGG.......................U.CUGAG..CU.A.....AAACGGA.AGACAGA.AA
DelMOWin2010_c10019689/113-48         GCGG.ACCU..ACG................................GGG....CCG.CAUAACCUU......UCAGG...........CCU.........................UAAU...........................................................................UGG.......................U.CUGAG..CU.A.....AAACGGA.AGACAGA.AA
JGI20151J14362_10009967/5544-5479     GCGG.ACCU..ACG................................GGG....CCG.CAUAACCUU......UCAGA...........CCU.........................UAAU...........................................................................UGG.......................U.CUGAG..CU.A.....AAACGGA.AGACAGA.AA
2236876001_009312/254-189             GCGG.ACCU..ACG................................GGG....CCG.CAUAACCUU......UCAGA...........CCU.........................UAAU...........................................................................UGG.......................U.CUGAG..CU.A.....AAACGGA.AGACAGA.AA
JGI20156J14371_10029870/2238-2303     GCGG.ACCU..ACG................................GGG....CCG.CAUAACCUU......UCAGA...........CCU.........................UAAU...........................................................................UGG.......................U.CUGAG..CU.A.....AAACGGA.AGACAGA.AA
NZ_JASG01000004.1/2771313-2771244     UGGG.ACCU..UCG................................GGG....CCC.UCUAACCAC......AGCGG...........ACC.........................UACG...........................................................................GGG.......................C.CGCAG.AC..A.AGCAAAACGGA.AGACAGA.GA
CENJ01071080.1/446-521                GGGG.ACCU..UCG................................GGG....CCC.UACAACCAU......CUCGG...........CGCC........................AUCACCAC......................................................................GGGG.......................C.CGGGG.AC..A.AGCAAAACGGA.AGACAGA.GA
CENR01032483.1/411-486                GGGG.ACCU..UCG................................GGG....CCC.UACAACCAU......CUCGG...........CACC........................AUCACGAC......................................................................GGCG.......................U.CGGGG.AC..A.AGCAAAACGGA.AGACAGA.GA
JGI12120J13076_100262/774-849         GGGG.ACCU..UCG................................GGG....CCC.UACAACCAU......CUCGG...........CACC........................AGCACUAC......................................................................GGGG.......................U.CGGGG.AC..A.AGCAAAACGGA.AGACAGA.GA
CEOE01076289.1/558-483                GGGG.ACCU..UCG................................GGG....CCC.UACAACCAU......CUCGG...........CACC........................AUCACGAC......................................................................GGGG.......................C.CGGGG.AC..A.AGCAAAACGGA.AGACAGA.GA
LAZR01000132.1/92425-92350            GGGG.ACCU..UCG................................GGG....CCC.UACAACCAU......CUCGG...........CACC........................AUCACGAC......................................................................GGGG.......................C.CGGGG.AC..A.AGCAAAACGGA.AGACAGA.GA
CEWQ01009550.1/346-421                GGGG.ACCU..UCG................................GGG....CCC.UACAACCAU......CUCGG...........CACC........................AUCACGAC......................................................................GGGG.......................C.CGGGG.AC..A.AGCAAAACGGA.AGACAGA.GA
NZ_CH959310.1/345269-345194           GGGG.ACCU..UCG................................GGG....CCC.UACAACCAU......CUCGG...........CACC........................AUCACGAC......................................................................GGGG.......................C.CGGGG.AC..A.AGCAAAACGGA.AGACAGA.GA
CEQX01294317.1/107-32                 GGGG.ACCU..UCG................................GGG....CCC.UACAACCAU......CUCGG...........CACC........................AUCACGAC......................................................................GGGG.......................C.CGGGG.AC..A.AGCAAAACGGA.AGACAGA.GA
NZ_CH959312.1/929126-929051           GGGG.ACCU..UCG................................GGG....CCC.UACAACCAU......CUCGG...........CACC........................AUCACGAC......................................................................GGGG.......................C.CGGGG.AC..A.AGCAAAACGGA.AGACAGA.GA
CEQZ01007430.1/103-28                 GGGG.ACCU..UCG................................GGG....CCC.UACAACCAU......CUCGG...........CACC........................AUCACGAC......................................................................GGGG.......................C.CGGGG.AC..A.AGCAAAACGGA.AGACAGA.GA
CEOG01072571.1/582-507                GGGG.ACCU..UCG................................GGG....CCC.UACAACCAU......CUCGG...........CACC........................AGCACGAC......................................................................GGGG.......................C.CGGGG.AC..A.AGCAAAACGGA.AGACAGA.GA
JGI11755J13075_100039/3752-3827       GGGG.ACCU..UCG................................GGG....CCC.UACAACCAU......CUCGG...........CACC........................AGCACGAC......................................................................GGGG.......................C.CGGGG.AC..A.AGCAAAACGGA.AGACAGA.GA
SL_1KL_011_SED_10748645/106-170       GCGG.ACCC..ACG................................GGG....CCG.CAUCACGACA.....ACCGGACCUU...........................................................................................................................................U.UGGUC..CA.G.AGC.ACACGGA.AGACAGA.AA
SL_9KL_010_SED_10060232/1582-1518     GCGG.ACCU..ACG................................GGG....CCG.CAUCACGACA.....ACCGGACCUU...........................................................................................................................................U.UGGUC..CA.G.AGC.ACACGGA.AGACAGA.AA
JGI24025J20009_10228543/185-112       GGGG.ACCU..UCG................................GGG....CCC.UAUAACCAU......CGCGCCUACAUU....UU..........................GAUGU...........................................................................GA.......................G.CGUG...CC.U.AGC.AAACGGA.AGACAGA.GA
JGI24724J26744_10018762/3389-3462     GGGG.ACCU..UCG................................GGG....CCC.UACAACCAA......CGCGCUUUCAU.....CUC.........................GAUG...........................................................................GAG.......................G.CGUGC..C..A.AGC.AAACGGA.AGACAGA.GA
LAZR01017474.1/457-530                GGGG.ACCU..UCG................................GGG....CCC.UACAACCAA......CGCGCUUUCAU.....CUC.........................GGUG...........................................................................GAG.......................G.CGUG...C..CAAGC.AAACGGA.AGACAGA.GA
JGI24724J26744_10081951/450-522       GGGG.ACCU..UCG................................GGG....CCC.UACAACCAA......CGCGCUUUC.......AUCU........................GAU...........................................................................GGAU.......................G.CGUG...C..CAAGC.AAACGGA.AGACAGA.GA
ABEF01021384.1/622-549                GGGG.ACCU..UCG................................GGG....CCC.UACAACCAA......CGCGCUUUC.......AUCU........................CGAU..........................................................................GGAU.......................G.CGUG...CC.A.AGC.AAACGGA.AGACAGA.GA
CEQG01019720.1/5395-5468              GGGG.ACCU..UCG................................GGG....CCC.UACAACCAA......CGCGCUUUC.......AUCA........................UGAU..........................................................................GGAU.......................G.CGUG...C..CAAGC.AAACGGA.AGACAGA.GA
CERO01018958.1/2363-2290              GGGG.ACCU..UCG................................GGG....CCC.UACAACCAA......CGCGCUUUC.......AUCA........................UGAU..........................................................................GGAU.......................G.CGUG...C..CAAGC.AAACGGA.AGACAGA.GA
CEVA01074518.1/66-139                 GGGG.ACCU..UCG................................GGG....CCC.UAUAACCAA......CGCGCUUUCACC....UUG.........................GUG............................................................................CGA.......................G.CGUG...CC.U.AGC.AAACGGA.AGACAGA.GA
JGI24724J26744_10034861/2147-2220     GGGG.ACCU..UCG................................GGG....CCC.UAUAACCAA......CGCGCCUUCGUC....UCG.........................AUG............................................................................CGG.......................G.CGUG...C..CAAGC.AAACGGA.AGACAGA.GA
JGI24723J26617_10013494/1334-1407     GGGG.ACCU..UCG................................GGG....CCC.UAUAACCAA......CGCGCCUUCGUC....UCG.........................AUG............................................................................CGG.......................G.CGUG...C..CAAGC.AAACGGA.AGACAGA.GA
LAZR01008751.1/1162-1237              UGGG.ACCU..UCG................................GGG....CCC.UAUAACCAU......CUCGG...........CGUC........................GCUAUCUA......................................................................GAUG.......................U.CGGGG.AC..A.AGCAAAACGGA.AGACAGA.GA
JGI24724J26744_10022772/2527-2568     GCGG.ACCU..ACG................................GGG....CCG.CAUA.........................................................................................................................................................................C..A.AGC.AAACGGA.AGACAGA.GA
JGI24724J26744_10281221/457-498       GCGG.ACCU..ACG................................GGG....CCG.CAUA.........................................................................................................................................................................C..A.AGC.AAACGGA.AGACAGA.GA
NZ_JASF01000005.1/1880338-1880379     GCGG.ACCU..ACG................................GGG....CCG.CAUA.........................................................................................................................................................................C..A.AGC.AAACGGA.AGACAGA.GA
KVRMV2_105402183/158-94               GCGG.ACCU..ACG................................GGG....CCG.UUCACCAUA......GGGGC...........C...........................AUUU.............................................................................G.......................G.CCCCG.....AAAGCAAAACGGA.AGACAGC.AA
KVRMV2_100053128/1810-1873            GCGG.ACCU..ACG................................GGG....ACG.UUCACCAUA......GGGGC...........C...........................AACU.............................................................................G.......................G.CCCCG.....AAAGCAAAACGGA.AGACAGC..A
KVRMV2_100511851/614-679              GCGG.ACCU..ACG................................GGG....CCG.UUCACAAUA......GGGGC...........C...........................AACCC............................................................................G.......................G.CCCCG.....AAAGCAAAACGGA.AGACAGA.GA
3300001592_10006696/11253-11192       GGGG.ACCU..GCG................................GGG....CCC.UAUAUCGAAAC....GGACCGAAA............................................................................................................................................G.GUCCA......AAGC..UACGGA.AGACAGA.GA
JGI24770J26754_10633113/235-176       GGGG.ACCU..UCG................................GGG....CCC.UUCAUCUAAC.....GGACCUAU.............................................................................................................................................G.GUCC......AAAGC..AACGGA.AGACAGA.GA
JGI24770J26754_10084963/885-824       GGGG.ACCU..UCG................................GGG....CCC.UUCAUCCACCAC...GGACCAUG.............................................................................................................................................G.GUCC......AAAGC..AACGGA.AGACAGA.GA
APMI01044789.1/283-344                GGGG.ACCU..UCG................................GGG....CCC.UUCACCAACCAC...GGACCAUG.............................................................................................................................................G.GUCC......AAAGC..AACGGA.AGACAGA.GA
JGI24770J26754_10316505/277-338       GGGG.ACCU..UCG................................GGG....CCC.UAUAAAUCCAUC...GGACCUAU.............................................................................................................................................G.GUCCA......AAGC..AACGGA.AGACAGA.GA
NC_023135.1/198601-198709             GGCC.ACCUU.AGUAGCUUGUUCCAAACGGAACCUGCGGGC....GGGG....GGC.UUUCAACAUA.....GCGGG...........UCC.........................AAAGACAAUAACCUAA...............................................................GGG.......................C.CUGCA.......CGCUAAACGGA.AGACAGA.AA
CAM_READ_0234721741/220-152           GGCCUACCG..UUCG...............................GGG....GGC.UUUACCAUG......GGCGG...........G...........................GAAAA............................................................................C.......................U.CGUCGAAC..A.CAC.AAACGGA.AGUCAGA.AA
84546017/387-322                      GGCC.ACCU..UCG................................GGG....GGC.UUUACCAUG......GGCGGGGAGAC..........................................................................................................................................C.CGUCG.AA..CACAC.AAACGGA.AGUCAGA.AA
NZ_AVDB01000002.1/2929-2994           GGCC.ACCU..UCG................................GGG....GGC.UUUACCAUG......GGCGGGGAGAC..........................................................................................................................................C.CGUCG.AA..CACAC.AAACGGA.AGUCAGA.AA
84518656/774-709                      GGCC.ACCU..UCG................................GGG....GGC.UUUACCAUG......GGCGG...........G...........................GAAA.............................................................................C.......................U.CGUCG..AA.C.ACACAAACGGA.AGUCAGA.AA
CAM_READ_0234724723/190-256           GGCC.ACCU..UCG................................GGG...GGGC.UUUACCAUG......GGCGG...........G...........................GAAA.............................................................................C.......................C.CGUCG..AA.C.ACACAAACGGA.AGUCAGA.AA
JCVI_SCAF_1101667302592/664-599       GGCC.ACCU..UCG................................GGG....GGC.UUUACCAUG......GGCGG...........G...........................GAAA.............................................................................C.......................C.CGUCG.AA..CACGC.AAACGGA.AGUCAGA.AA
CAM_READ_0236589595/346-280           GGCC.ACCU..UCGG...............................GGG....GGC.UUUACCAUG......GGCGG...........G...........................GAAA.............................................................................C.......................U.CGUCG.AA..CACAC.AAACGGA.AGUCAGA.AA
84547844/884-948                      GGCC.ACCU..UCG................................GGG....GGC.UUUACCAUG......GGCGG...........G...........................GAAA.............................................................................C.......................U.CGUCG.AA..CACAC.AAACGGA.AGUCAGA..A
CAM_READ_0236055591/90-24             GGCC.ACCU..UCGG...............................GGG....GGC.UUUACCAUG......GGCGG...........G...........................GAAA.............................................................................C.......................U.CGUCG.AA..CACAC.AAACGGA.AGUCAGA.AA
CAM_READ_0236222577/217-152           GGCC.ACCU..UCG................................GGG....GGC.UUUACCAUG......GGCGG...........G...........................GAAA.............................................................................C.......................C.CGUCG.AA..CACAC.AAACGGA.AGUCAGA.AA
CAM_READ_0235239301/303-368           GGCC.ACCU..UCG................................GGG....GGC.UUUACCAUG......GGCGG...........G...........................GAAA.............................................................................C.......................C.CGUCG.AA..CACAC.AAACGGA.AGUCAGA.AA
JCVI_READ_1101854610991/341-406       GGCC.ACCU..UCG................................GGG....GGC.UUUACCAUG......GGCGG...........G...........................GAAA.............................................................................C.......................C.CGUCG.AA..CACAC.AAACGGA.AGUCAGA.AA
CAM_READ_0235244455/234-302           GGCCAACCU..UCGG...............................GGG....GGC.UUUUACCAUG.....GGCGG...........G...........................GAAA.............................................................................C.......................U.CGUCGAAC..A.CAC.AAACGGA.AGUCAGA.AA
NZ_KB902287.1/74480-74410             UGGG.ACCU..UCG................................GGG....CCC.UUCACUGACA.....GCCGG...........GCGC........................CAG...........................................................................GCGCGC.....................C.CG.C......AAAGC.AAACGGA.AGACAGGAAA
JCVI_READ_1108839274073/792-857       GGCC.ACCU..UAU................................GGG....GGC.UUUACCAUA......GCAGA...........GUA........................................................................................................UACU......................U.UGCCG..UA.CAAGC..AACGGA.AGAAAGA.AA
JGI11829J13087_100089/1021-1083       GGCU..C....GCAA.................................G....AGC.CCAAACAUA......GCGGG...........GC..........................GGAAA...........................................................................GC.......................C.UCGCA.....U.UGCUAAACGGA.AGACAGA.AA
NZ_CP010855.1/3005866-3005804         GGCU..C....GCAA.................................G....AGC.CCAAACAUA......GCGGG...........GC..........................GGAAA...........................................................................GC.......................C.UCGCA.....U.UGCUAAACGGA.AGACAGA.AA
JGI12120J13076_116087/62-124          GGCU..C....GCAA.................................G....AGC.CCAAACAUA......GCGGG...........GC..........................GGAAA...........................................................................GC.......................C.UCGCA.....U.UGCUAAACGGA.AGACAGA.AA
JGI12210J13797_10226873/121-59        GGCU..C....CCAG.................................G....AGC.CCAAACAUA......GCGGG...........UCG.........................UCAA...........................................................................AGA.......................C.CCGCA..C..U..GC.UAACGGA.AGACAGA.AA
NC_023137.1/301203-301281             UGGC.ACCU..ACG................................GGG....GCC.UUAAACAUA......GCUGG...........ACC.........................AAAGACAAAAACCUAA...............................................................GGU.......................C.UGGCA.......CGCUAAACGGA.AGACAGA.AA
#=GC SS_cons                          <<<<.-<<<<<.................................>>>>>....>>>.>..,,,,....,...<<<<<...........<<<<<<<<<<<<<<<<<<<<<<<<<<<<......................................................>>>>>>>>>>>>>>>>>>>>>>>>>>>>.......................>.>>>>,..,..,.,,,.,,,...:...........
//
