# Supplementary material for: Discovery of 20 novel ribosomal leader candidates in bacteria and archaea
Source: BMC Microbiol. 2020 May 24;20:130. doi: 10.1186/s12866-020-01823-6 (PMC7247131; doi:10.1186/s12866-020-01823-6)
Supplement: Supplementary file 4 — Additional file 4. Archive of machine-readable alignments for all r-leader motifs that include only nucleotides within the predicted motifs, and do not include any metadata. The alignments are appropriate for tasks such as performing homology searches or re-analysis of our predicted secondary structures. The alignments are stored in Stockholm format. [file 12866_2020_1823_MOESM4_ESM.zip › sto-just-motif/L31-Actinobacteria.sto]

# STOCKHOLM 1.0
#=GF ID L31-Actinobacteria
#=GF ORIGINAL_MOTIF 477	10427	1	0	refseq	44	actinomycete	jeremy	s40_45_60_75S100O5Min3	cmfinder		ethresh=2&nr=0&EVD=null3&cmfv=0.3	end
3300001239_10346507/863-813             UCGG.GUCCGGUUCCCGACC.UUCGA......................GCCAU.................................................................UCGAAGGGUCGAUCCGGCG.CCC
topACOD_FV90NF401DDBWP/101-65           CCGG.CUCUGGUUCACAGG.............................CAUG.........................................................................CCUGACCCAGCG.GCC
NZ_ATUF01000002.1/402422-402378         CCGG.UUCCGGUUCACCUUAUGUA........................ACC.....................................................................UGCAUUUGGACCCGGC..GCC
JGI12397J12024_1050070/67-116           CGAC.A.CCGGUUCACGGCGGCAUCC......................AUCCG.................................................................GGGUGCCGACGACCCGGCG.UC.
JGI24736J21556_1099768/224-283          UUGG.UUCCGGUUCACCUCAACCCGCUGGUC.................AGCAG............................................................GAUCGGCGGC..GAGGACCCGGCG.GCC
NC_013131.1/1360258-1360298             UCGG.UCCCGGUUCACCCCAC...........................AGCA.......................................................................GUGGAGACCCGGCG.GCC
JGI12397J12024_1339528/56-114           CUGGUUCCCGGUUCACGUCG.AGGUGUGC...................GGCUCA.............................................................GCGCACCACCGACGACCCGGUG.ACC
LWAnNNiSIP_GDN60OX01COTOZ/264-310       GUGG.CUCCGGUUCACGGCC..AGC.......................ACCCC..................................................................GCUGAGGCCGACCCGGA..GCC
JGI12396J12026_1108615/2-43             UUGG.CUCCGGUUCACGAC.............................GCGUGACCA....................................................................GUCGACCCGGCG.GCC
JGI12467J12023_1043457/377-418          UUGG.CUCCGGUUCACGAC.............................GCGUGACCA....................................................................GUCGACCCGGCG.GCC
JGI12396J12026_1011438/24-84            CGAG.CUCCGGUUCACGCUGCACCACCGCCCGCC..............GCAC..........................................................GGCGGGCA......CGGCGACCCGGCG.GCU
JGI2065J20421_1025414/78-138            UUGG.UUCCGGUUCACGCCA.....A...GGAGC..............AGAUCCA.......................................................GCUCCGCAUCGAAAUGGCGACCCGGU..GCC
JGI24770J26754_10678085/122-174         ACGG.UACCGGUUCCCGUUGGUGCGC......................AAACUCC...............................................................GCGC.CCAUCGACCCGGCG.ACC
NZ_CCXH01000177.1/1390-1448             UCGG.UCCCGGUUCACCCCCGAG.........................CUCCGGCGUGGGCACCUGC......................................................CCCGGGGGACCCGGC..AUC
botACOD_GAKN62C01CC25B/172-219          UCGG.UUCCGGUUCACGUC..GCGC.......................AAGCCC.................................................................GCGCUGGACGACCCGGG..ACU
AglaG_GDN60OX02G4DXO/301-242            ACGG.UCCCGGUUCACCCCCGAG.........................CACCACGCGUGGGCACCUGC.....................................................CCCGGGGGACCCGGC..AUC
JGI12396J12026_1002764/4-65             CGAG.CUCCGGUUCACGGC.GCCGC.UGUGCA................GAUGG...........................................................UGUGCAGGCGGCAGCCGACCCGGCG.GCU
JGI12396J12026_1094345/9-87             CAGG.CUCCGGUUCACGACGCGG.........................UUCCGAUGCAUUCCAGCUUCGUGCUCGCCCUGCGCGAGC..................................CCGC.UCGACCCGGCG.GCC
NZ_CM001024.1/677475-677520             UUGG.CUCUGGUUCACGG.UGCGC........................AGCC....................................................................GCGCAGCCGACCCAGCG.GCC
NZ_KE383929.1/680299-680255             UCGG.UUCCGGUUCACGGUCGUGC........................GCUC....................................................................GCAC.ACCGACCCGGC..ACC
JGI11800J13271_1023285/253-187          UCGG.UCCCGGUUCACGCCGCACACUCCUUUCCGGUC...........CAUUC......................................................GGCCGG...GGGGAG...GGCGACCCGG.G.GCC
CEUF01060573.1/405-339                  UCGG.UCCCGGUUCACGCCGCACACUCCUUUCCGGUC...........CAUUC......................................................GGCCGG...GGGGAG...GGCGACCCGG.G.GCC
NZ_KI911782.1/1567026-1567073           UUGG.UUCCGGUUCACGGUUCGGCA.......................CCC....................................................................UGCCGCACCGACCCGGCG.GCC
NZ_JODQ01000002.1/16089-16035           GUGG.UUCCGGUUCCCGCC.C......CCUGG................UCU.............................................................CCAGGCUGACAGAGGCGAUCCGGCG.ACC
JGI24735J21928_10338363/327-278         UUGG.UUCCGGUUCACCUCAGCCGC.......................ACCGC..................................................................GCGUCUGGGGACCCGGCG.ACU
NZ_KE386848.1/67014-67059               CUGG.UUCCGGUUCACCGCGCGGC........................AUGG....................................................................GCCCCGUGGACCCGGC..ACU
NZ_JTJI01000005.1/27456-27507           CCGG.CUCCGGUUCACCUUCGCCCG.......................CAGGAACGA..............................................................CGCG.GGAGGACCCGGA..GCC
JGI25321J39296_1051856/129-78           UCGG.UUCCGGUUCACGCCGCUGCC.......................UCCCAGGAC..............................................................GGGAGG.GCGACCCGGG..GCC
JGI25317J35169_1083333/5-56             UCGG.UUCCGGUUCACGCCGCUGCC.......................UCCCAGGAC..............................................................GGGAGG.GCGACCCGGG..GCC
C688J13580_1096905/58-98                AUGG.UUCCGGUUCACCCGCC...........................GUCC.......................................................................GGCGGGACCCGGCG.ACC
NZ_JNZO01000018.1/362423-362470         UCGG.CCCCGGUUCACGUUUGCCGCG......................CCC...................................................................CGCGG.AAGCGACCCGGA..GCC
NZ_KQ434753.1/67929-67882               CUGG.CUCCGGUUCACGGUGCGACG.......................CCC....................................................................CGUCGUGCUGACCCGGCG.GCC
JGI12397J12024_1025645/23-68            CGAG.CACCGGUUCCCGCCCACCGC.......................GCAC...................................................................GC...GGGCGACCCGGCG.GCU
NZ_KB911723.1/80543-80496               UCGG.CUCCGGUUCACGUUGGUCGU.......................AUCCC..................................................................GCGA.CAACGACCCGGC..GCC
FWIROz_GKA24FP02JUPYD/39-96             UUGG.UUCCGGUUCACCCCAUGACGCCCUCGC................GCC.............................................................GCGACGGCA....GGGGACCCGGCG.GCC
3300001592_10007801/2906-2841           UCGG.UUCCGGUUCACGCCAGGG.........................GGUUCAUCCAGCCCCAUCAGUUUUGC...............................................CAUCGGCGACCCGGA..GCC
NZ_AXCZ01000025.1/21537-21491           UCGGUCUGCGGUUCACGCCUGCG.........................AUCAG....................................................................CGCAGGCGACCCGGAG.GCC
NZ_KI301992.1/1665648-1665606           UUGG.UCCUGGUUCACGACGCGC.........................GCC......................................................................GCGCGACGACCCAGC..GCC
NZ_KE384490.1/243863-243905             CUGG.CUCCGGUUCACGUACCC..........................ACAC......................................................................GGGUGCGACCCGGCG.GCU
NZ_JYNX01000034.1/42359-42308           UCGG.UUCCGGUUCACGCCGCAGCAUCC....................CGACUU..............................................................GGGU....UGGCGACCCGGG..GCC
NZ_JUZA01000019.1/44897-44933           UCUG.UUCCGGUUCACCGC.............................UCUG.........................................................................GCGGACCCGGCG.ACC
PRSSGFe2_Sequence0000001542/7752-7691   UCGG.UUCCGGUUCACGCC......GC...GGGGC.............GCAUCCA......................................................GCCCCUCAGCAAAGAUGGCGACCCGGU..GCC
NZ_AQXZ01000013.1/17062-17017           CCGG.UUCCGGUUCACGUGAACG.........................AAAGAG...................................................................CG.UCACGACCCGGCG.ACC
JGI24770J26754_10040473/643-688         CCGG.UUCCGGUUCACACUCGG..........................CAAUCCA...................................................................CCGGGUGACCCGGCG.ACC
NC_017803.1/8255931-8255885             AGGG.UUCCGGUUCCCGCUCU...........................CACUCAUCAC.................................................................AGAGCGACCCGGCG.GCC
DCrCPGB_c279856/114-45                  ACGG.UUCCGGUUCCCGC..CCGAG.CCUGCCGCUCC...........ACCG.......................................................GGAGCGGCAGGUCAUGACAGCGACCCGGCG.ACC
NZ_AZUQ01000001.1/2107349-2107408       CCGG.UACCGGUUCACGGUUGGCGUCGCG...................CUCUGUU............................................................CGUGCCGUCGAUCGACCCGGCG.ACC
4491734.3.12108778/329-367              CCGG.CACCGGUUCCCGUG.............................CACCCA.......................................................................CACGACCCGGCG.GCC
NZ_AUKR01000002.1/319811-319766         UCGG.UCCCGGUUCACGUCGCACC........................AGCA....................................................................GGUGGGACGACCCGGC..ACC
NZ_AQYY01000001.1/1361355-1361413       UCGG.UUCCGGUUCACGCC......ACGGGGU................CAAUCCA.........................................................GCCCCACCAUCCCGGCGACCCGGC..CCC
NZ_LBNO01000049.1/15168-15110           UCGG.UUCCGGUUCACGCCUCACACCUUCACUG...............AAAU...........................................................CGCUGAAGG.....GGCGACCCGGG..UCC
FNTS067_GJ87FRN01EXCYZ/173-120          GAGG.UUCCGGUUCACGG...CGCGCGCC...................CUCC...............................................................GGCGCGCGGGUCCGACCCGGCG.ACC
NZ_KK073874.1/7435021-7434972           UCGG.UUCCGGUUCACGCUGCGCUCC......................GCCU..................................................................GGAG.GCCGCGACCCGGCG.ACC
ATED_F4WRAXD01CHLUA/225-176             UUGG.CUCCGGUUCACGUCCGUCCC.......................AGGUCC.................................................................GGGA.GGGCGACCCGGCG.GCC
NZ_AGVX02000017.1/538-468               ACGG.CUCCGGUUCACC.CCCUCGCCCGGCC...CCGGU.........AGC......................................................ACCGGGCUGGCCAGGC.AGGGCGGACCCGGCG.GCC
FNTS_GKKEVUV01AVOLL/130-92              CGAG.CACCGGUUCACGUC.............................AUGUCC.......................................................................GACGACCCGGCG.GCU
FNTS_GKKEVUV01BHC90/147-184             CGAG.CACCGGUUCACGUC.............................CCUAC........................................................................GACGACCCGGCG.GCU
NZ_AGVE01000042.1/531859-531799         UCGG.UUCCGGUUCACGUCUCACCGCAGGC.GC...............GCGA...........................................................GCGGCCUGAACU..GGCGACCCGGC..ACC
JGI24740J21852_10021611/341-395         .UUGGUUCCGGUUCNCCCCGCCGACGUCG...................UGC................................................................CGACG.CGUCGGGGACCCGGCG.ACA
JGI24735J21928_10010623/1057-1111       UUGG.UUCCGGUUCACCCCGCCGACGUCG...................UGC................................................................CGACG.CGUCGGGGACCCGGCG.ACA
APMI01059580.1/1604-1551                UCGG.CUCCGGUUCACGCU..CGCCCGU....................CCGAU...............................................................GCGGGUGCUGGCGACCCGGCG.GCC
JGI12397J12024_1172898/68-120           CUGG.UUCCGGUUCACGUCACGAGCGCC....................AUC.................................................................GGCGCAAC.GACGACCCGGCG.ACC
JGI12396J12026_1047907/22-72            ACGA.CACCGGUUCACGGCGGCACCC......................ACCCG.................................................................GGGUGCCGGCGACCCGGC..GUC
JGI12397J12024_1022031/22-72            ACGA.CACCGGUUCACGGCGGCACCC......................AUCCG.................................................................GGGUGCCGUCGACCCGGC..GUC
NZ_JYJI01000122.1/1881-1833             UCGG.CCCCGGUUCACGCACGUAGC.......................AAUUCG.................................................................GCU.CCUGCGACCCGGC..GCC
NZ_LBMK01000002.1/777882-777930         UCGG.CCCCGGUUCACGCACGUAGC.......................AAUUCG.................................................................GCU.CCUGCGACCCGGC..GCC
NZ_JOFX01000020.1/50692-50740           UCGG.CCCCGGUUCACGCAAGCAGC.......................AAUUCG.................................................................GCU.CCUGCGACCCGGC..GCC
NZ_JZWW01000282.1/1731-1683             UCGG.CCCCGGUUCACGCAAGUAGC.......................AAUUCG.................................................................GCU.CCUGCGACCCGGC..GCC
NZ_JOIB01000042.1/22450-22498           UCGG.CCCCGGUUCACGCAAGUAGC.......................AAUUCG.................................................................GCU.CCUGCGACCCGGC..GCC
NZ_JOGB01000028.1/45090-45041           UCGG.CUCCGGUUCACGCCGUGGGC.......................AAUUCC.................................................................GCCCCCUGCGACCCGGC..GCC
NZ_JOIS01000002.1/34345-34393           UCGG.CCCCGGUUCACGCAGUGCGC.......................AAUUCG.................................................................GCCC.CUGCGACCCGGC..GCC
NZ_JDUZ01000009.1/57343-57391           UCGG.CCCCGGUUCACGCAGUGCGC.......................AAUUCG.................................................................GCUC.CUGCGACCCGGC..GCC
NZ_LGUV01000348.1/15469-15517           UCGG.CCCCGGUUCACGCAGUGCGC.......................AAUUCG.................................................................GCUC.CUGCGACCCGGC..GCC
NZ_DS570390.1/37435-37483               UCGG.CCCCGGUUCACGCAGUGCGC.......................AAUUCG.................................................................GCUC.CUGCGACCCGGC..GCC
NZ_GG657750.1/5365177-5365225           UCGG.CCCCGGUUCACGCAGUGCGC.......................AAUUCG.................................................................GCUC.CUGCGACCCGGC..GCC
NZ_JODE01000026.1/95012-94964           UCGG.CCCCGGUUCACGCAGUGCGC.......................AAUUCG.................................................................GCUC.CUGCGACCCGGC..GCC
NZ_JOEW01000030.1/23758-23806           UCGG.CCCCGGUUCACGCAGUGCGC.......................AAUUCG.................................................................GCUC.CUGCGACCCGGC..GCC
NZ_JZWV01000546.1/4574-4622             UCGG.CCCCGGUUCACGCAGUGCGC.......................AAUUCG.................................................................GCUC.CUGCGACCCGGC..GCC
NZ_LFML01000043.1/44786-44738           UCGG.CCCCGGUUCACGCAGUGCGC.......................AAUUCG.................................................................GCUC.CUGCGACCCGGC..GCC
NZ_JOCX01000002.1/316404-316452         UCGG.CCCCGGUUCACGCAGUGCGC.......................AAUUCG.................................................................GCUC.CUGCGACCCGGC..GCC
NZ_KL647135.1/194665-194617             UCGG.CCCCGGUUCACGCAGUGCGC.......................AAUUCG.................................................................GCUC.CUGCGACCCGGC..GCC
NZ_JNZY01000009.1/192103-192055         UCGG.CCCCGGUUCACGCAGUGCGC.......................AAUUCG.................................................................GCUC.CUGCGACCCGGC..GCC
NZ_JOBX01000049.1/61013-60965           UCGG.CCCCGGUUCACGCAGUGCGC.......................AAUUCG.................................................................GCUC.CUGCGACCCGGC..GCC
NZ_JNZG01000011.1/30135-30183           UCGG.CCCCGGUUCACGCAGUGCGC.......................AAUUCG.................................................................GCUC.CUGCGACCCGGC..GCC
NZ_JOBU01000032.1/31087-31135           UCGG.CCCCGGUUCACGCAGUGCGC.......................AAUUCG.................................................................GCUC.CUGCGACCCGGC..GCC
NZ_JODA01000013.1/129059-129011         UCGG.CCCCGGUUCACGCAGUGCGC.......................AAUUCG.................................................................GCUC.CUGCGACCCGGC..GCC
NZ_JOIR01000005.1/53139-53187           UCGG.CCCCGGUUCACGCAGUGCGC.......................AAUUCG.................................................................GCUC.CUGCGACCCGGC..GCC
NZ_JNXL01000021.1/3212-3260             UCGG.CCCCGGUUCACGCAGUACGC.......................AAUUCG.................................................................GCUC.CUGCGACCCGGC..GCC
NZ_JWZS01001028.1/3788-3740             UCGG.CCCCGGUUCACGCAGUACGC.......................AAUUCG.................................................................GCUC.CUGCGACCCGGC..GCC
NZ_JNYC01000007.1/377227-377275         UCGG.CCCCGGUUCACGCAGUACGC.......................AAUUCG.................................................................GCUC.CUGCGACCCGGC..GCC
NZ_KE340308.1/2146886-2146842           ACGG.UUCUGGUUCACGGC.CCG.........................CACCU....................................................................CGGCGCCGACCCAGCG.GCC
NZ_KN323183.1/2148108-2148064           ACGG.UUCUGGUUCACGGC.CCGC........................ACC.....................................................................GCGGCGCCGACCCAGCG.GCC
NZ_AGSO01000002.1/39806-39767           UCGG.UUCUGGUUCACGGCGC...........................CCG........................................................................GCACCGACCCAGCG.ACC
NZ_KK069988.1/25747-25790               ACGG.UUCUGGUUCACGGCGCCC.........................GCC......................................................................GGGCGUCGACCCAGCG.ACC
NC_013172.1/2159943-2159900             UCGG.UUCUGGUUCACGGUGCCC.........................GCC......................................................................GGGCGCCGACCCAGCG.ACC
2204806299/97-140                       UCGG.UUCUGGUUCACGGCGCCC.........................GUC......................................................................GGGCGCCGACCCAGCG.ACC
2157611060/212-169                      UCGG.UUCUGGUUCACGGCGCCC.........................GCC......................................................................GGGCGCCGACCCAGCG.ACC
2204808654/212-169                      UCGG.UUCUGGUUCACGGCGCCC.........................GCC......................................................................GGGCGCCGACCCAGCG.ACC
NZ_AORC01000017.1/14987-15030           UCGG.UUCUGGUUCACGGCGCCC.........................GCC......................................................................GGGUGCCGACCCAGCG.ACC
NZ_AGBX01000007.1/600878-600835         UCGG.UUCUGGUUCACGGCACCC.........................GCC......................................................................GGGUGCCGACCCAGCG.ACC
NZ_KI547049.1/42821-42866               UCGG.CCCCGGUUCACGUGACGC.........................AACUCC...................................................................GUGUCCCGACCCGGC..GCC
P3_CLC_Cons55403/298-252                CUGG.UUCCGGUUCACGUC.CGU.........................CUUCAGA..................................................................GCGCGACGACCCGGCG.ACC
JGI24770J26754_10015274/2104-2148       CUGG.UUCCGGUUCACCCGGCUC.........................GCGA.....................................................................GAGCAGGGACCCGGCG.ACC
JGI12467J12023_1082663/17-88            CCGG.CUCCGGUUCACGAUGCGGUACCGAUGCAUCCCCGCUCGC....CCUGC...............................................GCGAGC...............CCGC.UCGACCCGGCG.GCC
3300001592_10976328/61-104              UCGGCCCCCGGUUCACGUGAAC..........................GCCC......................................................................GUUCGCGACCCGGCG.GCC
3300001592_10499386/49-92               UCGGUCCCCGGUUCACGUGAAC..........................GCCC......................................................................GUUCGCGACCCGGCG.GCC
JGI12273J12029_10089888/7-85            CCGG.CUCCGGUUCACGAUGCG..........................GUACCGAUGCGUUCCAGCUUCGUGCUCGCCCUGCGCGAGCC.................................CGC.UCGACCCGGCG.GCC
JGI12712J15308_10920105/124-57          GCGG.UUCCGGUUCACGUCAUCAAGCGCCAGCGCCU............CAGUGA......................................................GGGCGUCCGCGC.....GACGACCCGGCG.GCC
JGI20163J15578_10158293/1046-1091       GCGG.UACCGGUUCCCGGCGGGC.........................GUCAG....................................................................GCUCGCCGACCCGGCG.GCC
JGI12396J12026_1117834/20-67            CCGG.CUCCGGUUCACGCUCCGCCC.......................ACAU...................................................................GGG.GGAACGACCCGGCG.GCC
JGI12630J15595_10565893/41-109          GCAG.CUCCGGUUCACGUCACAAAGUGCCC..GC...CCC........GUCA....................................................GGGUGAGCGAGGGUAC.....GACGACCCGGCG.GCC
JGI12396J12026_1055065/42-89            CUGG.UUCCGGUUCACGUCGCUGCG.......................CCCG...................................................................CGCAGC.ACGACCCGGCG.ACC
JGI12397J12024_1064796/44-91            CUGG.UUCCGGUUCACGUCGCUGCG.......................CCCG...................................................................CGCAGC.ACGACCCGGCG.ACC
NZ_KB913029.1/3641099-3641144           CCGG.UUCCGGUUCACGCC.CCGU........................GACCA...................................................................GCGGUGGCGACCCGGA..GCC
JGI24739J22299_10966797/95-143          UCGG.UACCGGUUCACGUC.CCGCCC......................ACGG..................................................................GGGCGGCGACGACCCGGCG..CC
JGI26538J50259_1004293/1226-1180        CGAG.CUCCGGUUCACGUCUGCGC........................AGUC....................................................................GCGCCGACGACCCGGCG.GCC
NZ_AUKQ01000005.1/616357-616402         UCGG.UUCCGGUUCACGUGGGGC.........................AAAUCC...................................................................GCCCCGCGACCCGGC..GCC
NZ_BBPN01000044.1/2914-2959             UCGG.UCCCGGUUCACGGA.CGGC........................AGUCC...................................................................GCCCUUCCGACCCGGA..ACC
NZ_JRTT01000013.1/144414-144459         AGGG.UUCCGGUUCACGCCGCUCC........................AGCA....................................................................GGA.CGGCGACCCGGCG.GCC
NZ_KI912270.1/156001-155939             UCGG.UUCCGGUUCACGCCGACACCUCC.UGGUCC.............CAAGU........................................................GGUCCUCGGAGG....GGCGACCCGG...GCC
NZ_KB903272.1/26084-26123               CUGG.UACUGGUUCACGCC.............................GCGACAA......................................................................GGCGACCCAGCG.ACC
NZ_AUFT01000001.1/90372-90294           CAGG.CUCCGGUUCACGGUGCCCGCUUCGAGAGUCGGCCGA.......UCCG...................................................UCGG.CGGCUCA.GCGGCGAGCAGCGACCCGGCG.GCC
NZ_JIAR01000025.1/305751-305704         UCGG.CUCCGGUUCACGCCUC.CUC.......................GCAGG..................................................................GAGCGAGGCGACCCGGC..GCA
JGI24738J21930_10349179/206-158         UUGG.CACCGGUUCACGUCACCCGC.......................ACUCA..................................................................GCGGA.GGCGACCCGGCG.GCC
NC_022657.1/8170022-8169953             AAGG.UUCCGGUUCACGCU.CGAGU..CG.UCCGCCCU..........AGC.......................................................GGGGCGGUUCGGUGCUGACGGCGACCCGGCG.ACC
JGI12397J12024_1210963/55-124           AAGG.UUCCGGUUCACGCU.CGAGU..CG.UCCGCCCU..........AGC.......................................................GGGGCGGUUCGGUGCUGACGGCGACCCGGCG.ACC
JGI12397J12024_1099088/55-124           AAGG.UUCCGGUUCACGC..CCG.AGCC.CACCGCCCU..........GGC.......................................................GGGGCGGCGCGGCGCUGACAGCGACCCGGCG.ACC
NZ_JOJL01000007.1/354095-354026         AAGG.UUCCGGUUCACGC.CCGAGC.CC..ACCGCCCU..........GGC.......................................................GGGGCGGCGCGGUGCUGACAGCGACCCGGCG.ACC
JGI12397J12024_1237113/36-80            CUGG.CUCCGGUUCACGCACCUC.........................CGCU.....................................................................GAGGUGCGACCCGGCG.GCC
JGI12397J12024_1148967/11-80            CUGG.UUCCGGUUCACGUCCUAGCCU...GCG.GGCCG..........CCC.......................................................CGGCCACGCGCGAGGCGACGACGACCCGGCG.ACC
JGI12273J12029_10092990/57-97           CAGG.UUCCGGUUCACGUCAUC..........................GCC.......................................................................GAUGACGACCCGGC..GCC
JGI12272J11983_1168523/58-98            CAGG.UUCCGGUUCACGUCAUC..........................GCC.......................................................................GAUGACGACCCGGC..GCC
JGI12271J12027_1090360/56-96            CAGG.UUCCGGUUCACGUCAUC..........................GCC.......................................................................GAUGACGACCCGGC..GCC
JGI12396J12026_1102605/43-84            CUGG.CCCCGGUUCACGUCAUC..........................GCC.......................................................................GAUGACGACCCGGCG.ACC
JGI12397J12024_1046578/44-85            CUGG.CCCCGGUUCACGUCAUC..........................GCC.......................................................................GAUGACGACCCGGCG.ACC
JGI12273J12029_10030651/419-460         CAGG.CCCCGGUUCACGUCAUC..........................GCC.......................................................................GAUGACGACCCGGCG.ACC
JGI12272J11983_1113393/87-128           CAGG.CCCCGGUUCACGUCAUC..........................GCC.......................................................................GAUGACGACCCGGCG.ACC
JGI12396J12026_1083332/54-95            CAGG.CCCCGGUUCACGUCAUC..........................GCC.......................................................................GAUGACGACCCGGCG.ACC
JGI12397J12024_1016153/50-91            CAGG.UCCCGGUUCACGUCAUC..........................GCC.......................................................................GAUGACGACCCGGCG.ACC
NC_016887.1/1254812-1254859             UCGG.CUCCGGUUCACGUUCGACGC.......................UGUCC..................................................................GCG.CGAGCGACCCGGC..GCC
NZ_BAFY01000056.1/16681-16728           UCGG.CUCCGGUUCACGUUCGAUGC.......................CAUCC..................................................................GCG.CGAGCGACCCGGC..GCC
NZ_BAGF01000020.1/89242-89291           UCGG.UUCCGGUUCACGCUCGUCGCG......................AGUU..................................................................CGCG.UGGGCGACCCGGCG.GCC
JGI12271J12027_1026620/102-144          GACG.GUCCGGUUCACGCCGUC..........................AGCA......................................................................GACGGCGACCCGGCG.CCC
JGI12273J12029_10010121/4-46            GACG.GUCCGGUUCACGCCGUC..........................AGCA......................................................................GACGGCGACCCGGCG.CCC
JGI12397J12024_1000989/11-53            GACG.GUCCGGUUCACGCCGUC..........................AGCA......................................................................GACGGCGACCCGGCG.CCC
DCrCPGB_c187296/360-318                 GACG.GUCCGGUUCACGCCGUC..........................AGCA......................................................................GACGGCGACCCGGCG.CCC
JGI12467J12023_1052535/9-51             GACG.GUCCGGUUCACGCCGUC..........................AGCA......................................................................GACGGCGACCCGGCG.CCC
FNTS_GKKEVUV02H38F2/160-118             GACG.GUCCGGUUCACGCCGUC..........................AGCA......................................................................GACGGCGACCCGGCG.CCC
JGI12397J12024_1145631/15-60            CUGG.CUCCGGUUCACGUC.C.CGC.......................ACCC...................................................................GCGAGUGACGACCCGGC..GCC
JGI24737J22298_10298947/195-153         UCGG.CUCCGGUUCACGCUCGC..........................AGCA......................................................................GCGGGCGACCCGGCG.GCU
NZ_AYJW01000043.1/1191-1142             CUGG.CACCGGUUCACCCGUCGGC........................GGCAAUG.................................................................GCUGGCGGGACCCGGCG.GCC
NZ_KL573951.1/441934-441863             CCGG.CUCCGGUUCACC.CCCUCACCCGG.CCCCUGGC..........GAGU......................................................GCCAGGCGACCAGGC.AGGGCGGACCCGGCG.GCC
NC_016604.1/3820183-3820236             UCGG.UCCCGGUUCACGCCGAAACCUCC....................UGGUCAAC............................................................GGAGG....GGCGACCCGGG..GCC
JGI11758J13082_115022/103-146           UCGG.CCCCGGUUCACGCUGCCG.........................CCUC.....................................................................CGACGGCGACCCGGG..UCC
JGI12060J13090_109431/402-359           UCGG.CCCCGGUUCACGCUGCCG.........................CCUC.....................................................................CGACGGCGACCCGGG..UCC
CEQG01140696.1/747-790                  UCGG.CCCCGGUUCACGCUGCCG.........................CCUC.....................................................................CGACGGCGACCCGGG..UCC
JGI12075J13256_1000493/2999-2956        UCGG.CCCCGGUUCACGCUGCCG.........................CCUC.....................................................................CGACGGCGACCCGGG..UCC
JGI11800J13271_1002272/358-315          UCGG.CCCCGGUUCACGCUGCCG.........................CCUC.....................................................................CGACGGCGACCCGGG..UCC
CETS01058554.1/353-396                  UCGG.CCCCGGUUCACGCUGCCG.........................CCUC.....................................................................CGACGGCGACCCGGG..UCC
SRS016575_C3611077/309-354              CCGGUUUCCGGUUCACCUGCGC..........................GGCACCG...................................................................GCGCGGGACCCGGG..GCC
SRS022536_C4437610/232-187              CCGGUUUCCGGUUCACCUGCGC..........................GGCACCG...................................................................GCGCGGGACCCGGG..GCC
SRS017139_Baylor_scaffold_27719/210-255 CCGGUUUCCGGUUCACCUGCGC..........................GGCACCG...................................................................GCGCGGGACCCGGG..GCC
SRS024355_LANL_scaffold_54831/212-167   CCGGUUUCCGGUUCACCUGCGC..........................GGCACCG...................................................................GCGCGGGACCCGGG..GCC
SRS018443_Baylor_scaffold_61370/276-321 CCGGUUUCCGGUUCACCUGCGC..........................GGCACCG...................................................................GCGCGGGACCCGGG..GCC
SRS019128_C4186243/134-179              CCGGUUUCCGGUUCACCUGCGC..........................GGCACCG...................................................................GCGCGGGACCCGGG..GCC
NZ_CP006018.1/1292657-1292613           CCGG.UUCCGGUUCACGUUGACC.........................AUAGG....................................................................GGUCGGCGACCCGGU..GCC
HBC_scaff_10011399/3944-3900            CCGG.UUCCGGUUCACGUUGACC.........................AUAGG....................................................................GGUCGGCGACCCGGU..GCC
NZ_CP007287.1/1328201-1328157           CCGG.UUCCGGUUCACGUUGACC.........................AUAGG....................................................................GGUCGGCGACCCGGU..GCC
AF_2010_repII_A01_1248365/214-164       ACGG.UUCCGGUUCACGC.CCGUCGG......................AUCCC.................................................................CCGGCGCAGCGACCCGGCG.ACC
AF_2010_repII_A1_10264337/138-88        ACGG.UUCCGGUUCACGC.CCGUCGG......................AUCCC.................................................................CCGGCGCAGCGACCCGGCG.ACC
_GX4IIKE02HM9I2/308-260                 CCGG.CUCCGGUUCACGCCCACUGCC......................CUGA..................................................................GGCA..GGGCGACCCGGCG.GCU
NZ_ABYX02000001.1/5513786-5513833       UCGG.CCCCGGUUCACGGCCCC..........................GCAAAUCCGC................................................................GCGGACGACCCGGC..GCC
NZ_JNZK01000005.1/91932-91979           UCGG.CCCCGGUUCACGGCCCC..........................GCAAAUCCGC................................................................GCGGACGACCCGGC..GCC
NZ_JNWW01000013.1/257612-257659         UCGG.CCCCGGUUCACGGCCCC..........................GCAAAUCCGC................................................................GCGGACGACCCGGC..GCC
NZ_JOGA01000014.1/269813-269766         UCGG.CCCCGGUUCACGGCCCC..........................GCAAAUCCGC................................................................GCGGACGACCCGGC..GCC
NZ_JNLT01000003.1/25808-25761           UCGG.CCCCGGUUCACGGCCCC..........................GCAAAUCCGC................................................................GCGGACGACCCGGC..GCC
NZ_JPWW01000002.1/1728736-1728783       UCGG.CCCCGGUUCACGGCCCC..........................GCAAAUCCGC................................................................GCGGACGACCCGGC..GCC
NZ_LAVK01000634.1/420-376               UCGG.CCCCGGUUCACGGCGCGC.........................AUCCC....................................................................GCGUGCCGACCCGGC..GCC
NZ_JOEK01000002.1/249434-249391         UCGG.CCCCGGUUCACGGCACGC.........................GCCC.....................................................................GCGUGCCGACCCGGC..GCC
NZ_ALNP01000028.1/19225-19269           CCGG.UUCCGGUUCACGGCACGC.........................AUCGG....................................................................GCGUGCCGACCCGGC..GCC
NZ_CP009922.2/4411426-4411470           CUGG.CUCCGGUUCACGGCACGC.........................AUCGG....................................................................GUGUGCCGACCCGGC..GCC
NZ_JOIG01000006.1/162280-162324         CUGG.CUCCGGUUCACGGCACGC.........................AUCGG....................................................................GCGUGCCGACCCGGC..GCC
NZ_LBMC01000041.1/84087-84134           CUGG.CUCCGGUUCACGUCACGAC........................AUCCC...................................................................GUCGUGCCGACCCGGCG.GCC
JGI20183J14883_110497/278-327           CCGG.CUCCGGUUCACGUC.CCCAGC......................ACCU..................................................................GGUGGGAGACGACCCGGCG.GCC
R_ear_crease_WUGI_scaffold_53252/122-77 CCGG.UUCCGGUUCACGUCCGCAU........................GAUCA...................................................................GU.CGGGCGACCCGGG..GCA
NZ_KE340299.1/2592352-2592307           CCGG.UUCCGGUUCACGUCCGCAU........................GAUCA...................................................................GU.CGGGCGACCCGGG..GCA
JGI12397J12024_1115564/10-52            GCGG.UCCCGGUUCACGGCGCC..........................UCCC......................................................................GGCGGCGACCCGGCG.GCC
NZ_JIAI01000013.1/168551-168505         UCGG.UUCCGGUUCACCCCCGCC.........................CGCCGA...................................................................GGCGGGGGACCCGGCG.ACC
JGI24736J21556_1166172/166-205          UCGG.UCCCGGUUCACCCCA............................GUGCA.......................................................................UGGAGACCCGGCG.GCC
JGI12467J12023_1013674/485-531          GCGG.UUCCGGUUCACGUGCG.CG........................ACCCG...................................................................CGCCGCACGACCCGGCG.ACC
JGI12397J12024_1040638/77-125           GCGG.UUCCGGUUCACGAGC.CCGC.......................AGCCC..................................................................GCGGCGCACGACCCGGCG.ACC
JGI12273J12029_10103667/517-565         GCGG.UUCCGGUUCACGAGC.CCGC.......................AGCCC..................................................................GCGGCGCACGACCCGGCG.ACC
JGI24770J26754_10130366/170-134         .CCG.GUCCGGUUCACGUGC............................CCCG........................................................................GCACGACCCGGCG.CC.
JGI20200J14955_1003644/1490-1528        .CCG.GUCCGGUUCACGUGCC...........................UCGC.......................................................................GGCACGACCCGGCG.CC.
NZ_JGZS01000003.1/338005-338048         ACGG.UUCCGGUUCACGCCCGCC.........................AUAGG....................................................................GGUUGGCGACCCGG...GCC
NZ_JULC01000081.1/2980-3024             UAGG.UUCCGGUUCACGCCCGCC.........................AUAGG....................................................................GGCUGGCGACCCGGG..UCC
NZ_JDUB01000001.1/171828-171872         ACGG.UUCCGGUUCACGCCCGCC.........................AUAGG....................................................................GGUUGGCGACCCGGG..UCC
NZ_JHWM01000001.1/74179-74133           ACGG.UUCCGGUUCACGCCCGCC.........................AUAGG....................................................................GGCUGGCGACCCGGGUCACC
NZ_AUFI01000006.1/346383-346427         ACGG.UUCCGGUUCACGCCCGCC.........................AUAGG....................................................................GGCUGGCGACCCGGG..UCC
NZ_JDTQ01000009.1/58022-58066           ACGG.UUCCGGUUCACGCCCGCC.........................AUAGG....................................................................GGCUGGCGACCCGGG..UCC
NZ_JGZV01000001.1/350252-350208         AAGG.UUCCGGUUCACGCCCGCC.........................AUAGG....................................................................GGCUGGCGACCCGGG..UCC
NZ_JHWO01000001.1/219911-219867         GAGG.UUCCGGUUCACGCCCGCC.........................AUAGG....................................................................GGCUGGCGACCCGGG..UCC
3300001592_10065837/1863-1818           CUGG.CUCCGGUUCACGCCUCUC.........................GCAGG....................................................................GAGGGGCGACCCGGCG.GCC
NC_008699.1/1862060-1862105             CUGG.CUCCGGUUCACGGCUCUC.........................GCAGG....................................................................GAGAGGCGACCCGGCG.GCC
AP72_2010_repI_A10_1095182/366-312      CUGG.UUCCGGUUCACGUCC..CACGCGC...................ACCA...............................................................GCGCGGUACGGGCGACCCGGCG.ACU
JGI12075J13256_1008725/141-76           UCGG.UCCCGGUUCACGCC.GCACACUCCUUUCCGGUC...........CAUUC....................................................GGCCGG..GGGAG......GGCGACCCGGG..GCC
CEOS01170558.1/194-129                  UCGG.UCCCGGUUCACGCC.GCACACUCCUUUCCGGUC...........CAUUC....................................................GGCCGG..GGGAG......GGCGACCCGGG..GCC
JGI12064J13199_110746/352-287           UCGG.UCCCGGUUCACGCC.GCACACUCCUUUCCGGUC...........CAUUC....................................................GGCCGG..GGGAG......GGCGACCCGGG..GCC
P3_CLC_Cons13751/1150-1079              ACGG.UUCCGGUUGACGGCG............................CGAUCGGCAGCACGCCCGCGCCCGUCUUGAGGAGCAC.......................................CGCCGACCCGGCG.ACC
Cons65214/22-93                         ACGG.UUCCGGUUGACGGCG............................CGAUCGGCAGCACGCCCGCGCCCGUCUUGAGGAGCAC.......................................CGCCGACCCGGCG.ACC
NZ_ATXA01000002.1/22334-22383           CCGG.UUCCGGUUCACGCUUGUG.........................CAUCAUUAA................................................................CGCAGGCGACCCGGCG.GCC
JGI12635J15846_10174018/8-48            UCGGCUUCCUGUUCACGGCG............................ACCGC.......................................................................CGCCGACCAGGCG.ACC
NZ_JIAV01000021.1/30441-30487           CUGG.CUCCGGUUCACGCCACCUC........................GUAGG...................................................................GAGG.GGCGACCCGGCG.GCC
JGI12273J12029_10078345/11-81           CCGG.CUCCGGUUCACGAUGCGGUUUCCGUUGCGCUG...........GCUCGAUG...................................................CAGUGC.GCG....CCGC.UCGACCCGGCG.GCC
NZ_JNXY01000008.1/8604-8652             GCGG.UUCCGGUUCCCGCCUCGACG.......................AGCC...................................................................CGUCGAGACGACCCGGCG.ACC
NC_015656.1/4523128-4523080             CCGG.CACCGGUUCACGCCCUCGUUC......................AGG...................................................................GGAC.AGGGCGACCCGGCG.GCC
NZ_JWIO01000003.1/248178-248226         CCGG.CACCGGUUCACGCCCUCGUUC......................AGG...................................................................GGAC.AGGGCGACCCGGCG.GCC
JGI24770J26754_10245837/73-125          CAGG.UACCGGUUCACGCCCCCGGGA......................AAUCCA................................................................UCCAGUCGGCGACCCGGCG.ACA
NZ_KE150269.1/1488609-1488566           UCGG.UUCCGGUUCACGCC.............................UUUAUUCGUUU..................................................................GGCGACCCGGCG.ACU
NZ_KE384026.1/390464-390421             UCGG.UUCCGGUUCACGCC.............................UUUAUUCGUUU..................................................................GGCGACCCGGCG.ACU
NZ_KB889571.1/220-266                   UCGG.CCCCGGUUCACGUGACGCCC.......................ACUC...................................................................GGGUG.UACGACCCGGC..GCC
NZ_JNWX01000074.1/10628-10672           UCGG.UCCCGGUUCACGUGACGC.........................AAUCA....................................................................GCGCCACGACCCGGA..GCC
NZ_JMGX01000008.1/10567-10611           UCGG.UCCCGGUUCACGUGACGC.........................AAUCA....................................................................GCGCCACGACCCGGA..GCC
NZ_LGUW01000086.1/3993-3949             UCGG.UCCCGGUUCACGUGACGC.........................AAUCA....................................................................GCGCCACGACCCGGA..GCC
NZ_JOBP01000025.1/87385-87341           UCGG.CCCCGGUUCACGUGACGC.........................AAUCA....................................................................GCGCCACGACCCGGA..GCC
NZ_JNWN01000030.1/10583-10627           UCGG.CCCCGGUUCACGUGACGC.........................AAUCA....................................................................GCGCCACGACCCGGA..GCC
NZ_JOCQ01000154.1/4106-4062             UCGG.CCCCGGUUCACGUGACGC.........................AAUCA....................................................................GCGCCACGACCCGGA..GCC
NZ_JOBW01000113.1/10576-10620           UCGG.CCCCGGUUCACGUGACGC.........................AAUCA....................................................................GCGCCACGACCCGGA..GCC
NZ_JOBO01000026.1/10605-10649           UCGG.CCCCGGUUCACGUGACGC.........................AAUCA....................................................................GCGCCACGACCCGGA..GCC
JGI24739J22299_10113857/487-535         CUGG.UUCCGGUUCACGUGGGCGUC.......................GUAC...................................................................GACGUCGACGACCCGGCG.ACC
JGI24738J21930_10012013/456-408         CUGG.UUCCGGUUCACGUGGGCGUC.......................GUAC...................................................................GACGCCGACGACCCGGCG.ACC
JGI24737J22298_10573430/283-331         CUGG.UUCCGGUUCACGUGGGCGUC.......................GUAC...................................................................GACGCCGACGACCCGGCG.ACC
NZ_AUFN01000010.1/437447-437399         CUGG.UUCCGGUUCACGUGC.GCCC.......................AUCCG..................................................................GGGCGGCACGACCCGGCG.ACC
JGI25160J50197_1029009/1165-1120        UCGG.CCCCGGUUCACGACGUGC.........................AAACCC...................................................................GCUCGUCGACCCGGC..GCC
NZ_GG770539.1/1908349-1908302           UCGG.UCCCGGUUCACGCGGCGCC........................AUCCCC..................................................................GGCUCCGCGACCCGGC..ACC
NZ_JOGO01000006.1/20265-20218           UCGG.UCCCGGUUCACGUGGCGCC........................AUUCCC..................................................................GGCUCCGCGACCCGGC..ACC
NZ_ADXA01000073.1/20808-20761           UCGG.UCCCGGUUCACGUGGCGCC........................AUUCCC..................................................................GGCUCCGCGACCCGGC..ACC
NZ_ADXB01000013.1/18515-18468           UCGG.UCCCGGUUCACGUGGCGCC........................AUUCCC..................................................................GGCUCCGCGACCCGGC..ACC
NZ_CM001165.1/2277919-2277872           UCGG.UCCCGGUUCACGUGGCGCC........................AUUCCC..................................................................GGCUCCGCGACCCGGC..ACC
FWIRElOz_GKZ9IRQ02HYXXR/135-179         CCGG.UUCCGGUUCACGUCGCGU.........................GAGA.....................................................................GCGUGACGACCCGGCG.ACC
NZ_CVQQ01000029.1/46091-46143           UCGG.UUCCGGUUCACGCCGUAACUCCCCG..................AGA...............................................................CGGGGAG....GGCGACCCGGA..GCC
JGI26341J46601_10001885/1722-1672       UUGG.UUCCGGUUCACGCCCCAUCC.......................CAGGUCAU...............................................................GGA..GGGCGACCCGGCG.GCC
JGI12397J12024_1078638/4-59             CAGG.CUCCGGUUCACGCCAGCACGACCGCC.................ACGACA...........................................................GGCAC.......GGCGACCCGGCG.GCC
NZ_KE386835.1/170013-169972             UCGG.CUCCGGUUCACCCGCG...........................AAUCC......................................................................CACGGGACCCGGCG.GCC
JGI24739J22299_10349184/302-261         CCGG.CACCGGUUCACCUCGUGC.........................GUC......................................................................GCGUGAGGACCCGG...GCC
FIHLEPW02SY4CH/297-256                  CCGG.CACCGGUUCACCUCGUGC.........................GUC......................................................................GCGCGAGGACCCGG...GCC
JGI20208J14878_1015464/754-701          GCGG.UUCCGGUUCCCGUCGAU.GCCUC....................AUAA................................................................GAGGAAGUUGGCGACCCGGCG.GCC
JGI20207J14881_1024728/493-439          GCGG.UUCCGGUUCCCGUCGAUGCCCUC....................AUAA................................................................GAGGAAGUUGACGACCCGGCG.GCC
JGI20206J14855_1162051/92-38            GCGG.UUCCGGUUCCCGUCGAUGCCCUC....................AUAA................................................................GAGGAAAUUGACGACCCGGCG.GCC
JGI20208J14878_1000138/14241-14295      GCGG.UUCCGGUUCCCGUCGAUGCCCUC....................ACUC................................................................GAGGAAGUUGGCGACCCGGCG.GCC
NZ_KB903880.1/18836-18779               UCGG.UUCCGGUUCACGCCGUCAACUGCCCGA................ACGAC...........................................................UC.GGCAG....CGGCGACCCGGG..GCC
JGI12635J15846_10811506/158-208         ACGG.UUCCGGUUCACGUCCGAUCAU......................CAGCAC................................................................AUGAA..GGCGACCCGGCG.ACC
JGI12712J15308_10934693/161-94          GCGG.UUCCGGUUCACGUCAGGCCCUCUAUGA................GGGCAGCGC.......................................................UCCAGGCGGGCGCGACGACCCGGCG.GCC
JGI12271J12027_1083783/20-68            CUGG.CUCCGGUUCACGCCUUCCGC.......................ACCCAC.................................................................GCGU.GGGCGACCCGGC..GCA
JGI12397J12024_1053925/25-70            UCGG.UUCCGGUUCACCCCG............................AGCAGCACACC.................................................................CGGGGACCCGGCG.ACC
NZ_AYXG01000169.1/21786-21823           CCGG.UUUCGGUUCACCCCG............................UGA.........................................................................CGGGGACCCGACG.ACC
JGI24740J21852_10368802/100-168         GCGG.UUCCGGUUCACGUC.............................AAGCCUCCCUUUUGCAGGCACGCUCCCAUGCGAGCG.........................................GACGACCCGGCG.GCC
NZ_JZDQ01000313.1/1229-1274             UCGG.UGCCGGUUCACGUC.CCGCA.......................ACC....................................................................UGCGGCGGCGACCCGGA..ACC
NZ_GL873266.1/198527-198572             UCGG.UGCCGGUUCACGUC.CCGCA.......................ACC....................................................................UGCGGCGGCGACCCGGA..ACC
NZ_LAND01000002.1/44421-44376           UCGG.CUCCGGUUCACGGAAGG.C........................AAUCC...................................................................GCCCUUCCGACCCGGC..GCC
NZ_KB903833.1/501554-501506             CAGG.UACCGGUUCACGUC.CCGCG.......................AACGG..................................................................CGCGGUGGCGACCCGGCG.ACC
NZ_BAOP01000039.1/23950-23903           CCGG.UUCCGGUUCACACCGAUGGCA......................UUC...................................................................UGCC..CGGUGACCCGGCG.ACC
NZ_JGZC01000003.1/96433-96480           GAGG.UUCCGGUUCACGCC.CGCC........................AACGG...................................................................GGCGAGGCGACCCGGGUCACC
NZ_AUFH01000003.1/180572-180527         GAGG.UUCCGGUUCACGCC.CGCC........................AUUGG...................................................................GGCGCGGCGACCCGG.G.UCC
NZ_JGZK01000017.1/179460-179506         UAGG.UUCCGGUUCACGCUAUGCC........................AUUGG...................................................................GGCAUGGCGACCCGG.G.UCC
NZ_JGZA01000001.1/95476-95522           UAGG.UUCCGGUUCACGUCCUGCC........................AUAGG...................................................................GGCAUGACGACCCGG.G.UCC
SRS020869_C3365636/215-169              UAGG.UUCCGGUUCACGUCCUGCC........................AUAGG...................................................................GGCAUGACGACCCGG.G.UCC
NZ_CCWR01000010.1/9996-10042            UAGG.UUCCGGUUCACGUCCUGCC........................AUAGG...................................................................GGCAUGACGACCCGG.G.UCC
BABF01008774.1/974-928                  UAGG.UUCCGGUUCACGUCUUGCC........................AUAGG...................................................................GGCAUGACGACCCGG.G.UCC
scaffold19704_2_O2.UC-23/9273-9227      UAGG.UUCCGGUUCACGUCUUGCC........................AUAGG...................................................................GGCAUGACGACCCGG.G.UCC
BABC01009804.1/850-804                  UAGG.UUCCGGUUCACGUCUUGCC........................AUAGG...................................................................GGCAUGACGACCCGG.G.UCC
NC_017221.1/433187-433233               UAGG.UUCCGGUUCACGUCUUGCC........................AUAGG...................................................................GGCAUGACGACCCGG.G.UCC
hgutS8_s8_172738/762-716                UAGG.UUCCGGUUCACGUCUUGCC........................AUAGG...................................................................GGCAUGACGACCCGG.G.UCC
BABF01010041.1/452-498                  UAGG.UUCCGGUUCACGUCUUGCC........................AUAGG...................................................................GGCAUGACGACCCGG.G.UCC
SRS016517_C20400143/363-317             UAGG.UUCCGGUUCACGUCUUGCC........................AUAGG...................................................................GGCAUGACGACCCGG.G.UCC
JGI24738J21930_10111851/341-398         UUGG.UUCCGGUUCACCCCGCUGACGUCGUGC................CGAC............................................................GCGCGAC.....CGGGGACCCGGCG.GCC
NZ_JALM01000005.1/11373-11411           CAGG.UUCCGGUUCACCCCG............................CCAU........................................................................CGGGGACCCGGCG.ACC
NZ_KB905458.1/174655-174617             CAGG.UUCCGGUUCACCCCG............................CUAU........................................................................CGGGGACCCGGCG.ACC
NZ_JOAJ01000005.1/675604-675651         UCGG.UUCCGGUUCACGUUCGAGGU.......................AGAU...................................................................GCC.CGAGCGACCCGGCG.ACC
NZ_BAGJ01000039.1/21259-21306           UCGG.UUCCGGUUCACGUUCGGCGC.......................AAAG...................................................................GC.CCGAGCGACCCGGCG.ACC
NZ_KB907310.1/750500-750547             UCGG.CUCCGGUUCACGUCCUCGAU.......................CGU....................................................................GUCGAGGGCGACCCGGCG.GCC
JGI12635J15846_10443042/326-380         UCGG.UUCCGGUUCACGCCCG.AU...ACC..................CACA..............................................................GGUCAUGUACGGGCGACCCGGCG.GCC
JGI12467J12023_1172356/9-51             CUGG.CUCCGGUUCACGUCCCGC.........................AUCC.....................................................................GC.GGACGACCCGGC..GCU
JGI12397J12024_1008566/21-63            CUGG.CUCCGGUUCACGUCCCGC.........................AUCC.....................................................................GC.GGACGACCCGGC..GCU
JGI24741J21665_1049030/81-179           UCGG.CUCCGGUUCACGCACCAACGGGGGGCCAGCCCC..........CCGUUAACCCCCAAGGCAACACGUACCAAC............................GGGGCAAGCUCCAGG..GGUGCGACCCGGCG.GCC
JGI24740J21852_10229407/87-185          UCGG.CUCCGGUUCACGCACCAACGGGGGGCCAGCCCC..........CCGUUAACCCCCAAGGCAACACGUACCAAC............................GGGGCAAGCUCCAGG..GGUGCGACCCGGCG.GCC
JGI12397J12024_1078760/13-60            CCGG.UUCCGGUUCACGUGCCC.CC.......................ACACG..................................................................GGUGGGCACGACCCGGC..GCC
JGI12396J12026_1036873/11-61            CCGG.CUCCGGUUCACGUGC.CACCC......................ACCAG.................................................................GGGUGCGCACGACCCGGCG.GCC
FNTS_GKKEVUV01A6HR7/259-297             UCGG.CUCCGGUUCACGUGC............................GCGA........................................................................GCACGACCCGGCG.GCC
JGI12396J12026_1167238/15-53            UCGG.CUCCGGUUCACGUGC............................GCGA........................................................................GCACGACCCGGCG.GCC
JGI12396J12026_1310149/19-57            CCGG.CUCCGGUUCACGUGC............................GCGA........................................................................GCACGACCCGGCG.GCC
Incfw_1020660/204-250                   UCGGUCUGCGGUUCACGUGCGCG.........................GCUCG....................................................................CGCGCACGACCCGGAG.GCC
JGI12273J12029_10368297/4-44            GCGG.UUCCGGUUCACGGGC............................GCGAGA......................................................................GCCCGACCCGGCG.ACC
JGI24735J21928_10783078/165-212         CUGG.CUCCGGUUCACGUCGUCGCA.......................CCA....................................................................UGCACCGACGACCCGGCG.GCC
JGI12272J11983_1065882/43-88            CUGG.CUCCGGUUCACGUCG.UGC........................ACUCA...................................................................GCACCGACGACCCGGC..GCC
NC_007777.1/4454117-4454072             CCGG.CUCCGGUUCACGUCGUC.C........................ACGC....................................................................GAGACGACGACCCGGCG.GCC
NZ_JNYO01000029.1/44929-44889           CCGG.CUCCGGUUCACCUC.............................GUGCAGAA.....................................................................GAGGACCCGGCG.GCC
NZ_KE384522.1/215499-215455             UCGG.CCCCGGUUCACGCGGCGC.........................AAUCC....................................................................GCGACGCGACCCGGC..GCC
NZ_JNIH01000045.1/12803-12848           CUGG.CCCCGGUUCACGUGACGC.........................AAACCC...................................................................GCGGAGCGACCCGGC..GCC
NZ_BARG01000069.1/93141-93096           UCGG.CCCCGGUUCACGCCCCGC.........................AAACCC...................................................................GCGGAGCGACCCGGC..GCC
NZ_JNWO01000024.1/100532-100487         UCGG.CCCCGGUUCACGCCCCGC.........................AAACCC...................................................................GCGGAGCGACCCGGC..GCC
JGI12396J12026_1094817/15-73            UUGG.CUCCGGUUCACGACGGUGCCUGCGC..................CUGC..............................................................GCGCAGGCCGGGUCGACCCGGCG.GCC
JGI12467J12023_1044130/19-77            UUGG.CUCCGGUUCACGACGGUGCCUGCGC..................CUGC..............................................................GCGCGGGCCGGGUCGACCCGGCG.GCC
JGI12273J12029_10045587/359-415         UUGG.CUCCGGUUCACGACGGUGCCUGCG...................CGCG...............................................................CGCAGGCCGGGUCGACCCGGCG.GCC
JGI24740J21852_10734288/137-91          GCGG.UUCCGGUUCACGCACGUGG........................UCAA....................................................................CCACGGGCGACCCGGCG.GCC
NZ_JOFZ01000002.1/291142-291188         CCGG.UCCCGGUUCACGUACGCGC........................AGUCA...................................................................GCGCGUGCGACCCGGC..ACC
NZ_LFXA01000015.1/32879-32925           UCGG.CCCCGGUUCACGGGGGGGC........................AAUCCC..................................................................GCCCC.UCGACCCGGU..GCC
NZ_ATVK01000007.1/35312-35358           CCGG.UUCCGGUUCACAUCGAGGC........................CCUCC...................................................................GCC.CGAUGACCCGGCG.ACC
NZ_JOEI01000009.1/442082-442036         UCGG.UCCCGGUUCACGCACGCGC........................ACUCC...................................................................GUACGUGCGACCCGGU..GCC
NZ_JOFL01000017.1/10548-10594           UCGG.CCCCGGUUCACGUA.AGGC........................AAUCCC..................................................................GCCUCUACGACCCGGA..GCC
NZ_JOBF01000022.1/129517-129563         CUGG.CCCCGGUUCACGUA.AGGC........................AAUCCC..................................................................GCCUCUACGACCCGGC..GCC
NZ_JQNR01000005.1/2828881-2828928       CUGG.CCCCGGUUCACGCAUCGGC........................AACCCC..................................................................GCCUGUGCGACCCGGC..GCC
JGI12397J12024_1054783/54-105           CUGG.UUCCGGUUCACGUC...GCUGCG....................CCCG................................................................CGCAGCCCUGACGACCCGGCG.ACC
JGI12272J11983_1231162/43-94            CUGG.UUCCGGUUCACGUC...GCUGCG....................CCCG................................................................CGCAGCCCUGACGACCCGGCG.ACC
NZ_BAFZ01000027.1/22758-22807           UCGG.UUCCGGUUCACGCUCAGCGC.......................UUGCAC.................................................................GCGC.GGGCGACCCGGCG.ACC
NZ_BAFR01000040.1/1958-2005             UCGG.UUCCGGUUCACGCUUCGCGC.......................GUUC...................................................................GCGCG.GGCGACCCGGCG.ACC
NZ_BAFP01000034.1/43181-43230           UCGG.UUCCGGUUCACGCUUCGCGCG......................AAUU..................................................................CGCGUG.GGCGACCCGGCG.ACC
NZ_JALN02000001.1/4095907-4095961       CAGG.UACCGGUUCACGCUCGA..........................AUUGCCAGGAAAACAC..........................................................UCGGGCGACCCGGCG.ACC
JGI24770J26754_10202382/361-403         CAGG.UACCGGUUCACGUCAGC..........................AUUC......................................................................GCUGGCGACCCGGCG.ACC
FWIRElOz_GKZ9IRQ02H6XIE/268-216         CAGG.UUCCGGUUCACGUCCAAUACAGC....................AGGUCAG.............................................................GC.....UGGGCGACCCGGCG.GCC
JGI26342J46808_1002686/1270-1220        GAGG.UUCCGGUUCACGUCC............................GAUUGCGAGCUUCUCA............................................................GGGCGACCCGGCG.ACC
NZ_KB903307.1/53455-53386               AAGG.UUCCGGUUCACGCCCGAGCCCACUGCCCUG.............GCGGGG.......................................................CGGCGCGGUGCAGACA.GCGACCCGGCG.ACC
NZ_LBEW01000064.1/15115-15060           UCGG.UUCCGGUUCACGUCCGUACAUCCCC..................AGGUCA............................................................GGGG.....CGGGCGACCCGGCG.ACC
NZ_CCBB010000001.1/249287-249232        UCGG.UUCCGGUUCACGUCCGUACAUCCCC..................AGGUCA............................................................GGGG.....CGGACGACCCGGCG.ACC
JGI12688J13320_109532/138-89            AGGG.UUCCGGUUCACGUCAGAU.........................AUUCAGCAC................................................................GUUUGGCGACCCGGCG.GCC
JGI24735J21928_10093269/384-441         UCGG.UUCCGGUUCACGCUCGA....AGACCU................UUU.............................................................GGGUCAGGGCUCGGGCGACCCGGCG.ACC
NC_013235.1/2318949-2318997             CCGG.CUCCGGUUCACGCCCGCG.CG......................CAA...................................................................CGACGCGGGCGACCCGGCG.GCC
JGI12635J15846_13193507/158-97          GUGG.UUCCGGUUCACGCCGCGCCCGCCUCGU................UACC............................................................ACGAGGCAGGCG.GGCGACCCGGCG.GCC
JGI20235J16296_1030653/332-271          GUGG.UUCCGGUUCACGCCGCGCCCGCCUCGU................UACC............................................................ACGAGGCAGGCG.GGCGACCCGGCG.GCC
C688J13580_1073401/297-353              CUGG.UUCCGGUUCACGCUCUCGCG.......................ACAACACAGGAC...........................................................UGCGGGAACGACCCGGCG.ACC
JGI12397J12024_1051954/41-127           CUGG.UUCCGGUUCACGUUCCC..........................ACCCGGCAAGGGUGUGACACACACAUCCUGCUGCAGUGCGCCGCACAG..........................GGGGACGACCCGGCG.ACC
C688J13580_1242542/139-84               CUGG.UUCCGGUUCACGACCCC.....GCUG.................AAGA.............................................................CAGCACCGAGGGGACGACCCGGCG.ACC
JGI12397J12024_1036663/40-82            CUGG.UUCCGGUUCACGUCCCC..........................ACGA......................................................................GGGGACGACCCGGCG.ACC
JGI12396J12026_1028942/39-125           CUGG.UUCCGGUUCACGUUCCCG.........................AUCAGCAAGGGUGUGACACACACGACCUGCUGCAGUGCGCCGCACA...........................CGGGAACGACCCGGCG.ACC
JGI12397J12024_1014281/48-131           CUGG.UUCCGGUUCACGUUCCCG.........................AUCAGCAGGGUGUGACCACACGACUGCUGCAGUGCGCCGCACA..............................CGGGAACGACCCGGCG.ACC
JGI24735J21928_10543660/202-156         UUGG.UUCCGGUUCACGUGCCCGC........................ACCC....................................................................GCCCGCACGACCCGGCG.ACC
_GVICOHK01AHWYS/222-178                 CUGG.UUCCGGUUCACGUGCCCG.........................AUCC.....................................................................CGUGCACGACCCGGCG.ACC
CTBMPR_c14314/184-228                   UUGG.CUCCGGUUCACGUGCGCG.........................AACC.....................................................................CGUGCACGACCCGGCG.GCC
JGI12420J12819_1024840/306-350          UUGG.CUCCGGUUCACGUGCGCA.........................AGCC.....................................................................UGUCCACGACCCGGCG.GCC
JGI12397J12024_1056172/36-78            CUGG.UUCCGGUUCACGUCCCC..........................GAUC......................................................................GGUGGCGACCCGGCG.ACC
JGI24739J22299_10632192/277-228         CUGG.UUCCGGUUCACGUC.CCGCC.......................GUCCGA.................................................................GGCGGCGACGACCCGGCG.ACC
topACOD_FV90NF401CWY9R/385-428          CUGG.UUCCGGUUCACGUUCACA.........................CCG......................................................................UGUGGGCGACCCGGGG.GCA
JGI24735J21928_10186907/96-140          UCGG.UUCCGGUUCACGUUCACA.........................CCG......................................................................UGUGGACGACCCGGGGCACC
NZ_BAGK01000052.1/1741-1791             UCGG.UUCCGGUUCACGCAUUCCGC.......................GCCCCA.................................................................GCGGCGUGCGACCCGGCG.ACC
NZ_JOFP01000001.1/15114-15064           UCGG.UUCCGGUUCACGUAUCCCGC.......................GCUCCA.................................................................GCGGUGUGCGACCCGGCG.ACC
NZ_JH636049.1/3421640-3421684           CCGG.CUCCGGUUCACCUCGCGA.........................CCGU.....................................................................UCGCGGGGAUCCGGCG.GCC
NZ_KB912602.1/65465-65418               CCGG.CUCCGGUUCACCUCGUGAC........................ACGGC...................................................................GUCACGGGGAUCCGGCG.GCC
NC_018027.1/3984376-3984325             UCGG.UUCCGGUUCACGCCGCGACUUCCCG..................GCU...............................................................CGGGAA.....GGCGACCCGGA..GCC
SRS015947_C1328584/203-156              CCGGCCUCCGGUUCACCCGCAUCGC.......................AUUC...................................................................GCG.UGCGGGACCCGGC..GCC
SRS013170_Baylor_scaffold_89712/115-162 CCGGCCUCCGGUUCACCCGCAUCGC.......................AUUC...................................................................GCG.UGCGGGACCCGGC..GCC
SRS044366_WUGC_scaffold_3585/105-152    CCGGCCUCCGGUUCACCCGCAUCGC.......................AUUC...................................................................GCG.UGCGGGACCCGGC..GCC
NZ_AUII01000018.1/64638-64580           CCGG.UUCCGGUUCACCCUCGGUGCCGCGCUC................GUC.............................................................GAGC.C.GCACC.AGGGACCCGGCG.ACC
NC_015312.1/1759317-1759374             GUGG.CUCCGGUUCACCCCUGU.....CGGCG................AUCC............................................................CGUCGGCACAGCAGGGGACCCGGCG.GCC
FNTS067_GKA24FP01DWQJ8/109-66           UCGG.CUCCGGUUCACGGUCCCC.........................AUCG.....................................................................GGGGAGCGACCCGGC..GCC
_GX4IIKE01BKU07/30-75                   CCGG.UUCCGGUUCACCCCGCG..........................CACAUCAC..................................................................CACGGGGACCCGGC..GCC
NZ_CP009110.1/1382283-1382334           CCGG.CUCCGGUUCACCCCACGUGUCG.....................AAGAA................................................................CGCCGCG..GGGACCCGGCG.GCC
NZ_AFWY03000007.1/215866-215917         CCGG.CUCCGGUUCACCCCACGUGUCG.....................AAGAA................................................................CGCCGCG..GGGACCCGGCG.GCC
NZ_KI421511.1/4345617-4345566           CCGG.CUCCGGUUCACCCCACGUGUCG.....................AAGAA................................................................CGCCGCG..GGGACCCGGCG.GCC
NC_016582.1/4870714-4870670             UCGG.CCCCGGUUCACGUCAGGC.........................AACCC....................................................................GCCUGUCGACCCGGU..GCC
NZ_JOIK01000001.1/665887-665931         UCGG.UCCCGGUUCACGACAGGC.........................AACCC....................................................................GCCCGUCGACCCGGU..GCC
NZ_LAKD01000061.1/86684-86728           UCGG.UCCCGGUUCACGACAGGC.........................AACCC....................................................................GCCCGUCGACCCGGU..GCC
NZ_LK022848.1/4236123-4236079           UCGG.UCCCGGUUCACGACAGGC.........................AACCC....................................................................GCCCGUCGACCCGGU..GCC
NZ_JABQ01000013.1/32688-32644           UCGG.UCCCGGUUCACGACAGGC.........................AAUCC....................................................................GCCCGUCGACCCGGU..GCC
NC_015957.1/1549091-1549136             UCGG.UCCCGGUUCACGACAGGGC........................AUUCC...................................................................GCCC.GUCGACCCGGU..GCC
FNTS_GKKEVUV01CU0U2/207-156             CGGG.CUCCGGUUCACCCCGG.UCGGU.....................GUUCG................................................................ACCGAUCCGAGGACCCGGC..GCC
JGI24736J21556_1245205/19-73            CCGG.CUCCGGUUCACGCCGCUCGACAUG...................GCGA...............................................................CAUGUCGA..GGCGACCCGGCG.GCC
JGI20205J14842_1000519/3917-3979        GCGG.UACCGGUUCACGCUCGCUCUGAGGGAC................CACG............................................................GUCCUGAGCCGCGAGCGACCCGGCG.ACU
JGI12396J12026_1106282/35-77            CAGG.CUCCGGUUCACGCCG............................ACAUCCGA....................................................................CGGCGACCCGGCG.GCC
4491734.3.10488814/168-123              ACGG.UUCCGGUUCACGGCCUUG.........................ACACA....................................................................CGAGGUCGACCCGGCG.GCC
JGI20163J15578_11401153/94-155          GCGG.UACCGGUUCACGCUCGCGCC.CGCGCCC...............CCG............................................................GGGCGGAAGGCGCU.GCGACCCGGCG.ACC
NZ_BAEE01000076.1/38199-38249           CCGG.UUCCGGUUCACACCCCAAGGC......................AAAUUC................................................................GCCC..GGGUGACCCGGCG.ACC
NZ_JNZQ01000027.1/31420-31342           GCGG.UACCGGUUCCCGCAGCCGC........................GCAUCACAGGUGUGCCGAUGCGCGCAGGCCGUGACAG...................................GCGAA.GCGACCCGGCG.ACC
JGI12271J12027_1030093/10-56            GCGG.UUCCGGUUCACGUCGCGGC........................UUCCC...................................................................GCC.CGGCGACCCGGCG.GCC
JGI12273J12029_10015673/375-422         GCGG.UUCCGGUUCACGUCGAGGCU.......................CCCC...................................................................GGCC.CGACGACCCGGCG.GCC
NZ_KE384020.1/789516-789467             UCGG.UGCCGGUUCACGCC......GCCC...................UUCG...............................................................GGGCUUCGAUGGCGACCCGGC..GCC
NZ_AEUD01000002.1/368326-368371         CCGG.UUCCGGUUCACACCACUGA........................AAA.....................................................................UCAGCGGUGACCCGGCG.GCC
NZ_BANU01000014.1/24449-24403           CCGG.UUCCGGUUCACACCACUGA........................AAAA....................................................................UCAGAGGUGACCCGGCG.ACC
NZ_JZDP01000041.1/24646-24600           CCGG.UUCCGGUUCACACCACUGA........................AAAA....................................................................UCAGAGGUGACCCGGCG.ACC
NZ_BAGG01000023.1/33157-33212           UCGG.UUCCGGUUCACGCUCACGGCUCUGC..................UGAC..............................................................GCGGAGC...GGGCGACCCGGCG.ACC
JGI24737J22298_11161458/91-139          CUGG.UUCCGGUUCACGUCCCGCU........................UCACGC..................................................................GGCGGGACGACCCGGCG.ACC
JGI12419J13241_1001214/1703-1660        AUGG.UUCCGGUUCACGCCCAGU.........................GAAC.....................................................................GC.GGGCGACCCGGCG.ACC
JGI24739J22299_10027406/1671-1722       UCGG.CUCCGGUUCACGCCGACACCUCC....................ACUUCG..............................................................GGAGG....GGCGACCCGG.G.GCC
2044439917/59-9                         UCGG.UUCCGGUUCACGCCGAUACCUCC....................ACUUCG..............................................................GGAG.....GGCGACCCGG.G.GCC
NZ_LAUZ02000011.1/54331-54383           UCGG.UUCCGGUUCACGCCGAAACCUCCCG..................ACA...............................................................CGGGAGG....GGCGACCCGG.G.GCC
NZ_JYNU01000003.1/194583-194635         UCGG.UUCCGGUUCACGCCGAAACCUCCCG..................ACA...............................................................CGGGAGG....GGCGACCCGGG..GCC
DCrCPGB_c366807/142-208                 ACGG.UUCCGGUUCACGUCCCGACGGUCGCCCGC..............AGCG..........................................................GCGCCCGGCGCACGGGGCGACCCGGCG.ACC
NC_021191.1/8063566-8063525             AAGG.UUCCGGUUCACGCC.............................AGCGGGCAG....................................................................GGCGACCCGGCG.ACC
JGI12397J12024_1258028/36-84            CUGG.UUCCGGUUCACGUC.CCCGA.......................CGAGC..................................................................UCGGGUGGCGACCCGGCG.ACC
JGI12396J12026_1152696/33-81            CUGG.UUCCGGUUCACGUC.CCCGA.......................CGAGC..................................................................UCGGGUGGCGACCCGGCG.ACC
JGI12397J12024_1022450/5-53             CCGG.UUCCGGUUCACGCUGUCCGC.......................AUGA...................................................................GAUGACGGCGACCCGGCG.ACC
JGI12396J12026_1048802/4-52             CCGG.UUCCGGUUCACGCUGUCCGC.......................AUGA...................................................................GAUGACGGCGACCCGGCG.ACC
NZ_KI519393.1/15320-15272               UCGG.UUCCGGUUCACGCUCUGCGC.......................GCAU...................................................................GUGUUGGGCGACCCGGCG.ACC
JGI12662J13196_1036374/59-111           UCGG.UUCCGGUUCACGCCGAUACCUCCAC..................UUCG..............................................................G.GGAGG....GGCGACCCGG.G.GCC
JGI12701J14581_1053699/204-152          UCGG.UUCCGGUUCACGCCGAUACCUCCAC..................UUCG..............................................................G.GGAGG....GGCGACCCGG.G.GCC
JGI12635J15846_10023607/2592-2644       UCGG.UUCCGGUUCACGCCGAUACCUCCAC..................UUCG..............................................................G.GGAGG....GGCGACCCGG.G.GCC
JGI24739J22299_10989154/71-123          UCGG.UUCCGGUUCACGCCGAUACCUCCAC..................UUCG..............................................................G.GGAGG....GGCGACCCGG.G.GCC
JGI24737J22298_10504981/264-212         UCGG.UUCCGGUUCACGCCGAUACCUCCAC..................UUCG..............................................................G.GGAGG....GGCGACCCGG.G.GCC
JGI24735J21928_10176247/442-488         ACGG.CUCCGGUUCACGCCCGA..........................UCACCGAU..................................................................UCCGGCGACCCGGCG.GCC
JGI24738J21930_10548350/122-176         UCGG.UUCCGGUUCACGCUCCAAAGCU.....................CCAGGUAA.............................................................GGCAA..GGGCGACCCGGCG.GCC
JGI12654J13325_1015162/201-152          CCGG.UUCCGGUUCACGUCC............................GCUUCGUGCUCAUUA.............................................................GGGCGACCCGGCG.ACC
JGI20163J15578_11533527/79-130          ACGG.UUCCGGUUCACGUCACUUAUGCGC...................CGAG...............................................................GCGCG.....GACGACCCGGCG.ACC
NC_017093.1/7818806-7818758             GGGG.UUCCGGUUCACGCCACGUUCC......................AGCA..................................................................GGAA..UGGCGACCCGGCG.ACC
JGI12397J12024_1010539/13-58            UCGG.UUCCGGUUCACGUCUCGCG........................ACCU....................................................................CGC.AGGCGACCCGGCG.ACC
JGI12273J12029_10077712/13-58           UCGG.UUCCGGUUCACGUCUCGCG........................ACCU....................................................................CGC.AGGCGACCCGGCG.ACC
DCrCPGB_c531990/129-85                  UCGG.UUCCGGUUCACGUCUCGCG........................ACCU....................................................................CGC.AGGCGACCCGGC..GCC
JGI12273J12029_10731265/11-55           UCGG.UUCCGGUUCACGUCUCGCG........................ACCU....................................................................CGC.AGGCGACCCGGC..GCC
JGI12272J11983_1298237/5-49             UCGG.UUCCGGUUCACGCCUCGCG........................ACCU....................................................................CGC.AGGCGACCCGGC..GCC
JGI12397J12024_1066331/11-55            UCGG.CUCCGGUUCACGCCUCGCG........................ACCC....................................................................UGC.AGGCGACCCGGC..GCC
NZ_BAGC01000013.1/24797-24839           UCGG.UUCCGGUUCACGUCUCGC.........................AUC......................................................................GCCAGGCGACCCGGA..GCC
NZ_JQJL01000005.1/229229-229271         UUGG.CUCCGGUUCACGUC.CGC.........................ACCCC....................................................................GCGAGGCGACCCGG...GCC
JGI26055J44792_1072012/221-266          CCGG.UUCCGGUUCACGCCCACGA........................CAG.....................................................................UCGAGGGCGACCCGGCG.ACC
NZ_JMLQ01000015.1/17505-17461           CCGG.UUCCGGUUCACGCACUCGA........................CAG.....................................................................UCGAG.GCGACCCGGCG.ACC
NZ_JXQS01000036.1/17102-17058           CCGG.UUCCGGUUCACGCACUCGA........................CAG.....................................................................UCGAG.GCGACCCGGCG.ACC
NZ_JOEU01000058.1/20946-20882           CCGG.UUCCGGUUCACGCC..CG....AGCCCGUCG............CGGA........................................................CGACGGGGAGCACCGACGGCGACCCGGCG.ACC
NZ_KK037233.1/5461529-5461593           CCGG.UUCCGGUUCACGCC..CGA.GC...CCGUCG............CGGA........................................................CGACGGGGAGCAUCGACGGCGACCCGGCG.ACC
JGI24735J21928_10524408/73-31           UCGG.CUCCGGUUCACGUCCGC..........................GCAC......................................................................GCGGGCGACCCGGCG.GCU
ARMCC_Contig_460253/48-90               UCGG.CUCCGGUUCACGUCCGC..........................GCAC......................................................................GCGGGCGACCCGGCG.GCU
NZ_KB892745.1/20751-20792               CCGG.CUCCGGUUCACGCCCGC..........................UGCC......................................................................GCGGACGACCCGGC..GCC
JGI20200J14955_1003645/246-200          CCGG.CUCCGGUUCACG.CCCCAGC.......................AUCC...................................................................GUUGCGGACGACCCGGC..GCC
JGI20198J14950_1057835/78-124           CCGG.CUCCGGUUCACG.CCCCAGC.......................AUCC...................................................................GUUGCGGACGACCCGGC..GCC
JGI24735J21928_10184830/549-503         CCGG.CUCCGGUUCACGUCC............................AGCUCGCUGAAA................................................................GGACGACCCGGCG.GCC
JGI24739J22299_10397894/86-132          CCGG.CUCCGGUUCACGUCC............................AGCUCGCUGANA................................................................GGACGACCCGGCG.GCC
JGI12467J12023_1177552/17-100           CCGG.CUCCGGUUCACGUCCUG.......UCCCGCGACACCACCG.C.ACCC.............................................GUCGGUGGCG.CGCGGGAGUCCCACCAGGGCGACCCGGCG.GCC
JGI12272J11983_1096727/28-109           CCGG.CUCCGGUUCACGUCCUG......UCCCAUGACACCACC.....GCAUCACG.............................................GGUGGCGUCC.GGGAGUUCCUCAGGGCGACCCGGCG.GCC
JGI24735J21928_10002808/5639-5690       CCGG.CUCCGGUUCACGUCCGCAAGUGC....................GAAAU...............................................................GCAC....GGGCGACCCGGCG.GCC
JGI24737J22298_10862154/237-199         CCGG.CUCCGGUUCACGUCC............................GUAC........................................................................GGACGACCCGGCG.GCC
JGI25321J50212_10143090/305-354         CCGG.CUCCGGUUCACGUCCU.ACGC......................AUCC..................................................................GCGCGGGGACGACCCGGCG.GCA
4491734.3.365955/183-127                CCGG.CUCCGGUUCCCGUCCCCUACCUGCG..................UCCG..............................................................CGCA..GACGGGGCGACCCGGCG.GCC
NZ_JGZU01000002.1/80841-80886           CAGG.UUCCGGUUCACGCC.CACC........................ACAGG...................................................................GGUGUGGCGACCCGG.G.UCC
NZ_AWOO02000022.1/110008-110077         GCGG.UACCGGUUCACGUCUCCCACAACUCCCAUGGG...........CUUC.......................................................CCCAUGCGAGCCU..GGAGGCG.CCCGGCG.ACC
JGI20163J15578_11194518/309-354         GCGG.UACCGGUUCCCGGCGGGCG........................UCA.....................................................................CGCCCGGCGACCCGGCG.ACC
JGI12712J15308_10985252/184-237         UCGG.UUCCGGUUCACGCCGAAUACCUCCAC.................UUCG.............................................................G.GGAGG.....GGCGACCCGG.G.GCC
botACOD_GAKN62C01DMNDD/189-242          UCGG.UUCCGGUUCACGCCGAUUACCUCCAC.................UUCG.............................................................G.GGAGG.....GGCGACCCGG.G.GCC
JGI12420J12819_1025726/200-254          UCGG.UUCCGGUUCACGCCGAAAACCUCCCC.................GUCA.............................................................GCGGAGG.....GGCGACCCGG.G.GCC
JGI12273J12029_10026616/9-57            CCGG.CUCCGGUUCACGUC..CGCGC......................ACCC..................................................................GCGCCCUGACGACCCGGCG.GCC
FNTS_GKKEVUV02IK9X6/344-296             CUGG.CUCCGGUUCACGUC..CGCGC......................AUCC..................................................................GCGCCCUGGCGACCCGGCG.GCC
JGI12397J12024_1004279/17-65            CUGG.CUCCGGUUCACGUC..CGCGC......................AUCC..................................................................GCGCCCUGGCGACCCGGCG.GCC
NZ_JH814692.1/273119-273170             UCGG.UUCCGGUUCACGCCGCAGCCUCCCG..................GUA...............................................................CGGGAAG....GGCGACCCGG...ACC
NZ_JROA01000001.1/4191975-4191924       UCGG.UUCCGGUUCACGCCGCAGCAUCCCG..................GUA...............................................................CGGGAA.....GGCGACCCGG.G.GCC
NC_008726.1/4654670-4654618             UCGG.UUCCGGUUCACGCCGCAGCCUCCC...................AUCGC..............................................................GGGAAG....GGCGACCCGG.G.ACC
NC_009338.1/2399433-2399484             UCGG.UUCCGGUUCACGCCGCAGCCUCCC...................GCUUU..............................................................GGGAAG....GGCGACCCGG...GCC
2200268977/11805-11751                  CAGG.UACCGGUUCACGCC.CGCCGACG....................GCGGGA..............................................................UG.CGGCGUGGCGACCCGGCG.ACC
2200159822/2727-2673                    CAGG.UACCGGUUCACGUC.CGCCGACG....................GCGGGA..............................................................UG.CGGCGUGGCGACCCGGCG.ACC
JGI1358J11329_10025592/1331-1398        CAGG.UUCCGGUUCACGCC.CGAGCCGCCCGCUUGA............UGA.........................................................UCAAGGCGGC.GCUGACGGCGACCCGGCG.ACC
NZ_BAFS01000060.1/2797-2847             UCGG.UUCCGGUUCACGCUUCGCG........................CCAAAUCCA...............................................................CGCG.GGCGACCCGGCG.ACC
NZ_JMIA01000002.1/750325-750361         AGGG.UUCCGGUUCACGC..............................CCACAA........................................................................GCGACCCGGCG.ACC
JGI26345J50200_1206263/102-156          UCGG.UCCCGGUUCACGUCUGUUGCUCGCA..................GGUCA.............................................................UGCG.....CAGGCGACCCGGCG.GCC
JGI12396J12026_1038988/59-128           CCGG.UUCCGGUUCACGCC...CGAGUCC.ACCGCCCU..........GGC.......................................................GGGGCGGCGGGGCACUGACGGCGACCCGGCG.ACC
NC_014666.1/1161289-1161336             CAGG.CUCCGGUUCACGCCGUGGCG.......................ACA....................................................................CGCGACGGCGACCCGGCG.GCC
NZ_KB911608.1/87758-87712               UCGG.UCCCGGUUCACGCCUCCGC........................AAUCC...................................................................GCGAUGGCGACCCGGC..ACC
NZ_CM000951.1/6314528-6314574           UCGG.UCCCGGUUCACGCCCCCGC........................AAUCC...................................................................GCGAUGGCGACCCGGC..ACC
NZ_JTIY01000001.1/828848-828802         CUGG.CCCCGGUUCACGUACGAGC........................AGUCC...................................................................GCGCGUGCGACCCGGA..GCC
NZ_KE150433.1/83516-83470               UCGG.CUCCGGUUCACGUGGCAGC........................AAUCC...................................................................GCGGCUGCGACCCGGC..GCC
NZ_KI632511.1/5249323-5249275           UCGG.UCCCGGUUCCCGUCCGCGC........................AUCUCC..................................................................GCGCCGGCGACCCGGCG.GCC
NC_016111.1/4478364-4478410             UCGG.CCCCGGUUCACGUCCG.GC........................AAUCCC..................................................................GCUCGGUCGACCCGGU..GCC
NZ_BAGN01000056.1/32207-32254           UCGG.CUCCGGUUCACGUCCUCGC........................UAUCU...................................................................GCGCGGGCGACCCGGCG.GCC
BICA1_1000552/2686-2734                 UCGG.CCCCGGUUCACGUAC.AGGC.......................AAGCCC.................................................................GCCUCGUACGACCCGGC..GCC
JGI12675J13321_109048/170-222           CAGG.UUCCGGUUCACGUCCUUCGAUG.....................ACCAGCA..............................................................CAUU...GGGCGACCCGGCG.ACC
JGI26342J46808_1016646/241-293          CAGG.UUCCGGUUCACGUCCUUCGAUG.....................ACCAGCA..............................................................CAUU...GGGCGACCCGGCG.ACC
JGI12713J13577_1075251/94-146           CAGG.UUCCGGUUCACGUCCUUCGAUG.....................ACCAGCA..............................................................CAUU...GGGCGACCCGGCG.ACC
JGI12659J15293_10130778/420-368         CAGG.UUCCGGUUCACGUCCUUCGAUG.....................ACCAGCA..............................................................CAUU...GGGCGACCCGGCG.ACC
JGI12635J15846_10434338/340-392         CAGG.UUCCGGUUCACGUCCUUCGAUG.....................ACCAGCA..............................................................CAUU...GGGCGACCCGGCG.ACC
JGI26347J50199_1038113/440-388          CAGG.UUCCGGUUCACGUCCUUCGAUG.....................ACCAGCA..............................................................CAUU...GGGCGACCCGGCG.ACC
JGI12668J13544_1081006/183-131          CAGG.UUCCGGUUCACGUCCUUCGAUG.....................ACCAGCA..............................................................CAUU...GGGCGACCCGGCG.ACC
JGI12712J15308_10042764/278-330         CAGG.UUCCGGUUCACGUCCUUCGAUG.....................ACCAGCA..............................................................CAUU...GGGCGACCCGGCG.ACC
JGI12699J13341_100212/1510-1458         CAGG.UUCCGGUUCACGUCCUUCGAUG.....................ACCAGCA..............................................................CAUU...GGGCGACCCGGCG.ACC
JGI26338J50219_1041585/309-257          CAGG.UUCCGGUUCACGUCCUUCGAUG.....................ACCAGCA..............................................................CAUU...GGGCGACCCGGCG.ACC
NZ_JXUU01000007.1/15102-15062           AGGG.UUCCGGUUCACGCC.............................GUAACGCA.....................................................................GGCGACCCGGCG.GCC
NZ_AUVF01000002.1/521591-521631         AGGG.UUCCGGUUCACGCC.............................GUGACGCA.....................................................................GGCGACCCGGCG.ACC
NZ_AHAS01000006.1/474490-474530         AGGG.UUCCGGUUCACGCC.............................GUGACGCA.....................................................................GGCGACCCGGCG.ACC
NZ_CSZT01000025.1/39697-39657           AGGG.UUCCGGUUCACGCC.............................GUGACGCA.....................................................................GGCGACCCGGCG.ACC
NZ_AHAR01000007.1/396447-396487         AGGG.UUCCGGUUCACGCC.............................GUGACGCA.....................................................................GGCGACCCGGCG.ACC
JGI12273J12029_10114025/13-58           GCGG.UUCCGGUUCACGUCGGCCC........................GGCA....................................................................GGG.CGGCGACCCGGCG.ACC
JGI12396J12026_1204897/52-134           AAGG.UUCCGGUUCACGCC...UGAGC..CACCGCCCUGGGCCA....GAAACG..............................................UGGCG.AGUGCGGUCAAGCGAUGACGGCGACCCGGCG.ACC
FNTS_GKKEVUV02IFQEU/183-146             AAGG.UUCCGGUUCACGUC.............................GUCAA........................................................................GGCGACCCGGCG.ACC
JGI20243J16304_127292/275-225           CAGG.UUCCGGUUCACGUCCGAUC........................UUCAGCAC................................................................GAUUUGGCGACCCGGCG.ACC
NZ_HE997626.1/24625-24578               UGGG.UUCCGGUUCACGGCUCUGGC.......................GAG....................................................................GUCAGAGGCGACCCGGCG.ACC
NC_014158.1/1269385-1269433             UCGG.UUCCGGUUCACGGCCCUGGC.......................GAUG...................................................................GCCAGGGGCGACCCGGCG.ACC
NZ_JZKF01000016.1/13468-13514           GGGG.UUCCGGUUCACGCCAAUC.........................GUGGAA...................................................................GAACGGCGACCCGGCG.ACC
NZ_JOAG01000005.1/167647-167606         GCGG.UUCCGGUUCACGCC.............................AUGCGUGAA....................................................................GGCGACCCGGCG.GCC
botACOD_FV90NF402IKWZZ/231-268          GCGG.UUCCGGUUCACGCC.............................ACGGA........................................................................GGCGACCCGGCG.GCC
JGI24735J21928_10271683/398-355         UCGG.CUCCGGUUCACGCC.............................ACGCACGAUCA..................................................................GGCGACCCGGCG.GCC
NZ_AJFJ01000049.1/15218-15165           UCGG.UUCCGGUUCACGCCUGUCACCUCC...................ACAGAUC............................................................GGAGG.....GGCGACCCGG.G.GCC
JGI12635J15846_10020978/510-564         UCGG.UUCCGGUUCACGUCUGAUGC.......................UCGCAGGUCAC............................................................GCG.CAGGCGACCCGGCG.GCC
JGI12682J13319_1038893/14-68            UCGG.UUCCGGUUCACGUCUGAUGC.......................UCGCAGGUCAC............................................................GCG.CAGGCGACCCGGCG.GCC
JGI12714J13572_1002355/413-359          UCGG.UUCCGGUUCACGUCUGAUGC.......................UCGCAGGUCAC............................................................GCG.CAGGCGACCCGGCG.GCC
JGI12630J15595_10175159/290-236         UCGG.UUCCGGUUCACGUCUGAUGC.......................UCGCAGGUCAC............................................................GCG.CAGGCGACCCGGCG.GCC
JGI12682J13319_1063338/232-286          UCGG.UUCCGGUUCACGUCUGAUGC.......................UCGCAGGUCAC............................................................GCG.CAGGCGACCCGGCG.GCC
JGI20180J14839_1008125/143-208          GCGG.UACCGGUUCACGUCACGACGGCCAGCCCC..............GACC..........................................................GGGGC.CCGGCUAGCGGCGACCCGGCG.ACC
JGI12712J15308_10202108/470-415         GCGG.UACCGGUUCACGUC.CCGUGCAGC...................UAGC...............................................................GCAGCACGGUGGCGACCCGGCG.ACC
NZ_JOBE01000014.1/122236-122189         UCGG.CCCCGGUUCACGCUCGUCGC.......................AACCC..................................................................GCGGA.AGCGACCCGGA..GCC
NZ_AZSS01000360.1/24911-24864           UCGG.CCCCGGUUCACGUCUUCCGC.......................AAUCC..................................................................GCGG.AGGCGACCCGGU..GCC
NZ_JOGX01000011.1/107370-107323         UCGG.CCCCGGUUCACGUCCGCCGC.......................AACCC..................................................................GCGGC.GACGACCCGGC..GCC
NZ_JOHZ01000002.1/13150-13197           UCGG.CCCCGGUUCACGUCCGCCGC.......................AACCC..................................................................GCGGC.GACGACCCGGC..GCC
NZ_JOFO01000002.1/183750-183703         UCGG.CCCCGGUUCACGUCCGCCGC.......................AACCC..................................................................GCGGC.GACGACCCGGU..GCC
NZ_JNZT01000101.1/3778-3731             UCGG.CCCCGGUUCACGUCCGCCGC.......................AACCC..................................................................GCGGC.GACGACCCGGA..GCC
NZ_KQ031391.1/2026125-2026078           CAGG.CUCCGGUUCACGUCGUCGC........................GACAU...................................................................GCGGCGGCGACCCGGCG.GCC
NZ_KI912266.1/2655277-2655323           GAGG.CUCCGGUUCACGUCGUCGC........................GGCU....................................................................GCGACGGCGACCCGGCG.GCC
NZ_AXWO01000001.1/345857-345815         GCGG.UACCGGUUCACGGCCCA..........................GCAA......................................................................UGCGCCGACCCGGCG.ACC
NZ_AZWJ01000013.1/135671-135726         CCGG.UUCCGGUUCACGCCCAUCCGUCG....................UACAC...............................................................CUGCGGCCGGGCGACCCGGCG.ACC
NZ_KB894983.1/51486-51431               CCGG.UUCCGGUUCACGCCCAUCCGUCG....................UACAC...............................................................CUGCGGCCGGGCGACCCGGCG.ACC
NZ_AUKU01000004.1/50781-50726           CCGG.UUCCGGUUCACGCCCAUCCGUCG....................UACACC..............................................................CG.CGGCCGGGCGACCCGGCG.ACC
NZ_AZWM01000001.1/50720-50665           CCGG.UUCCGGUUCACGCCCAUCCGUCG....................UACACC..............................................................CG.CGGCCGGGCGACCCGGCG.ACC
NZ_AZWC01000002.1/50728-50673           CCGG.UUCCGGUUCACGCCCAUCCGUCG....................UACACC..............................................................CG.CGGCCGGGCGACCCGGCG.ACC
NC_006361.1/1164117-1164159             UCGG.UUCCGGUUCACGUUCAC..........................GCCC......................................................................GUGGGCGACCCGGCG.ACC
NC_008146.1/4140648-4140593             UCGG.UUCCGGUUCACGCCCACCUCA..GC..................GCAG..............................................................GUCAUGAGC.GGGCGACCCGGCG.GCC
NZ_JQKU01000014.1/205976-206017         UCGG.UUCCGGUUCACGUCCGA..........................AUAA......................................................................UCGGGCGACCCGGC..GCC
NZ_JXST01000033.1/15173-15132           UCGG.UUCCGGUUCACGUCCGA..........................AUAA......................................................................UCGGGCGACCCGGC..GCC
NZ_KB911477.1/59673-59714               UCGG.UUCCGGUUCACGUCCGA..........................AUUC......................................................................UCGGGCGACCCGGC..GCC
NZ_JMLM01000001.1/15820-15779           UCGG.UUCCGGUUCACGUCCGA..........................AUUC......................................................................UCGGGCGACCCGGC..GCC
NZ_JOJF01000034.1/15463-15396           UCGG.UUCCGGUUCACGUCCAGCACGGCAGCACGGC............AGAUACA.....................................................GCCGUGG.GCCG....GGGCGACCCGG.G.GCC
NZ_BAGM01000030.1/22539-22606           UCGG.UUCCGGUUCACGUCCAUCAAGGCAGCACGGC............AGAUUCC.....................................................GCCGUGG.GCUC....GGGCGACCCGG.G.GCC
NZ_BAFQ01000044.1/45685-45752           UCGG.UUCCGGUUCACGUCCAUCACGGCAGCACGGC............AGAUACC.....................................................GCCGUGC.GCGC....GGGCGACCCGG.G.GCC
NZ_BAFW01000042.1/8980-9047             UCGG.UUCCGGUUCACGUCCAUGACGGCAGCACGGC............AGAUACA.....................................................GCCGUG.UGCUC....GGGCGACCCGG.G.GCC
HBC_scaff_10249466/482-527              GCGGUUGCCGGUUCACGUCCGCC.........................ACAGG....................................................................GGCGGUCGACCCGG.G.GCC
HBC_scaff_10219859/180-135              GCGGUUGCCGGUUCACGUCCGCC.........................ACAGG....................................................................GGCGGUCGACCCGG.G.GCC
HBC_scaff_10141359/127-82               GCGGUUGCCGGUUCACGUCCGCC.........................ACAGG....................................................................GGCGGUCGACCCGG.G.GCC
HBC_scaff_10035491/3410-3455            GCGGUUGCCGGUUCACGUCCGCC.........................ACAGG....................................................................GGCGGUCGACCCGG.G.GCC
HBC_ctgs_1141466/482-527                GCGGUUGCCGGUUCACGUCCGCC.........................ACAGG....................................................................GGCGGUCGACCCGG.G.GCC
NC_018720.1/1594861-1594816             GCGGUUGCCGGUUCACGUCCGCC.........................ACAGG....................................................................GGCGGUCGACCCGG.G.GCC
NZ_KQ033885.1/1408476-1408431           GCGGUUGCCGGUUCACGUCCGCC.........................ACAGG....................................................................GGCGGUCGACCCGG.G.GCC
NZ_AWUO01000001.1/280667-280622         GCGGUUGCCGGUUCACGUCCGCC.........................ACAGG....................................................................GGCGGUCGACCCGG.G.GCC
BGMT1_NODE_527181/9150-9105             GCGGUUGCCGGUUCACGUCCGCC.........................ACAGG....................................................................GGCGGUCGACCCGG.G.GCC
HBC_scaff_10015902/112-67               GCGGUUGCCGGUUCACGUCCGCC.........................ACAGG....................................................................GGCGGUCGACCCGG.G.GCC
HBC_scaff_10298050/68-23                GCGGUUGCCGGUUCACGUCCGCC.........................ACAGG....................................................................GGCGGUCGACCCGG.G.GCC
NZ_AWUN01000004.1/167539-167494         GCGGUUGCCGGUUCACGUCCGCC.........................ACAGG....................................................................GGCGGUCGACCCGG.G.GCC
NZ_KQ034040.1/1594375-1594330           GCGGUUACCGGUUCACGUCCGCC.........................ACAGG....................................................................GGCGGUCGACCCGG.G.GCC
NZ_CCBF010000004.1/15106-15057          UCGG.UCCCGGUUCACGUCC.CCGCGC.....................AUUA.................................................................GAUCGGUGGGCGACCCGG...GCC
NZ_KB892705.1/457958-457995             UCGG.UCCCGGUUCACGUCCA...........................UCU........................................................................UGGGCGACCCGG...GCC
JGI24736J21556_1296931/194-150          UCGG.UUCCGGUUCACGUCCUCA.........................UCUC.....................................................................UGUGGGCGACCCGGCG.ACC
NZ_BAGB01000018.1/17431-17475           UCGG.UUCCGGUUCACGUCCUCA.........................UCUC.....................................................................UGUGGGCGACCCGGCG.ACC
NZ_CP006850.1/1393179-1393243           UCGG.UUCCGGUUCACGUCCACUACGGCCGCACGGC............ACAUC.......................................................GCUGUG.GGCC.....GGGCGACCCGG.G.GCC
NZ_BAGA01000038.1/57963-58015           UCGG.UCCCGGUUCACGUCCCGAUC.......................ACGAAAAC...............................................................GAUCUGGGCGACCCGGCG.GCC
NZ_KB908258.1/178589-178551             UCGG.UCCCGGUUCACGUCC............................ACACGC......................................................................GGGCGACCCGG...GCC
NZ_AUWS01000091.1/11274-11310           UCGG.UCCCGGUUCACGUCC............................ACAG........................................................................GGGCGACCCGG...GCC
NZ_JH814764.1/15543-15500               UCGG.UCCCGGUUCACGUCC............................AUCUGAAUUGC.................................................................GGGCGACCCGG...GCC
NZ_CCBG010000002.1/2131282-2131325      UCGG.UCCCGGUUCACGUCC............................AUCUGAAUUGC.................................................................GGGCGACCCGG...GCC
NZ_LDCO01000024.1/85147-85190           UCGG.UCCCGGUUCACGUCC............................AUCUGAAUUGC.................................................................GGGCGACCCGG...GCC
NZ_AUEQ01000008.1/477987-478030         UCGG.UCCCGGUUCACGUCC............................AUCCGAAUUGC.................................................................GGGCGACCCGG...GCC
NZ_HG322952.1/15319-15283               UCGG.UCCCGGUUCACGUCC............................GUGC........................................................................GGGCGACCCGG...GCC
NZ_JTJW01000009.1/15412-15343           UCGG.UCCCGGUUCACGUCCGCG.UACGUGAGGAGCG...........CAUG.......................................................CGCUCGAAAUGAUCUGCGGGCGACCCGG...GCC
NZ_JTLZ01000009.1/15489-15420           UCGG.UCCCGGUUCACGUCCGCG.UACGUGAGGAGCG...........CAUG.......................................................CGCUCGAAAUGAUCUGCGGGCGACCCGG...GCC
NZ_JIAW01000013.1/210744-210800         UCGG.UUCCGGUUCACGCUCGAAAGCC.....................AUCAGGUUAG...........................................................GGC..UCGGGCGACCCGGCG.ACC
NZ_LK021339.1/855681-855737             UCGG.UUCCGGUUCACGUUCGA....AGACU.................CCCA.............................................................GGUCUGGGCUCGGGCGACCCGGCG.GCC
botACOD_F64RS5002I4I65/261-317          UCGG.UUCCGGUUCACGCUCGA....AGACU.................CCCA.............................................................GGUCUGGGCUCGGGCGACCCGGCG.GCC
NZ_JQLT01000006.1/352100-352156         UCGG.UUCCGGUUCACGCUCGA....AGACU.................CCCA.............................................................GGUCUGGGCUCGGGCGACCCGGCG.GCC
NZ_CP010519.1/2455492-2455447           UCGG.CCCCGGUUCACGCC.CCGC........................AAUCC...................................................................GCGCAGGCGACCCGGU..GCC
NZ_AGBF01000094.1/21824-21778           UCGG.UCCCGGUUCACGCACCCGU........................AUCCC...................................................................GCGGUGGCGACCCGGU..GCC
NZ_CM002271.1/1971747-1971701           UCGG.CCCCGGUUCACGUGAGCGC........................AAACC...................................................................GCGCGUACGACCCGGC..GCC
NZ_JTCK01000075.1/132364-132410         UCGG.CCCCGGUUCACGUGAGCGC........................AAACC...................................................................GCGCGUACGACCCGGC..GCC
NZ_KB898222.1/216996-216950             UCGG.CCCCGGUUCACGUGUGCGC........................AAACC...................................................................GCGUGUGCGACCCGGC..GCC
NZ_KN549149.1/230060-230014             UCGG.CCCCGGUUCACGUGUGCGC........................AAACC...................................................................GCGUGUGCGACCCGGC..GCC
NZ_LAYX01000047.1/37184-37138           UCGG.CCCCGGUUCACGUGUGCGC........................AAACC...................................................................GCGUGUGCGACCCGGC..GCC
NZ_FR873700.1/1935399-1935353           UCGG.CCCCGGUUCACGUGUGCGC........................AAACC...................................................................GCGUGUGCGACCCGGC..GCC
NZ_JOHX01000005.1/52128-52082           UCGG.CCCCGGUUCACGUGUGCGC........................AAACC...................................................................GCGUGUGCGACCCGGC..GCC
NZ_JHDU01000001.1/64349-64303           UCGG.CCCCGGUUCACGUGUGCGC........................AAACC...................................................................GCGUGUGCGACCCGGC..GCC
NZ_KB890732.1/167437-167483             UCGG.CCCCGGUUCACGUGUGCGC........................AAACC...................................................................GCGUGUGCGACCCGGC..GCC
NZ_JOII01000005.1/181272-181318         UCGG.CCCCGGUUCACGUGUGCGC........................AAACC...................................................................GCGUGUGCGACCCGGC..GCC
NZ_KL591007.1/217831-217785             UCGG.CCCCGGUUCACGCACGGGC........................AUCCC...................................................................GCCCGGGCGACCCGGC..GCC
NZ_GG657758.1/2542467-2542421           UCGG.CCCCGGUUCACGCUCCCGC........................ACCGA...................................................................GCGGUGGCGACCCGGA..GCC
NC_021985.1/5785307-5785353             UCGG.CUCCGGUUCACGCCUCCGC........................ACCCC...................................................................GCGAAUGCGACCCGGC..GCC
NZ_LARV01000129.1/3104-3150             UCGG.UCCCGGUUCACGCUCCCGC........................AUCCC...................................................................GCGGAGGCGACCCGGC..ACC
NZ_JOIZ01000006.1/380113-380159         CCGG.CCCCGGUUCACGCUCCCGC........................ACCCC...................................................................GCGGAUGCGACCCGGU..GCC
NZ_KN039947.1/1557714-1557668           UCGG.CUCCGGUUCACGCGCCCGC........................AUCCC...................................................................GCGGAAGCGACCCGGC..GCC
NZ_JRHJ01000022.1/32900-32854           UCGG.CUCCGGUUCACGCGCUCGC........................AUCCC...................................................................GCGGACGCGACCCGGC..GCC
NZ_JNZD01000033.1/54400-54354           UCGG.CCCCGGUUCACGCAUCCGC........................AUCCA...................................................................GCGGCGGCGACCCGGC..GCC
NZ_KB891850.1/297153-297200             UCGG.CUCCGGUUCACGCUCCCGC........................AAAUCC..................................................................GCGUCUGCGACCCGGC..GCC
NZ_JNFP01000059.1/32133-32183           UCGG.CUCCGGUUCACGUUCCCGCG.......................AUUCCG.................................................................CGCGUGAGCGACCCGGCG.GCC
NC_018681.1/1432741-1432791             UCGG.CUCCGGUUCACGUUCCCGCG.......................AUUCCA.................................................................CGCGCGAGCGACCCGGCG.GCC
NZ_BAGH01000084.1/1857-1906             UCGG.CUCCGGUUCACGUUCCCGCG.......................AUUCC..................................................................CGCGCGAGCGACCCGGCG.GCC
NZ_BARF01000069.1/97-142                UCGG.CCCCGGUUCACGCGACCGC........................ACCC....................................................................GCGGCAGCGACCCGGC..GCC
NZ_JNXE01000037.1/11799-11844           UCGG.CCCCGGUUCACGCGACCGC........................ACCC....................................................................GCGGCAGCGACCCGGC..GCC
JGI24739J22299_10657377/184-230         UCGG.CCCCGGUUCACGCCCCUGC........................ACCCC...................................................................GCGGGAGCGACCCGGU..GCC
JGI24736J21556_1144543/314-268          UCGG.CCCCGGUUCACGCCCCUGC........................ACCCC...................................................................GCGGGAGCGACCCGGC..GCC
NZ_JODC01000003.1/34066-34020           UCGG.CCCCGGUUCACGCCCCUGC........................ACCCC...................................................................GCGGGAGCGACCCGGC..GCC
NZ_KN050746.1/104683-104729             UCGG.CCCCGGUUCACGCCCCCGC........................AGCCC...................................................................GCGGGGGCGACCCGGU..GCC
NC_020504.1/3469508-3469462             UCGG.CCCCGGUUCACGCCCCCGC........................ACCCC...................................................................GCGAUGGCGACCCGGU..GCC
NZ_JOBZ01000107.1/4806-4852             UCGG.CCCCGGUUCACGCCCCCGC........................AGCCC...................................................................GCGAUGGCGACCCGGU..GCC
NZ_LBDA01000053.1/10440-10486           UCGG.CCCCGGUUCACGUCUCCGC........................AGCCC...................................................................GCGGCGGCGACCCGGC..GCC
NZ_JOFU01000018.1/82877-82831           UCGG.CCCCGGUUCACGUCCCCGC........................AGCCC...................................................................GCGGCGGCGACCCGGA..GCC
NZ_CP009438.1/5215800-5215846           UCGG.CCCCGGUUCACGCUGCCGC........................ACCCC...................................................................GCGGAAGCGACCCGGU..GCC
NZ_JOFW01000021.1/12706-12752           UCGG.CCCCGGUUCACGCUCCCGC........................ACCCC...................................................................GCGGAGGCGACCCGGC..GCC
NZ_JOIU01000003.1/182946-182992         UCGG.CCCCGGUUCACGCUCCCGC........................ACCCC...................................................................GCGGCGGCGACCCGGA..GCC
NZ_JOIA01000044.1/3117-3163             UCGG.CUCCGGUUCACGUCUCCGC........................AUCCC...................................................................GCGGUGGCGACCCGGC..GCC
NZ_KI601353.1/78686-78640               UCGG.CCCCGGUUCACGCCCCCGC........................AGCCC...................................................................GCGGCGGCGACCCGGC..GCC
NZ_LAVA01000109.1/30407-30361           UCGG.CCCCGGUUCACGCCUCCGC........................AUCCC...................................................................GCGGCAGCGACCCGGU..GCC
NZ_JOHW01000005.1/528394-528440         UCGG.CUCCGGUUCACGCUCCCGU........................AUCCC...................................................................GCGGCGGCGACCCGGC..GCC
NZ_JOIF01000027.1/9376-9423             UCGG.CCCCGGUUCACGCUCCCGC........................AUUCCC..................................................................GCGGUGGCGACCCGGC..GCC
NZ_JOFS01000024.1/108312-108266         UCGG.CCCCGGUUCACGCUCCCGC........................AUCCC...................................................................GCGGUUGCGACCCGGC..GCC
NZ_JOGP01000011.1/82995-82949           UCGG.CCCCGGUUCACGCUCCCGC........................AUCCC...................................................................GCGGUGGCGACCCGGC..GCC
NZ_KB911781.1/84488-84442               UCGG.CCCCGGUUCACGCUCCCGC........................AUCCC...................................................................GCGGCGGCGACCCGGC..GCC
NZ_CP012382.1/5413021-5413067           UCGG.CUCCGGUUCACGCUCCCGC........................AUCCC...................................................................GCGGCGGCGACCCGGC..GCC
NZ_JOHJ01000018.1/81408-81362           UCGG.CUCCGGUUCACGCUCCCGC........................AUCCC...................................................................GCGGCGGCGACCCGGC..GCC
NZ_AUKV01000028.1/12811-12857           UCGG.CUCCGGUUCACGCUCCCGC........................AUCCC...................................................................GCGGCGGCGACCCGGC..GCC
NZ_JOHU01000015.1/140224-140270         UCGG.CUCCGGUUCACGCUCCCGC........................AUCCC...................................................................GCGGCGGCGACCCGGC..GCC
NZ_JOGJ01000004.1/81960-81914           UCGG.CUCCGGUUCACGCUCCCGC........................AUCCC...................................................................GCGGCGGCGACCCGGC..GCC
NZ_KL585965.1/42291-42337               UCGG.CUCCGGUUCACGCUCCCGC........................AUCCC...................................................................GCGGCGGCGACCCGGC..GCC
NZ_JOHL01000041.1/81671-81625           UCGG.CUCCGGUUCACGCUCCCGC........................AUCCC...................................................................GCGGCGGCGACCCGGC..GCC
NZ_JOGV01000023.1/19434-19388           UCGG.CUCCGGUUCACGCUCCCGC........................AUCCC...................................................................GCGGCGGCGACCCGGC..GCC
NZ_AMLP01000083.1/20043-19997           UCGG.CUCCGGUUCACGCUCCCGC........................AUCCC...................................................................GCGGCGGCGACCCGGC..GCC
NZ_BBNN01000020.1/195717-195763         UCGG.CUCCGGUUCACGCUCCCGC........................AUCCC...................................................................GCGGCGGCGACCCGGC..GCC
NZ_KB405078.1/426028-425982             UCGG.CUCCGGUUCACGCCCCCGC........................AUCCC...................................................................GCGACGGCGACCCGGC..GCC
JGI12419J13241_1020528/551-597          UCGG.CUCCGGUUCACGCCCCCGC........................AUCCC...................................................................GCGGCGGCGACCCGGC..GCC
NZ_JOHV01000024.1/31603-31557           UCGG.CUCCGGUUCACGUCCCCGC........................AUCCC...................................................................GCGGCGGCGACCCGGC..GCC
NZ_JOIY01000004.1/81877-81831           UCGG.CCCCGGUUCACGUCCCCGC........................AUCCC...................................................................GCGGCGGCGACCCGGC..GCC
NZ_JFCB01000017.1/75109-75155           UCGG.CCCCGGUUCACGCUCCCGC........................ACCCC...................................................................GCGGCAGCGACCCGGU..GCC
NZ_JH164850.1/42480-42434               UCGG.CCCCGGUUCACGCUCCCGC........................ACCCC...................................................................GCGGCAGCGACCCGGC..GCC
NZ_KE354178.1/20405-20451               UCGG.CCCCGGUUCACGCUCCCGC........................ACCCC...................................................................GCGGCAGCGACCCGGC..GCC
NZ_JYJH01000019.1/85068-85114           UCGG.CUCCGGUUCACGCUCCCGC........................ACCCC...................................................................GCGGCAGCGACCCGGC..GCC
NZ_KL579021.1/79524-79570               UCGG.CUCCGGUUCACGCUCCCGC........................ACCCC...................................................................GCGGCAGCGACCCGGC..GCC
NZ_JJOH01000021.1/109043-109089         UCGG.CUCCGGUUCACGCUCCCGC........................ACCCC...................................................................GCGGCAGCGACCCGGC..GCC
NZ_JODG01000016.1/75647-75601           UCGG.CUCCGGUUCACGCUCCCGC........................ACCCC...................................................................GCGGUGGCGACCCGGC..GCC
NZ_JNXI01000026.1/85292-85246           UCGG.CUCCGGUUCACGCUCCCGC........................ACCCC...................................................................GCGGCGGCGACCCGGC..GCC
NZ_CM002285.1/2981947-2981901           UCGG.CUCCGGUUCACGCUCCCGC........................ACCCC...................................................................GCGGCGGCGACCCGGC..GCC
NZ_CP010849.1/5238904-5238950           UCGG.CUCCGGUUCACGCCUCCGC........................AACCC...................................................................GCGGCUGCGACCCGGC..GCC
NZ_JODT01000015.1/134233-134279         UCGG.CUCCGGUUCACGCCUUCGC........................AUCCC...................................................................GCGGCAGCGACCCGGC..GCC
NZ_JOBD01000030.1/53632-53678           UCGG.CCCCGGUUCACGCCUCCGC........................AUCCC...................................................................GCGGCAGCGACCCGGC..GCC
NZ_JNXK01000056.1/9606-9652             UCGG.CUCCGGUUCACGCCUCCGC........................AUCCC...................................................................GCGGCAGCGACCCGGC..GCC
NC_017765.1/7332293-7332339             UCGG.CUCCGGUUCACGCCUCCGC........................AUCCC...................................................................GCGGCAGCGACCCGGC..GCC
NZ_JOAW01000048.1/11208-11254           UCGG.CUCCGGUUCACGCUCGCGC........................ACCCC...................................................................GCGUCAGCGACCCGGC..GCC
NZ_KL575053.1/113652-113698             UCGG.CUCCGGUUCACGCUCCCGC........................ACCCC...................................................................GCGUCAGCGACCCGGC..GCC
NZ_JOJB01000039.1/22019-21973           UCGG.CUCCGGUUCACGCUCCCGC........................ACCCC...................................................................GCGUCAGCGACCCGGC..GCC
NZ_LFNT01000024.1/76388-76342           UCGG.CUCCGGUUCACGCUCCCGC........................ACCCC...................................................................GCGUCAGCGACCCGGC..GCC
NZ_GG657757.1/6015810-6015856           UCGG.CUCCGGUUCACGCUCCCGC........................AUCCC...................................................................GCGUCAGCGACCCGGC..GCC
JGI25153J46596_10164792/356-310         UCGG.CUCCGGUUCACGCUCCCGC........................AUCCC...................................................................GCGUCUGCGACCCGGC..GCC
NZ_JOFH01000019.1/80214-80168           UCGG.CUCCGGUUCACGCUCCCGC........................AUCCC...................................................................GCGGCUGCGACCCGGC..GCC
NZ_JODU01000015.1/85909-85863           UCGG.CUCCGGUUCACGCUCCCGC........................AUCCC...................................................................GCGGCUGCGACCCGGC..GCC
NZ_JODM01000021.1/27707-27753           UCGG.CUCCGGUUCACGCUCCCGC........................AUCCC...................................................................GCGGCUGCGACCCGGC..GCC
NZ_AHGS01000015.1/31365-31319           UCGG.CUCCGGUUCACGCUCCCGC........................AUCCC...................................................................GCGGCUGCGACCCGGC..GCC
NZ_APIV01000026.1/82178-82132           UCGG.CUCCGGUUCACGCUCCCGC........................AUCCC...................................................................GCGGCUGCGACCCGGC..GCC
NZ_CP009313.1/5012088-5012134           UCGG.CUCCGGUUCACGCUCCCGC........................AUCCC...................................................................GCGGCUGCGACCCGGC..GCC
NZ_AEYX01000041.1/322182-322228         UCGG.CUCCGGUUCACGCCUCCGC........................AUCCC...................................................................GCGGCUGCGACCCGGC..GCC
NZ_JOEV01000019.1/107133-107087         UCGG.CUCCGGUUCACGCUUCCGC........................AUCCC...................................................................GCGGCUGCGACCCGGC..GCC
NZ_JXWX01000006.1/87051-87005           UCGG.CUCCGGUUCACGCUUCCGC........................AUCCC...................................................................GCGGCUGCGACCCGGC..GCC
NZ_JNXF01000037.1/33108-33153           UCGG.CUCCGGUUCACGC.UCCGC........................AUCCC...................................................................GCGGCUGCGACCCGGC..GCC
NZ_JODI01000003.1/207039-207085         UCGG.CUCCGGUUCACGCUUCCGC........................AUCCC...................................................................GCGGCUGCGACCCGGC..GCC
NZ_JOJE01000033.1/28750-28796           UCGG.CUCCGGUUCACGCUUCCGC........................AUCCC...................................................................GCGGUCGCGACCCGGC..GCC
NZ_JODX01000005.1/199204-199158         UCGG.CUCCGGUUCACGCUUCCGC........................AUCCC...................................................................GCGGCCGCGACCCGGC..GCC
NZ_JUIG01000017.1/189710-189755         UCGG.CUCCGGUUCACGCCCCCGC........................ACCC....................................................................GCGGCGGCGACCCGGC..GCC
NZ_JOCA01000016.1/83466-83511           UCGG.CCCCGGUUCACGCCCCCGC........................ACCC....................................................................GCGGCAGCGACCCGGU..GCC
NZ_JNWJ01000028.1/22848-22893           UCGG.CCCCGGUUCACGCU.CCGC........................AGCCC...................................................................GCGGCAGCGACCCGGU..GCC
NZ_JNXP01000009.1/359142-359189         UCGG.CUCCGGUUCACGCACCCGC........................AUUCCC..................................................................GCGGUGGCGACCCGGC..GCC
NZ_JOEY01000004.1/144771-144725         UCGG.CUCCGGUUCACGCCUCCGC........................AAUCC...................................................................GCGGUUGCGACCCGGC..GCC
NZ_JNXR01000028.1/85192-85146           UCGG.CUCCGGUUCACGUUCCCGC........................AUCCC...................................................................GCGGCAGCGACCCGGC..GCC
NZ_AEJC01000389.1/1739-1785             UCGG.CUCCGGUUCACGCUUUCGC........................AGCCC...................................................................GCGACAGCGACCCGGC..GCC
NZ_KL997422.1/1322338-1322384           UCGG.CUCCGGUUCACGCUCUCGC........................AGCCC...................................................................GCGACAGCGACCCGGC..GCC
NZ_LACL01000016.1/93527-93481           UCGG.CUCCGGUUCACGCUCUCGC........................AUCCC...................................................................GCGGCAGCGACCCGGC..GCC
NZ_LBMU01000062.1/24986-24941           UCGG.UCCCGGUUCACGCC.CCGC........................AGCCC...................................................................GCGACGGCGACCCGGU..GCC
NZ_KB891987.1/887555-887601             UCGG.CCCCGGUUCACGC.CCCGC........................AAGCCC..................................................................GCGGCAGCGACCCGGC..GCC
NZ_KB846749.1/16622-16576               UCGG.CCCCGGUUCACGUGCGCGC........................AUCCC...................................................................GCGCGUGCGACCCGGC..GCC
NZ_KI911521.1/22367-22321               UCGG.CCCCGGUUCACGUGCGCGC........................AUCCC...................................................................GCGCGUGCGACCCGGC..GCC
NZ_CM002280.1/2660451-2660406           UCGG.CCCCGGUUCACGUACGAGC........................AUCC....................................................................GCGCGUGCGACCCGGC..GCC
NZ_CM000950.1/2585594-2585547           UCGG.CCCCGGUUCACGUACGAGC........................AUCCCC..................................................................GCCCGUGCGACCCGGU..GCC
NZ_JOCB01000025.1/28339-28293           UCGG.CCCCGGUUCACGCGUCCGC........................AUCCC...................................................................GCGUCCGCGACCCGGC..GCC
NZ_JOAP01000030.1/60155-60109           UCGG.CCCCGGUUCACGCAUCCGC........................AUCCC...................................................................GCGCCUGCGACCCGGU..GCC
NZ_JOGW01000010.1/24341-24387           UCGG.CCCCGGUUCACGCAUCCGC........................AUCCC...................................................................GCGUCUGCGACCCGGU..GCC
NZ_JNXT01000031.1/28596-28642           UCGG.CCCCGGUUCACGCAUCCGC........................AUCCC...................................................................GCGUCUGCGACCCGGU..GCC
NZ_ASHX01000001.1/682175-682129         UCGG.CCCCGGUUCACGCACCCGC........................AUCCC...................................................................GCGGGGGCGACCCGGA..GCC
NZ_AEJB01000521.1/12742-12788           UCGG.CCCCGGUUCACGCACCCGC........................AUCCC...................................................................GCGGAGGCGACCCGGA..GCC
NZ_AJJM01000112.1/4156-4202             UCGG.CCCCGGUUCACGCACCCGC........................AUCCC...................................................................GCGGAGGCGACCCGGA..GCC
NZ_KB913030.1/5096632-5096678           UCGG.CCCCGGUUCACGCACCCGC........................AUCCC...................................................................GCGCGUGCGACCCGGU..GCC
NZ_KB897776.1/219651-219605             UCGG.CCCCGGUUCACGCACCCGC........................AUCCC...................................................................GCGCGUGCGACCCGGC..GCC
NZ_JOJM01000058.1/37844-37798           UCGG.CCCCGGUUCACGCACCCGC........................AUCCC...................................................................GCGCGUGCGACCCGGA..GCC
NZ_JOCD01000378.1/4063-4017             UCGG.CCCCGGUUCACGCGCCCGC........................AUCCC...................................................................GCCGACGCGACCCGGA..GCC
NZ_JOHG01000018.1/89216-89169           UCGG.CCCCGGUUCACGGCCCCGC........................ACUUCC..................................................................GCGUGGACGACCCGGC..GCC
NZ_JOIP01000013.1/94481-94528           UCGG.CCCCGGUUCACGGCCCCGC........................ACACCC..................................................................GCGUGGACGACCCGGC..GCC
NZ_JOCW01000015.1/159046-158999         UCGG.CCCCGGUUCACGGCCCCGC........................ACACCC..................................................................GCGUGGACGACCCGGC..GCC
NZ_JNXG01000002.1/1072335-1072381       UCGG.CCCCGGUUCACGGACGCGC........................AAUCA...................................................................GCGCGAACGACCCGGA..GCC
NZ_JOAB01000003.1/225755-225709         UCGG.UCCCGGUUCACGGACGCGC........................AAUCC...................................................................GCGCGAACGACCCGGA..ACC
NC_016114.1/2388748-2388702             UCGG.UCCCGGUUCACGGACGCGC........................AAUCC...................................................................GCGCGAACGACCCGGA..ACC
NZ_KL589835.1/240377-240423             UCGG.UCCCGGUUCACGGACGCGC........................AAUCC...................................................................GCGCGUACGACCCGGA..GCC
NZ_JYBE01000037.1/33072-33119           UCGG.CCCCGGUUCACGGCCCCGC........................AAAUCC..................................................................GCGCGGACGACCCGGU..GCC
NZ_KB890948.1/91657-91704               UCGG.CCCCGGUUCACGGCCGCGC........................AAAUCC..................................................................GCGCGGACGACCCGGA..GCC
NZ_ARPF01000003.1/344832-344879         UCGG.CCCCGGUUCACGGCCGCGC........................AAAUCC..................................................................GCGCGGACGACCCGGA..GCC
NZ_CBRG010000147.1/14666-14712          UCGG.CCCCGGUUCACGGACACGC........................AAUCC...................................................................GCGUGUACGACCCGGC..GCC
NZ_KB891605.1/147812-147858             UCGG.CCCCGGUUCACGGACGCGC........................AAUCC...................................................................GCGCGUACGACCCGGU..GCC
NZ_KB891774.1/108968-109014             UCGG.CCCCGGUUCACGGACGCGC........................AAUCC...................................................................GCGCGUACGACCCGGU..GCC
NZ_KL585392.1/37506-37460               UCGG.CCCCGGUUCACGGACGCGC........................AAUCC...................................................................GCGCGUGCGACCCGGC..GCC
NZ_AZVE01000001.1/87318-87272           UCGG.CCCCGGUUCACGGACGCGC........................AAUCC...................................................................GCGCGUGCGACCCGGC..GCC
NC_015953.1/5035066-5035112             UCGG.CCCCGGUUCACGGACGCGC........................AAUCC...................................................................GCGCGUGCGACCCGGC..GCC
NZ_KB892001.1/325904-325950             UCGG.CCCCGGUUCACGGACGCGC........................AAUCC...................................................................GCGCGUACGACCCGGC..GCC
NZ_JOAZ01000017.1/419289-419335         UCGG.CCCCGGUUCACGGACGCGC........................AAUCC...................................................................GCGCGUGCGACCCGGA..GCC
NZ_AGSW01000051.1/66077-66123           UCGG.CCCCGGUUCACGGCCGCGC........................AAUCC...................................................................GCGCGGACGACCCGGC..GCC
NZ_JOEM01000014.1/146064-146018         UCGG.CCCCGGUUCACGGCCGCGC........................AAUCC...................................................................GCGCGGACGACCCGGC..GCC
NZ_KB891296.1/481794-481748             UCGG.CCCCGGUUCACGGCCGCGC........................AAUCC...................................................................GCGCGGACGACCCGGC..GCC
NC_021177.1/5700829-5700875             UCGG.CCCCGGUUCACGGCCGCGC........................AAUCC...................................................................GCGCGGACGACCCGGC..GCC
NZ_KQ257779.1/81970-81924               UCGG.CCCCGGUUCACGGCCGCGC........................AAUCC...................................................................GCGCGGACGACCCGGC..GCC
NZ_GL877172.1/2772173-2772127           UCGG.CCCCGGUUCACGGCCGCGC........................AAUCC...................................................................GCGCGGACGACCCGGC..GCC
NZ_KB899000.1/100558-100512             UCGG.CCCCGGUUCACGGCCGCGC........................AAUCC...................................................................GCGCGGACGACCCGGC..GCC
NZ_JXUQ01000001.1/5787746-5787792       UCGG.CCCCGGUUCACGGCCGCGC........................AAUCC...................................................................GCGCGGACGACCCGGC..GCC
NZ_JOED01000008.1/96199-96245           UCGG.CCCCGGUUCACGGCCGCGC........................AAUCC...................................................................GCGCGGACGACCCGGA..GCC
NZ_JNXS01000009.1/156824-156778         UCGG.CCCCGGUUCACGGCCGCGC........................AAUCC...................................................................GCGUGGACGACCCGGC..GCC
NZ_LATD01000035.1/9464-9510             UCGG.CUCCGGUUCACGUACGAGC........................AAUCC...................................................................GCGCGUGCGACCCGGC..GCC
NZ_JODF01000062.1/10265-10311           UCGG.CCCCGGUUCACGUACGAGC........................AAUCC...................................................................GCGCGUACGACCCGGC..GCC
NZ_AUBE01000011.1/189557-189511         UCGG.CCCCGGUUCACGUCCGCGC........................AAUCC...................................................................GCGCGAGCGACCCGGC..GCC
NZ_JOGZ01000006.1/230008-229961         UCGG.CCCCGGUUCACGGAUGCGC........................AAAUCC..................................................................GCGCGUACGACCCGGC..GCC
NZ_JOJO01000001.1/783410-783457         UCGG.CCCCGGUUCACGGAUGCGC........................AAAUCC..................................................................GCGCGUACGACCCGGC..GCC
NZ_JQJU01000001.1/779795-779842         UCGG.CCCCGGUUCACGGAUGCGC........................AAAUCC..................................................................GCGCGUACGACCCGGC..GCC
NZ_JOHR01000018.1/2619-2572             UCGG.UCCCGGUUCACGUACGCGC........................AACACG..................................................................GCGCGUGCGACCCGGA..GCC
NZ_KB822580.1/117055-117099             UCGG.UUCCGGUUCACGUCU.CGC........................AUCC....................................................................GCGUAGACGACCCGGC..GCC
JGI20200J14955_1027293/434-379          CCGG.UACCGGUUCACGUCCGCUAUCCAGGGA................UUU.............................................................UCCCGA......GGGCGACCCGGCG.ACC
JGI20202J14951_1065050/200-255          CCGG.UACCGGUUCACGUCCGCUAUCCAGGGA................UUU.............................................................UCCCGA......GGGCGACCCGGCG.ACC
JGI12273J12029_10877295/59-107          UCGG.UUCCGGUUCACGUCCACGCG.......................CUAA...................................................................CGCAAGGGCGACCCGGCG.ACU
JGI12397J12024_1240506/83-131           UCGG.UUCCGGUUCACGUCCGCGCG.......................CUAA...................................................................CGCAAGGGCGACCCGGCG.GCU
JGI12467J12023_1032285/11-56            GCGG.UUCCGGUUCACGUCAGGCG........................CCU.....................................................................CGCCCGACGACCCGGCG.ACC
JGI12419J13241_1175342/100-140          GCGG.UACCGGUUCACGUCC............................CGGACC......................................................................GGACGACCCGGCG.ACC
JGI12419J13241_1307864/48-89            GCGG.UACCGGUUCACGUCCG...........................CUUCC......................................................................CGGACGACCCGGCG.ACC
2200077197/8199-8240                    GCGG.UACCGGUUCACGUCCG...........................CCUUC......................................................................CGGACGACCCGGCG.ACC
ATED1026_F5B15RW01AGPIR/111-72          UCGG.UACCGGUUCACGUCAG...........................CCC........................................................................CUGACGACCCGGCG.ACC
JGI12635J15846_12820982/23-77           GCGG.UACCGGUUCACGUC.CGUCGC......................GAUAGGCAA.............................................................GCGGCGCGGCGACCCGGCG.ACC
NZ_LGUP01000177.1/36425-36378           UCGG.CCCCGGUUCACGCUUGCCGC.......................AACCC..................................................................GCGAC.GGCGACCCGGA..GCC
NC_018750.1/5396901-5396948             UCGG.CCCCGGUUCACGCUUGCCGC.......................AACCC..................................................................GCGAC.GGCGACCCGGA..GCC
NZ_AKXV01000009.1/392719-392672         UCGG.CCCCGGUUCACGCUUGCCGC.......................AACCC..................................................................GCGAC.GGCGACCCGGA..GCC
NZ_JNWL01000038.1/44138-44185           UCGG.CCCCGGUUCACGCAUGCCGC.......................AACCC..................................................................GCGGCG.GCGACCCGGU..GCC
NZ_JODW01000008.1/265005-265052         UCGG.CCCCGGUUCACGCUGUCCGC.......................AACCC..................................................................GCGG.CGGCGACCCGGU..GCC
NZ_CP010407.1/5717740-5717787           UCGG.CCCCGGUUCACGCUGUCCGC.......................AACCC..................................................................GCGG.CGGCGACCCGGA..GCC
NZ_KB893751.1/18012-18059               UCGG.CUCCGGUUCACGCUGUCCGC.......................GCCC...................................................................GCGG.CAGCGACCCGGCG.GCC
NC_009921.1/1192038-1192085             CCGG.CUCCGGUUCACGCCGUCCGC.......................UCCC...................................................................GCGG.CGGCGACCCGGCG.GCC
NZ_KB891208.1/394290-394337             CCGG.CUCCGGUUCACGCCGUCCGC.......................UCCC...................................................................GCGG.UGGCGACCCGGCG.GCC
NZ_DS999641.1/2595981-2595934           UCGG.CUCCGGUUCACGCCUGUCGC.......................AUCCC..................................................................GCGGC.GGCGACCCGGC..GCC
NZ_KB892208.1/277710-277757             UCGG.CUCCGGUUCACGCCCCCCGC.......................ACCCC..................................................................GCGGC.GGCGACCCGGC..GCC
NZ_JZJK01000090.1/1230456-1230503       UCGG.CUCCGGUUCACGCCCCCCGC.......................AUCCC..................................................................GCGGC.GGCGACCCGGC..GCC
NZ_KB912967.1/88385-88338               UCGG.CUCCGGUUCACGCU.UCCGC.......................AUCCC..................................................................GCGGACGGCGACCCGGC..GCC
NZ_GG753626.1/4185762-4185809           UCGG.CUCCGGUUCACGCU.UCCGC.......................AUCCC..................................................................GCGGACGGCGACCCGGC..GCC
NZ_KL503830.1/5116277-5116324           UCGG.CCCCGGUUCACGCU.CCCGC.......................AUCCC..................................................................GCGGGCGGCGACCCGGC..GCC
NZ_JMLN01000029.1/12038-12085           UCGG.CCCCGGUUCACGCU.CCCGC.......................AUCCC..................................................................GCGGGCGGCGACCCGGC..GCC
NZ_KB891492.1/84534-84487               UCGG.CUCCGGUUCACGCU.CCCGC.......................AUCCC..................................................................GCGGGCGGCGACCCGGC..GCC
NZ_LDZX01000024.1/53213-53260           UCGG.CUCCGGUUCACGCU.CCCGC.......................AUCCC..................................................................GCGGGCGGCGACCCGGC..GCC
NZ_JXTE01000072.1/30728-30681           UCGG.CCCCGGUUCACGCC.CCCGC.......................AACCC..................................................................GCGGACGGCGACCCGGC..GCC
NZ_ADGX01000178.1/1918-1965             GCGG.CUCCGGUUCACGCCCUCCGC.......................GCCC...................................................................GCGGC.GGCGACCCGGCG.GCC
NZ_JYFN01000018.1/103666-103710         ACGG.CUCCGGUUCACGCCCUCC.........................AUCC.....................................................................GGACGGCGACCCGGCG.GCC
NC_008278.1/6445775-6445731             ACGG.CUCCGGUUCACGCCCUCC.........................AUCC.....................................................................GGACGGCGACCCGGCG.GCC
NZ_KL571655.1/204281-204341             GCGG.UACCGGUUCACGGCCC..GCC.CCGCGC...............GAA............................................................GCGCGUUGGCAGGGGCCGACCCGGCG.ACC
NZ_AGIQ01000008.1/20388-20443           CAGG.UACCGGUUCACGCUCGAUUACCAGG..................GAAAA.............................................................CCUGGU....GGGCGACCCGGCG.ACC
JGI24741J21665_1351754/186-229          CCGG.CUCCGGUUCACGCC.............................CGCACGUCCCA..................................................................GGCGACCCGGCG.GCC
JGI24741J21665_1395540/54-97            CCGG.CUCCGGUUCACGCC.............................CGCACGUCCAU..................................................................GGCGACCCGGCG.GCC
JGI24735J21928_11010882/166-123         CCGG.CUCCGGUUCACGCC.............................CGCACGUCCAU..................................................................GGCGACCCGGCG.GCC
JGI12269J14319_11006088/200-110         GCGG.UACCGGUUCACGCUCUGAUGG..CUCUGUUGGCUCCUGGGGGGACGA............................................CCCCCCAGGCCCC..CGGAAAACCAGAAGGGCGACCCGGCG.ACC
JGI20186J14852_1074806/71-122           GCGG.UACCGGUUCACGUCGCAGCGG......................CAUCA.................................................................GCCGCCCGGCGACCCGGCG.ACC
JGI20188J14859_1014361/823-772          GCGG.UACCGGUUCACGUCGCAGCGG......................CAUCA.................................................................GCCGCCCGGCGACCCGGCG.ACC
JGI20190J14840_1016465/35-86            GCGG.UACCGGUUCACGUCGCAGCGG......................CAUCA.................................................................GCCGCCCGGCGACCCGGCG.ACC
NZ_LAVL01000009.1/3292-3249             GCGG.UACCGGUUCCCGCCA.UG.........................AGUU.....................................................................CACUGGCGACCCGGCG.ACC
JGI26341J46601_10154785/301-238         GCGG.UACCGGUUCACGUCACGAAAGCC.AGC.CC.............CAU..........................................................GGUGCUCGGCCA..GUGGCGACCCGGCG.ACC
JGI26340J50214_10419594/13-52           GCGG.UACCGGUUCACGUCA............................AGUAC.......................................................................UGGCGACCCGGCG.ACC
JGI26340J50214_10140346/542-581         GCGG.UACCGGUUCACGUCA............................AGUAC.......................................................................UGGCGACCCGGCG.ACC
JGI26341J46601_10019475/120-166         GAGG.UUCCGGUUCACGUCC............................AAUAGCUCAUCA................................................................GGGCGACCCGGCG.ACC
JGI26339J46600_10188658/54-100          GAGG.UUCCGGUUCACGUCC............................AAUAGCUCAUCA................................................................GGGCGACCCGGCG.ACC
JGI12712J15308_11072730/109-155         CAGG.UUCCGGUUCACGUCC............................ACGAACUCAUCA................................................................GGGCGACCCGGCG.ACC
JGI20133J14441_1007812/3380-3329        CAGG.UUCCGGUUCACGUCCGAUU........................UACCAGCAC...............................................................GAUCUGGCGACCCGGCG.ACC
3300001422_101093/1365-1314             CAGG.UUCCGGUUCACGUCCGAUU........................UCUUGUCAC...............................................................GAUCUGGCGACCCGGCG.ACC
NZ_KB897247.1/51465-51408               CCGG.UUCCGGUUCACGCCCUGUCCGUGG...................UACACC.............................................................CCGCGG.CCGGGCGACCCGGCG.ACC
NC_009380.1/4173707-4173650             CCGG.UUCCGGUUCACGCCCUGUCCGUGG...................UACACC.............................................................CCGCGG.CCGGGCGACCCGGCG.ACC
NZ_KE384274.1/353881-353937             CCGG.UUCCGGUUCACGCCCGAUCCGUCG...................UACACC.............................................................CG.CGGC.CGGGCGACCCGGCG.ACC
NZ_KI911397.1/504459-504515             CCGG.UUCCGGUUCACGCCCGAUCCGUCG...................UACACC.............................................................CG.CGGC.CGGGCGACCCGGCG.ACC
NZ_KB895231.1/38192-38248               CCGG.UUCCGGUUCACGCCCGAUCCGUUG...................CACAC..............................................................CCACGGC.UGGGCGACCCGGCG.ACC
NZ_AZWB01000027.1/22264-22320           CCGG.UUCCGGUUCACGCCCGAUCCGUUG...................CACAC..............................................................CCACGGC.UGGGCGACCCGGCG.ACC
NZ_KB895050.1/20116-20172               CCGG.UUCCGGUUCACGCCCGAUCCGUUG...................CACAC..............................................................CCACGGC.UGGGCGACCCGGCG.ACC
NZ_AXVR01000016.1/40238-40293           CUGG.UUCCGGUUCACGCCCGAUCCGCG....................UACACC..............................................................CGCGGC.CGGGCGACCCGGCG.ACC
JGI24770J26754_10002275/2336-2389       CCGG.UUCCGGUUCACGCCCGAUAUCC.....................CAGGUCA..............................................................GGAA..CGGGCGACCCGGCG.GCC
NZ_CP011773.1/4667799-4667746           CAGG.UACCGGUUCACGCUCGA..AUUGC...................CAG................................................................GUAAAAAUCGGGCGACCCGGCG.ACC
PCEOT_contig21592/631-671               UCGG.UUCCGGUUCACGCCCC...........................GCG........................................................................GGGGCGACCCGGGGCACC
JGI26341J46601_10000390/11088-11139     CAGG.UUCCGGUUCACGUCCGAUUAC......................AAGCUUCA..............................................................GUA...GGGCGACCCGGCG.ACC
C688J13580_1085580/412-368              CUGG.UUCCGGUUCACGUCCGUA.........................CCG......................................................................UGCGGGCGACCCGGGGCACC
JGI26345J50200_1174654/161-109          GCGG.UACCGGUUCACGUUCU.GCUGGC....................UCU.................................................................GCCAGCUAGGGCGACCCGGCG.ACC
JGI26341J46601_10705222/114-41          GCGG.UACCGGUUCACGCUCUGCUGG.CUCCUGGGGGG..........ACGA......................................................CCCCCCAGCCCCCCAGCAAGGCGACCCGGCG.ACC
NZ_AQYG01000051.1/16795-16754           CCGG.UUCCGGUUCACACCAGC..........................UGC.......................................................................GCUGGUGACCCGGCG.ACC
JGI24721J26819_10140833/944-893         CCGG.UCCCGGUUCACGUCC.CA.CG......................AGCAGUC...............................................................CGAUGCGGGCGACCCGGCG.GCC
JGI20262J16345_11379/97-56              CCGG.UCCCGGUUCACGUCCGC..........................ACCC......................................................................GCGG.CGACCCGGCG.GCC
JGI12272J11983_1061016/13-57            UCGG.UUCCGGUUCACGUGUGCG.........................ACCU.....................................................................CGCAGGCGACCCGGCG.ACC
JGI12467J12023_1038166/90-134           UCGG.UUCCGGUUCACGUGUGCG.........................ACCU.....................................................................CGCAGGCGACCCGGCG.ACC
DCrCPGB_c205975/57-15                   UCGG.UUCCGGUUCACGUCUGC..........................GACC......................................................................GCAGGCGACCCGGCG.ACC
NZ_LDPO01000013.1/14940-14896           CAGG.UUCCGGUUCACGUCUGCC.........................ACAU.....................................................................GGCAGGCGACCCGGCG.GCC
NZ_APMY01000113.1/67570-67615           CCGG.UUCCGGUUCACACCUUCG.........................GCAGG....................................................................CGAAGGUGACCCGGCG.GCC
NZ_JRML01000027.1/41320-41371           CAGG.UUCCGGUUCACGUUCGCCUCC......................ACUUC.................................................................GAAGGCGGGCGACCCGGCG.GCC
2205805686/242-290                      CCGG.UUCCGGUUCACGACUUCGAA.......................AUCC...................................................................UUCGAGGCCGACCCGGCG.ACC
NZ_BAVQ01000020.1/15062-15016           CCGG.UUCCGGUUCACGACUUCGA........................AACC....................................................................UCGAGGCCGACCCGGCG.ACC
NC_015576.1/1383199-1383245             CAGG.UUCCGGUUCACGUCCAGCC........................CACG....................................................................GGCGGGGCGACCCGGCG.ACC
NZ_AGAQ01000161.1/14730-14685           CAGG.UUCCGGUUCACGUCCAGCC........................CAAG....................................................................GGC.GGGCGACCCGGCG.ACC
NZ_JRMN01000077.1/14933-14979           CAGG.UUCCGGUUCACGUCCGC..........................CCCACAGC..................................................................GCGGGCGACCCGGCG.GCC
JGI24770J26754_10065094/520-475         CAGG.UUCCGGUUCACGUCCGCC.........................UCGAC....................................................................GGCGGGCGACCCGGCG.GCC
NZ_JRMK01000124.1/7553-7509             CAGG.UUCCGGUUCACGUCCGCC.........................CCAA.....................................................................GGCGGGCGACCCGGCG.GCC
NZ_JRMM01000086.1/10717-10763           CAGG.UUCCGGUUCACGUCCGCCC........................CGCA....................................................................GGGCGGGCGACCCGGCG.GCC
NZ_AUWR01000034.1/51013-51059           CAGG.UUCCGGUUCACGUCCGCCC........................CGCA....................................................................GGGCGGGCGACCCGGCG.ACC
JGI25151J46595_10355844/12-67           CAGG.UUCCGGUUCACGCCC............................GCAAGCCAGGUUCGAACUCCA.......................................................GGGCGACCCGGCG.ACC
NZ_BBKA01000066.1/14976-14925           CAGG.UUCCGGUUCACGUCCGAGCAUCG....................GCG.................................................................CGAUGC..GGGCGACCCGGCG.GCC
NZ_AZWW01000033.1/1603-1659             CUGG.UUCCGGUUCACGUCCGAUC.CG.....................UCGCACAUC............................................................CGCGAUCGGGCGACCCGGCG.ACC
NZ_KB896343.1/1657-1713                 UUGG.UUCCGGUUCACGUCCGAUC.CG.....................UCGCACAUC............................................................CGCGAUCGGGCGACCCGGCG.ACC
JGI12396J12026_1015431/45-84            CAGG.UUCCGGUUCACGCCCG...........................GCG........................................................................CGGGCGACCCGGCG.ACC
C688J13580_1520551/158-116              GCGG.UUCCGGUUCACGCCUGC..........................AGCC......................................................................GCAGGCGACCCGGCG.ACC
JGI24737J22298_11100121/70-27           GAGG.UUCCGGUUCACGCCCGC..........................AGUCC.....................................................................GCAGGCGACCCGGCG.ACC
NZ_JOEG01000014.1/292419-292467         GAGG.UUCCGGUUCACGCCGUGGCG.......................ACAGG..................................................................CGCC.UGGCGACCCGGCG.ACC
NZ_CM001489.1/6555193-6555238           CCGG.CUCCGGUUCACGCCGUUC.........................ACUCC....................................................................GAACGGCGACCCGGCG.GCC
JGI12397J12024_1075610/11-62            CCGG.CUCCGGUUCACGCCUGCACCC......................ACCCG.................................................................GGGUGAGGGCGACCCGGCG.GCC
JGI12273J12029_10361449/52-1            CCGG.CUCCGGUUCACGCCUGCACCC......................ACCCG.................................................................GGGUGAGGGCGACCCGGCG.GCC
2044458367/94-11                        GCGG.UUCCGGUUCCCGCC.....CGCGCGC.................ACCCCGGUGUGCUCAGCGCGCAAGCCUCACAG.................................GCGAGAGACAGUGGCGACCCGGCG.ACC
NZ_AZWQ01000015.1/224755-224811         CCGG.UUCCGGUUCACGCCCUAUCCGUCGUA.................CACC.............................................................UGCGGCC....GGGCGACCCGGCG.ACC
NC_015434.1/5587166-5587106             CCGG.UUCCGGUUCACGCCCCUUGAUCGGCGCGC..............AGCG..........................................................GCGCGCCA......GGGCGACCCGGCG.ACC
NC_013441.1/2009569-2009614             CCGG.UUCCGGUUCACACCGUCG.........................AGACA....................................................................CGACGGUGACCCGGCG.ACC
NZ_BAHE01000010.1/25454-25409           CCGG.UUCCGGUUCACACCGUCG.........................AGAGG....................................................................CGACGGUGACCCGGCG.GCC
NZ_BACI01000100.1/69601-69646           CCGG.UUCCGGUUCACACCGUCG.........................AGAGG....................................................................CGACGGUGACCCGGCG.ACC
NZ_BANS01000028.1/75421-75466           CCGG.UUCCGGUUCACACCGUCG.........................AGAGG....................................................................CGACGGUGACCCGGCG.ACC
NC_018581.1/2102127-2102172             CCGG.UUCCGGUUCACACCGUCG.........................AGAGG....................................................................CGACGGUGACCCGGCG.ACC
NZ_BAOQ01000029.1/64185-64230           CCGG.UUCCGGUUCACACCGUCG.........................AGAGG....................................................................CGACGGUGACCCGGCG.ACC
NZ_BAHB01000043.1/60751-60796           CCGG.UUCCGGUUCACACCGUCG.........................AGAGG....................................................................CGACGGUGACCCGGCG.ACC
NZ_AWTB01000003.1/200060-200105         CCGG.UUCCGGUUCACACCGUCG.........................ACAGG....................................................................CGACGGUGACCCGGCG.ACC
NZ_JNXA01000016.1/25295-25250           CCGG.UUCCGGUUCACACCGUCG.........................ACAAG....................................................................CGACGGUGACCCGGCG.ACC
NZ_KB911522.1/24205-24160               CCGG.UUCCGGUUCACACCUUCG.........................AUCCG....................................................................CGAAGGUGACCCGGCG.ACC
NZ_AYTE01000018.1/71375-71420           CCGG.UUCCGGUUCACACCUUCG.........................AUCCG....................................................................CGAAGGUGACCCGGCG.ACC
NZ_JNYV01000009.1/112546-112591         CCGG.UUCCGGUUCACACCUUCG.........................AUCCG....................................................................CGAAGGUGACCCGGCG.ACC
NZ_BAEH01000017.1/16990-16945           CCGG.UUCCGGUUCACACCAUCG.........................AUCCA....................................................................CGAUGGUGACCCGGCG.ACC
AglaG_F499EG101AZGLU/123-78             CCGG.UUCCGGUUCACACCUUCG.........................AUCCA....................................................................CGAUGGUGACCCGGCG.ACC
NC_016906.1/2046857-2046902             CCGG.UUCCGGUUCACACCGACG.........................AUCCG....................................................................CGUCGGUGACCCGGCG.ACC
NZ_BAHC01000025.1/28381-28336           CCGG.UUCCGGUUCACACCGUCG.........................AUCCC....................................................................CGACGGUGACCCGGCG.ACC
P3_CLC_Cons143904/638-680               CCGG.UUCCGGUUCACGUCCUC..........................GACU......................................................................GAGGGCGACCCGGCG.ACC
NZ_JPOC01000028.1/15680-15635           CCGG.UUCCGGUUCACGGCUUCG.........................AAUGG....................................................................CGAGGUCGACCCGGCG.ACC
NZ_APJC01000016.1/221235-221280         CCGG.UUCCGGUUCACGGCCUCG.........................AACGG....................................................................CGAGGACGACCCGGCG.GCC
JGI12060J13090_100106/585-630           CCGG.UUCCGGUUCACGUCCUCG.........................AACGG....................................................................CGAGGACGACCCGGCG.ACC
NZ_JMFE01000037.1/19407-19362           CCGG.UUCCGGUUCACGUCCUCG.........................AACGG....................................................................CGAGGUCGACCCGGCG.ACC
NZ_KB907581.1/121301-121346             CCGG.UUCCGGUUCACGUCCUCG.........................AACGG....................................................................CGAGGUCGACCCGGCG.ACC
NZ_CAPS01000066.1/3310-3355             CCGG.UUCCGGUUCACGUCUUCG.........................ACAAG....................................................................CGAAGGCGACCCGGCG.ACC
NZ_JMEV01000023.1/619554-619509         CCGG.UUCCGGUUCACGUCUUCG.........................AUCGG....................................................................CGAAGACGACCCGGCG.ACC
NZ_CP010797.1/262870-262915             CCGG.UUCCGGUUCACGUCUUCG.........................AUCGG....................................................................CGAAGACGACCCGGCG.ACC
NC_012522.1/1262208-1262163             CCGG.UUCCGGUUCACGUCUUCG.........................AACGG....................................................................CGAAGGCGACCCGGCG.ACC
NZ_JMEN01000002.1/18231-18186           CCGG.UUCCGGUUCACGUCUUCG.........................AUCAG....................................................................CGAAGGCGACCCGGCG.ACC
NZ_LFDS01000014.1/60916-60961           CCGG.UUCCGGUUCACGUCUUCG.........................AUCAG....................................................................CGAAGGCGACCCGGCG.ACC
NZ_JMFD01000009.1/18100-18055           CCGG.UUCCGGUUCACGUCUUCG.........................AUCGG....................................................................CGAAGGCGACCCGGCG.ACC
NZ_JMFA01000028.1/18232-18187           CCGG.UUCCGGUUCACGUCUUCG.........................AUCGG....................................................................CGAAGGCGACCCGGCG.ACC
NZ_JMEM01000014.1/503930-503885         CCGG.UUCCGGUUCACGUCUUCG.........................AUCGG....................................................................CGAAGGCGACCCGGCG.ACC
NZ_JMEZ01000016.1/635989-636034         CCGG.UUCCGGUUCACGUCUUCG.........................AUCGG....................................................................CGAAGGCGACCCGGCG.ACC
NZ_AODO01000019.1/15129-15084           CCGG.UUCCGGUUCACGGCUUCG.........................AUCCG....................................................................CGAAGUCGACCCGGCG.ACC
NZ_CVQP01000001.1/953865-953910         CCGG.UUCCGGUUCACGGCUUCG.........................AUUCG....................................................................CGAAGCCGACCCGGCG.ACC
NZ_JMLO01000036.1/39540-39585           CCGG.UUCCGGUUCACGGCUUCG.........................AUUGG....................................................................CGAAGGCGACCCGGCG.ACC
NZ_AZWI01000036.1/51029-50973           CUGG.UUCCGGUUCACGUCCGAUCCGUCGC..................ACACCC............................................................GCGAC....CGGGCGACCCGGCG.ACC
NZ_AZWX01000003.1/51034-50978           CUGG.UUCCGGUUCACGUCCGAUCCGUCGC..................ACACCC............................................................GCGAC....CGGGCGACCCGGCG.ACC
NZ_JAEY01000041.1/51135-51079           CUGG.UUCCGGUUCACGUCCGAUCCGUCGC..................ACACCC............................................................GCGAC....CGGGCGACCCGGCG.ACC
NZ_AUKM01000035.1/1712-1768             CUGG.UUCCGGUUCACGUCCGAUCCGUCGC..................ACACCC............................................................GCGAC....CGGGCGACCCGGCG.ACC
NZ_KE384230.1/51394-51338               CUGG.UUCCGGUUCACGUCCGAUCCGUCGC..................ACACCC............................................................GCGAC....CGGGCGACCCGGCG.ACC
NZ_KI911555.1/50976-50920               CUGG.UUCCGGUUCACGUCCGAUCCGUCGC..................ACACCC............................................................GCGAC....CGGGCGACCCGGCG.ACC
NZ_KB896609.1/51038-50982               CUGG.UUCCGGUUCACGUCCGAUCCGUCGC..................ACACCC............................................................GCGAC....UGGGCGACCCGGCG.ACC
NZ_KI911518.1/208754-208810             CUGG.UUCCGGUUCACGUCCGAUCCGUCGC..................ACACCC............................................................GCGACA....GGGCGACCCGGCG.ACC
2200071588/82438-82519                  CCGG.UUCCGGUUCACGCCC....GAGUCCGUGCCCCGCCGCG.....ACCAUC...............................................UGCCGCCGGGU.CGGACGCCGAGGGGCGACCCGGCG.ACC
JGI12397J12024_1254667/31-93            CCGG.UUCCGGUUCACGCC..CG.AGCCC.CCGC..............ACCU..........................................................GCGGUGGGCGCCGACGGCGACCCGGCG.ACC
NZ_JXYP01000014.1/381001-381054         CCGG.UUCCGGUUCACACCGCCC.CCGC....................ACAC................................................................GCGGAGAUCGGUGACCCGGCG.ACC
NZ_KI911408.1/162017-161962             CCGG.UUCCGGUUCACGCCCAUCUGUCGC...................ACACCC.............................................................GCGGCC...GGGCGACCCGGCG.ACC
NZ_AZWR01000034.1/18288-18342           CCGG.UUCCGGUUCACGCCCAAUCCGUUGC..................ACAC..............................................................GCGGC....UGGGCGACCCGGCG.ACC
NZ_KB895313.1/50515-50461               CCGG.UUCCGGUUCACGCCCAAUCCGUUGC..................ACAC..............................................................GCGGC....UGGGCGACCCGGCG.ACC
NZ_JNYJ01000029.1/93182-93146           CCGG.UUCCGGUUCACGCC.............................ACAC.........................................................................GGCGACCCGGCG.ACC
NZ_HF570108.1/6128873-6128807           CCGG.UUCCGGUUCACGCC..CG.AGCCCGUCGCGU............ACG.........................................................GCGCGACGAGUGAUGACGGCGACCCGGCG.ACC
NZ_JOAN01000006.1/33922-33988           CCGG.UUCCGGUUCACGCC..CG.AGCCCGUCGUGU............ACG.........................................................GCGCGACGAGCGAUGACGGCGACCCGGCG.ACC
NZ_JNZS01000011.1/66563-66629           CCGG.UUCCGGUUCACGCC..CG.AGCCCGUCGCGU............ACG.........................................................GCGCGACGAGCGAUGACGGCGACCCGGCG.ACC
NZ_AJVB01000148.1/7131-7176             CCGG.CUCCGGUUCACGUCUUCG.........................ACCCG....................................................................CGAAGGCGACCCGGCG.GCC
NZ_AGVW02000073.1/58982-59027           CCGG.CUCCGGUUCACGUCUUCG.........................ACCCG....................................................................CGAAGGCGACCCGGCG.GCC
NZ_JTIZ01000140.1/15896-15851           CCGG.CUCCGGUUCACGUCUUCG.........................ACCCG....................................................................CGAAGGCGACCCGGCG.GCC
NZ_CAVJ010000216.1/15449-15404          CCGG.UCCCGGUUCACGUCUCCG.........................AUCCG....................................................................CGGAGGCGACCCGGCG.GCC
NZ_ANGC01000054.1/15700-15745           CCGG.UCCCGGUUCACGUCUCCG.........................AUCCG....................................................................CGGAGGCGACCCGGCG.GCC
NZ_CCSD01000112.1/217226-217271         CCGG.UCCCGGUUCACGUCUUCG.........................AUCCG....................................................................CGGAGGCGACCCGGCG.GCC
NZ_AOEX01000028.1/15828-15783           CCGG.UCCCGGUUCACGUCUUCG.........................AUCCG....................................................................CGAAGGCGACCCGGCG.GCC
NZ_BAGL01000019.1/91420-91465           UCGG.UUCCGGUUCACGUCCUCG.........................AUCUG....................................................................CGAGGGCGACCCGGCG.ACC
NZ_BAGD01000040.1/28362-28407           UCGG.UUCCGGUUCACGUCCUCG.........................GUCGU....................................................................CGAGGGCGACCCGGCG.ACC
NZ_BATZ01000015.1/189934-189979         UCGG.UUCCGGUUCACGUCCUCG.........................GUCGU....................................................................CGAGGGCGACCCGGCG.ACC
JGI20190J14840_1064086/179-244          GCGG.UACCGGUUCACGCCACGACGGC.CAGCCCC.............ACAU.........................................................GGAGCCCUGCUA..GCGGCGACCCGGCG.ACC
NZ_KQ058714.1/43212-43277               CCGG.UUCCGGUUCACGCC..CG..AGUCCCGUCG.............CACCA........................................................CGACGGGACGCCCGACGGCGACCCGGCG.ACC
JGI20205J14842_1097635/188-243          GCGG.UACCGGUUCACGCC.CGGGCGUG....................GCAUUA..............................................................CACGCCCGCGGCGACCCGGCG.ACC
JGI12396J12026_1003816/12-59            ACGG.UUCCGGUUCACGUCUCCCCG.......................CUUG...................................................................CGGGC.GACGACCCGGCG.ACC
JGI12271J12027_1041588/10-57            ACGG.UUCCGGUUCACGUCUCCCCG.......................UUCG...................................................................CGGGC.GGCGACCCGGCG.ACC
NZ_JOGR01000006.1/294303-294343         GCGG.UUCCGGUUCACGGCUA...........................CGCG.......................................................................UAGCCGACCCGGCG.ACC
JGI24740J21852_10164145/98-134          GCGG.UUCCGGUUCACGGC.............................UGCG.........................................................................GCCGACCCGGCG.ACC
botACOD_GAKN62C01CSCDR/372-436          GCGG.UACCGGUUCACGCCCCCCUGU.CUC.CC...............AUGGCCC........................................................GGCCACUGGGUGGAGGCG.CCCGGCG.ACC
topACOD_F95O9CU01EIYTS/236-305          GCGG.UACCGGUUCACGCUUCC.CACAUCUUCCACGGG..........UCCG......................................................CCCAUGGGC...GUGCGGAGGCG.CCCGGCG.ACC
JGI20263J16346_11281/78-28              GCGG.UACCGGUUCACGCUCU.GCUGG.....................UUCU.................................................................CCGGCNAG.GCGACCCGGCG.ACC
2210838270/125-37                       GCGG.UACCGGUUCCCGCC.....CGCGCCUUCCAGGUGU........GCCACGGCGCGCGUGCCAA.....................................GCGGCACGGAGGUGUGAACUCGGCGACCCGGCG.ACC
2034117903/276-240                      GCGG.UACCGGUUCCCGCC.............................GAAG.........................................................................GGCGACCCGGCG.ACC
NZ_JOEQ01000004.1/236796-236714         GCGG.UUCCGGUUCCCGCCC.GCGCGCACCUCGGUG............UGCCAGCGCGCAAGCCU...........................................CAUCGGCGAGAGACAGUGGCGACCCGGCG.ACC
NZ_JOEP01000003.1/250250-250165         GCGG.UUCCGGUUCCCGCCCGCG.........................CGCACCUCAGUGUGCACACCGCGCGCAAGCCUGACAGGCGAGAGA............................CAGUGGCGACCCGGCG.ACC
NC_013595.1/1771338-1771423             GCGG.UUCCGGUUCCCGCCCGCG.........................CGCACCUCAGUGUGCACACCGCGCGCAAGCCUGACAGGCGAGAGA............................CAGUGGCGACCCGGCG.ACC
NC_014391.1/5788708-5788645             CCGG.UUCCGGUUCACGCC.......CGAGCCCGUCG...........UGA........................................................CGACGGGG.CGCACCGACGGCGACCCGGCG.ACC
NZ_KB895826.1/396351-396414             CCGG.UUCCGGUUCACGCC.......CGAGCCCGUCG...........UGA........................................................CGACGGGG.CGCACCGACGGCGACCCGGCG.ACC
NC_014815.1/3318499-3318562             CCGG.UUCCGGUUCACGCC.......CGAGCCCGUCG...........UGA........................................................CGACGGGG.CGCACCGACGGCGACCCGGCG.ACC
NZ_LEKG01000129.1/72-135                CCGG.UUCCGGUUCACGCC.......CGAGCCCGUCG...........UGA........................................................CGACGGGG.CGCACCGACGGCGACCCGGCG.ACC
JGI12698J15209_1012939/182-248          GCGG.UUCCGGUUCACGCCAUACAGGGCCGGCCCGUC...........CCAU.......................................................GACGGGUGA..CC....UGGCGACCCGGCG.ACC
JGI12635J15846_10089936/506-573         UGGG.UUCCGGUUCACGCCG.....CGCCUGCCUCGU...........UUCG.......................................................ACGGGGCAGGCGGAAGACGGCGACCCGGCG.ACC
NZ_GG657738.1/2230600-2230534           CCGG.UUCCGGUUCACGCC...CGAGCCCGACGCG.............CGCCA........................................................CGCGUCGGGGCCGCACGGCGACCCGGCG.ACC
JGI20206J14855_1044127/238-179          GCGG.UUCCGGUUCACGCCGCGCCUGCCCGU.................UGAA.............................................................ACGGGCAGGCG.GGCGACCCGGCG.GCC
JGI20186J14852_1017385/370-429          GCGG.UUCCGGUUCACGCCGCGCCUGCCCGU.................UGAA.............................................................ACGGGCAGGCG.GGCGACCCGGCG.GCC
NZ_KB903996.1/180981-180940             GCGG.UUCCGGUUCACGCCAUGC.........................UCA......................................................................GC..GGCGACCCGGCG.GCC
AP72_2010_repI_A100_1025205/373-326     GCGG.UACCGGUUCACGCC.CGGCG.......................GCAU...................................................................CGCCGCGGCGACCCGGCG.ACC
NZ_JXSX01000002.1/873352-873417         CCGG.UUCCGGUUCACGCCCG....AUCCCGACACG............CGA.........................................................CGCGUCGGGGCCGCACGGGCGACCCGGCG.ACC
JGI20241J16302_105831/273-334           GCGG.UACCGGUUCACGCCACGAGGGC..CCUGCU.............GAC..........................................................GGCAGGAUGCCC....GGCGACCCGGCG.ACC
JGI12635J15846_10116580/1117-1162       GCGG.UACCGGUUCACGCUUUGCU........................GAUC....................................................................AGC.AGGCGACCCGGCG.ACC
JGI12269J14319_10020994/2767-2730       GCGG.UACCGGUUCACGCCU............................GAG.........................................................................AGGCGACCCGGCG.ACC
JGI12635J15846_13730630/99-50           GCGG.UACCGGUUCACGCCGGGGCGG......................AGUC..................................................................CCG.CCCGGCGACCCGGCG.ACC
JGI12712J15308_10773049/159-209         GCGG.UACCGGUUCACGCCGGGGCGG......................AGUCC.................................................................CCG.CCCGGCGACCCGGCG.ACC
JGI12269J14319_10090585/241-190         GCGG.UACCGGUUCACGCCGGGGCGG......................AUUUA.................................................................CCGGCCCGGCGACCCGGCG.ACC
JGI12269J14319_10493819/328-279         GCGG.UACCGGUUCACGCCGGGGCGG......................AUUC..................................................................CC.CCCCGGCGACCCGGCG.ACC
JGI20196J14858_1024988/290-239          GCGG.UACCGGUUCACGUCCGCGGCGC.....................GCA..................................................................GCGCCGCAGGCGACCCGGCG.ACC
JGI12712J15308_10023311/1278-1329       GCGG.UACCGGUUCACGCCGCGGCGG......................CAUCC.................................................................CCGCCCAGGCGACCCGGCG.ACC
JGI20188J14859_1052292/150-201          GCGG.UACCGGUUCACGCCGCGGCGG......................CAUCC.................................................................CCGCCCAGGCGACCCGGCG.ACC
JGI20186J14852_1022270/272-221          GCGG.UACCGGUUCACGCCGCGGCGG......................CAUCC.................................................................CCGCCCAGGCGACCCGGCG.ACC
JGI20205J14842_1005807/759-708          GCGG.UACCGGUUCACGCCGCGGCGG......................CAUCC.................................................................CCGCCCAGGCGACCCGGCG.ACC
JGI20186J14852_1008003/59-8             GCGG.UACCGGUUCACGCCGCGGCGG......................CAUCC.................................................................CCGCCCAGGCGACCCGGCG.ACC
JGI20190J14840_1000844/1262-1313        GCGG.UACCGGUUCACGCCGCGGCGG......................CAUCC.................................................................CCGCCCAGGCGACCCGGCG.ACC
JGI20183J14883_129429/281-230           GCGG.UACCGGUUCACGCCGCGGCGG......................CAUCGU................................................................CCGCC.CGGCGACCCGGCG.ACC
JGI12635J15846_11642955/277-239         GCGG.UACCGGUUCACGUCC............................UGCG........................................................................GGACGACCCGGCG.ACU
C688J13580_1150866/209-247              GCGG.UACCGGUUCACGUUC............................GCAA........................................................................GAGCGACCCGGCG.ACC
NZ_BAFV01000016.1/24171-24216           UCGG.UUCCGGUUCACGUUCG...........................GCAAAUAUA..................................................................CGAGCGACCCGGCG.ACC
NC_015564.1/3348646-3348602             GAGG.UACCGGUUCACGUCCAUC.........................GUGG.....................................................................GAUGGGCGACCCGGCG.ACC
JGI20245J16306_1034373/145-183          GCGG.UACCGGUUCACGCC.............................CACAGA.......................................................................GGCGACCCGGCG.ACC
JGI12635J15846_10593975/102-140         GCGG.UACCGGUUCACGCC.............................CACAGA.......................................................................GGCGACCCGGCG.ACC
JGI26342J46808_1010879/391-429          GCGG.UACCGGUUCACGCC.............................CGUAAA.......................................................................GGCGACCCGGCG.ACC
JGI12698J15209_1088486/118-184          GCGG.UUCCGGUUCACGCCACCAAGGGUCGGCCCG.............CCCCAUGA.....................................................CGGG.UGACC.....UGGCGACCCGGCG.ACC
JGI12659J15293_10241949/305-265         GCGG.UACCGGUUCACGUCU............................CGCAGC......................................................................AGGCGACCCGGCG.ACC
JGI12630J15595_10661370/218-164         GCGG.UACCGGUUCACGUCU.GCCCCG.....................CCAGGCA..............................................................CGGAGCAAGGCGACCCGGCG.ACC
JGI12467J12023_1041632/41-119           ACGG.UUCCGGUUCACGCC..CGA.GCCACCGCCAC...GCUG.....UUCGGC...............................................CAGCAUUGUGG.GG.GGCAUUGACGGCGACCCGGCG.ACC
JGI20276J16322_104776/170-120           GCGG.UACCGGUUCACGCUCUGCUGG......................UUCU..................................................................CCGGCAAGGCGACCCGGCG.ACC
JGI20176J14865_113912/189-138           GCGG.UACCGGUUCACGCCGCAGCGGC.....................AUCA.................................................................GCCGCC.CGGCGACCCGGCG.ACC
JGI12694J13545_1030456/50-104           GCGG.UACCGGUUCACGCC.CGCGGCC.....................ACAGGCA..............................................................GGCGGCAAGGCGACCCGGCG.ACC
JGI12681J13546_1004659/463-409          GCGG.UACCGGUUCACGCC.CGCGGCC.....................ACAGGCA..............................................................GGCGGCAAGGCGACCCGGCG.ACC
JGI12659J15293_10071495/208-262         GCGG.UACCGGUUCACGCC.CGCGGCC.....................ACAGGCA..............................................................GGCGGCAAGGCGACCCGGCG.ACC
JGI12659J15293_10081505/640-694         GCGG.UACCGGUUCACGCC.CGCGGCC.....................ACAGGCA..............................................................GGCGGCGAGGCGACCCGGCG.ACC
JGI20235J16296_1010410/109-163          GCGG.UACCGGUUCACGCC.CGCGGCC.....................ACAGGCA..............................................................GGUGGCGAGGCGACCCGGCG.ACC
JGI12635J15846_10479974/427-511         GCGG.UACCGGUUCACGCUCUGUUGGC...UCCUGG............GGGGACGACCCCCCAGACCCC.......................................CCCGGAAAACCCGGGCAGGCGACCCGGCG.ACC
JGI12648J13191_1102813/315-231          GCGG.UACCGGUUCACGCUCUGUUGGC...UCCUGG............GGGGACGACCCCCCAGACCCC.......................................CCCGGAAAACCCGGGCAGGCGACCCGGCG.ACC
JGI12270J11330_10000477/1502-1555       GCGG.UUCCGGUUCACGCC.CAGGCGCG....................GUAG................................................................CGUGCCCAUGGCGACCCGGCG.ACC
2044437860/359-441                      GCGG.UUCCGGUUCCCGCCG............................CGCGCACCCCGGUGUGCUCAGCGCGCAAGCCUCACAGGCGAGAGACAG............................UGGCGACCCGGCG.ACC
NC_013947.1/1383336-1383378             CCGG.UACCGGUUCACGCUGCG..........................CGUG......................................................................CGCGGCGACCCGGCG.ACC
JGI12269J14319_10084388/323-279         GCGG.UACCGGUUCACGCCCUGC.........................UGGC.....................................................................GCGGGGCGACCCGGCG.ACC
FIHLEPW02RU19J/259-208                  GCGG.UACCGGUUCACGCCCCGCCGGA.....................UCC..................................................................UCCGGCGCGGCGACCCGGCG.ACC
FIHLEPW02PK0H8/435-385                  ACGG.UACCGGUUCACGCC.CGCCGGA.....................UCU..................................................................UCCGGCGCGGCGACCCGGCG.ACC
AP72_2010_repI_A10_1090062/355-305      ACGG.UACCGGUUCACGCC.CGCCGGA.....................UCC..................................................................UCCGGCGCGGCGACCCGGCG.ACC
FIHLEPW02TDTYE/192-142                  ACGG.UACCGGUUCACGCC.CGCCGGA.....................UCC..................................................................UCCGGCGCGGCGACCCGGCG.ACC
AF_2010_repII_A1_10229252/194-144       ACGG.UACCGGUUCACGCC.CGCCGGA.....................UCC..................................................................UCCGGCGCGGCGACCCGGCG.ACC
JGI12712J15308_10689240/44-86           GCGG.UACCGGUUCACGCCC.CC.........................UGU......................................................................GGAGGGCGACCCGGCG.ACU
JGI12659J15293_10376808/47-89           GCGG.UACCGGUUCACGCCC.CC.........................UGC......................................................................GGAGGGCGACCCGGCG.ACU
JGI12635J15846_12325035/141-177         GCGG.UACCGGUUCACGCU.............................CGAG.........................................................................GGCGACCCGGCG.ACC
JGI26341J46601_10034216/1087-1123       GCGG.UACCGGUUCACGCC.............................CCCG.........................................................................GGCGACCCGGCG.ACC
JGI12630J15595_10226531/132-168         GCGG.UACCGGUUCACGCC.............................CGAG.........................................................................GGCGACCCGGCG.ACC
JGI26346J50198_1083412/251-215          GCGG.UACCGGUUCACGCC.............................CGCG.........................................................................GGCGACCCGGCG.ACC
JGI12419J13241_1069260/290-354          GCGG.UACCGGUUCACGCCGUC..CGGUCGUGCGC.............CGA..........................................................GCGUGCG.CCCCAGAGGGCGACCCGGCG.ACC
JGI12681J13546_1026784/235-164          GCGG.UACCGGUUCACGCC.CCCGGCGCUCACAGC.............UCAGUAGC.....................................................GUUGCGAACGCCGCCCGGCGACCCGGCG.ACC
JGI12270J11330_10077884/1435-1471       GCGG.UACCGGUUCACGCC.............................CUAG.........................................................................GGCGACCCGGCG.ACC
JGI12269J14319_10016588/541-577         GCGG.UACCGGUUCACGCC.............................CUAG.........................................................................GGCGACCCGGCG.ACC
JGI26340J50214_10285047/212-248         GCGG.UACCGGUUCACGCC.............................UUCG.........................................................................GGCGACCCGGCG.ACC
JGI12631J13338_1101732/143-179          GCGG.UACCGGUUCACGCC.............................UGCG.........................................................................GGCGACCCGGCG.ACC
JGI12712J15308_10312427/172-136         GCGG.UACCGGUUCACGCC.............................UGCG.........................................................................GGCGACCCGGCG.ACC
JGI12635J15846_10115421/508-472         GCGG.UACCGGUUCACGCC.............................UGCG.........................................................................GGCGACCCGGCG.ACC
JGI26339J46600_10015394/475-439         GCGG.UACCGGUUCACGCC.............................CUCG.........................................................................GGCGACCCGGCG.ACC
JGI12270J11330_10005276/288-324         GCGG.UACCGGUUCACGCC.............................CUCG.........................................................................GGCGACCCGGCG.ACC
JGI26341J46601_10146534/327-363         GCGG.UACCGGUUCACGCC.............................CUCG.........................................................................GGCGACCCGGCG.ACC
JGI12635J15846_11977336/238-202         GCGG.UACCGGUUCACGCC.............................UGAG.........................................................................GGCGACCCGGCG.ACC
JGI20272J16309_111800/126-88            GCGG.UACCGGUUCACGUCC............................GUAA........................................................................GGGCGACCCGGCG.ACC
JGI20265J16348_10502/193-155            GCGG.UACCGGUUCACGCCC............................GUAA........................................................................GGGCGACCCGGCG.ACC
JGI12712J15308_10051662/98-60           GCGG.UACCGGUUCACGCCC............................GUCA........................................................................GGGCGACCCGGCG.ACC
2200192263/328-245                      CCGG.UUCCGGUUCACGCC...UGAGCCCGUCC..GCCGUACGCCC..UGCG..............................................GGGCG.GCGGUGGGGACGAGC.CGGAUGGCGACCCGGCG.ACC
JGI20180J14839_1055467/123-69           GCGG.UACCGGUUCACGCC.CGUCGCGG....................GUCUG...............................................................CCGCGGCGCGGCGACCCGGCG.ACC
JGI20249J16330_111215/99-153            GCGG.UACCGGUUCACGUC.CGCCGCC.....................CCAGGCA..............................................................GGCGGCGAGGCGACCCGGCG.ACU
FWIRElOz_GKZ9IRQ02JVM2H/187-226         GCGG.UACCGGUUCCCGUCCU...........................UCG........................................................................GGGACGACCCGGCG.ACC
FWIRElOz_GKZ9IRQ02I5BP1/345-305         GUGG.UACCGGUUCCCGUCCU...........................UCGG.......................................................................GGGGCGACCCGGCG.ACC
JGI24740J21852_10250692/94-133          GCGG.UACCGGUUCCCGUCCU...........................UCG........................................................................GGGGCGACCCGGCG.ACC
JGI24735J21928_10300159/425-386         GCGG.UACCGGUUCCCGUCCU...........................UCG........................................................................GGGGCGACCCGGCG.ACC
2044516099/244-282                      GUGG.UACCGGUUCCCGUCC............................UUCG........................................................................GGGCGACCCGGCG.ACC
JGI12269J14319_10006866/697-782         GCGG.UACCGGUUCACGCCCCGCGUUAGCAGUGCUAGCCCAGGGGG..ACGA..............................................CCCCCUGGACC.....CCCCGGCGCGGGACGACCCGGCG.ACC
JGI12269J14319_10074806/1301-1216       GCGG.UACCGGUUCACGCCCGGCGUUAACAGUGCUAGCCCAGGGGG..ACGA..............................................CCCCCUGGACCC.CC.C...GGCGCGGGACGACCCGGCG.ACC
AP72_2010_repI_A10_1033787/393-430      GCGG.UACCGGUUCCCGCCU............................GCG.........................................................................AGGCGACCCGGCG.ACU
FWIRElOz_GKZ9IRQ01DHWYY/73-112          GCGG.UACCGGUUCCCGCCCC...........................GCG........................................................................GGGGCGACCCGGCG.ACC
2034052008/318-280                      GCGG.UACCGGUUCCCGCCC............................GCGA........................................................................GGGCGACCCGGCG.ACU
JGI12269J14319_10037047/1283-1334       GCGG.UACCGGUUCACGCCGAUGGCGC.....................GAU..................................................................GCGCCGAUGGCGACCCGGCG.ACC
AP72_2010_repI_A10_1129361/175-130      GCGG.UACCGGUUCCCGCC.CGC.........................CAGCGC...................................................................GCGAGGCGACCCGGCG.ACC
AP72_2010_repI_A01_1302129/218-173      GCGG.UACCGGUUCCCGCC.CGC.........................CAGCGC...................................................................GCGAGGCGACCCGGCG.ACC
AP72_2010_repI_A10_1217043/113-158      GCGG.UACCGGUUCCCGCC.CGC.........................CAGCGC...................................................................GCGAGGCGACCCGGCG.ACC
JGI12631J13338_1003892/1735-1781        GCGG.UACCGGUUCACGCC.............................ACUUGUUCGAACUA...............................................................GGCGACCCGGCG.ACC
JGI24738J21930_10757540/34-81           CCGG.UUCCGGUUCACGUCCAGUC........................CACGU...................................................................GGCUGGGCGACCCGGCG.GCC
NZ_BAFU01000023.1/104700-104745         CCGG.UUCCGGUUCACGCCCGACG........................CUUG....................................................................CG.CGGGCGACCCGGCG.ACC
NZ_BAGE01000019.1/16102-16147           CCGG.UUCCGGUUCACGUCCGACG........................CUCG....................................................................CGU.GGGCGACCCGGCG.ACC
JGI12272J11983_1372923/31-67            CCGG.CACCGGUUCACGUC.............................CUCG.........................................................................GGCGACCCGGCG.GCC
botACOD_GAKN62C01ECOXR/273-311          CCGG.CUCCGGUUCACGUCG............................CGCG........................................................................CGGCGACCCGGCG.GCC
NZ_BAED01000048.1/130922-130967         CCGG.UACCGGUUCACACCGUCGA........................ACA.....................................................................UCGGCGGUGACCCGGCG.ACC
NZ_BANX01000039.1/25611-25566           CCGG.UACCGGUUCACACCGCCGA........................UCG.....................................................................UCGACGGUGACCCGGCG.ACC
NZ_AUHE01000013.1/16550-16499           CCGG.UUCCGGUUCACACC.CCGAG.......................UCAGAGUU...............................................................CUCGGCGGUGACCCGGCG.ACC
NZ_JAFQ01000004.1/3516432-3516476       UCGG.UUCCGGUUCACGCCCUCG.........................AUUU.....................................................................CGACGGCGACCCGGCG.GCC
JGI12273J12029_10017424/27-67           CAGG.UUCCGGUUCACGCCC............................CGGUGC......................................................................GGGCGACCCGGCG.ACC
NZ_AULB01000013.1/149713-149780         GCGG.UACCGGUUCACGCCUCCCACACCUUCCAUGGU...........UCG........................................................GCCAUGC...GUGUCGGGGGCG.CCCGGCG.ACC
JGI12272J11983_1083811/14-53            CAGG.CGCCGGUUCACGUCC............................CGCGC.......................................................................GGACGACCCGGCG.ACC
JGI12467J12023_1087620/14-53            CAGG.CGCCGGUUCACGUCC............................CGCGC.......................................................................GGACGACCCGGCG.ACC
JGI12397J12024_1060182/22-61            CAGG.CGCCGGUUCACGUCC............................CGCGC.......................................................................GGACGACCCGGCG.ACC
FNTS_GKKEVUV01BZ0X3/66-105              CAGG.CGCCGGUUCACGUCC............................CGCAC.......................................................................GGACGACCCGGCG.ACC
FWIRElOz_GKZ9IRQ02IPUM4/167-206         GCGG.CUCCGGUUCACCUCGG...........................UCCC.......................................................................CCGGGGACCCGGC..GCC
NZ_KI912598.1/15667-15704               CCGG.CACCGGUUCACCUCG............................CGA.........................................................................CGAGGACCCGGCG.GCC
NZ_AQUI01000002.1/1265681-1265725       CCGG.CUCCGGUUCACCUC.UGGU........................CGAC....................................................................ACCACGAGGACCCGGU..GCC
C688J13580_1464814/190-152              CGGG.CUCCGGUUCACCUCGC...........................AAC........................................................................GCGGGGACCCGGC..GCC
SRS065099_LANL_scaffold_20477/54-11     CCGGCCUCCGGUUCACCCGCGC..........................UGCGC.....................................................................GCGCGGGACCCGGC..GCC
SRS015064_WUGC_scaffold_2261/310-267    CCGGCCUCCGGUUCACCCGCGC..........................UGCGC.....................................................................GCGCGGGACCCGGC..GCC
SRS011343_Baylor_scaffold_469/114-157   CCGGCCUCCGGUUCACCCGCGC..........................UGCGC.....................................................................GCGCGGGACCCGGC..GCC
NZ_JNYD01000008.1/34980-35057           CCGG.CUCCGGUUCACCCACAUCC..........GGGGGCU.C.....CGCCCCCG.............................................GAAGCCCCCGAACGGCGAGGGGUGUGAGACCCGGCG.GCC
NZ_ADUJ01000804.1/15615-15653           CCGG.CUCCGGUUCACCCGC............................CCGU........................................................................GCGGGACCCGGCG.GCC
NC_019673.1/8141257-8141203             CCGG.CUCCGGUUCACCUCACCCGUGGUU...................CCCGC..............................................................AACCACC...GAGGACCCGGCG.GCC
NZ_KK037166.1/7158781-7158815           AAGG.CUCCGGUUCACCC..............................CACG..........................................................................GGGACCCGGCG.GCC
NZ_CM001484.1/3488024-3487984           CCGG.CUCCGGUUCACCCCG............................CGGGUA......................................................................CGGGGAUCCGGCG.GCC
JGI24973J35851_1176941/248-206          CCGG.CUCCGGUUCACCCUGCG..........................ACGG......................................................................CGCGGGGACCCGGCG.GCC
NZ_KB913037.1/3577594-3577551           CCGG.CGCCGGUUCACCCC.GUGG........................GAA.....................................................................CGACUGGGGACCCGGA..GCC
NZ_JMQI01000011.1/164510-164467         CCGG.CGCCGGUUCACCCC.GUGG........................GAA.....................................................................CGACUGGGGACCCGGA..GCC
NZ_JNYY01000004.1/220716-220673         CCGG.CGCCGGUUCACCCC.GUGG........................GAA.....................................................................CGACUGGGGACCCGGA..GCC
NZ_JOEF01000005.1/165358-165404         CUGG.CUCCGGUUCACCCC..UCGC.......................UCUC...................................................................GCGCACGGGGACCCGGCG.GCC
2200117070/1568-1604                    CCGG.CUCCGGUUCACCCU.............................GCUC.........................................................................AGGGACCCGGCG.GCC
JGI24740J21852_10800136/174-210         CCGG.CUCCGGUUCACCCU.............................GCUC.........................................................................AGGGACCCGGCG.GCC
JGI24739J22299_10621000/75-111          CCGG.CUCCGGUUCACCCU.............................GCUC.........................................................................AGGGACCCGGCG.GCC
NZ_JOFI01000046.1/29517-29476           CCGG.CUCCGGUUCACCC..............................GCUCACAAACA...................................................................GGGACCCGGCG.GCC
SRS053917_LANL_scaffold_22599/286-333   CCGGUCUCCGGUUCACCCGCGCUGC.......................GCUC...................................................................GC.GUGCGGGACCCGGC..GCC
SRS011255_Baylor_scaffold_25176/104-151 CCGGUCUCCGGUUCACCCGCGCUGC.......................GCUC...................................................................GC.GUGCGGGACCCGGC..GCC
NZ_KB894433.1/15128-15170               CCGG.CUCCGGUUCACCCUGA...........................UCUGUU.....................................................................UCGGGGACCCGGCG.GCC
NZ_KI632509.1/4883378-4883317           CCGG.CACCGGUUCACCCC..A..........................CUGGCUCACUUUGGGCCGAGCGUUG.................................................UUCGGGGACCCGGCG.GCC
JGI24973J35851_1008812/1167-1208        CCGG.CUCCGGUUCACCCCG............................CUGCUCA.....................................................................CGGGGACCCGGCG.GCC
JGI24973J35851_1010391/1305-1264        UCUG.CUCCGGUUCACCCCG............................CUGCUCA.....................................................................CGGGGACCCGGCG.GCC
NZ_CDME01000015.1/111616-111572         CCGG.CUCCGGUUCACCCCGAAG.........................AUCA.....................................................................CGAUGGGGACCCGGCG.GCC
NZ_JOEA01000021.1/93454-93495           CCGG.CUCCGGUUCACCC.GUU..........................CAUC......................................................................AACAGGGACCCGGCG.GCC
NZ_JYJG01000134.1/673-714               CCGG.CUCCGGUUCACCC.GUU..........................CACC......................................................................AACUGGGACCCGGCG.GCC
FNTS067_GJ87FRN01CVTQK/106-72           CCGG.CUCCGGUUCACCC..............................CUCG..........................................................................GGGACCCGGCG.GCC
NZ_AEGE01000437.1/2109-2068             CCGG.CACCGGUUCACCCUGGU..........................CCU.......................................................................ACCAGGGACCCGGCG.GCC
NZ_JNYZ01000004.1/127926-127889         CCGG.CACCGGUUCACCCC.............................GCAUCA.......................................................................GGGGACCCGGG..GCC
NZ_KE387135.1/25080-25126               CCGG.CACCGGUUCACCCCGGUAC........................GCCC....................................................................GUCCCGGGGAUCCGGCG.GCC
NZ_AXWW01000059.1/14834-14796           CCGG.CUCCGGUUCACCCC.............................GACCCA.......................................................................GGGGACCCGGCG.GCC
NZ_CP008953.1/1210103-1210138           CCGG.CACCGGUUCACCCC.............................GCUC.........................................................................GGGGACCCGG.G.GCC
NZ_JPLW01000003.1/572205-572240         CCGG.CACCGGUUCACCCC.............................GCUC.........................................................................GGGGACCCGG.G.GCC
NZ_ANMG01000003.1/63867-63832           CCGG.CACCGGUUCACCCC.............................GAAC.........................................................................GGGGACCCGG.G.GCC
NZ_ASXH01000080.1/35738-35774           CCGG.CACCGGUUCACCCC.............................GUACU........................................................................GGGGACCCGG.G.GCC
NZ_JOIQ01000021.1/124197-124233         CCGG.CACCGGUUCACCCC.............................GUACU........................................................................GGGGACCCGG.G.GCC
NZ_KB912942.1/23653-23690               CCGG.CACCGGUUCACCCCU............................GCAC........................................................................AGGGGACCCGG.G.GCC
NZ_KN912592.1/508571-508607             CCGG.CACCGGUUCACCCC.............................GCACU........................................................................GGGGACCCGG.G.GCC
NZ_ASXG01000124.1/157002-157038         CCGG.CACCGGUUCACCCC.............................GCACU........................................................................GGGGACCCGG.G.GCC
NZ_AOHO01000019.1/158657-158622         CCGG.CACCGGUUCACCCC.............................GCAC.........................................................................GGGGACCCGG.G.GCC
NZ_GG657746.1/6816029-6815993           CCGG.CACCGGUUCACCCC.............................GCACU........................................................................GGGGACCCGG.G.GCC
NZ_ASJB01000091.1/88996-89032           CCGG.CACCGGUUCACCCC.............................GCACU........................................................................GGGGACCCGG.G.GCC
JGI24737J22298_10153983/501-462         CCGG.CGCCGGUUCACCCCU............................CGACGA......................................................................AGGGGACCCGGG..GCC
JGI24738J21930_10140397/125-86          CCGG.CGCCGGUUCACCCCU............................CGACGA......................................................................AGGGGACCCGG.G.GCC
JRHI01000725.1/25745-25791              CCGG.CUCCGGUUCACCCCGCG..........................UCUGCAUC..................................................................CACGGGGACCCGGCG.GCC
NZ_KB912506.1/125509-125456             CCGG.CACCGGUUCACCCCGGCACGCC.....................CGUUCC...............................................................GGCGUCCCGGGGAUCCGGC..GCC
NZ_KI912213.1/219937-219883             CCGG.CACCGGUUCACCCCGGCACGCC.....................CGUUCC...............................................................GGCGUCCCGGGGAUCCGGCG.GCC
NZ_CP007155.1/8601054-8601005           CCGG.CUCCGGUUCACCCCGC...GC......................ACGACA................................................................GCACGGCGGGGACCCGGCG.GCC
NZ_CM001466.1/1832387-1832343           CCGG.CUCCGGUUCACCUCACGC.........................GGUG.....................................................................GCGUGGGGAUCCGGCG.GCC
NC_013159.1/3233924-3233883             CCGG.CUCCGGUUCACCCCGC...........................UGGUC......................................................................GCGGGGACCCGGCG.GCC
NZ_AZUM01000002.1/62099-62059           CCGG.CUCCGGUUCACCCCGC...........................UGUUC......................................................................GCGGGGACCCGGC..GCU
NZ_JNYM01000248.1/820-862               CCGG.CUCCGGUUCACCCCG............................AGUGCGUG....................................................................UGGGGACCCGGCG.GCC
NZ_ARVW01000001.1/5123288-5123325       CCGG.CUCCGGUUCACCCC.............................AGUUC........................................................................GGGGACCCGGCG.GCC
NZ_JOAA01000025.1/102373-102331         CCGG.CUCCGGUUCACCCCG............................AGUUCGUG....................................................................UGGGGACCCGGCG.GCC
NZ_CM001440.1/4163623-4163579           CCGG.CUCCGGUUCACCCCACGC.........................GGUU.....................................................................GUGUGGGGAUCCGGCG.GCC
JGI12271J12027_1317364/55-90            CCGG.CUCCGGUUCACCCC.............................GGUA.........................................................................GGGGACCCGGC..GCC
NC_014318.1/8567126-8567084             CCGG.CGCCGGUUCACCCC.GU..........................GGAACG....................................................................ACUGGGGACCCGGA..GCC
NZ_JNXC01000009.1/134688-134733         CCGG.CUCCGGUUCACCCCG............................AAGAACAGCAA.................................................................CGGGGACCCGGCG.GCC
NC_013093.1/7204512-7204468             CCGG.CUCCGGUUCACCCCG.GCU........................ACC.....................................................................AGCGCGGGGACCCGGCG.GCC
NZ_GL877878.1/167629-167675             CCGG.CACCGGUUCACCGCGCGGC........................AGCG....................................................................GCCGCGUGGACCCGGCG.GCC
JGI26535J51212_1001019/71-108           CCGG.CUCCGGUUCACCCC.............................UCCCAC.......................................................................GGGGACCCGGC..GCC
JGI26531J51214_10001689/15226-15189     CCGG.CUCCGGUUCACCCC.............................UCCCAC.......................................................................GGGGACCCGGC..GCC
NZ_AJSZ01000299.1/3790-3744             UCGG.CCCCGGUUCACGCGCGUGC........................AUUCC...................................................................GCCCGUGCGACCCGGA..GCC
JGI12397J12024_1206537/4-58             CAGG.UUCCGGUUCCCGCCCGGGGCGCC....................CCAG................................................................GGUGCCGACGGCGACCCGGCG.ACC
NZ_JYOP01000005.1/14897-14852           CCGG.UUCCGGUUCACGAUGUCG.........................AUCGG....................................................................CGACGUCGACCCGGCG.ACC
JGI11799J14266_104666/85-130            CCGG.UUCCGGUUCACGAUGUCG.........................AUUGG....................................................................CGACGUCGACCCGGCG.ACC
NZ_LEKE01000058.1/16710-16665           CCGG.UUCCGGUUCACGAUGUCG.........................AUUGG....................................................................CGACGUCGACCCGGCG.ACC
NZ_JNWS01000014.1/192760-192805         CCGG.UUCCGGUUCACGAUGUCG.........................AUUGG....................................................................CGACGUCGACCCGGCG.ACC
NC_008578.1/694535-694574               CAGG.UACCGGUUCACACCGC...........................CAC........................................................................GCGGUGACCCGGCG.ACC
NZ_LDTZ01000026.1/28087-28042           CCGG.UACCGGUUCACACCGCCG.........................AAUCG....................................................................CGGCGGUGACCCGGCG.ACC
NZ_BAFC01000059.1/28156-28111           CCGG.UACCGGUUCACACCGCCG.........................AAUCG....................................................................CGGCGGUGACCCGGCG.ACC
NZ_BAFB01000227.1/28105-28060           CCGG.UACCGGUUCACACCGCCG.........................AAUCG....................................................................CGGCGGUGACCCGGCG.ACC
NZ_BANR01000032.1/28002-27957           CCGG.UACCGGUUCACACCGCCG.........................AAUCG....................................................................CGGCGGUGACCCGGCG.ACC
NZ_AYXG01000157.1/12560-12601           CAGG.CACCGGUUCACCCCAGC..........................UCCA......................................................................GC.GGGGACCCGGCG.GCC
_GX4IIKE01AVNLA/402-450                 UCGG.UUCCGGUUCACGUCGUCGC........................AUCCGC..................................................................GCGAGGACGACCCGGGG.GCA
NZ_CM001439.1/4262593-4262553           CCGG.CACCGGUUCACCUUCC...........................CGCGU......................................................................GGA.GGACCCGGCG.GCC
JGI26531J51214_10053388/189-235         CGGG.CUCCGGUUCACGUUCGCGC........................GUCC....................................................................GCGCGGGCGACCCGGCG.GCU
NZ_KB905814.1/250505-250461             CCGG.UCCCGGUUCACGGGCGGC.........................AACCC....................................................................GCCUCCCGACCCGGC..GCC
NZ_AJTQ01000139.1/131331-131287         UCGG.UCCCGGUUCACGGGCGGC.........................AACCC....................................................................GCCUCCCGACCCGGC..GCC
NZ_JOEH01000016.1/36292-36248           UCGG.UCCCGGUUCACGGACGGC.........................AGCCC....................................................................GCCGCCCGACCCGGA..GCC
NZ_BBPL01000004.1/265730-265686         UCGG.UCCCGGUUCACGAACGGC.........................AACCC....................................................................GCCGUCCGACCCGGA..GCC
NZ_JQMJ01000004.1/6329451-6329407       UCGG.UCCCGGUUCACGAACGGC.........................AGCCC....................................................................GCCGUCCGACCCGGU..GCC
NZ_JOHT01000012.1/106860-106816         UCGG.CCCCGGUUCACGGUGGAC.........................AACCC....................................................................GUCUCCCGACCCGGC..GCC
NZ_JOGD01000005.1/35544-35500           UCGG.CCCCGGUUCACGGUGGAC.........................AACCC....................................................................GUCUCCCGACCCGGC..GCC
NZ_AUEV01000006.1/1894-1939             UCGG.CCCCGGUUCACGGCGGAC.........................AAGCCC...................................................................GUCCUCCGACCCGGU..GCC
NZ_KE384281.1/396059-396015             UCGG.CCCCGGUUCACGGAGGAC.........................AACCC....................................................................GUCCCCCGACCCGGU..GCC
NZ_AUKO01000001.1/376807-376763         UCGG.CCCCGGUUCACGGGGGAC.........................AACCC....................................................................GUCCUUCGACCCGGC..GCC
NZ_JQMO01000003.1/1403666-1403710       UCGG.CCCCGGUUCACGUGCGGC.........................AUCCAA...................................................................GCCGC.CGACCCGGC..GCC
NZ_KB904663.1/33286-33330               UCGG.CCCCGGUUCACGUGCGGC.........................AGCCG....................................................................GCCGCUCGACCCGGU..GCC
NZ_AORZ01000143.1/15463-15418           UCGG.CCCCGGUUCACGUACGGC.........................AAUCCC...................................................................GCCGCACGACCCGGU..GCC
NZ_HE978637.1/431034-431078             UCGG.UUCUGGUUCACGAGACGC.........................ACUCC....................................................................GCG.CCCGACCCAGCG.GCC
JGI24770J26754_10081147/845-890         UUGG.UUCUGGUUCACGGAUCGC.........................AUCCC....................................................................GCGAUACGACCCAGCG.ACC
NZ_AP012331.1/769739-769783             UAGG.UUCCGGUUCACGCCCGCC.........................AUAGG....................................................................GGCUGGCGACCCGGG..UCC
NC_013929.1/3291560-3291514             UCGG.CUCCGGUUCACGCUCCCGC........................AUCCC...................................................................GCGGCGGCGACCCGGC..GCC
NZ_LN831790.1/2823297-2823251           UCGG.CUCCGGUUCACGCCUCCGC........................AACCC...................................................................GCGGCUGCGACCCGGC..GCC
NZ_CM001015.1/4930378-4930424           UCGG.CCCCGGUUCACGCGCGGAC........................AAUCC...................................................................GCCCGGGCGACCCGGA..GCC
NZ_KL575619.1/35887-35841               UCGG.CUCCGGUUCACGCCUCCGC........................AUCCC...................................................................GCGGCUGCGACCCGGC..GCC
NC_009142.1/7044070-7044025             CCGG.CACCGGUUCACCGCGCGGC........................GCG.....................................................................GCCGCGUGGACCCGGCG.GCC
NZ_KE150472.1/563628-563673             UCGG.CCCCGGUUCACGGUUGGAC........................AACCC...................................................................GUCUU.CCGACCCGGC..GCC
NZ_KQ257875.1/1320008-1320054           UCGG.CUCCGGUUCACGCCCUCGC........................AUCCC...................................................................GCGGCGGCGACCCGGC..GCC
NC_023036.2/4254218-4254162             UCGG.UUCCGGUUCACGCUCGA....AGACU.................CCCA.............................................................GGUCUGGGCUCGGGCGACCCGGCG.GCC
#=GC SS_cons                            ..<<.<.<<<<----<<<<<<<<<<<<<<<<<<<<<<<<<<<<<<<<<................................................>>>>>>>>>>>>>>>>>>>>>>>>>>>>>>>>>..>>>>...>>>
//
