# Supplementary material for: Discovery of 20 novel ribosomal leader candidates in bacteria and archaea
Source: BMC Microbiol. 2020 May 24;20:130. doi: 10.1186/s12866-020-01823-6 (PMC7247131; doi:10.1186/s12866-020-01823-6)
Supplement: Supplementary file 4 — Additional file 4. Archive of machine-readable alignments for all r-leader motifs that include only nucleotides within the predicted motifs, and do not include any metadata. The alignments are appropriate for tasks such as performing homology searches or re-analysis of our predicted secondary structures. The alignments are stored in Stockholm format. [file 12866_2020_1823_MOESM4_ESM.zip › sto-just-motif/L31-Coriobacteria.sto]

# STOCKHOLM 1.0
#=GF ID L31-Coriobacteria
#=GF ORIGINAL_MOTIF 422	209	0	0	refseq	44	coriobact	jeremy	s35_47S100O5Min3	cmfinder		ethresh=2&nr=0&EVD=null3&cmfv=0.3	end
JGI24735J21928_10303163/78-111              CC.GCUGGUCGGAAACC.AGCGG....CUAACCCAAGGAA
AUXO017004512.1/117-84                      GU.UCUGGUCGGUAACC.AGAAC....ACUUGCGAAGGAG
AUXO016339607.1/94-61                       AC.GAUGGUCGGAAACC.AUCGC....CCGAAGAGAGGAG
SRS011111_Baylor_scaffold_9512/2842-2874    GG.CUUGGUCGGAAACC.AAGCC.....UCGAUAAAGGAG
LWSO2_GGWJX9X02HB8PF/220-250                GG.CCUGGUCGGAAACC.AGGCC.......ACCUAUGGAG
4448818.3_Contig28460/132-94                GU.UCUGGUCGGUAACCUAGAACGCGAGUAAUAAGAGGAG
4448807.3_Contig19481/164-127               GU.UCUGGUCGGUAACC.AGAACGCGAGUAAUAAGAGGAG
HCF12C_23335/238-272                        GC.UCUGGUCGGAAACC.AGGGC...GCGACAAGAAGGAG
AUXO018093914.1/291-328                     GC.ACUGGUCGGAAACC.AGUGCGCGUUCUUAUGAAGGAG
4448811.3_Contig11262/140-176               GC.GCUGAUCGGUAACC.AGCGC.CUGACUAAAUAAGGAG
hgutS7_s7_164738/1067-1032                  GC.GCUGAUCGGUAACC.AGCGC..CUGACCAAUAAGGAG
BABA01020564.1/774-739                      GC.GCUGAUCGGUAACC.AGCGC..CUGACUAAUAAGGAG
NZ_AWEZ01000030.1/64182-64151               CG.CCUGGUCGGAAACC.AGGCC......CAAUGAAGGAG
NZ_HE978575.1/590068-590102                 GC.CCUGGUCGGUAACC.AGGAC...GAGAUCGUAAGGAG
NZ_CAPF01000059.1/2507-2473                 GU.CCUGGUCGGUAACC.AGGAC...GCGAUGGUAAGGAG
NC_014363.1/119036-119067                   GG.UCUGGUCGGAAACC.AGA.C.....AGGCAGAAGGAG
AUXO010118135.1/576-609                     GC.CUUGAUCGGAAACC.AAGGC....ACAGAAGAAGGAG
2204694758/334-365                          GC.CUGGGUCGGAAACC..AGGC.....CAAACGAAGGAG
NC_015389.1/824421-824455                   GC.UCUGGUCGGAAACC.AGAGC...ACGAUCACAAGGAG
SRS049268_C4052608/112-80                   GC.UCUGGUCGGAAACC.AGAGC.....CGAUGUAAGGAG
SRS011086_C2736760/326-294                  GC.UCUGGUCGGAAACC.AGAGC.....CGAUGUAAGGAG
SRS021496_Baylor_scaffold_7910/3781-3749    GC.UCUGGUCGGAAACC.AGGGC.....CGAUGUAAGGAG
SRS011140_C4988252/126-158                  GC.UCUGGUCGGAAACC.AGGGC.....CGAUGUAAGGAG
Buccal_mucosa_LANL_C65146548/471-439        GC.UCUGGUCGGAAACC.AGGGC.....CGAUGUAAGGAG
NZ_KB822533.1/353125-353157                 GC.UCUGGUCGGAAACC.AGAGC.....CGUUAGAAGGAG
NZ_AXXR01000003.1/295118-295086             GC.UCUGGUCGGAAACC.AGAGU.....CGUUAGAAGGAG
SRS023468_C1197102/689-721                  AG.CCUGAUCGGAAACC.AGGCA.....AACAAGAAGGAG
AUXO010832507.1/84-52                       GC.UCUGGUCGGAAACC.AGGGC.....ACGAAGAAGGAG
AUXO013415356.1/198-230                     GU.CCUGGUCGGAAACC.AGGAC.....ACGAAGAAGGAG
NZ_CDJG01000012.1/162765-162730             GU.CCUGGUCGGAAACC.AGGAC..GCGAUUCCAGAGGAG
4448817.3_Contig32874/129-92                GC.ACUGGUCGGAAACC.AGUGCGCGUACGAGAAGAGGAG
UnmappedStool_Broad_C253114623/177-145      GCACUUGGUCGGAAACC.AAGGC......ACUAGAAGGAG
NZ_CP009302.1/539611-539643                 GA.CUUGGUCGGAAACC.AAGUC.....CUCGAAAAGGAG
longitudinal_131_11/94369-94405             GU.CCUGGUCGGUAACC.AGGAC.GCGACCAGAAGAGGAG
C5333626_1_V1.UC-13/179-143                 GU.CCUGGUCGGUAACC.AGGAC.GUGACCAGAAGAGGAG
4448815.3_Contig8776/771-807                GU.CCUGGUCGGUAACC.AGGAC.GUGACCAGAAGAGGAG
hgutS7_s7_160723/1179-1211                  GC.CCUGGUCGG.AACC.AGGGC....CGACGAACAGGAG
scaffold16601_1_MH0086/702-731              CC.CUUGGUCGGAAACC.AAGGA........AGUUAGGAG
NZ_KE159646.1/1050872-1050842               UC.CUUGGUCGGAAACC.AAGGG.......AAGAUAGGAG
NZ_AUGK01000020.1/30651-30681               CC.CUUGGUCGGAAACC.AAGGG.......AAGUUAGGAG
scaffold28919_2_O2.UC-11/258-226            AU.CUUGGUCGGAAACC.AAGGU.....AUUAGUGAGGAG
NC_015738.1/1175139-1175171                 GC.CUUGGUCGGAAACC.AAGGC.....AUGUCAAAGGAG
UnmappedStool_Broad_C251071986/178-143      GC.CUUGGUCGGAAACC.AAGGC..ACUCUGUCAAAGGAG
NC_021021.1/3191605-3191573                 GC.CUUGGUCGGAAACC.AAGGC.....CUGUCUAAGGAG
HCF14C_9070/2040-2073                       GC.CCUGGUCGGAAACC.AGGGC....CCGAUAAAAGGAG
DLF014_scaffold10759_1/16339-16371          GU.CCUGGUCGGAAACC.AGGAC.....CGACAAAAGGAG
SRS014923_C3176260/293-325                  GC.CUUGGUCGGAAACU.AAGGC.....AUACCAAAGGAG
scaffold261738_2_MH0006/448-417             GU.CUUGGUCGGAAACC.AAGGC......AUAGUAAGGAG
scaffold603_48_V1.UC-9/384-353              GC.CUUGGUCGGAAACC.AAGGC......AUAGUAAGGAG
scaffold77902_2_O2.UC-20/409-378            GC.CUUGGUCGGGACCC.AAGGC......AUACGAAGGAG
4491421.3_NODE_60554/777-746                GC.CUUGGUCGGAAACC.AAGGC......AUACGAAGGAG
scaffold30007_3_V1.UC-13/2845-2876          GC.CUUGGUCGGAAACC.AAGGC......AUUAGAAGGAG
4491482.3_NODE_97544/175288-175256          GU.CUUGGUCGGAAACC.AAGAC.....AAUAAAAAGGAG
4448814.3_Contig25164/206-176               GU.CUUGGUCGGAAACC.AAGAC.......CGCAAAGGAG
NZ_GG700631.1/393259-393228                 GC.CUUGGUCGGAAACC.AAGGC......AUGAAAAGGAG
NZ_JH815198.1/276110-276143                 GU.CUUGGUCGGAAACC.AAGGC....GCCUGAAAAGGAG
AUXO012801284.1/272-242                     GU.CUUGGUCGGAAACC.AAGGC.......AGAAUAGGAG
NC_013165.1/551648-551679                   GU.CUUGGUCGGAAACC.AAGAC......AUGAAAAGGAG
AUXO013603529.1/63-33                       GC.CUUGGUCGGAAACC.AAGGC.......GGAAAAGGAG
AUXO015651590.1/285-255                     GC.CUUGGUCGGAAACC.AAGGC.......GGAAAAGGAG
UnmappedStool_Broad_scaffold_663971/151-120 GC.CUUGGUCGGAAACC.AAGGC......CCGUAAAGGAG
DLF009_scaffold20110_2/444-475              GC.CUUGGUCGGAAACC.AAGGC......CCGUGAAGGAG
AUXO017671678.1/38-8                        GC.CUUGGUCGGAAACC.AAGGC.......AGAAGAGGAG
AUXO015549318.1/182-212                     GC.CUUGGUCGGAAACC.AAGGC.......AGAAAGGGAG
AUXO011881503.1/224-194                     AC.CUUGGUCGGAAACC.AAGGC.......GGAAUAGGAG
NZ_HE611014.1/742774-742807                 GC.CUUGGUCGGAAACC.AAGGC....ACGGUAAAAGGAG
AUXO018607472.1/131-98                      GC.CCUGGUCGGAAACC.AGGGC....ACGAAAGAAGGAG
4448808.3_Contig1066/3701-3732              CG.UCUGGUCGGAAACC.AGACC......UACCAAAGGAG
NZ_AWUP01000003.1/66691-66722               UG.CCUGGUCGGAAACC.AGGCC......UACGUUAGGAG
NZ_KE952956.1/5823-5854                     CG.CCUGGUCGGAAACC.AGGCC......UACGUUAGGAG
2158020257/333-364                          CG.CCUGGUCGGAAACC.AGGCC......AAACGAAGGAG
NZ_JH376563.1/464047-464016                 UG.UCUGGUCGGAAACC.AGGCC......GAAAGAAGGAG
AUXO013076199.1/598-629                     CG.CCUGGUCGGAAACC.AGGCC......UACCAAAGGAG
JGI20225J20221_1001165/34179-34210          CG.CCUGGUCGGAAACC.AGGCA......AACCAAAGGAG
SRS024561_C2821916/707-738                  CG.CCUGGUCGGAAACC.AGGCC......AAUCAAGGGAG
SRS018443_Baylor_scaffold_60373/2651-2620   CG.CCUGGUCGGAAACC.AGGCC......AACCAAGGGAG
HCF12C_292540/428-397                       CG.CCUGGUCGGAAACC.AGGCC......AACAGAAGGAG
HCF14C_2_1_1_newblercontig36662/561-592     UG.CCUGGUCGGAAACC.AGGCC......AACAGAAGGAG
HCF12C_263188/719-688                       CG.CCUGGUCGGAAACC.AGGCC......AACGUAAGGAG
NZ_KN214097.1/94244-94275                   GG.CGGCGCCGGAAGCG.CUGCC......GGAGAAAGGAG
#=GC SS_cons                                <<.<<<<<<_____>>>.>>>>>---.-.--.--......
//
