# Supplementary material for: Discovery of 20 novel ribosomal leader candidates in bacteria and archaea
Source: BMC Microbiol. 2020 May 24;20:130. doi: 10.1186/s12866-020-01823-6 (PMC7247131; doi:10.1186/s12866-020-01823-6)
Supplement: Supplementary file 4 — Additional file 4. Archive of machine-readable alignments for all r-leader motifs that include only nucleotides within the predicted motifs, and do not include any metadata. The alignments are appropriate for tasks such as performing homology searches or re-analysis of our predicted secondary structures. The alignments are stored in Stockholm format. [file 12866_2020_1823_MOESM4_ESM.zip › sto-just-motif/L31-Corynebacteriaceae.sto]

# STOCKHOLM 1.0
#=GF ID L31-Corynebacteriaceae
#=GF ORIGINAL_MOTIF 550	330037	0	0	fake	0	r44e9-gene-then-jeremy-bestcdd	jeremy	s40_50_75_85S100O5Min3l300Zd300	cmfinder		ethresh=2&nr=0&EVD=null3&cmfv=0.3&disableMiniscan=1&pNtr=d1	end
NZ_CP011546.1/713235-713316                  ACUCGAGCGCGAUCGCCCG..............GCC.C..GCCGGC......................CUCUU.....................................GCCGGCUAGUGGUG..........................CGGGGGAGACGACUCGUAGU..UCAAUCCUGAGGGA
NZ_JVKJ01000005.1/667570-667497              ACUCGGGCACGACCU................UAGGGGUGCGG..........................CACUCGUA......................................CCGCGUCCC...............................GGGACCGACCCGUAGU.AACCAACCUGAGGGA
NZ_JRVJ01000003.1/120589-120653              ACUCGGGCACGACCA..............CGCUGUCA...............................GAAA...............................................UGAUUCA............................UGGACCGACCCGAUGU.AGAAAACCUGAGGGA
NZ_LBNF01000055.1/8790-8700                  ACUCGGGCACGAUCCCGCC..............CGGGGC.GCGCACAGU...................UAACU..................................ACGGUGCGGGGCCUCGUAG........................GGCGGGAACCGACCCGCAGU...AGUACCUGAGGGA
NZ_AFIZ01000013.1/97797-97736                ACCCAGGUACGACCCGGCACC...............................................CGCAU...........................................................................GGUGCGGGGACCGGCCUG..GUGCACAACCCUGAGGGA
NZ_CP006842.1/1057041-1057122                ACCCAGGCACGACUCGC.C..............GUCCCGGUCGCCG......................ACUA......................................CGGCGGUCAGGAU...........................GAGGGGGACCGACCUG..GCGCACAACCCUGAGGGA
NC_021663.1/1923752-1923653                  ACCCAGGCACGACCUACGG.........CCUCACCGGUG.CCCGGUCC....................UCAUC...................................GGACCAGUCUACCGGCGUCACGC...................CCGCGGGACCGACCUG..GUGCCCGACCCUGAGGGA
NC_015859.1/2360714-2360640                  ACCCAGGCACGACCUACGG...........UACGGACGG.............................AUCA.............................................CCGUCCCGC........................CUGCGGGACCGACCUG..GUGCCCGACCCUGAGGGA
NZ_JIAH01000006.1/56886-57003                ACCUGGGUGCGAUCUUCGG.......UGUUUUGCACUGC.GUGGUGUGAC.UGACCU.CUGU......CAU.......................GCAGUGGGGAACGUCGC.CGUAAGCAGUGGC.........................CCGAAGAACCGGCCCA..GU.UACAAACCUUAGGGA
NZ_KI515715.1/2247633-2247516                ACCUGGGUGCGAUCUUCGG.......UGUUUUGCACUGC.GUGGUGUGACUGACCUC...........UGUCAUGUAGU....................GGGGAACGUCGC.CGUAAGCAGUGGC.........................CCGAAGAACCGGCCCA..GU.UACAAACCUUAGGGA
SRS053437_C431471/1608-1491                  ACCUGGGUGCGAUCUUCGG.......UGUUUUGCACUGC.GUGGUGUGACUGACCUC...........UGUCAUGUAGU....................GGGGAACGUCGC.CGUAAGCAGUGGC.........................CCGAAGAACCGGCCCA..GU.UACAAACCUUAGGGA
SRS013876_WUGC_scaffold_993/41899-41782      ACCUGGGUGCGAUCUUCGG.......UGUUUUGCACUGCGUGGUGUGACUGAUCUCUGU.........CAUGUA.......................GUGGGGAACG.UCGCCGUAAGCAGUGGC.........................CCGAAGAACCGGCCCA..GU.UACAAACCUUAGGGA
SRS017044_C179127/297-403                    ACCUGGGUGCGAUCUUCGA.............AAGAUUUACU..GCGCAA.AACACG...........AGAGUA.........................CGUGCAGUUGCGCGUGGUAGGUCUGAA........................UUGAAGAACCGGCCCA..GU.UACAAACCUUAGGGA
SRS047254_WUGC_scaffold_9884/208-314         ACCUGGGUGCGAUCUUCGA.............AAGAUUUACU..GCGCAA.AACACG...........AGAGUA.........................CGUGCAGUUGCGCGUGGUAGGUCUGAA........................UUGAAGAACCGGCCCA..GU.UACAAACCUUAGGGA
SRS015752_C119743/276-382                    ACCUGGGUGCGAUCUUCGA.............AAGAUUUACU..GCGCAA.GACACG...........AGAGUA.........................CGUGCAGUUGCGCGGGGUAGGUCUGGA........................UUGAAGAACCGGCCCA..GU.UACAAACCUUAGGGA
NZ_JVSI01000039.1/39215-39109                ACCUGGGUGCGAUCUUCGA.............AAGAUUUACU..GCGCAA.GACACG...........AGAGUA.........................CGUGCGGUUGCGCGGGGUAGGUCUGAA........................UUGAAGAACCGGCCCA..GU.UACAAACCUUAGGGA
NZ_CP007156.1/2014629-2014563                ACUCAGGCACGACCACC...............UGCG................................CAA.................................................CGCUAGCC......................GCUGUGGACCGACCUGAUGU.ACACAACCUAAGGGA
NC_015673.1/1990937-1990874                  ACUCGGGCACGACCG.....................................................CAUUUCACAUUCGAUUUA....................................................................CGGACCGACCCGAUGU.GAUCAACCUGAGGGA
NC_007164.1/1807476-1807415                  ACUCAGGCACGACCCGCGC.................................................ACGUAAC...........................................................................GCGCGAGACCGACCUGAUGUACACGUACCUAAGGGA
NZ_JFCR01000012.1/86567-86506                ACUCAGGCACGACCCGCGC.................................................AGGUAAC...........................................................................GCACGGGACCGACCUGAUGUACACGUACCUAAGGGA
NZ_JUNC01000013.1/142683-142622              ACUCAGGCACGACCCGCGC.................................................AGGUAAC...........................................................................GCACGGGACCGACCUGAUGUACACGUACCUAAGGGA
NZ_GG700814.1/359951-359890                  ACUCAGGCACGACCCGCGC.................................................AAGUAAC...........................................................................GCACGGGACCGACCUGAUGUACACGUACCUAAGGGA
NZ_JFCH01000061.1/41014-41075                ACUCAGGCACGACCCGCGC.................................................AAGUAAC...........................................................................GCACGGGACCGACCUGAUGUACACGUACCUAAGGGA
NZ_JFCQ01000001.1/319495-319435              ACUCAGGCACGACCCGCGC.................................................AAGGGAU...........................................................................GCGCAGGACCGACCUGUUGUACACACUCCU.AGGGA
NZ_JFCF01000035.1/36866-36926                ACUCAGGCACGACCCGCGC.................................................AAGAGAU...........................................................................GCGCUGGACCGACCUGUUGUACACACUCCU.AGGGA
NZ_JFCJ01000077.1/132850-132790              ACUCAGGCACGACCCGCGC.................................................AAGAGAU...........................................................................GCGCAGGACCGACCUGUUGUACACACUCCU.AGGGA
NZ_JFCK01000168.1/59670-59610                ACUCAGGCACGACCCGCGC.................................................AAGAGAU...........................................................................GCGCAGGACCGACCUGCUGUACACACUCCU.AGGGA
NC_020230.1/634362-634421                    ACUCGGGCACGACCCGCGC.................................................UGUCAU............................................................................GUGUGGGACCGACCCGAUGU.GAUCAACCUAAGGGA
NC_010545.1/654798-654857                    ACUCGGGCACGACCCGCGC.................................................UCAUGC............................................................................GCUCGGGACCGACCCGAUGU.GAUCAACCUAAGGGA
NZ_JRUZ01000001.1/346898-346839              ACUCGAGCACGAUCUUCAC.................................................CGUGAU............................................................................GUGGAGAACCGACUCGAAGU.AUCAAUCCUGAGGGA
NZ_AJVH01000012.1/61533-61592                ACUCGAGCACGAUCUUCAC.................................................CGUGAU............................................................................GUGGAGAACCGACUCGAAGU.AUCAAUCCUGAGGGA
NZ_JAQP01000015.1/32179-32238                ACUCGAGCACGAUCUUCAU.................................................CGUGAU............................................................................GUGGAGAACCGACUCGAAGU.AUCAAUCCUGAGGGA
NZ_KB903376.1/440662-440743                  ACUCAGGCACGAUCUGCU...UUCCUUAAUAUAUUUAGA.............................AUUU.............................................UUUAAAGC..........................GGCAGAAGCGACCUGAAGU.CUCAAACCUGAGGGA
NZ_GG667130.1/67973-68043                    ACUCAGGCACGACCCGUU..............UCGCUC..............................AUGGC.............................................GAGUGCAC.........................GACGGGGACGACCUGAAGU.CUCAAUCCUGAGGGA
NZ_GG667038.1/72480-72550                    ACUCAGGCACGACCCGUU..............UCGCUC..............................AUGGC.............................................GAGUGCAC.........................GACGGGGACGACCUGAAGU.CUCAAUCCUGAGGGA
NZ_KE150446.1/69361-69419                    ACUCAGGCACGACCUACGC.................................................CGGGA.............................................................................GCGUAGGGACGACCUGAAGU.CUCAAUCCUGAGGGA
NZ_LDYE01000007.1/45841-45903                ACUCAGGCACGAUUCACGC..............GGU................................GUA.................................................ACC...........................GCGUGGAAGCGACCUGAAGU.AUCAAACCUGAGGGA
NZ_CP006764.1/832115-832176                  ACUCAGGCACGAUCGCCG..................................................CACAUACCGC.........................................................................CGGCGAACCGACCUGAAGU.AUCAAUCCUGAAGGG
NZ_CP011311.1/791325-791385                  ACUCGGGCACGAUCUUCG..................................................ACAGUAUUCGAG.......................................................................CGAAGAACCGACCC...GU.UACAAACCUGAGGGA
NZ_AQXB01000007.1/161751-161703              ACCUAGGCACGAUCCC....................................................CCUG.................................................................................GGGAACCGACCUA..GU.GUACAACCUUAG.GA
NZ_JSEF01000008.1/14324-14454                ACUCGGGCACGAUCCUU.............ACGCGCACAGU.UAAUCUUUGCCAGUGCAGCACUACGCAGCGAUAC............GCAUAGUG.UGCG..GGCGAAUUUCAUAUUGUGCGGAGAG........................AGGGAACCGACCCGUAGU..UCAACCCUGAGGGA
NC_012590.1/901957-902077                    ACUCGGGCACGAUCCUUUC..............ACGCU.CCC.AGUUGU..CAUCGGGCGCCGUC...AUAGC..................GACGGCGCGCGAUAGUGCGAAUAGGGAAGCGUUGC........................GGAAGGAACCGACCCGUAGU..UCAACCCUGAGGGA
NZ_LAYQ01000001.1/68637-68555                ACUCGGGCACGAUCCUUUC..............ACACUUCCUUCC.......................ACGCC......................................GGA..GAAGUGUUGC........................GGAAGGAACCGACCCGUAGU..UCAACCCUGAGGGA
NZ_JUMN01000003.1/19608-19690                ACUCGGGCACGAUCCUUUC..............ACACUUCCUUCC.......................ACGCC......................................GGA..GAUGUGUUGC........................GGAAGGAACCGACCCGUAGU..UCAACCCUGAGGGA
NZ_CP010827.1/955732-955835                  ACUCGGGCACGAUCCUU.............ACGCACGCUGUGGCGUUGCGACGUGUA...........GUGA...........................UGCAC....CCACG.CACGGUGUGGAGAG........................AGGGAACCGACCCGUAGU..UCAACCCUGAGGGA
NZ_AQUW01000002.1/253907-253785              ACUCAGGCACGACGCGCGC.......CAUAAGGGUGGU...AACCGUUUUUCG.AGCUG.........AUCGGAAGGUGCCACCUG...........CGGCCUCGA......GUGGCCGCCACGUU........................GCGCGCGACCGACCUGAAGU..UCAACCCUGAGGGA
NZ_CP008944.1/701875-702000                  ACUCAGGCACGAUCCUGCC....CGGCGUGGUGCGUGU...GCG....CACGCGCC............AGGGCGUGGUCCUAAGAAUA............UGAGGGAUUGCACGCCCGCCACGUGG........................GGCGGGAACCGACCUGAAGU.GUCAACCCUGAGGGA
NZ_JUSD01000006.1/58418-58480                ACUCAGGCACGAUUCUCCC.................................................GCUGUUAGCU........................................................................GGGUGAAAGCGACCUGAAGU..UCAAUCCUGAGGGA
NZ_JVOW01000015.1/32940-32878                ACUCAGGCACGAUUCUCUC.................................................ACUCUUAGCU........................................................................GGGGGAAAGCGACCUGAAGU..UCAAUCCUGAGGGA
NZ_ABZU01000013.1/40816-40754                ACUCAGGCACGAUUCUCUC.................................................ACUCUUAGCU........................................................................GGGGGAAAGCGACCUGAAGU..UCAAUCCUGAGGGA
NZ_JWEP01000048.1/32027-31965                ACUCAGGCACGAUUCUCUC.................................................ACUCUUAGCU........................................................................GGGGGAAAGCGACCUGAAGU..UCAAUCCUGAGGGA
NZ_JVVM01000020.1/305775-305713              ACUCAGGCACGAUUCAUCC..............GC.................................AGUCA................................................GCU..........................GGGUGAAAGCGACCUGAAGU..UCAAUCCUGAGGGA
NZ_CP006841.1/2125937-2125813                ACUCAGGCACGAUUCGCCC........GUAUUCCUA...UG.....UUUUAUAGGA.GAAGUAAG...UAGU...................CUCGCUCAGUCCUAUUUAGAUAGGCAUUGUGGAGGGGCG....................GCGCGAAAGCGACCUGAAGU..UCAAUCCUGAGGGA
NZ_ATYV01000011.1/77096-77159                ACUCAGGCACGGUCCCGUU..............GAG................................CAUG................................................CUCG..........................GUGGGGUAUCGACCUGAAGU..UCAAUCCUGAGGGA
SRS016292_C136299/434-503                    ACUCGGGCACGAUCCGUAC.................................................CGUCAUAGUUGUUCAGU.................................................................GUGCGGAACCGACCCGUAGU..CCAACCCUGAGGGA
SRS017451_C217497/873-939                    ACUCGGGCACGAUCCGUAC.................................................CGUCAUUAUUCAGU....................................................................GUGCGGAACCGACCCGUAGU..CCAACCCUGAGGGA
SRS015937_WUGC_scaffold_1576/2210-2144       ACUCGGGCACGAUCCGUAC.................................................CGUCAUUAUUCAGU....................................................................GUGCGGAACCGACCCGUAGU..CCAACCCUGAGGGA
SRS013876_WUGC_scaffold_1100/378-312         ACUCGGGCACGAUCCGUAC.................................................CGUCAUUAUUCAGU....................................................................GUGCGGAACCGACCCGUAGU..CCAACCCUGAGGGA
SRS014682_WUGC_scaffold_5134/9672-9606       ACUCGGGCACGAUCCGUAC.................................................CGUCAUUAUUCAGU....................................................................GUGCGGAACCGACCCGUAGU..CCAACCCUGAGGGA
SRS014901_C267752/75-141                     ACUCGGGCACGAUCCGUAC.................................................CGUCAUUAUUCAGU....................................................................GUGCGGAACCGACCCGUAGU..CCAACCCUGAGGGA
SRS047254_WUGC_scaffold_8049/515-449         ACUCGGGCACGAUCCGUAC.................................................CGUCAUUAUUCAGU....................................................................GUGCGGAACCGACCCGUAGU..CCAACCCUGAGGGA
NZ_KI515749.1/937901-937967                  ACUCGGGCACGAUCCGUAC.................................................CGUCAUUAUUCAGU....................................................................GUGCGGAACCGACCCGUAGU..CCAACCCUGAGGGA
SRS044474_LANL_scaffold_86/548-614           ACUCGGGCACGAUCCGUAC.................................................CGUCAUUAUUCAGU....................................................................GUGCGGAACCGACCCGUAGU..GCAACCCUGAGGGA
NZ_KI515742.1/405839-405773                  ACUCGGGCACGAUCCGUAC.................................................CGGCAUAAUUCAGU....................................................................GUGCGGAACCGACCCGUAGU..CCAACCCUGAGGGA
NZ_JVXO01000017.1/651-592                    ACUCGGGCACGAUCCGCUC.................................................CAUAAGU...........................................................................GAGUGGAACCGACCCGUAGU..CCAACCCUGAGGGA
L_ear_crease_WUGI_scaffold_15403/353-412     ACUCGGGCACGAUCCGCUC.................................................CAUAAGU...........................................................................GGGUGGAACCGACCUGUAGU..CCAACCCUGAGGGA
NZ_KI515735.1/1155727-1155786                ACUCGGGCACGAUCCGCUC.................................................CAUAAGU...........................................................................GGGUGGAACCGACCUGUAGU..CCAACCCUGAGGGA
SRS054061_C156877/428-487                    ACUCGGGCACGAUCCAUGC.................................................CGAAUGA...........................................................................GUGUGGAACCGACCCGAAGU..CCAACCCUGAGGGA
SRS056906_LANL_scaffold_9004/11347-11278     ACUCGGGCACGAUCCGUAC.............CGGC................................AUAGCA..............................................GCCCAGU.......................GUGCGGAACCGACCCGUAGU..CCAACCCUGAGGGA
NZ_JUZU01000034.1/26228-26285                ACUCGGGCACGAUCCUCAC.................................................CCAGC.............................................................................GUGUGGAACCGACCCGUAGU..CCAACCCUGAGGGA
NZ_ACVP01000016.1/27341-27398                ACUCGGGCACGAUCCUCAC.................................................UAAGC.............................................................................GUGUGGAACCGACCCGUAGU..CCAACCCUGAGGGA
NZ_LAYR01000011.1/31347-31452                ACUCGGGCACGAUCUGCGC....CGCCGAUUACUGUAA..............................GUAAG.............................................UUGCAAGUUUUAGGGCUUUGCCAGGCAAAAGAGCGUAGAACCGACCCGUAGU.UUCAACCCUGAGGGA
NZ_JUSN01000092.1/950-845                    ACUCGGGCACGAUCUGCGC....CGCCGAUUACUGUAA..............................GUAAG.............................................UUGCAAGUUUUAGGGCUUUGCCAGGCAAAAGAGCGUAGAACCGACCCGUAGU.UUCAACCCUGAGGGA
AglaG_GBVDVLI01BUUUY/106-52                  ACUCAGGCACGAUCCAU...................................................CACU................................................................................GCGGAACCGACCUGAAGUUUUCAAUCCUGAGGGA
AglaG_GDN60OX02HVGVM/158-212                 ACUCAGGCACGAUCCAU...................................................CACU................................................................................GCGGAACCGACCUGAAGUUUUCAAUCCUGAGGGA
AglaG_GDN60OX02HYEDF/352-298                 ACUUAGGCACGAUCC.....................................................AUCACUGC..............................................................................GGAACCGACCUGAAGUUUUCAAUCCUGAGGGA
NZ_CP009215.1/707148-707228                  ACUCGGGCACGAUCUCCG..............CGCUUUGCUUCGCG......................UCG.......................................CGCGACG.AGAGCA...........................CGGAGAACCGACCCGUAGU..UCAAUCCUGAGGGA
NZ_HG001322.1/57297-57372                    ACUCGGGCACGAUCUUCGC..........GCUCGCUUCUCG...........................UCG............................................CGAGAGGC...........................GCGGAGAACCGACCCGUAGU..UCAAUCCUGAGGGA
NZ_JVMD01000015.1/131313-131426              ACUCGGGCACGAUCCGGGC...........UCCGGCGCGAUCCACGUUCCGCGGCG............AAUCAUA.........................CGUCGUGAAGCGAAAAUC.CGCCCACGCC.....................GCCCGGAAGCGACCCGUAGU..UCAAUCCUGAGGGA
NZ_JRNE01000004.1/33488-33375                ACUCGGGCACGAUCCGGGC...........CCCGGCGUGACUCACGCUCCACGGCG............AAUGAUA.........................CGUCGUAAAGCAGAAGUC.CGCCCGCGCC.....................GCCCGGAAGCGACCCGAAGU..UCAAUCCUGAGGGA
JGI24707J26582_10105430/592-705              ACUCGGGCACGAUCCGGGC...........UCCGGUGGCUCUCGCGUUUCACGGCG............AAUCAUA.........................CGUCGUCAAGCAA.AGGUCCGCCCAUGCC.....................GCCCGGAAGCGACCCGUAGU..UCAAUCCUGAGGGA
NZ_CBYN010000125.1/2960-2903                 ACUCGGGCACGAUCCGCAGG................................................UUCG.............................................................................CC.GCGGAACCGACCCGUAGU..UCAAUCCUGAGGGA
NZ_CP011095.1/738588-738694                  ACUCAGGCACGAUCCCUGC..............CUGGC...GGGC..UGUCAUUGC............AAUGG...........................GCAAUGAUGAUGCCUUUGGUCAGUGAAGAU....................GUAGGGAACCGACCUGAAGU.UUCAAUCCUGAGGGA
NZ_JRNG01000018.1/53232-53172                ACUCAGGCACGAUCCGGUG.................................................AAAGCAU...........................................................................UCCCGGAACCGACCUGAAGU.AUCAAUCCUGAGGGA
NZ_CP009211.1/754015-754070                  ACUCAGGCACGAUCCCUU..................................................GAGAA..............................................................................AAGGGAACCGACCUGAAGU..UCAAUCCUGAGGGA
NZ_CP012342.1/1228345-1228290                ACUCAGGCACGAUCGCCG..................................................AAAAA..............................................................................UGGCGAACCGACCUGAAGU..UCAAUCCUGAGGGA
NZ_CM000961.1/2235924-2235848                ACUCAGGCACGAUCCGUUU..............CUGGCGC............................AGAUAGCA........................................GCG.CAGAG.........................AAGUGGAACCGACCUGAAGU.AUCAAUCCUGAGGGA
NZ_AQUY01000002.1/105764-105849              ACUCAGGCACGAUCUGCGC.....CUUAUAUAUACGC...............................ACCAAUCAA..........................................GCGUUAUCUGC....................GCGCCGAACCGACCUGAAGU..UCAAUCCUGAGGGA
NZ_AQUV01000003.1/337464-337414              ACUCAGGCACGGUCC.....................................................GAACGG................................................................................GGAACCGACCUGAAGU..UCAAUCCUGAGGGA
NZ_HE998586.1/222294-222239                  ACUCGGGCACGAUCCGGCU.................................................AGC...............................................................................GGCCGGAACCGACCCGAAGU..UCAAUCCUGAGGGA
NZ_GG667196.1/108598-108535                  ACUCAGGCACGAUCCGCCU.................................................AACGAAUAGCC.......................................................................GCGCGGAACCGACCUGUAGU..UCAAUCCUGAGGGA
NZ_CP012022.1/703166-703274                  ACUCAGGCACGAUCUCUGC............CAAGGU...AAGUUGUCGUUGUUAU............UAA.............................GUGAUAGUGAC.GCUUUUGGCCUGUGAAGAU...................GCGGAGAACCGACCUGAAGU.UUCAAUCCUGAGGGA
NC_014329.1/696776-696884                    ACUCAGGCACGAUCUCUGC............CAAGGU...AAGUUGUCGUUGUUAU............UAA.............................GUGAUAAUGAC.GCUUUUGGCCUGUGAAGAU...................GCGGAGAACCGACCUGAAGU.UUCAAUCCUGAGGGA
NZ_CP011312.1/1807067-1807007                ACUCAGGCACGAUCGUUAGCA...............................................AUAG............................................................................UGCUAAAGAAGCGACCUGAAGU..UCAAUCCUGAGGGA
NZ_GG771288.1/137801-137737                  ACUCAGGCACGAUCUUCGC..............CC.................................GCUGUA...............................................GGA..........................GUGAAGAACCGACCUGAAGU.UUCAACCCUGAGGGA
NZ_CP004353.1/974041-974128                  ACUCAGGCACGAUCUUUGC..............CGUGGGUUUCC........................UUAUGU......................................GGGGACCC.CGUGAGGAU....................GCGAAGAACCGACCUGAAGU.UUCAAUCCUGAGGGA
JGI24707J26582_10216171/482-418              ACUCAGGCACGAUCUUUAC..............CCU................................UUC.................................................AGGAU.........................GUAAAGAACCGACCUGAAGU.UUCAACCCUGAGGGA
NZ_CP011542.1/1034276-1034329                ACUCAGGCACGAUCAAU...................................................AUUU................................................................................AUUGAAGCGACCUGAAGU.UUCAAUCCUGAGGGA
NZ_CAFW01000081.1/66998-67062                ACUCAGGCACGAUCUUUGC.................................................CCUUUAUAGCA.......................................................................GUGAAGAACCGACCUGAAGU.UUCAACCCUGAGGGA
NZ_CP004350.1/2180252-2180188                ACUCAGGCACGAUCUUUGC.................................................CCUUUAUAGCA.......................................................................GUGAAGAACCGACCUGAAGU.UUCAACCCUGAGGGA
2205737659/155-219                           ACUCAGGCACGAUCUUUAC.................................................CCUUUUACAAU.......................................................................GUAAAGAACCGACCUGAAGU.UUCAACCCUGAGGGA
Buccal_mucosa_LANL_scaffold_147023/1044-1107 ACUCAGGCACGAUCGUCAG.................................................AUCCGUUUUG........................................................................CUGGCGAAGCGACCUGAAGU.UUCAAUCCUGAGGGA
SRS017139_Baylor_scaffold_46230/1104-1167    ACUCAGGCACGAUCGUCAG.................................................AUCCGUUUUG........................................................................CUGGCGAAGCGACCUGAAGU.UUCAAUCCUGAGGGA
SRS015803_WUGC_scaffold_47328/8195-8132      ACUCAGGCACGAUCGUCAG.................................................AUCCGUUUUG........................................................................CUGGCGAAGCGACCUGAAGU.UUCAAUCCUGAGGGA
SRS017304_Baylor_scaffold_4558/5996-5933     ACUCAGGCACGAUCGUCAG.................................................AUCCGUUUUG........................................................................CUGGCGAAGCGACCUGAAGU.UUCAAUCCUGAGGGA
SRS053917_LANL_scaffold_4723/52992-52939     ACUCAGGCACGAUCUU....................................................UGCAGU...............................................................................AAGAAGCGACCUGAAGU.UUCAAUCCUGAGGGA
NC_021915.1/861557-861618                    ACUCAGGCACGAUCCUCG...............GCG................................AGCU................................................CGC...........................GCGGGGAACCGACCUGAAGU..UCAAUCCUGAGGGA
NZ_LAYS01000015.1/47956-47840                ACUCGGGCACGAUCCGGGC............CCGGU.GCGAUCCCAUGAUGCACGCCGC.........UCAAC........................GCGUCGUAAAGCAAGGGGCCGCAACCCAUGAC.....................GCCCGGAAGCGACCCGUAGU..UCAAUCCUGAGGGA
NZ_CP005286.1/766188-766271                  ACUCAGGCACGAUCCGGGC.......CUCUGGAACACCU.............................CAUGUAGC.........................................AGGUGUGUAC.......................GCGCGGAACCGACCUGAUGU..UCAAUCCUGAGGGA
JGI24707J26582_10124387/594-528              ACUCAGGCACGAUCCGGG..................................................CCUCUGCGAGCCAUGC...................................................................CCUGGAACCGACCUGAUGU..UCAAUCCUGAGGGA
NZ_CP011545.1/759300-759365                  ACUCAGGCACGAUCGUGGC.................................................CUCUGUUCACCAC.....................................................................GCCGCGAACCGACCUGAUGU..UCCAUCCUGAGGGA
NZ_ATVG01000004.1/122985-122912              ACUCGGGCACGAUCCGCCU..............UAGCG..............................UUUAC.............................................CGCUGUGAGC......................AGGUGGAACCGACCCGAAGU.UUCAACCCUGAGGGA
NZ_CP007790.1/691873-691940                  ACUCAGGCACGAUCCACGC............CUUAUG...............................UAUU...............................................CAUGC..........................GCGCGGAACCGACCUGAUGU..UCUAUCCUGAGGGA
JGI24499J29688_1051025/20-74                 ACUCGGGCACGAUCCGCG..................................................UCC................................................................................UGUGGAACCGACCCGUAGU.UUCAAUCCUGAGGGA
NC_004369.1/1007841-1007895                  ACUCGGGCACGAUCCAUG..................................................AUG................................................................................UGUGGAACCGACCCGUAGU.UUCAAUCCUGAGGGA
NC_015683.1/772809-772915                    ACUCAGGCACGAUCCCUGC............CGGGC...GGGC..UGUCAUUGC..............AACAG.............................GCGAUGAUGAUGCCUCUGGCCAGUGAAGAC..................GUAGGGAACCGACCUGAAGU.UUCAAUCCUGAGGGA
NC_017317.1/770052-770158                    ACUCAGGCACGAUCCCUGC............CGGGC...GGGC..UGUCAUUGC..............AACAG.............................GCGAUGAUGAUGCCUCUGGCCAGUGAAGAU..................GUAGGGAACCGACCUGAAGU.UUCAAUCCUGAGGGA
NZ_CP009583.1/759297-759403                  ACUCAGGCACGAUCCCUGC............CGGGC...GGGC..UGUCAUUGC..............AACAG.............................GCGAUGAUGAUGCCUCUGGCCAGUGAAGAU..................GUAGGGAACCGACCUGAAGU.UUCAAUCCUGAGGGA
NZ_CP009716.1/764195-764301                  ACUCAGGCACGAUCCCUGC............CGGGC...GGGC..UGUCAUUGC..............AACAG.............................GCGAUGAUGAUGCCUCUGGCCAGUGAAGAU..................GUAGGGAACCGACCUGAAGU.UUCAAUCCUGAGGGA
NZ_CP009622.1/751173-751279                  ACUCAGGCACGAUCCCUGC............CGGGC...GGGC..UGUCAUUGC..............AAUGG.............................GCAAUGAUGAUGCCUUUGGCCAGUGAAGAU..................GUAGGGAACCGACCUGAAGU.UUCAAUCCUGAGGGA
NC_020506.1/891721-891777                    ACUCGGGCACGAUCC..................GCA................................AAAA................................................UGC..............................UGGAACCGACCUGAAGU.UUCUAUCCUGAGGGA
NC_020302.1/926392-926485                    ACUCAGGCACGAUCCGCGC..............CAAAGGGGG....CCGGC.................UCCG.................................GCCGGUGCUCCCCCUCUGAACGG......................GUGCGGAACCGACCUGAAGU..GCAAUCCUGAGGGA
NZ_LDYD01000009.1/112150-112215              ACUCGGGCACGAUCCCCGGC................................................CACUAUACGU.......................................................................GCCGGAGAACCGACCCGUAGU.CUCAAACCUGAGGGA
NZ_KB902226.1/119258-119193                  ACUCGGGCACGAUCCCUGG.................................................ACGUUAUACAAGG.....................................................................CCUUGGAACCGACCCGAUGU..UCAAUCCUGAGGGA
NZ_CP011541.1/815491-815557                  ACUCAGGCACGAUCGGUAG.................................................UCCCAUUAAGUGCU....................................................................ACGCAGAAGCGACCUGAAGU..UCAAUCCUGAGGGA
NC_017307.1/688204-688312                    ACUCAGGCACGAUCUCUGC............CAAGGU...AAGUUGUCGUUGUUAU............UAA.............................GUGAUAAUGAC.GCUUUUGGCCUGUGAAGAU...................GCGGAGAACCGACCUGAAGU.UUCAAUCCUGAGGGA
NC_003450.3/927407-927462                    ACUCGGGCACGAUCUGGC..................................................AUCC...............................................................................GCUGGAACCGACCUGAAGU.UUCAAUCCUGAGGGA
#=GC SS_cons                                 <<<<<<<-----<<<<<<<<<............<<<<<<<<<<<<<<<<<<<<<<<<<<<<<<<<<<<....................>>>>>>>>>>>>>>>>>>>>>>>>>>>>>>>>>>>.........................>>>>>>>>>----->>>>.>>>................
//
