# Supplementary material for: Discovery of 20 novel ribosomal leader candidates in bacteria and archaea
Source: BMC Microbiol. 2020 May 24;20:130. doi: 10.1186/s12866-020-01823-6 (PMC7247131; doi:10.1186/s12866-020-01823-6)
Supplement: Supplementary file 4 — Additional file 4. Archive of machine-readable alignments for all r-leader motifs that include only nucleotides within the predicted motifs, and do not include any metadata. The alignments are appropriate for tasks such as performing homology searches or re-analysis of our predicted secondary structures. The alignments are stored in Stockholm format. [file 12866_2020_1823_MOESM4_ESM.zip › sto-just-motif/L31-Firmicutes.sto]

# STOCKHOLM 1.0
#=GF ID L31-Firmicutes
#=GF ORIGINAL_MOTIF 186	3196	0	1	refseq	32	bacillales	jeremy	s40_45_55_65S100O5Min3	cmfinder		end
SL_5KL_010_SED_10059915/521-483                   CUUUG.......UCGUA........GGUU..................UGUGA.UAUAAACAAGG.C..AAAAGGAG
2200881906/21321-21291                            CUCUG.......CGU..........GAAA....................ACG.......CAGGG.CCUAUAAAGAG
BISONR_C7447/805-839                              CUCUG.......CGCCG........CACACU................CUGCG.......CAGGG.C..GAAAGGAG
JGI24025J20009_10001343/4419-4451                 CUCUA.......UCUC.........UAAA...................GAGA.....GUUAGGG.C..GAAAUGAG
JGI24724J26744_10982735/117-149                   CUCUA.......UCUC.........UAAA...................GAGA.....GUUAGGG.C..GAAAUGAG
JGI994J12354_10174172/602-631                     CUCUG.......GAG..........GGAG....................CUC.....UUCAGGG.C...AAAGGAA
NZ_JQMR01000001.1/1464079-1464047                 CUCUG.......GUUCAGC......AGAU................GC...AU.......CAGGG.C...AAAGGAG
ASHM260b_GM9OZ8V02GSY54/254-292                   CUUUGCC.....GAACU........GUACCUUG..............AGUCC.......CAAGG.C..GAAAGGAG
08_19_CONTROL_DNA_scaffold7482_7/8235-8202        CUUUA.......AACCA........GCUCA.................UGGUU.......UAAGG.C..GGAAGGAG
NZ_KB913034.1/1959703-1959670                     CUUUA.......AAUCA........GCAAA.................UGAUU.......UAAGG.C..GGAAGGAG
JGI24713J26584_10168935/112-146                   CUAUG.......GGG..........CGGCGGAUU...............UCC.......CAUGG.C.GGAAAGGAG
SL_1KL_011_SED_10415685/130-99                    CUCUG.......UGC..........GAAG....................GCA....CGGCAGGG.C..AGAAGGAG
HCF14C_2_1_1_newblercontig17407/809-842           CUUUG.......AGGCA........GGCAA.................UGCCU.......CAAGG.C..GGAAGGAG
scaffold5088_2_V1.CD-11/8404-8367                 CUUUAGU.....UCG..........AUA.....................UGAUAUUUUAUAAGG.C.AGAAAGGAG
RUMENNODE_3996658_1/12142-12105                   CUUUC.......UC...........UGAACGACAUUAC............GG.....UUCAGGG.C..GGAAGGAG
topACOD_FV90NF401C3W26/154-126                    CUAUGC......UG...........UCAA.....................CG......UCAUGG.C..AAAAGGAG
SRS016335_C5226868/1031-997                       CUCCG.......CCG..........ACAAUACAUG..............CGG.......CGGGG.C..GGAAAGAG
RUMENNODE_2334914_25000/39974-39943               CUUUC.......UU...........AGAGAAACGC...............AA........AAGG.C..GAAAGGAG
JGI12341J12878_1000327/8875-8843                  CUCUG.......GUUUU........GCAG..................GAAAC.......CAGGG.C..AGAAGGAG
NZ_BBIW01000023.1/4864-4830                       CUCUG.......GGUC.........CAUUAGCC...............GGCU.......CAGGG.C..AAGAAGAG
NZ_AGAV01000016.1/19061-19094                     CUCUG.......AAUGC........AUAA..................GGAUU.......CAGGG.C.AAAAAGGAG
NC_010717.2/5213900-5213934                       CUCUGU......GGUAA........AAA...................UUGCU....CAACAGGG.C...AAAGGAG
NZ_AKBM01000002.1/13187-13221                     CUCUGU......GGUAA........AAA...................UUGCU....CAACAGGG.C...AAAGGAG
JGI24721J26819_10249650/591-632                   CUUUG.......AUGGUGAU.....GUUG...............AUUGCUCUUU.....CAAGG.C.UCAAAGGAG
2016923541/557-598                                CUUUG.......AUGGUGAU.....GUUG...............AUUGCUCUUU.....CAAGG.C.UCAAAGGAG
SRS015985_C1514630/276-309                        CUCUG.......GAUUA........GCAAA.................UAAUU.......CAGGG.C..AGGAGGAA
Palatine_Tonsils_LANL_C6167790/268-235            CUCUG.......GAUUA........GCAAA.................UAAUU.......CAGGG.C..AGGAGGAA
SRS044373_WUGC_scaffold_4958/268-235              CUCUG.......GAUUA........GCAAA.................UAAUU.......CAGGG.C..AGGAGGAA
SRS011140_Baylor_scaffold_5150/244-211            CUCUG.......GAUUA........GCAAA.................UAAUU.......CAGGG.C..AGGAGGAA
SRS011126_C4392817/93-126                         CUCUG.......GAUUA........GCAAA.................UAAUU.......CAGGG.C..AGGAGGAA
SRS051791_LANL_scaffold_16929/1106-1139           CUCUG.......GAUUA........GCAAA.................UAAUU.......CAGGG.C..AGGAGGAA
NZ_KB946293.1/500548-500580                       CUCUG.......GU...........GAAGCAAAUGA..............GC.......CAGGG.C...AAAGGAG
JGI12273J12029_10202314/41-80                     CUCUG.......AAUCGUG......AGGGAUA.............CAAGGUU.......CAGGG.C..CGAGAGAG
NZ_BBJT01000019.1/57434-57468                     CUCUG.......GUUC.........GAC....................GAAU..AGAUCCAGGG.C..GGAAAGAG
NZ_AFDH01000010.1/58110-58144                     CUCUG.......GUUC.........GAC....................GAAU..AGAUCCAGGG.C..GGAAAGAG
NZ_JWHV01000015.1/4485-4517                       CUCUG.......GUUC.........UUAU...................GGAU......CCAGGG.C.GAUAAGGAG
BS_KBA_SWE02_21m_10495365/109-79                  CUAUG.......AAAU.........GGA....................AUUU......UCAUGG.C..AAAAGGAG
08_07_GOS_DNA_scaffold115360_2/274-241            CUUUA.......GGCCCG.......CUU..................CGGGCU.......UAAGG.C..GGAAGGAG
4491412.3_NODE_32910/173-140                      CUUUA.......GGCUC........AAAAG.................GAGUU.......UAAGG.C..GGAAGGAG
JGI24709J26583_10035806/1098-1132                 CUUUA.......AAUC.........CGCAUGU................GAUU.......UAAGG.C.GGAAGGGAG
JGI24707J26582_10000007/1235-1269                 CUUUA.......AAUC.........CGCAUGU................GAUU.......UAAGG.C.GGAAGGGAG
JGI24711J26586_10152175/278-312                   CUUUA.......AAUC.........CGCAUGU................GAUU.......UAAGG.C.GGAAGGGAG
AUXO011483282.1/168-141                           CUAUG.......AC...........UUAUA....................GU.......CAUGG.C..GGAAGGAG
AUXO010436543.1/860-887                           CUAUG.......AC...........AUUAA....................GU.......CAUGG.C..GGAAGGAG
NZ_KB946300.1/1021113-1021145                     CUCUG.......AUU..........CAGCA...................AAU...GUUUCAGGG.C...AAAGGAG
JGI24025J20009_10344154/59-26                     UCCUUUC.....UUUA.........UAU....................UAGA.....AUAAGGG.C..GAAAGGAG
BARV01035863.1/366-399                            CUCUUUU.....UUUG.........UGU....................UAGA.....CUAAGGG.C..GAAAGGAG
UnmappedStool_Broad_scaffold_766897/949-975       CUCUG.......UA...........UUAA.....................UA.......CAGGG.C..GGAAGGAG
longitudinal_143_760/43663-43630                  CUCUA.......GAUCA........GGCAA.................UGAUU.......UAGGG.C..AAAAGGAG
NZ_AFYM01000082.1/5581-5548                       CUCUA.......GAUCA........GGCAA.................UGAUU.......UAGGG.C..AAAAGGAG
NZ_BACQ01000037.1/45109-45142                     CUCUA.......GAUCA........GGCAA.................UGAUU.......UAGGG.C..AAAAGGAG
NZ_AMQW01000012.1/9617-9584                       CUCUA.......GAUCA........GGCAA.................UGAUU.......UAGGG.C..AAAAGGAG
longitudinal_146_787/90575-90608                  CUCUA.......GAUCA........GGCAA.................UGAUU.......UAGGG.C..AAAAGGAG
NZ_JTDC01000034.1/23421-23454                     CUCUA.......GAUCA........GGCAA.................UGAUU.......UAGGG.C..AAAAGGAG
NZ_AYTP01000042.1/63172-63205                     CUCUA.......GAUCA........GGCAA.................UGAUU.......UAGGG.C..AAAAGGAG
NZ_JUPZ01000004.1/21466-21499                     CUCUA.......GAUCA........GGCAA.................UGAUU.......UAGGG.C..AAAAGGAG
NZ_KE159698.1/41156-41122                         CUUUG.......AACAC........ACAAUGA...............G.GUU.......CAAGG.C..GGAAGGAG
UnmappedStool_Broad_scaffold_36047/3764-3797      CUUUG.......GACC.........CACCUGA................GGUC.......UAAGG.C..GGAAGGAG
AUXO015079216.1/64-31                             CUUUG.......GAUU.........CGCCUGU................AAUC.......CAAGG.C..GGAAGGAG
AUXO018658602.1/131-164                           CUUUGAU.....AUC..........GCUC....................GAG....UAUCAAGG.C..GGAAGGAG
SRS049318_C6167461/259-226                        CUCUGUGG....AUAU.........GAGU...................AUGU.......CAGGG.A..AGAAGGAG
JGI24724J26744_10023391/2361-2388                 CUCUG.......AG...........UGUGU....................UU.......CAGGG.C..AAAAGGAG
3300000052_087558/1786-1819                       CUCUG.......GUUC.........CACAU..................GAGC.....UCCAGGG.C..GGAAAGAG
NZ_JQCR01000002.1/1896394-1896362                 CUCUGUG.....CUC..........GCAU....................GAG....GCCCAGGG.C...AAAAGAG
NZ_LIGF01000001.1/2484836-2484867                 CUCUG.......GGUCC........UCA...................GGAUU.......CAGGG.C..AGAAGGAG
3300001580_10921771/174-205                       CUUUG.......AAUGA........AGG...................UCAUU.......CAAGG.C..GGAAGGAG
2227341862/257-226                                CUCUG.......GUU..........AACCUAC.................AAU.......CAGGG.C..CGAAGGAG
JGI994J12354_10052525/1979-2010                   CUCUG.......GUU..........AACCUAC.................AAU.......CAGGG.C..CGAAGGAG
KGI_S1_ANT02_95m_c10164418/454-421                CUCUGAUCCA..GC...........AAAU.....................GC.....AUCAGGG.C..ACAAGGAG
NZ_JQLG01000004.1/1333377-1333410                 CUCUGAUCCA..GC...........AAAU.....................GC.....AUCAGGG.C..ACAAGGAG
KGI_S1_ANT01_95m_c10000058/18408-18441            CUCUGAUCCA..GC...........AAAU.....................GC.....AUCAGGG.C..ACAAGGAG
NZ_JQLQ01000002.1/2377756-2377723                 CUCUGGUUCA..GC...........AAAU.....................GC.....AUCAGGG.C..ACAAGGAG
NC_022606.1/216680-216713                         CUCUGAUUCA..GC...........AGAU.....................GC.....AUCAGGG.C..ACAAGGAG
NZ_ABHH01000004.1/75193-75160                     CUCUGAUACA..GC...........AAAU.....................GC.....AUCAGGG.C..AUAAGGAG
NZ_AULU01000019.1/60564-60597                     CUCUGGGAAC..GC...........AAAGG....................GC......UCAGGG.C..GGAAAGAG
AUXO012865815.1/7672-7641                         CUAUGU......CAG..........GAAAA...................CUG......UCAUGG.C..GGAAGGAG
RUMENNODE_2681326_1/10151-10184                   CUUUG.......GGC..........GACAUUACG...............GCU.......CAAGG.C..GGAAGGAG
2204978118/261-228                                CUCUGGGUC...AUCG.........GAU....................UGAU......UCAGGG.C...AAAGGAG
NC_018610.1/1624612-1624579                       CUCUGGGUC...AUCG.........GAU....................UGAU......UCAGGG.C...AAAGGAG
NZ_AUMM01000004.1/100153-100187                   CUCUG.......GUUUG........AAAGA.................UUAAC.......CAGGG.C.AUAAAGGAG
NZ_AFVQ02000220.1/17111-17077                     CUCUG.......GUUUG........AGAGA.................UUAAU.......CAGGG.C.GUAAAGGAG
NZ_AWTC01000005.1/157176-157144                   CUCUG.......GUU..........UGAGAGAAU...............AAU.......CAGGG.C...AAAGGAG
NZ_KB899046.1/55946-55912                         CUCUG.......GUU..........UGAGAGAAU...............AAU.......CAGGG.C.GCAAAGGAG
NZ_JAQS01000032.1/2004-2038                       CUCUG.......GUU..........UGAGAGAAU...............AAU.......CAGGG.C.GUAAAGGAG
NZ_KB898207.1/5632-5598                           CUCUG.......GGU..........GGACUAAGAA..............ACU.......CAGGG.C..GGAAAGAG
NZ_AUFO01000034.1/5491-5457                       CUCUG.......GGU..........GGACUAAGAA..............ACU.......CAGGG.C..GGAAAGAG
NZ_AFNU02000004.1/304522-304555                   CUCUG.......GGU..........UGAAAUAAC...............AUU.......CAGGG.C..GGAAGGAG
NZ_LDNY01000001.1/240696-240729                   CUCUA.......GGU..........UGAAAGAAU...............ACU.......UAGGG.C..CGAAGGAG
NZ_KK211189.1/798722-798755                       CUCUA.......GGU..........UGAAAGAAU...............ACU.......UAGGG.C..CGAAGGAG
NZ_JQGI01000001.1/1863165-1863132                 CUCUA.......GGU..........UGAAAGAAU...............ACU.......UAGGG.C..CGAAGGAG
NZ_ATKK01000002.1/493876-493843                   CUCUA.......GGU..........UGAAAGAAU...............ACU.......UAGGG.C..CGAAGGAG
NZ_JNAA01000057.1/81113-81080                     CUCUA.......GGU..........UGAAAGAAU...............ACU.......UAGGG.C..CGAAGGAG
NZ_JJMW01000013.1/23661-23694                     CUCUA.......GGU..........UGAAAGAAU...............ACU.......UAGGG.C..CGAAGGAG
NZ_JNIQ01000001.1/873212-873245                   CUCUA.......GGU..........UGAAAGAAU...............ACU.......UAGGG.C..CGAAGGAG
NZ_JNIP01000001.1/361382-361419                   CUUUC.......UCU..........AGGUUGAA................AGA.AUACUU.AGGG.C..AGAAGGAG
NZ_ASXD01000010.1/15774-15737                     CUUUC.......UCU..........AGGUUGAA................AGA.AUACUU.AGGG.C..AGAAGGAG
3300000558_10315482/274-246                       CUAUG.......A...........CAUAAAAA...................U.......CAUGG.C..AGAAGGAG
NZ_KE159636.1/2955335-2955279                     CUUUGGCGCUGUAAUAGGGCCAUG.UGGACC.........CAUGGCAUUGUU.......CAGGG.C.AGGAAAGAG
JGI24712J26585_10086008/716-686                   CUUAUC......AU...........GAUUAA...................AU......UCAUGG.C..GGAAGGAG
JGI24709J26583_10005562/7770-7740                 CUUAUC......AU...........GAUUAA...................AU......UCAUGG.C..GGAAGGAG
JGI24710J26742_10016493/1755-1785                 CUUAUC......AU...........GAUUAA...................AU......UCAUGG.C..GGAAGGAG
AUXO014528965.1/1985-2017                         CUUUGA......UCG..........ACAUA...................CGG.....AUCAAGG.C..GGAAGGAG
IMNBL1_c0363154/140-173                           CUUUA.......GACUC........GCAUA.................GAGUU.......UAAGG.C..GGAAGGAG
NC_014136.1/1067907-1067938                       CUCUGU......UAC..........AGAA....................GUA......UCAGGG.C.GCUAAGGAG
NZ_KI391971.1/1673422-1673389                     CUCUGGA.....UUA..........GGCAA...................UAA.....UUCAGGG.C..AGGAGGAA
SRS043422_C2569170/275-242                        CUCUGGA.....UUA..........GGCAA...................UAA.....UUCAGGG.C..AGGAGGAA
Keratinized_gingiva_LANL_C5703483/63-30           CUCUGGA.....UUA..........GGCAA...................UAA.....UUCAGGG.C..AGGAGGAA
SRS024281_C971068/203-236                         CUCUGGA.....UUA..........GGCAA...................UAA.....UUCAGGG.C..AGGAGGAA
SRS062878_LANL_scaffold_75258/1643-1676           CUCUGGA.....UUA..........GGCAA...................UAA.....UUCAGGG.C..AGGAGGAA
SRS013506_C1062755/32-65                          CUCUGGA.....UUA..........GGCAA...................UAA.....UUCAGGG.C..AGGAGGAA
SRS017215_C2571075/275-242                        CUCUGGA.....UUA..........GGCAA...................UAA.....UUCAGGG.C..AGGAGGAA
SRS019976_C721550/269-236                         CUCUGGA.....UUA..........GGCAA...................UAA.....UUCAGGG.C..AGGAGGAA
JGI994J12354_10282062/254-221                     CUUUG.......AAU..........AGAUAUGAA...............AUU.......CAAGG.C..GGAAGGAG
AUXO015979915.1/3013-3043                         CUAUG.......GCU..........UGAAUU..................AGU.......CAUGG.C..GGAAGGAG
NC_015978.1/397684-397715                         CUCUG.......GAUUU........UAU...................AAGUU.......CAGGG.C..AAAAGGAG
NZ_KB899855.1/6693-6660                           CUCUGGUC....CC...........GCAUGA...................GG.....UCCAGGG.C..GGAAAGAG
JGI26057J44791_1087402/384-351                    CUCUGGUC....CC...........GCAUGA...................GG.....UCCAGGG.C..GGAAAGAG
NZ_AUCP01000036.1/6324-6291                       CUCUG.......GAUCCG.......CAUG.................UGG.UU.......CAGGG.C..AGAAAGAG
2200552946/269-235                                CUCUG.......GACCCGC......ACU.................GCGG.UU.......CAGGG.C..GGAAAGAG
SRS043422_LANL_scaffold_14382/926-891             CUCUGUU.....CGU..........AAUAAAA.................GCG.....UUCAGGG.C..AGAAGGAG
SRS019591_WUGC_scaffold_32512/94-129              CUCUGUU.....CGU..........AUUAAAA.................GCG.....UUCAGGG.C..AGAAGGAG
SRS013723_C3219578/291-256                        CUCUGUU.....CGU..........AUUAAAA.................GCG.....UUCAGGG.C..AGAAGGAG
NZ_JUOB01000065.1/14924-14959                     CUCUGUU.....CGU..........AUUAAAA.................GCG.....UUCAGGG.C..AGAAGGAG
SRS024017_C910720/74-109                          CUCUGUU.....CGU..........AUUAAAA.................GCG.....UUCAGGG.C..AGAAGGAG
SRS017088_Baylor_scaffold_355/773-738             CUCUGUU.....CGU..........AUUAAAA.................GCG.....UUCAGGG.C..AGAAGGAG
SRS011086_WUGC_scaffold_19008/3516-3481           CUCUGUU.....CGU..........AUUAAAA.................GCG.....UUCAGGG.C..AGAAGGAG
SRS015540_C1145684/441-406                        CUCUGUU.....CGU..........AUUAAAA.................GCG.....UUCAGGG.C..AGAAGGAG
Keratinized_gingiva_LANL_scaffold_12580/518-483   CUCUGUU.....CGU..........AUUAAAA.................GCG.....UUCAGGG.C..AGAAGGAG
SRS053917_LANL_scaffold_15970/444-409             CUCUGUU.....CGU..........AUUAAAA.................GCG.....UUCAGGG.C..AGAAGGAG
SRS014126_C559610/349-314                         CUCUGUU.....CGU..........AUUAAAA.................GCG.....UUCAGGG.C..AGAAGGAG
SRS015060_C1555206/905-870                        CUCUGUU.....CGU..........AUUAAAA.................GCG.....UUCAGGG.C..AGAAGGAG
SRS022536_LANL_scaffold_96129/893-858             CUCUGUU.....CGU..........AUUAAAA.................GCG.....UUCAGGG.C..AGAAGGAG
SRS017511_C3422862/34-69                          CUCUGUU.....CGU..........AUUAAAA.................GCG.....UUCAGGG.C..AGAAGGAG
SRS015537_C1260669/407-442                        CUCUGUU.....CGU..........AUUAAAA.................GCG.....UUCAGGG.C..AGAAGGAG
SRS019387_C1674147/222-187                        CUCUGUU.....CGU..........AUUAAAA.................GCG.....UUCAGGG.C..AGAAGGAG
SRS057022_LANL_scaffold_32496/164-129             CUCUGUU.....CGU..........AUUAAAA.................GCG.....UUCAGGG.C..AGAAGGAG
NZ_KE384431.1/63435-63471                         CUCUGUU.....CAUAUU.......UUA..................AA.GUG.....UUCAGGG.C..AGAAGGAG
NZ_KI271855.1/37507-37542                         CUCUGUU.....CAU..........AUUCAAA.................GUG.....UUCAGGG.C..AGAAGGAG
AUXO018174862.1/1094-1063                         CUAUA.......CCAAA........GAA...................UUUGG.......UAUGG.C..GAAAGGAG
NLM004_scaffold46339_1/437-405                    CUUUG.......UAG..........UGAGAAAU................CUA.......CAAGG.C..GGAAGGAG
scaffold33486_3_MH0073/380-348                    CUUUG.......UAG..........UGAGAAAU................CUA.......CAAGG.C..GGAAGGAG
NOF010_scaffold2338_8/578-546                     CUUUG.......UAG..........UGAGAAAU................CUA.......CAAGG.C..GGAAGGAG
4491401.3_NODE_43820/1176-1144                    CUUUG.......UAG..........UGAGAAAU................CUA.......CAAGG.C..GGAAGGAG
NLM032_scaffold64463_2/2904-2936                  CUUUG.......UAG..........UGAGAAAU................CUA.......CAAGG.C..GGAAGGAG
BABG01003555.1/601-569                            CUUUG.......UAG..........UGAGAAAU................CUA.......CAAGG.C..GGAAGGAG
SRS020233_C4059603/223-191                        CUUUG.......UAG..........UGAGAAAU................CUA.......CAAGG.C..GGAAGGAG
NZ_JMLH01000001.1/51630-51598                     CUUUG.......UAGC.........AGUAAG.................GCUA.......UAAGG.C..GGAAGGAG
NZ_BAHP02000099.1/13426-13394                     CUUUG.......UAGC.........AGUAAG.................GCUA.......UAAGG.C..GGAAGGAG
SRS014313_WUGC_scaffold_17457/2437-2470           CUUUG.......UAGU.........AAAGAAG................ACUA.......UAAGG.C..GGAAGGAG
SRS016517_C20315060/178-211                       CUUUG.......UAGU.........AAAGAAG................ACUA.......UAAGG.C..GGAAGGAG
AKZA01000288.1/213-245                            CUCUG.......GU...........GAAGCAAAUGA..............GC.......CAGGG.C...AAAGGAG
NZ_GL872323.1/1257066-1257098                     CUCUG.......GU...........GAAGCAAAUGA..............GC.......CAGGG.C...AAAGGAG
AUXO014118027.1/50137-50167                       CUAUG.......GU...........AGACUACA.................AC.......CAUGG.C..GGAAGGAG
NZ_HE998568.1/708686-708652                       CUUUG.......GAC..........ACGCAAAGAG..............GUC.......CAAGG.C..GGAAGGAG
SRS054590_LANL_scaffold_6972/112-78               CUUUG.......GAC..........ACGCGAAGAG..............GUC.......CAAGG.C..GGAAGGAG
NZ_GG657553.1/397887-397853                       CUUUG.......GAC..........ACGCGAAGAG..............GUC.......CAAGG.C..GGAAGGAG
SRS015217_WUGC_scaffold_37705/9104-9137           CUUUG.......GAU..........ACGACGGAG...............AUC.......CAAGG.C..GGAAGGAG
AUXO014926912.1/1177-1210                         CUUUG.......GAU..........UGAUAAGAU...............AUC.......CAAGG.C..GGAAGGAG
NZ_CVPE01000005.1/403752-403721                   CUCUGUU.....UCG..........UCU.....................CGA.....UUCAGGG.C..AAAGUGAG
JGI12273J12029_10010743/2725-2769                 CUCUG.......GUUC....GACAUGAUG..........AUGUCCAAGGAGC.......CAGGG.C..GGAAAGAG
2200826318/563-529                                CUCUG.......GGUC.........CGACUGUU...............GAUC.......CAGGG.C..AGAAAGAG
NZ_JH414991.1/1619-1652                           CUCUGA......GCCA.........UCACAU.................UGGC......CCAGGG.C...AAAGGAG
HBC_scaff_10134855/119-87                         CUCUGA......AUCA.........ACAUA..................UGAU......ACAGGG.C...AAAGGAG
NZ_AZBY01000009.1/22976-22944                     CUCUGA......AUCA.........ACAUA..................UGAU......ACAGGG.C...AAAGGAG
AUXO010035532.1/150-121                           CUAUG.......GUAU.........UAA....................AUAC.......CAUGG.C..GGAAGGAG
AUXO010163029.1/150-121                           CUAUG.......GUAU.........UAA....................AUAC.......CAUGG.C..GGAAGGAG
JGI24502J29692_10015897/1091-1123                 CUAUA.......GUUCU........ACAG..................AGAAU.......UAUGG.C..GGAAGGAG
JGI24503J29689_10022200/1121-1153                 CUAUA.......GUUCU........ACAG..................AGAAU.......UAUGG.C..GGAAGGAG
JGI24500J29687_10017177/1046-1078                 CUAUA.......GUUCU........ACAG..................AGAAU.......UAUGG.C..GGAAGGAG
SRS014979_C3222903/585-613                        CUCUG.......GCA..........AGAC....................UGG.......CAGGG.A..GAAAAGAG
scaffold1558_1_MH0054/596-624                     CUCUG.......GCA..........GGAC....................UGG.......CAGGG.A..GAAAAGAG
SRS024435_C3071163/138-110                        CUCUG.......GCA..........GGAC....................UGG.......CAGGG.A..GAAAAGAG
scaffold53311_1_MH0066/2650-2622                  CUCUG.......GCA..........GGAC....................UGG.......CAGGG.A..GAAAAGAG
SRS014235_C3411809/244-216                        CUCUG.......GCA..........GGAC....................UGG.......CAGGG.A..GAAAAGAG
scaffold3439_3_MH0002/672-644                     CUCUG.......GCA..........GGAC....................UGG.......CAGGG.A..GAAAAGAG
scaffold208933_1_MH0006/2939-2911                 CUCUG.......GCA..........GGAC....................UGG.......CAGGG.A..GAAAAGAG
NZ_KI912400.1/87614-87648                         CUGUGUU.....CCA..........GCCUA...................UGG.....UUCACGG.C.AGAAAGGAA
HCF12C_316963/338-369                             CUAUG.......GACU.........UAUUUU.................GGUU.......CAUGG.C...AAAGGAG
HCF12C_1_1_newblercontig523487/64-33              CUAUG.......GACU.........UAUUUU.................GGUU.......CAUGG.C...AAAGGAG
JGI24724J26744_10133593/70-102                    CUAUGA......UU...........GAAAUGA..................AA.....AUCAUGG.C..AGAAGGAG
NZ_HE610963.1/234443-234480                       CUCUG.......GUCU.........GCGGGCUUAAG............GGAU.......CAGGG.C..GGAAAGAG
AUXO014364427.1/119-87                            CUUUG.......GAU..........AAAGUAAC................AUC.......CAAGG.C..GGAAGGAG
AUXO016753630.1/178-210                           CUUUG.......GAU..........AAAGUAAC................AUC.......CAAGG.C..GGAAGGAG
RUMENNODE_4188936_197001/14624-14592              CUUUG.......GGCG.........AAGUAC.................UGCU.......CAAGG.C..GGAAGGAG
RUMENNODE_4260751_1/37231-37263                   CUUUG.......GCA..........AAAGUAAG................UGC.......CAAGG.C..GAAAGGAG
RUMENNODE_4260751_1/24591-24623                   CUUUG.......GCA..........AAAGUAAG................UGC.......CAAGG.C..GAAAGGAG
NZ_AZUC01000056.1/43289-43319                     CUCUGU......ACC..........AGAU....................GGU......UCAGGG.C..GAGAGGAG
NZ_JWIB01000052.1/9860-9830                       CUCUGU......ACC..........AGAC....................GGU......UCAGGG.C..GAGAGGAG
JGI24024J18818_10001192/358-328                   CUCUGU......GCC..........AGAU....................GGU......UCAGGG.C..GAGAGGAG
JGI24024J18818_10116008/495-525                   CUCUGU......ACC..........AGAU....................GGU......CCAGGG.C..GAGAGGAG
JGI2065J20421_1018486/780-747                     CUUUGGA.....UC...........GAUCGGA..................GA.....CCCAAGG.C..GGAAGGAG
JGI26050J44790_1028750/320-352                    CUCUGGU.....UCU..........UAU.....................AGA.....UCCAGGG.C.GAUAAGGAG
NZ_BBIK01000004.1/62770-62802                     CUCUGAU.....UUU..........UAU.....................AAA.....UUCAGGG.C.GAUAAGGAG
BMHBC_2_3182488/96-63                             CUUUG.......AAUU.........GAUCAGA................AAUU.......CAAGG.C..GGAAGGAG
3300001422_104017/1678-1638                       CUCUGUCGAGGGCCUG.........AUG....................CAGG.....AUCAGGG.CGAGGAAGGAG
C927572_1/10779-10748                             CUCUGUU.....AC...........AGAA.....................GU.....UUCAGGG.C.GCUAAGGAG
NC_018673.1/1311252-1311221                       CUCUGUU.....AC...........AGAA.....................GU.....UUCAGGG.C.GCUAAGGAG
F76GVBA01AN3WN/315-284                            CUCUGUU.....AC...........AGAA.....................GU.....UUCAGGG.C.GCUAAGGAG
AUXO011646564.1/63-96                             CUUUG.......GAUU.........CGCAUGA................AAUC.......CAAGG.C..GGAAGGAG
NZ_KB895396.1/5948-5915                           CUCUGU......GCAC.........GAUUGA.................G.GC......UCAGGG.C..GGAAAGAG
AUXO010493877.1/441-409                           CUUUG.......AACUA........UAGG..................UAGUU.......CAAGG.C..GGAAGGAG
JGI12273J12029_10023051/247-288                   CUCUG.......GUUC....GACG.UAA............UGUCAAUGGGAC.......CAGGG.C..GGAAAGAG
scaffold70953_1_MH0035/9668-9638                  CUAUA.......GUU..........ACCUAC..................AAC.......UAUGG.C..GGAAGGAG
scaffold175278_1_MH0012/648-618                   CUAUA.......GUU..........ACCUAC..................AAC.......UAUGG.C..GGAAGGAG
scaffold73462_1_MH0044/3763-3733                  CUAUA.......GUU..........ACCUAC..................AAC.......UAUGG.C..GGAAGGAG
NZ_JXAL01000029.1/95618-95652                     CUCUG.......AAUCCG.......CCUG.................UUGAUU.......CAGGG.C..AGAAAGAG
CTBMPR_c3813/1882-1848                            CUCUG.......GGCU.CG......CAA.................CGUAGCC.......CAGGG.C..GGAAAGAG
2200758960/2614-2581                              CUCUG.......CGUC.........CGCAUGC................GAUG.......CAGGG.C..AGAAAGAG
CTBMPR_c24234/49-82                               CUCUG.......GAUU.........CGAAGGC................AAUC.......CAGGG.C..GGAAAGAG
NZ_AULE01000002.1/8222-8189                       CUCUG.......GGCAC........GCAAA.................GGGCU.......CAGGG.C..CGAAAGAG
NZ_JMDX01000001.1/7605-7572                       CUCUG.......GGCAC........GCAAA.................GGGCU.......CAGGG.C..GGAAAGAG
JGI25151J46595_10251769/302-269                   CUCUG.......GGCAC........GCAAA.................GGGCU.......CAGGG.C..GGAAAGAG
NZ_AMBZ01000002.1/805774-805807                   CUCUG.......GGCAC........GCAAA.................GGGCU.......CAGGG.C..GGAAAGAG
NZ_ATMT01000041.1/2855-2888                       CUCUG.......GGCAC........GCAAA.................GGGCU.......CAGGG.C..GGAAAGAG
NZ_KB895427.1/72449-72482                         CUCUG.......GGGUC........GCAAA.................GAGCC.......CAGGG.C..GGAAAGAG
JGI25151J46595_10020550/1564-1531                 CUCUG.......GGGUC........GCAAA.................GAGCC.......CAGGG.C..GGAAAGAG
NZ_JXAK01000056.1/6498-6465                       CUCUG.......GAUUC........GCAAA.................GAGUC.......CAGGG.C..GGAAAGAG
JGI12341J12878_1004125/582-615                    CUCUG.......GAUUC........GCAGG.................GAAUC.......CAGGG.C..GGAAAGAG
JGI12341J12878_1005421/1095-1062                  CUCUG.......GAUUC........GCGGG.................GAAUC.......CAGGG.C..GGAAAGAG
sgz454il_contig08209/30513-30546                  CUCUG.......GAUUC........GCGUG.................GAAUC.......CAGGG.C..GGAAAGAG
2200252324/7897-7866                              CUCUG.......GGCGC........AAG...................GCGCU.......CAGGG.C..GGAAAGAG
GBANfinal_FHNL2OP04XNKIW/208-170                  CUCUG.......GGCCG........CAGAUCGUCA............UGGCU.......CAGGG.C..GGAAAGAG
JGI25151J46595_10336534/21-56                     CUCUGGGCU...GCC..........AACAAA..................GGC......UCAGGG.C..GGAAAGAG
NZ_HG005146.1/43659-43692                         CUCUGU......GCC.C........GCAU..................GAGGC......CCAGGG.C..GGAAAGAG
2200180934/143-179                                CUCUG.......GCCCG........ACGGCGAC..............UGGGC.......CAGGG.C..GGAAAGAG
NZ_JTHP01000028.1/65669-65702                     CUCUG.......GGC..........CGAUAGGAC...............GCU.......CAGGG.C..GGAAAGAG
NZ_ASSB01000327.1/24049-24082                     CUCUG.......GAC..........UGAUAGGAC...............GUU.......CAGGG.C..GGAAAGAG
NZ_JH601038.1/56254-56287                         CUCUG.......GAC..........UGAUAGGAC...............GUU.......CAGGG.C..GGAAAGAG
NZ_AGFX01000014.1/59100-59133                     CUCUG.......GAC..........UGAUAGGAC...............GUU.......CAGGG.C..GGAAAGAG
NZ_ASRZ01000123.1/30332-30365                     CUCUG.......GGC..........UGAUAGGAC...............GUU.......CAGGG.C..GGAAAGAG
NZ_JWJJ01000013.1/4811-4778                       CUCUG.......GGC..........UGAUAGGAC...............GUU.......CAGGG.C..GGAAAGAG
NC_017542.1/175402-175435                         CUCUG.......GGC..........UGAUAGGAC...............GUU.......CAGGG.C..GGAAAGAG
NZ_ASRY01000124.1/19295-19328                     CUCUG.......GGC..........UGAUAGGAC...............GUU.......CAGGG.C..GGAAAGAG
NZ_JMLR01000019.1/4809-4776                       CUCUG.......GAC..........UGAUAGGAC...............GUU.......CAGGG.C..GGAAAGAG
NC_014483.2/176239-176272                         CUCUG.......GAC..........UGAUAGGAC...............GUU.......CAGGG.C..GGAAAGAG
NZ_ASSA01000052.1/4575-4542                       CUCUG.......GAC..........UGAUAGGAC...............GUU.......CAGGG.C..GGAAAGAG
GI4A6AL01D1VT0/327-303                            CUAUG.......GU...........CAG......................GU.......CAUGG.C...GAAAGAG
NZ_BAVZ01000024.1/39507-39540                     CUCUG.......GGC..........ACGCAUGAG...............GUU.......CAGGG.C..AAAAAGAG
NZ_JRNV01000066.1/20032-20065                     CUCUG.......UGU..........ACGCAUGAG...............ACU.......CAGGG.C..AAAAAGAG
NZ_CP010976.1/5003103-5003136                     CUCUG.......UGU..........ACACAUGAG...............ACA.......CAGGG.C..GGAAAGAG
MA40A_GDRVJ9S02I8S30_right/185-218                CUCUG.......GGC..........ACGACUGAG...............GCU.......CAGGG.C..GGAAAGAG
JGI25162J39368_1010853/531-498                    CUCUG.......GGUC.........CGCUUGA................GGCU.......CAGGG.C..GGAAAGAG
CLOF_F4EQGSL02GBV14/158-125                       CUCUG.......GGUC.........CGCUUGA................GGCU.......CAGGG.C..GGAAAGAG
NZ_LELF01000050.1/4969-4936                       CUCUG.......GGUC.........CGCUUGA................GGCU.......CAGGG.C..GGAAAGAG
NZ_ANHX01000073.1/4568-4535                       CUCUG.......GGUC.........CGCUUGA................GGCU.......CAGGG.C..GGAAAGAG
NZ_AWUK01000005.1/4782-4749                       CUCUG.......GGUC.........CGCUUGA................GGCU.......CAGGG.C..GGAAAGAG
NZ_AEXS01000174.1/4730-4697                       CUCUG.......GGUC.........CGCAUGA................GGCU.......CAGGG.C..GGAAAGAG
NZ_ADHJ01000005.1/51394-51427                     CUCUG.......GGUC.........CGCAUGA................GGCU.......CAGGG.C..GGAAAGAG
NC_013406.1/153054-153087                         CUCUG.......GGUC.........CGCAUGA................GGCU.......CAGGG.C..GGAAAGAG
NZ_LAZU01000035.1/58827-58860                     CUCUG.......AGUCC........GCAUGA................GG.CU.......CAGGG.C..GGAAAGAG
NZ_JAEO01000062.1/4215-4182                       CUCUG.......GGUCC........GCAUGA................GG.CU.......CAGGG.C..GGAAAGAG
NZ_AGIP01000028.1/5136-5103                       CUCUG.......GGUCC........GCAUGA................GG.CU.......CAGGG.C..GGAAAGAG
CLOF_F4EQGSL02H5UCR/445-412                       CUCUG.......GGUCC........GCUUGA................GG.CU.......CAGGG.C..GGAAAGAG
NZ_CP009286.1/179434-179466                       CUCUG.......GGUCC........GCAUGA................GG.CU.......CAGGG.C...AAAAGAG
NZ_JADQ01000029.1/50634-50667                     CUCUG.......GGCAC........GACUGA................G.GCU.......CAGGG.C..GGAAAGAG
2200248758/316-283                                CUCUG.......GGCAC........GACUGA................G.GCU.......CAGGG.C..GGAAAGAG
NZ_KE159656.1/11310-11277                         CUCUG.......GGCAC........GACUGA................G.GCU.......CAGGG.C..GGAAAGAG
NZ_GG695996.1/45052-45085                         CUCUG.......GGCAC........GACUGA................G.GCU.......CAGGG.C..GGAAAGAG
NZ_KN125580.1/10211-10177                         CUCUG.......GGCAC........GAUCUGA...............G.GCU.......CAGGG.C..GGAAAGAG
NZ_CP011058.1/2435438-2435472                     CUCUG.......GGUC.........CGCCUGUU...............GACU.......CAGGG.C..AGAAAGAG
NZ_AULV01000020.1/5328-5295                       CUCUG.......GGUC.........CGCAUGC................GAUU.......CAGGG.C..AGAAAGAG
NZ_AULX01000026.1/122523-122557                   CUCUG.......GGUC.........CAUCAGUC...............GGCU.......CAGGG.C..AGAAAGAG
sgz454il_contig00281/26477-26515                  CUCUG.......GGCC.........GGCGCUUCAUG............GGCC.......CAGGG.C.GUGAAAGAG
JGI12341J12878_1005803/718-755                    CUCUG.......GCCCG........GCGUUCA...............UGGGC......ACAGGG.C.GUGAAAGAG
JGI12298J13902_1003093/1096-1133                  CUCUG.......GCCCG........CAUUUCA...............UGGGC......ACAGGG.C.GCGAAAGAG
NZ_LIGH01000001.1/1890069-1890036                 CUCUG.......GGUC.........CGCAUGC................GAUU.......CAGGG.C..AGAAAGAG
2200327300/8808-8844                              CUCUG.......GGCCU........GCUGCAA...............GGGCU.......CAGGG.C.GUGAAAGAG
2200095100/989-1025                               CUCUG.......GGCCUG.......CAUUA................UGGGCU.......CAGGG.C.GUGAAAGAG
NC_019897.1/3756453-3756415                       CUCUG.......GGCCU........GCUGUCUAA.............GGGCU.......CAGGG.C.GUGAAAGAG
2200093379/51-89                                  CUCUG.......GGCCU........GCCAUCCAA.............GGGCU.......CAGGG.C.GUGAAAGAG
NZ_KQ040784.1/5386-5353                           UUCUG.......GGCC.C.......GCCU.................GUGGCU.......CAGGG.C..AGAAAGAG
NZ_CBVJ010000144.1/40238-40271                    CUCUG.......GGUC.C.......GCAU.................GUGGCU.......CAGGG.C..AGAAAGAG
NC_012914.1/153732-153765                         CUCUG.......GACC.C.......GCAU.................GUGGUU.......CAGGG.C..AGAAAGAG
2200533952/5624-5591                              CUCUG.......GACC.C.......GCAU.................GUGGUU.......CAGGG.C..AGAAAGAG
NZ_KK082278.1/22447-22481                         CUCUG.......GGCC.........CGCCUGUA...............GGCU.......CAGGG.C..AGAAAGAG
NZ_KE383861.1/5568-5536                           CUCUG.......GGCU.C.......GCAU.................GAAGCU.......CAGGG.C...AAAAGAG
NZ_CBRA020000271.1/1490-1523                      CUCUG.......GGCU.C.......GCUU.................GAAGCU.......CAGGG.C..AGAAAGAG
2200249840/249-211                                CUCUG.......GGUC.........GGUGUCAAAAG............GAUC.......CAGGG.C.GUGAAAGAG
NZ_CBQR020000100.1/8782-8748                      CUCUG.......GGUC.........GCUAACAAA..............GAUC.......CAGGG.C...AAAAGAG
CTBMPR_c370/7039-7005                             CUCUG.......GAAC.........CGAAUGUU...............GUUC.......CAGGG.C..GGAAAGAG
2204944873/141-172                                CUCUGU......UCCC.........AUG....................GGGA......UCAGGG.C..GGAAAGAG
NZ_BAMO01000003.1/61835-61804                     CUCUGUU.....UCU..........UCA.....................AGA.....UUCAGGG.C..GGAAGGAG
MA55A_contig00036/7249-7280                       CUCUG.......CAUCC........CCG...................GGAUG.......CAGGG.C..AGAAGGAG
NZ_KE386943.1/264511-264481                       CUCUG.......AUUC.........GAAA...................GUUU.......CAGGG.C..GGAAGGAG
NZ_ASRU01000098.1/9343-9313                       CUCUG.......UUUC.........GAAA...................GUUG.......CAGGG.C..GGAAGGAG
NZ_LDPH01000003.1/34497-34467                     CUCUG.......UUUC.........GAAA...................GUUG.......CAGGG.C..GGAAGGAG
Amiter_FTLR0DA01DQ0VC/426-458                     CUAUA.......UCAG.........AAGAAA.................UUGA.......UAUGG.C..GGAAGGAG
Amiter_contig95164/10-42                          CUAUA.......UCAG.........AAGUAA.................UUGA.......UAUGG.C..GGAAGGAG
NZ_KB446648.1/222167-222200                       CUUUG.......GAGUA........GCAUA.................UAUUU.......CAAGG.C..GGAAGGAG
NZ_LN852696.1/451428-451461                       CUUUG.......AAGUA........GCAGA.................UAUUU.......CAAGG.C..GGAAGGAG
AUXO014461646.1/918-951                           CUUUG.......AAGUA........GCAUA.................UAUUU.......CAAGG.C..GGAAGGAG
2227236341/1931-1964                              CUUUG.......AAGUA........GUGAA.................UAUUU.......CAAGG.C..GGAAGGAG
SRS050422_C2834638/269-301                        CUUUG.......UAG..........UGAGAAAC................CUA.......CAAGG.C..GGAAGGAG
C2491656_1_MH0048/367-335                         CUUUG.......UAG..........UGAGAAAU................CUA.......CAAGG.C..GGAAGGAG
SL_9KL_010_SED_10062519/317-344                   CUAUG.......AU...........GAAAA....................AU.......CAUGG.C..GGAAGGAG
JGI24500J29687_10038433/5406-5434                 CUAUG.......GAC..........GUGA....................GUU.......CAUGG.C..GGAAGGAG
RUMENNODE_1702127_1/23333-23300                   CUCUG.......AAC..........GACAUUACA...............GUU.......CAGGG.C..GGAAGGAG
RUMENNODE_3744369_1/1562-1528                     CUUUG.......GACG.........ACAUUUAC...............UGUC.......CAAGG.C..GGAAGGAG
AUXO015798099.1/1486-1520                         CUUUG.......AACG.........ACAUUUAC...............UGUU.......CAAGG.C..GGAAGGAG
RUMENNODE_3876952_1/3758-3725                     CUUUG.......AGC..........GACAUUACG...............GCU.......CAAGG.C..GGAAGGAG
2211729444/222-255                                CUUUG.......GGC..........GACAUUACG...............GCU.......CAAGG.C..GGAAGGAG
RUMENNODE_3728468_1/2906-2873                     CUUUG.......AAC..........GACAUUACG...............GUU.......CAAGG.C..GGAAGGAG
RUMENNODE_3917021_13000/6817-6784                 CUUUG.......AAC..........GACAUUACA...............GUU.......CAAGG.C..GGAAGGAG
AUXO018183523.1/52-19                             CUUUG.......AACG.........ACAUUAC................UGUU.......CAAGG.C..GGAAGGAG
JGI24707J26582_10000610/18900-18931               CUAUG.......AACU.........AUAGA..................AGUU.......CAUGG.C..GGAAGGAG
JGI24712J26585_10116731/699-670                   CUAUG.......AAC..........GUAAA...................GUU.......CAUGG.C..GGAAGGAG
AUXO010821195.1/270-300                           CUAUG.......UUAU.........GGAU...................AUAA.......CAUGG.C..GAAAGGAG
RUMENNODE_4230474_1/923-893                       CUAUG.......UUA..........UGGAUU..................UAA.......CAUGG.C..GAAAGGAG
AUXO015533467.1/756-724                           CUAUG.......UUUU.........UAUAAC.................AAAA.......CAUGG.C..GGAAGGAG
AUXO014634809.1/2187-2219                         CUAUG.......GUUA.........UAAUAU.................UUAC.......CAUGG.C..GGAAGGAG
NZ_JVEV01000034.1/23868-23900                     CUAUG.......AUCUG........AAAUA.................UUGGU.......CAUGG.C...AAAGGAG
NZ_CAKE01000002.1/165569-165537                   CUAUG.......AUCUG........AAAGA.................CUGAU.......CAUGG.C...AAAGGAG
UnmappedStool_Broad_C251615744/374-333            CUCUG.......GCGCUGGACAA..AGAGC...........UUGAUCA...C.......CAGGG.C...AAAGGAG
SRS011239_C2568925/248-207                        CUCUG.......GCGCUGGACAA..AGAGC...........UUGAUCA...C.......CAGGG.C...AAAGGAG
JGI24707J26582_10604531/183-149                   CUCUG.......GUUUA........GGAAA.................UAAAU.......CAGGG.CA.UAAAGGAG
NZ_ATXL01000033.1/11293-11261                     CUCUA.......GUUUA........GCAGA.................UAAAU.......UAGGG.C...AAAGGAG
NZ_JAGN01000024.1/682-650                         CUCUA.......GUUUA........GCAAA.................UAGAC.......UAGGG.C...AAAGGAG
scaffold9639_3_MH0012/1656-1677                   CUAUG....................UUGA..............................CAUGG.C...AAAGGAA
3300000558_10113212/2767-2797                     CUAUG.......GUUA.........AGGU...................UAAC.......UAUGG.C..GGAAGGAG
NZ_GG669719.1/45475-45508                         CUCUG.......GGCCA........UCGUAU................UGGUU.......CAGGG.C...AAAGGAG
NZ_GG669611.1/46598-46631                         CUCUG.......GGCCA........UCGUAU................UGGUU.......CAGGG.C...AAAGGAG
NZ_BAKI01000010.1/39794-39827                     CUCUG.......GGCCA........UCAUAU................UGGCU.......CAGGG.C...AAAGGAG
NZ_JTAL01000005.1/26638-26605                     CUCUG.......GGUCA........UCACAU................UGGUU.......CAGGG.C...AAAGGAG
NZ_JH591051.1/2889-2922                           CUCUG.......GGUCA........UCGAAU................UGAUU.......CAGGG.C...AAAGGAG
NZ_BASH01000008.1/45034-45067                     CUCUG.......GGUCA........UCAGAU................UGAUU.......CAGGG.C...AAAGGAG
2205249974/100-67                                 CUCUG.......GGUCA........UCAGAU................UGAUU.......CAGGG.C...AAAGGAG
2204581147/204-171                                CUCUG.......GGUCA........UCAGAU................UGAUU.......CAGGG.C...AAAGGAG
NC_015428.1/1626594-1626561                       CUCUG.......GGUCA........UCGGAU................UGAUU.......CAGGG.C...AAAGGAG
NZ_AUCD01000015.1/29931-29963                     CUCUG.......GUACA........AAAA..................UGGAC.......CAGGG.C..AUAAGGAG
2200849697/2519-2552                              CUCUG.......GAUU.........CGCAUGA................AGUC.......CAGGG.C..GGAAAGAG
NZ_AEDD01000010.1/172375-172342                   CUCUG.......GAUU.........CGCAUGU................AAUC.......CAGGG.C..GGAAAGAG
SRS011111_C511282/1560-1591                       CUAUG.......GUC..........UGAGAAAU................GGC.......UAUGG.C...AAAGGAG
NZ_AEKH01000010.1/74730-74699                     CUAUG.......GUC..........UGAGAAAU................GGC.......UAUGG.C...AAAGGAG
SRS016105_WUGC_scaffold_100/158089-158058         CUAUG.......GUC..........UGAGAAAU................GGC.......UAUGG.C...AAAGGAG
SRS022545_LANL_scaffold_139/1695-1664             CUAUG.......GUC..........UGAGAAAU................GGC.......UAUGG.C...AAAGGAG
NZ_AEHQ01000072.1/7349-7318                       CUAUG.......GUC..........UGAGAAAU................GGC.......UAUGG.C...AAAGGAG
2205772966/552-584                                CUAUG.......AUC..........UGAAAUAUU...............GGU.......CAUGG.C...AAAGGAG
SRS075419_C110109/966-934                         CUAUG.......AUC..........UGAAAUAUU...............GGU.......CAUGG.C...AAAGGAG
NZ_AFQJ01000004.1/1347121-1347153                 CUAUG.......AUC..........UGAAAUAUU...............GGU.......CAUGG.C...AAAGGAG
NC_017477.1/311419-311451                         CUAUG.......AUC..........UGAAAUAUU...............GGU.......CAUGG.C...AAAGGAG
NC_013504.1/280910-280942                         CUAUG.......AUC..........UGAAAUAUU...............GGU.......CAUGG.C...AAAGGAG
scaffold23403_2_V1.CD-11/274-306                  CUAUG.......AUC..........UGAAAUAUU...............GGU.......CAUGG.C...AAAGGAG
SRS011269_Baylor_scaffold_351/274-242             CUAUG.......AUC..........UGAAAUAUU...............GGU.......CAUGG.C...AAAGGAG
NZ_LIGY01000084.1/24710-24678                     CUAUG.......AUC..........UGAAAUAUU...............GGU.......CAUGG.C...AAAGGAG
DOF012_scaffold379_3/2956-2988                    CUAUG.......AUC..........UGAAAUAUU...............GGU.......CAUGG.C...AAAGGAG
NZ_JVGG01000050.1/18423-18455                     CUAUG.......AUC..........UGAAAUAUU...............GGU.......CAUGG.C...AAAGGAG
NZ_GG670121.1/182612-182580                       CUAUG.......AUC..........UGAAAUAUU...............GGU.......CAUGG.C...AAAGGAG
NZ_CAKC01000030.1/8283-8315                       CUAUG.......GUC..........UGAAAGAU................GAC.......UAUGG.C..AAAAGGAG
NZ_KB822435.1/181390-181358                       CUAUG.......GUC..........UGUAAAAU................GAU.......CAUGG.C..AAAAGGAG
NC_014106.1/276225-276256                         CUAUG.......AUC..........UGUGAUAC................GAU.......CAUGG.C...AAAGGAG
SRS056796_LANL_scaffold_1239/1183-1152            CUAUG.......AUC..........UGUGAUAU................GAU.......CAUGG.C...AAAGGAG
Contig2087.1/770-801                              CUAUG.......AUC..........UGUGAUAU................GAU.......CAUGG.C...AAAGGAG
NZ_AXLM01000027.1/82277-82246                     CUAUG.......AUC..........UGUGAUAU................GAU.......CAUGG.C...AAAGGAG
NZ_ADNY01000029.1/80869-80837                     CUAUG.......AUC..........UGAGAUAU................GAU.......CAUGG.C..AAAAGGAG
NZ_BALY01000007.1/20680-20648                     CUAUG.......AUC..........UGAAAGAU................GAU.......CAUGG.C..AAAAGGAG
C4681636_1_MH0065/1489-1459                       CUAUG.......UCUA.........AGAU...................UAGA.......UAUGG.C..GGAAGGAG
AUXO014458590.1/1212-1242                         CUAUG.......UCAU.........AAAU...................AUGA.......CAUGG.C..GAAAGGAG
AUXO016429116.1/81-111                            CUAUG.......UUA..........UGAACU..................UAA.......CAUGG.C..GAAAGGAG
AUXO011676208.1/513-483                           CUAUG.......UUA..........UGGAUU..................UAA.......CAUGG.C..GAAAGGAG
AUXO011678380.1/143-173                           CUAUG.......UUA..........UGGAUU..................UAA.......CAUGG.C..GAAAGGAG
RUMENNODE_4330698_1/57826-57856                   CUAUG.......UUAU.........GGAU...................GUAA.......CAUGG.C..GAAAGGAG
AUXO017045166.1/207-177                           CUAUG.......UUAU.........GGAU...................GUAA.......CAUGG.C..GAAAGGAG
08_07_CONTROL_DNA_scaffold35288_1/373-404         CUAUG.......UCAA.........AGUAA..................UUGA.......UAUGG.C..GGAAGGAG
NZ_JQNG01000002.1/962368-962401                   CUCUG.......AUUCA........GCAGA.................UGUAU.......CAGGG.C..AUAAGGAG
NC_015391.1/305155-305188                         CUCUG.......AUUCA........GCAGA.................UGUAU.......CAGGG.C..AUAAGGAG
AUXO010645718.1/720-689                           CUAUG.......UCUAG........AUA...................UUAGA.......UAUGG.C..GGAAGGAG
2227219885/182-213                                CUAUG.......AUUAA........UAU...................UUAAU.......CAUGG.C..GAAAGGAG
HCF12C_86226/167-134                              CUAUG.......UCUG.........ACAUUAC................UAGA.......CAUGG.C..GGAAGGAG
HCF12C_91840/3217-3187                            CUAUG.......GCAU.........GAAU...................GUGU.......CAUGG.C..GGAAGGAG
JGI24728J21555_1043850/433-404                    CUAUGAC.....UU...........UUA......................AA.....AUCAUGG.C..AGAAGGAG
NZ_HG531246.1/152-183                             CUAUGAU.....CUGU.........AAU....................AUGG......UCAUGG.C...AAAGGAG
DOF008_scaffold29004_2/2511-2480                  CUAUGAU.....CUGU.........AAU....................AUGG......UCAUGG.C...AAAGGAG
SRS017103_C2505406/285-254                        CUAUGAU.....CUGU.........AAU....................AUGG......UCAUGG.C...AAAGGAG
NZ_GG700752.1/521294-521325                       CUAUGAU.....CUGU.........AAU....................AUGG......UCAUGG.C...AAAGGAG
NC_010080.1/286737-286768                         CUAUGAU.....CUGU.........AAU....................AUGG......UCAUGG.C...AAAGGAG
NC_017467.1/267989-268020                         CUAUGAU.....CUGU.........AAU....................AUGG......UCAUGG.C...AAAGGAG
NC_018528.1/260860-260891                         CUAUGAU.....CUGU.........AAU....................AUGG......UCAUGG.C...AAAGGAG
scaffold10515_1_V1.CD-11/1726-1757                CUAUGAU.....CUGU.........AAU....................ACGG......UCAUGG.C...AAAGGAG
NC_015602.1/2075582-2075613                       CUAUGAU.....CUGU.........AAU....................ACGG......UCAUGG.C...AAAGGAG
NZ_GG693256.1/130929-130960                       CUAUGAU.....CUGU.........AAU....................ACGG......UCAUGG.C...AAAGGAG
AUXO018661423.1/171-201                           CUAUG.......GCU..........UAGUUU..................AGU.......CAUGG.C..GGAAGGAG
AUXO016587397.1/680-712                           CUAUGGU.....UAUA.........AUU....................UAUA......CCAUGG.C..GGAAGGAG
NLF011_scaffold650_4/511-541                      CUAUG.......UCA..........UGAAUU..................UGA.......CAUGG.C..GAAAGGAG
scaffold17049_11_MH0065/1359-1329                 CUAUG.......UCA..........UGAAUU..................UGG.......CAUGG.C..GAAAGGAG
NZ_JONV01000007.1/39962-39933                     CUCUGU......GCC..........AGAU....................GGU......UCAGGG.C...AAAGGAG
NZ_JXII01000006.1/39825-39796                     CUCUGU......GCC..........AGAU....................GGU......UCAGGG.C...AAAGGAG
4491423.3_NODE_115429/19212-19243                 CUAUG.......GCUU.........AGUAA..................AAGU.......CAUGG.C..GGAAGGAG
scaffold74606_2_MH0009/3256-3225                  CUAUG.......GCUU.........AGUAA..................AAGU.......CAUGG.C..GGAAGGAG
scaffold16126_4_MH0031/2616-2647                  CUAUG.......GCUU.........AGUAA..................AAGU.......CAUGG.C..GGAAGGAG
C2024528_1_MH0079/208-239                         CUAUG.......GCUU.........AGUAA..................AAGU.......CAUGG.C..GGAAGGAG
NZ_JH992958.1/468018-468051                       CUAUGAU.....UUC..........GCAAA...................GAA.....UUCAUGG.C..GUAAGGAG
scaffold28040_3_MH0086/152-127                    CUCUG....................GCAAUG............................CAGGG.C.GGAAAGGAG
NZ_KI783301.1/3374080-3374047                     CUCUG.......AUUC.........CCAAGUU................GAAU.......CAGGG.C..GGAAAGAG
NZ_HG764817.1/1769012-1768979                     CUCUG.......AUUC.........CCAAGUU................GAAU.......CAGGG.C..GGAAAGAG
JGI25320J50211_1018643/13-44                      CUCUGU......AUCG.........CUU....................UGAU......UCAGGG.C..AGAAAGAG
IMNBL1_c0022815/113-83                            CUAUA.......ACU..........GAAAAA..................AGU.......UAUGG.C..GGAAGGAG
JGI24707J26582_10026421/2395-2364                 CUCUGUU.....UC...........CGAAA....................GA.....CGCAGGG.C..AAAAGGAG
JGI24707J26582_10002967/12238-12207               CUCUGAU.....UCC..........GGU.....................GGA.....UUCAGGG.C..AAAAGGAG
NZ_JVDT01000240.1/19685-19715                     CUCUGUUU....CGA..........AAG.....................UUG.......CAGGG.C..GGAAGGAG
2222084013.11956_1/385-353                        CUCUG.......AUUA.........ACAUAA.................UAAU.......CAGGG.C..CGAAGGAG
NZ_AKZK01000018.1/29624-29592                     CUAUGAC.....UCA..........GCAAA...................UGA.....CUCAUGG.C...AAAGGAG
RUMENNODE_2902945_304500/18085-18113              CUAUG.......GAC..........UAAA....................GUC.......CAUGG.C..GGAAGGAG
AUXO013799381.1/329-301                           CUAUA.......GAC..........UAAA....................GUC.......UAUGG.C..GGAAGGAG
JGI24707J26582_10473385/185-151                   CUCUGAU.....UUA..........GGAAA...................UAU.....CUCAGGG.CA.UAAAGGAG
NZ_AKIF01000052.1/15837-15871                     CUCUGAU.....UCC..........ACAAA...................GGA.....UUCAGGG.C.AAGGAGGAG
NZ_KE383978.1/253591-253623                       CUCUGUC.....UCA..........AAA.....................UGA.....UUCAGGG.C.AAGGAGGAG
NZ_AMPQ01000010.1/54400-54366                     CUCUGU......GCU..........GAAAAAG.................GGC......UCAGGG.C.AAAAAGGAG
NZ_CP012034.1/1055820-1055788                     CUCUAUC.....UCC..........GUAAA...................GGA.....CUUAGGG.C...AAAGGAG
NZ_BACR01000034.1/75029-74997                     CUCUAUU.....UCA..........GCAAA...................UGA.....UUUAGGG.C...AAAGGAG
SRS015578_WUGC_scaffold_46456/16584-16552         CUCUG.......AUUUAA.......AAA..................UU.AAU.......CAGGG.C..CGAAGGAG
MC6.MG3.AS1.C1503/221-253                         CUCUG.......AUUAA........UCAA..................UUAAU.......CAGGG.C..CGAAGGAG
2204775796/330-362                                CUCUG.......AUUAA........AGAA..................UUAAU.......CAGGG.C..CGAAGGAG
2205048070/223-191                                CUCUG.......AUUAA........AUAA..................UUAAU.......CAGGG.C..CGAAGGAG
2157503615/330-363                                CUCUGA......UUAA.........AGAA...................UUAA.....AUCAGGG.C..CGAAGGAG
2033367913/113-152                                CUUUG.......AUCGAAA.U....AAUU..............GAAGUAGAU.......CAAGG.C..GGAAGGAG
AUXO013136741.1/78-48                             CUAUG.......GUUU.........UAAC...................AAAC.......CAUGG.C..GGAAGGAG
RUMENNODE_3528681_1/6693-6724                     CUAUG.......GUUUU........CAA...................AAAAC.......UAUGG.C..GGAAGGAG
JGI24503J29689_10133851/152-124                   CUAUA.......GUU..........UUUA....................AAC.......UAUGG.C..GGAAGGAG
DLM022_scaffold4159_5/1098-1067                   CUAUG.......GCUUA........UUA...................UAAGC.......UAUGG.C..GGAAGGAG
AUXO011650987.1/229-260                           CUAUG.......ACU..........UAAUUUU.................AGU.......CAUGG.C..GGAAGGAG
BMHBC_2_6286536/6-40                              CUCUGGC.....UUA..........GUAAA...................UAA.....UCCAGGG.C.GAAAAGGAG
3300001197_1008646/7405-7372                      CUCUGGC.....UUA..........GUAAA...................UAA.....UCCAGGG.C..AAAAGGAG
3300001196_1009145/2558-2525                      CUCUGGC.....UUA..........GUAAA...................UAA.....UCCAGGG.C..AAAAGGAG
3300000053_013632/6432-6399                       CUCUGGU.....UC...........CACAU....................GA...GUUCCAGGG.C..GGAAAGAG
NZ_JAQV01000014.1/67184-67217                     CUCUGG......AUUC.........GGUAA..................GAAU......GCAGGG.C..AGAAGGAG
P_1C_Sed_2_UnCty_1183832/137-104                  CUAUG.......GUU..........UGAAAAAAC...............AAC.......CAUGG.C..AAAAGGAG
AUXO014850948.1/56-28                             CUAUG.......GUU..........UUUA....................AGC.......CAUGG.C..GGAAGGAG
BS_KBA_SWE12_21m_c10145057/465-493                CUAUG.......GC...........AUGUAA...................GC.......CAUGG.C..GGAAGGAG
AUXO010522381.1/1127-1157                         CUAUG.......ACU..........GACCUA..................AGU.......CAUGG.C..GGAAGGAG
JGI24709J26583_10053541/1520-1554                 CUAUG.......GUUU.........GCAAAUAA...............AAAC.......CAUGG.C..GGAAGGAG
JGI24710J26742_10079609/457-491                   CUAUG.......GUUU.........GCAAAUAA...............AAAC.......CAUGG.C..GGAAGGAG
JGI24502J29692_10016940/738-772                   CUAUG.......GUUU.........GCAAAUAA...............AAAC.......CAUGG.C..GGAAGGAG
JGI24710J26742_10183948/545-579                   CUAUG.......GUUU.........GCAAAUAA...............AAAC.......CAUGG.C..GGAAGGAG
AUXO015967212.1/302-272                           CUAUG.......GUU..........UAUGUU..................AAC.......CAUGG.C..UGAAGGAG
JGI24023J19991_10028404/525-497                   CUAUG.......GUU..........UAGA....................AAC.......CAUGG.C..GGAAGGAG
AUXO016697288.1/2054-2024                         CUAUG.......GCG..........AAAUUA..................CGU.......CAUGG.C..GGAAGGAG
AUXO012356518.1/680-712                           CUAUG.......UUUAG........CAAA..................UUAAA.......CAUGG.C..GGAAGGAG
AUXO013477821.1/57-25                             CUAUG.......UUGAG........AAUA..................UUUAA.......CAUGG.C..GGAAGGAG
AUXO018606034.1/3910-3942                         CUAUG.......UUGAG........AUUA..................UUUAA.......CAUGG.C..GGAAGGAG
AUXO016358659.1/2136-2166                         CUAUA.......ACU..........UUUAUU..................AGU.......UAUGG.C..GAGAGGAG
scaffold24133_4_MH0077/267-297                    CUAUGAC.....ACA..........AGUA....................UGU.......CAUGG.C..GGAAGGAG
AUXO014157167.1/27-57                             CUAUG.......GCU..........UGUAAU..................AGU.......CAUGG.C..UGAAGGAG
SL_8KL_010_SED_10000546/24347-24375               CUAUG.......GCU..........GGAA....................AGU.......CAUGG.C..GGAAGGAG
AUXO015488917.1/184-154                           CUAUG.......ACU..........ACCUAC..................AGU.......CAUGG.C..GGAAGGAG
2157781566/227-261                                CUAUGUU.....UC...........UAGGCAAU.................GA.....UUCAUGG.C..AAAAGGAG
2204752571/238-270                                CUCUGUU.....CCA..........GAAAAAA.................UGG.....UUCAGGG.C..G...GGAG
SRS022137_WUGC_scaffold_49347/225-256             CUAUG.......UUAU.........UUAAU..................AUAA.......CAUGG.C..GGAAGGAG
scaffold4806_3_MH0070/1189-1159                   CUAUG.......UUAU.........GAAU...................AUAA.......CAUGG.C..GGAAGGAG
scaffold29628_1_MH0069/3846-3816                  CUAUG.......UUAU.........GGAU...................AUAA.......CAUGG.C..GGAAGGAG
scaffold84902_4_MH0077/2414-2444                  CUAUG.......UUAU.........GAAU...................AUAA.......CAUGG.C..GGAAGGAG
AUXO014546959.1/171-139                           CUAUG.......GCUUA........AAAA..................UUAGU.......CAUGG.C..GGAAGGAG
AUXO018657893.1/531-499                           CUAUG.......GCGAA........AAAG..................UUUGC.......CAUGG.C..GGGAGGAG
3300001592_10049945/1173-1142                     CUCUGUU.....UCU..........AAA.....................GGA.....UUCAGGG.C..AGAAAGAG
NZ_KB898626.1/216304-216273                       CUCUGUU.....UCU..........AGA.....................GGA.....UUCAGGG.C..AGAAGGAG
2204604922/33-77                                  CUCUGUU.....UCGCAGGCCGC..CUU.............GCGGU..AUGA.....UUCAGGG.C...AAAGGAG
NZ_AMYT01000021.1/149937-149969                   CUCUGU......UCUA.........GCAAA..................UAGA......UCAGGG.C...AAAGGAG
AUXO018393888.1/164-134                           CUAUG.......GCUU.........AUAU...................AAGU.......CAUGG.C..GGAAGGAG
SL_3KL_010_SED_10124865/289-318                   CUAUGAU.....UU...........AUA......................AA.....AUCAUGG.C..GGAAGGAG
NZ_AFCE01000162.1/72996-72965                     CUCUGUU.....UC...........GGUU.....................GA.....UUCAGGG.C.AAAAAGGAG
NZ_AVBF01000041.1/31350-31318                     CUCUGCA.....UUC..........AAA.....................GAA.....UUCAGGG.C.AAAAAGGAG
NZ_ANAG01000022.1/33056-33024                     CUCUGGC.....CCA..........GCAAA...................UGG.....ACCAGGG.C...AAAGGAG
3300000053_219615/205-173                         CUCUG.......UUUC.........GAA....................GAGA.....UUCAGGG.C.AAAAAGGAG
NZ_CP012033.1/493955-493923                       CUCUGU......UCCA.........GUAAA..................UGGA......UCAGGG.C...AAAGGAG
NZ_BAUV01000003.1/60587-60617                     UUCUGUU.....UC...........GAAAA....................GA.....UUCAGGG.C...AAAGGAG
NZ_JPUW01000022.1/34339-34372                     CUCUGAC.....CUA..........GCAAA...................UAG.....UUCAGGG.C..GAGAGGAG
NZ_KE351649.1/195752-195720                       CUCUGGU.....UCA..........GCAAA...................UGG.....GUCAGGG.C...AAAGGAG
NZ_AUEG01000014.1/9119-9086                       CUCUGGU.....ACA..........GCAAA...................UGG.....AUCAGGG.C..ACAAGGAG
NZ_ASAM01000214.1/9303-9335                       CUCUGGU.....CCA..........GCAAA...................UGG.....AGCAGGG.C...AAAGGAG
NZ_HG428742.1/441263-441230                       CUCUGUU.....UCA..........GGAAA...................UGA.....AUCAGGG.C..GGAAGGAG
NZ_LAWY01000043.1/5907-5874                       CUCUGGU.....UCA..........GCAAA...................UGA.....UCCAGGG.C..AGAAAGAG
NZ_AUGY01000067.1/40909-40942                     CUCUGUU.....UCA..........GCAAA...................UGA.....UUCAGGG.C..GGAAAGAG
ABMY01031648.1/61-28                              CUCUGUU.....UCA..........GCAAA...................UGA.....UUCAGGG.C..GGAAAGAG
NZ_JUGY01000072.1/6755-6722                       CUCUGUU.....UCA..........GCAAA...................UGA.....UUCAGGG.C..GGAAAGAG
NZ_JIAZ01000009.1/5052-5019                       CUCUGUU.....UCA..........GCACA...................UGA.....UUCAGGG.C..GGAAAGAG
NZ_KB911377.1/1976-1944                           CUCUGGC.....UCA..........GUAGA...................UGA.....ACCAGGG.C...AAAGGAG
NZ_JQLO01000001.1/1825701-1825669                 CUCUGGU.....ACA..........GCAAA...................UGA.....AUCAGGG.C...AAAGGAG
NZ_LN851172.1/41190-41222                         CUCUGGC.....UCA..........GCAAA...................UGG.....ACCAGGG.C...AAAGGAG
JGI24707J26582_10010170/4961-4993                 CUCUGGC.....UCA..........GCAAA...................UGG.....ACCAGGG.C...AAAGGAG
NZ_CVRN01000007.1/579351-579383                   CUCUGGC.....GCA..........GCAAA...................UGA.....ACCAGGG.C...AAAGGAG
JGI26052J44787_1053424/319-352                    CUCUGGC.....UCA..........GCAAA...................UGG.....ACCAGGG.C..GGAAGGAG
NZ_JFYW01000008.1/343971-343938                   CUCUGGC.....UCA..........GCAAA...................UGG.....ACCAGGG.C..GGAAGGAG
NZ_KK211188.1/424175-424208                       CUCUGGC.....UCA..........GCAAA...................UGA.....ACCAGGG.C..GGAAGGAG
NC_018665.1/2501740-2501707                       CUCUGGC.....UCA..........GCAAA...................UGA.....ACCAGGG.C..GGAAGGAG
NC_010556.1/2710763-2710730                       CUCUGGC.....UCA..........GCAAA...................UGA.....ACCAGGG.C..GGAAGGAG
NZ_KK211190.1/331383-331416                       CUCUGGC.....UCA..........GCAAA...................UGA.....ACCAGGG.C..GGAAGGAG
NZ_KK211187.1/420534-420567                       CUCUGGC.....UCA..........GCAAA...................UGA.....ACCAGGG.C..GGAAGGAG
JGI26053J44789_1022240/446-413                    CUCUGGC.....UCA..........GCAAA...................UGA.....ACCAGGG.C..GGAAGGAG
JGI26055J44792_1047538/417-384                    CUCUGGC.....UCA..........GCAAA...................UGA.....ACCAGGG.C..GGAAGGAG
JGI26051J44788_1013255/79-112                     CUCUGGC.....UCA..........GCAAA...................UGA.....ACCAGGG.C..GGAAGGAG
JGI26052J44787_1019914/555-522                    CUCUGGC.....UCA..........GCAAA...................UGA.....ACCAGGG.C..GGAAGGAG
JGI26054J46599_1007412/248-215                    CUCUGGC.....UCA..........GCAAA...................UGA.....ACCAGGG.C..GGAAGGAG
NZ_LFQN01000004.1/62759-62726                     CUCUGGC.....UCA..........GCAAA...................UGA.....ACCAGGG.C..GGAAGGAG
NZ_JNIR01000001.1/2404781-2404748                 CUCUGGC.....UCA..........GCAAA...................UGA.....ACCAGGG.C..GGAAGGAG
NC_022794.1/2814663-2814630                       CUCUGGC.....UCA..........GCAAA...................UGA.....ACCAGGG.C..GGAAGGAG
JGI26050J44790_1013333/517-484                    CUCUGGC.....UCA..........GCAAA...................UGA.....ACCAGGG.C..GGAAGGAG
NZ_JNIS01000001.1/1240167-1240134                 CUCUGGC.....UCA..........GCAAA...................UGA.....ACCAGGG.C..GGAAGGAG
NZ_AHYZ01000045.1/4802-4770                       CUCUGGC.....UCA..........GCAAA...................UGA.....ACCAGGG.C...AAAGGAG
NZ_AUMP01000005.1/28726-28757                     CUCUGUU.....UCC..........ACA.....................GGA.....UUCAGGG.C..AGAAGGAG
NZ_JYCD01000078.1/32801-32767                     CUCUGUU.....UCG..........GCAAA...................CGA.....UUCAGGG.C.GGAAAAGAG
2200565360/568-535                                CUCUGUU.....UCG..........GCAAA...................CGA.....UUCAGGG.C..GGAAAGAG
NZ_KI301970.1/166095-166062                       CUCUGUU.....UCG..........GCAAA...................CGA.....UUCAGGG.C..GGAAAGAG
NZ_KI629787.1/57528-57561                         CUCUGUU.....UCG..........GCAAA...................CGA.....UUCAGGG.C..AAAAAGAG
NZ_AKYF01000027.1/190401-190368                   CUCUGUU.....UCG..........GCAAA...................CGA.....UUCAGGG.C..GGAAAGAG
NZ_LDZV01000001.1/5378424-5378391                 CUCUGUU.....UCG..........GCAAA...................CGA.....UUCAGGG.C..GGAAAGAG
NZ_LGJF01000001.1/5142336-5142369                 CUCUGUU.....UCG..........GCAAA...................CGA.....UUCAGGG.C..GGAAAGAG
NC_012491.1/5785760-5785727                       CUCUGUU.....UCG..........GCAAA...................CGA.....UUCAGGG.C..GGAAAGAG
NZ_AKIX01000074.1/36982-36949                     CUCUGUU.....UCG..........GCAAA...................CGA.....UUCAGGG.C..GGAAAGAG
NZ_LDCN01000003.1/391782-391749                   CUCUGUU.....UCG..........GCAAA...................CGA.....UUCAGGG.C..GGAAAGAG
NZ_LGIQ01000009.1/2036993-2037026                 CUCUGUU.....UCG..........GCAAA...................CGA.....UUCAGGG.C..GGAAAGAG
NZ_JXAV01000005.1/191334-191300                   CUCUGUU.....UCG..........GCAAA...................CGA.....UUCAGGG.C.GGAAAAGAG
NZ_JAQG01000025.1/126951-126985                   CUCUGUU.....UCG..........GCAAA...................CGA.....UUCAGGG.C.GGAAAAGAG
NZ_CAGD01000009.1/76465-76498                     CUCUGAU.....UCG..........GCAAA...................CGA.....UUCAGGG.C..GGAAAGAG
NZ_KB894284.1/113737-113770                       CUCUGAU.....UCG..........GCAAA...................CGA.....UUCAGGG.C..GGAAAGAG
NZ_HE978538.1/272130-272163                       CUCUGUU.....UCG..........GUAUA...................CGA.....UUCAGGG.C..GGAAAGAG
NZ_LIGG01000001.1/934797-934765                   CUCUGUC.....UCG..........CAUA....................UGA.....UUCAGGG.C..AAAAGGAG
NZ_LAYY01000010.1/43036-43004                     CUCUGUC.....UCG..........CAUA....................UGA.....UUCAGGG.C..AAAAGGAG
NZ_JH976434.1/707904-707873                       CUCUGUU.....UCC..........AAG.....................GGA.....UUCAGGG.C..AGAAGGAG
NZ_JSWI01000015.1/46921-46954                     CUAUGUU.....UCA..........GGCAA...................UGA.....UUCAUGG.C..AAAAGGAG
DLF014_scaffold12613_4/22418-22451                CUAUGUU.....UCA..........GGCAA...................UGA.....UUCAUGG.C..AAAAGGAG
NZ_AWTT01000003.1/39579-39611                     CUAUGUU.....UCA..........GUCAA...................UGA.....UUCAUGG.C...AAAGGAG
NZ_AP014680.1/411316-411348                       CUAUGUC.....UCA..........GUCAA...................UGA.....UUCAUGG.C...AAAGGAG
SRS011111_Baylor_scaffold_3888/333-301            CUAUGUU.....UCA..........GGCAA...................UGA.....UUCAUGG.C...AAAGGAG
NZ_GG698805.1/187441-187473                       CUAUGUU.....UCA..........GGCAA...................UGA.....UUCAUGG.C...AAAGGAG
NZ_HE997174.1/292603-292635                       CUAUGUU.....UCA..........GGCAA...................UGA.....UUCAUGG.C...AAAGGAG
2205128598/89-121                                 CUAUGUU.....UCA..........GGCAA...................UGA.....UUCAUGG.C...AAAGGAG
2158270211/125-92                                 CUAUGUU.....UCA..........GGCAA...................UGA.....UUCAUGG.C..AAAAGGAG
NZ_GG700738.1/134448-134481                       CUAUGUU.....UCA..........GGCAA...................UGA.....UUCAUGG.C..AAAAGGAG
2158307163/217-184                                CUAUGUU.....UCA..........GGCAA...................UGA.....UUCAUGG.C..AAAAGGAG
NZ_AEKL01000068.1/23595-23562                     CUAUGUU.....UCA..........GGCAA...................UGA.....UUCAUGG.C..AAAAGGAG
2205774333/527-494                                CUAUGUU.....UCA..........GGCAA...................UGA.....UUCAUGG.C..AAAAGGAG
NZ_AFTL01000008.1/55820-55787                     CUAUGUU.....UCA..........GGCAA...................UGA.....UUCAUGG.C..AAAAGGAG
NZ_AVAB01000001.1/249983-250016                   CUAUGUU.....UCA..........GGCAA...................UGA.....UUCAUGG.C..AAAAGGAG
scaffold63933_1_V1.CD-11/667-634                  CUAUGUU.....UCA..........GGCAA...................UGA.....UUCAUGG.C..AAAAGGAG
scaffold29246_2_V1.CD-11/3405-3372                CUAUGUU.....UCA..........GGCAA...................UGA.....UUCAUGG.C..AAAAGGAG
Contig9771.1/339-372                              CUAUGUU.....UCA..........GGCAA...................UGA.....UUCAUGG.C..AAAAGGAG
JGI24707J26582_10423514/118-85                    CUAUGUU.....UCA..........GGCAA...................UGA.....UUCAUGG.C..AAAAGGAG
NZ_GG693416.1/80452-80485                         CUAUGUU.....UCA..........GGCAA...................UGA.....UUCAUGG.C..AAAAGGAG
2157771745/128-161                                CUAUGUU.....UCA..........GGCAA...................UGA.....UUCAUGG.C..AAAAGGAG
CTBMPR_c23/46289-46321                            CUCUGUU.....UCG..........AAA.....................UGA.....UUCAGGG.C.GUAAAGGAG
NZ_AUMJ01000018.1/70832-70800                     CUCUGUU.....UC...........GUAAA....................GA.....UUCAGGG.C.AGAAAGGGU
NZ_AODI01000040.1/38625-38596                     CUCUGUU.....UC...........AGAU.....................GA.....UUCAGGG.C...AAAGGAG
JGI26050J44790_1004361/1747-1778                  CUCUGUU.....UCA..........GAA.....................UGA.....UUCAGGG.C..AAAAGGAG
NZ_JXLT01000090.1/39361-39330                     CUCUGUU.....UCA..........GAA.....................UGA.....UUCAGGG.C..AAAAGGAG
JGI26050J44790_1000142/20101-20070                CUCUGUU.....UCA..........GAA.....................UGA.....UUCAGGG.C..AAAAGGAG
NZ_AODH01000022.1/112821-112792                   CUCUGUU.....UC...........AGAU.....................GA.....UUCAGGG.C...AAAGGAG
NZ_JANK01000056.1/12835-12867                     CUAUGUC.....UCA..........GUAAA...................UGA.....CUCAUGG.C...AAAGGAG
2205852404/261-293                                CUAUGUC.....UCA..........GCAAA...................UGA.....CUCAUGG.C...AAAGGAG
NZ_BACO01000082.1/343-311                         CUAUGUC.....UCA..........GCAAA...................UGA.....CUCAUGG.C...AAAGGAG
NZ_KB822405.1/369578-369546                       CUCUGAC.....CCA..........GCAAA...................UGG.....AUCAGGG.C...AAAGGAG
2204772568/71-39                                  CUCUGAC.....CCA..........GCAAA...................UGG.....AUCAGGG.C...AAAGGAG
2205292183/156-124                                CUCUGAC.....CCA..........GCAAA...................UGG.....AUCAGGG.C...AAAGGAG
2204671542/405-373                                CUCUGAC.....UCA..........GCAAA...................UGG.....AUCAGGG.C...AAAGGAG
4491487.3_NODE_48029/135-103                      CUCUGAU.....CCA..........GCAAA...................UGG.....UUCAGGG.C...AAAGGAG
NZ_JHAJ01000117.1/20548-20580                     CUCUGAU.....CCA..........GCAAA...................UGG.....UUCAGGG.C...AAAGGAG
JXWR01003518.1/29634-29602                        CUAUGAC.....UCA..........GCAAA...................UGA.....CUCAUGG.C...AAAGGAG
NZ_CAHU01000002.1/140218-140250                   CUAUGAC.....UCA..........GCAAA...................UGA.....CUCAUGG.C...AAAGGAG
NZ_AGKB01000010.1/350604-350572                   CUAUGAU.....UCA..........GCAAA...................UGA.....UUCAUGG.C...AAAGGAG
NZ_KB889550.1/1414333-1414365                     CUAUGAU.....UCA..........GCAAA...................UGA.....UUCAUGG.C...AAAGGAG
NZ_BAMK01000007.1/99264-99296                     CUCUAUU.....UCA..........GCAAA...................UGA.....UUUAGGG.C...AAAGGAG
NZ_AUHP01000014.1/58515-58483                     CUCUAUU.....UCA..........GCAAA...................UGA.....AUUAGGG.C...AAAGGAG
NZ_KE136389.1/614122-614154                       CUCUGAC.....UCA..........GCAAA...................UGA.....UUCAGGG.C...AAAGGAG
NZ_KB946326.1/83226-83258                         CUCUGAC.....UCA..........GCAAA...................UGA.....UUCAGGG.C...AAAGGAG
NZ_JSAX01000004.1/863-831                         CUCUGAC.....UCA..........GCAAA...................UGA.....UUCAGGG.C...AAAGGAG
NZ_JSAZ01000004.1/1471-1439                       CUCUGAC.....UCA..........GCAAA...................UGA.....UUCAGGG.C...AAAGGAG
NZ_BALC01000008.1/59522-59554                     CUCUGAU.....UCA..........GCAAA...................UGA.....UUCAGGG.C...AAAGGAG
2205830766/165-133                                CUCUGUU.....UCA..........GCAAA...................UGA.....UUCAGGG.C...AAAGGAG
NZ_KK036465.1/21547-21579                         CUCUGUU.....UCA..........GCAAA...................UGA.....UUCAGGG.C...AAAGGAG
NZ_BBJM01000005.1/31903-31871                     CUCUGUU.....UCA..........GCAAA...................UGA.....UUCAGGG.C...AAAGGAG
NZ_BACN01000090.1/11120-11088                     CUCUGUC.....UCA..........GCAAA...................UGA.....UUCAGGG.C...AAAGGAG
NZ_LFEE01000004.1/26276-26308                     CUCUGUU.....UCA..........GCAAA...................UGA.....UUCAGGG.C...AAAGGAG
2205834061/655-687                                CUCUGUU.....UCA..........GCAAA...................UGA.....UUCAGGG.C...AAAGGAG
NZ_AVAQ01000014.1/3252-3284                       CUCUGUU.....UCA..........GCAAA...................UGA.....UUCAGGG.C...AAAGGAG
NZ_AVAI01000131.1/14495-14463                     CUCUGUU.....UCA..........GCAAA...................UGA.....UUCAGGG.C...AAAGGAG
NC_020229.1/683468-683500                         CUCUGUU.....UCA..........GCAAA...................UGA.....UUCAGGG.C...AAAGGAG
NZ_CM001538.1/477939-477971                       CUCUGUU.....UCA..........GCAAA...................UGA.....UUCAGGG.C...AAAGGAG
NZ_LFLY01000001.1/100060-100028                   CUCUGUU.....UCA..........GCAAA...................UGA.....UUCAGGG.C...AAAGGAG
NZ_KN173718.1/48885-48853                         CUCUGUU.....UCA..........GCAAA...................UGA.....UUCAGGG.C...AAAGGAG
NZ_GL622241.1/1826854-1826822                     CUCUGUU.....UCA..........GCAAA...................UGA.....CUCAGGG.C...AAAGGAG
2210741799/170-204                                CUCUGUU.....UCA..........GCAAA...................UGA.....UUCAGGGGC..AAAAGGAG
NZ_AYSH01000010.1/32998-33030                     CUCUGUU.....UCA..........GCAAA...................UGA.....UUCAGGG.C...AAAGGAG
2158154984/1083-1115                              CUCUGUU.....UCA..........GUAGA...................UGA.....UUCAGGG.C...AAAGGAG
2205359904/1083-1115                              CUCUGUU.....UCA..........GUACA...................UGA.....UUCAGGG.C...AAAGGAG
NC_016052.1/990867-990899                         CUCUGAU.....UUA..........GCAAA...................UAA.....UUCAGGG.C...AAAGGAG
NZ_KE384092.1/4460-4428                           CUCUGAU.....UUA..........GUAAA...................UAA.....CUCAGGG.C...AAAGGAG
4491401.3_NODE_92843/4662-4694                    CUCUGAC.....UCA..........GCAAA...................UGA.....CUCAGGG.C...AAAGGAG
NLM027_scaffold41938_1/38289-38321                CUCUGAC.....UCA..........GCAAA...................UGA.....CUCAGGG.C...AAAGGAG
NZ_CP007646.1/359733-359765                       CUCUGAU.....UCA..........GCAAA...................UGA.....CUCAGGG.C...AAAGGAG
NC_016605.1/219415-219447                         CUAUGAU.....UCA..........GCAUA...................UGA.....UUCAUGG.C...AAAGGAG
NZ_KB894703.1/46890-46924                         CUCUGUU.....UCA..........GCAAA...................UGA.....UUCAGGG.C.AUUAAGGAG
NZ_JPYA01000113.1/36992-36961                     CUCUGUU.....UC...........GACGA....................GA.....UCCAGGG.C..GGAAGGAG
NZ_JQMN01000001.1/536242-536273                   CUCUGUU.....UC...........GACGA....................GA.....UCCAGGG.C..GGAAGGAG
NZ_JFHZ01000051.1/48767-48736                     CUCUGUU.....UC...........GAUCA....................GA.....UACAGGG.C..GGAAGGAG
NZ_LDNZ01000071.1/7084-7115                       CUCUGUU.....UC...........GAUCA....................GA.....UACAGGG.C..GGAAGGAG
NZ_LDNS01000203.1/1968-1937                       CUCUGUU.....UC...........GAUGA....................GA.....UACAGGG.C..GGAAGGAG
NC_009328.1/3431917-3431886                       CUCUGUU.....UC...........GAUGA....................GA.....UACAGGG.C..GGAAGGAG
NZ_JYCG01000286.1/19333-19302                     CUCUGUU.....UC...........GAUGA....................GA.....UACAGGG.C..GGAAGGAG
NZ_AYKT01000007.1/122211-122242                   CUCUGUU.....UC...........GAUGA....................GA.....UACAGGG.C..GGAAGGAG
NZ_LDNU01000010.1/23005-23036                     CUCUGUU.....UC...........GAUGA....................GA.....UACAGGG.C..GGAAGGAG
NZ_JYCF01000134.1/47171-47140                     CUCUGUU.....UC...........GAUAA....................GA.....UACAGGG.C..GGAAGGAG
NZ_JPOI01000001.1/1071989-1072020                 CUCUGUU.....UC...........GAUAA....................GA.....UACAGGG.C..GGAAGGAG
NZ_AUXP01000009.1/97898-97929                     CUCUGUU.....UC...........GAUAA....................GA.....UACAGGG.C..GGAAGGAG
NC_013411.1/3495641-3495610                       CUCUGUU.....UC...........GAUAA....................GA.....UACAGGG.C..GGAAGGAG
NC_014206.1/3537049-3537018                       CUCUGUU.....UC...........GAUAA....................GA.....UACAGGG.C..GGAAGGAG
NZ_BBJV01000020.1/289-258                         CUCUGUU.....UC...........GAUAA....................GA.....UACAGGG.C..GGAAGGAG
NZ_ATCO01000040.1/14050-14081                     CUCUGUU.....UC...........CAUCA....................GA.....UACAGGG.C..GGAAGGAG
NZ_JNVC02000013.1/220889-220922                   CUCUGGU.....UCG..........GUAAA...................CGA.....AUCAGGG.C..GGAAGGAG
JGI25317J35169_1191885/62-94                      CUCUGUU.....UCG..........CUAA....................UGA.....UUCAGGG.C..AGAAAGAG
JGI25319J35699_1005535/969-1001                   CUCUGUU.....UCG..........CUAA....................UGA.....UUCAGGG.C..AGAAAGAG
NZ_KE952903.1/93698-93667                         CUCUGUU.....UC...........GUAAA....................GA.....UUCAGGG.C..AGAAAGAG
NZ_JYBN01000089.1/268857-268826                   CUCUGUU.....UC...........GUAAA....................GA.....UUCAGGG.C..AGAAAGAG
NZ_JYBO01000103.1/23763-23794                     CUCUGUU.....UC...........GUAAA....................GA.....UUCAGGG.C..AGAAAGAG
NZ_BBWZ01000002.1/104374-104405                   CUCUGUU.....UC...........GUAAA....................GA.....UUCAGGG.C..AGAAAGAG
2211283201/84-115                                 CUCUGUU.....UCG..........UAA.....................UGA.....AUCAGGG.C..GGAAGGAG
NZ_HE978512.1/417836-417805                       CUCUGUC.....UC...........GAAA.....................GA.....UUCAGGG.C.GAAAAGGAG
NZ_JXRQ01000028.1/38185-38155                     CUCUGUU.....CC...........AGAU.....................GG.....UUCAGGG.C..GGAAGGAG
NZ_CP009416.1/2865774-2865744                     CUCUGUU.....CC...........AGAU.....................GG.....UUCAGGG.C..GGAAGGAG
NZ_JXRP01000009.1/567308-567338                   CUCUGUU.....CC...........AGAU.....................GG.....UUCAGGG.C..GGAAGGAG
NZ_JXRR01000001.1/1685-1655                       CUCUGUU.....CC...........AGAU.....................GG.....UUCAGGG.C..GGAAGGAG
JGI24024J18818_10362070/302-268                   CUCUGUU.....UCG..........AAUAAA..................UGA.....UUCAGGG.C..GGAAGGAG
NZ_ACPC01000050.1/203195-203164                   CUCUGUU.....UC...........GAAA.....................GA.....UUCAGGG.C.GAAAAGGAG
NZ_LFEL01000002.1/551243-551212                   CUCUGUU.....UC...........GAAA.....................GA.....CUCAGGG.C.GAAAAGGAG
JGI25151J46595_10000061/4986-4953                 CUCUGUU.....UCCG.........AAU....................UGGA.....UUCAGGG.C..GGAAGGAG
NZ_LDWL01000001.1/56445-56412                     CUCUGUU.....UCCG.........AAU....................UGGA.....UUCAGGG.C..GGAAGGAG
NZ_AMSH01000002.1/87481-87448                     CUCUGUU.....UCCG.........AAU....................UGGA.....UUCAGGG.C..GGAAGGAG
NZ_LDWS01000018.1/87668-87635                     CUCUGUU.....UCCG.........AAU....................UGGA.....UUCAGGG.C..GGAAGGAG
NZ_LFMM01000007.1/76273-76240                     CUCUGUU.....UCCG.........AAU....................UGGA.....UUCAGGG.C..GGAAGGAG
NZ_AOFM01000009.1/593767-593734                   CUCUGUU.....UCC..........GAAUG...................GGA.....UUCAGGG.C..GGAAGGAG
NZ_JYBQ01000001.1/358665-358632                   CUCUGUU.....UCCG.........AAU....................UGGA.....UUCAGGG.C..GGAAGGAG
NZ_JZBT01000024.1/30280-30313                     CUCUGUU.....UCCG.........AAU....................UGGA.....UUCAGGG.C..GGAAGGAG
NZ_LFIM01000002.1/153023-152990                   CUCUGUU.....UCCG.........AAU....................UGGA.....UUCAGGG.C..GGAAGGAG
NZ_JXAP01000005.1/592676-592643                   CUCUGUU.....UCCG.........AAU....................UGGA.....UUCAGGG.C..GGAAGGAG
NZ_LBMN01000080.1/48203-48236                     CUCUGUU.....UCCG.........AAU....................UGGA.....UUCAGGG.C..GGAAGGAG
NZ_KE819965.1/716299-716266                       CUCUGUU.....UCCG.........AAA....................CGGA.....UUCAGGG.C..GGAAGGAG
NZ_KB223527.1/1669518-1669487                     CUCUGUU.....UCC..........ACA.....................GGA.....AUCAGGG.C..GGAAGGAG
NZ_LELK01000004.1/263335-263366                   CUCUGUU.....UCC..........UCA.....................GGA.....AUCAGGG.C..GGAAGGAG
NZ_AJLR01000149.1/16199-16168                     CUCUGUU.....UCC..........UCA.....................GGA.....UUCAGGG.C..GGAAGGAG
NZ_CH672356.1/28004-28034                         CUCUGUU.....UC...........GCAA.....................GA.....CUCAGGG.C..AAAAGGAG
NC_014219.1/3427416-3427386                       CUCUGUU.....UC...........GAAA.....................GA.....UUCAGGG.C..AAAAGGAG
NZ_HE610986.1/937568-937535                       CUCUGUU.....UCG..........AUCAA...................UGA.....UUCAGGG.C..GGAAGGAG
NZ_KE386944.1/305910-305940                       CUCUGUU.....UC...........GAGA.....................GA.....UUCAGGG.C..GGAAGGAG
SR_TP_S2_1011259/203-173                          CUCUGUU.....UC...........GAAA.....................GA.....UUCAGGG.C..GGAAGGAG
NZ_BAWC01000008.1/52801-52832                     CUCUGUU.....UC...........GAAUA....................GA.....UUCAGGG.C..AAAAGGAG
NZ_CP003923.1/3605244-3605213                     CUCUGUU.....UC...........GAAUA....................GA.....UUCAGGG.C..AAAAGGAG
NZ_BAWL01000044.1/10324-10293                     CUCUGUU.....UC...........GAAGA....................GA.....UUCAGGG.C..AAAAGGAG
NC_006582.1/4034646-4034615                       CUCUGUU.....UC...........GAAGA....................GA.....UUCAGGG.C..AAAAGGAG
NZ_ALPT02000041.1/32350-32319                     CUCUGUU.....UC...........GAAGA....................GA.....UUCAGGG.C..AAAAGGAG
NZ_BAUT01000070.1/16215-16246                     CUCUGUU.....UC...........GAAGA....................GA.....UUCAGGG.C..AAAAGGAG
NZ_LFJO01000001.1/460473-460504                   CUCUGUU.....UC...........GAAGA....................GA.....UUCAGGG.C..AAAAGGAG
JGI25318J35512_1127720/223-192                    CUCUGUU.....UC...........GAAAA....................GA.....UUCAGGG.C..AAAAGGAG
NZ_BAUU01000018.1/23923-23954                     CUCUGUU.....UC...........GAAGA....................GA.....UUCAGGG.C..AAAAGGAG
NZ_JRJU01000042.1/26874-26843                     CUCUGUU.....UC...........GAAGA....................GA.....UUCAGGG.C..AAAAGGAG
NZ_BAWA01000009.1/100911-100942                   CUCUGUU.....UC...........GAAGA....................GA.....UUCAGGG.C..AAAAGGAG
NZ_ABFU01000064.1/21206-21236                     CUCUGUU.....UC...........GAAU.....................GA.....UUCAGGG.C..GAGAGGAG
NZ_LAJB01000003.1/562219-562188                   CUCUGUU.....UCG..........GAA.....................UGA.....CUCAGGG.C..GGAAGGAG
NZ_LAHL01000040.1/107117-107086                   CUCUGUU.....UCG..........GAA.....................UGA.....CUCAGGG.C..GGAAGGAG
NZ_LAHK01000087.1/2617-2586                       CUCUGUU.....UCG..........GAA.....................UGA.....CUCAGGG.C..GGAAGGAG
NZ_LAJA01000003.1/28076-28045                     CUCUGUU.....UCG..........GAA.....................UGA.....CUCAGGG.C..GGAAGGAG
NZ_KB889752.1/2982398-2982367                     CUCUGUU.....UCG..........GAA.....................UGA.....CUCAGGG.C..GGAAGGAG
NZ_CCMN01000031.1/310685-310655                   CUCUGUU.....UC...........AGAU.....................GA.....UUCAGGG.C..GGAAGGAG
NZ_LDWO01000012.1/159466-159436                   CUCUGUU.....UC...........AGAU.....................GA.....UUCAGGG.C..GGAAGGAG
NZ_LGUE01000008.1/276011-275981                   CUCUGUC.....UC...........AGAU.....................GA.....UUCAGGG.C..GGAAGGAG
NZ_JXZC01000015.1/12969-12939                     CUCUGUC.....UC...........AGAU.....................GA.....UUCAGGG.C..GGAAGGAG
NZ_CCDN010000007.1/193142-193172                  CUCUGUC.....UC...........AGAU.....................GA.....UUCAGGG.C..GGAAGGAG
NZ_AODF01000010.1/26924-26895                     CUCUGUU.....UC...........AGAU.....................GA.....UUCAGGG.C...GAAGGAG
NZ_JYOM01000013.1/11559-11588                     CUCUGUU.....UC...........AGAU.....................GA.....UUCAGGG.C...GAAGGAG
NZ_CM001049.1/2550007-2549978                     CUCUGUU.....UC...........AGAU.....................GA.....UUCAGGG.C...GAAGGAG
NZ_CP009576.1/2778969-2778940                     CUCUGUU.....UC...........AGAU.....................GA.....UUCAGGG.C...GAAGGAG
NZ_APID01000006.1/151683-151654                   CUCUGUU.....UC...........AGAU.....................GA.....UUCAGGG.C...GAAGGAG
NZ_CVPH01000006.1/842440-842411                   CUCUGUU.....UC...........AGAU.....................GA.....UUCAGGG.C...GAAGGAG
NC_008555.1/2535354-2535325                       CUCUGUU.....UC...........AGAU.....................GA.....UUCAGGG.C...GAAGGAG
NZ_AOCG01000011.1/164581-164552                   CUCUGUU.....UC...........AGAU.....................GA.....UUCAGGG.C...GAAGGAG
NZ_APIM01000007.1/151862-151833                   CUCUGUU.....UC...........AGAU.....................GA.....UUCAGGG.C...GAAGGAG
NZ_JZCS01000009.1/49208-49237                     CUCUGUU.....UC...........AGAU.....................GA.....UUCAGGG.C...GAAGGAG
NZ_JZCU01000001.1/177547-177518                   CUCUGUU.....UC...........AGAU.....................GA.....UUCAGGG.C...GAAGGAG
NZ_AGUG01000004.1/22582-22553                     CUCUGUU.....UC...........AGAU.....................GA.....UUCAGGG.C...GAAGGAG
NC_013891.1/2523334-2523305                       CUCUGUU.....UC...........AGAU.....................GA.....UUCAGGG.C...GAAGGAG
NZ_CM001469.1/2232849-2232820                     CUCUGUU.....UC...........AGAU.....................GA.....UUCAGGG.C...GAAGGAG
NZ_AADR01000056.1/5830-5801                       CUCUGUU.....UC...........AGAU.....................GA.....UUCAGGG.C...GAAGGAG
NZ_GL538353.1/812725-812754                       CUCUGUU.....UC...........AGAU.....................GA.....UUCAGGG.C...GAAGGAG
NZ_AODG01000008.1/5832-5861                       CUCUGUU.....UC...........AGAU.....................GA.....UUCAGGG.C...GAAGGAG
NZ_AODE01000004.1/8681-8710                       CUCUGUU.....UC...........AGAU.....................GA.....UUCAGGG.C...GAAGGAG
NZ_AODK01000010.1/13603-13574                     CUCUGUU.....UC...........AGAU.....................GA.....UUCAGGG.C...GAAGGAG
NZ_AODL01000006.1/88179-88150                     CUCUGUU.....UC...........AGAU.....................GA.....UUCAGGG.C...GAAGGAG
NZ_AODD01000005.1/122902-122931                   CUCUGUU.....UC...........AGAU.....................GA.....UUCAGGG.C...GAAGGAG
NZ_JNEZ01000001.1/49115-49144                     CUCUGUU.....UC...........AGAU.....................GA.....UUCAGGG.C...GAAGGAG
NZ_JNFA01000028.1/27486-27515                     CUCUGUU.....UC...........AGAU.....................GA.....UUCAGGG.C...GAAGGAG
NZ_KE384493.1/53262-53231                         CUCUGUU.....UCA..........GAA.....................UGA.....CUCAGGG.C..AGAAGGAG
NZ_JH414746.1/53667-53635                         CUCUGUU.....UC...........AGAU.....................GA.....CUCAGGG.CAUAAAAGGAG
NZ_LFZW01000001.1/4911598-4911567                 CUCUGUU.....UCA..........GAA.....................UGA.....UUCAGGG.C..AGAAGGAG
NZ_KI632498.1/78172-78203                         CUCUGUU.....UCA..........GAA.....................UGA.....UUCAGGG.C..AGAAGGAG
NZ_BAWP01000010.1/111204-111173                   CUCUGUU.....UCG..........AAA.....................UGA.....UACAGGG.C..GGAAGGAG
NC_013791.2/3665301-3665270                       CUCUGUU.....UC...........GAAGA....................GA.....UUCAGGG.C..GGAAGGAG
NZ_ATAE01000042.1/128216-128185                   CUCUGUU.....UC...........GAAGA....................GA.....UUCAGGG.C..GGAAGGAG
NZ_LFEL01000017.1/3671-3640                       CUCUGUU.....UC...........GAAAA....................GA.....UUCAGGG.C..GGAAGGAG
NZ_AXVA01000010.1/75959-75989                     CUCUGUU.....UC...........GAAA.....................GA.....UUCAGGG.C..GGAAGGAG
SL_3KL_010_SED_10258389/407-377                   CUCUGUU.....UC...........GAAA.....................GA.....UUCAGGG.C..GGAAGGAG
NZ_CM002692.1/3407512-3407481                     CUCUGUU.....UCG..........AAA.....................UGA.....UACAGGG.C..GGAAGGAG
NZ_BAWO01000004.1/18666-18635                     CUCUGUU.....UCG..........AAA.....................UGA.....UACAGGG.C..GGAAGGAG
NZ_JXAB01000020.1/297461-297431                   CUCUGUU.....UC...........AGAU.....................GA.....UUCAGGG.C..GGAAGGAG
C917852_1/160-193                                 CUCUGUU.....UCA..........GGCAA...................UGA.....UUCAGGG.C..GGAAGGAG
NZ_KI912515.1/222431-222461                       CUCUGUC.....UC...........GAAU.....................GA.....UUCAGGG.C..GGAAGGAG
NZ_CCXR01000001.1/4062665-4062634                 CUCUGUU.....UCG..........AAA.....................UGA.....CUCAGGG.C..GGAAGGAG
NZ_JXLO01000001.1/609426-609395                   CUCUGUU.....UCG..........AAA.....................UGA.....UUCAGGG.C..GGAAGGAG
NZ_KE387244.1/195969-196000                       CUCUGUU.....UCG..........GUA.....................UGA.....CUCAGGG.C..GGAAGGAG
NZ_KI547188.1/304476-304508                       CUCUGUU.....UCG..........GAUA....................UGA.....UUCAGGG.C..GGAAGGAG
NZ_BASE01000017.1/87101-87069                     CUCUGUU.....UCG..........GAUA....................UGA.....UUCAGGG.C..GGAAGGAG
NZ_JXIQ01000068.1/277-245                         CUCUGUU.....UCG..........GAUA....................UGA.....UUCAGGG.C..GGAAGGAG
NZ_HG964497.1/510465-510434                       CUCUGUU.....UCG..........GAA.....................UGA.....CUCAGGG.C..GGAAGGAG
NZ_CCFE01000013.1/20014-19983                     CUCUGUU.....UCG..........GAA.....................UGA.....UUCAGGG.C..GGAAGGAG
NZ_JWIQ02000001.1/37168-37199                     CUCUGUU.....UCG..........GAA.....................UGA.....UUCAGGG.C..GGAAGGAG
NZ_AYSE01000005.1/137089-137120                   CUCUGUU.....UCA..........GAA.....................UGA.....UUCAGGG.C..GGAAGGAG
NZ_LFZU01000001.1/3871902-3871871                 CUCUGUU.....UCA..........GAA.....................UGA.....UUCAGGG.C..GGAAGGAG
NZ_CP008855.1/1758854-1758824                     CUCUGUU.....UC...........AGAU.....................GA.....UUCAGGG.C..GGAAGGAG
NZ_JANV01000077.1/41386-41417                     CUCUGUU.....UCA..........GAA.....................UGA.....UUCAGGG.C..GGAAGGAG
NZ_LATZ01000128.1/256709-256739                   CUCUGUU.....UC...........AGAU.....................GA.....UUCAGGG.C..GGAAGGAG
NC_014103.1/4971544-4971513                       CUCUGUU.....UCA..........GAA.....................UGA.....UUCAGGG.C..GGAAGGAG
NZ_LFQJ01000038.1/103356-103387                   CUCUGUU.....UCA..........GAA.....................UGA.....UUCAGGG.C..GGAAGGAG
JGI25151J46595_10060291/778-747                   CUCUGUU.....UCA..........GAA.....................UGA.....UUCAGGG.C..GGAAGGAG
NZ_AUMR01000038.1/35351-35383                     CUCUGUU.....UC...........UAAAAU...................GA.....UUCAGGG.C..GGAAGGAG
NZ_ABKF01000017.1/739-707                         CUCUGUU.....UCG..........AAAA....................UGA.....UUCAGGG.C..GGAAGGAG
NZ_JH792376.1/195540-195572                       CUCUGUU.....UCG..........AAAA....................UGA.....UUCAGGG.C..GGAAGGAG
JGI25159J45721_1011137/238-270                    CUCUGUU.....UCG..........AAAA....................UGA.....UUCAGGG.C..GGAAGGAG
NZ_JOTN01000001.1/308890-308858                   CUCUGUU.....UCG..........AAAA....................UGA.....UUCAGGG.C..GGAAGGAG
NZ_JYPG01000024.1/242719-242687                   CUCUGUU.....UCG..........AAAA....................UGA.....UUCAGGG.C..GGAAGGAG
NZ_JH921519.1/365021-364989                       CUCUGUU.....UCG..........AAAA....................UGA.....UUCAGGG.C..GGAAGGAG
NZ_HG942082.1/119037-119005                       CUCUGUU.....UCG..........AACA....................UGA.....UUCAGGG.C..GGAAGGAG
NZ_LDWQ01000106.1/1219-1189                       CUCUGUU.....UC...........GAAU.....................GA.....UUCAGGG.C..GGAAGGAG
NZ_AJLS01000139.1/4099-4069                       CUCUGUU.....UC...........GAAU.....................GA.....UUCAGGG.C..GGAAGGAG
NZ_BAWM01000007.1/1879-1849                       CUCUGUU.....UC...........GAAU.....................GA.....UUCAGGG.C..GGAAGGAG
NZ_JAEL01000147.1/1653-1623                       CUCUGUU.....UC...........GAAU.....................GA.....UUCAGGG.C..GGAAGGAG
NZ_JYCG01000013.1/44653-44684                     CUCUGUU.....UCG..........AAA.....................UGA.....UUCAGGG.C..GGAAGGAG
NZ_JHVN01000001.1/392015-391984                   CUCUGUU.....UCG..........AAA.....................UGA.....UUCAGGG.C..GGAAGGAG
NZ_CM000739.1/4869077-4869109                     CUCUGUU.....UCG..........AAAA....................UGA.....UUCAGGG.C..GGAAGGAG
NZ_KE504110.1/260069-260101                       CUCUGUU.....UCG..........AAAA....................UGA.....UUCAGGG.C..GGAAGGAG
JGI25151J46595_10017439/2866-2898                 CUCUGUU.....UCG..........AAAA....................UGA.....UUCAGGG.C..GGAAGGAG
JGI25151J46595_10061557/473-441                   CUCUGUU.....UCG..........AAAA....................UGA.....UUCAGGG.C..GGAAGGAG
NZ_KB910926.1/143065-143097                       CUCUGUU.....UCG..........AAAA....................UGA.....UUCAGGG.C..GGAAGGAG
NZ_JOTM01000002.1/410823-410791                   CUCUGUU.....UCG..........AAAA....................UGA.....UUCAGGG.C..GGAAGGAG
JGI12273J12029_10707276/98-128                    CUCUGUU.....UC...........GAAU.....................GA.....UUCAGGG.C..GGAAGGAG
JGI25159J45721_1056023/243-211                    CUCUGUU.....UCG..........AAAA....................UGA.....UUCAGGG.C..GGAAGGAG
3300000053_144823/80-50                           CUCUGUU.....UC...........GAAU.....................GA.....UUCAGGG.C..GGAAGGAG
NZ_GL635751.1/651664-651634                       CUCUGUU.....UC...........GAAU.....................GA.....UUCAGGG.C..GGAAGGAG
NZ_APVL01000003.1/169647-169617                   CUCUGUU.....UC...........GAAU.....................GA.....UUCAGGG.C..GGAAGGAG
NZ_LGUF01000007.1/808393-808423                   CUCUGUU.....UC...........GAAU.....................GA.....UUCAGGG.C..GGAAGGAG
NZ_LIGI01000001.1/4212263-4212232                 CUCUGUU.....UCG..........AAA.....................UGA.....UUCAGGG.C..GGAAGGAG
JGI25159J45721_1006073/2550-2582                  CUCUGUU.....UCG..........AAAA....................UGA.....UUCAGGG.C..GGAAGGAG
NC_011567.1/2710818-2710787                       CUCUGUU.....UC...........GAAAA....................GA.....UUCAGGG.C..GGAAGGAG
NZ_APCD01000007.1/45792-45761                     CUCUGUU.....UC...........GAAAA....................GA.....UUCAGGG.C..GGAAGGAG
NZ_JXTH01000088.1/6006-6037                       CUCUGUU.....UC...........GAAAA....................GA.....UUCAGGG.C..GGAAGGAG
NZ_KN127223.1/319655-319624                       CUCUGUU.....UC...........GAAAA....................GA.....UUCAGGG.C..GGAAGGAG
NZ_BARH01000011.1/11777-11746                     CUCUGUU.....UC...........GAAAA....................GA.....UUCAGGG.C..GGAAGGAG
NZ_KB205935.1/2540628-2540597                     CUCUGUU.....UC...........GAAAA....................GA.....UUCAGGG.C..GGAAGGAG
NZ_JPZN01000073.1/26746-26777                     CUCUGUU.....UC...........GAAAA....................GA.....UUCAGGG.C..GGAAGGAG
NZ_CP012152.1/2661090-2661059                     CUCUGUU.....UC...........GAAAA....................GA.....UUCAGGG.C..GGAAGGAG
NZ_JPZO01000009.1/56873-56904                     CUCUGUU.....UC...........GAAAA....................GA.....UUCAGGG.C..GGAAGGAG
NZ_JXTG01000005.1/108572-108603                   CUCUGUU.....UC...........GAAAA....................GA.....UUCAGGG.C..GGAAGGAG
NC_021171.1/4666274-4666244                       CUCUGUU.....UC...........GAAA.....................GA.....UUCAGGG.C..GGAAGGAG
NZ_CCAS010000008.1/57067-57037                    CUCUGUU.....UC...........GAAA.....................GA.....UUCAGGG.C..GGAAGGAG
NZ_AFEU01000002.1/535147-535177                   CUCUGUU.....UC...........GAAA.....................GA.....UUCAGGG.C..GGAAGGAG
NZ_LDNB01000013.1/34089-34059                     CUCUGUU.....UC...........GAAA.....................GA.....UUCAGGG.C..GGAAGGAG
JGI12467J12023_1238085/6-36                       CUCUGUU.....UC...........GAAA.....................GA.....UUCAGGG.C..GGAAGGAG
NZ_KK366020.1/182519-182549                       CUCUGUU.....UC...........GAAA.....................GA.....UUCAGGG.C..GGAAGGAG
NZ_JYCE01000071.1/107377-107408                   CUCUGUU.....UC...........GAAAA....................GA.....AUCAGGG.C..GGAAGGAG
NC_014829.1/4418863-4418833                       CUCUGUU.....UC...........GAAA.....................GA.....CUCAGGG.C..GGAAGGAG
JGI12273J12029_10233837/19-49                     CUCUGUU.....UC...........GAAA.....................GA.....CUCAGGG.C..GGAAGGAG
JGI12273J12029_10168107/25-55                     CUCUGUU.....UC...........GAAA.....................GA.....UCCAGGG.C..GGAAGGAG
NZ_JAGM01000007.1/56131-56162                     CUCUGUU.....UCG..........CAA.....................UGA.....UUCAGGG.C..UGAAGGAG
JGI26050J44790_1003763/2351-2320                  CUCUGUU.....UCG..........CAA.....................UGA.....CUCAGGG.C..UGAAGGAG
NZ_GL995240.1/74763-74732                         CUCUGUU.....UCG..........CAA.....................UGA.....CUCAGGG.C..UGAAGGAG
JGI26053J44789_1114936/54-23                      CUCUGUU.....UCG..........CAA.....................UGA.....CUCAGGG.C..UGAAGGAG
NZ_AXVW01000015.1/43301-43270                     CUCUGUU.....UCG..........CAA.....................UGA.....CUCAGGG.C..UGAAGGAG
JGI26050J44790_1001615/5122-5153                  CUCUGUU.....UCG..........CAA.....................UGA.....CUCAGGG.C..UGAAGGAG
JGI26051J44788_1000227/27870-27839                CUCUGUU.....UCG..........CAA.....................UGA.....CUCAGGG.C..UGAAGGAG
NZ_JYCE01000129.1/44156-44188                     CUCUGUU.....UCG..........AAA.....................UGA.....UUCAGGG.C.GAAAAGGAG
NZ_AJTN02000012.1/1662-1692                       CUCUGUU.....UC...........GAAU.....................GA.....UUCAGGG.C..AUAAGGAG
NZ_KB893980.1/42221-42189                         CUCUGUU.....UCG..........AAA.....................UGA.....CUCAGGG.C.AUUAAGGAG
NZ_LGYA01000005.1/190988-191018                   CUCUGUU.....UC...........GAAU.....................GA.....UUCAGGG.C..AGAAGGAG
JGI25151J46595_10101225/365-335                   CUCUGUU.....UC...........GAAU.....................GA.....UUCAGGG.C..AUAAGGAG
NZ_JVPL01000166.1/5209-5179                       CUCUGUU.....UC...........GAAU.....................GA.....UUCAGGG.C..AUAAGGAG
NZ_AODJ01000048.1/3854-3883                       CUCUGUU.....UC...........AGAU.....................GA.....UUCAGGG.C...CAAGGAG
NZ_LFZV01000001.1/123654-123684                   CUCUGUU.....UC...........GAAA.....................GA.....CUCAGGG.C..GGAAGGAG
NZ_LILC01000037.1/253710-253680                   CUCUGUU.....UC...........AAAA.....................GA.....UUCAGGG.C..GGAAGGAG
NZ_CAPG01000064.1/31592-31559                     CUCUGAU.....UCA..........GGAAA...................UGA.....UUCAGGG.C..GGAAGGAG
NZ_JHYI01000015.1/60410-60441                     CUCUGUU.....UC...........GAAUA....................GA.....UUCAGGG.C..GGAAGGAG
NZ_ANNK01000010.1/7189-7219                       CUCUGUU.....UC...........GAAA.....................GA.....AUCAGGG.C..GGAAGGAG
NZ_LFKO01000001.1/486806-486777                   CUCUGUU.....CC...........AGAU.....................GG.....UUCAGGG.C...AAGGGAG
NZ_ANMR01000002.1/49266-49295                     CUCUGUG.....CC...........AGAU.....................GG.....UUCAGGG.C...AAAGGAG
NZ_JBBJ01000003.1/216439-216410                   CUCUAUU.....CC...........AGAU.....................GG.....UUCAGGG.C...AAAGGAG
NZ_AZJQ01000024.1/16337-16308                     CUCUGUU.....CC...........AGAC.....................GG.....UUCAGGG.C...AAAGGAG
JGI25842J50178_100820/933-904                     CUCUGUU.....CC...........AGAU.....................GG.....UCCAGGG.C...AAAGGAG
NZ_JH815597.1/44577-44606                         CUCUGUU.....CC...........AGAU.....................GG.....UUCAGGG.C...AAAGGAG
NZ_JXWY01000016.1/12700-12729                     CUCUGUU.....CC...........AGAU.....................GG.....UUCAGGG.C...AAAGGAG
NZ_LAQN01000018.1/45418-45447                     CUCUGUU.....CC...........AGAU.....................GG.....UUCAGGG.C...AAAGGAG
NZ_LAIU01000009.1/42687-42716                     CUCUGUU.....CC...........AGAU.....................GG.....UUCAGGG.C...AAAGGAG
SRS024482_C750297/80-109                          CUCUGUU.....CC...........AGAU.....................GG.....UUCAGGG.C...AAAGGAG
NZ_JXXP01000003.1/44879-44850                     CUCUGUU.....CC...........AGAU.....................GG.....UUCAGGG.C...AAAGGAG
2204530485/260-231                                CUCUGUU.....CC...........AGAU.....................GG.....UUCAGGG.C...AAAGGAG
NZ_JVVH01000157.1/44024-44053                     CUCUGUU.....CC...........AGAU.....................GG.....UUCAGGG.C...AAAGGAG
NZ_ANAM01000008.1/746220-746191                   CUCUGUU.....CC...........AGAU.....................GG.....UUCAGGG.C...AAAGGAG
NZ_LAYZ01000002.1/453097-453126                   CUCUGUU.....CC...........AGAU.....................GG.....UUCAGGG.C...AAAGGAG
NZ_CP011366.1/2293755-2293726                     CUCUGUU.....CC...........AGAU.....................GG.....UUCAGGG.C...AAAGGAG
NZ_ARQJ01000026.1/43414-43385                     CUCUGUU.....CC...........AGAU.....................GG.....UUCAGGG.C...AAAGGAG
NZ_ATDF02000020.1/416334-416363                   CUCUGUU.....CC...........AGAU.....................GG.....UUCAGGG.C...AAAGGAG
NZ_CP009046.1/687865-687836                       CUCUGUU.....CC...........AGAU.....................GG.....UUCAGGG.C...AAAGGAG
JGI26050J44790_1048163/124-153                    CUCUGUU.....CC...........AGAU.....................GG.....UUCAGGG.C...AAAGGAG
NZ_AYOS02000031.1/49441-49470                     CUCUGUU.....CC...........AGAU.....................GG.....UUCAGGG.C...AAAGGAG
NZ_JWBV01000049.1/19534-19505                     CUCUGUU.....CC...........AGAU.....................GG.....UUCAGGG.C...AAAGGAG
NZ_KK222755.1/45892-45863                         CUCUGUU.....CC...........AGAU.....................GG.....UUCAGGG.C...AAAGGAG
SRS015381_WUGC_scaffold_18506/443-414             CUCUGUU.....CC...........AGAU.....................GG.....UUCAGGG.C...AAAGGAG
NZ_LFKQ01000006.1/87471-87442                     CUCUGUU.....CC...........AGAU.....................GG.....UUCAGGG.C...AAAGGAG
NZ_JVLC01000025.1/44260-44231                     CUCUGUU.....CC...........AGAU.....................GG.....UUCAGGG.C...AAAGGAG
NZ_ALWK01000038.1/15430-15401                     CUCUGUU.....CC...........AGAU.....................GG.....UUCAGGG.C...AAAGGAG
SRS013261_Baylor_scaffold_8914/2516-2487          CUCUGUU.....CC...........AGAU.....................GG.....UUCAGGG.C...AAAGGAG
SRS058213_C232285/939-910                         CUCUGUU.....CC...........AGAU.....................GG.....UUCAGGG.C...AAAGGAG
NZ_LATV01000002.1/49828-49857                     CUCUGUU.....CC...........AGAU.....................GG.....UUCAGGG.C...AAAGGAG
NZ_LAKH01000008.1/42884-42913                     CUCUGUU.....CC...........AGAU.....................GG.....UUCAGGG.C...AAAGGAG
NC_022737.1/619055-619026                         CUCUGUU.....CC...........AGAU.....................GG.....UUCAGGG.C...AAAGGAG
NZ_JUVB01000015.1/26153-26124                     CUCUGUU.....CC...........AGAU.....................GG.....UUCAGGG.C...AAAGGAG
NZ_LAKF01000005.1/42862-42891                     CUCUGUU.....CC...........AGAU.....................GG.....UUCAGGG.C...AAAGGAG
NZ_LCSH01000018.1/44953-44924                     CUCUGUU.....CC...........AGAU.....................GG.....UUCAGGG.C...AAAGGAG
NZ_CSZP01001570.1/287-258                         CUCUGUU.....CC...........AGAU.....................GG.....UUCAGGG.C...AAAGGAG
NZ_ACPZ01000047.1/44428-44399                     CUCUGUU.....CC...........AGAU.....................GG.....UUCAGGG.C...AAAGGAG
NZ_JUTO01000006.1/44286-44315                     CUCUGUU.....CC...........GGAU.....................GG.....UUCAGGG.C...AAAGGAG
NZ_JXCF01000018.1/48546-48575                     CUCUGUU.....CC...........GGAU.....................GG.....UUCAGGG.C...AAAGGAG
NC_014925.1/1856805-1856776                       CUCUGUU.....CC...........GGAU.....................GG.....UUCAGGG.C...AAAGGAG
NZ_CAIB01000243.1/11672-11701                     CUCUGUU.....CC...........GGAU.....................GG.....UUCAGGG.C...AAAGGAG
NZ_CAIA01000073.1/28519-28548                     CUCUGUU.....CC...........GGAU.....................GG.....UUCAGGG.C...AAAGGAG
NC_011999.1/1910962-1910933                       CUCUGUU.....CC...........GGAU.....................GG.....UUCAGGG.C...AAAGGAG
NZ_JMJF01000010.1/39072-39101                     CUCUGUU.....CC...........GGAU.....................GG.....UUCAGGG.C...AAAGGAG
NZ_JQHA01000012.1/44057-44028                     CUCUGUU.....CC...........AGAU.....................GG.....UUCAGGG.C...AAAGGAG
NZ_CP010309.1/858128-858157                       CUCUGUU.....CC...........AGAU.....................GG.....UUCAGGG.C...AAAGGAG
NZ_KE150418.1/949481-949510                       CUCUGUU.....CC...........AGAU.....................GG.....UUCAGGG.C...AAAGGAG
NZ_LAKG01000019.1/24111-24082                     CUCUGUU.....CC...........AGAU.....................GG.....UUCAGGG.C...AAAGGAG
NZ_CUFO01000010.1/43975-43946                     CUCUGUU.....CC...........AGAU.....................GG.....UUCAGGG.C...AAAGGAG
NZ_CUEE01000012.1/20689-20718                     CUCUGUU.....CC...........AGAU.....................GG.....UUCAGGG.C...AAAGGAG
NZ_JVAY01000023.1/42057-42086                     CUCUGUU.....CC...........AGAU.....................GG.....UUCAGGG.C...AAAGGAG
NZ_AEUN01000494.1/1616-1645                       CUCUGUU.....CC...........AGAU.....................GG.....UUCAGGG.C...AAAGGAG
NZ_JTLN01000023.1/19694-19665                     CUCUGUU.....CC...........AGAU.....................GG.....UUCAGGG.C...AAAGGAG
NZ_CP008747.1/799781-799810                       CUCUGUU.....CC...........AGAU.....................GG.....UUCAGGG.C...AAAGGAG
NZ_JPRT01000013.1/14025-14054                     CUCUGUU.....CC...........AGAU.....................GG.....UUCAGGG.C...AAAGGAG
NZ_KB373330.1/50416-50387                         CUCUGUU.....CC...........AGAU.....................GG.....UUCAGGG.C...AAAGGAG
Anterior_nares_Baylor_scaffold_40137/669-698      CUCUGUU.....CC...........AGAU.....................GG.....UUCAGGG.C...AAAGGAG
NC_013893.1/967452-967481                         CUCUGUU.....CC...........AGAU.....................GG.....UUCAGGG.C...AAAGGAG
NZ_CCEG01000010.1/50595-50566                     CUCUGUU.....CC...........AGAU.....................GG.....UUCAGGG.C...AAAGGAG
NZ_JVVL01000017.1/42051-42080                     CUCUGUU.....CC...........AGAU.....................GG.....UUCAGGG.C...AAAGGAG
NZ_AJTR01000004.1/43878-43849                     CUCUGUU.....CC...........AGAU.....................GG.....UUCAGGG.C...AAAGGAG
NZ_AHVW01000007.1/59446-59417                     CUCUGUU.....CC...........AGAU.....................GG.....UUCAGGG.C...AAAGGAG
NZ_LAKE01000007.1/45187-45158                     CUCUGUU.....CC...........AGAU.....................GG.....UUCAGGG.C...AAAGGAG
NZ_AUEE01000004.1/25421-25392                     CUCUGUU.....CC...........AGAU.....................GG.....UUCAGGG.C...AAAGGAG
JGI24707J26582_10439517/249-220                   CUCUGUU.....CC...........AGAU.....................GG.....UUCAGGG.C...AAAGGAG
JGI24708J26588_10298792/134-163                   CUCUGUU.....CC...........AGAU.....................GG.....UCCAGGG.C...AAAGGAG
NZ_CCSE01000001.1/1953030-1953059                 CUCUGUU.....CC...........AGAU.....................GG.....UCCAGGG.C...AAAGGAG
NZ_AUEF01000015.1/44498-44469                     CUCUGUU.....CC...........AGAU.....................GG.....UCCAGGG.C...AAAGGAG
JGI24707J26582_10106987/208-237                   CUCUGUU.....CC...........AGAU.....................GG.....UCCAGGG.C...AAAGGAG
2204520978/38187-38158                            CUCUGUU.....CC...........AGAU.....................GG.....UCCAGGG.C...AAAGGAG
2157730857/1915-1886                              CUCUGUU.....CC...........AGAU.....................GG.....UCCAGGG.C...AAAGGAG
NC_022080.4/3302086-3302054                       CUCUGUU.....UC...........GAUGAA...................GA.....UACAGGG.C..GGAAGGAG
NZ_AKKV01000043.1/43743-43712                     CUCUGUU.....CCC..........AAA.....................GGG.....UUCAGGG.C..AGAAGGAG
NZ_KB898662.1/511085-511054                       CUCUGUU.....UCC..........UCA.....................GGA.....UUCAGGG.C..AAAAGGAG
NZ_BAVS01000005.1/89857-89826                     CUCUGUU.....UCU..........UAA.....................GGA.....UUCAGGG.C..AAAAGGAG
NZ_AULI01000001.1/227155-227123                   CUCUGUU.....UCC..........UAA.....................GGA.....UUCAGGG.C.AAAAAGGAG
NZ_KE384330.1/164379-164347                       CUCUGUU.....CCC..........CAA.....................GGG.....UUCAGGG.C.AAUAAGGAG
LV_Brine_h2_0102_1152597/205-173                  CUCUGUU.....UCU..........AAA.....................GGA.....CUCAGGG.C.AAAAGGGAG
NZ_CP008876.1/2935582-2935614                     CUCUGUU.....UCC..........AAG.....................GGA.....UUCAGGG.C.AAAAAGGAG
NZ_AEWH01000071.1/116507-116476                   CUCUGUU.....UCC..........AAA.....................GGA.....UUCAGGG.C..AGAAGGAG
NZ_CCXU01000020.1/89039-89070                     CUCUGUU.....UCC..........AAA.....................GGA.....UUCAGGG.C..AAAAGGAG
NZ_KI530538.1/102853-102822                       CUCUGUU.....UCC..........AAA.....................GGA.....UUCAGGG.C..AAAAGGAG
NZ_ALEF01000051.1/39336-39304                     CUCUGUU.....UCA..........AAA.....................UGA.....UUCAGGG.C.AAAAAGGAG
NZ_CP007161.1/3356021-3355989                     CUCUGUU.....UCA..........AAA.....................UGA.....UUCAGGG.C.AAAAAGGAG
NZ_CCDM010000001.1/767568-767600                  CUCUGUU.....UCC..........AAG.....................GGA.....CUCAGGG.C.AAAAAGGAG
NZ_CDGG01000001.1/590892-590924                   CUCUGUU.....UCC..........AAG.....................GGA.....CUCAGGG.C.AAAAAGGAG
NZ_AUDY01000009.1/56142-56174                     CUCUGUC.....UCU..........CAA.....................GGA.....UUCAGGG.C.AAAAAGGAG
NC_017668.1/3554991-3554959                       CUCUGUU.....UCU..........AAA.....................GGG.....AUCAGGG.C.AAAAAGGAG
NZ_CM001792.1/3174116-3174084                     CUCUGUU.....UCC..........AAG.....................GGA.....CUCAGGG.C.AAAAAGGAG
NC_004193.1/3108848-3108816                       CUCUGUU.....UCC..........AAG.....................GGA.....UUCAGGG.C.AAAAAGGAG
NZ_KI519435.1/42469-42438                         CUCUGUU.....UCC..........AAA.....................GGA.....UUCAGGG.C..AGAAGGAG
NZ_HE610976.1/738196-738164                       CUCUGUU.....UCG..........AAA.....................UGA.....CUCAGGG.C.AAAAAGGAG
NZ_CCDL010000001.1/930544-930575                  CUCUGUU.....UC...........AAUA.....................GA.....UUCAGGG.C.AAAAAGGAG
NZ_LAZH01000073.1/72597-72628                     CUCUGUU.....UCC..........AAG.....................GGA.....UUCAGGG.C..AUAAGGAG
NZ_KE007196.1/146719-146687                       CUCUGUU.....UCC..........UAA.....................GGA.....UUCAGGG.C.AAAAAGGAG
NZ_AVBG01000002.1/81446-81414                     CUCUGUU.....UCC..........AAA.....................GGA.....UUCAGGG.C.AAAAAGGAG
NZ_KI518593.1/65186-65154                         CUCUGUU.....UCC..........AAA.....................GGA.....CUCAGGG.C.AAAAAGGAG
NZ_AVPG01000013.1/37362-37330                     CUCUGUU.....UCC..........ACA.....................GGA.....CUCAGGG.C.AAAAAGGAG
NZ_CCAX010000004.1/131537-131506                  CUCUGUU.....UC...........AAAG.....................GA.....UUCAGGG.C.AAAAAGGAG
NZ_KI270940.1/507592-507624                       CUCUGUU.....UCC..........UAA.....................GGA.....UUCAGGG.C.AAAAAGGAG
NZ_JRNX01000108.1/3575-3543                       CUCUGUU.....UCC..........AAA.....................GGA.....UUCAGGG.C.AAAAAGGAG
NZ_KI543237.1/735753-735721                       CUCUGUU.....UCC..........AAA.....................GGA.....UUCAGGG.C.AAAAAGGAG
NZ_CCDJ010000001.1/775405-775373                  CUCUGUU.....UCC..........AAA.....................GGA.....UUCAGGG.C.AAAAAGGAG
NZ_AUQA01000002.1/1068398-1068366                 CUCUGUU.....UCC..........AAA.....................GGA.....UUCAGGG.C.AAAAAGGAG
NZ_LGTO01000005.1/626906-626938                   CUCUGUU.....UCC..........AAA.....................GGA.....CUCAGGG.C.AAAAAGGAG
NZ_LDPV02000007.1/9420-9389                       CUCUGUU.....UCC..........AAA.....................GGA.....UUCAGGG.C..AGAAGGAG
NZ_CBYO010000007.1/292529-292498                  CUCUGUU.....UCC..........AAA.....................GGA.....UUCAGGG.C..AGAAGGAG
NZ_LDUE01000021.1/69650-69619                     CUCUGUU.....UCC..........AAA.....................GGA.....UUCAGGG.C..AGAAGGAG
NZ_JFBD01000064.1/10605-10572                     CUCUGUU.....UCC..........AUGG....................GGA.....UGCAGGG.C.AAAAAGGAG
TV14_100008/68254-68222                           CUCUGU......UUCU.........AAA....................GGAA......UCAGGG.C.AAAAAGGAG
NZ_APML01000077.1/3139-3107                       CUCUGUU.....UC...........GACAAA...................GA.....UUCAGGG.C..AAAAGGAG
NZ_LGAF01000018.1/43190-43163                     CUCUGUU.....CC...........AGAU.....................GG.....UUCAGGG.C...G..GGAG
NZ_CCXS01000001.1/811716-811743                   CUCUGUU.....CC...........AGAU.....................GG.....UUCAGGG.C...G..GGAG
3300001196_1064895/266-236                        CUCUGUU.....CC...........AGAU.....................GG.....UUCAGGG.C..GGGAGGAG
3300001197_1032424/97-67                          CUCUGUU.....CC...........AGAU.....................GG.....UUCAGGG.C..GGGAGGAG
NZ_AUDQ01000005.1/34401-34371                     CUCUGUU.....CC...........AGAU.....................GG.....UUCAGGG.C..GAAAGGAG
NZ_LILB01000005.1/1317698-1317668                 CUCUGUU.....CC...........AGAU.....................GG.....UUCAGGG.C..GAAAGGAG
NZ_ASQA01000009.1/79603-79573                     CUCUGUU.....CC...........AGAU.....................GG.....UUCAGGG.C..GAAAGGAG
NZ_AOFT01000001.1/212893-212923                   CUCUGUU.....CC...........AGAU.....................GG.....UUCAGGG.C..GAGAGGAG
topACOD_FV90NF401DKND5/503-472                    CUCUGUU.....CC...........AGAU.....................GG.....UUCAGGG.C.GAGACGGAG
2204573945/257-227                                CUCUGUU.....CC...........GGAU.....................GG.....UUCAGGG.C..GAGAGGAG
MA40A_contig22098/215-245                         CUCUGUU.....CC...........GGAU.....................GG.....UUCAGGG.C..GAGAGGAG
NZ_AP013294.1/1455730-1455760                     CUCUGUU.....CC...........GGAU.....................GG.....UUCAGGG.C..GAGAGGAG
NZ_CDGU01000008.1/326072-326042                   CUCUGUU.....CC...........AGAU.....................GG.....UCCAGGG.C..GAAAGGAG
NZ_GL982997.1/1321838-1321808                     CUCUGUU.....CC...........AGAU.....................GG.....UUCAGGG.C..GAGAGGAG
3300001196_1006164/2809-2779                      CUCUGUU.....CC...........AGAU.....................GG.....UUCAGGG.C..GAGAGGAG
JGI24024J18818_10026976/2203-2233                 CUCUGUU.....CC...........AGAU.....................GG.....UUCAGGG.C..GAGAGGAG
JGI24024J18818_10035368/167-137                   CUCUGUU.....CC...........AGAU.....................GG.....UUCAGGG.C..GAGAGGAG
NZ_CDGP01000041.1/2627-2657                       CUCUGUU.....CC...........GGAU.....................GG.....UUCAGGG.C..GAGAGGAG
NZ_JRGN01000034.1/1132-1102                       CUCUGUU.....CC...........GGAU.....................GG.....UUCAGGG.C..GAGAGGAG
NZ_AJYB01000017.1/68220-68190                     CUCUGUU.....CC...........AGAU.....................GG.....UUCAGGG.C..GGGAGGAG
NZ_JHDT01000001.1/6165-6135                       CUCUGUU.....CC...........AGAU.....................GG.....UUCAGGG.C..GAGAGGAG
NZ_ANBV01000010.1/146734-146764                   CUCUGUU.....CC...........AGAU.....................GG.....UUCAGGG.C..GAGAGGAG
NZ_CP009129.1/2482118-2482088                     CUCUGUU.....CC...........AGAU.....................GG.....UUCAGGG.C..GAGAGGAG
NZ_AEPB01000064.1/9346-9376                       CUCUGUU.....CC...........AGAU.....................GG.....UUCAGGG.C..GAGAGGAG
KGI_S2_ANT04_2345m_c1001284/9677-9647             CUCUGUU.....CC...........AGAU.....................GG.....UUCAGGG.C..GAGAGGAG
NZ_AJIK01000003.1/25693-25662                     CUCUGUU.....CCA..........GAA.....................UGG.....UUCAGGG.C..GGGAGGAG
JGI24505J29691_1082918/38-68                      CUCUGUU.....CC...........AGAU.....................GG.....UUCAGGG.C..GAGAGGAG
NZ_HG964403.1/361882-361912                       CUCUGUU.....CC...........AGAU.....................GG.....UUCAGGG.C..GAGAGGAG
NZ_JPVR01000063.1/12881-12911                     CUCUGUU.....CC...........AGAU.....................GG.....UUCAGGG.C..GAGAGGAG
JGI25151J46595_10149639/515-545                   CUCUGUU.....CC...........AGAU.....................GG.....UUCAGGG.C..GAGAGGAG
NZ_KB933398.1/1093231-1093261                     CUCUGUU.....CC...........AGAU.....................GG.....UUCAGGG.C..GAGAGGAG
NZ_JPDM01000191.1/6944-6914                       CUCUGUU.....CC...........AGAU.....................GG.....UUCAGGG.C..GAGAGGAG
JGI25151J46595_10018623/794-764                   CUCUGUU.....CC...........AGAU.....................GG.....UUCAGGG.C..GAGAGGAG
NZ_AAXV01000038.1/28491-28461                     CUCUGUU.....CC...........AGAU.....................GG.....UUCAGGG.C..GAGAGGAG
NZ_ADJR01000052.1/46794-46824                     CUCUGUU.....CC...........AGAU.....................GG.....UUCAGGG.C..GAGAGGAG
NZ_CP006837.1/564657-564687                       CUCUGUU.....CC...........AGAU.....................GG.....UUCAGGG.C..GAGAGGAG
JGI25151J46595_10124138/251-221                   CUCUGUU.....CC...........AGAU.....................GG.....UUCAGGG.C..GAGAGGAG
NZ_LFXJ01000010.1/171030-171060                   CUCUGUU.....CC...........AGAU.....................GG.....UUCAGGG.C..GAGAGGAG
NZ_KK037167.1/1006983-1007013                     CUCUGUU.....CC...........AGAU.....................GG.....UUCAGGG.C..GAGAGGAG
NZ_JPVQ01000001.1/254351-254381                   CUCUGUU.....CC...........AGAU.....................GG.....UUCAGGG.C..GAGAGGAG
NZ_LDUJ01000035.1/13772-13802                     CUCUGUU.....CC...........AGAU.....................GG.....UUCAGGG.C..GAGAGGAG
NZ_JPVP01000053.1/366-336                         CUCUGUU.....CC...........GGAU.....................GG.....UUCAGGG.C..GAGAGGAG
NC_018065.1/3510116-3510086                       CUCUGUU.....CC...........GGAU.....................GG.....UUCAGGG.C..GAGAGGAG
NZ_JPVN01000002.1/107895-107865                   CUCUGUU.....CC...........GGAU.....................GG.....UUCAGGG.C..GAGAGGAG
NZ_AYTB01000002.1/218270-218300                   CUCUGUU.....CC...........AGAU.....................GG.....UUCAGGG.C..GAGAGGAG
NZ_HE610996.1/681420-681390                       CUCUGUU.....CC...........AGAU.....................GG.....UUCAGGG.C..GAGAGGAG
NZ_HE578956.1/151508-151538                       CUCUGUU.....CC...........AGAU.....................GG.....UUCAGGG.C..GAGAGGAG
GBANfinal_FHNL2OP03R1YNQ/115-85                   CUCUGUU.....CC...........AGAU.....................GG.....UUCAGGG.C..GAGAGGAG
NZ_JPVO01000048.1/100905-100935                   CUCUGUU.....CC...........AGAU.....................GG.....UUCAGGG.C..GAGAGGAG
NZ_HE611064.1/867109-867079                       CUCUGUU.....CC...........AGAU.....................GG.....UUCAGGG.C..GAGAGGAG
JGI24024J18818_10110073/370-400                   CUCUGUU.....CC...........AGAU.....................GG.....UACAGGG.C..GAGAGGAG
JGI24024J18818_10018649/700-670                   CUCUGUU.....CC...........AGAU.....................GG.....UUCAGGG.C..GAGAGGAG
JGI24024J18818_10129236/495-465                   CUCUGUU.....CC...........AGAU.....................GG.....UUCAGGG.C..GAGAGGAG
NZ_KE150421.1/1801271-1801241                     CUCUGUU.....CC...........AGAU.....................GG.....UUCAGGG.C..GAGAGGAG
NZ_AMGD01000100.1/11731-11761                     CUCUGUU.....CC...........AGAU.....................GG.....UUCAGGG.C..GAGAGGAG
NZ_ALJG01000332.1/26178-26208                     CUCUGUU.....CC...........AGAU.....................GG.....UUCAGGG.C..GAGAGGAG
JGI24024J18818_10369468/280-250                   CUCUGUU.....CC...........AGAU.....................GG.....UUCAGGG.C..GAGAGGAG
JGI24024J18818_10113359/224-194                   CUCUGUU.....CC...........AGAU.....................GG.....UUCAGGG.C..GGGAGGAG
JGI24024J18818_10141399/497-527                   CUCUGUU.....CC...........AGAU.....................GG.....UUCAGGG.C..GGGAGGAG
2204743222/7004-6972                              CUCUGUC.....UCA..........GCAAA...................UGA.....CUCAGGG.C...AAAGGAG
NZ_APCP01000064.1/31463-31431                     CUCUGUC.....UCA..........GCAAA...................UGA.....CUCAGGG.C...AAAGGAG
NZ_BACS01000323.1/3193-3225                       CUCUGUC.....UCA..........GCAAA...................UGA.....CUCAGGG.C...AAAGGAG
2204529503/210-242                                CUCUAUU.....UCA..........GCAAA...................UGA.....UUUAGGG.C...AAAGGAG
NZ_AUEH01000024.1/33012-33044                     CUCUAUU.....UCA..........GCAAA...................UGA.....UUUAGGG.C...AAAGGAG
NZ_KI271609.1/4007-4039                           CUCUAUU.....UCA..........GCAAA...................UGA.....UUUAGGG.C...AAAGGAG
JGI25151J46595_10001160/404-435                   CUCUGAU.....UU...........CAAG.....................GA....UUUCAGGG.C..GGAAGGAG
JGI25151J46595_10040961/97-66                     CUCUGAU.....UU...........CAAG.....................GA....UUUCAGGG.C..GGAAGGAG
JGI25151J46595_10160259/129-160                   CUCUGAU.....UU...........CAAG.....................GA....UUUCAGGG.C..GGAAGGAG
NZ_CVPA01000001.1/2715811-2715778                 CUCUGUU.....UCC..........ACAC....................GGG....AUUCAGGG.C..GGAAGGAG
NZ_LAKC01000010.1/628356-628323                   CUCUGUU.....UCC..........ACAC....................GGG....AUUCAGGG.C..GGAAGGAG
NZ_ASJT01000105.1/9779-9746                       CUCUGUU.....UCC..........ACAC....................GGG....AUUCAGGG.C..GGAAGGAG
NC_017188.1/3565005-3564972                       CUCUGUU.....UCC..........ACAC....................GGG....AUUCAGGG.C..GGAAGGAG
NZ_AWXG01000034.1/431293-431326                   CUCUGUU.....UCC..........ACAC....................GGG....AUUCAGGG.C..GGAAGGAG
NZ_JXAJ01000001.1/580404-580437                   CUCUGUU.....UCC..........ACAC....................GGG....AUUCAGGG.C..GGAAGGAG
NZ_AJHM01000011.1/146308-146275                   CUCUGUU.....UCC..........ACAC....................GGG....AUUCAGGG.C..GGAAGGAG
JGI11877J14254_119565/68-35                       CUCUGUU.....UCC..........ACAC....................GGG....AUUCAGGG.C..GGAAGGAG
NZ_AYTO01000009.1/97581-97548                     CUCUGUU.....UCC..........ACAC....................GGG....AUUCAGGG.C..GGAAGGAG
NZ_LAGT01000025.1/10366-10333                     CUCUGUU.....UCC..........ACAUG...................GGA.....UUCAGGG.C..GGAAGGAG
NZ_AEFU01000001.1/154389-154422                   CUCUGUU.....UCC..........ACACG...................GGA.....UUCAGGG.C..GGAAGGAG
NZ_CP011802.1/3582239-3582206                     CUCUGUU.....UCC..........ACACG...................GGA.....UUCAGGG.C..GGAAGGAG
NC_012793.1/3352755-3352724                       CUCUGUU.....UCG..........AAA.....................UGA.....UACAGGG.C..GGAAGGAG
NC_015690.1/8332068-8332036                       CUCUGAU.....CCAC.........AUG....................GUGG.....UUCAGGG.C...AAAAGAG
NZ_JNVM01000021.1/226105-226137                   CUCUGAU.....UCAC.........AUG....................GUGU.....UUCAGGG.C...AAAAGAG
NZ_AFHW01000134.1/17241-17273                     CUCUGAU.....UCAC.........AUG....................GUGU.....UUCAGGG.C...AAAAGAG
NZ_JFHX01000117.1/6087-6055                       CUCUGAU.....UCAC.........AUG....................GUGU.....UUCAGGG.C...AAAAGAG
NZ_KB905580.1/47463-47495                         CUCUGUU.....UCAC.........AUG....................GUGA.....UUCAGGG.C...AAAAGAG
NZ_JMLS01000043.1/6126-6094                       CUCUGAU.....UCAC.........AUG....................GUGU.....UUCAGGG.C...AAAAGAG
NZ_CAVG010000025.1/41899-41870                    CUCUGUU.....CC...........AGAU.....................GG.....UUCAGGG.C...AAAGGAG
JGI24731J21663_1114416/271-291                    CUCU.....................CCGG...............................AGGG.C..GGAAGGAG
NZ_LN851186.1/3875235-3875202                     CUCUG.......GUUCA........GGAAA.................UGAGU.......CAGGG.C..GGAAGGAG
NZ_AICN01000021.1/56274-56241                     CUAUGUU.....UCA..........GGCAA...................UGA.....UUCAUGG.C..CAAAGGAG
Subgingival_plaque_LANL_C11222194/533-502         CUAUGAU.....UUU..........UAA.....................AAA.....AUCAUGG.C..GGAAGGAG
Supragingival_plaque_LANL_scaffold_212735/387-356 CUAUGAU.....UUU..........UAA.....................AAA.....AUCAUGG.C..GGAAGGAG
SRS014691_C2747958/181-150                        CUAUGAU.....UUU..........UAA.....................AAA.....AUCAUGG.C..GGAAGGAG
SRS016331_C3935637/51-82                          CUAUGAU.....UUU..........UAA.....................AAA.....AUCAUGG.C..GGAAGGAG
AUXO010054219.1/1093-1119                         CUAUGAU..................UAAA............................UUCAUGG.C..GGAAGGAG
AUXO011270623.1/268-242                           CUAUGAU..................UAAA............................UUCAUGG.C..GAAAGGAG
AUXO013500089.1/2645-2619                         CUAUGAU..................UAAG............................UUCAUGG.C..GAAAGGAG
AUXO016543257.1/22-48                             CUAUGAU..................UAAG............................UUCAUGG.C..GAAAGGAG
RUMENNODE_4189451_1/803-777                       CUAUGAU..................UAAG............................UUCAUGG.C..GAAAGGAG
AUXO015505626.1/271-245                           CUAUGAU..................UAAG............................UUCAUGG.C..GAAAGGAG
AUXO010144317.1/519-493                           CUAUGAU..................UAAG............................UUCAUGG.C..GAAAGGAG
AUXO011567691.1/201-227                           CUAUGAU..................UAAG............................UUCAUGG.C..GAAAGGAG
AUXO017972327.1/2127-2101                         CUAUGAU..................UAAG............................UUCAUGG.C..GAAAGGAG
AUXO014943907.1/26-52                             CUAUGAU..................UAAG............................UUCAUGG.C..GAAAGGAG
NZ_KE136394.1/693694-693662                       CUCUGAU.....UCA..........GCACA...................UGA.....CUCAGGG.C...AAAGGAG
NZ_BAMN01000015.1/13011-13043                     CUCUAUU.....UCU..........GCAAA...................AGA.....UUUAGGG.C...AAAGGAG
2157768806/3632-3600                              CUAUAUU.....UCC..........GUCAA...................GGA.....UUUAUGG.C...AAAGGAG
2204671115/175-143                                CUAUAUU.....UCC..........GUUCA...................GGA.....UUUAUGG.C...AAAGGAG
2204576607/346-314                                CUAUAUU.....UCC..........GUUAA...................GGA.....CUUAUGG.C...AAAGGAG
NZ_JXRB02000018.1/19659-19691                     CUAUAUU.....UCC..........GUUAA...................GGA.....UUUAUGG.C...AAAGGAG
2205034447/3-35                                   CUAUAUU.....UCC..........GUUAA...................GGA.....UUUAUGG.C...AAAGGAG
2157842730/168-200                                CUAUAUU.....UCC..........GUUAA...................GGA.....UUUAUGG.C...AAAGGAG
NZ_GL575016.1/462497-462529                       CUAUAUU.....UCU..........GUAAA...................AGA.....UUUAUGG.C...AAAGGAG
2205326546/113-81                                 CUAUAUU.....UCU..........GUAAA...................AGA.....UUUAUGG.C...AAAGGAG
2204592145/130-98                                 CUAUAUU.....UCU..........GUAAA...................AGA.....UUUAUGG.C...AAAGGAG
2204759623/130-98                                 CUAUAUU.....UCU..........GUAAA...................AGA.....UUUAUGG.C...AAAGGAG
2204902668/219-185                                CUCUAUU.....UCU..........GACAAA..................AGA....UUUUAGGG.C...AAAGGAG
2205863775/892-860                                CUCUAUU.....UCU..........GCAAA...................AGA.....UUUAGGG.C...AAAGGAG
2205378811/115-147                                CUCUAUU.....UCU..........GCAAA...................AGA.....UUUAGGG.C...AAAGGAG
AUXO011544979.1/300-333                           CUAUG.......UCUUG........CAAUA.................UUAGA.......CAUGG.C..GGAAGGAG
HCE12Call500_c0130983/383-350                     CUAUG.......UCU..........AAAUCAUUA...............AGA.......CAUGG.C..GGAAGGAG
AUXO016321813.1/31-59                             CUAUG.......ACU..........AACA....................AGU.......CAUGG.C..GAAAGGAG
AUXO010547256.1/1503-1473                         CUAUG.......AUG..........UUUU....................UAU.....GUCAUGG.C..GGAAGGAG
3300000558_10011235/8705-8678                     CUAUG.......ACA..........CGU.....................UGU.......CAUGG.C..GGAAGGAG
3300000558_10025197/11494-11521                   CUAUG.......ACA..........CGU.....................UGU.......CAUGG.C..GGAAGGAG
3300000558_11733789/20189-20216                   CUAUG.......ACA..........CGU.....................UGU.......CAUGG.C..GGAAGGAG
C687J13896_1000025/8927-8900                      CUAUG.......ACA..........CGU.....................UGU.......CAUGG.C..GGAAGGAG
AUXO014680939.1/290-261                           CUAUG.......ACA..........CAAGA...................UGU.......CAUGG.C..GGAAGGAG
AUXO018499996.1/1229-1256                         CUAUG.......AC...........AUUAG....................GU.......CAUGG.C..GGAAGGAG
AUXO015654006.1/159-129                           CUAUG.......ACA..........UGAAUU..................UGU.......CAUGG.C..GGAAGGAG
AUXO015665870.1/168-139                           CUAUG.......GUU..........UUUUU...................AAC.......CAUGG.C..GGAAGGAG
scaffold116237_1_MH0011/11558-11589               CUAUG.......ACUUU........AUA...................AGAGU.......CAUGG.C..GAAAGGAG
DLF005_scaffold873_28/1819-1788                   CUAUG.......ACUUU........AUA...................AGAGU.......CAUGG.C..GAAAGGAG
scaffold3783_3_MH0012/1230-1199                   CUAUG.......ACUUU........UAC...................AAAGU.......CAUGG.C..GAAAGGAG
AUXO018500014.1/475-506                           CUAUG.......AUUA.........UAAGU..................UAAU.......CAUGG.C..GGAAGGAG
AUXO011648946.1/105-74                            CUAUG.......UUUAA........AAG...................UUAAA.......CAUGG.C..GAAAGGAG
SL_7KL_010_BRINE_10014548/2019-2047               CUAUG.......AU...........GUAACA...................AU.......CAUGG.C..GGAAGGAG
SL_8KL_010_SED_10014681/2941-2913                 CUAUG.......AU...........GUAAUA...................AU.......CAUGG.C..GGAAGGAG
SL_8KL_010_SED_10058133/931-959                   CUAUG.......AU...........GUAAAA...................AU.......CAUGG.C..GGAAGGAG
SL_5KL_010_BRINE_10000476/7556-7527               CUAUG.......AUG..........GUAUA...................CAU.......CAUGG.C..GGAAGGAG
scaffold18398_5_MH0031/1738-1709                  CUAUG.......ACAA.........ACG....................UUGU.......CAUGG.C..GGAAGGAG
AUXO015774907.1/144-170                           CUAUG.......AU...........UAA......................AU......UCAUGG.C..GGAAGGAG
AUXO017297246.1/839-867                           CUAUG.......GCU..........ACAA....................AGC.......CAUGG.C..GGAAGGAG
SRS020869_Baylor_scaffold_16775/3733-3695         CUAUG.......AUUUACU......AGAAAA..............ACCAAAU.......CAUGG.C..GGAAGGAG
NZ_JAFR01000008.1/156062-156094                   CUAUG.......AGU..........CAAAUAAA................ACU.......CAUGG.C..GGAAGGAG
AUXO012476243.1/239-265                           CUAUG.......AC...........AUAA.....................GU.......CAUGG.C..GGAAGGAG
AUXO016581159.1/430-458                           CUAUG.......ACA..........AAAA....................UGU.......CAUGG.C..GGAAGGAG
AUXO016692971.1/59-85                             CUAUG.......AC...........AUAG.....................GU.......CAUGG.C..GGAAGGAG
AUXO018402175.1/2437-2463                         CUAUG.......AC...........AUAG.....................GU.......CAUGG.C..GGAAGGAG
AUXO016106023.1/236-204                           CUAUG.......AUUAA........AAAA..................UUAAU.......CAUGG.C..GGAAGGAG
AUXO014725215.1/295-325                           CUAUG.......ACUA.........AAAU...................UAGU.......CAUGG.C..GGAAGGAG
SRS011586_WUGC_scaffold_12590/3042-3012           CUAUG.......ACUU.........UUAU...................AAGU.......CAUGG.C..GAAAGGAG
AUXO015284327.1/113-143                           CUAUG.......GCC..........AAAAAA..................GGU.......CAUGG.C..GGAAGGAG
AUXO014723598.1/601-571                           CUAUG.......ACUU.........AUAA...................AAGU.......CAUGG.C..GAAAGGAG
4491414.3_NODE_610/253-284                        CUAUG.......GCUU.........AUAAG..................AAGU.......CAUGG.C..GAAAGGAG
NLF005_scaffold40809_5/841-872                    CUAUG.......AUAU.........UUAAU..................GUAU.......CAUGG.C..GGAAGGAG
SRS019267_WUGC_scaffold_19133/141-171             CUAUG.......AUAA.........UGAA...................UUAU.......CAUGG.C..GAAAGGAG
scaffold41612_1_MH0035/275-245                    CUAUG.......AUA..........UGAAUU..................UAU.......CAUGG.C..GGAAGGAG
4491401.3_NODE_20020/5413-5376                    CUAUG.......AUUU.........AAAAGGUAACC............AAAU.......CAUGG.C..GGAAGGAG
AUXO016739573.1/186-155                           CUAUG.......AGGAA........AAG...................UUCCU.......CAUGG.C..GGAAGGAG
AUXO011888757.1/275-242                           CUAUG.......UCUUA........AAUAA.................UUAGA.......CAUGG.C..GGAAGGAG
JGI994J12354_10205797/625-593                     CUAUA.......ACUUA........AUAU..................UAAGU.......UAUGG.C..GGAAGGAG
07_22_PECTIN_DNA_scaffold7405_9/1633-1665         CUAUG.......GUUUA........AAGU..................UAAAU.......CAUGG.C..GGAAGGAG
scaffold70386_2_MH0028/1501-1538                  CUAUG.......AUUU.........AAAAGGUAACC............AAAU.......CAUGG.C..GGAAGGAG
scaffold177066_1_MH0012/3152-3115                 CUAUG.......AUUU.........AAAAGGUAACC............AAAU.......CAUGG.C..GGAAGGAG
scaffold63114_3_MH0038/266-229                    CUAUG.......AUUU.........AAAAGGUAACC............AAAU.......CAUGG.C..GGAAGGAG
scaffold78818_1_MH0009/44-81                      CUAUG.......AUUU.........AAAAGGUAACC............AAAU.......CAUGG.C..GGAAGGAG
SRS014979_WUGC_scaffold_36099/2031-2068           CUAUG.......AUUU.........AAAAGGUAACC............AAAU.......CAUGG.C..GGAAGGAG
AUXO014604482.1/186-156                           CUAUG.......ACU..........GAAAAA..................AGU.......CAUGG.C..GGAAGGAG
SS_3KL_010_SOIL_10002557/6348-6319                CUAUG.......AUU..........GAAUA...................AAU.......CAUGG.C..GGAAGGAG
AUXO013330472.1/709-739                           CUAUG.......ACUA.........GUAU...................UAGU.......CAUGG.C..GGAAGGAG
C687J13239_1000702/13944-13972                    CUAUG.......ACC..........CAAA....................GGU.......UAUGG.C..GGAAGGAG
SakLake120mDRAFT_c0000643/13148-13120             CUAUG.......ACC..........UAAA....................GGU.......UAUGG.C..GGAAGGAG
BS_KBA_SWE12_21m_c10169119/346-374                CUAUG.......ACC..........UAAA....................GGU.......UAUGG.C..GGAAGGAG
BS_KBA_SWE12_21m_c10534462/125-153                CUAUG.......ACC..........UAAA....................GGU.......UAUGG.C..GGAAGGAG
3300000558_10171620/3674-3646                     CUAUG.......ACC..........UAUU....................GGU.......UAUGG.C..GGAAGGAG
AUXO018660770.1/201-234                           CUAUA.......ACUAAA.......UUA..................UUUAGU.......UAUGG.C..GGAAGGAG
DLM022_scaffold47491_2/2757-2724                  CUAUG.......ACUA.........UUACUAU................UAGU.......CAUGG.C..GGAAGGAG
4491423.3_NODE_55225/274-307                      CUAUG.......ACUA.........UUACUAU................UAGU.......CAUGG.C..GGAAGGAG
scaffold4818_2_MH0033/6655-6624                   CUAUG.......ACA..........UAUUGGU.................UGU.......CAUGG.C..GGAAGGAG
UnmappedStool_Broad_C253824745/1657-1688          CUAUG.......ACA..........UAUUGGU.................UGU.......CAUGG.C..GGAAGGAG
DLF005_scaffold22529_20/1910-1879                 CUAUG.......ACA..........UAUUGGU.................UGU.......CAUGG.C..GGAAGGAG
scaffold55864_1_MH0024/736-767                    CUAUG.......ACA..........UAUUGGU.................UGU.......CAUGG.C..GGAAGGAG
SL_3KL_010_SED_10386470/84-54                     CUAUG.......AUU..........UUAGAC..................AAU.......CAUGG.C..GGAAGGAG
AUXO016893802.1/348-317                           CUAUG.......GCUUA........AAU...................UAAGU.......CAUGG.C..GAAAGGAG
AUXO013205533.1/927-896                           CUAUG.......ACUAA........UUA...................UUAGU.......CAUGG.C..GGAAGGAG
scaffold110634_1_MH0033/575-607                   CUAUG.......ACUA.........AAAAAA.................UAGU.......UAUGG.C..GGAAGGAG
3300000558_10030915/447-420                       CUAUG.......AC...........ACAUC....................GU.......CAUGG.C..GGAAGGAG
AUXO010231042.1/5787-5817                         CUAUG.......ACAA.........GUAU...................UUGU.......CAUGG.C..GGAAGGAG
AUXO016989467.1/1131-1100                         CUAUA.......ACUAA........AAA...................UUAGU.......UAUGG.C..GGAAGGAG
AUXO014231841.1/3562-3595                         CUAUA.......ACUAA........AAUUA.................UUAGU.......UAUGG.C..GGAAGGAG
AUXO017411865.1/2453-2484                         CUAUG.......AUUAA........UAU...................UUAAU.......CAUGG.C..GGAAGGAG
AUXO013834857.1/8878-8847                         CUAUG.......AUUUA........UAU...................UAAAU.......CAUGG.C..GGAAGGAG
2227602434/1896-1866                              CUAUG.......AUUA.........AUAU...................UAAU.......CAUGG.C..GGAAGGAG
JGI994J12354_10000780/359-389                     CUAUG.......AUUA.........ACAU...................UAAU.......CAUGG.C..GGAAGGAG
IMNBL1_c0133606/538-508                           CUAUG.......AUUA.........AUAU...................UAAU.......CAUGG.C..GGAAGGAG
AUXO015478559.1/273-302                           CUAUG.......GCA..........GGAAA...................UGU.......CAUGG.C..GGAAGGAG
AUXO013760466.1/331-301                           CUAUG.......GCA..........UGAAUU..................UGU.......CAUGG.C..GGAAGGAG
4491477.3_NODE_1076/3022-2991                     CUAUG.......AUUUA........AUU...................UAAAU.......CAUGG.C..GGAAGGAG
3300001592_10522345/327-300                       CUAUG.......AC...........UUAUU....................GU.......CAUGG.C..GGAAGGAG
AUXO013710643.1/2677-2647                         CUAUG.......GC...........UUUAUUUU.................GU.......CAUGG.C..GAAGGGAG
AUXO013726310.1/252-222                           CUAUA.......ACU..........UAAUUU..................AGU.......UAUGG.C..GGAAGGAG
AUXO012175234.1/1448-1480                         CUAUG.......GCUUG........AAUU..................UAAGU.......CAUGG.C..GGAAGGAG
AUXO013960360.1/83-52                             CUAUG.......ACUUA........UAU...................UAAGU.......CAUGG.C..GAGAGGAG
AUXO013939667.1/1121-1152                         CUAUG.......ACA..........AGAUUGC.................UGU.......CAUGG.C..GGAAGGAG
RUMENNODE_3847397_1/357-387                       CUAUG.......ACU..........UGAAUU..................AGU.......CAUGG.C..GGAAGGAG
AUXO012691611.1/29-59                             CUAUG.......ACU..........UGAAUU..................AGU.......CAUGG.C..GGAAGGAG
AUXO011512029.1/159-189                           CUAUG.......ACA..........UUUAUU..................UGU.......CAUGG.C..GAAAGGAG
O8_19_POLYDEXT_DNA_scaffold41145_1/5890-5919      CUAUG.......ACU..........UAUUU...................AGU.......CAUGG.C..GGAAGGAG
AUXO011585839.1/183-153                           CUAUG.......GCA..........UGAAUU..................UGU.......CAUGG.C..GGAAGGAG
AUXO012730652.1/843-873                           CUAUG.......ACU..........UGUAUU..................AGU.......CAUGG.C..GGAAGGAG
RUMENNODE_4178079_1/13408-13378                   CUAUG.......ACU..........UGAAUU..................AGU.......CAUGG.C..GGGAGGAG
SRS011134_C5183664/3140-3109                      CUAUG.......ACUUA........AUU...................UUAGU.......CAUGG.C..GAAAGGAG
AUXO015487162.1/138-107                           CUAUG.......ACUUA........AAU...................UUAGU.......CAUGG.C..GGAAGGAG
SRS049164_WUGC_scaffold_33709/1599-1630           CUAUG.......ACCUA........AAU...................UGAGU.......CAUGG.C..GGAAGGAG
08_07_CONTROL_DNA_scaffold13296_18/817-848        CUAUG.......ACUUA........AAU...................UGAGU.......CAUGG.C..GGAAGGAG
AUXO014710346.1/273-242                           CUAUG.......ACUUA........AAU...................UAAGU.......CAUGG.C..GGAAGGAG
AUXO017881809.1/781-812                           CUAUG.......ACUUA........AAU...................UAAGU.......CAUGG.C..GGAAGGAG
AUXO012078207.1/183-153                           CUAUG.......ACU..........UGAAUU..................AGU.......CAUGG.C..GGAAGGAG
SRS015663_WUGC_scaffold_1238/20838-20806          CUAUG.......ACUU.........AAAUGA.................AAGU.......CAUGG.C..GGAAGGAG
AUXO013159041.1/29-59                             CUAUG.......ACU..........UGAAUU..................AGU.......CAUGG.C..GGAAGGAG
07_22_CONTROL_DNA_scaffold85199_3/352-378         CUAUG.......AC...........UUUA.....................GU.......CAUGG.C..GGAAGGAG
AUXO012376566.1/1531-1559                         CUAUG.......AC...........UUAAGU...................GU.......CAUGG.C..GGAAGGAG
AUXO015435427.1/1944-1915                         CUAUG.......GCA..........UAUUG...................UGU.......CAUGG.C..GGAAGGAG
JGI24708J26588_10236894/59-34                     CUAUG.......AC...........UAU......................GU.......CAUGG.C..GGAAGGAG
SR_TTP_S3_1000105/34613-34642                     CUAUG.......ACUU.........AAA....................GAGU.......CAUGG.C..GGAAGGAG
AUXO016960809.1/487-455                           CUAUG.......ACUU.........GAAAUA.................AAGU.......CAUGG.C..GGAAGGAG
AUXO016034446.1/1236-1204                         CUAUG.......ACUU.........GAAUUA.................AAGU.......CAUGG.C..GGAAGGAG
AUXO011570238.1/4931-4963                         CUAUG.......ACUU.........GAAAAA.................AAGU.......CAUGG.C..GGAAGGAG
AUXO012487438.1/2243-2275                         CUAUG.......ACUU.........GAAAUA.................AAGU.......CAUGG.C..GGAAGGAG
AUXO010195109.1/4196-4228                         CUAUG.......GCUU.........GAAAUA.................AAGU.......CAUGG.C..GGAAGGAG
AUXO014081958.1/1464-1496                         CUAUG.......GCUU.........GAAUUA.................AAGU.......CAUGG.C..GGAAGGAG
NLF005_scaffold13642_7/92-122                     CUAUG.......ACU..........UAUUUU..................AGU.......CAUGG.C..GGAAGGAG
scaffold87272_2_MH0081/271-241                    CUAUG.......ACU..........UAUUUU..................AGU.......CAUGG.C..GGAAGGAG
AUXO018221316.1/119-89                            CUAUG.......ACUA.........AUUU...................UAGU.......CAUGG.C..GGAAGGAG
scaffold1635_5_MH0082/249-278                     CUAUG.......ACUA.........AUU....................UAGU.......CAUGG.C..GGAAGGAG
SR_TP_S2_1000079/14131-14157                      CUAUG.......AC...........AUGA.....................GU.......CAUGG.C..GGAAGGAG
3300001605_10172276/1019-1045                     CUAUG.......AC...........UCUU.....................GU.......CAUGG.C..GGAAGGAG
AUXO018756927.1/1687-1717                         CUAUG.......ACUU.........UAUU...................AAGU.......CAUGG.C..GGAAGGAG
JGI24710J26742_10162176/368-399                   CUAUG.......ACUAA........UUU...................UUAGU.......CAUGG.C..GGAAGGAG
AUXO016786490.1/2740-2766                         CUAUG.......AC...........UUUA.....................GU.......CAUGG.C..GGAAGGAG
AUXO011123210.1/174-143                           CUAUG.......ACUAA........UAU...................UUAGU.......CAUGG.C..GGAAGGAG
AUXO015180417.1/171-201                           CUAUG.......ACA..........UAUAUU..................UGU.......CAUGG.C..GGGAGGAG
O8_19_POLYDEXT_DNA_scaffold85068_3/626-656        CUAUG.......ACA..........UAUAUU..................UGU.......CAUGG.C..GGGAGGAG
scaffold4959_2_MH0065/497-523                     CUAUG.......AC...........UUUU.....................GU.......CAUGG.C..GAAGGGAG
JGI24713J26584_10183766/158-188                   CUAUG.......ACUU.........AAAA...................AAGU.......CAUGG.C..GGAAGGAG
AUXO013227359.1/65-34                             CUAUG.......ACUUA........AUU...................UUAGU.......CAUGG.C..GGAAGGAG
AUXO010399693.1/1188-1160                         CUAUG.......AC...........UUUUUU...................GU.......CAUGG.C..GGAAGGAG
AUXO012301092.1/266-236                           CUAUG.......GCA..........GAAAAA..................UGU.......CAUGG.C..GGAAGGAG
AUXO014076405.1/105-135                           CUAUG.......GCA..........AAAAAA..................UGU.......CAUGG.C..GGAAGGAG
SRMUA_GNVGR9Q01AT41D/16-47                        CUAUG.......GCAAA........AAA...................UUUGU.......CAUGG.C..GGAAGGAG
AUXO010283157.1/10331-10362                       CUAUG.......GCAAG........UCU...................UUUGU.......CAUGG.C..GGAAGGAG
AUXO014310563.1/270-301                           CUAUG.......GCAA.........CUAUU..................UUGU.......CAUGG.C..GGAAGGAG
AUXO011380099.1/513-544                           CUAUG.......ACAAG........UAA...................CUUGU.......CAUGG.C..GGAAGGAG
AUXO014310801.1/4992-4964                         CUAUG.......AC...........UUAAUU...................GU.......CAUGG.C..GGAAGGAG
AUXO017364526.1/66-35                             CUAUG.......ACAU.........AAAUU..................GUGU.......CAUGG.C..GGAAGGAG
AUXO011848655.1/2629-2660                         CUAUG.......ACAU.........AAAUU..................GUGU.......CAUGG.C..GGAAGGAG
AUXO014937547.1/5403-5374                         CUAUG.......ACAA.........AAU....................UUGU.......CAUGG.C..GGAAGGAG
AUXO015447990.1/61-32                             CUAUG.......ACAA.........AAU....................UUGU.......CAUGG.C..GGAAGGAG
AUXO011771154.1/1416-1383                         CUAUG.......ACGAG........AAAUA.................UUUGU.......CAUGG.C..GGAAGGAG
SRS013951_C2824150/311-281                        CUAUG.......GCAA.........AAUU...................UUGU.......CAUGG.C..GGAAGGAG
AUXO016081430.1/434-465                           CUAUG.......ACAAA........UAU...................UUUGU.......CAUGG.C..GGAAGGAG
AUXO016398220.1/197-166                           CUAUG.......ACAAA........UAU...................UUUGU.......CAUGG.C..GGAAGGAG
AUXO016483557.1/979-1009                          CUAUG.......ACAA.........AUUU...................UUGU.......CAUGG.C..GGAAGGAG
AUXO016479613.1/343-374                           CUAUG.......ACAAA........UAG...................UUUGU.......CAUGG.C..GGAAGGAG
AUXO013409902.1/482-514                           CUAUG.......ACAAA........UUAU..................UUUGU.......CAUGG.C..GGAAGGAG
AUXO017875554.1/7952-7983                         CUAUG.......GCAAA........UUA...................UUUGU.......CAUGG.C..GGAAGGAG
AUXO012311456.1/82-52                             CUAUG.......AC...........UAAUUAUU.................GU.......CAUGG.C..GGAAGGAG
AUXO013805451.1/82-52                             CUAUG.......AC...........UAAUUAUU.................GU.......CAUGG.C..GGAAGGAG
AUXO013112282.1/284-252                           CUAUG.......GCAAG........AAAA..................UUUGU.......CAUGG.C..GGAAGGAG
AUXO014919177.1/130-100                           CUAUG.......ACAA.........AAAA...................UUGU.......CAUGG.C..GGAAGGAG
AUXO012946948.1/173-142                           CUAUG.......UCAG.........AAAAA..................CUGU.......CAUGG.C..GGAAGGAG
AUXO013252499.1/233-263                           CUAUG.......UCAG.........GUAA...................CUGU.......CAUGG.C..GGAAGGAG
SRS019582_C2881833/282-252                        CUAUG.......ACA..........UGAAUU..................UGU.......CAUGG.C..GGAAGGAG
SRS012273_C3602910/368-337                        CUAUG.......AUAU.........UUAAU..................GUAU.......CAUGG.C..GGAAGGAG
AUXO012038790.1/252-281                           CUAUG.......ACU..........UAACU...................AGU.......CAUGG.C..GGAAGGAG
AUXO011416548.1/68-41                             CUAUG.......AC...........UAAAU....................GU.......CAUGG.C..GGAAGGAG
AUXO017181277.1/182-152                           CUAUG.......ACU..........UGAAUU..................AGU.......CAUGG.C..GGAAGGAG
AUXO016134728.1/1040-1070                         CUAUG.......ACU..........UGAAUU..................AGU.......CAUGG.C..GGAAGGAG
AUXO011423476.1/2455-2485                         CUAUG.......ACU..........UGAAUU..................AGU.......CAUGG.C..GAAAGGAG
AUXO011517276.1/28-58                             CUAUG.......ACU..........UGUAUU..................AGU.......CAUGG.C..GAAAGGAG
JGI994J12354_10524623/105-134                     CUAUG.......ACU..........UGUAU...................AGU.......CAUGG.C..GGAAGGAG
AUXO012504192.1/415-446                           CUAUG.......AC...........UUAUAUUUU................GU.......CAUGG.C..GGAAGGAG
AUXO014624430.1/363-389                           CUAUG.......AC...........UUUG.....................GU.......CAUGG.C..GGAAGGAG
AUXO012372966.1/82-112                            CUAUG.......ACUU.........UUUU...................AAGU.......CAUGG.C..GGAAGGAG
SRMUA_GNVGR9Q01DNPCS/60-87                        CUAUG.......ACU..........UUU.....................GGU.......CAUGG.C..GGAAGGAG
AUXO016542428.1/1502-1471                         CUAUG.......ACUU.........UAUUU..................AGGU.......CAUGG.C..GGAAGGAG
AUXO014856272.1/1536-1505                         CUAUG.......GCUUA........UUU...................UGAGU.......CAUGG.C..GGAAGGAG
AUXO012441124.1/149-121                           CUAUG.......AC...........UUAAUU...................GU.......CAUGG.C..GGAAGGAG
3300000558_10084062/2958-2985                     CUAUG.......AC...........UUUUU....................GU.......CAUGG.C..GGAAGGAG
AUXO012809103.1/1236-1207                         CUAUG.......ACAA.........AUU....................UUGU.......CAUGG.C..GGAAGGAG
AUXO010815353.1/82-112                            CUAUG.......ACA..........UUAUUU..................UGU.......CAUGG.C..GGAAGGAG
AUXO015985898.1/109-79                            CUAUG.......ACU..........UGAAUU..................AGU.......CAUGG.C..GGAAGGAG
RUMENNODE_4377773_84001/25108-25136               CUAUG.......AC...........UUAAUU...................GU.......CAUGG.C..GGAAGGAG
AUXO011141601.1/618-590                           CUAUG.......AC...........UUAAUU...................GU.......CAUGG.C..GGAAGGAG
AUXO010916397.1/5920-5948                         CUAUG.......AC...........UUAAUU...................GU.......CAUGG.C..GGAAGGAG
AUXO017784779.1/2057-2027                         CUAUG.......GCU..........UGAAUU..................AGU.......CAUGG.C..GGAAGGAG
scaffold30364_4_MH0066/520-493                    CUAUG.......AC...........UUUUU....................GU.......CAUGG.C..GGAAGGAG
scaffold129929_1_MH0012/17-44                     CUAUG.......AC...........UUUUU....................GU.......CAUGG.C..GGAAGGAG
scaffold4802_1_MH0014/1015-989                    CUAUG.......AC...........AUUU.....................GU.......CAUGG.C..GGAAGGAG
4491410.3_NODE_39918/398-424                      CUAUG.......AC...........AUUU.....................GU.......CAUGG.C..GGAAGGAG
SRS011302_Baylor_scaffold_316/5248-5274           CUAUG.......AC...........AUUU.....................GU.......CAUGG.C..GGAAGGAG
scaffold70250_1_MH0012/907-933                    CUAUG.......AC...........AUUU.....................GU.......CAUGG.C..GGAAGGAG
C2077074_1_MH0079/2299-2326                       CUAUG.......ACA..........UUU.....................UGU.......CAUGG.C..GGAAGGAG
SRS011271_WUGC_scaffold_24401/16266-16240         CUAUG.......AC...........GUUU.....................GU.......CAUGG.C..GGAAGGAG
AUXO018649474.1/79-105                            CUAUG.......AC...........UUUU.....................GU.......CAUGG.C..GGAAGGAG
SRS011134_C4857448/310-337                        CUAUG.......AC...........UUUUU....................GU.......CAUGG.C..GGAAGGAG
DLF004_scaffold6617_4/1944-1917                   CUAUG.......AC...........UUUUU....................GU.......CAUGG.C..GGAAGGAG
4491414.3_NODE_12936/3149-3176                    CUAUG.......AC...........UUUUU....................GU.......CAUGG.C..GGAAGGAG
AUXO017324133.1/24508-24481                       CUAUG.......AC...........UUUUU....................GU.......CAUGG.C..GGAAGGAG
AUXO015658258.1/64-35                             CUAUG.......ACAU.........UUU....................AUGU.......CAUGG.C..GGAAGGAG
AUXO014149459.1/2076-2045                         CUAUG.......ACUU.........UAAGU..................AAGU.......CAUGG.C..GGAAGGAG
scaffold84569_2_MH0038/567-538                    CUAUG.......AC...........UAAUGUU..................GU.......CAUGG.C..GGAAGGAG
AUXO015167000.1/837-867                           CUAUG.......ACU..........UGAAUU..................AGU.......CAUGG.C..GGAAGGAG
UnmappedStool_Broad_C253180942/644-614            CUAUG.......ACU..........UGAAUU..................AGU.......CAUGG.C..GGAAGGAG
AUXO016873222.1/8429-8460                         CUAUG.......ACU..........UGAAUUU.................AGU.......CAUGG.C..GGAAGGAG
AUXO017217394.1/2799-2830                         CUAUG.......ACUU.........AUAGG..................AAGU.......CAUGG.C..GGAAGGAG
C1643059_1_MH0013/4131-4161                       CUAUG.......ACU..........UGAAUU..................AGU.......CAUGG.C..GGGAGGAG
2227080773/117461-117431                          CUAUG.......AC...........UUAGGUUU.................GU.......CAUGG.C..GGAAGGAG
AUXO017836399.1/2207-2180                         CUAUG.......AC...........UUAUU....................GU.......CAUGG.C..GGAAGGAG
AUXO014543416.1/2000-2027                         CUAUG.......AC...........UAUUU....................GU.......CAUGG.C..GGAAGGAG
AUXO014166827.1/585-612                           CUAUG.......ACU..........AGA.....................AGU.......CAUGG.C..GGAAGGAG
AUXO013533263.1/71-44                             CUAUG.......ACU..........UAA.....................GGU.......CAUGG.C..GGAAGGAG
AUXO015166946.1/1763-1790                         CUAUG.......AC...........AUUAG....................GU.......CAUGG.C..GGAAGGAG
SRS053917_LANL_scaffold_40441/12785-12754         CUAUG.......AUUU.........UUAAU..................AAAU.......CAUGG.C..GGAAGGAG
SRS018394_C3985949/346-315                        CUAUG.......AUUU.........UUAAU..................AAAU.......CAUGG.C..GGAAGGAG
SRS018739_C3705271/412-443                        CUAUG.......AUUUU........AAA...................AAAAU.......CAUGG.C..GGAAGGAG
SRS019028_WUGC_scaffold_67797/1216-1185           CUAUG.......AUUUU........UAA...................AAAGU.......CAUGG.C..GGAAGGAG
SRS013705_Baylor_scaffold_29455/274-244           CUAUG.......AUUU.........UUUU...................AAAU.......CAUGG.C..GGAAGGAG
SRS017209_C2431801/21-51                          CUAUG.......GUUU.........UUUU...................AAAU.......CAUGG.C..GGAAGGAG
SRS022530_LANL_scaffold_38958/323-353             CUAUG.......GUUU.........UUUU...................AAAU.......CAUGG.C..GGAAGGAG
SRS021496_C2799659/346-316                        CUAUG.......GUUU.........UUUU...................AAAU.......CAUGG.C..GGAAGGAG
SRS015762_C3673319/5711-5680                      CUAUG.......AUUU.........UUAAU..................AAAU.......CAUGG.C..GGAAGGAG
SRS064329_LANL_scaffold_43584/16350-16319         CUAUG.......AUUU.........UUAAU..................AAAU.......CAUGG.C..GGAAGGAG
SRS015434_C5843986/559-528                        CUAUG.......AUUU.........UUAAU..................AAAU.......CAUGG.C..GGAAGGAG
JGI24707J26582_10016376/3058-3088                 CUAUG.......AUUU.........UAAA...................AAAU.......CAUGG.C..GGAAGGAG
AUXO011514504.1/134-105                           CUAUG.......ACU..........AAAAA...................AGU.......CAUGG.C..GAAAGGAG
NZ_LK028559.1/1499011-1498981                     CUAUG.......AGU..........AGAAAC..................ACU.......CAUGG.C..GGAAGGAG
AUXO011017412.1/412-381                           CUAUG.......GCA..........UAUAUUU.................UGU.......CAUGG.C..GGAAGGAG
SL_3KL_010_SED_10003070/5652-5682                 CUAUG.......AUU..........AUAAGA..................AAU.......CAUGG.C..GGAAGGAG
BGMT1_NODE_617975/5130-5099                       CUAUG.......GCUU.........GAAAGA.................GAGU.......CAUGG.C...AAAGGAG
NZ_KQ034000.1/943418-943387                       CUAUG.......GCUU.........GAAAGA.................GAGU.......CAUGG.C...AAAGGAG
BGMT1_NODE_652147/6023-5992                       CUAUG.......ACUU.........GAAUAG.................GAGU.......CAUGG.C...AAAGGAG
HBC_scaff_10316565/378-346                        CUAUG.......ACUU.........GCAAUAG................GAGU.......CAUGG.C...AAAGGAG
NZ_JRJB01000014.1/24691-24659                     CUAUG.......ACUU.........GAAAUAG................GAGU.......CAUGG.C...AAAGGAG
BGMT1_NODE_398163/8659-8691                       CUAUG.......ACUU.........GCAAUAG................GAGU.......CAUGG.C...AAAGGAG
NZ_KQ033871.1/1476483-1476451                     CUAUG.......ACUU.........GAAAUAG................GAGU.......CAUGG.C...AAAGGAG
NZ_KQ034007.1/1482946-1482914                     CUAUG.......ACUU.........GAAAUAG................GAGU.......CAUGG.C...AAAGGAG
BGMT1_NODE_274826/167-135                         CUAUG.......ACUU.........GAAAUAG................GAGU.......CAUGG.C...AAAGGAG
HBC_scaff_10010740/12482-12514                    CUAUG.......ACUU.........GAAAUAG................GAGU.......CAUGG.C...AAAGGAG
HBC_scaff_10029449/222-190                        CUAUG.......ACUU.........GAAAUAG................GAGU.......CAUGG.C...AAAGGAG
AUXO017032561.1/631-600                           CUAUG.......UUUAA........AAA...................UUAAA.......CAUGG.C..GAAAGGAG
AUXO011120786.1/459-485                           CUAUG.......A............UUAAAU....................U.......CAUGG.C..GAAAGGAG
4491477.3_NODE_17856/7482-7445                    CUAUG.......AUU..........GAAUAGGAAACCA...........AAU.......CAUGG.C..GGAAGGAG
scaffold72512_1_MH0030/4464-4501                  CUAUG.......AUU..........GAAUAGGAAACCA...........AAU.......CAUGG.C..GGAAGGAG
scaffold16809_2_MH0022/760-723                    CUAUG.......AUU..........GAAUAGGAAACCA...........AAU.......CAUGG.C..GGAAGGAG
C4139562_1_MH0024/184-221                         CUAUG.......AUU..........GAAUAGGAAACCA...........AAU.......CAUGG.C..GGAAGGAG
AUXO017642701.1/963-933                           CUAUG.......GCU..........UGAACU..................AGU.......CAUGG.C..GGAAGGAG
AUXO014022239.1/67-93                             CUAUG.......GC...........UAAA.....................GC.......CAUGG.C..AGAAGGAG
RUMENNODE_3890134_54500/4623-4649                 CUAUG.......GC...........UUAG.....................GC.......CAUGG.C..AGAAGGAG
NZ_KB029550.1/223357-223325                       CUCUGG......UUCA.........GCAAA..................UGGA......GCAGGG.C...AAAGGAG
NZ_AWWM01000112.1/6178-6210                       CUCUGG......UUCA.........GCAAA..................UGGA......GCAGGG.C...AAAGGAG
DLM012_scaffold178_4/1663-1631                    CUCUGG......UUCA.........GCAAA..................UGGA......GCAGGG.C...AAAGGAG
NZ_AFWZ01000014.1/14870-14838                     CUCUGG......UUCA.........GCAAA..................UGAA......GCAGGG.C...AAAGGAG
NZ_JQLU01000005.1/2105866-2105898                 CUCUGU......UUCA.........GCAAA..................UGAA......UCAGGG.C...AAAGGAG
JXWR01031192.1/596-564                            CUCUG.......GUUCA........GUCAA.................UGAAU.......CAGGG.C...AAAGGAG
NZ_JXUG01000016.1/41734-41702                     CUCUG.......GUUCA........GUCAA.................UGAAU.......CAGGG.C...AAAGGAG
NZ_AUTD01000009.1/11717-11685                     CUCUG.......GUUCA........GUCAA.................UGAAU.......CAGGG.C...AAAGGAG
NZ_BAOT01000056.1/26005-25972                     CUCUG.......AAGCA........GUCAA.................UGUUU.......CAGGG.C..AAAAGGAG
2204712971/160-127                                CUCUG.......AAGCA........GUCAA.................UGUUU.......CAGGG.C..AAAAGGAG
NZ_BACP01000068.1/42656-42688                     CUCUG.......GCUCA........GCAAA.................UGGGU.......CAGGG.C...AAAGGAG
NZ_JQLL01000001.1/1384361-1384329                 CUCUG.......GUUCA........GCAAA.................UGUAU.......CAGGG.C...AAAGGAG
NZ_AGNS01000026.1/96248-96281                     CUCUG.......AUCCA........GCAAA.................UGAAU.......CAGGG.C..AAAGGGAG
NC_019425.2/2842409-2842376                       CUCUG.......AUCCA........GCAAA.................UGAAU.......CAGGG.C..AAAGGGAG
NZ_KB946249.1/604276-604244                       CUCUG.......AACCA........GCAAA.................UGAUU.......CAGGG.C...AAAGGAG
NZ_JUZB01000046.1/16390-16422                     CUCUG.......AACCA........GCAAA.................UGAUU.......CAGGG.C...AAAGGAG
NZ_KB946257.1/170182-170214                       CUCUG.......AACCA........GCAAA.................UGAUU.......CAGGG.C...AAAGGAG
NZ_JUPQ01000184.1/9015-9047                       CUCUG.......AACCA........GCAAA.................UGAUU.......CAGGG.C...AAAGGAG
2205839497/267-235                                CUCUG.......GUUCA........GCAAA.................UGGGU.......CAGGG.C...AAAGGAG
NZ_KE136383.1/49835-49867                         CUCUG.......AUUCA........GCAAA.................UGGGU.......CAGGG.C...AAAGGAG
ACOFG987_F36MELC02HSZ0T/32-64                     CUCUG.......AUACA........GCAAA.................UGGAU.......CAGGG.C...AAAGGAG
NZ_KB946287.1/791418-791386                       CUCUG.......AUGCA........GCAAA.................UGGAU.......CAGGG.C...AAAGGAG
NZ_AJET01000006.1/629973-630005                   CUCUG.......AUACA........GCAAA.................UGGAU.......CAGGG.C...AAAGGAG
NZ_JUPP01000126.1/23368-23336                     CUCUG.......AUACA........GCAAA.................UGGAU.......CAGGG.C...AAAGGAG
AEQT01000844.1/5466-5498                          CUCUG.......AUACA........GCAAA.................UGGAU.......CAGGG.C...AAAGGAG
NZ_JWAR01000070.1/87014-86982                     CUCUG.......AUACA........GCAAA.................UGGAU.......CAGGG.C...AAAGGAG
NZ_JTLM01000039.1/16014-16047                     CUCUG.......AUACA........GCAAA.................UGGAU.......CAGGG.C..AAAAGGAG
NZ_KB946333.1/919506-919538                       CUCUG.......AUACA........GCAAA.................UGGAU.......CAGGG.C...AAAGGAG
NZ_KB946318.1/836233-836265                       CUCUG.......AUGCA........GCAAA.................UGGAU.......CAGGG.C...AAAGGAG
NZ_KB946315.1/715011-715043                       CUCUG.......AUGCA........GCAAA.................UGGAU.......CAGGG.C...AAAGGAG
NZ_AYPQ01000003.1/139381-139349                   CUCUG.......AUGCA........GCAAA.................UGGAU.......CAGGG.C...AAAGGAG
NZ_KE136354.1/1524939-1524907                     CUCUG.......GCGCA........GCAAA.................UGAAC.......CAGGG.C...AAAGGAG
NZ_BAMM01000001.1/55628-55660                     CUCUG.......GUGCA........GCAAA.................UGGAC.......CAGGG.C...AAAGGAG
AglaG_GBVDVLI01EDQX8/207-239                      CUCUG.......GUGCA........GCAAA.................UGAAC.......CAGGG.C...AAAGGAG
NZ_JMGP01000013.1/62327-62359                     CUCUG.......GUACA........GCAAA.................UGGAC.......CAGGG.C...AAAGGAG
NZ_KB890286.1/27222-27254                         CUCUG.......GUGCA........GCAAA.................UGGAC.......CAGGG.C...AAAGGAG
NZ_BAML01000008.1/24487-24455                     CUCUG.......GUUCA........GCAAA.................UGUAC.......CAGGG.C...AAAGGAG
NZ_AWWH01000135.1/28867-28900                     CUCUG.......GUUCA........GCAAA.................UGAAU.......CAGGG.C..ACAAGGAG
NZ_BAMI01000008.1/21982-21949                     CUCUG.......GUUCA........GCAAA.................UGAAU.......CAGGG.C..ACAAGGAG
2204882122/2442-2410                              CUAUAUU.....UCC..........GGUAA...................GGA.....UUUAUGG.C...AAAGGAG
NZ_LILD01000001.1/243048-243079                   CUCUGU......UUC..........GAAA....................GAA......UCAGGG.C.AUAAAGGAG
NC_015759.1/274266-274233                         CUCUGUU.....UCCA.........AGA....................UGGA......UCAGGG.C.UAUAAGGAG
NZ_CDPP01000002.1/333009-332973                   CUUUG.......AAGUU........AGACAAAA..............AAUUU.......CAAGG.C..GGAAGGAG
AKYZ01003788.1/1483-1450                          CUUUG.......UAAUA........GCAAA.................UAUUA.......CAAGG.C..GGAAGGAG
SRS011586_C3401226/110-77                         CUUUG.......AAGUA........GCAAA.................UAUUU.......CAAGG.C..GGAAGGAG
BAAV01014627.1/242-209                            CUUUG.......AAGUA........GCAAA.................UAUUU.......CAAGG.C..GGAAGGAG
4448807.3_Contig4303/447-480                      CUUUG.......AAGUA........GCAAA.................UAUUU.......CAAGG.C..GGAAGGAG
scaffold112155_1_MH0012/1337-1304                 CUUUG.......AAGUA........GCAAA.................UAUUU.......CAAGG.C..GGAAGGAG
4448819.3_Contig3697/316-283                      CUUUG.......AAGUA........GCAAA.................UAUUU.......CAAGG.C..GGAAGGAG
NZ_HG005284.1/229433-229400                       CUUUG.......AAGUA........GCAAA.................UAUUU.......CAAGG.C..GGAAGGAG
SRS019601_C2033027/1675-1708                      CUUUG.......AAGUA........GCAAA.................UAUUU.......CAAGG.C..GGAAGGAG
2211711892/393-426                                CUCUG.......AAUGG........CAAUA.................CUAUU.......CAGGG.C..GGAAGGAG
TB_AS07_7DRAFT_10000101/48063-48032               CUCUGG......UC...........GUGGAA...................GA.....AUCAGGG.C..AGAAAGAG
NZ_JHXX01000001.1/753957-753936                   CUAUA....................CGA...............................UAUGG.C..AGAAAGAG
NZ_LHRX01000005.1/41811-41840                     CUCUGUU.....UC...........AGAU.....................GA.....UUCAGGG.C...GAAGGAG
NZ_JYKW01000002.1/36424-36391                     CUCUGUU.....UCCG.........AAU....................UGGA.....UUCAGGG.C..GGAAGGAG
NZ_JXRO01000016.1/570625-570592                   CUCUGUU.....UCCG.........AAU....................UGGA.....UUCAGGG.C..GGAAGGAG
NC_009848.1/3327937-3327904                       CUCUGUU.....UCCG.........AAU....................UGGA.....UUCAGGG.C..GGAAGGAG
NZ_KB029918.1/250318-250286                       CUCUGG......UUCA.........GCAAA..................UGGA......GCAGGG.C...AAAGGAG
NZ_LGYP01000016.1/457684-457651                   CUCUGUU.....UCC..........ACAC....................GGG....AUUCAGGG.C..GGAAGGAG
NZ_LN868937.1/267111-267142                       CUCUGUU.....UCA..........GAA.....................UGA.....UUCAGGG.C..AAAAGGAG
NZ_CP006030.1/2037832-2037800                     CUCUGG......UUCA.........GCAAA..................UGGA......GCAGGG.C...AAAGGAG
NZ_JH600279.1/659896-659863                       CUCUGUU.....UCC..........ACAC....................GGG....AUUCAGGG.C..GGAAGGAG
NZ_KB946874.1/1793866-1793834                     CUCUG.......AACCA........GCAAA.................UGAUU.......CAGGG.C...AAAGGAG
NC_016023.1/1562815-1562846                       CUCUGUU.....UCG..........CAA.....................UGA.....CUCAGGG.C..UGAAGGAG
NZ_KB029417.1/209198-209166                       CUCUGG......UUCA.........GCAAA..................UGGA......GCAGGG.C...AAAGGAG
NZ_KK096598.1/56203-56174                         CUCUGUU.....CC...........AGAU.....................GG.....UUCAGGG.C...AAAGGAG
NZ_AAPZ02000001.1/1432470-1432503                 CUAUGUU.....UCA..........GGCAA...................UGA.....UUCAUGG.C..AAAAGGAG
NC_007929.1/378133-378165                         CUCUGAU.....UCA..........GCAAA...................UGA.....CUCAGGG.C...AAAGGAG
NZ_CBXR010000002.1/221773-221744                  CUCUGUU.....UC...........AGAU.....................GA.....UUCAGGG.C...GAAGGAG
NZ_LN554884.1/870932-870961                       CUCUGUG.....CC...........AGAU.....................GG.....UUCAGGG.C...AAAGGAG
#=GC SS_cons                                      <<<<<.......<<<<<<<<<<<<<..............>>>>>>>>>>>>>.......>>>>>.,.,,,,.,...
//
