# Supplementary material for: Discovery of 20 novel ribosomal leader candidates in bacteria and archaea
Source: BMC Microbiol. 2020 May 24;20:130. doi: 10.1186/s12866-020-01823-6 (PMC7247131; doi:10.1186/s12866-020-01823-6)
Supplement: Supplementary file 4 — Additional file 4. Archive of machine-readable alignments for all r-leader motifs that include only nucleotides within the predicted motifs, and do not include any metadata. The alignments are appropriate for tasks such as performing homology searches or re-analysis of our predicted secondary structures. The alignments are stored in Stockholm format. [file 12866_2020_1823_MOESM4_ESM.zip › sto-just-motif/L31-Gammaproteobacteria.sto]

# STOCKHOLM 1.0
#=GF ID L31-Gammaproteobacteria
#=GF ORIGINAL_MOTIF 240	19467	0	1	refseq	32	gamma-entero	jeremy	s40_45_55_70_85S100O5Min3	cmfinder		end
NZ_CP008985.1/204157-204106                 CGUGUGGCU...........................UAUAGUUAAAAUCGUCG..........................AUAGCGACACAAUCUGACGAA....UAGGU
NZ_JSVY01000012.1/77506-77438               CAUAUGGUACUUAUC.AGCGGAUAUAC.........AAAU......................GUAUAACAA..GGUAA.GUGGCGAUAUGGCUUCAUUA.....GAGGU
NZ_ADOK01000015.1/71511-71443               CAUAUGGUACUUAUC.AGCGGAUAUAC.........GAAA......................GUAUAACAA..GAUAA.GUGGCGAUAUGGCUUCAUUA.....GAGGU
NZ_ADXO01000023.1/90529-90597               CAUAUGGUACUUAUC.AGCGGAUAUAC.........GAAA......................GUAUAACAA..GAUAA.GUGGCGAUAUGGCUUCAUUA.....GAGGU
NZ_ADOM01000021.1/33413-33345               CAUAUGGUACUUAUC.AGCGGAUAUAC.........GAAA......................GUAUAACAA..GAUAA.GUGGCGAUAUGGCUUCAUUA.....GAGGU
NZ_GL831080.1/1453322-1453254               CAUAUGGUACUUAUC.AGCGGAUAUAC.........GUAU......................GUAUAACAA..GAUAA.GUGGCGAUAUGGCUUCAUUA.....GAGGU
NZ_KB893948.1/16328-16260                   CAUAUGGUACUUAUC.AGCGGAUAUAC.........GAAU......................GUAUAACAA..GAUAA.GUGGCGAUAUGGCUUCAUUA.....GAGGU
NZ_CP007715.1/402750-402818                 CAUAUGGUACUUAUC.AGCGGAUAUAC.........GAAU......................GUAUAACAA..GAUAA.GUGGCGAUAUGGCUUCAUUA.....GAGGU
NC_018690.1/390402-390470                   CAUAUGGUACUUAUC.AGCGGAUAUAC.........GAAU......................GUAUAACAA..GAUAA.GUGGCGAUAUGGCUUCAUUA.....GAGGU
NZ_KK211212.1/396749-396813                 CAUAUGGUACCUAUU..AGCGGUAG...........AGAGU.......................CUAACAA..GAUAG.GUGGCGAUAUGGCUUCUUAU.....GAGGU
NZ_JANJ01000001.1/79621-79557               CAUAUGGUACCUAUC..AGCGGUAG...........AGAGU.......................CUAACAA..GAUAG.GUGGCGAUAUGGCUUCUUAU.....GAGGU
NZ_ACFT01000084.1/10282-10218               CAUAUGGUACUUAUC..AGCG.GUU...........CGUGAUGA....................AACAA....GAUAA.GCAGCGAUAUGGCUUCUUAU.....GAGGU
SRS015985_C1526570/287-362                  CAUAUGGUACUUAUC..AGCGGUUCAAU........UGAAAUAAUA...............GUUGAAACAA..GAUAA.GCAGCGAUAUGGCUUCUUAU.....GAGGU
SRS016746_Baylor_scaffold_40224/146-221     CAUAUGGUACUUAUC..AGCGGUUCAAU........UGAAAUAAUA...............GUUGAAACAA..GAUAA.GCAGCGAUAUGGCUUCUUAU.....GAGGU
SRS054569_LANL_scaffold_25218/94-31         CAUAUGGUACUUAUC..AGCGGUUC...........UUUU........................GAAACAA..GAUAA.GCAGCGAUAUGGCUUCUUAC.....GAGGU
SRS063288_LANL_scaffold_2530/1047-1110      CAUAUGGUACUUAUC..AGCGGUUC...........UUUU........................GAAACAA..GAUAA.GCAGCGAUAUGGCUUCUUAC.....GAGGU
NZ_AFNK01000053.1/171491-171554             CAUAUGGUACUUAUC..AGCGGUUC...........UUUU........................GAAACAA..GAUAA.GCAGCGAUAUGGCUUCUUAC.....GAGGU
NZ_ACQL01000101.1/2353-2417                 CAUAUGGUACUUAUC..AGCGGUUC...........AUCAU.......................GAAACAA..GAUAA.GCAGCGAUAUGGCUUCUUAU.....GAGGU
NZ_AUUA01000002.1/220470-220418             CGUAUGGUGUACGG........CA............AAUCGG.......................UG......ACCGU.AUAGCGAUACGACUUUAGA......GAGGU
NC_009655.1/577302-577244                   CGUAUGGUGUAAGGU.......GGCU..........UGCG.......................GGCC....G.ACGUU.AUGGCGAUACGGCUUCUGACA....GAGGU
CXWF01061925.1/3308-3247                    AAUGCGGUGCCCGG.C......AG............CGAUUCAAUAA..................CU....G.AUCGG.GUGGCGGCAUUGCCUGAAAAU....GAGGU
SS_2KS_010_SOIL_10275784/131-83             AAUGCGGUGCCCGG.C....................AGAA...............................G.AUCGG.GUAGCGGCAUUGCCCUGGA......GAGGU
SS_3KL_010_SOIL_10001691/7887-7839          AAUGCGGUGCCCGG.C....................AGAA...............................G.AUCGG.GUAGCGGCAUUGCCCUGGA......GAGGU
JGI24723J26617_10758127/170-102             CGUGCGGUGCCUGG.C..ACCUGGAGC.........GAUUUAA...................GCUCCCGU.G.AUCAG.GUAGCGGCACGACCCGACA......GAGGU
CESC01038687.1/729-663                      CAUGCGGUGCCUGG.C..GCCUGGUA..........AUUCAGA....................UGCCCCGCG.AUCAG.GUAGCGGCAUGACCUAAC.......GAGGU
CEQH01042505.1/385-318                      CGUGCGGUGCCUGG.C..GCCUGGGUA.........AUCAAGA...................UGCCCCGC.G.AUCAG.GUAGCGGCAUGACCUAAC.......GAGGU
CERF01019127.1/162-95                       CGUGCGGUGCCUGG.C..GCCUGGGUA.........AUCAAGA...................UGCCCCGC.G.AUCAG.GUAGCGGCAUGACCUAAC.......GAGGU
CEQG01074012.1/409-342                      CGUGCGGUGCCUGG.C..GCCUGGGUA.........AUCAAGA...................UGCCCCGC.G.AUCAG.GUAGCGGCAUGACCUAAC.......GAGGU
CETV01128562.1/13281-13348                  CAUGCGGUGCCUGG.C..GCCUGGGUA.........AUCAAGA...................UACCCCGC.G.AUCAG.GUAGCGGCAUGACCUAAC.......GAGGU
NZ_LFBU01000002.1/848270-848337             CAUGCGGUGCCUGG.C..GCCAGGGUA.........GUUCAGA...................UGCCCCGU.G.AUCAG.GUAGCGGCAUGACCUAAC.......GAGGU
CEPO01041841.1/302-369                      CAUGCGGUGCCUGG.C..ACCUGGGCA.........GCUAAGA...................UGCCCCGU.G.AUCAG.GUAGCGGCAUGACCUAAC.......GAGGU
JCVI_SCAF_1096626511506/1121-1188           CAUGCGGUGCCUGG.C..ACCUGGGCA.........GCAAAGA...................UGCCCCGU.G.AUCAG.GUAGCGGCAUGACCUAAC.......GAGGU
CEOQ01442252.1/97-164                       CAUGCGGUGCCUGG.C..ACCUGGGCA.........GCCAAAA...................UGCCCCGU.G.AUCAG.GUAGCGGCAUGACCUAAC.......GAGGU
NZ_AXBW01000028.1/103644-103711             CAUGCGGUGCCUGG.C..ACCUGGGCA.........GCCAAAA...................UGCCCCGU.G.AUCAG.GUAGCGGCAUGACCUAAA.......GAGGU
NZ_AUFZ01000019.1/108185-108264             CGUAUGGUGUCUGACU......GCUUUGAUA.CUC.GCAA..............GAGAUAUUUGAGUAAGAA.UUCAG.AUAGCGAUACGGACCAAUAA.....AAGGU
NZ_KB907177.1/14551-14600                   UAUGUGGUGUCUGG.C....................AGU................................GUUUCAG.AUGGCGACAUAACCUAAAUU.....GAGGU
SRS012285_C2873870/78-16                    CAUGCGGUGUCAGG........GAUUGC........UUUC.....................GCAAUU....G.GCUUG.AUAGCGGCAUGGCUUCAAAUUU...GAGGU
SRS018665_C3795409/2089-2151                CAUGCGGUGUCAGG........GAUUGC........UUUC.....................GCAAUU....G.GCUUG.AUAGCGGCAUGGCUUCAAAUUU...GAGGU
SRS013252_Baylor_scaffold_62500/785-723     CAUGCGGUGUCAGG........GAUUGC........UUUC.....................GCAAUU....G.GCUUG.AUAGCGGCAUGGCUUCAAAUUU...GAGGU
SRS054653_C2095882/4516-4578                CAUGCGGUGUCAGG........GAUUGC........UUUU.....................GCGAUU....G.GCUUG.AUAGCGGCAUGGCUUCAACUUU...GAGGU
SRS019980_C2847671/273-335                  CAUGCGGUGUCAGG........GAUUGC........GUUU.....................GCGAUU....G.GCUUG.AUAGCGGCAUGGCUUCAACUUU...GAGGU
NZ_KE952614.1/72182-72244                   CAUGCGGUGUCAGG........GAUUGC........GUUU.....................GCGAUU....G.GCUUG.AUAGCGGCAUGGCUUCAACUUU...GAGGU
SRS020340_C2956907/757-819                  CAUGCGGUGUCAGG........GAUUGC........GUUU.....................GCGAUU....G.GCUUG.AUAGCGGCAUGGCUUCAACUUU...GAGGU
SRS012285_Baylor_scaffold_9025/2205-2143    CAUGCGGUGUCAGG........GAUUGC........GUUU.....................GCGAUU....G.GCUUG.AUAGCGGCAUGGCUUCAACUUU...GAGGU
SRS015470_WUGC_scaffold_58201/80-18         CAUGCGGUGUCAGG........GAUUGC........GUUU.....................GCGAUU....G.GCUUG.AUAGCGGCAUGGCUUCAACUUU...GAGGU
SRS022625_C2179389/516-578                  CAUGCGGUGUCAGG........GAUUGC........GUUU.....................GCGAUU....G.GCUUG.AUAGCGGCAUGGCUUCAAAUUU...GAGGU
SRS016360_Baylor_scaffold_18492/21485-21547 CAUGCGGUGUCAGG........GAUUGC........GUUU.....................GCGAUU....G.GCUUG.AUAGCGGCAUGGCUUCAAAUUU...GAGGU
SRS015989_C2159326/78-16                    CAUGCGGUGUCAGG........GAUUGC........UUCU.....................GCAAUU....G.GCUUG.AUAGCGGCAUGGCUUCAAAUUU...GAGGU
SRS018573_WUGC_scaffold_22344/439-501       CAUGCGGUGUCAGG........GAUUGC........UUCU.....................GCAAUU....G.GCUUG.AUAGCGGCAUGGCUUCCAAUUU...GAGGU
SRS017025_Baylor_scaffold_27584/2458-2520   CAUGCGGUGUCAAG........GAUUGC........UUCU.....................GCGAUU....G.GCUUG.AUAGCGGUAUGGCUUCAAAUUU...GAGGU
SRS014894_WUGC_scaffold_36672/4155-4093     CAUGCGGUGUCAAG........GAUUGC........UUCU.....................GCGAUU....G.GCUUG.AUAGCGGCAUGGCUUCAAAUUU...GAGGU
SRS016541_C1538931/423-485                  CAUGCGGUGUCAAG........GAUUGC........UUCU.....................GCGAUU....G.GCUUG.AUAGCGGCAUGGCUUCAAAUUU...GAGGU
SRS043772_C1670834/6-68                     CAUGCGGUGUCAGG........GAUUGC........UUCG.....................GCGAUU....G.GCUUG.AUAGCGGCAUGGCUUCAAAUUU...GAGGU
NZ_AHGR01000004.1/184068-184006             CAUGCGGUGUCAGG........GAUUGC........UUCU.....................GCGAUU....G.GCUUG.AUAGCGGCAUGGCUUCAAAUUU...GAGGU
NZ_AEJM01000001.1/87551-87489               CAUGCGGUGUCAGG........GAUUGC........UUCU.....................GCGAUU....G.GCUUG.AUAGCGGCAUGGCUUCAAAUUU...GAGGU
SRS015440_WUGC_scaffold_6417/4077-4015      CAUGCGGUGUCAGG........GAUUGC........UUCU.....................GCGAUU....G.GCUUG.AUAGCGGCAUGGCUUCAAAUUU...GAGGU
NZ_AJMH02000011.1/24012-23950               CAUGCGGUGUCAGG........GAUUGC........UUCU.....................GCGAUU....G.GCUUG.AUAGCGGCAUGGCUUCAAAUUU...GAGGU
SRS014578_WUGC_scaffold_38482/78-16         CAUGCGGUGUCAGG........GAUUGC........UUCU.....................GCGAUU....G.GCUUG.AUAGCGGCAUGGCUUCAAAUUU...GAGGU
NZ_AEJL02000024.1/13375-13437               CAUGCGGUGUCAGG........GAUUGC........UUCU.....................GCGAUU....G.GCUUG.AUAGCGGCAUGGCUUCAAAUUU...GAGGU
NC_016513.1/697940-698002                   CAUGCGGUGUCAGG........GAUUGC........UUCU.....................GCGAUU....G.GCUUG.AUAGCGGCAUGGCUUCAAAUUU...GAGGU
NZ_AJMG02000014.1/113578-113516             CGUGCGGUGUCAGG........GAUUGC........UUCU.....................GCGAUU....G.GCUUG.AUAGCGGCAUGGCUUCAAAUUU...GAGGU
SRS023841_C1659419/2614-2552                CAUGCGGUGUCAGG........GAUUGC........UUUU.....................GCGAUU....G.GCUUG.AUAGCGGCAUGGCUUCAAAUUU...GAGGU
SRS013170_Baylor_scaffold_88653/228-166     CAUGCGGUGUCAGG........GAUUGC........UUUU.....................GCGAUU....G.GCUUG.AUAGCGGCAUGGCUUCAAAUUU...GAGGU
SRS015044_WUGC_scaffold_71804/4985-5047     CAUGCGGUGUCAGG........GAUUGC........UUUU.....................GCGAUU....G.GCUUG.AUAGCGGCAUGGCUUCAAAUUU...GAGGU
SRS017227_Baylor_scaffold_62075/78-16       CAUGCGGUGUCAGG........GAUUGC........UUUU.....................GCGAUU....G.GCUUG.AUAGCGGCAUGGCUUCAAAUUU...GAGGU
SRS042984_LANL_scaffold_10671/2469-2531     CAUGCGGUGUCAGG........GAUUGC........UUUU.....................GCGAUU....G.GCUUG.AUAGCGGCAUGGCUUCAAAUUU...GAGGU
SRS016575_Baylor_scaffold_17318/78-16       CAUGCGGUGUCAGG........GAUUGC........UUUU.....................GCGAUU....G.GCUUG.AUAGCGGCAUGGCUUCAAAUUU...GAGGU
SRS019028_WUGC_scaffold_5331/1625-1687      CAUGCGGUGUCAGG........GAUUGC........UUUU.....................GCGAUU....G.GCUUG.AUAGCGGCAUGGCUUCAAAUUU...GAGGU
SRS019980_Baylor_scaffold_31063/78-16       CAUGCGGUGUCAGG........GAUUGC........UUUU.....................GCGAUU....G.GCUUG.AUAGCGGCAUGGCUUCAAAUUU...GAGGU
SRS063999_C3424258/78-16                    CAUGCGGUGUCAGG........GAUUGC........UUUU.....................GCGAUU....G.GCUUG.AUAGCGGCAUGGCUUCAAAUUU...GAGGU
SRS049318_LANL_scaffold_14633/1589-1651     CAUGCGGUGUCAGG........GAUUGC........UUUU.....................GCGAUU....G.GCUUG.AUAGCGGCAUGGCUUCAAAUUU...GAGGU
NZ_GG704815.1/133177-133128                 CACGCGGUGUCGG.U.....................UUUGA................................GCUUG.AUAGCGGCGUGGCUUCAAUUU....GAGGU
NZ_CP004391.1/1445051-1445101               CACGCGGUGUC.AGUC....................UUU................................GAACUCG.AUAGCGGCGUGGCUUCAAAUC....GAGGU
NZ_AROA01000259.1/533-586                   CAUGCGGUGUCAG.........UCU...........AAUA........................AGA......ACUUG.AUAGCGGCAUGGCUUCAAAUU....GAGGU
NZ_CP004392.1/1820422-1820372               CAUGCGGUGUCAG.U.....................CUAAGU...............................ACUUG.AUAGCGGCAUGGCUUCAAAUU....GAGGU
NZ_CM001580.1/1329398-1329448               CAUGCGGUGUC.AGU.....................CUGUGU...............................ACUCG.AUAGCGGCAUGGCUUCAAAUU....GAGGU
NZ_AQTL01000106.1/3016-2966                 CACGCGGUGUCAG.........UC............CUU..........................GA......ACUUG.AUAGCGGCGUGGCUUCAAAUC....GAGGU
NZ_ARWR01000002.1/265889-265939             CACGCGGUGUCAG.........UC............CUU..........................GA......ACUUG.AUAGCGGCGUGGCUUCAAAUC....GAGGU
NZ_CDQL01000004.1/255958-255897             CUCGUGGUGUUUGGA.......AACUC.........UUUA......................GAGUUG...G.UCCUU.AUAGCGGCGAGGCUUCAAUUU....GAGGU
NC_006300.1/416530-416470                   CUCGUGGUGUUUGGA.......AGCUC.........UCA.......................GAGCUG...G.UCCUU.AUAGCGGCGAGGCUUCAUUUU....GAGGU
SRS023958_Baylor_scaffold_5426/392-342      CACGCGGUGUAAGUG.....................GAAAG................................CAUUU.AUAGCGGCGUGGCUUCAAUUU....GAGGU
SRS011271_C3031949/247-297                  CACGCGGUGUAAGUG.....................GAGAG................................CAUUU.AUAGCGGCGUGGCUUCAAUUU....GAGGU
NZ_JVHG01000004.1/10892-10842               CACGCGGUGUAAGUG.....................GAAAG................................CAUUU.AUUGCGGCGUGGCUUCAAUUU....GAGGU
SRS016225_WUGC_scaffold_2971/183-233        CACGCGGUGUAAGUG.....................GAAAG................................CAUUU.AUAGCGGCGUGGCUUCAAUUU....GAGGU
SRS019071_WUGC_scaffold_37000/305-255       CACGCGGUGUAAGUG.....................GAAAG................................CAUUU.AUAGCGGCGUGGCUUCAAUUU....GAGGU
SRS024087_C3536836/1002-1052                CACGCGGUGUAAGUG.....................GAAAG................................CAUUU.AUAGCGGCGUGGCUUCAAUUU....GAGGU
SRS024021_Baylor_scaffold_3567/655-705      CACGCGGUGUAAGUG.....................GAAAG................................CAUUU.AUAGCGGCGUGGCUUCAAUUU....GAGGU
SRS014473_WUGC_scaffold_5102/2802-2852      CACGCGGUGUAAGUG.....................GAAAG................................CAUUU.AUAGCGGCGUGGCUUCAAUUU....GAGGU
scaffold9440_1_MH0072/805-855               CACGCGGUGUAAGUG.....................GAAAG................................CAUUU.AUAGCGGCGUGGCUUCAAUUU....GAGGU
3300001196_1009759/160-210                  CACGCGGUGUAAGUG.....................GAAAG................................CAUUU.AUAGCGGCGUGGCUUCAAUUU....GAGGU
scaffold25950_1_MH0073/515-565              CACGCGGUGUAAGUG.....................GAAAG................................CAUUU.AUAGCGGCGUGGCUUCAAUUU....GAGGU
4491485.3_NODE_13737/3635-3685              CACGCGGUGUAAGUG.....................GAAAG................................CAUUU.AUAGCGGCGUGGCUUCAAUUU....GAGGU
SRS017076_Baylor_scaffold_26623/284-234     CACGCGGUGUAAGUG.....................GAAAG................................CAUUU.AUAGCGGCGUGGCUUCAAUUU....GAGGU
SRS022602_Baylor_scaffold_39274/1217-1167   CACGCGGUGUAAGUG.....................GAAAG................................CAUUU.AUAGCGGCGUGGCUUCAAUUU....GAGGU
SRS015470_WUGC_scaffold_7219/442-492        CACGCGGUGUAAGUG.....................GAAAG................................CAUUU.AUAGCGGCGUGGCUUCAAUUU....GAGGU
SRS014578_WUGC_scaffold_4249/4087-4037      CACGCGGUGUAAGUG.....................GAAAG................................CAUUU.AUAGCGGCGUGGCUUCAAUUU....GAGGU
SRS014474_C733884/2001-2051                 CACGCGGUGUAAGUG.....................GAAAG................................CAUUU.AUAGCGGCGUGGCUUCAAUUU....GAGGU
SRS020220_Baylor_scaffold_39783/240-190     CACGCGGUGUAAGUG.....................GAAAG................................CAUUU.AUAGCGGCGUGGCUUCAAUUU....GAGGU
SRS022145_C596044/247-297                   CACGCGGUGUAAGUG.....................GAAAG................................CAUUU.AUAGCGGCGUGGCUUCAAUUU....GAGGU
SRS042643_WUGC_scaffold_30660/182-232       CACGCGGUGUAAGUG.....................GAAAG................................CAUUU.AUAGCGGCGUGGCUUCAAUUU....GAGGU
NZ_JVYT01000034.1/2978-3028                 CACGCGGUGUAAGUG.....................GAAAG................................CAUUU.AUAGCGGCGUGGCUUCAAUUU....GAGGU
NZ_BBIX01000005.1/3001-2951                 CACGCGGUGUGAGAA.....................GAGAG................................UUCUU.AUAGCGGCGUGGCUUCAUUUU....GAGGU
SRS014692_C1497409/379-429                  CACGCGGUGUAGGAA.....................GAAAG................................UUCUU.AUAGCGGCGUGGCUUCAUUUU....GAGGU
SRS016196_C475885/466-516                   CACGCGGUGUAGGGA.....................GAAAG................................UUCUU.AUAGCGGCGUGGCUUCGUUUU....GAGGU
SRS021986_C944337/84-34                     CACGCGGUGUAGGGA.....................GAAAG................................UUCUU.AUAGCGGCGUGGCUUCAUUUU....GAGGU
SRS015985_WUGC_scaffold_5736/8804-8854      CACGCGGUGUAGGGA.....................GAAAG................................UUCUU.AUAGCGGCGUGGCUUCAUUUU....GAGGU
SRS011343_Baylor_scaffold_11773/68-18       CACGCGGUGUAGGGA.....................GAAAG................................UUCUU.AUAGCGGCGUGGCUUCAUUUU....GAGGU
SRS024281_C986018/1138-1188                 CACGCGGUGUAGGGA.....................GAAAG................................UUCUU.AUAGCGGCGUGGCUUCAUUUU....GAGGU
SRS013164_C2241878/310-360                  CACGCGGUGUAGGGA.....................GAAAG................................UUCUU.AUAGCGGCGUGGCUUCAUUUU....GAGGU
SRS017080_Baylor_scaffold_3076/1935-1885    CACGCGGUGUAGGGA.....................GAAAG................................UUCUU.AUAGCGGCGUGGCUUCAUUUU....GAGGU
SRS045262_WUGC_scaffold_11350/1338-1388     CACGCGGUGUAGGGA.....................GAAAG................................UUCUU.AUAGCGGCGUGGCUUCAUUUU....GAGGU
SRS045049_WUGC_scaffold_4937/259-209        CACGCGGUGUAGGGA.....................GAAAG................................UUCUU.AUAGCGGCGUGGCUUCAUUUU....GAGGU
SRS013239_Baylor_scaffold_8305/2802-2852    CACGCGGUGUAGGGA.....................GAAAG................................UUCUU.AUAGCGGCGUGGCUUCAUUUU....GAGGU
SRS024017_C890428/68-18                     CACGCGGUGUAGGGA.....................GAAAG................................UUCUU.AUAGCGGCGUGGCUUCAUUUU....GAGGU
SRS013818_Baylor_scaffold_30131/190-140     CACGCGGUGUAAGGA.....................GAAAG................................UUCUU.AUAGCGGCGUGGCUUCAUUUU....GAGGU
SRS017215_Baylor_scaffold_5416/724-774      CACGCGGUGUAAGGA.....................GAAAG................................UUCUU.AUAGCGGCGUGGCUUCAUUUU....GAGGU
NZ_LCTK01000024.1/36220-36270               CACGCGGUGUGAGGA.....................GAAAG................................UUCUU.AUAGCGGCGUGGCUUCAUUUU....GAGGU
SRS011247_C1322309/307-357                  CACGCGGUGUAGGGA.....................GAAAG................................UUCCU.AUAGCGGCGUGGCUUCAUUUU....GAGGU
SRS015574_C3331718/437-487                  CACGCGGUGUGGGGA.....................GAAAG................................UUCCU.AUAGCGGCGUGGCUUCAUUUU....GAGGU
NZ_LCTI01000049.1/6537-6487                 CACGCGGUGUGGGGA.....................GAAAG................................UUCCU.AUAGCGGCGUGGCUUCAUUUU....GAGGU
SRS019028_C2927759/68-18                    CACGCGGUGUGGGGA.....................GAAAG................................UUCCU.AUAGCGGCGUGGCUUCAUUUU....GAGGU
NZ_LCTH01000053.1/9141-9091                 CACGCGGUGUGGGGA.....................GAAAG................................UUCUC.AUAGCGGCGUGGCUUCAUUUU....GAGGU
NZ_LCTJ01000055.1/6545-6495                 CACGCGGUGUGGGGA.....................GAAAG................................UUCUU.AUGGCGGCGUGGCUUCAUUUU....GAGGU
SRS023930_Baylor_scaffold_6246/2806-2856    CACGCGGUGUGGGGA.....................GAAAG................................UUCUU.AUAGCGGCGUGGCUUCAUUUU....GAGGU
SRS043422_LANL_scaffold_13569/103-153       CACGCGGUGUGGGGA.....................GAAAG................................UUCUU.AUAGCGGCGUGGCUUCAUUUU....GAGGU
Saliva_LANL_C126650/119-169                 CACGCGGUGUGGGGA.....................GAAAG................................UUCUU.AUAGCGGCGUGGCUUCAUUUU....GAGGU
SRS015436_WUGC_scaffold_10632/502-452       CACGCGGUGUGGGGA.....................GAAAG................................UUCUU.AUAGCGGCGUGGCUUCAUUUU....GAGGU
NZ_AFQR01000017.1/23162-23112               CACGCGGUGUGGGAA.....................GAAAG................................UUCUU.AUAGCGGCGUGGCUUCAUUUU....GAGGU
NZ_AAZI01000001.1/341323-341373             CACGCGGUGUAGGGA.....................GAAAG................................UUCCU.AUAGCGGCGUGGCUUCAUUUU....GAGGU
SRS014475_C164765/539-589                   CACGCGGUGUGGGGA.....................GAAAG................................UUCCU.AUAGCGGCGUGGCUUCAUUUU....GAGGU
NZ_LAEO01000011.1/134437-134487             CACUCGGUG.CUAAA.....................UUCAGU...............................UUUAG.AGAGCGGAGUGGCUUCAAAUU....GAGGU
NZ_LAEN01000032.1/12136-12186               CACUCGGUG.CUAAA.....................UUCAGU...............................UUUAG.AGAGCGGAGUGGCUUCAAAUU....GAGGU
NZ_CCMQ01000009.1/101998-101948             CACUCGGUG.CCGAA.....................UUCAGU...............................UUCGG.AAAGCGGAGUGGCUUCAGAUU....GAGGU
NZ_CCFL01000036.1/64728-64678               CACUCGGUG.CCGAA.....................UUCAGU...............................UUCGG.AAAGCGGAGUGGCUUCAGAUU....GAGGU
NZ_CDON01000014.1/178969-178919             CACUCGGUG.CCGAA.....................UUCAGU...............................UUCGG.AAAGCGGAGUGGCUUCAGAUU....GAGGU
NZ_AAZI01000001.1/243123-243173             CGCGAGGCGUCAG.......................UCCUUGAAC..............................UUG.AUAGCGGCGUGGCUUUAAAUU....GAGGU
IMNBL1_c0005061/1709-1758                   CGUGUGGUAUCAGG.U....................GAAAA..............................A.UCCUG.AUGGCGACGCGGCCCAAGA......GAGGU
NZ_JWIZ01000037.1/22959-22904               CAUAUGGUGUCAGA.C......A.............AAAUAGA.......................U....G.CUCUG.AUGGCGAUAUGGCUUCUAAAU....GAGGU
NZ_JSUM01000010.1/3479-3528                 CAUAUGGUGUCGGA......................CUGGUU................................UCCG.AUAGCGAUAUGGCUUCAAUCC....GAGGU
NZ_ATYS01000043.1/32716-32666               CGCGUGGUGUUCGG.C....................AAUAGU.............................G.ACCGG.AUAGCGACGCGGCUUAAGA......GAGGC
NZ_CP010423.1/3853120-3853071               CGCGUGGUGUUCGG.C....................AAUAGU.............................G.ACCGU.AUAGCGACGCGACAUAGA.......GAGGC
CEPZ01031768.1/3598-3538                    CGUAUGGUGCUUAG.C......AAUU..........AAUAGG.....................AAUU....G.ACUAA.GUGGCGAUACGGCCUAAUACA....GAGGU
CESI01260480.1/92-32                        CGUAUGGUGCUUUG.C......AGC...........AAUAAAUA....................GCU....G.ACUAA.GUGGCGAUGCGGCCUUAAACA....GAGGU
SRS018157_Baylor_scaffold_12494/682-619     CGUAUGGUGUUAAG.C......GGUUG.........CAAAGU....................CAAUC....GGGCUUA.AUAGCGAUACGGCUUCUUAAU....GAGGU
SRS015440_WUGC_scaffold_33201/172-235       CGUAUGGUGUUAAG.C......GGUUG.........CAAAGU....................CAAUC....GGGCUUA.AUAGCGAUACGGCUUCUUAAU....GAGGU
SRS013949_WUGC_scaffold_20645/1423-1486     CGUAUGGUGUUAAG.C......GGUUG.........CAAAGU....................CAAUC....GGGCUUA.AUAGCGAUACGGCUUCUUAAU....GAGGU
SRS053917_LANL_scaffold_40839/230-167       CGUAUGGUGUUAAG.C......GGUUG.........CAAAGU....................CAAUC....GGGCUUA.AUAGCGAUACGGCUUCUUAAU....GAGGU
SRS018394_C3997563/368-431                  CGUAUGGUGUUAAG.C......GGUUG.........CAAAGU....................CAAUC....GGGCUUA.AUAGCGAUACGGCUUCUUAAU....GAGGU
SRS013170_Baylor_scaffold_137087/944-1007   CGUAUGGUGUUAAG.C......GGUUG.........CAAAGU....................CAAUC....GGGCUUA.AUAGCGAUACGGCUUCUUAAU....GAGGU
NZ_JYNJ01000035.1/80853-80804               CGUAUGGUACCUGG.C....................AAAA...............................G.AUCAG.GUGGCGAUACGGCCUUAACA.....GAGGU
NZ_JYNI01000086.1/37893-37942               CGUAUGGUACCUGG.C....................AAAA...............................G.AUCAG.GUGGCGAUACGGCCUUAACA.....GAGGU
JGI24723J26617_10002644/13634-13692         CGUAUGGUGCUUGG.C......AG............CAAUAAUGA....................CU....G.AUCAA.GUGGCGAUGCGGCCUUAACA.....GAGGU
KGI_S2_ANT06_2345m_c1007050/3448-3506       CGUAUGGUGCUUGG.C......AG............CAAUAAUGA....................CU....G.AUCAA.GUGGCGAUACGGCCUUAACA.....GAGGU
CEWQ01046878.1/431-489                      CGUAUGGUGCUUGG.C......AG............CAAUAAUGA....................CU....G.AUCAA.GUGGCGAUACGGCCUUAACA.....GAGGU
KGI_S1_ANT01_95m_c10073717/821-879          CGUAUGGUGCUUGG.C......AG............CAAUAAUGA....................CU....G.AUCAA.GUGGCGAUACGGCCUUAACA.....GAGGU
CESO01253667.1/628-686                      CGUAUGGUGCUUGG.C......AG............CAAUAAUGA....................CU....G.AUCAA.GUGGCGAUACGGCCUUAACA.....GAGGU
JGI24724J26744_10001006/3321-3379           CGUAUGGUGCUUGG.C......AG............CAAUAAUGA....................CU....G.AUCAA.GUGGCGAUACGGCCUUAACA.....GAGGU
KGI_S2_ANT04_2345m_c1002142/7997-8055       CGUAUGGUGCUUGA.C......AG............CAAUAAUGA....................CU....G.AUCAA.GUGGCGAUACGGCCUUAACA.....GAGGU
KGI_S1_ANT01_95m_c10018623/2892-2950        CGUAUGGUGCUUGG.C......AG............CAAUAAUGA....................CU....G.AUCAA.GUGGCGAUGCGGCCUUAACA.....GAGGU
KGI_S1_ANT01_95m_c10184467/71-13            CGUAUGGUGCUUGG.C......AG............CAAUAAUGA....................CU....G.AUCAA.GUGGCGAUGCGGCCUUAACA.....GAGGU
JCVI_SCAF_1101668217967/711-759             CGUGUGGUGUCUGUU.....................GAAACA...............................CAUAG.AUAGCGACACGGCCGACA.......GAGGU
CETA01009654.1/3746-3690                    CACAUGGUGUCCUG.C......GC............AGACGAG......................GC....G.ACUGG.AUAGCGAUGUGGCCUAACUC.....GAGGU
CETM01039028.1/1422-1478                    CACAUGGUGUCCUG.C......GC............AGACGAG......................GC....G.ACUGG.AUAGCGAUGUGGCCUAACUC.....GAGGU
CESO01134195.1/3172-3116                    CACAUGGUGUCCUG.C......GC............AAAAGAG......................GC....G.ACUGG.AUAGCGAUGUGGCCCAACUU.....GAGGU
JGI11881J13070_1002314/722-772              CGCAUGGUGUUCGGCU....................UUG................................G.AUCGA.AUGGCGAUGCGGCCCAUAACU....GAGGU
CERU01038670.1/1641-1591                    CGCAUGGUGUUCGGCU....................UUG................................G.AUCGA.AUGGCGAUGCGGCCCAUAACU....GAGGU
CENV01129508.1/828-878                      CGCAUGGUGUUCGGCU....................UUG................................G.AUCGA.AUGGCGAUGCGGCCCAUAACU....GAGGU
CETA01011209.1/242-292                      CGCAUGGUGUUCGGCU....................UUG................................G.AUCGA.AUGGCGAUGCGGCCCAUAACU....GAGGU
JGI24724J26744_10119556/251-301             CGCAUGGUGUUCGGCU....................UUG................................G.AUCGA.AUGGCGAUGCGGCCCAUAACU....GAGGU
CEGE01001000.1/1200-1150                    CGCAUGGUGUUCGGCU....................UUG................................G.AUCGA.AUGGCGAUGCGGCCCAUAACU....GAGGU
NZ_AJYK01000068.1/61091-61172               CGUAUGGUGUCUGGCC.....ACUUUUU.AU.CUUCUUGUA............GAAGUAUAAAGAGGAA..GAACUAG.AUAGCGAUACGGACCAAUAU.....AAGGU
AUXO015586256.1/5177-5128                   CGUGUGGUGUCCGACU....................UCG................................G.GUUUG.AUAGCGACACGGCCUAAAUU.....GAGGU
CEUX01028586.1/276-324                      CGUAUGGUGUGCGGA.....................GAGAG................................UCCGU.AUAGCGAUGCGGCCCAAUU......GAGGU
NZ_AUBY01000009.1/261972-262030             CGUGUGGUGUUUGGU.......GCUG..........GUAA.......................CGGUG.....AUCAA.AUGGCGACACGGCCCAUGAUU....GAGGU
NZ_AUBZ01000002.1/259960-260018             CGUGUGGUGUUUGGU.......GCUG..........GUUA.......................CAGUG.....AUCAA.AUGGCGACACGGCCCAUGAUU....GAGGU
topACOD_F95O9CU02IUQBW/144-205              CGUGUGGUGCCGGUGC......AGG...........UGAAUU......................CCUG...G.CACGGGAGAGCGACGCGGCCCUUUACU....GAGGU
JGI24739J22299_10000025/17932-17991         CGUGUGGUG.CUGCGC......AGG...........UUCACGU.....................CCUG...G.CGCGG.AGAGCGACACGGCCUUAUAU.....GAGGU
JGI24737J22298_10026474/1377-1436           CGUGUGGUG.CUGCGC......AGG...........UUCACGU.....................CCUG...G.CGCGG.AGAGCGACACGGCCUUAUAU.....GAGGU
NC_014837.1/4221521-4221464                 CGUGUGGUG.CUGUGC......AGG...........UUUGG.......................CCUG...G.CACGG.AGAGCGACACGGCCUUUUAU.....GAGGU
NZ_LGIS01000015.1/106087-106144             CGUGUGGUG.CUGUGC......AGGC..........UGA........................GCCUG...G.CACGG.AGAGCGACACGGCCUUUUAU.....GAGGU
NZ_AKIT01000110.1/22761-22704               CGUGUGGUG.CUGUGC......AGGC..........UAA........................GCCU....GGCACGG.AGAGCGACACGGCCUUUUAU.....GAGGU
JGI26055J44792_1011881/746-804              CGUGUGGUG.CUGUGC......AGGU..........CAAA.......................GCCUG...G.CACGG.AGAGCGACACGGCCUUCUAU.....GAGGU
JGI25162J39368_1004374/567-625              CGUGUGGUG.CUGUGC......AGGU..........CAAA.......................GCCUG...G.CACGG.AGAGCGACACGGCCUUCUAU.....GAGGU
JGI26052J44787_1009334/340-398              CGUGUGGUG.CUGUGC......AGGU..........CAAA.......................GCCUG...G.CACGG.AGAGCGACACGGCCUUCUAU.....GAGGU
JGI26053J44789_1014726/757-699              CGUGUGGUG.CUGUGC......AGGU..........CAAA.......................GCCUG...G.CACGG.AGAGCGACACGGCCUUCUAU.....GAGGU
NZ_AHIE01000032.1/133115-133173             CGUGUGGUG.CUGCGC......AGG...........UUUCGU......................CCUA...G.CGCGG.AGAGCGACACGGCCUUCUAU.....GAGGU
NZ_JPKO01000013.1/92601-92659               CGUGUGGUG.CUGCGC......AGG...........UUUCGU......................CCUG...G.CGCGG.AGAGCGACACGGCCUUCUAU.....GAGGU
NZ_JRWI01000025.1/22125-22067               CGUGUGGUG.CUGCGC......AGG...........UUUCGU......................CCUG...G.CGCGG.AGAGCGACACGGCCUUCUAU.....GAGGU
NZ_JMRT02000009.1/90963-91021               CGUGUGGUG.CUGUGC......GGG...........UUACGA......................CCUG...G.CACGG.AGAGCGACACGGCCUUAUCU.....GAGGU
NZ_JPKP01000004.1/524677-524619             CGUGUGGUG.CUGUGC......AGGU..........UAAC.......................GCCUG...G.CACGG.AGAGCGACACGGCCUUCUAU.....GAGGU
TrFG_GO06Z1102HIXED/45-103                  CGUGUGGUG.CUGUGC......AGGU..........UUAC.......................GCCUG...G.CACGG.AGAGCGACACGGCCUUCUAU.....GAGGU
NZ_JXXL01000002.1/24189-24131               CGUGUGGUG.CUGUGC......AGGU..........UUAC.......................GCCUG...G.CACGG.AGAGCGACACGGCCUUCUAU.....GAGGU
NZ_CP009880.1/1060052-1059996               CGUGUGGUG.CUGUGC......AGG...........UUCG........................CCUG...G.CAUGG.AGAGCGACACGGCCUUUUAU.....GAGGU
JGI26051J44788_1011887/355-411              CGUGUGGUG.CUGUGC......AGG...........UUCG........................CCUG...G.CAUGG.AGAGCGACACGGCCUUUUAU.....GAGGU
NZ_JUQR01000121.1/95265-95324               CGUGUGGUG.CUGUGC......GGGU..........UUUUA......................GCCUG...G.CACGG.AGAGCGACACGGCCUUUUAU.....GAGGU
NZ_CCAQ010000025.1/34969-34910              CGUGUGGUG.CUGUGC......AGGU..........UUUUA......................GCCUG...G.CACGG.AGAGCGACACGGCCUUUUAU.....GAGGU
NZ_JTJJ01000012.1/100019-100075             CGUGUGGUG.CUGUGC......AGG...........UUCG........................CCUG...G.CACGG.AGAGCGACACGGCCUUUUAU.....GAGGU
NZ_JZRD01000022.1/22790-22734               CGUGUGGUG.CUGUGC......AGG...........UUCG........................CCUG...G.CACGG.AGAGCGACACGGCCUUUUAU.....GAGGU
AECF_contig08144/2575-2631                  CGUGUGGUG.CUGUGC......AGG...........UUCG........................CCUG...G.CACGG.AGAGCGACACGGCCUUUUAU.....GAGGU
NZ_JZRH01000036.1/22821-22765               CGUGUGGUG.CUGUGC......AGG...........UUCG........................CCUG...G.CACGG.AGAGCGACACGGCCUUUUAU.....GAGGU
APTF_contig25596/28-84                      CGUGUGGUG.CUGUGC......AGG...........UUCG........................CCUG...G.CACGG.AGAGCGACACGGCCUUUUAU.....GAGGU
ACEF_contig13072/4745-4801                  CGUGUGGUG.CUGUGC......AGG...........UUCG........................CCUG...G.CACGG.AGAGCGACACGGCCUUUUAU.....GAGGU
ACOFG987_contig06308/345-289                CGUGUGGUG.CUGUGC......AGG...........UUCG........................CCUG...G.CACGG.AGAGCGACACGGCCUUUUAU.....GAGGU
AECF_contig21769/377-320                    CGUGUGGUG.CUGUGC......AGG...........UUCG........................CCU....GGCACGG.AGAGCGACACGGCCUUUUACA....GAGGU
NZ_JFJX01000045.1/21515-21458               CGUGUGGUG.CUGUGC......AGG...........UUCG........................CCU....GGCACGG.AGAGCGACACGGCCUUCUACU....GAGGU
NZ_ATMI01000006.1/58800-58857               CGUGUGGUG.CUGUGC......AGG...........UUCG........................CCU....GGCACGG.AGAGCGACACGGCCUUCUACU....GAGGU
NZ_ATMJ01000077.1/69932-69989               CGUGUGGUG.CUGUGC......AGG...........UUCG........................CCU....GGCACGG.AGAGCGACACGGCCUUCUACU....GAGGU
FGTFG_contig02879/93249-93307               CGUGUGGUG.CUGUGC......AGGU..........UAAA.......................GCCUG...G.CACGG.AGAGCGACACGGCCUUCAAU.....GAGGU
NZ_BAEF01000013.1/23435-23377               CGUGUGGUG.CUGUGC......AGGU..........UAAA.......................GCCUG...G.CACGG.AGAGCGACACGGCCUUCAAU.....GAGGU
NZ_LGYX01000019.1/92817-92875               CGUGUGGUG.CUGUGC......AGGU..........UAAA.......................GCCUG...G.CACGG.AGAGCGACACGGCCUUCAAU.....GAGGU
NZ_JWLQ01000007.1/134357-134415             CGUGUGGUG.CUGUGC......AGGU..........UAAA.......................GCCUG...G.CACGG.AGAGCGACACGGCCUUCAAU.....GAGGU
ACOFG987_contig03760/311-253                CGUGUGGUG.CUGUGC......AAG...........GUAAAC......................UUG....G.CACGG.AGAGCGACACGGCCUUCUACU....GAGGU
NZ_ALXE01000044.1/21482-21425               CGUGUGGUG.CUGUGC......AGGG..........UUAA.......................CCUG....G.CACGG.AGAGCGACACGGCCUUUUCU.....GAGGU
AUXO014079757.1/108-157                     CGUGUGGUGUCCGG.C....................UCCGG..............................G.CCUGG.AUAGCGACACGGCCUUUGA......GAGGU
HLSNC_1000009/72348-72298                   CGUAUGGUGUUCGCG.....................GAGAG................................CGCGG.AUGGCGAUACGGCCUGAAACU....GAGGU
SR_TP_S2_1000441/2919-2968                  CGCAUGGUGUUCGUG.....................GAAAG................................CACGG.AUGGCGAUGCGGCCUGAUAU.....GAGGU
SS_2KS_010_SOIL_10367424/142-192            CGCAUGGUGUUCGUG.....................GAAAG................................CACGG.AUGGCGAUGCGGCCCAUAUAU....GAGGU
SR_TP_S13sol_1000025/70388-70338            CGCAUGGUGUUCGUG.....................GAGAG................................CACGG.AUGGCGAUGCGGCCUUCAACU....GAGGU
NZ_AFPO01000012.1/277955-278005             CGCGUGGUGUUCGUG.....................GAAAG................................CACGG.AUGGCGAUGCGGCCUUCAACU....GAGGU
SS_3KL_010_SOIL_10380658/208-258            CGUAUGGUGUUCGUG.....................GAAAG................................CACGG.AUGGCGAUGCGGCCUACUAUU....GAGGU
PML_READ_00685738/151-202                   CGUAUGGUGUUUGG.C....................UUCGG..............................G..CCAA.AUAGCGAUACGGCCUCAUAUUG...AAGGU
NC_015554.1/4361206-4361257                 CGUAUGGUGUUUGG.C....................UUCGG..............................G..CCAA.AUAGCGAUACGGCCUCAUAUUG...AAGGU
CESF01238860.1/483-534                      CGUAUGGUGUUUGGCU....................UCG................................G.GCCAG.AUAGCGAUACGGCCUCAUAUUG...AAGGU
TahiMoana_1000136/193-142                   CGUAUGGUGGCCAG.C....................UUCGG..............................G..UUGG.UUAGCGAUACGGCCUUAAUAUU...GAGGU
NZ_JONG01000015.1/19747-19798               CAUGUGGUGUCCGG.C....................AAC................................GAUCCGG.AUAGCGACAUGGCCCGAUUUUU...GAGGU
BMHBC_125854/1492-1439                      CGUGUGGUGUCUGG.C....................GUGAG..............................G..CUGG.AUGGCGACACGGCCUAAUAUAUUA.GAGGU
BMHBC_2_2794853/48-101                      CGUGUGGUGUCUGG.C....................GUGAG..............................G..CUGG.AUGGCGACACGGCCUAAUAUAUUA.GAGGU
NC_009438.1/601661-601714                   CAUGUGGUG.UCCGAC....................UAAGG..............................G.UUGGA.AGAGCGACAUGGCCUUACAUUUU..GAGGU
NZ_AFOZ01000042.1/15569-15516               CAUGUGGUG.UCCGAC....................UAAGG..............................G.UUGGA.AGAGCGACAUGGCCUUACAUUUU..GAGGU
NC_009052.1/4515864-4515810                 CAUGUGGUG.UCCGAC....................UACGG..............................G.UUGGA.AGAGCGACAUGGCCUUACACUUUU.GAGGU
3300001239_10036133/345-291                 CAUGUGGUG.UCCGAC....................UACGG..............................G.UUGGA.AGAGCGACAUGGCCUUACACUUUU.GAGGU
NZ_JPEO01000004.1/103613-103665             CAUGUGGUG.CUCAAC....................UUCGG..............................G.UUGGG.AGAGCGACAUGGCCUUAAACUU...GAGGU
NZ_JAEC01000006.1/43528-43580               CAUGUGGUG.CCUGAC....................UUCGG..............................G.UUGGG.AGUGCGACGUGGCCUUAAACUU...GAGGU
NZ_JWGX01000031.1/43326-43275               CAUGUGGUG.UCCGAC....................UUCGG..............................G.UUGGA.AGAGCGACAUGGCCUUAACUU....GAGGU
NC_008700.1/552817-552869                   CAUGUGGUG.UCCGAC....................UUCGG..............................G.UUGGA.AGAGCGACAUGGCCUUUACUUU...GAGGU
NC_004347.2/4279346-4279296                 CAUGUGGUG.UCCGAC....................UUCGG..............................G.UUGGA.AGAGCGACAUGGCCUUACUU.....GAGGU
NZ_JTLE01000094.1/2661313-2661363           CAUGUGGUG.UCCGAC....................UUCGG..............................G.UUGGA.AGAGCGACAUGGCCUUACUU.....GAGGU
KGI_S1_ANT02_95m_c10000044/8538-8592        CAUGUGGUG.UCCGAC....................UUCGG..............................G.UUGGG.AGAGCGACAUGGCCUUCAACUAUA.AAGGU
NC_010506.1/5359927-5359875                 CAUGUGGUG.UCCGAC....................UUCGG..............................G.UUGGA.AGAGCGACAUGGCCUUCAACUA...GAGGU
NC_009831.1/655635-655687                   CAUGUGGUG.UCCGAC....................UUCGG..............................G.UUGGG.AGAGCGACAUGGCCUUCAACUA...GAGGU
NZ_ABIC01000023.1/45676-45728               CAUGUGGUG.UCCGAC....................UUCGG..............................G.UUGGG.AGAGCGACAUGGCCUUCAACUU...GAGGU
NC_014012.1/337588-337640                   CAUGUGGUG.UCCGAC....................UUCGG..............................G.UUGGG.AGAGCGACAUGGCCUUCAACUU...GAGGU
JCVI_SCAF_1096627387720/14506-14454         CAUGUGGUG.UCCGAC....................UUCGG..............................G.UUGGA.AGAGCGACAUGGCCUUACUUUU...GAGGU
NC_008322.1/522940-522992                   CAUGUGGUG.UCCGAC....................UUCGG..............................G.UUGGA.AGAGCGACAUGGCCUUACAUUU...GAGGU
NZ_AXZL01000063.1/70809-70861               CAUGUGGUG.UCCGAC....................UUCGG..............................G.UUGGA.AGAGCGACAUGGCCUUACAUUU...GAGGU
JCVI_SCAF_1096627387716/23316-23264         CAUGUGGUG.UCCGAC....................UUCGG..............................G.UUGGA.AGAGCGACAUGGCCUUACAUUU...GAGGU
NC_008321.1/4178394-4178342                 CAUGUGGUG.UCCGAC....................UUCGG..............................G.UUGGA.AGAGCGACAUGGCCUUACAUUU...GAGGU
NZ_BALM01000013.1/59899-59951               CAUGUGGUG.UCCGAC....................UUCGG..............................G.UUGGA.AGAGCGACAUGGCCUUAAACUU...GAGGU
NC_011566.1/499660-499712                   CAUGUGGUG.UCCGAC....................UUCGG..............................G.UUGGA.AGAGCGACAUGGCCUUAAACUU...GAGGU
NZ_JSFF01000009.1/106570-106518             CAUGUGGUG.UCCGAC....................UUCGG..............................G.UUGGA.AGUGCGACAUGGCCUUAAACUU...GAGGU
NZ_JPII01000042.1/12098-12150               CAUGUGGUG.UCCGAC....................UUCGG..............................G.UUGGA.AGUGCGACAUGGCCUUAAACUU...GAGGU
NC_009092.1/431236-431288                   CAUGUGGUG.UCCGAC....................UUCGG..............................G.UUGGA.AGUGCGACAUGGCCUUAAACUU...GAGGU
NZ_KI912497.1/254535-254484                 CAUGUGGUG.CCUGAC....................UUCGG..............................G.UUGGG.AGAGCGACAUGGCCUUCAACU....GAGGU
NC_007954.1/3997631-3997580                 CAUGUGGUG.UCCGAC....................UUCGG..............................G.UUGGA.AGAGCGACAUGGCCUUCAAUU....AAGGU
KGI_S1_ANT01_95m_c10083218/640-588          CAUGUGGUG.UCCGAC....................UUCGG..............................G.UUGGA.AGAGCGACAUGGCCUUAACCUU...GAGGU
NC_010334.1/4683887-4683836                 CAUGUGGUG.UCCGAC....................UUCGG..............................G.UUGGA.AGAGCGACAUGGCCUUUUACU....GAGGU
NC_009901.1/4591286-4591235                 CAUGUGGUG.UCCGAC....................UUCGG..............................G.UUGGA.AGAGCGACAUGGCCUUUUACU....GAGGU
NZ_JADX01000010.1/251293-251242             CAUGUGGUG.UCCGAC....................UUCGG..............................G.UUGGA.AGAGCGACAUGGCCUUUUACU....GAGGU
NC_008345.1/4467060-4467008                 CAUGUGGUG.CUCAAC....................UUCGG..............................G.UUGGG.AGAGCGACAUGGCCUUCAAUUU...AAGGU
NZ_GL379589.1/502536-502482                 CGUGUGGUGUCUGG.C....................GGGAUAAAG..........................G..CCCG.AUAGCGACACGGUCUUAAAGA....GAGCU
NZ_DF158888.1/91727-91780                   CGCGUGGUGUGCGG.C....................GAAAAAU............................G.ACCGU.AUAGCGACGCGGCCUUAACUA....GAGGU
NC_007712.1/3774802-3774749                 CGCGUGGUGUCUGG.C......UA............AAG..........................UA....G.ACUGG.AUAGCGACGCGGCCUUAUGAA....GAGGU
NZ_CP006568.1/939488-939543                 CGCGUGGUGUCUGGUU....................AUAAAGUA...........................G.ACCGG.AUAGCGACGCGGCCUUACGAA....GAGGU
XAGC_contig20879/400-347                    CGCGUGGUGUCCGG.C....................GUAAGCA............................G.ACCGG.AUAGCGACGCGGCCUUACGAU....GAGGU
NZ_CP006569.1/4560293-4560240               CGCGUGGUGUCUGG.C....................UAAAGUA............................G.ACCGG.AUAGCGACGCGGCCUUACGAA....GAGGU
NZ_JRKB01000114.1/29350-29291               CGUGUGGUGUUUGG.C......UGGC..........AGUA.......................GCUGA...G.ACCAA.AUAGCGACACGGCCUUUACUU....GAGGU
NZ_BARX01000001.1/16360-16301               CGUAUGGUGUUUGGU.......GUCA..........AUUG.......................UGGC....G.ACCAG.AUGGCGAUACGGCCCAAGUAUU...GAGGU
GO4KUYH02HSOZH/181-129                      CGUAUGGUGUCUGA.C......AG............UAAG.........................CU....G.AUCAG.AUAGCGAUACGGCCCUAAC......GAGGU
NZ_JONU01000008.1/256804-256856             CGUAUGGUGUCUGA.C......AG............UAAG.........................CU....G.AUCAG.AUAGCGAUACGGCCCUAAC......GAGGU
3300000052_491248/102-154                   CGUAUGGUGUUUGA.C......AG............CAAGA........................CU....G.AUCAG.AUUGCGAUACGGCCCAAC.......GAGGU
3300000052_373220/197-145                   CGUAUGGUGUUUGA.C......AG............CAAGA........................CU....G.AUCAG.AUUGCGAUACGGCCCAAC.......GAGGU
NZ_AZUK01000001.1/2305027-2305077           CGUGUGGUGUCUGG.C....................UUCG...............................G.GUCAG.AUGGCGACACGGCCUGAAUCA....GAGGU
NC_012691.1/541965-542015                   CGUGUGGUGUCUGGCU....................UCG................................G.GUCAG.AUGGCGACACGGCCUGAAUCA....GAGGU
NZ_AUCC01000060.1/4940-4890                 CGUAUGGUGUCUAG.C....................GUUAGG.............................G..UUAG.AUAGCGAUGCGGCCUAACUA.....GAGGU
NZ_JRLH01000010.1/51375-51425               CGUAUGGUGUCUAG.C....................GUUAGG.............................G..UUAG.AUAGCGAUGCGGCCUAAGUA.....GAGGU
NZ_KB894494.1/58337-58287                   CGUAUGGUGUUCGG.C....................UUAG...............................G.AUCGA.AUAGCGAUACGGCCUGAAAAA....GAGGU
NZ_JPIN01000002.1/98575-98527               CGUAUGGUGUCCGG.C....................AACA...............................GA.UCGG.AUGGCGAUGCGGCCUAACU......GAGGU
NZ_AUHL01000006.1/66251-66203               CGUAUGGUGUCCGG.C....................ACAG...............................G.AUCGG.AUGGCGAUGCGGCCCAAUU......GAGGU
NZ_JPER01000004.1/235268-235316             CGUGUGGUAUUCGG.C....................AUAA...............................G.AUCGG.AUGGCGAUGCGGCCCAAUU......GAGGU
NZ_AMRG01000014.1/30706-30654               CGUAUGGUGUCUGG.C......GU............UCA..........................GC....G.ACCAG.AUAGCGAUGCGGCCUAACUU.....GAGGU
AYRE01004792.1/218-167                      CGUGUGGUGUCUGGCU....................CUG................................G.AUCAG.AUAGCGACACGGCCUACAGAUA...GAGGU
NZ_KB908459.1/180853-180904                 CGUGUGGUGUCUGG.C....................UCAG...............................G.AUCAG.AUAGCGACACGGCCUACUGACA...GAGGU
NC_016745.1/726676-726727                   CGUGUGGUGUCUGG.C....................UCAG...............................G.AUCAG.AUAGCGACACGGCCUACUGACA...GAGGU
2231941556/4-58                             CGUGUGGUGUCUGGAC....................UACAG..............................G.AUCAG.AUAGCGACACGGCCUACUGACUA..GAGGU
NZ_JFHN01000029.1/87873-87932               CGUGUGGUA.CCUGUG......C.AGGA........GUG......................ACCUGG....C.ACGGG.AGAGCGACACGGCCUUCACU.....GAGGU
NZ_JXNU01000003.1/3289663-3289722           CGUGUGGUG.CCUGUG......C.AGGU........UUU......................UCCUGG....C.AUGGG.AGAGCGACACGGCCUUAACU.....GAGGU
NZ_JFGT01000004.1/137795-137735             CGUGUGGUG.CCGGUG......C.AGGG........UCAA.....................CCCUGG....C.ACGGG.AGAGCGACACGGCCUUAACU.....GAGGU
NZ_JRXF01000015.1/23356-23296               CGUGUGGUG.CCGGUG......C.AGGA........AAUU.....................UCCUGG....C.ACGGG.AGAGCGACGCGGCCUUAACU.....GAGGU
JGI26052J44787_1013371/333-393              CGUGUGGUG.CCGGUG......C.AGGA........AUUU.....................UCCUGG....C.ACGGG.AGAGCGACGCGGCCUUAACU.....GAGGU
NZ_KB372804.1/1363173-1363113               CGUGUGGUG.CCGGUG......C.AGGA........AUUU.....................UCCUGG....C.ACGGG.AGAGCGACGCGGCCUUAACU.....GAGGU
NZ_JQNE01000001.1/4128718-4128777           CGUGUGGUG.CCGGUG......C.AGGC........GUU......................UCCUGG....C.ACGGG.AGAGCGACACGGCCUUAACU.....GAGGU
NZ_JNVB01000002.1/112156-112215             CGUGUGGUG.CCGGUG......C.AGGA........AUU......................UCCUGG....C.ACGGG.AGAGCGACACGGCCUUAACU.....GAGGU
NC_014306.1/171661-171721                   CGUGUGGUG.CCGGUG......C.AGGA........AUAA.....................UCCUGG....C.ACGGG.AGAGCGACACGGCCUUAACU.....GAGGU
NZ_LHXI01000018.1/107630-107690             CGUGUGGUG.CCGGUG......C.AGGA........AUGA.....................UCCUGG....C.ACGGG.AGAGCGACACGGCCUUAACU.....GAGGU
NZ_JMSO01000006.1/18997-19057               CGUGUGGUG.CCGGUG......C.AGGA........GUUA.....................UCCUGG....C.GCGGG.AGAGCGACACGGCCUUAACU.....GAGGU
NC_012214.1/161194-161254                   CGUGUGGUG.CCGGUG......C.AGGA........UUAU.....................UCCUGG....C.GCGGG.AGAGCGACACGGCCUUAACU.....GAGGU
NC_017445.1/1434028-1434088                 CGUGUGGUG.CCGGUG......C.AGGA........UUAU.....................UCCUGG....C.GCGGG.AGAGCGACACGGCCUUAACU.....GAGGU
NC_010694.1/140209-140269                   CGUGUGGUG.CCGGUG......C.AGGA........GAAU.....................UCCUGG....C.GCGGG.AGAGCGACACGGCCUUAACU.....GAGGU
NZ_CAHS01000002.1/113089-113149             CGUGUGGUG.CCGGUG......C.AGGA........GAAU.....................UCCUGG....C.GCGGG.AGAGCGACACGGCCUUAACU.....GAGGU
NZ_BAYW01000017.1/21692-21632               CGUGUGGUG.CCGGUG......C.AGGA........GUAU.....................UCCUGG....C.GCGGG.AGAGCGACACGGCCUUAACU.....GAGGU
NZ_JRUQ01000016.1/133327-133387             CGUGUGGUG.CUUGUG......C.AGGG........CUAA.....................UCCUGG....C.ACGGG.AGAGCGACACGGCCUUAACU.....GAGGU
XAGC_contig27338/221-281                    CGUGUGGUG.CUUGUG......C.AGGG........CUAA.....................UCCUGG....C.ACGGG.AGAGCGACACGGCCUUAACU.....GAGGU
NZ_CP009866.1/3634114-3634055               CGUGUGGUG.CCGGCG......C.AGGU........UUU......................ACCUGG....C.GCGGG.AGAGCGACACGGCCUUUACU.....GAGGU
CETM01121351.1/624-574                      CGUAUGGUG.CCAAAC....................UUCGG..............................G.UUUGG.AGAGCGAUACGGCCUAUUUA.....GAGGU
CEPZ01177373.1/388-438                      CGUAUGGUG.CCAGAC....................UUCGG..............................G.UUUGG.AGAGCGAUGCGGCCUAAUUA.....GAGGU
NZ_CP009888.1/346889-346839                 CGUAUGGUG.CCAGAC....................UUCGG..............................G.UUUGG.AGAGCGAUACGGCCUAAUUA.....GAGGU
NZ_AHBZ02000178.1/16984-16934               CGUAUGGUG.CCAAAC....................UUCGG..............................G.UUUGG.AGAGCGAUACGGCCUAACCA.....GAGGU
NZ_AUSV01000022.1/2218-2166                 CGUAUGGUG.CCAAAC....................UUCGG..............................G.UUUGG.AGAGCGAUACGGCCUUAAAUUA...GAGGU
NZ_CAPN01000031.1/44749-44698               CGUAUGGUG.CCAGAC....................UUCGG..............................G.UUUGG.AGAGCGAUACGGCCUUACUUA....GAGGU
CERC01133101.1/82-31                        CGUAUGGUG.CCAGAC....................UACGG..............................G.UUUGG.AGAGCGAUGCGGCCUUAACUA....GAGGU
NZ_KB907371.1/399235-399184                 CGUAUGGUG.CCAGAC....................UUCGG..............................G.UUUGG.AGAGCGAUACGGCCUUAACUA....GAGGU
NZ_JXXX01000108.1/44988-44937               CGUAUGGUG.CCAGAC....................UUCGG..............................G.UUUGG.AGAGCGAUACGGCCUUAACUA....GAGGU
NZ_JH650748.1/23482-23533                   CGUAUGGUG.CCAGAC....................UUCGG..............................G.UUUGG.AGAGCGAUACGGCCUUAACUA....GAGGU
NZ_JWIH01000018.1/24597-24648               CGUAUGGUG.CCAGAC....................UUCGG..............................G.UUUGG.AGAGCGAUACGGCCUUAACUA....GAGGU
CEPQ01102968.1/435-384                      CGUAUGGUG.CCAGAC....................UUCGG..............................G.UUUGG.AGAGCGAUACGGCCUUAACUA....GAGGU
JGI11829J13087_107135/139-88                CGUAUGGUG.CCAGAC....................UUCGG..............................G.UUUGG.AGAGCGAUACGGCCUUAACUA....GAGGU
CEQG01236191.1/694-745                      CGUAUGGUG.CCAGAC....................UUCGG..............................G.UUUGG.AGAGCGAUACGGCCUUAACUA....GAGGU
JGI11949J13268_1006774/325-376              CGUAUGGUG.CCAGAC....................UUCGG..............................G.UUUGG.AGAGCGAUACGGCCUUAACUA....GAGGU
NZ_AJTK01000019.1/4461-4410                 CGUAUGGUG.CCAGAC....................UUCGG..............................G.UUUGG.AGAGCGAUGCGGCCUUAACUA....GAGGU
CENU01396304.1/1029-1080                    CGUAUGGUG.CCAGAC....................UUCGG..............................G.UUUGG.AGAGCGAUGCGGCCUUAACUA....GAGGU
JGI11838J13071_130222/91-40                 CGUAUGGUG.CCAGAC....................UUCGG..............................G.UUUGG.AGAGCGAUGCGGCCUUAACUA....GAGGU
CERE01032072.1/203-152                      CGUAUGGUG.CCAGAC....................UUCGG..............................G.UUUGG.AGAGCGAUGCGGCCUUAACUA....GAGGU
CEQG01078170.1/93-144                       CGUAUGGUG.CCAGAC....................UUCGG..............................G.UUUGG.AGAGCGAUGCGGCCUUAACUA....GAGGU
NZ_BADU01000157.1/29544-29595               CGUAUGGUG.CCAGAC....................UUCGG..............................G.UUUGG.AGAGCGAUGCGGCCUUAACUA....GAGGU
LAZR01004165.1/5394-5343                    CGUAUGGUG.CCAGAC....................UUCGG..............................G.UUUGG.AGAGCGAUGCGGCCUUAACUA....GAGGU
NZ_AUTN01000149.1/65662-65713               CGUAUGGUG.CCAGAC....................UUCGG..............................G.UUUGG.AGAGCGAUGCGGCCUUAACUA....GAGGU
JGI24025J20009_10000510/30088-30139         CGUAUGGUG.CCAGAC....................UUCGG..............................G.UUUGG.AGAGCGAUGCGGCCUUAACUA....GAGGU
NZ_AAVS01000013.1/62431-62482               CGUAUGGUG.CCAGAC....................UUCGG..............................G.UUUGG.AGAGCGAUGCGGCCUUAACUA....GAGGU
JCVI_SCAF_1096626478483/754-703             CGUAUGGUG.CCAGAC....................UUCGG..............................G.UUUGG.AGAGCGAUGCGGCCUUAACUA....GAGGU
NZ_AHCA01000009.1/150446-150395             CGUAUGGUA.CCAGAC....................UUCGG..............................G.UUUGG.AGAGCGAUGCGGCCUUAACUA....GAGGU
NZ_BADT01000142.1/28576-28627               CGUAUGGUA.CCAGAC....................UACGG..............................G.UUUGG.AGAGCGAUGCGGCCUUAACUA....GAGGU
NZ_AUTQ01000186.1/26876-26825               CGUAUGGUA.CCAAAC....................UACGG..............................G.UUUGG.AGAGCGAUGCGGCCUUAACUA....GAGGU
NZ_JXYD01000037.1/57348-57297               CGUAUGGUA.CCAAAC....................UACGG..............................G.UUUGG.AGAGCGAUGCGGCCUUAACUA....GAGGU
wf3_Contig4170/986-1037                     CGUAUGGUG.CCAGAC....................UCCGG..............................G.UUUGG.AGAGCGAUGCGGCCUUAACUA....GAGGU
NZ_JXYA01000021.1/73438-73489               CGUAUGGUG.CCAGAC....................UUCGG..............................G.UUUGG.AGAGCGAUACGGCCUUAACUA....GAGGU
NZ_LFZX01000030.1/37188-37239               CGUAUGGUG.CCAGAC....................UUCGG..............................G.UUUGG.AGAGCGAUACGGCCUUAACUA....GAGGU
NZ_AHCD02000031.1/22677-22728               CGUAUGGUG.CCAGAC....................UUCGG..............................G.UUUGG.AGAGCGAUACGGCCUUAACUA....GAGGU
NZ_AUXW01000198.1/44235-44184               CGUAUGGUG.CCAAAC....................UUCGG..............................G.UUUGG.AGAGCGAUACGGCCUUAACUA....GAGGU
NZ_JWIC01000001.1/71814-71865               CGUAUGGUG.CCAAAC....................UUCGG..............................G.UUUGG.AGAGCGAUACGGCCUUAACUA....GAGGU
NZ_AHBY02000081.1/369-318                   CGUAUGGUG.CCAAAC....................UCCGG..............................G.UUUGG.AGAGCGAUGCGGCCUUAACUA....GAGGU
CEUP01039342.1/391-340                      CGUAUGGUG.CCAAAC....................UUCGG..............................G.UUUGG.AGAGCGAUACGGCCUAACCUA....GAGGU
CEPZ01051150.1/473-422                      CGUAUGGUG.CCAAAC....................UUCGG..............................G.UUUGG.AGAGCGAUACGGCCUAACCUU....GAGGU
NZ_BBIN01000213.1/19009-18959               CGUAUGGUA.CCAGAC....................UUCGG..............................G.UUUGG.AGAGCGAUGCGGCCUUAACU.....GAGGU
NZ_AAOH01000003.1/284768-284818             CGUAUGGUG.CCAGAC....................UUCGG..............................G.UUUGG.AGAGCGAUACGGCCUUAACU.....GAGGU
ABMI01022972.1/23-75                        CGUAUGGUAGCCAGGC....................UUCGG..............................GUUUAGG.AGAGCGAUACGGCCUAAUUA.....GAGGU
NZ_AJYH01000066.1/21608-21558               CGUGUGGUG.CCCGA.....................UAGGC................................UCGGG.AGAGCGACACGGCCUUAUAUUA...GAGGU
NZ_KK211219.1/164382-164432                 CGUGUGGUG.CCCGA.....................UAGGC................................UCGGG.AGAGCGACACGGCCUUAUAUUA...GAGGU
NZ_ADAQ01000008.1/84673-84623               CGUGUGGUG.CCCGA.....................UAGGC................................UCGGG.AGAGCGACACGGCCUUAGAUUA...GAGGU
NZ_ANFM02000002.1/72505-72455               CGUGUGGUG.CCCGA.....................UAGGC................................UCGGG.AGAGCGACACGGCCUUAGAUAA...GAGGU
NZ_LASY01000133.1/6375-6425                 CGUGUGGUG.CCCGA.....................UAGGC................................UCGGG.AGAGCGACACGGCCUUAGAUAA...GAGGU
NZ_AJWN01000101.1/97798-97847               CGUGUGGUG.CCCGA.....................UAGGC................................UCGGG.AGAGCGACACGGCCUAUAUUA....GAGGU
JGI24724J26744_10298770/465-419             CGUAUGGUAUUCGG.C....................AAU................................G.ACCGG.AUGGCGAUACGGCCUAAU.......GAGGU
3300000513_101996/1403-1355                 CGCAUGGUAUUCGG.C....................AACA...............................G.AUCGG.AUGGCGAUGCGGCCUGACA......GAGGU
NZ_JQDZ01000010.1/1358-1309                 CGCAUGGUAUCUGG.C....................AAAA...............................G.AUCAG.AUGGCGAUGCGGCCUAACAC.....AAGGU
NZ_AWXP01000020.1/164833-164882             CGUGUGGUGUUCGGCU....................GUG................................G.GCUGA.AUGGCGACACGGCCUUAGUA.....GAGGU
NZ_KN150745.1/686197-686148                 CGUGUGGUGUUCGGCU....................GUG................................G.GCUGA.AUGGCGACACGGCCUUAGUA.....GAGGU
NC_022000.1/3534400-3534449                 CGUGUGGUGUUCGGCU....................GAG................................G.GCUGA.AUAGCGACACGGCCUUUGCA.....GAGGU
JGI24707J26582_10420588/135-189             CGUGUGGUGUCUGG.C....................AUAG...............................G.AUCAG.AUAGCGACACGGCCUACAAAACACAGAGGU
NZ_AUGL01000001.1/147568-147519             CGUAUGGUGUCCGG.C....................UUUG...............................G.AUCGG.AUAGCGAUACGGCCUUAACU.....GAGGU
NZ_AUDJ01000001.1/302704-302753             CGUAUGGUGUCCGG.C....................UUUG...............................G.AUCGG.AUAGCGAUACGGCCUUAACU.....GAGGU
NZ_CDBY01000035.1/3638-3691                 CGUGUGGUGUCCGACC....................UUUG...............................G.CUCGG.AUAGCGACACGGCCCAAAUCAUU..GAGGU
NZ_JRGK01000350.1/15755-15703               CGUGUGGUGUCCGA.C....................AAGA...............................G.AUCGG.AUGGCGACACGGCCUAUUAUAUU..GAGGU
NZ_JWJR01000011.1/124061-124009             CGUGUGGUGUCCGA.C....................AGAA...............................G.AUCGG.AUGGCGACACGGCCUAUUACUUU..GAGGU
NZ_CDBV01000003.1/54015-54067               CGUGUGGUGUCCGA.C....................AAGA...............................G.AUCGG.AUGGCGACACGGCCUAUUACUUU..GAGGU
NZ_CDDH01000054.1/10218-10166               CGUGUGGUGUCCGA.C....................AAGA...............................G.AUCGG.AUGGCGACACGGCCUAUUACUUU..GAGGU
NZ_AQGQ01000086.1/10566-10515               CGUGUGGUGUCCGA.C....................AGAA...............................G.AUCGG.AUGGCGACACGGCCUGAUAAUU...GAGGU
NZ_CDBL01000057.1/131319-131268             CGUGUGGUGUCCGA.C....................AGAA...............................G.AUCGG.AUAGCGACACGGCCUGAUAAUU...GAGGU
JCVI_SCAF_1096627194609/4672-4621           CGUGUGGUGUCCGA.C....................AGAA...............................G.AUCGG.AUAGCGACACGGCCUGAUAAUU...GAGGU
NZ_CDBT01000035.1/149827-149776             CGUGUGGUGUCCGA.C....................AGAA...............................G.AUCGG.AUAGCGACACGGCCUGAUAAUU...GAGGU
GooDraft_1010177/247-298                    CGUGUGGUGUCCGA.C....................AAGA...............................G.AUCGG.AUGGCGACACGGCCUAUUAAUU...GAGGU
NZ_CDBQ01000036.1/53773-53824               CGUGUGGUGUCCGA.C....................AAGA...............................G.AUCGG.AUGGCGACACGGCCUAUUAAUU...GAGGU
NZ_CDCB01000029.1/53445-53496               CGUGUGGUGUCCGA.C....................GAGA...............................G.AUCGG.AUGGCGACACGGCCUAUUAAUU...GAGGU
GO4KUYH01ENIZ1/340-391                      CGUGUGGUGUCCGA.C....................AAGA...............................G.AUCGG.AUGGCGACACGGCCUGAUAAUC...GAGGU
JGI26532J50257_10010618/2542-2491           CGUGUGGUGUCCGA.C....................AAGA...............................G.AUCGG.AUGGCGACACGGCCUGAUAAUU...GAGGU
NZ_BAWK01000091.1/20016-19965               CGUGUGGUGUCCGA.C....................AAGA...............................G.AUCGG.AUGGCGACACGGCCUGAUAAUU...GAGGU
NZ_CDBJ01000055.1/6337-6388                 CGUGUGGUGUCCGA.C....................AAGA...............................G.AUCGG.AUGGCGACACGGCCUGAUAAUU...GAGGU
NZ_CDCA01000034.1/49892-49942               CGUGUGGUGUCCGA.C....................AACA...............................G.AUCGG.AUGGCGACACGGCCUAUAAUC....GAGGU
NZ_CDBZ01000101.1/64689-64639               CGUGUGGUGUCCGA.C....................AAGA...............................G.AUCGG.AUGGCGACACGGCCUAUAAUC....GAGGU
NZ_JRGL01000008.1/78368-78318               CGUGUGGUGUCCGA.C....................AAGA...............................G.AUCGG.AUGGCGACACGGCCUAUUAUC....GAGGU
XAGC_contig09808/443-393                    CGUGUGGUGUCCGA.C....................AAGA...............................G.AUCGG.AUGGCGACACGGCCUAUUAUC....GAGGU
NZ_CDDF01000018.1/151708-151658             CGUGUGGUGUCCGA.C....................AAGA...............................G.AUCGG.AUGGCGACACGGCCUAUUAUC....GAGGU
NZ_CDDB01000021.1/125280-125333             CGUGUGGUGUCCGACC....................CAAG...............................G.CUCGG.AUGGCGACACGGCCUAUAUCUUU..GAGGU
NZ_CDCE01000027.1/19201-19148               CGUGUGGUGUCCGACC....................CAAG...............................G.CUCGG.AUGGCGACACGGCUUAUAUCUUA..GAGGU
GSLSAS_contig00578/2300-2248                CGUGUGGUG.CCCGGC....................UUAG...............................GAUCGGG.AGAGCGACACGGCCUUUAAAAU...GAGGU
CEGE01004975.1/1222-1170                    CGUGUGGUG.CCCGGC....................UUAG...............................GAUCGGG.AGAGCGACACGGCCUUUAAAAU...GAGGU
GSLSAS_contig02665/1265-1317                CGUGUGGUG.CCCGGC....................UUAG...............................GAUCGGG.AGAGCGACACGGCCUUCAAGAU...GAGGU
NZ_LAQR01000036.1/121364-121416             CGUGUGGUG.CCCGGC....................UUAG...............................GAUCGGG.AGAGCGACACGGCCUUUAAGAU...GAGGU
NZ_AMZO01000033.1/59095-59042               CGUGUGGUG.CCCGGC....................UUUG...............................GAUCGGG.AGAGCGACACGGCCUUACAUAUU..GAGGU
NZ_JZSW01000011.1/88087-88139               CGUGUGGUG.CCCGGC....................UUUG...............................GAUCGGG.AGAGCGACACGGCCUUUAUUUU...GAGGU
NZ_CH902603.1/60950-60898                   CGUGUGGUG.CCCGGC....................UUUG...............................GAUCGGG.AGAGCGACACGGCCUUUAUUUU...GAGGU
NZ_JZSO01000016.1/86032-86084               CGUGUGGUG.CCCGGC....................UUUG...............................GAUCGGG.AGAGCGACACGGCCUUUAUUUU...GAGGU
NZ_AAOU01000028.1/15095-15147               CGUGUGGUG.CCCGGC....................UUUG...............................GAUCGGG.AGAGCGACACGGCCUUUAUUUU...GAGGU
NZ_LDOV01000029.1/41563-41511               CGUGUGGUG.CCCGGC....................UUAG...............................GAUCGGG.AGAGCGACACGGCCUUACUUUU...GAGGU
NZ_JGVO01001562.1/1691-1743                 CGUGUGGUG.CCCGGC....................UUUG...............................GAUCGGG.AGAGCGACACGGCCUUACUAUU...GAGGU
NZ_LDOT01000005.1/157449-157501             CGUGUGGUG.CCCGGC....................UUUG...............................GAUCGGG.AGAGCGACACGGCCUUACUUUU...GAGGU
NZ_CP005974.1/545149-545201                 CGUGUGGUG.CCCGGC....................UUUG...............................GAUCGGG.AGAGCGACACGGCCUUACUUUU...GAGGU
NZ_JWLZ01000213.1/58688-58636               CGUGUGGUG.CCCGGC....................UUUG...............................GAUCGGG.AGAGCGACACGGCCUUACUUUU...GAGGU
NZ_JZSL01000002.1/60040-59988               CGUGUGGUG.CCCGGC....................UUUG...............................GAUCGGG.AGAGCGACACGGCCUUAAUUUU...GAGGU
NZ_KB405046.1/159586-159638                 CGUGUGGUG.CCCGGC....................UUUG...............................GAUCGGG.AGAGCGACACGGCCUUACUACU...GAGGU
NZ_LELC01000008.1/114365-114416             CGUGUGGUG.CCCGGC....................UUUG...............................GAUCGGG.AGAGCGACACGGCCUUUAUUU....GAGGU
NZ_JZSJ01000013.1/34239-34290               CGUGUGGUG.CCCGGC....................UUUG...............................GAUCGGG.AGAGCGACACGGCCUUAACUU....GAGGU
NZ_JZTD01000009.1/53868-53817               CGUGUGGUG.CCCGGC....................UUUG...............................GAUCGGG.AGAGCGACACGGCCUUAACUU....GAGGU
NZ_JZSQ01000007.1/107422-107473             CGUGUGGUG.CCCGGC....................UUUG...............................GAUCGGG.AGAGCGACACGGCCUUAACUU....GAGGU
NZ_JZSP01000008.1/26274-26223               CGUGUGGUG.CCCGGC....................UUUG...............................GAUCGGG.AGAGCGACACGGCCUUAACUU....GAGGU
NZ_JWYV01000006.1/63341-63289               CGUGUGGUG.CCCGGC....................UUUG...............................GAUCGGG.AGAGCGACACGGCCUUAGCUUA...GAGGU
NZ_JMIB01000030.1/62198-62146               CGUGUGGUG.CCCGGC....................UUUG...............................GAUCGGG.AGAGCGACACGGCCUUAGCUAU...GAGGU
NZ_LDOU01000024.1/60173-60119               CGUGUGGUG.CCCGGC....................UUAG...............................GAUCGGG.AGAGCGACACGGCCUUAAAUGUUU.GAGGU
NZ_CH724140.1/69796-69744                   CGUGUGGUG.CCCGGC....................UUUG...............................GAUCGGG.AGAGCGACGCGGCCUUAUACUU...GAGGU
KGI_S1_ANT01_95m_c10724678/129-181          CGUGUGGUG.CCCGGC....................UUUG...............................GAUCGGG.AGAGCGACGCGGCCUUAUACUU...GAGGU
NC_006370.1/266374-266426                   CGUGUGGUG.CCCGGC....................UUUG...............................GAUCGGG.AGAGCGACGCGGCCUUAUACUU...GAGGU
NZ_BATM01000037.1/129339-129390             CGUGUGGUGUCCAA.C....................CUUA...............................GAUUUGG.AUAGCGACGCGGCCUAUAAAU....GAGGU
NZ_BAUJ01000003.1/79401-79452               CGUGUGGUGUCCAA.C....................CUUA...............................GAUUUGG.AUAGCGACGCGGCCUAUAAAU....GAGGU
ASRK01000687.1/597-548                      CGUGUGGUGUUCGG.C....................UUA................................GAAUCGA.AUGGCGACACGGCCUAUAAU.....GAGGU
NZ_BATJ01000004.1/154354-154404             CGUGUGGUGUCCGG.C....................UCC................................GAUUCGG.AUAGCGACACGGCCCAAUAUU....GAGGU
NZ_AKXW01000019.1/57344-57294               CGUGUGGUGUUCAG.C....................AUA................................GAACUGG.AUAGCGACACGGCCUAUAAAU....GAGGU
NZ_AJYL01000130.1/139283-139333             CGUGUGGUGUUCAG.C....................AUA................................GAACUGG.AUAGCGACACGGCCUAUAAAU....GAGGU
NZ_AUGM01000007.1/231862-231812             CGUGUGGUGUCCGG.C....................UUU................................GAAUCGG.AUAGCGACACGGCCUUUGAUU....GAGGU
NZ_JXOK01000076.1/101239-101190             CGUGUGGUGUGCGG.C....................AUA................................GACUCGU.AUAGCGACACGGCCUACUUU.....GAGGU
NZ_JZAM01000160.1/49297-49246               CGUGUGGUGUGCGG.C....................AAAG...............................G.CUCGU.AUAGCGACACGGCCUACUAUUU...GAGGU
NZ_JMCF01000037.1/19898-19847               CGUGUGGUGUGCGG.C....................AAAG...............................G.CUCGU.AUAGCGACACGGCCUACUAUUU...GAGGU
NZ_JMCH01000025.1/16370-16421               CGUGUGGUGUGCGG.C....................AAAG...............................G.CUCGU.AUAGCGACACGGCCUACUAUUU...GAGGU
NC_014965.1/326873-326924                   CGUGUGGUGUGCGG.C....................AAAG...............................G.CUCGU.AUAGCGACACGGCCUACUAUUU...GAGGU
NZ_BAOJ01000037.1/34285-34235               CGUGUGGUGUACGGCU....................UUG................................A.UUCGU.AUAGCGACACGGCCUACUAUU....GAGGU
NZ_BAOB01000011.1/28481-28531               CGUGUGGUGUGCGGCU....................UUG................................A.UUCGU.AUAGCGACACGGCCUACUAUU....GAGGU
NZ_AFAJ01000015.1/3027-3077                 CGUGUGGUGUACGG.C....................UUA................................GAUUCGU.AUAGCGACACGGCCUACUAUU....GAGGU
NZ_BAOI01000078.1/79201-79151               CGUGUGGUGUGCGG.C....................AUA................................GAUUCGU.AUAGCGACACGGCCUACUAUU....GAGGU
NZ_BBLF01000022.1/27647-27697               CGUGUGGUGUGCGG.C....................UUA................................GACUCGU.AUAGCGACACGGCCUACUAUU....GAGGU
NZ_BBKZ01000028.1/303783-303733             CGUGUGGUGUGCGG.C....................UUA................................GACUCGU.AUAGCGACACGGCCUACUAUU....GAGGU
NZ_BBLD01000021.1/69972-69922               CGUGUGGUGUGCGG.C....................UUA................................GACUCGU.AUAGCGACACGGCCUACUAUU....GAGGU
NZ_ATFJ01000038.1/148901-148951             CGUGUGGUGUGCGG.C....................UUA................................GACUCGU.AUAGCGACACGGCCUACUAUU....GAGGU
NZ_BAOA01000021.1/69740-69790               CGUGUGGUGUGCGG.C....................UUA................................GACUCGU.AUAGCGACACGGCCUACUAUU....GAGGU
NZ_AWMB01000121.1/5724-5674                 CGUGUGGUGUGCGG.C....................UUA................................GAUUCGU.AUAGCGACACGGCCUACUAUU....GAGGU
NZ_LFZC01000032.1/106376-106326             CGUGUGGUGUGCGG.C....................UUA................................GAUUCGU.AUAGCGACACGGCCUACUAUU....GAGGU
NZ_AVPW01000029.1/19681-19731               CGUGUGGUGUGCGG.C....................UUA................................GAUUCGU.AUAGCGACACGGCCUACUAUU....GAGGU
NZ_AOOW01000293.1/7296-7346                 CGUGUGGUGUGCGG.C....................UUA................................GAUUCGU.AUAGCGACACGGCCUACUAUU....GAGGU
NZ_AWLU01000147.1/8348-8398                 CGUGUGGUGUGCGG.C....................UUA................................GAUUCGU.AUAGCGACACGGCCUACUAUU....GAGGU
NZ_BBLE01000010.1/164226-164276             CGUGUGGUGUGCGG.C....................UUA................................GAUUCGU.AUAGCGACACGGCCUACUAUU....GAGGU
GSLSAS_GLMUJHB02HDDBS/419-469               CGUGUGGUGUGCGG.C....................UUA................................GAUUCGU.AUAGCGACACGGCCUACUAUU....GAGGU
NZ_AWJJ01000001.1/5723-5673                 CGUGUGGUGUGCGG.C....................UUA................................GAUUCGU.AUAGCGACACGGCCUACUAUU....GAGGU
NZ_BBLC01000048.1/223563-223613             CGUGUGGUGUGCGG.C....................UUA................................GAUUCGU.AUAGCGACACGGCCUACUAUU....GAGGU
NZ_AWMJ01000046.1/14638-14688               CGUGUGGUGUGCGG.C....................UUA................................GAUUCGU.AUAGCGACACGGCCUACUAUU....GAGGU
NZ_AWHL01000001.1/14454-14404               CGUGUGGUGUGCGG.C....................UUA................................GAUUCGU.AUAGCGACACGGCCUACUAUU....GAGGU
NZ_BAVJ01000011.1/245390-245440             CGUGUGGUGUGCGG.C....................UUA................................GAUUCGU.AUAGCGACACGGCCUACUAUU....GAGGU
NZ_BAOD01000009.1/112541-112591             CGUGUGGUGUGCGG.C....................UUA................................GACUCGU.AUAGCGACACGGCCUACAAUU....GAGGU
NZ_JPRD01000041.1/10157-10207               CGUGUGGUGUGCGG.C....................UUA................................GACUCGU.AUAGCGACACGGCCUACAAUU....GAGGU
NC_022269.1/2006268-2006218                 CGUGUGGUGUGCGG.C....................UUA................................GAUUCGU.AUAGCGACACGGCCUACAAUU....GAGGU
NZ_JPRC01000010.1/104312-104362             CGUGUGGUGUGCGG.C....................UUA................................GAUUCGU.AUAGCGACACGGCCUACAAUU....GAGGU
NZ_JH976131.1/290388-290338                 CGUGUGGUGUGCGG.C....................UUA................................GAUUCGU.AUAGCGACACGGCCUACAAUU....GAGGU
CEUP01099403.1/1243-1293                    CGUGUGGUGUGCGG.C....................UUA................................GAUUCGU.AUAGCGACACGGCCUACAAUU....GAGGU
NZ_ABGR01000076.1/1750-1800                 CGUGUGGUGUGCGG.C....................AUA................................GAUUCGU.AUAGCGACACGGCCUACAAUU....GAGGU
NZ_AJZF01000019.1/83395-83443               CGUGUGGUGUGCGG.C....................UUA................................GAAUCGU.AUAGCGACACGGCCUACUU......GAGGU
NZ_AIDB01000019.1/153914-153866             CGUGUGGUGUGCGG.C....................UUA................................GAAUCGU.AUAGCGACACGGCCUACUU......GAGGU
NZ_AIDQ01000003.1/64827-64779               CGUGUGGUGUGCGG.C....................UUA................................GAAUCGU.AUAGCGACACGGCCUACUU......GAGGU
NZ_AJZE01000045.1/868-820                   CGUGUGGUGUGCGG.C....................UUA................................GAAUCGU.AUAGCGACACGGCCUACUU......GAGGU
NZ_AIDN01000109.1/154821-154773             CGUGUGGUGUGCGG.C....................UUA................................GAAUCGU.AUAGCGACACGGCCUACUU......GAGGU
NZ_LAUM01000025.1/7503-7455                 CGUGUGGUGUGCGG.C....................UUA................................GAAUCGU.AUAGCGACACGGCCUACUU......GAGGU
NZ_CCKB01000054.1/64767-64719               CGUGUGGUGUGCGG.C....................UUA................................GAAUCGU.AUAGCGACACGGCCUACUU......GAGGU
NZ_AAZW01000016.1/72717-72765               CGUGUGGUGUGCGG.C....................UUA................................GAAUCGU.AUAGCGACACGGCCUACUU......GAGGU
NZ_CCKL01000023.1/71200-71152               CGUGUGGUGUGCGG.C....................UUA................................GAAUCGU.AUAGCGACACGGCCUACUU......GAGGU
CEUP01012127.1/372-324                      CGUGUGGUGUGCGG.C....................UUA................................GAAUCGU.AUAGCGACACGGCCUACUU......GAGGU
NZ_AJZD01000142.1/7513-7465                 CGUGUGGUGUGCGG.C....................UUA................................GAAUCGU.AUAGCGACACGGCCUACUU......GAGGU
NZ_AJYX01000051.1/64615-64567               CGUGUGGUGUGCGG.C....................UUA................................GAAUCGU.AUAGCGACACGGCCUACUU......GAGGU
JGI24025J20009_10090133/649-601             CGUGUGGUGUGCGG.C....................UUA................................GAAUCGU.AUAGCGACACGGCCUACUU......GAGGU
NZ_CVNE01000009.1/88422-88470               CGUGUGGUGUGCGG.C....................UUA................................GAAUCGC.AUAGCGACACGGCCUACUU......GAGGU
AYRE01002890.1/135-183                      CGUGUGGUGUACGG.C....................UUA................................GAAUCGU.AUAGCGACACGGCCUACUU......GAGGU
NZ_LCYF01000005.1/152582-152635             CGUGUGGUGUCCGG.C....................AUUA...............................GAAUCGG.AUAGCGACACGGCCUAAACUAUU..AAGGU
NC_011184.1/2565485-2565432                 CGUGUGGUGUCCGG.C....................AUUA...............................GAAUCGG.AUAGCGACACGGCCUAAACUAUU..AAGGU
NZ_AJYV01000135.1/15084-15133               CGUGUGGUGUCCGGCU....................UCG................................A.UUCGG.AUAGCGACGCGGCCCAAUUU.....GAGGU
NZ_AJYW01000134.1/56037-55990               CGUGUGGUGUCCGG.C....................UUA................................GAUUCGG.AUGGCGACACGGCCUAAC.......GAGGU
NZ_AEIU01000066.1/8794-8742                 CGUGUGGUGUCCGG.C....................AAA................................GAAUCGG.AUAGCGACACGGCCUAUAUUUUA..GAGGU
NZ_JXXU01000034.1/24784-24834               CGUGUGGUGUCCGG.C....................AUA................................GAAUCGG.AUAGCGACACGGCCUAUUUUA....GAGGU
NZ_AEQS01000202.1/30435-30385               CGUGUGGUGUCCGG.C....................UUA................................GAAUCGG.AUAGCGACACGGCCUAUUUUA....GAGGU
NZ_JPQB01000026.1/151183-151133             CGUGUGGUGUCCGG.C....................UUA................................GAAUCGG.AUAGCGACACGGCCUAUUUUA....GAGGU
JQGR01000570.1/2317-2267                    CGUGUGGUGUCCGG.C....................UUA................................GAAUCGG.AUAGCGACACGGCCUAUAUAU....GAGGU
ASRM01000514.1/1915-1965                    CGUGUGGUGUCCGG.C....................UUA................................GAAUCGG.AUGGCGACACGGCCUAUAUAU....GAGGU
NZ_ADAJ01000008.1/2127116-2127169           CGUGUGGUGUCCGA.C....................GACAAUC............................GAUUCGG.AUGGCGACACGGCCUAAAUU.....GAGGU
NZ_ACZT01000021.1/188396-188449             CGUGUGGUGUCCGA.C....................GACAAUC............................GAUUCGG.AUGGCGACACGGCCUAAAUU.....GAGGU
NZ_ACFQ01000008.1/82042-81989               CGUGUGGUGUCCGA.C....................GACAAUC............................GAUUCGG.AUGGCGACACGGCCUAAAUU.....GAGGU
NZ_AOMO01000029.1/84099-84046               CGUGUGGUGUCCGA.C....................GACAAUC............................GAUUCGG.AUGGCGACACGGCCUAAAUU.....GAGGU
NZ_AAUT01000067.1/679-626                   CGUGUGGUGUCCGA.C....................GACAAUC............................GAUUCGG.AUGGCGACACGGCCUAAAUU.....GAGGU
NC_014541.1/3979465-3979416                 CGUGUGGUGUCCGG.C....................AUA................................GAAUCGG.AUAGCGACACGGCCUAAUUU.....GAGGU
NZ_AEVT01000072.1/1849-1800                 CGUGUGGUGUCCGG.C....................UUA................................GAUUCGG.AUAGCGACACGGCCUAUAUA.....GAGGU
NZ_LFWL01000062.1/184291-184340             CGUGUGGUGUCCGG.C....................UCA................................GAUUCGG.AUAGCGACACGGCCCAAUUU.....GAGGU
NZ_ACZV01000005.1/2348491-2348540           CGUGUGGUGUCCGG.C....................UUA................................GAUUCGG.AUAGCGACACGGCCUAAUUU.....GAGGU
NZ_BBJY01000009.1/86132-86083               CGUGUGGUGUCCGG.C....................UCA................................GAUUCGG.AUAGCGACACGGCCUAAUUU.....GAGGU
CEGC01006263.1/190-141                      CGUGUGGUGUCCGG.C....................UCA................................GAUUCGG.AUAGCGACACGGCCUAAUUU.....GAGGU
NZ_JTLH01000041.1/156463-156512             CGUGUGGUGUCCGG.C....................AUA................................GAUUCGG.AUAGCGACGCGGCCCAAUUU.....GAGGU
NZ_AJYO01000176.1/32585-32634               CGUGUGGUGUCCGG.C....................AUA................................GAAUCGG.AUAGCGACACGGCCUAAAUU.....GAGGU
NZ_AJYN01000189.1/32671-32720               CGUGUGGUGUCCGG.C....................AUA................................GAAUCGG.AUAGCGACACGGCCUAAAUU.....GAGGU
NZ_CAOC01000112.1/87830-87879               CGUGUGGUGUCCGG.C....................AUA................................GAAUCGG.AUAGCGACACGGCCCAAUUU.....GAGGU
NZ_JYJP01000116.1/87552-87503               CGUGUGGUGUCCGG.C....................AUA................................GAAUCGG.AUGGCGACACGGCCCAAUUU.....GAGGU
NZ_JXBJ01000020.1/64370-64420               CGUGUGGUGUCCGG.C....................UAA................................GAUUCGG.AUAGCGACACGGCCUAUAUUA....GAGGU
NZ_JWLV01000015.1/63119-63169               CGUGUGGUGUCCGG.C....................UAA................................GAUUCGG.AUAGCGACACGGCCUAUAUUA....GAGGU
NZ_LHPJ01000014.1/9210-9160                 CGUGUGGUGUCCGG.C....................CAA................................GAUUCGG.AUAGCGACACGGCCUAUAUUA....GAGGU
NZ_JXXV01000019.1/9082-9031                 CGUGUGGUGUCCGG.C....................UUA................................GAAUCGG.AUAGCGACACGGCCUAUACAUA...GAGGU
NZ_AEVS01000038.1/4830-4881                 CGUGUGGUGUCCGG.C....................UUA................................GAAUCGG.AUAGCGACACGGCCUAUAUUCA...GAGGU
NZ_JONH01000021.1/58049-58100               CGUGUGGUGUCCGG.C....................UUA................................GAAUCGG.AUAGCGACACGGCCUAUAUUCA...GAGGU
NZ_LBLS01000010.1/9548-9497                 CGUGUGGUGUCCGG.C....................UUA................................GAAUCGG.AUAGCGACACGGCCUAUAUUUA...GAGGU
NZ_AFWI01000035.1/9169-9118                 CGUGUGGUGUCCGG.C....................UUA................................GAAUCGG.AUAGCGACACGGCCUAUAUUUA...GAGGU
NZ_JRWQ01000006.1/11627-11576               CGUGUGGUGUCCGG.C....................AUA................................GAAUCGG.AUAGCGACACGGCCUAUAUUUA...GAGGU
NZ_LHPI01000017.1/58937-58988               CGUGUGGUGUCCGG.C....................UAA................................GAUUCGG.AUAGCGACACGGCCUAUAUUUA...GAGGU
2231812703/323-274                          CGUGUGGUGUCCGA.C....................GUU................................GAUUCGG.AUAGCGACACGGCCUAAAUU.....GAGGU
NZ_ASXT01000003.1/178429-178478             CGUGUGGUGUCCGA.C....................GUU................................GAUUCGG.AUAGCGACACGGCCUAAAUU.....GAGGU
NC_016602.1/611055-611006                   CGUGUGGUGUCCGA.C....................AUU................................GAUUCGG.AUAGCGACACGGCCUAAAUU.....GAGGU
NZ_ADBD01000005.1/179408-179459             CGUGUGGUGUCCGA.C....................GAAUC..............................GAUUCGG.AUGGCGACACGGCCUAAAUU.....GAGGU
NZ_JTKI01000012.1/137514-137562             CGUGUGGUGUCCGG.C....................UUA................................GAUUCGG.AUAGCGACACGGCCUAUUU......GAGGU
NZ_AFWE01000063.1/23847-23799               CGUGUGGUGUCCGG.C....................UUA................................GAUUCGG.AUAGCGACACGGCCUAUUU......GAGGU
NZ_AFWF01000319.1/14236-14188               CGUGUGGUGUCCGG.C....................UUA................................GAUUCGG.AUAGCGACACGGCCUAUUU......GAGGU
NZ_LN554846.1/373049-373100                 CGUGUGGUGUUCGG.C....................UUA................................GAUUCGG.AUAGCGACACGGCCUAAAUUAU...AAGGU
NC_011312.1/2970876-2970927                 CGUGUGGUGUCCGG.C....................UUA................................GAUUCGG.AUGGCGACACGGCCUAAAUUAU...AAGGU
CEPX01402402.1/28-76                        CGUGUGGUGUCCGG.C....................UUA................................GAAUCGG.AUGGCGACACGGCCUAAUU......GAGGU
NZ_AJZM01000039.1/89281-89329               CGUGUGGUGUCCGG.C....................UUA................................GAAUCGG.AUGGCGACACGGCCUAAUU......GAGGU
CEUP01013542.1/1403-1451                    CGUGUGGUGUCCGG.C....................UUA................................GAAUCGG.AUGGCGACACGGCCUAAUU......GAGGU
NZ_AJZO01000189.1/107060-107012             CGUGUGGUGUCCGG.C....................UUA................................GAAUCGG.AUGGCGACGCGGCCUAAUU......GAGGU
CEUP01002391.1/3518-3569                    CGUGUGGUGUCCGG.C....................AUA................................GAAUCGG.AUGGCGACACGGCCCAUAUAUU...GAGGU
NZ_ABCH01000012.1/28236-28185               CGUGUGGUGUCCGG.C....................UUA................................GAAUCGG.AUGGCGACACGGCCUAAACUUU...GAGGU
NZ_BBMR01000011.1/93746-93798               CGUGUGGUGUCCGG.C....................UUA................................GAAUCGG.AUGGCGACACGGCCUAAAUUAUU..GAGGU
NZ_BBMT01000020.1/8867-8919                 CGUGUGGUGUCCGG.C....................UUA................................GAAUCGG.AUGGCGACACGGCCUAAAUUAUU..GAGGU
NZ_ACZO01000005.1/90681-90631               CGUGUGGUGUCCGG.C....................AUU................................GAUCCGG.AUAGCGACGCGGCCUACAUUU....GAGGU
NZ_CQDS01000022.1/45976-46030               CGUGUGGUGUCUGG.C....................GGAACAGG...........................G..CUGG.AUAGCGACACGGCCUAAAUAUA...GAGGU
NZ_CQBU01000019.1/10230-10176               CGUGUGGUGUCUGG.C....................GGAACAGG...........................G..CUGG.AUAGCGACACGGCCUAAAUAUA...GAGGU
NZ_HE997650.1/43162-43216                   CGUGUGGUGUCUGG.C....................GAAUCAGG...........................G..CUGG.AUAGCGACACGGCCUAAAUAUA...GAGGU
NZ_CQEN01000012.1/112641-112587             CGUGUGGUGUCUGG.C....................GAAACAGG...........................G..CUGG.AUAGCGACACGGCCUAAAUAUA...GAGGU
NZ_CQBH01000009.1/43447-43501               CGUGUGGUGUCUGG.C....................GAAACAGG...........................G..CUGG.AUAGCGACACGGCCUAAAUAUA...GAGGU
NZ_CPYY01000014.1/33557-33503               CGUGUGGUGUCUGG.C....................GAAACAGG...........................G..CUGG.AUAGCGACACGGCCUAAAUAUA...GAGGU
NZ_CQAZ01000031.1/21873-21927               CGUGUGGUGUCUGG.C....................GGAACAGG...........................G..CUGG.AUAGCGACACGGCCUAAAUAUA...GAGGU
NZ_CQDT01000005.1/35538-35484               CGUGUGGUGUCUGG.C....................GGAACAGG...........................G..CUGG.AUAGCGACACGGCCUAAAUAUA...GAGGU
NZ_CPWN01000012.1/35062-35008               CGUGUGGUGUCUGG.C....................GGAACAGG...........................G..CUGG.AUAGCGACACGGCCUAAAUAUA...GAGGU
NZ_AALE02000018.1/75774-75828               CGUGUGGUGUCUGG.C....................GGAACAGG...........................G..CUGG.AUAGCGACACGGCCUAAAUAUA...GAGGU
NZ_CQBG01000011.1/36689-36635               CGUGUGGUGUCUGG.C....................GGAACAGG...........................G..CUGG.AUAGCGACACGGCCUAAAUAUA...GAGGU
NZ_CQBX01000015.1/103415-103469             CGUGUGGUGUCUGG.C....................GGAACAGG...........................G..CUGG.AUAGCGACACGGCCUAAAUAUA...GAGGU
NZ_BAYT01000033.1/32851-32903               CGCGUGGUGUCUGG.C....................GGAAAAGG...........................G..CCGG.AUAGCGACGCGGCCUUAACA.....GAGGU
NZ_BAYU01000006.1/32953-33005               CGCGUGGUGUCUGG.C....................GGAAAAGG...........................G..CCGG.AUAGCGACGCGGCCUUAACA.....GAGGU
NC_012779.2/3684424-3684476                 CGCGUGGUGUCUGG.C....................GGAAAAGG...........................G..CCGG.AUAGCGACGCGGCCUUAACA.....GAGGU
NZ_AFJG01000032.1/21708-21760               CGCGUGGUGUCUGG.C....................GGAAGAGG...........................G..CCGG.AUAGCGACGCGGCCUUAAUA.....GAGGU
NZ_BAUC01000010.1/117607-117555             CGCGUGGUGUCUGG.C....................GGAAGAGG...........................G..CCGG.AUAGCGACGCGGCCUUAACA.....GAGGU
NZ_GG739637.1/235527-235475                 CGCGUGGUGUCUGG.C....................GGAAGAGG...........................G..CCGG.AUAGCGACGCGGCCUUAACA.....GAGGU
NZ_CQEH01000017.1/39180-39127               CGUGUGGUGUCUGG.C....................GGAACAGG...........................G..CUGG.AUAGCGACACGGCCUAAUAUA....GAGGU
NC_008800.1/120155-120208                   CGUGUGGUGUCUGG.C....................GGAACAGG...........................G..CUGG.AUAGCGACACGGCCUAAUAUA....GAGGU
NZ_CQAX01000010.1/122176-122229             CGUGUGGUGUCUGG.C....................GGAACAGG...........................G..CUGG.AUAGCGACACGGCCUAAUAUA....GAGGU
NZ_ASHT01000043.1/36650-36597               CGUGUGGUGUCUGG.C....................GGAACAGG...........................G..CUGG.AUAGCGACACGGCCUAAUAUA....GAGGU
NZ_ADPS01000326.1/13715-13768               CGUGUGGUGUCUGG.C....................GGAACAGG...........................G..CUGG.AUAGCGACACGGCCUAAUAUA....GAGGU
NZ_CP009781.1/2568066-2568013               CGUGUGGUGUCUGG.C....................GGAACAGG...........................G..CUGG.AUAGCGACACGGCCUAAUAUA....GAGGU
NZ_CPYD01000015.1/93996-94049               CGUGUGGUGUCUGG.C....................GGAACAGG...........................G..CUGG.AUAGCGACACGGCCUAAAUUA....GAGGU
NZ_CP009539.1/2020716-2020663               CGUGUGGUGUCUGG.C....................GGAACAGG...........................G..CUGG.AUAGCGACACGGCCUUAAUUA....GAGGU
NZ_APMV01000013.1/179089-179142             CGUGUGGUGUCUGG.C....................GGAACAGG...........................G..CCGG.AUAGCGACGCGGCCUUAAACA....GAGGU
NZ_JSYG01000017.1/181093-181146             CGUGUGGUGUCUGG.C....................GGAAUAGG...........................G..CCGG.AUAGCGACGCGGCCUUAAACA....GAGGU
NZ_AWXH01000002.1/14589-14536               CGUGUGGUGUCUGG.C....................GGAAUAGG...........................G..CUGG.AUAGCGACACGGCCUUAAACA....GAGGU
HBC_scaff_10311262/789-736                  CGUGUGGUGUCUGG.C....................GGAAUAGG...........................G..CUGG.AUAGCGACACGGCCUUAAUCA....GAGGU
NZ_JIBQ01000013.1/129634-129687             CGUGUGGUGUCUGG.C....................GGAAUAGG...........................G..CUGG.AUAGCGACACGGCCUUAAUCA....GAGGU
NZ_JXBN01000033.1/48158-48211               CGUGUGGUGUCUGG.C....................GGAACAGG...........................G..CUGG.AUAGCGACACGGCCUUAAACA....GAGGU
NZ_APWM01000030.1/26292-26345               CGUGUGGUGUCUGG.C....................GGAACAGG...........................G..CCGG.AUAGCGACACGGCCUUAAACA....GAGGU
NZ_CM001974.1/156157-156210                 CGUGUGGUGUCUGG.C....................GGAACAGG...........................G..CCGG.AUAGCGACACGGCCUUAAACA....GAGGU
NZ_CM001981.1/138095-138148                 CGUGUGGUGUCUGG.C....................GGAACAGG...........................G..CCGG.AUAGCGACACGGCCUUAAACA....GAGGU
NZ_CM001982.1/212261-212314                 CGUGUGGUGUCUGG.C....................GGAACAGG...........................G..CCGG.AUAGCGACACGGCCUUAAACA....GAGGU
NZ_CM001976.1/246468-246521                 CGUGUGGUGUCUGG.C....................GGAACAGG...........................G..CCGG.AUAGCGACACGGCCUUAAACA....GAGGU
NZ_JSYH01000045.1/149402-149455             CGUGUGGUGUCUGG.C....................GGAACAGG...........................G..CCGG.AUAGCGACACGGCCUUAAACA....GAGGU
NZ_CM001975.1/190423-190476                 CGUGUGGUGUCUGG.C....................GGAACAAG...........................G..CUGG.AUAGCGACGCGGCCUUAAACA....GAGGU
NZ_FO704550.1/206252-206305                 CGUGUGGUGUCUGG.C....................GGUCACAAG..........................G..CUGG.AUAGCGACACGGCCUGAACA.....GAGGU
NZ_FO704551.1/3528869-3528816               CGUGUGGUGUCUGG.C....................GAUAACAAG..........................G..CUGG.AUAGCGACACGGCCUGAACA.....GAGGU
NC_013892.1/4104240-4104187                 CGUGUGGUGUCUGG.C....................GGCAACAAG..........................G..CUGG.AUAGCGACACGGCCUUAACA.....GAGGU
NZ_HG427595.1/21398-21451                   CGUGUGGUGUCUGG.C....................GGCAACAAG..........................G..CUGG.AUAGCGACACGGCCUUAACA.....GAGGU
NZ_HG427126.1/7746-7693                     CGUGUGGUGUCUGG.C....................GGCAACAAG..........................G..CUGG.AUAGCGACACGGCCUUAACA.....GAGGU
NZ_CBXF010000099.1/173156-173209            CGUGUGGUAUCUGG.C....................GGCAACAGG..........................G..CUGG.AUGGCGACACGGCCUUAACA.....GAGGU
NZ_CBXE010000012.1/24443-24390              CGUGUGGUGUCUGG.C....................GGCGAUAGG..........................G..CUGG.AUAGCGACGCGACCUUAACA.....GAGGU
NZ_LFCV01000027.1/4729-4676                 CGUGUGGUGUCUGG.C....................GGCAACAGG..........................G..CUGG.AUAGCGACACGGCCUGAACA.....GAGGU
NZ_JTHK01000060.1/23322-23269               CGUGUGGUGUCUGG.C....................GGCUAUAGG..........................G..CUGG.AUAGCGACACGGCCUUAACA.....GAGGU
NZ_CCWM01000116.1/16700-16753               CGUGUGGUGUCUGG.C....................GGCAAUAGG..........................G..CUGG.AUAGCGACACGGCCUUAACA.....GAGGU
NZ_JQOC01000024.1/35411-35358               CGUGUGGUGUCUGG.C....................GGCAACAGG..........................G..CUGG.AUAGCGACGCGGCCUUAACA.....GAGGU
NZ_JXSK01000009.1/70770-70717               CGUGUGGUGUCUGG.C....................GGCAACAAG..........................G..CUGG.AUAGCGACACGGCCUUAACA.....GAGGU
NZ_AZAB02000203.1/35364-35311               CGUGUGGUGUCUGG.C....................GGCAACAGG..........................G..CUGG.AUAGCGACACGGCCUUAACA.....GAGGU
NZ_JFGV01000042.1/14184-14131               CGUGUGGUGUCUGG.C....................GGCAACAGG..........................G..CUGG.AUAGCGACACGGCCUUAACA.....GAGGU
NZ_CP011104.1/1726439-1726386               CGUGUGGUGUCUGG.C....................GGCAACAGG..........................G..CUGG.AUAGCGACACGGCCUUAACA.....GAGGU
NZ_AUXQ01000046.1/22142-22195               CGUGUGGUGUCUGG.C....................GGCAACAGG..........................G..CUGG.AUAGCGACACGGCCUUAACA.....GAGGU
NC_005126.1/5539908-5539855                 CGUGUGGUGUCUGG.C....................GGCAACAGG..........................G..CUGG.AUAGCGACACGGCCUUAACA.....GAGGU
NZ_AYSJ01000007.1/43299-43352               CGUGUGGUGUCUGG.C....................GGCAACAGG..........................G..CUGG.AUAGCGACACGGCCUUAACA.....GAGGU
NZ_AYKS02000100.1/30017-29965               CGUGUGGUGUCUGG.C....................GGAACACG...........................G..CUGG.AUAGCGACACGGCCUUAACU.....GAGGU
NZ_JRMH01000002.1/333539-333487             CGUGUGGUGUCUGG.C....................GGAACAAG...........................G..CUGG.AUAGCGACACGGCCUUAACA.....GAGGU
NZ_JSXC01000044.1/17660-17608               CGUGUGGUGUCUGG.C....................GGAACAAG...........................G..CUGG.AUAGCGACACGGCCUUAACA.....GAGGU
NZ_CM001841.1/187089-187141                 CGUGUGGUGUCUGG.C....................GGAACAAG...........................G..CUGG.AUAGCGACACGGCCUUAACA.....GAGGU
NZ_JQEI01000010.1/16683-16735               CGUGUGGUGUCUGG.C....................GAAACAGG...........................G..CUGG.AUAGCGACACGGCCUUAACA.....GAGGU
NZ_CM001857.1/4364511-4364459               CGUGUGGUGUCUGG.C....................GGAAAAGG...........................G..CUGG.AUAGCGACACGGCCUUAACA.....GAGGU
NZ_CP011254.1/1590388-1590336               CGUGUGGUGUCUGG.C....................GGAACAGG...........................G..CUGG.AUAGCGACACGGCCUUAACU.....GAGGU
NZ_AODU01000021.1/23353-23301               CGUGUGGUGUCUGG.C....................GGAACAGG...........................G..CUGG.AUAGCGACACGGCCUUAACA.....GAGGU
NZ_JENG01000020.1/33412-33464               CGUGUGGUGUCUGG.C....................GGAACAGG...........................G..CUGG.AUAGCGACACGGCCUUAACA.....GAGGU
NZ_KB933471.1/739413-739465                 CGUGUGGUGUCUGG.C....................GGAACAGG...........................G..CUGG.AUAGCGACACGGCCUUAACA.....GAGGU
NC_017845.1/210989-211041                   CGUGUGGUGUCUGG.C....................GGAACAGG...........................G..CUGG.AUAGCGACACGGCCUUAACA.....GAGGU
NZ_AKVS01000042.1/29133-29185               CGUGUGGUGUCUGG.C....................GGAACAGG...........................G..CUGG.AUAGCGACACGGCCUUAACA.....GAGGU
NZ_JQOF01000004.1/276707-276759             CGUGUGGUGUCUGG.C....................GGAACAGG...........................G..CUGG.AUAGCGACACGGCCUUAACA.....GAGGU
NZ_CGIG01000001.1/1386796-1386744           CGUGUGGUGUCUGG.C....................GGAACAGG...........................G..CUGG.AUAGCGACACGGCCUUAACA.....GAGGU
NZ_CM001230.1/4603649-4603597               CGUGUGGUGUCUGG.C....................GGAACAGG...........................G..CUGG.AUAGCGACACGGCCUUAACA.....GAGGU
NZ_CM001983.1/176356-176408                 CGUGUGGUGUCUGG.C....................GGAACAGG...........................G..CUGG.AUAGCGACACGGCCUUAACA.....GAGGU
NZ_JQHM01000017.1/44048-44100               CGUGUGGUGUCUGG.C....................GGAACAGG...........................G..CUGG.AUAGCGACACGGCCUUAACA.....GAGGU
NZ_JUJI01000017.1/23832-23780               CGUGUGGUGUCUGG.C....................GGAACAGG...........................G..CUGG.AUAGCGACACGGCCUUAACA.....GAGGU
JGI26054J46599_1244098/95-147               CGUGUGGUGUCUGG.C....................GAAACAGG...........................G..CUGG.AUAGCGACACGGCCUUAACU.....GAGGU
AEQT01000902.1/25741-25689                  CGUGUGGUGUCUGG.C....................GAAACAGG...........................G..CUGG.AUAGCGACACGGCCUUAACU.....GAGGU
F76GVBA01EWCUB/406-458                      CGUGUGGUGUCUGG.C....................GAAACAGG...........................G..CUGG.AUAGCGACACGGCCUUAACU.....GAGGU
CLOF_contig22543/3049-3101                  CGUGUGGUGUCUGG.C....................GAAACAGG...........................G..CUGG.AUAGCGACACGGCCUUAACU.....GAGGU
NZ_AJTB01000062.1/34460-34512               CGUGUGGUGUCUGG.C....................GAAACAGG...........................G..CUGG.AUAGCGACACGGCCUUAACU.....GAGGU
NZ_CCES01000004.1/27914-27862               CGUGUGGUGUCUGG.C....................GAAACAGG...........................G..CUGG.AUAGCGACACGGCCUUAACU.....GAGGU
NZ_GL636109.1/16479-16427                   CGUGUGGUGUCUGG.C....................GAAACAGG...........................G..CUGG.AUAGCGACACGGCCUUAACU.....GAGGU
NZ_JGVP01000045.1/1623-1571                 CGUGUGGUGUCUGG.C....................GAAACAGG...........................G..CUGG.AUAGCGACACGGCCUUAACU.....GAGGU
NZ_GG753567.1/1210885-1210833               CGUGUGGUGUCUGG.C....................GAAACAGG...........................G..CUGG.AUAGCGACACGGCCUUAACU.....GAGGU
NZ_ARWD01000001.1/5361904-5361852           CGUGUGGUGUCUGG.C....................GAAACAGG...........................G..CUGG.AUAGCGACACGGCCUUAACU.....GAGGU
NC_009832.1/5307340-5307288                 CGUGUGGUGUCUGG.C....................GAAACAGG...........................G..CUGG.AUAGCGACACGGCCUUAACU.....GAGGU
JGI24735J21928_10403343/113-61              CGUGUGGUGUCUGG.C....................GAAACAGG...........................G..CUGG.AUAGCGACACGGCCUUAACU.....GAGGU
DPOL_contig07438/12704-12652                CGUGUGGUGUCUGG.C....................GAAACAGG...........................G..CUGG.AUAGCGACACGGCCUUAACU.....GAGGU
NZ_ATOH01000018.1/95385-95437               CGUGUGGUGUCUGG.C....................GAAACAGG...........................G..CUGG.AUAGCGACACGGCCUUAACU.....GAGGU
NC_015566.1/5290302-5290250                 CGUGUGGUGUCUGG.C....................GAAACAGG...........................G..CUGG.AUAGCGACACGGCCUUAACU.....GAGGU
NC_020064.1/4697421-4697369                 CGUGUGGUGUCUGG.C....................GAAACAGG...........................G..CUGG.AUAGCGACACGGCCUUAACU.....GAGGU
NZ_CP011642.1/2708667-2708719               CGUGUGGUGUCUGG.C....................GAAACAGG...........................G..CUGG.AUAGCGACACGGCCUUAACU.....GAGGU
NZ_JPSO01000025.1/24470-24418               CGUGUGGUGUCUGG.C....................GGAACAGG...........................G..CUGG.AUAGCGACACGGCCUUAACU.....GAGGU
NZ_AODT01000022.1/23586-23534               CGUGUGGUGUCUGG.C....................GGAACAGG...........................G..CUGG.AUAGCGACACGGCCUUAACU.....GAGGU
NZ_JUJR01000004.1/26044-25992               CGUGUGGUGUCUGG.C....................GGAACAGG...........................G..CUGG.AUAGCGACACGGCCUUAACU.....GAGGU
NZ_JUJS01000003.1/792139-792087             CGUGUGGUGUCUGG.C....................GGAACAGG...........................G..CUGG.AUAGCGACACGGCCUUAACU.....GAGGU
NC_012917.1/199661-199713                   CGUGUGGUGUCUGG.C....................GGAACAGG...........................G..CUGG.AUAGCGACACGGCCUUAACU.....GAGGU
NZ_JPSM01000001.1/24461-24409               CGUGUGGUGUCUGG.C....................GGAACAGG...........................G..CUGG.AUAGCGACACGGCCUUAACU.....GAGGU
NZ_JUJJ01000011.1/24104-24052               CGUGUGGUGUCUGG.C....................GGAACAGG...........................G..CUGG.AUAGCGACACGGCCUUAACU.....GAGGU
NZ_ABVY01000037.1/14362-14310               CGUGUGGUGUCUGG.C....................GGAACAGG...........................G..CUGG.AUAGCGACACGGCCUUAACU.....GAGGU
NZ_CP007044.2/1090545-1090597               CGUGUGGUGUCUGG.C....................GGAACAGG...........................G..CUGG.AUAGCGACACGGCCUUAACU.....GAGGU
NZ_JUJO01000019.1/24319-24267               CGUGUGGUGUCUGG.C....................GGAACAGG...........................G..CUGG.AUAGCGACACGGCCUUAACU.....GAGGU
NZ_JUJP01000007.1/25212-25160               CGUGUGGUGUCUGG.C....................GGAACAGG...........................G..CUGG.AUAGCGACACGGCCUUAACU.....GAGGU
NZ_AYMN01000039.1/151302-151354             CGUGUGGUGUCUGG.C....................GGAACAGG...........................G..CUGG.AUAGCGACACGGCCUUAACU.....GAGGU
NC_012962.1/4916832-4916778                 CGUGUGGUGUCUGG.C....................GGCAACAGG..........................G..CUGG.AUAGCGACACGGCCUUAAACA....GAGGU
NZ_JONO01000042.1/23154-23208               CGUGUGGUGUUUGG.C....................GGCAACAGG..........................G..CUGG.AUAGCGACACGGCCUUAAAUA....GAGGU
NZ_LDNM01000030.1/22309-22254               CGUGUGGUGUCUGG.C....................AGCAAAACAA.........................G.GCUGG.AUAGCGACACGGCCUGAACA.....GAGGU
NZ_JWGZ01000009.1/170462-170514             CGCGUGGUGUCUGG.C....................GGAAUAGG...........................G..CUGG.AUAGCGACGCGGCCUUAACU.....GAGGU
NZ_JTET01000010.1/22434-22382               CGCGUGGUGUCUGG.C....................GGAAUAGG...........................G..CUGG.AUAGCGACGCGGCCUUAACU.....GAGGU
DPOL_F64H56M02IXVBN/28-80                   CGCGUGGUGUCUGG.C....................GGAAUAGG...........................G..CUGG.AUAGCGACGCGGCCUUAACU.....GAGGU
NZ_CP009706.1/299355-299407                 CGCGUGGUGUCUGG.C....................GGAAUAGG...........................G..CUGG.AUAGCGACGCGGCCUUAACU.....GAGGU
SPBFG_contig15870/5793-5739                 CGCGUGGUGUCCGA.C....................GGAAAACAC..........................G.GUUGG.AUAGCGACGCGGCCUAAACA.....GAGGU
NZ_AMYV01000018.1/32852-32905               CGCGUGGUGUCCGA.C....................GGCAAAACG..........................G..UUGG.AUAGCGACGCGGCCUAAACA.....GAGGU
NZ_AJHJ01000020.1/52512-52565               CGCGUGGUGUCCGG.C....................GGUAACACG..........................G..UUGG.AUAGCGACGCGGCCUAAACA.....GAGGU
NZ_JRWU01000009.1/26174-26121               CGUGUGGUGUCCGA.C....................GGAAACACG..........................G..UUGG.AUAGCGACACGGCCUAAACA.....GAGGU
NZ_JMPJ01000068.1/95292-95345               CGCGUGGUGUCCGA.C....................GAAACAGG...........................G..UUGG.AUAGCGACGCGGCCUUAAGAA....GAGGU
DPOF_contig09155/2266-2213                  CGCGUGGUGUCUGA.C....................GGAACAGG...........................G..UUGG.AUAGCGACGCGGCCUUAAGAA....GAGGU
JGI25162J39368_1000075/25553-25500          CGCGUGGUGUCUGA.C....................AGAACAGG...........................G..UUGG.AUAGCGACGCGGCCUUAAGAA....GAGGU
NZ_JUHL01000031.1/18582-18635               CGCGUGGUGUCUGA.C....................AGAACAGG...........................G..UUGG.AUAGCGACGCGGCCUUAAGAA....GAGGU
XylAfBL_contig05016/910-963                 CGCGUGGUGUCUGA.C....................AGAACAGG...........................G..UUGG.AUAGCGACGCGGCCUUAAGAA....GAGGU
XylAfBA_contig26731/2773-2826               CGCGUGGUGUCUGA.C....................AGAACAGG...........................G..UUGG.AUAGCGACGCGGCCUUAAGAA....GAGGU
NZ_LGYC01000001.1/31789-31738               CGUGUGGUGUCCGG.C....................AAAAAG.............................GC.CCGG.AUAGCGACACGGCCUUAACC.....GAGGU
NZ_AYMP01000005.1/32378-32327               CGUGUGGUGUCCGG.C....................AAAAAG.............................G.CCCGG.AUAGCGACACGGCCUUAACC.....GAGGU
NZ_CCFB01000001.1/198262-198313             CGUGUGGUGUCCGG.C....................AAAAAG.............................G.CCCGG.AUAGCGACACGGCCUUAACC.....GAGGU
NZ_JUVX01000049.1/20761-20813               CGUGUGGUGUCCGG.C....................AAAAAG.............................G.CCCGG.AUAGCGACACGGCCAAAACCU....GAGGU
NZ_LDOF01000037.1/16081-16031               CGUGUGGUGUCCGG.C....................GUUAGG.............................G..CGGG.AUGGCGACACGGCCUUAAUA.....GAGGU
NZ_CM001773.1/286368-286317                 CGUGUGGUG.UCCAGC....................GUUAG..............................GCCUGGA.AUGGCGACACGGCCUUAAUC.....GAGGU
NZ_KB233226.1/31250-31199                   CGUGUGGUG.UCCGGC....................GUCAGG.............................G.CUGGA.AUGGCGACACGGCCUUAAUA.....GAGGU
NZ_AZYZ01000023.1/170468-170519             CGUGUGGUG.UCCGGC....................GUUAGG.............................G.CUGGA.AUGGCGACACGGCCUUAUUA.....GAGGU
NZ_CM001774.1/548141-548192                 CGUGUGGUG.UCCGGC....................GUUAGG.............................G.CUGGA.AUGGCGACACGGCCUUAAUA.....GAGGU
NZ_CVLT01000011.1/8877-8928                 CGUGUGGUG.UCCGGC....................GUUAGG.............................G.CUGGA.AUGGCGACACGGCCUUAAUA.....GAGGU
NZ_GG705271.1/112866-112917                 CGUGUGGUG.UCCGGC....................GUUAGG.............................G.CUGGA.AUGGCGACACGGCCUUAAUA.....GAGGU
NZ_GG703823.1/35067-35016                   CGUGUGGUG.UCCGGC....................GUUAGG.............................G.CUGGA.AUGGCGACACGGCCUUAUUA.....GAGGU
NZ_ABXW01000070.1/30334-30283               CGUGUGGUG.UCCGGC....................GUUAGG.............................G.CUGGA.AUGGCGACACGGCCUUAUUA.....GAGGU
NZ_AMFN01000021.1/169629-169682             CGCGUGGUG.UCUGGC....................GUUAGG.............................G.CUGGA.AGAGCGACGCGGCCUUCAGAUU...GAGGU
NZ_JJMI01000052.1/104126-104179             CGCGUGGUG.UCUGGC....................GUUAGG.............................G.CUGGA.AGAGCGACGCGGCCUUAGACCU...GAGGU
HBC_scaff_10000440/5214-5266                CGCGUGGUG.UCUGGC....................GUAGGG.............................G.CCGGA.AGAGCGACGCGGCCUUAUACA....GAGGU
CLOF_contig24321/704-652                    CACGCGGUG.UCUGGC....................GUUAGG.............................G.CUGGA.AGAGCGGCGUGGCCUUACACA....GAGGU
ACEF_contig00049/523-472                    CGCGUGGUG.UCUGGC....................GUUAGG.............................G.CCGGA.AGAGCGACGCGGCCUUAACU.....GAGGU
NZ_AJKU01000051.1/3469-3418                 CGCGUGGUG.UCUGGC....................GUAAGG.............................G.CCGGA.AGAGCGACGCGGCCUUAACU.....GAGGU
NC_023032.1/149771-149822                   CGCGUGGUG.UCUGGC....................GUAAGG.............................G.CUGGA.AGAGCGACGCGGCCUUAACU.....GAGGU
NZ_CALF01000071.1/4097945-4097996           CGCGUGGUG.UCUGGC....................GUAAGG.............................G.CUGGA.AGAGCGACGCGGCCUUAACU.....GAGGU
NZ_AJKW01000018.1/32659-32608               CGCGUGGUG.UCUGGC....................GUAAGG.............................G.CUGGA.AGAGCGACGCGGCCUUAACU.....GAGGU
NZ_BAWU01000020.1/2500-2551                 CGCGUGGUG.UCUGGC....................GUAAGG.............................G.CUGGA.AGAGCGACGCGGCCUUAACU.....GAGGU
FGTW_contig20460/365-314                    CGCGUGGUG.UCCGGC....................GUUGGG.............................G.CUGGA.AGAGCGACGCGGCCUUAACU.....GAGGU
2227358547/86186-86237                      CGCGUGGUG.UCUGGC....................GUUAGG.............................G.CUGGA.AGAGCGACGCGGCCUUUACU.....GAGGU
TrFG_GO06Z1101E2O72/74-125                  CGCGUGGUG.UCUGGC....................GUUAGG.............................G.CUGGA.AGAGCGACGCGGCCUUCACU.....GAGGU
ACOFG987_contig24115/393-444                CGCGUGGUG.UCUGGC....................GUUAGG.............................G.CUGGA.AGAGCGACGCGGCCUUCACU.....GAGGU
APTF_contig08800/1648-1699                  CGCGUGGUG.UCUGGC....................GUUAGG.............................G.CUGGA.AGAGCGACGCGGCCUUAACU.....GAGGU
FGTW_GHRKC7402FUCRI/60-9                    CGCGUGGUG.UCUGGC....................GUUAGG.............................G.CUGGA.AGAGCGACGCGGCCUUAACU.....GAGGU
NZ_JMTB01000106.1/15805-15856               CGCGUGGUG.UCCGGC....................GUUAGG.............................G.CUGGA.AGAGCGACGCGGCCUUAACU.....GAGGU
JGI26055J44792_1031982/374-323              CGCGUGGUG.UCUGGC....................GUUAGG.............................G.CUGGA.AGAGCGACGCGGCCUUUACU.....GAGGU
TrFG_contig00049/5566-5515                  CGCGUGGUG.UCUGGC....................GUUAGG.............................G.CUGGA.AGAGCGACGCGGCCUUUACU.....GAGGU
ACOFG987_contig40025/6347-6398              CGCGUGGUG.UCUGGC....................GUUAGG.............................G.CUGGA.AGAGCGACGCGGCCUUUACU.....GAGGU
scaffold610_9_V1.UC-21/568-619              CGCGUGGUG.UCUGGC....................GUUAGG.............................G.CUGGA.AGAGCGACGCGGCCUUAACU.....GAGGU
FGTW_contig23348/302-353                    CGCGUGGUG.UCUGGC....................GUUAGG.............................G.CUGGA.AGAGCGACGCGGCCUUAACU.....GAGGU
TrFG_GO06Z1101EGFU2/143-92                  CGCGUGGUG.UCUGGC....................GUUAGG.............................G.CUGGA.AGAGCGACGCGGCCUUAACU.....GAGGU
JGI26532J50257_10015026/2407-2458           CGCGUGGUG.UCUGGC....................GUUAGG.............................G.CUGGA.AGAGCGACGCGGCCUUAACU.....GAGGU
NZ_ALNJ01000088.1/7833-7782                 CGCGUGGUG.UCUGGC....................GUUAGG.............................G.CUGGA.AGAGCGACGCGGCCUUAACU.....GAGGU
NZ_LDCI01000017.1/26551-26500               CGCGUGGUG.UCUGGC....................GUUAGG.............................G.CUGGA.AGAGCGACGCGGCCUUAACU.....GAGGU
bisonPool14jan08_C4751/678-729              CGCGUGGUG.UCUGGC....................GUUAGG.............................G.CUGGA.AGAGCGACGCGGCCUUAACU.....GAGGU
BAAW01000972.1/3278-3227                    CGCGUGGUG.UCUGGC....................GUUAGG.............................G.CUGGA.AGAGCGACGCGGCCUUAACU.....GAGGU
NZ_KK736636.1/72250-72301                   CGCGUGGUG.UCUGGC....................GUUAGG.............................G.CUGGA.AGAGCGACGCGGCCUUAACU.....GAGGU
ACOFG988_contig05406/809-860                CGCGUGGUG.UCUGGC....................GUUAGG.............................G.CUGGA.AGAGCGACGCGGCCUUAACU.....GAGGU
ACOFG987_contig12924/6742-6793              CGCGUGGUG.UCUGGC....................GUUAGG.............................G.CUGGA.AGAGCGACGCGGCCUUAACU.....GAGGU
TrFG_GO06Z1101DZBFU/245-194                 CGCGUGGUG.UCUGGC....................GUUAGG.............................G.CUGGA.AGAGCGACGCGGCCUUAACU.....GAGGU
NZ_JZYA01000020.1/70697-70748               CGCGUGGUG.UCUGGC....................GUUAGG.............................G.CUGGA.AGAGCGACGCGGCCUUAACU.....GAGGU
JCVI_SCAF_1096628076268/1539-1590           CGCGUGGUG.UCUGGC....................GUUAGG.............................G.CUGGA.AGAGCGACGCGGCCUUAACU.....GAGGU
NZ_CP009756.1/4713790-4713739               CGCGUGGUG.UCUGGC....................GUUAGG.............................G.CUGGA.AGAGCGACGCGGCCUUAACU.....GAGGU
JGI26055J44792_1064861/162-111              CGCGUGGUG.UCUGGC....................GUUAGG.............................G.CUGGA.AGAGCGACGCGGCCUUAACU.....GAGGU
BAAW01000278.1/9404-9353                    CGCGUGGUG.UCUGGC....................GUUAGG.............................G.CUGGA.AGAGCGACGCGGCCUUAACU.....GAGGU
BMHB3a_c17472/62-11                         CGCGUGGUG.UCUGGC....................GUUAGG.............................G.CUGGA.AGAGCGACGCGGCCUUAACU.....GAGGU
JGI26051J44788_1097127/262-211              CGCGUGGUG.UCUGGC....................GUUAGG.............................G.CUGGA.AGAGCGACGCGGCCUUAACU.....GAGGU
JGI26052J44787_1053593/334-283              CGCGUGGUG.UCUGGC....................GUUAGG.............................G.CUGGA.AGAGCGACGCGGCCUUAACU.....GAGGU
JGI26055J44792_1036479/374-323              CGCGUGGUG.UCUGGC....................GUUAGG.............................G.CUGGA.AGAGCGACGCGGCCUUAACU.....GAGGU
ACEF_contig00957/2301-2250                  CGCGUGGUG.UCUGGC....................GUUAGG.............................G.CUGGA.AGAGCGACGCGGCCUUAACU.....GAGGU
AECF_contig26314/81-30                      CGCGUGGUG.UCUGGC....................GUUAGG.............................G.CUGGA.AGAGCGACGCGGCCUUAACU.....GAGGU
XAGC_contig23616/1010-959                   CGCGUGGUG.UCUGGC....................GUUAGG.............................G.CUGGA.AGAGCGACGCGGCCUUAACU.....GAGGU
TrFG_contig00373/1944-1995                  CGCGUGGUG.UCUGGC....................GUUAGG.............................G.CUGGA.AGAGCGACGCGGCCUUAACU.....GAGGU
NZ_JWJV01000033.1/7978-7927                 CGCGUGGUG.UCUGGC....................GUUAGG.............................G.CUGGA.AGAGCGACGCGGCCUUAACU.....GAGGU
4491419.3_NODE_4719/473-422                 CGCGUGGUG.UCUGGC....................GUUAGG.............................G.CUGGA.AGAGCGACGCGGCCUUAACU.....GAGGU
TrFG_contig13861/281-230                    CGCGUGGUG.UCUGGC....................GUUAGG.............................G.CUGGA.AGAGCGACGCGGCCUUAACU.....GAGGU
NZ_LANE01000003.1/120401-120350             CGCGUGGUG.UCUGGC....................GUUAGG.............................G.CUGGA.AGAGCGACGCGGCCUUAACU.....GAGGU
NZ_LBLX01000029.1/85605-85656               CGCGUGGUG.UCUGGC....................GUUAGG.............................G.CUGGA.AGAGCGACGCGGCCUUAACU.....GAGGU
4491419.3_NODE_12924/144-195                CGCGUGGUG.UCUGGC....................GUUAGG.............................G.CUGGA.AGAGCGACGCGGCCUUAACU.....GAGGU
NZ_JAKX01000043.1/84191-84242               CGCGUGGUG.UCUGGC....................GUUAGG.............................G.CUGGA.AGAGCGACGCGGCCUUAACU.....GAGGU
NZ_KI973298.1/90849-90900                   CGCGUGGUG.UCUGGC....................GUUAGG.............................G.CUGGA.AGAGCGACGCGGCCUUAACU.....GAGGU
NZ_CP010557.1/596820-596871                 CGCGUGGUG.UCUGGC....................GUUAGG.............................G.CUGGA.AGAGCGACGCGGCCUUAACU.....GAGGU
TrFG_GO06Z1101DX8CW/410-461                 CGCGUGGUG.UCUGGC....................GUUAGG.............................G.CUGGA.AGAGCGACGCGGCCUUAACU.....GAGGU
NZ_JZKT01000038.1/26924-26873               CGCGUGGUG.UCUGGC....................GUUAGG.............................G.CUGGA.AGAGCGACGCGGCCUUAACU.....GAGGU
JCVI_SCAF_1101667396151/261-210             CGCGUGGUG.UCUGGC....................GUUAGG.............................G.CUGGA.AGAGCGACGCGGCCUUAACU.....GAGGU
NZ_JUZO01000017.1/26397-26346               CGCGUGGUG.UCUGGC....................GUUAGG.............................G.CUGGA.AGAGCGACGCGGCCUUAACU.....GAGGU
NZ_GG704867.1/87486-87537                   CGCGUGGUG.UCUGGC....................GUUAGG.............................G.CUGGA.AGAGCGACGCGGCCUUAACU.....GAGGU
NZ_KQ089430.1/80289-80340                   CGCGUGGUG.UCUGGC....................GUUAGG.............................G.CUGGA.AGAGCGACGCGGCCUUAACU.....GAGGU
NC_009436.1/4390991-4390940                 CGCGUGGUG.UCUGGC....................GUUAGG.............................G.CUGGA.AGAGCGACGCGGCCUUAACU.....GAGGU
BAAY01007565.1/809-860                      CGCGUGGUG.UCUGGC....................GUUAGG.............................G.CUGGA.AGAGCGACGCGGCCUUAACU.....GAGGU
NLM027_scaffold15214_2/8262-8211            CGCGUGGUG.UCUGGC....................GUUAGG.............................G.CUGGA.AGAGCGACGCGGCCUUAACU.....GAGGU
JGI26053J44789_1079225/118-169              CGCGUGGUG.UCUGGC....................GUUAGG.............................G.CUGGA.AGAGCGACGCGGCCUUAACU.....GAGGU
scaffold31432_4_MH0008/1152-1101            CGCGUGGUG.UCUGGC....................GUUAGG.............................G.CUGGA.AGAGCGACGCGGCCUUAACU.....GAGGU
topACOD_FV90NF401A4K61/172-223              CGCGUGGUG.UCUGGC....................GUUAGG.............................G.CUGGA.AGAGCGACGCGGCCUUAACU.....GAGGU
CLOF_F4EQGSL02IC6OG/459-408                 CGCGUGGUG.UCUGGC....................GUUAGG.............................G.CUGGA.AGAGCGACGCGGCCUUAACU.....GAGGU
CLOF_F4EQGSL02FU17A/147-96                  CGCGUGGUG.UCUGGC....................GUUAGG.............................G.CUGGA.AGAGCGACGCGGCCUUAACU.....GAGGU
NZ_LGHZ01000022.1/77178-77229               CGCGUGGUG.UCUGGC....................GUUAGG.............................G.CUGGA.AGAGCGACGCGGCCUUAACC.....GAGGU
NZ_JMPL01000010.1/63578-63629               CGCGUGGUG.UCUGGC....................GUUAGG.............................G.CUGGA.AGAGCGACGCGGCCUUAACC.....GAGGU
NZ_JVIC01000038.1/35499-35550               CGCGUGGUG.UCUGGC....................GUCAGG.............................G.CCGGA.AGAGCGACGCGGCCUUAACC.....GAGGU
NZ_AXDL01000043.1/6798-6747                 CGCGUGGUG.UCUGGC....................GUCAGG.............................G.CCGGA.AGAGCGACGCGGCCUUAACC.....GAGGU
NZ_LFEJ01000010.1/152430-152481             CGCGUGGUG.UCUGGC....................GUCAGG.............................G.CCGGA.AGAGCGACGCGGCCUUAACC.....GAGGU
NZ_AXDK01000124.1/8590-8539                 CGCGUGGUG.UCUGGC....................GUCAGG.............................G.CCGGA.AGAGCGACGCGGCCUUAACC.....GAGGU
NZ_AWFY01000004.1/156607-156658             CGCGUGGUG.UCUGGC....................GUCAGG.............................G.CCGGA.AGAGCGACGCGGCCUUAACC.....GAGGU
NZ_CP009459.1/1199721-1199772               CGCGUGGUG.UCUGGC....................GUUAGG.............................G.CUGGA.AGAGCGACGCGGCCUUUACC.....GAGGU
NZ_CP009451.1/2536387-2536336               CGCGUGGUG.UCUGGC....................GUUAGG.............................G.CUGGA.AGAGCGACGCGGCCUUUACC.....GAGGU
NZ_KE161030.1/4763143-4763194               CGCGUGGUG.UCUGGC....................GUUAGG.............................G.CUGGA.AGAGCGACGCGGCCUUUACC.....GAGGU
NZ_JMSQ01000013.1/67335-67386               CGCGUGGUG.UCUGGC....................GUCAGG.............................G.CUGGA.AGAGCGACGCGGCCUUAACA.....GAGGU
NZ_JMPI01000074.1/98246-98298               CGCGCGGUG.UCUGGC....................GUUAGG.............................G.CUGGA.AGAGCGGCGCGGCCUUAUACA....GAGGU
NC_017910.1/3996940-3996888                 CGCGUGGUG.UCUGGC....................GUUAGG.............................G.CCGGA.AGAGCGACGCGGCCUUAGACA....GAGGU
NC_010067.1/3496303-3496251                 CGCGUGGUG.UCUGGC....................GUUAGG.............................G.CUGGA.AGAGCGACGCGGCCUUACACU....GAGGU
NZ_ABAN01000010.1/45116-45064               CGCGUGGUG.UCUGGC....................GUUAGG.............................G.CUGGA.AGAGCGACGCGGCCUUACACU....GAGGU
NZ_JRLP01000010.1/43143-43195               CGCGUGGUG.UCUGGC....................GUUAGG.............................G.CUGGA.AGAGCGACGCGGCCUUACACU....GAGGU
NC_021870.1/4124212-4124264                 CGCGUGGUG.UCUGGC....................GUUAGG.............................G.CUGGA.AGAGCGACGCGGCCUUACACU....GAGGU
NZ_ABEH02000008.1/207232-207284             CGCGUGGUG.UCUGGC....................GUUAGG.............................G.CUGGA.AGAGCGACGCGGCCUUACACU....GAGGU
NZ_AOXJ01000015.1/34309-34257               CGCGUGGUG.UCUGGC....................GUUAGG.............................G.CUGGA.AGAGCGACGCGGCCUUACACU....GAGGU
NZ_APAC01000103.1/85432-85484               CGCGUGGUG.UCUGGC....................GUUAGG.............................G.CUGGA.AGAGCGACGCGGCCUUACACU....GAGGU
NZ_JPRU01000006.1/38990-38938               CGCGUGGUG.UCUGGC....................GUUAGG.............................G.CUGGA.AGAGCGACGCGGCCUUAUACA....GAGGU
JGI26054J46599_1163256/160-212              CGCGUGGUG.UCUGGC....................GUUAGG.............................G.CUGGA.AGAGCGACGCGGCCUUAAACU....GAGGU
NZ_CP007557.1/1495160-1495212               CGCGUGGUG.UCUGGC....................GUUAGG.............................G.CUGGA.AGAGCGACGCGGCCUUAAACU....GAGGU
NZ_LGIT01000007.1/29099-29047               CGCGUGGUG.UCUGGC....................GUUAGG.............................G.CUGGA.AGAGCGACGCGGCCUUAAACU....GAGGU
NZ_AQCZ01000115.1/23399-23451               CGCGUGGGG.UCUGGC....................GUUAGG.............................G.CUGGA.AGAGCGACGCGGCCUUAAACC....GAGGU
BAAV01033320.1/305-357                      CGCGUGGUG.UCUGGC....................GUUAGG.............................G.CUGGA.AGAGCGACGCGGCCUUAAACC....GAGGU
NZ_ASHB01000053.1/32271-32323               CGCGUGGUG.UCUGGC....................GUUAGG.............................G.CUGGA.AGAGCGACGCGGCCUUAAACC....GAGGU
NZ_LAMY01000136.1/29848-29900               CGCGUGGUG.UCUGGC....................GUUAGG.............................G.CUGGA.AGAGCGACGCGGCCUUAAACC....GAGGU
NZ_CWTS01000028.1/39051-39103               CGCGUGGUG.UCUGGC....................GUUAGG.............................G.CUGGA.AGAGCGACGCGGCCUUAAACC....GAGGU
NZ_AKMW01000069.1/54097-54045               CGCGUGGUG.UCUGGC....................GUUAGG.............................G.CUGGA.AGAGCGACGCGGCCUUAAACC....GAGGU
NZ_LDEG01000011.1/34084-34032               CGCGUGGUG.UCUGGC....................GUUAGG.............................G.CUGGA.AGAGCGACGCGGCCUUAAACC....GAGGU
NZ_KB732916.1/3520416-3520468               CGCGUGGUG.UCUGGC....................GUUAGG.............................G.CUGGA.AGAGCGACGCGGCCUUAAACC....GAGGU
DLM009_scaffold16386_3/718-770              CGCGUGGUG.UCUGGC....................GUUAGG.............................G.CUGGA.AGAGCGACGCGGCCUUAAACC....GAGGU
NZ_BBMW01000019.1/35233-35181               CGCGUGGUG.UCUGGC....................GUUAGG.............................G.CUGGA.AGAGCGACGCGGCCUUAAACC....GAGGU
NZ_CWSV01000068.1/20842-20894               CGCGUGGUG.UCUGGC....................GUUAGG.............................G.CUGGA.AGAGCGACGCGGCCUUAAACC....GAGGU
BABF01000073.1/6870-6818                    CGCGUGGUG.UCUGGC....................GUUAGG.............................G.CUGGA.AGAGCGACGCGGCCUUAAACC....GAGGU
NLF014_scaffold17740_1/423-475              CGCGUGGUG.UCUGGC....................GUUAGG.............................G.CUGGA.AGAGCGACGCGGCCUUAAACC....GAGGU
2222084013.827_7/639-587                    CGCGUGGUG.UCUGGC....................GUUAGG.............................G.CUGGA.AGAGCGACGCGGCCUUAAACC....GAGGU
NZ_BBNA01000079.1/8219-8271                 CGCGUGGUG.UCUGGC....................GUUAGG.............................G.CUGGA.AGAGCGACGCGGCCUUAAACC....GAGGU
NZ_BBMY01000009.1/42980-42928               CGCGUGGUG.UCUGGC....................GUUAGG.............................G.CUGGA.AGAGCGACGCGGCCUUAAACC....GAGGU
NZ_CWUD01000027.1/39075-39127               CGCGUGGUG.UCUGGC....................GUUAGG.............................G.CUGGA.AGAGCGACGCGGCCUUAAACC....GAGGU
NZ_AFAE02000014.1/44473-44421               CGCGUGGUG.UCUGGC....................GUUAGG.............................G.CUGGA.AGAGCGACGCGGCCUUAAACC....GAGGU
NZ_ABOT01000022.1/97-45                     CGCGUGGUG.UCUGGC....................GUUAGG.............................G.CUGGA.AGAGCGACGCGGCCUUAAACC....GAGGU
NZ_KE137230.1/202992-203044                 CGCGUGGUG.UCUGGC....................GUUAGG.............................G.CUGGA.AGAGCGACGCGGCCUUAAACC....GAGGU
NZ_GG730300.1/190031-190083                 CGCGUGGUG.UCUGGC....................GUUAGG.............................G.CUGGA.AGAGCGACGCGGCCUUAAACC....GAGGU
NZ_AEZI02000021.1/1102773-1102825           CGCGUGGUG.UCUGGC....................GUUAGG.............................G.CUGGA.AGAGCGACGCGGCCUUAAACC....GAGGU
NZ_LAIG01000046.1/686-634                   CGCGUGGUG.UCUGGC....................GUUAGG.............................G.CUGGA.AGAGCGACGCGGCCUUAAACC....GAGGU
scaffold88732_1_MH0014/177-229              CGCGUGGUG.UCUGGC....................GUUAGG.............................G.CUGGA.AGAGCGACGCGGCCUUAAACC....GAGGU
NZ_AQER01000021.1/90838-90890               CGCGUGGUG.UCUGGC....................GUUAGG.............................G.CUGGA.AGAGCGACGCGGCCUUAAAUC....GAGGU
TrFG_contig04772/590-642                    CGCGUGGUG.UCUGGC....................GUUAGG.............................G.CUGGA.AGAGCGACGCGGCCUUAAACC....GAGGU
NC_009792.1/2839161-2839109                 CGCGUGGUG.UCUGGC....................GUUAGG.............................G.CUGGA.AGAGCGACGCGGCCUUAAACC....GAGGU
NZ_DF830265.1/5041211-5041263               CGCGUGGUG.UCUGGC....................GUUAGG.............................G.CUGGA.AGAGCGACGCGGCCUUAAACC....GAGGU
HBC_scaff_10316882/972-920                  CGCGUGGUG.UCUGGC....................GUUAGG.............................G.CUGGA.AGAGCGACGCGGCCUUAAACU....GAGGU
NZ_CP011132.1/4667907-4667959               CGCGUGGUG.UCUGGC....................GUUAGG.............................G.CUGGA.AGAGCGACGCGGCCUUAAACU....GAGGU
GooDraft_1000552/4465-4413                  CGCGUGGUG.UCUGGC....................GUUAGG.............................G.CUGGA.AGAGCGACGCGGCCUUAAACU....GAGGU
NZ_BBNB01000017.1/87854-87906               CGCGUGGUG.UCUGGC....................GUUAGG.............................G.CUGGA.AGAGCGACGCGGCCUUAAACU....GAGGU
RicEn_C1233/705-653                         CGCGUGGUG.UCUGGC....................GUUAGG.............................G.CUGGA.AGAGCGACGCGGCCUUAAACU....GAGGU
NZ_JXAF01000019.1/42097-42045               CGCGUGGUG.UCUGGC....................GUUAGG.............................G.CUGGA.AGAGCGACGCGGCCUUAAACU....GAGGU
NZ_JZLI01000016.1/25625-25573               CGCGUGGUG.UCUGGC....................GUUAGG.............................G.CUGGA.AGAGCGACGCGGCCUUAAACU....GAGGU
NZ_CP007215.1/2992737-2992685               CGCGUGGUG.UCUGGC....................GUUAGG.............................G.CUGGA.AGAGCGACGCGGCCUUAAACU....GAGGU
NZ_HE578950.1/83372-83424                   CGCGUGGUG.UCUGGC....................GUUAGG.............................G.CUGGA.AGAGCGACGCGGCCUUAAACU....GAGGU
NZ_CP011602.1/4453563-4453511               CGCGUGGUG.UCUGGC....................GUUAGG.............................G.CUGGA.AGAGCGACGCGGCCUUAAACU....GAGGU
NZ_BBMX01000021.1/105611-105663             CGCGUGGUG.UCUGGC....................GUUAGG.............................G.CUGGA.AGAGCGACGCGGCCUUAAACU....GAGGU
GO4KUYH01D3UFU/163-215                      CGCGUGGUG.UCUGGC....................GUUAGG.............................G.CUGGA.AGAGCGACGCGGCCUUAAACU....GAGGU
JGI26054J46599_1125534/31-83                CGCGUGGUG.UCUGGC....................GUUAGG.............................G.CUGGA.AGAGCGACGCGGCCUUAAACU....GAGGU
NZ_BADH01000654.1/6305-6357                 CGCGUGGUG.UCUGGC....................GUUAGG.............................G.CUGGA.AGAGCGACGCGGCCUUAAACU....GAGGU
AECF_contig04828/82-30                      CGCGUGGUG.UCUGGC....................GUUAGG.............................G.CUGGA.AGAGCGACGCGGCCUUAAACU....GAGGU
NZ_JXAG01000025.1/24558-24506               CGCGUGGUG.UCUGGC....................GUUAGG.............................G.CUGGA.AGAGCGACGCGGCCUUAAACU....GAGGU
NZ_JH725435.1/117259-117207                 CGCGUGGUG.UCUGGC....................GUUAGG.............................G.CUGGA.AGAGCGACGCGGCCUUAAACU....GAGGU
NZ_JSFC01000001.1/4090078-4090026           CGCGUGGUG.UCUGGC....................GUUAGG.............................G.CUGGA.AGAGCGACGCGGCCUUAAACU....GAGGU
NZ_JAQB01000052.1/46953-47005               CGCGUGGUG.UCUGGC....................GUUAGG.............................G.CUGGA.AGAGCGACGCGGCCUUAAACU....GAGGU
NC_014618.1/4692425-4692373                 CGCGUGGUG.UCUGGC....................GUUAGG.............................G.CCGGA.AGAGCGACGCGGCCUUAAACU....GAGGU
ACOFG988_contig03604/434-382                CGCGUGGUG.UCUGGC....................GUUAGG.............................G.CCGGA.AGAGCGACGCGGCCUUAAACU....GAGGU
DPOLF_F46JATG01CXPZU/132-184                CGCGUGGUG.UCUGGC....................GUUAGG.............................G.CUGGA.AGAGCGACGCGGCCUUAUACC....GAGGU
TrFG_GO06Z1101D3LWN/296-244                 CGCGCGGUG.UCUGGC....................GUUAGG.............................G.CUGGA.AGAGCGGCGCGGCCUUAAUCA....GAGGU
NZ_BBMZ01000025.1/73082-73133               CGCAUGGUG.UCCGGC....................GUUAGG.............................G.CUGGA.AGAGCGAUGCGGCCUUAACU.....GAGGU
NZ_LFWC01000015.1/70062-70109               CGUGUGGUGUCUGG.C....................ACUG...............................G.ACCAG.AUGGCGACACGGCCCACU.......GAGGG
NZ_AMRI01000003.1/50253-50300               CGUGUGGUGUCUGG.C....................ACUG...............................G.ACCAG.AUGGCGACACGGCCCAAU.......GAGGU
CEPH01076795.1/934-882                      CGUAUGGUGUCUGG.C......AAA...........UUG.........................UUU....G.ACCAG.AUAGCGAUACGGCCUAAC.......GAGGU
3300000053_316318/326-276                   CGUAUGGUGUCUGA.C....................AACAGUU............................G.AUCAG.AUAGCGAUACGGCCUAAC.......GAGGU
NZ_LAVS01000089.1/2227-2177                 CGUAUGGUGUCUGA.C....................AACAGUU............................G.AUCAG.AUAGCGAUACGGCCUAAC.......GAGGU
NZ_LAMX01000027.1/22231-22281               CGUAUGGUGUCUGA.C....................AACAGUU............................G.AUCAG.AUAGCGAUACGGCCUAAC.......GAGGU
JCVI_SCAF_1096627203505/760-810             CGUAUGGUGUCUGA.C....................AAAAGUU............................G.AUCAG.AUAGCGAUACGGCCUAAC.......GAGGU
NZ_AFHI01000019.1/59978-60028               CGUAUGGUGUCUGA.C....................AAAAGUU............................G.AUCAG.AUAGCGAUACGGCCUAAC.......GAGGU
NZ_AKKU01000026.1/135962-136016             CGUAUGGUGUCUGG.C......G.............AUAAAAAUG.....................C....G.ACCAG.AUAGCGAUGCGGCCUAAC.......GAGGU
NZ_ALAB01000027.1/258817-258762             CGUAUGGUGUCUGG.C......G.............AUAAAAAAUG....................C....G.ACCAG.AUGGCGAUACGGCCUAAC.......GAGGU
3300000053_006648/1670-1725                 CGUAUGGUGUCUGG.C......G.............AUAAAAAAUG....................C....G.ACCAG.AUGGCGAUACGGCCUAAC.......GAGGU
3300000052_128519/369-314                   CGUAUGGUGUCUGG.C......G.............AUAAAAAAUG....................C....G.ACCAG.AUGGCGAUACGGCCUAAC.......GAGGU
NZ_LAHO01000004.1/191768-191818             CGUAUGGUGUCCGG.C....................ACAAGAU............................G.ACCGG.AUAGCGAUACGGCCUAAC.......GAGGU
CEWF01130100.1/390-340                      CGUAUGGUGUCUGG.C....................ACAUGAU............................G.ACCAG.AUAGCGAUACGGCCUAAC.......GAGGU
CESO01326287.1/25250-25300                  CGUAUGGUGUCUGG.C....................ACACGAU............................G.ACCAG.AUAGCGAUACGGCCUAAC.......GAGGU
NZ_LAHP01000005.1/145176-145226             CGUAUGGUGUCUGG.C....................ACAUGAU............................G.ACCAG.AUAGCGAUACGGCCUAAC.......GAGGU
NZ_KB907708.1/105042-104992                 CGUAUGGUGUCUGG.C....................ACAUGAU............................G.ACCAG.AUAGCGAUACGGCCUAAC.......GAGGU
NZ_AUDG01000008.1/95570-95622               CGUAUGGUGUCUGG.C....................AACUAAUUU..........................G.ACCAG.AUAGCGAUACGGCCUAAC.......GAGGU
NZ_BAFK01000001.1/221629-221679             CGUAUGGUGUCUGG.C....................AAUAAUU............................G.ACCAG.AUAGCGAUACGGCCUAAC.......GAGGU
P_2C_Liq_3_UnCty_100070/17818-17869         CGUAUGGUGUGCAACU....................CCG................................G.GUUGU.AUAGCGAUACGGCCUUAGCUUA...GAGGU
NZ_AUBH01000006.1/241719-241770             CGUAUGGUGGCCAGCU....................UCG................................G.GCUGG.UUAGCGAUGCGGCCUUGAUGAU...GAGGU
NZ_BAEN01000076.1/267505-267455             CGUAUGGUGUGCAA.C....................UUCGG..............................G..UUGU.AUAGCGAUACGGCCCAGAAAU....GAGGU
NZ_BAET01000031.1/85003-85056               CGCUUGGUGUGCAA.C....................UUCGG..............................G..UUGU.AUAGCGAGGCGGCCUUAAAUAAGA.AAGGU
P_2C_Liq_1_UnCty_1151257/164-215            CGUAUGGUGUGCAA.C....................UUCGG..............................G..UUGU.AUAGCGAUGCGGCCUACAUUUA...AAGGU
JGI20152J14361_10002432/5019-4967           CGUAUGGUGUACAG.C....................UUCGG..............................G..UUGU.AUAGCGAUACGGCCUAAAUUUAU..AAGGU
NC_016041.1/3221564-3221615                 CGUUUGGUGUGCAA.C....................UUCGG..............................G..UUGU.AUAGCGAGACGGCCUAAAAAAU...AAGGU
NZ_KE386814.1/95601-95549                   CGUUUGGUGUACAA.C....................UUCGG..............................G..UUGU.AUAGCGAGACGGCCUAAAUAAAU..AAGGU
_GX4VOVV01EZ7Q7/122-71                      CGUAUGGUGUGCGA.C....................UUCGG..............................G..UUGU.AUAGCGAUACGGCCUAUUAUGU...GAGGU
NZ_BAER01000045.1/100823-100873             CGUAUGGUGUUCAACU....................UCG................................G.GUUGG.AUAGCGAUACGGCCUUACUUU....AAGGG
JGI20157J14317_10084041/798-748             CGUAUGGUGUUCAACU....................UCG................................G.GUUGG.AUAGCGAUGCGGCCUGACGAA....AAGGU
NZ_BAEO01000065.1/149160-149110             CGUAUGGUGUUCAACU....................UCG................................G.GUUGA.AUAGCGAUACGGCCUGACGAA....GAGGU
JGI20153J14295_10040431/589-539             CGUAUGGUGUUCAACU....................UCG................................G.GUUGA.AUAGCGAUGCGGCCUGACGAA....GAGGU
NC_020514.1/218373-218423                   CGUAUGGUGUUCAACU....................UCG................................G.GUUGA.AUAGCGAUGCGGCCUGACGAA....GAGGU
CEWJ01088929.1/6335-6285                    CGUAUGGUGGCCAACU....................CCG................................G.GUUGG.UUAGCGAUACGGCCUUAUUUU....GAGGU
CERD01001178.1/488-538                      CGUAUGGUGGCCAACU....................UCG................................G.GUUGG.UUAGCGAUACGGCCUUAUUUU....GAGGU
JGI12097J13213_1000038/8918-8868            CGUAUGGUGGCCAACU....................UCG................................G.GUUGG.UUAGCGAUGCGGCCUUAUUUU....GAGGU
CENJ01188181.1/311-361                      CGUAUGGUGGCCAACU....................UCG................................G.GUUGG.UUAGCGAUGCGGCCUUAUUUU....GAGGU
CEQS01114527.1/267-317                      CGUAUGGUGGCCAACU....................UCG................................G.GUUGG.UUAGCGAUGCGGCCUUAUUUU....GAGGU
CENT01094743.1/7856-7806                    CGUAUGGUGGCCAACU....................UCG................................G.GUUGG.UUAGCGAUGCGGCCUUAUUUU....GAGGU
CETX01054649.1/40-90                        CGUAUGGUGGCCAACU....................UCG................................G.GUUGG.UUAGCGAUGCGGCCUUAUUUU....GAGGU
NC_008228.1/5045228-5045178                 CGUAUGGUGUUCAACU....................UCG................................G.GUUGG.AUAGCGAUACGGCCUUACUUA....GGGGU
CENT01097505.1/7154-7104                    CGUAUGGUGUUUGGCU....................UCG................................G.GCGAA.AUAGCGAUACGGCCUUAUUGU....GAGGU
NZ_JQHG01000007.1/134541-134591             CGUAUGGUGUUUGGCU....................UCG................................G.GCUGA.AUAGCGAUACGGCCUUAUUGU....GAGGU
CEPZ01032191.1/667-617                      CGUAUGGUGUUCAGCU....................UCG................................G.GCUGG.AUAGCGAUACGGCCUUUUUGU....GAGGU
CEPV01037448.1/598-648                      CGUAUGGUGUUCAGCU....................UCG................................G.GCUGG.AUAGCGAUACGGCCUUUUUUU....GAGGU
NZ_KB899393.1/40924-40874                   CGUAUGGUGUUCAGCU....................UCG................................G.GCUGG.AUAGCGAUACGGCCUUUUUUU....GAGGU
CETX01177667.1/221-272                      CGUAUGGUGUUCAGCU....................UCG................................G.GCUGG.AUGGCGAUACGGCCUUUUUUAU...GAGGU
JGI12097J13213_1001517/1180-1129            CGUAUGGUGUUCAGCU....................UCG................................G.GCUGG.AUAGCGAUACGGCCUUAAGAUU...GAGGU
NZ_JFBK01000001.1/4465586-4465534           CGUAUGGUGUGCGA.C....................UUCGG..............................G..UUGU.AUAGCGAUACGGCCUUAUUAUGU..GAGGU
CESM01022288.1/175-227                      CGUAUGGUGUGCGA.C....................UUCGG..............................G..UUGU.AUAGCGAUACGGCCUUAUUAUGU..GAGGU
NZ_JWLW01000010.1/95215-95267               CGUAUGGUGUGCGA.C....................UUCGG..............................G..UUGU.AUAGCGAUACGGCCUUAUUAUGU..GAGGU
JGI12120J13076_102920/400-348               CGUAUGGUGUGCGA.C....................UUCGG..............................G..UUGU.AUAGCGAUACGGCCUUAUUAUGU..GAGGU
TahiMoana_1000279/110727-110779             CGUAUGGUGUGCGA.C....................UUCGG..............................G..UUGU.AUAGCGAUACGGCCUUAUUAUGU..GAGGU
CEQG01016892.1/90-38                        CGUAUGGUGUGCGA.C....................UUCGG..............................G..UUGU.AUAGCGAUACGGCCUUAUUAUGU..GAGGU
CERG01114847.1/251-303                      CGUAUGGUGUGCGA.C....................UUCGG..............................G..UUGU.AUAGCGAUACGGCCUUAUUAUGU..GAGGU
JGI11881J13070_1018350/364-312              CGUAUGGUGUGCGA.C....................UUCGG..............................G..UUGU.AUAGCGAUACGGCCUUAUUAUGU..GAGGU
JGI12097J13213_1002839/279-331              CGUAUGGUGUGCGA.C....................UUCGG..............................G..UUGU.AUAGCGAUACGGCCUUAUUAUGU..GAGGU
CENU01132442.1/183-131                      CGUAUGGUGUGCGA.C....................UUCGG..............................G..UUGU.AUAGCGAUACGGCCUUAUUAUGU..GAGGU
CENY01193254.1/408-356                      CGUAUGGUGUGCGA.C....................UUCGG..............................G..UUGU.AUAGCGAUACGGCCUUAUUAUGU..GAGGU
CEVI01152444.1/189-138                      CGUAUGGUGUGCGGCU....................UCG................................G.GCUGU.AUAGCGAUACGGCCUUAUUAAU...GAGGU
CENG01015084.1/330-278                      CGUAUGGUGUGCAACU....................UCG................................G.GUUGU.AUAGCGAUACGGCCUUAUAAUGU..GAGGU
NC_018692.1/3943384-3943436                 CGUAUGGUGUGCGACU....................UCG................................G.GUUGU.AUAGCGAUACGGCCUUAUUAUGU..GAGGU
CENH01017879.1/4473-4525                    CGUAUGGUGUGCGACU....................UCG................................G.GUUGU.AUAGCGAUACGGCCUUAUUAUGU..GAGGU
CEQI01061962.1/175-123                      CGUAUGGUGUGCGACU....................UCG................................G.GUUGU.AUAGCGAUACGGCCUUAUUAUGU..GAGGU
CEPQ01008655.1/175-123                      CGUAUGGUGUGCGACU....................UCG................................G.GUCGU.AUAGCGAUACGGCCUUAUUAUUU..GAGGU
CENH01008023.1/1725-1674                    CGUAUGGUGUGCAACU....................UCG................................G.GUUGU.AUAGCGAUACGGCCUUUUACGU...GAGGU
NZ_ATUO01000067.1/19196-19259               CGUGUGGUACUCUGUU......GAUUGA........AAUAA....................UUCAUCA...A.GCUGA.GCAGCGACACGGACCAAUA......GAGGU
BS_KBA_SWE02_21m_10551754/152-216           CGUGUGGUACUUUGUU......GAGUGA........AAUGAU...................UCUCUCA...A.ACAAA.GCAGCGAUGCGGCCCAAUA......GAGGU
KGI_S1_ANT01_95m_c10012892/141-77           CGUAUGGUACUUUGUU......GGAUGA........AAUGAU...................UCAUUC....AUGCAGA.GCAGCGAUGCGGCCCAAUA......GAGGU
KGI_S1_ANT01_95m_c10008728/288-224          CGUAUGGUACUUUGUU......GAAUGA........AAUGAU...................UCAUUCA...A.GCAGA.GCAGCGAUGCGGCCCAAUA......GAGGU
KGI_S2_ANT04_2345m_c1009121/1653-1589       CGUAUGGUACUUUGUU......GGAUGA........AAUGAU...................UCAUUCA...A.GCAGA.GCAGCGAUGCGGCCCAAUA......GAGGU
NC_008709.1/3538323-3538259                 CGUAUGGUACUUUGUU......GAAUGA........AAUGAU...................UCAUUCA...A.GCAGA.GCAGCGAUACGGCCCAAUA......GAGGU
SA_S2_NOR13_50m_c1137819/116-180            CGUGUGGUACUUUGUU......GGAUGA........AAUGAU...................UCAUUCA...A.ACAGA.GCAGCGAUGCGGCCCAAUA......GAGGU
SA_S1_NOR05_45m_c10141124/371-307           CGUGUGGUACUUUGUU......GGAUGA........AAUGAU...................UCAUUCA...A.ACAGA.GCAGCGAUGCGGCCCAAUA......GAGGU
ASRP01007864.1/203-139                      CGUGUGGUACUUUGUU......GAGUAA........AAUAAU...................UUAUUCA...A.ACAGA.GCAGCGACACGGACCAAUA......GAGGU
NZ_AXWP01000041.1/63330-63266               CGUGUGGUACUUUGUU......GAGUGA........AAUAAU...................UCAUUCA...A.GCUGA.GCAGCGAUACGGCCUAAAA......GAGGU
NZ_AUAM01000062.1/1573-1509                 CGUGUGGUACUUUGUU......GAGUGA........AAUAAU...................UCAUUCA...A.ACAGA.GCAGCGACACGGCCCAAUA......GAGGU
NZ_KB907022.1/11035-11099                   CGUGUGGUACUUUGUU......GAGUGA........AAUAAU...................UCAUUCA...A.ACUGA.GCAGCGACACGGCCCAAUA......GAGGU
NZ_CBRF010000116.1/14588-14523              CGUGUGGUACUUUGUU......GAAUGA........AAUAAU...................UCAUUC....AAGCUGA.GCAGCGACACGGCCUAAAUA.....GAGGU
KGI_S1_ANT01_95m_c10000182/2970-2905        CGUGUGGUACUUUGUU......GGAUGA........AAUAAU...................UCAUUCA...A.GCUGA.GCAGCGACACGGCCUAAAUA.....GAGGU
KGI_S2_ANT04_2345m_c1001133/149-214         CGUGUGGUACUUUGUU......GGAUGA........AAUAAU...................UCAUUCA...A.GCUGA.GCAGCGACACGGCCUAAAUA.....GAGGU
SA_S1_NOR05_45m_c10067223/515-451           CGUGUGGUACUUUGUU......GGAUGA........AAUAAU...................UCAUUC....AUGCUGA.GCAGCGACACGGCCCAAUA......GAGGU
NC_020802.1/2578482-2578419                 CGUGUGGUAUUUUGUU......GAGAGA........AAUGCU...................UCUUUCA...A.GCAAG.AUGGCGACACGGCCUAAC.......GAGGU
NZ_KB899636.1/535889-535941                 UGUGUGGUGUCAGGC.......GC............GAAA.........................GUG.....GUCUG.AUGGCGACACAGCCUGAAU......GAGGU
CETY01166192.1/4690-4742                    CGUAUGGUGUUUAAGC......U.............UUAG..........................A....G.CUUAA.AUGGCGAUACGGCCGAAAUA.....AAGGU
NZ_JAEE01000006.1/27868-27808               CGUGUGGUG.CCGUGC......GGAU..........CCUGU......................AUCUG...G.UGCGG.AGAGCGACGCGGACUUCUAUC....GAGGU
NZ_ACCA01000030.1/28292-28346               CGUGUGGUGUCUGG.C....................GGAGUAGG...........................G..CUGG.AUAGCGACACGGCCUAAAUAUA...GAGGU
NZ_CP009450.1/982043-982094                 CGCGUGGUG.UCUGGC....................GUCAGG.............................G.CUGGA.AGAGCGACGCGGCCUUAAUU.....GAGGU
NZ_KI535451.1/4373213-4373264               CGCGUGGUG.UCUGGC....................GUUAGG.............................G.CUGGA.AGAGCGACGCGGCCUUAACU.....GAGGU
NZ_BAOC01000004.1/79462-79512               CGUGUGGUGUGCGG.C....................UUA................................GACUCGU.AUAGCGACACGGCCUACUAUU....GAGGU
NZ_ARRZ01000059.1/70097-70148               CGCGUGGUG.UCUGGC....................GUUAGG.............................G.CUGGA.AGAGCGACGCGGCCUUAACU.....GAGGU
NZ_ABWW01000003.1/44774-44724               CACGCGGUGUGGGGA.....................GAAAG................................UUCCU.AUAGCGGCGUGGCUUCAUUUU....GAGGU
NZ_KN150796.1/4226043-4226094               CGCGUGGUG.UCUGGC....................GUUAGG.............................G.CUGGA.AGAGCGACGCGGCCUUUACU.....GAGGU
NZ_CP007230.1/1742261-1742314               CGUGUGGUGUCUAG.C....................GGAACAGG...........................G..CUGG.AUAGCGACACGGCCUAAUAUA....GAGGU
NZ_CP007470.1/969362-969412                 CACGCGGUGUGGGAA.....................GAAAG................................UUCUU.AUAGCGGCGUGGCUUCAUUUU....GAGGU
NZ_AKCF01000001.1/987481-987430             CGCGUGGUG.UCUGGC....................GUUAGG.............................G.CUGGA.AGAGCGACGCGGCCUUAACU.....GAGGU
NZ_ACSL01000001.1/4352-4302                 CACGCGGUGUGGGGA.....................GAAAG................................UUCCU.AUAGCGGCGUGGCUUCAUUUU....GAGGU
NZ_KE560346.1/418205-418257                 CGUGUGGUGUCUGG.C....................GAAACAGG...........................G..CUGG.AUAGCGACACGGCCUUAACU.....GAGGU
NZ_ACCC01000012.1/37748-37695               CGUGUGGUGUCUGG.C....................GGAACAGG...........................G..CUGG.AUAGCGACACGGCCUUAAUUA....GAGGU
NZ_CAOB01000008.1/6262-6213                 CGUGUGGUGUCCGG.C....................AUA................................GAAUCGG.AUAGCGACACGGCCCAAUUU.....GAGGU
NZ_AALF02000041.1/35133-35079               CGUGUGGUGUCUGG.C....................GGAACAGG...........................G..CUGG.AUAGCGACACGGCCUAAAUAUA...GAGGU
NC_017452.1/1536435-1536485                 CACGCGGUGUCAG.........UC............CUU..........................GA......ACUUG.AUAGCGGCGUGGCUUCAAAUC....GAGGU
NZ_AAZG01000004.1/103226-103276             CACGCGGUGUAGGGA.....................GAAAG................................UUCCU.AUAGCGGCGUGGCUUCAUUUU....GAGGU
NZ_CM001799.1/1209887-1209938               CGUGUGGUGUGCGG.C....................AAA................................GACUCGU.AUAGCGACACGGCCUACUAUUU...GAGGU
NZ_CBLI010000383.1/346-293                  CGUGUGGUGUCUGG.C....................GGAACAGG...........................G..CUGG.AUAGCGACACGGCCUAAUAUA....GAGGU
NZ_CM001839.1/191962-192015                 CGUGUGGUGUCUGG.C....................GGAACAGG...........................G..CCGG.AUAGCGACACGGCCUUAAACA....GAGGU
NZ_CP008943.1/2566211-2566158               CGUGUGGUGUCUGG.C....................GGAACAGG...........................G..CUGG.AUAGCGACACGGCCUAAUAUA....GAGGU
NZ_CXJA01000293.1/448-499                   CGCGUGGUG.UCCAGC....................GUUAGG.............................G.CUGGA.AGGGCGACGCGGCCUAUUUU.....AAGGU
NZ_CP011975.1/2144109-2144055               CGUGUGGUGUCUGG.C....................GGAACAGG...........................G..CUGG.AUAGCGACACGGCCUAAAUAUA...GAGGU
NZ_LN810019.1/59430-59481                   CAUGUGGUG.UCCGAC....................UUCGG..............................G.UUGGA.AGAGCGACAUGGCCUUAACUU....GAGGU
NZ_AZAP01000001.1/69358-69409               CGCGUGGUG.UCUGGC....................GUUAGG.............................G.CUGGA.AGAGCGACGCGGCCUUAACU.....GAGGU
NZ_AMQV01000002.1/49207-49156               CGUGUGGUGUGCGG.C....................AAA................................GACUCGU.AUAGCGACACGGCCUACUAUUU...GAGGU
NZ_ACCD01000008.1/93813-93867               CGUGUGGUGUCUGG.C....................GGAACAGG...........................G..CUGG.AUAGCGACACGGCCUAAAUAUA...GAGGU
NZ_CACY01000042.1/36129-36075               CGUGUGGUGUCUGG.C....................GGAGUAGG...........................G..CUGG.AUAGCGACACGGCCUAAAUAUA...GAGGU
NZ_GG668582.1/34951-34902                   CGUGUGGUGUUCGGCU....................GAG................................G.GCUGA.AUAGCGACACGGCCUUAGCA.....GAGGU
NZ_AWIJ01000088.1/5725-5675                 CGUGUGGUGUGCGG.C....................UUA................................GAUUCGU.AUAGCGACACGGCCUACUAUU....GAGGU
NZ_BAFF01000008.1/130616-130667             CGCGUGGUG.UCUGGC....................GUUAGG.............................G.CCGGA.AGAGCGACGCGGCCUUAACU.....GAGGU
NZ_JXMX01000003.1/847619-847567             CGCGUGGUG.UCUGGC....................GUUAGG.............................G.CUGGA.AGAGCGACGCGGCCUUAAACC....GAGGU
NZ_LBNN01000028.1/15413-15464               CGUGUGGUGUGCGG.C....................AAA................................GACUCGU.AUAGCGACACGGCCUACUAUUU...GAGGU
NZ_JUYY01000023.1/59204-59254               CGCGUGGUG.UCUGGC....................GAAAG..............................G.CUGGA.AGGGCGACGCGGCCUAACUU.....AAGGU
NZ_AVOP01000007.1/72571-72622               CGCGUGGUG.UCUGGC....................GUUAGG.............................G.CUGGA.AGAGCGACGCGGCCUUAACU.....GAGGU
NC_022356.1/434942-434892                   CACGCGGUGUAGGGA.....................GAAAG................................UUCCU.AUAGCGGCGUGGCUUCAUUUU....GAGGU
NZ_JH603153.1/4689088-4689139               CGCGUGGUG.UCUGGC....................GUUAGG.............................G.CUGGA.AGAGCGACGCGGCCUUAACU.....GAGGU
NC_017731.1/2402863-2402914                 CGUGUGGUG.UCCGGC....................GUUAGG.............................G.CUGGA.AUGGCGACACGGCCUUAAUA.....GAGGU
NZ_ACZN01000020.1/156744-156794             CGUGUGGUGUCCGG.C....................AUA................................GAAUCGG.AUAGCGACACGGCCUAUUUUA....GAGGU
NZ_CP009364.1/3370416-3370362               CGUGUGGUGUCUGG.C....................GGAGUAGG...........................G..CUGG.AUAGCGACGCGGCCUAAAUAUA...GAGGU
NZ_KK036954.1/23422-23473                   CGCGUGGUG.UCUGGC....................GUUAGG.............................G.CUGGA.AGAGCGACGCGGCCUUAACU.....GAGGU
#=GC SS_cons                                <<<<<.<<..<<<<<<......<<<<<<<<<<<<<<.................>>>>>>>>>>>>>>....>.>>>>>....>>.>>>>>...................
//
