# Supplementary material for: Discovery of 20 novel ribosomal leader candidates in bacteria and archaea
Source: BMC Microbiol. 2020 May 24;20:130. doi: 10.1186/s12866-020-01823-6 (PMC7247131; doi:10.1186/s12866-020-01823-6)
Supplement: Supplementary file 4 — Additional file 4. Archive of machine-readable alignments for all r-leader motifs that include only nucleotides within the predicted motifs, and do not include any metadata. The alignments are appropriate for tasks such as performing homology searches or re-analysis of our predicted secondary structures. The alignments are stored in Stockholm format. [file 12866_2020_1823_MOESM4_ESM.zip › sto-just-motif/L4-Archaeoglobi.sto]

# STOCKHOLM 1.0
#=GF ID L4-Archaeoglobi
#=GF ORIGINAL_MOTIF 783	220894	0	0	fake	0	large-igrs-r63e12	jeremy	sS45_100_65_150_150_1000O5Min3l300Zd301SmSrc	cmfinder	ScwFFnfDBtl2Rwg	ethresh=0.1&nr=0&EVD=null3&cmfv=0.4&firstCmfv=0.4.0.29&currCmfv=0.4.0.29	end
NZ_CM001555.1/465849-465921           CUGAU...CCGUGU.AAU..GGGCCUCC...GCC......CGUGCA.........GGC.GAGCCCGG....CCGGC.........................CCCGU.......................................G.CCGGCAU...GCACAACG.......AUCAG
SakLake120mDRAFT_c0000096/22741-22827 GUGAU...GAUAGC.AA...GGGUUGAA..AGCCA.....UCUG..........UGGCUUUGCCCGUG...UCUGCA.....UGAAGG.............AAAUA.....................CCU.CU............G.UAGACCU...GCUGAAAC.......GUCAC
SL_8KL_010_SED_10004849/1682-1589     CUGAC.UACUGUGCUA....GGGUGGAU...AUUG.....GCCU..........UGAU.GAGCCAGC....CCUCC......UCGUUGAAAAU........GAAGAA...............GUU...AGCGA............G.GAAGAAC...GCAUAACU.......GUCAG
SL_8KL_010_SED_10000147/55887-55980   CUGAU.UACUGCGC.AA...GGGUGUAUAUAGGUC.....UUGACC........GACC.A.GCCCUU....CUCGC......UGAUU..............GUGAAG.....................GAUUA...........AG.CGAGAAACA.GCGCAUAACU.....GUCAG
JGI24732J26686_1113329/312-377        CUGAG.GCAGCAGC.A....GGGUGGAC...GUC......AUG............GAC.G.GCCCU.....GCCCG.........................CACGA.......................................C.GGGCGCU...GCUGCA.........UUCAG
JGI24731J21663_1001690/821-886        CUGAG.GCAGCAGC.A....GGGUGGAC...GUC......AUG............GAC.G.GCCCU.....GCCCG.........................CACGA.......................................C.GGGCGCU...GCUGCA.........UUCAG
JGI24729J20445_1012742/868-807        GUGAU..GACGGC..AA...GGGUGGAC...G........AUG..............C.G.GCCCGA....AUCC..........................UUAACC........................................GGAUAA.....GCCGGAGA......AUCAC
2014733311/1671-1608                  GUGAU...GUCGGC.AA...GGGUGGAC...G........AUG..............C.G.GCCCGA....GUCCU.........................GGUAAC......................................A.GGAUAA....GCCGAAAG.......AUCAC
PCEOT_contig04337/574-637             GUGAU...GUCGGC.AA...GGGUGGAC...G........AUG..............C.G.GCCCGG....AUCCU......G..................GUUU...........................C............A.GGAUAA....GCCGAAGU.......AUCAC
JGI12104J13512_1001493/1210-1273      GUGAU...GUCGGC.AA...GGGUGGAC...G........AUG..............C.G.GCCCGG....AUCCU......G..................GUUU...........................C............A.GGAUAA....GCCGAAGU.......AUCAC
3300001567_10007289/4411-4498         CUGAA.AACGGCAC.AAC..GGGUGGAC...GUAAUCU..UUGA.......AGA.UAC.GAGCCCUC....AUCCGG.....CGGA...............UCAA........................UCCG...........GC.GGAUAU....GUGCCCGG.......UUCAG
BDMC2_contig11431/2927-3013           CUGAC.GAAUCCGC.G....GGGUGGAC...GCACG....AAC..........CGUGC.GAGCCCAG....UUCUG......GUUAU..............AUCGG......................AUA.C............C.GGAA......GCGGAGAUAGUAACCGUCAG
APHM01006905.1/6665-6566              CUGAU.GACCGCGUCC....GGGUCAAU...UGUG.....AAC...........UGCA.ACACCCAA....UUUCU......CUCCAUGUACCAGAC....UCGAU............GUCUG.UGC...GAG...........AA.GGGAC.....ACGCGUUGCC.....AUCAG
NC_017459.1/2240787-2240688           CUGAU.GACCGCGUUC....GGGUCAAU...UGUG.....AAU...........UGCA.ACACCCGG....UCUCU......CUCC.AU..GUGCC.....AGAAUC............GGUAUCUGUACGAG...........AG.GGGAC.....ACGCGUUGCU.....AUCAG
77514049/684-585                      CUGAU.GACCGCGUUC....GGGUCAAU...UGUG.....AAU...........UGCA.ACACCCGG....UCUCU......CUC...CAUGUGCC.....AGAAUC............GGUAUCUGUACGAG...........AG.GGGAC.....ACGCGUUGCU.....AUCAG
GSLNARP_contig23680/166-268           CUGAU.GAUCGCGUCC....GGGUCAAU...UGCGC....CCUC.........GCGCA.ACACCCGA....UCUCU......UUGCUCGUGCCCGACG...GCC.............UGUCGG.....UCCGA.........AAGG.GAGA......GCGCGUCACA.....CUCAG
GSLNAS_F7I09SK02F1FOF/46-143          CUGAC.GGACGCGUCU....GGGUCAAU...UGCG.....GAA...........CGCA.ACACCCGG....UCGCCC.....UUCGC..GUCCCC......GAUGAG.............GGGGAUACGGGAG............G.GGGA......ACGCGUCACC.....CUCAG
APHM01021632.1/3874-3775              CUGAU.GGGCGCGUCC....GGGUCAAU...UGCG.....GUC...........UGCA.ACACCCAA....UCUCG......CUA.CCGG.UGCCGG....AUGGA............CUGGCAGCCGGCGAG............C.GUGA......GCGCGUCACC.....GUCAG
PR_CR_10_Liq_1_inCR_1027519/654-552   CUGAA.GGCCGCGUCU....GGGUCAAU...UGCG.....ACA...........UGCA.ACACCCAC....UCGCC......CUCAUC......GCCCCACCUGAG........GU.GGGCACACUGGAUGAG............G.GCGA......CCGCGUCACC.....AUCAG
SL_4KL_010_BRINE_10026912/325-226     CUGAC.AACCGCGUCC....GGGUCAAU...UGCG.....GCU...........UGCA.ACACCCAA....UCUCG......CUCCCCGUUGGACCA....GAAA.............UGG.CCAUAAAGGAG............G.GAGA......GCGCGUAACA.....GUCAG
SL_5KL_010_BRINE_10001539/6337-6238   CUGAC.AACCGCGUCC....GGGUCAAU...UGCG.....GCU...........UGCA.ACACCCAC....UCUCG......CUCCCCGUUGGGCCA....GAAA.............UGGCCC.UCACAGAG............G.GAGA......ACGCGUGACA.....GUCAG
SL_5KL_010_BRINE_10041088/903-804     CUGAC.AACCGCGUCC....GGGUCAAU...UGCG.....GCU...........UGCA.ACACCCAA....UCUCG......CUCCCCGUUGGACCA....GAAA.............UGGCCC.UCGAGGAG............G.GAGA......GCGCGUAACA.....GUCAG
P_1C_Sed_2_UnCty_1050957/389-290      CUGAU.GGGCGCGUCC....GGGUCAAU...UGCG.....GUA...........UGCA.ACACCCGA....UCUCU......CU...CCACGUUCCAGA..CAG............UCUGGA.CGUGGCUCAG............G.GAGA......GCGCGUGACC.....GUCAG
NC_013158.1/2340327-2340426           CUGAU.GGGCGCGUCC....GGGUCAAU...UGCG.....GCA...........UGCA.ACACCCGAU....CUCC......CUC....GCCGUUCCGG..GCGA...........CCGGA.CGAUAAAGGAG............G.GGGA......ACGCGUCACC.....GUCAG
GSLSAAI_contig12629/3841-3739         CUGAA.GGCCGCGUCU....GGGUCAAU...UGCG.....AAC...........UGCA.ACACCCAC....UCGCC......CUCAUC..GC...CCCACCCGA..........GGUGGGACCGCUGGAUGAG............G.GCGA......CCGCGUCACC.....AUCAG
GSLSAAI_contig12562/1374-1272         CUGAA.GGCCGCGUCU....GGGUCAAU...UGCG.....AUC...........UGCA.ACACCCAC....UCGCC......CUCAUC.GC....UCCACCCGA..........GGUGGGACCGGUGGAUGAG............G.GUGA......CCGCGUCACC.....AUCAG
GSLSAAI_contig12554/3225-3123         CUGAA.GGCCGCGUCU....GGGUCAAU...UGCG.....AGC...........UGCA.ACACCCAC....UCGCC......CUCAUC..GC...CCCACCUGA..........GGUGGGACCGCUGGAUGAG............G.GCGA......CCGCGUCACC.....AUCAG
GSLSAAI_contig12558/4430-4328         CUGAA.GGCCGCGUCU....GGGUCAAU...UGCG.....AUC...........UGCA.ACACCCAC....UCGCC......CUCAUC.GC....CCCACCCGA..........GGUGGGACCGGUGGAUGAG............G.GUGA......CCGCGUCACC.....AUCAG
SL_6KL_011_BRINE_1000585/15210-15108  CUGAU.GGCCGCGUAC....GGGUCAAU...UGCG.....GAC...........UGCA.ACACCCGG....UCUCC......CU..GCCGGUCCCGUCCG.GAA...........UGGACG.AACCGGUCGAG............G.GGGA......ACGCGUCUCC.....GUCAG
SL_5KL_010_BRINE_10000390/6046-6145   CUGAU.GGGCGCGUCU....GGGUCAAU...UGCG.....GAC...........UGCA.ACACCCAC....UCUCU......CUCCC.......CGUCCC.GAAC..........GGGAUGGAACUCACGGAG............G.GAGA......CCGCGUUUCC.....GUCAG
SL_4KL_010_BRINE_10108326/36-135      CUGAU.GGGCGCGUCU....GGGUCAAU...UGCG.....GAC...........UGCA.ACACCCAC....UCUCU......CUCCC.......CGUCCC.GGAU..........GGGAUGGAACUCACGGAG............G.GAGA......ACGCGUUUCC.....GUCAG
SL_8KL_010_SED_10227597/345-246       CUGAU.GGGCGCGUCU....GGGUCAAU...UGCG.....GAC...........UGCA.ACACCCAC....UCUCU......CUCCC.......CGUCCC.AGAU..........GGGAUGGAACUCACGGAG............G.GGGA......ACGCGUUUCC.....GUCAG
SS_3KL_010_SOIL_10336605/246-147      CUGAU.GGGCGCGUCC....GGGUCAAU...UGCG.....GCU...........UGCA.ACACCCGA....UCUCC......CUU..GUGGUGG.......CGGAUGGCGAU.........CCGCCGGCAAAG............G.GAGA......ACGCGUGACC.....GUCAG
APHM01002125.1/421-520                CUGAA.GGCCGCGUUC....GGGUCAAU...UGUG.....AAC...........UACA.ACACCCAA....UCUCG......CUCG.UGCAAC..CGUCA.ACAA..........UGACG....CUCACUGAG............G.GAGA......ACGCGUUGCC.....AUCAG
JXWU01069486.1/361-460                CUGAU.GGACGCGUUC....GGGUCAAU...UGCG.....GAU...........UGCA.ACACCCGA....UCUCC......CUCC.CC.GUUCCCG....AUGGC............UGGGAACUGGCCGAG............G.GGGA......GCGCGUCUCC.....GUCAG
SS_3KL_010_SOIL_10060740/118-19       CUGAA.GGCCGCGUCC....GGGUCAAU...UGCG.....GAC...........UGCA.ACACCCGA....UCUCC......CUCCCCGUACCGGCA....GAAA.............UGUCGGU.CGAGGAG............G.GAGA......GCGCGUGACC.....GUCAG
SL_5KL_010_BRINE_10001245/528-630     CUGAA.GGCCGCGUCC....GGGUCAAU...UGCG.....GAC...........UGCA.ACACCCGA....UCUCC......CU.GCUUG.UGCCACCA..ACGA...........UGGAGGAUCCAAGUAAG............G.GAGA......ACGCGUCACC.....GUCAG
GSLNARP_contig28693/496-598           CUGAA.GGCCGCGUCC....GGGUCACU...UGCG.....GAC...........UGCA.ACACCCGA....UCUCC......CUCGC..CGUGCCGCCA..UCGA...........UGGCGACACCGGCCGAG............G.GGGA......GCGCGUCACC.....GUCAG
SL_5KL_010_BRINE_10001521/7795-7897   CUGAA.GAGCGCGUUC....GGGUCACU...UGCG.....GAC...........UGCA.ACACCCGA....UCUCU......CUCCU..GGUGCCGCCG..UCGA...........UGGCGACACCCGCGGAG............G.GAGA......GCGCGUCACC.....AUCAG
P_1C_Liq_1_UnCty_1162688/122-20       CUGAA.GGCCGCGUUC....GGGUCACU...UGCG.....GAC...........UGCA.ACACCCGA....UCUCC......CUCAU..GGUGCCGCCG..GCAA...........UGGCGACACCGACCGAG............G.GGGA......GCGCGUCACC.....GUCAG
SL_6KL_011_BRINE_1072209/402-300      CUGAA.GGCCGCGUUC....GGGUCACU...UGCG.....GAC...........UGCA.ACACCCGA....UCUCC......CUCGG..CGUGCCGCCG..GAGA...........UGGCGACACCCACUGAG............G.GAGA......GCGCGUCACC.....GUCAG
SL_5KL_010_BRINE_10188769/355-253     CUGAA.GGCCGCGUUC....GGGUCACU...UGCG.....GAC...........UGCA.ACACCCGA....UCUCC......CUCAU..GGUGCCGCCG..GAUA...........UGGCGACACCCACUGAG............G.GAGA......GCGCGUCACC.....GUCAG
SL_4KL_010_BRINE_10162798/316-418     CUGAA.GGCCGCGUUC....GGGUCACU...UGCG.....GAC...........UGCA.ACACCCGA....UCUCC......CUUAU..GGUGCCGCCG..GAUA...........UGGCGACACCCACUGAG............G.GGGA......GCGCGUCACC.....GUCAG
SL_6KL_011_BRINE_1009000/854-956      CUGAA.GGCCGCGUCU....GGGUCAAU...UGCG.....GAC...........UGCA.ACACCCAA....UCUCG......CUCAU..GGUGCCGCCG..AAUA...........UGGCGACACCGCAGGAG............G.GAGA......GCGCGUCACC.....GUCAG
ADL20m3uS_contig12843/170-68          CUGAA.GGCCGCGUUC....GGGUCAAU...UGCG.....GAC...........UGCA.ACACCCGA....UCUCG......CUCAU..GGUGCCGCCG..AAUA...........UGGCGACACCCGCUGAG............G.GGGA......GCGCGUCACC.....GUCAG
ADL20m3uS_contig10848/468-366         CUGAA.GGCCGCGUUC....GGGUCAAU...UGCG.....GAC...........UGCA.ACACCCGA....UCUCG......CUCAU..GGUGCCGCCG..AAUA...........UGGCGACACCCGCUGAG............G.GGGA......GCGCGUCACC.....GUCAG
ADL5mRS1u_contig00538/967-1069        CUGAA.GGCCGCGUUC....GGGUCAAU...UGCG.....GAC...........UGCA.ACACCCGA....UCUCG......CUCAU..GGUGCCGCCG..AAUA...........UGGCGACACCCGCUGAG............G.GGGA......GCGCGUCACC.....GUCAG
GQKUMWE02JS9JS/377-275                CUGAA.GGCCGCGUUC....GGGUCAAU...UGCG.....GAC...........UGCA.ACACCCGA....UCUCG......CUCAU..GGUGCCGCCG..AAUA...........UGGCGACACCCGCUGAG............G.GGGA......GCGCGUCACC.....GUCAG
ADL20m3uS_contig10578/446-344         CUGAA.GGCCGCGUUC....GGGUCAAU...UGCG.....GAC...........UGCA.ACACCCGA....UCUCG......CUCAU..GGUGCCGCCG..AAUA...........UGGCGACACCCGCUGAG............G.GGGA......GCGCGUCACC.....GUCAG
GQKUMWE02F1GR6/61-163                 CUGAA.GGCCGCGUUC....GGGUCAAU...UGCG.....GAC...........UGCA.ACACCCGA....UCUCG......CUCAU..GGUGCCGCCG..AAUA...........UGGCGACACCCGCUGAG............G.GGGA......GCGCGUCACC.....GUCAG
GQKUMWE02JMQQS/64-166                 CUGAA.GGCCGCGUUC....GGGUCAAU...UGCG.....GAC...........UGCA.ACACCCGA....UCUCG......CUCAU..GGUGCCGCCG..AAUA...........UGGCGACACCCGCUGAG............G.GGGA......GCGCGUCACC.....GUCAG
SL_8KL_010_SED_10008943/2731-2830     CUGAU.CGGCGCGUCC....GGGUCAAU...UGCG.....GAC...........UGCA.ACACCCGA....UCUCC......CUCGCCGUUCCUCCC....GACA.............GGGAGGUACG.CGAG............G.GAGA......GCGCGUGACA.....AUCAG
SL_5KL_010_BRINE_10000601/12793-12892 CUGAU.CGGCGCGUCC....GGGUCAAU...UGCG.....GAC...........UGCA.ACACCCGA....UCUCC......CUCGCCGUCCCUCCC....GACA.............GGGAGGUCA.GCGAG............G.GAGA......GCGCGUGACA.....AUCAG
JXWU01116399.1/162-60                 CUGAG.GAGCGCGUCC....GGGUCAAU...UGCG.....GCC...........UGCA.ACACCCGA....UCUCC......CUGC..CGGUGCCUCCA..GGAA...........UGGAGGUGCCGCGCGAG............G.GGGA......ACGCGUGACU.....AUCAG
GSLNARP_GFPJP1N02IUPJO/257-155        CUGAG.GAGCGCGUCC....GGGUCAAU...UGCG.....GCC...........UGCA.ACACCCGA....UCUCC......CUCC..CGGUGCCGCCA..GGAA...........UGGCGGCCCCGAGCGAG............G.GGGA......ACGCGUAACC.....GUCAG
GSLNARP_GFPJP1N02J3NU6/222-120        CUGAG.GAGCGCGUCC....GGGUCAAU...UGCG.....GCC...........UGCA.ACACCCGA....UCUCC......CUCC..CGGUGCCGCCA..GGAA...........UGGCGGCCCCGAGCGAG............G.GGGA......ACGCGUAACC.....GUCAG
NZ_BBMO01000001.1/854034-853935       CUGAU.GGGCGCGUUC....GGGUCAAU...UGCG.....GCA...........UGCA.ACACCCGA....UCUCU......CUCGGUGUGCCUCC.....UUCCAU............GGAGGU.CGCCGAG............G.GGGA......GCGCGUUGCC.....GUCAG
NZ_AOLJ01000014.1/202046-202145       CUGAC.GACCGCGUUC....GGGUCAAU...UGCG.....GAA...........UGCA.ACACCCGA....UCUCCC.....UGUUCGUCCC.........UCCC..................GGGAUGGACC....UCACAGAGG.GAGA......GCGCGUCGCU.....GUCAG
NZ_AOLM01000020.1/180613-180712       CUGAC.GACCGCGUUC....GGGUCAAU...UGCG.....GAA...........UGCA.ACACCCGA....UCUCCC.....UGUUCGUCCC.........UCCC..................GGGAUGGACC....UCACAGAGG.GAGA......GCGCGUCGCU.....GUCAG
NZ_AOLG01000047.1/231631-231730       CUGAC.GACCGCGUUC....GGGUCAAU...UGCG.....GAA...........UGCA.ACACCCGA....UCUCCC.....UGUUCGUCCC.........UCCC..................GGGAUGGACC....UCACAGAGG.GAGA......GCGCGUCGCU.....GUCAG
NZ_JPES01000061.1/4380-4479           CUGAC.GACCGCGUUC....GGGUCAAU...UGCG.....GAA...........UGCA.ACACCCGA....UCUCCC.....UGUUCGUCCC.........UCCC..................GGGAUGGACC....UCACAGAGG.GAGA......GCGCGUCGCU.....GUCAG
NZ_AOLP01000011.1/331865-331964       CUGAC.GACCGCGUUC....GGGUCAAU...UGCG.....GAA...........UGCA.ACACCCGA....UCUCCC.....UGUUCGUCCC.........UCCC..................GGGAUGGACC....UCACAGAGG.GAGA......GCGCGUCGCU.....GUCAG
NZ_AOLH01000006.1/206888-206987       CUGAC.GACCGCGUUC....GGGUCAAU...UGCG.....GAA...........UGCA.ACACCCGA....UCUCCC.....UGUUCGUCCC.........UCCC..................GGGAUGGACC....UCACAGAGG.GAGA......GCGCGUCGCU.....GUCAG
NZ_LK053000.1/908912-908813           CUGAC.GACCGCGUUC....GGGUCAAU...UGCG.....GAA...........UGCA.ACACCCGA....UCUCCC.....UGUUCGUCCC.........UCCC..................GGGAUGGACC....UCACAGAGG.GAGA......GCGCGUCGCU.....GUCAG
NZ_AOLD01000045.1/26639-26540         CUGAC.GACCGCGUUC....GGGUCAAU...UGCG.....GAA...........UGCA.ACACCCGA....UCUCCC.....UGUUCGUCCC.........UCCC..................GGGAUGGACC....UCACAGAGG.GAGA......GCGCGUCGCU.....GUCAG
NZ_AOLO01000012.1/67999-67900         CUGAC.GACCGCGUUC....GGGUCAAU...UGCG.....GAA...........UGCA.ACACCCGA....UCUCCC.....UGUUCAUCCC.........UCCG..................GGGAUGGAUA....UUGCAAAGG.GGGA......GCGCGUCGCU.....GUCAG
NZ_AOLI01000019.1/425010-424911       CUGAC.GACCGCGUUC....GGGUCAAU...UGCG.....GAA...........UGCA.ACACCCGA....UCUCCC.....UGUUCGUCCC.........UCCC..................GGGAUGGACG.....CCACAGAGGGAGA......GCGCGUCGCU.....GUCAG
NZ_AOLK01000022.1/66470-66569         CUGAC.GACCGCGUUC....GGGUCAAU...UGCG.....GAA...........UGCA.ACACCCGA....UCUCCC.....UGUUCGUCCC.........UCCC..................GGGAUGGACG.....CCACAGAGGGAGA......GCGCGUCGCU.....GUCAG
NZ_AOLN01000013.1/37008-36909         CUGAC.GACCGCGUUC....GGGUCAAU...UGCG.....GAA...........UGCA.ACACCCGG....UCUCC......CUGUUCACCCC........UCCG.................GGGAUGAAC.G....UUUCAAAGG.GGGA......GCGCGUCGCU.....GUCAG
SL_4KL_010_BRINE_10099275/413-314     CUGAU.GGGCGCGUCU....GGGUCAAU...UGCG.....GAC...........UGCA.ACACCCACU....CUCU......CUCC........CCGUCCCGAAC.........GGGAUGG.AACUCACGGAG............G.GGGG......CCGCGUUUCC.....GUCAG
SL_4KL_010_BRINE_10236927/339-240     CUGAU.GGGCGCGUCC....GGGUCAAU...UGCG.....GAA...........UGCA.ACACCCGA....UCUCCC.....UUC.........CCGUCCCGAAU.........GGGAUGG.AUAUCACAGAG............G.GGGA......GCGUGUCACC.....GUCAG
SL_4KL_010_BRINE_10017268/119-218     CUGAU.GGGCGCGUCC....GGGUCAAU...UGCG.....GAA...........UGCA.ACACCCGA....UCUCC......CUUCC.......CGUCCC.CACU..........GGGAUGCAAGUACGGGAA............G.GAGA......GCGUGUCGCC.....GUCAG
SL_4KL_010_BRINE_10000094/9413-9314   CUGAU.GGGCACGUCC....GGGUCAAU...UGCG.....GAC...........UGCA.ACACCCGA....UCUCC......CUUCC.......CGUCCC.GGAU..........GGGAUGGAUCUCACAGAG............G.GGGA......GCGUGUCACC.....GUCAG
SL_4KL_010_BRINE_10065590/860-959     CUGAU.GGGCACGUCC....GGGUCAAU...UGCG.....GAC...........UGCA.ACACCCGA....UCUCC......CUUCC.......CGUCCC.GGAU..........GGGAUAGAUCUCACAGAG............G.GGGA......GCGUGUCACC.....GUCAG
NZ_CP007055.1/1979362-1979461         CUGAU.CAACGCGUCC....GGGUCAAU...UGCG.....GAC...........UGCA.ACACCCGA....UCUCU......CUCAACG..UGCCAUC...GGA.............GAUGGCACUCGCGGAG............G.GAGA......GCGCGUGACA.....GUCAG
NC_021313.1/2429676-2429775           CUGAU.GGGCGCGUAC....GGGUCAAU...UGCG.....GCG...........UGCA.ACACCCGA....UCUCC......CU.GCCGGUUCCCC.....ACGAAC............GGGACAUCGGCGAG............G.GGGA......GCGUGUGACC.....GUCAG
APHM01017236.1/204-105                CUGAC.GGGCGCGUUC....GGGUCAAU...UGCG.....GAA...........UGCA.ACACCCGA....UCUCC......CUCC.ACACG.CCAC....CCGAC............GUGGCCGUGUCGGAG............G.GGGA......GCGCGUGACC.....AUCAG
SL_4KL_010_BRINE_10002302/5048-5147   CUGAA.GGGCGCGUCC....GGGUCAAU...UGCG.....GCU...........UGCA.ACACCCGA....UCUCU......CUCAA..UGUGCCG.....CCAUCGA...........UGGCACUCGAAGAG............G.GAGA......GCGCGUGACC.....GUCAG
NZ_JMIP02000014.1/158997-158898       CUGAU.CAACGCGUCC....GGGUCAAU...UGCG.....GAC...........UGCA.ACACCCGA....UCUCU......CUGAA..CGUGCCGUC...GGA.............GAUGGCACUCGAGCAG............G.GAGA......GCGCGUGACA.....GUCAG
GSLNARP_GFPJP1N02HFKWJ/439-343        CUGAG.GACCGCGUUC....GGGUCACU...UGCG.....GAA...........CGCA.ACACCCGA....UCUCC......CUUC..UCGCGCCC.....GGAC..............GGGCGCUGACGGAG............G.GGGA......GCGCGUCACC.....AUCAG
SL_4KL_010_BRINE_10091194/755-857     CUGAA.GGCCGCGUCU....GGGUCAAU...UGCG.....GAC...........UGCA.ACACCCAA....UCUCG......CUCAU..GGUGCCGCCG..AAUA...........UGGCGACACCCCAAGAG............G.GAGA......GCGCGUCACC.....GUCAG
SL_4KL_010_BRINE_10095573/111-9       CUGAU.GGGCGCGCUC....GGGUCAAU...UGCG.....GUC...........UGCA.ACACCCAA....UCUCC......CU..GCCGGUCCCGUCCG.GAA............UGGAUGGGCUGGUUGAG............G.GGGA......ACGCGUCUCC.....GUCAG
NZ_KB905379.1/273922-274024           CUGAU.GGGCGCGUUC....GGGUCAAU...UGCG.....GAC...........UGCA.ACACCCGA....UCUCU......CUC.CCGGUACCUUCCG..CGA............UGGAAGUGCCCGGCGAG............G.GGGA......GCGCGUCACC.....GUCAG
NC_013202.1/1747213-1747315           CUGAU.GGGCGCGUUC....GGGUCAAU...UGCG.....GAC...........UGCA.ACACCCGA....UCUCU......CUC.CCGGUACCUUCCG..CGA............UGGAAGUGCCCGGCGAG............G.GGGA......GCGCGUCACC.....GUCAG
NZ_AOIU01000034.1/38153-38054         CUGAU.GAACGCGUAC....GGGUCAAU...UGCG.....GCC...........UGCA.ACACCCAG....UCUCG......CUCCCCGUGCCCUCCG...GAA.............UGGAGGUCGGGG..AG............G.GGGA......GCGCGUCUCC.....GUCAG
NZ_AOME01000079.1/8539-8440           CUGAU.GGACGCGUUC....GGGUCAAU...UGCG.....GAC...........UGCA.ACACCCGA....UCUCA......CUGGUC.GAUCCCAC....CGAC.............GUGGGACUCGACGAG............G.GAGA......GCGUGUGACC.....GUCAG
GQKUMWE01CQSAM/397-496                CUGAU.GGACGCGUUC....GGGUCAAU...UGCG.....GCU...........UGCA.ACACCCGA....UCUCG......CUGGUC.GAUCCCAC....CGAC.............GUGGGACUCGACGAG............G.GAGA......GCGUGUGACC.....GUCAG
NZ_BAFM01000007.1/1659-1758           CUGAU.GGACGCGUUC....GGGUCAAU...UGCG.....GAC...........UGCA.ACACCCGA....UCUCG......CUGGUC.GAUCCCAC....CGAC.............GUGGGACUCGACGAG............G.GAGA......GCGUGUGACC.....GUCAG
NZ_AOMD01000025.1/140368-140467       CUGAU.GGACGCGUUC....GGGUCAAU...UGCG.....GAC...........UGCA.ACACCCGA....UCUCG......CUGGUC.GAUCCCAC....CGAC.............GUGGGACUCGACGAG............G.GGGA......GCGUGUGACC.....GUCAG
GSLNARP_contig29074/461-359           CUGAU.GGCCGCGUUC....GGGUCAAU...UGCG.....GAC...........UGCA.ACACCCGG....UCUCA......CUCC..CGGUGUCGCC...CGCGAU..........GGCGACGCCGUCGGAG............G.GGGA......GCGUGUCACC.....GUCAG
P_1C_Liq_1_UnCty_1017446/565-667      CUGAA.GGCCGCGUCC....GGGUCACU...UGCG.....GAC...........UGCA.ACACCCGA....UCUCU......CUCA..CGGUGCCGCCG..UCGA...........UGGCGACACCGGCUGAG............G.GGGA......GCGCGUCACC.....GUCAG
P_1C_Liq_3_UnCty_1022117/224-122      CUGAA.GGCCGCGUCC....GGGUCACU...UGCG.....GAC...........UGCA.ACACCCGA....UCUCU......CUCA..CGGUGCCGCCG..UCGA...........UGGCGACACCGGCUGAG............G.GGGA......GCGCGUCACC.....GUCAG
P_1C_Sed_2_UnCty_1128195/252-150      CUGAA.GGCCGCGUCC....GGGUCACU...UGCG.....GAC...........UGCA.ACACCCGA....UCUCU......CUCA..CGGUGCCGCCG..UCGA...........UGGCGACACCGGCUGAG............G.GGGA......GCGCGUCACC.....GUCAG
P_1C_Liq_2_UnCty_1026371/311-209      CUGAA.GGCCGCGUCC....GGGUCACU...UGCG.....GAC...........UGCA.ACACCCGA....UCUCU......CUCA..CGGUGCCGCCG..UCGA...........UGGCGACACCGGCUGAG............G.GGGA......GCGCGUCACC.....GUCAG
77515515/477-579                      CUGAA.GGCCGCGUCC....GGGUCACU...UGCG.....GAC...........UGCA.ACACCCGA....UCUCU......CUCA..CGGUGCCGCCG..UCGA...........UGGCGACACCGGCUGAG............G.GGGA......GCGCGUCACC.....GUCAG
P_A23_Liq_3_Fmt_1016381/364-262       CUGAA.GGCCGCGUCC....GGGUCACU...UGCG.....GAC...........UGCA.ACACCCGA....UCUCC......CUCA..CGGUGCCGCCG..UCGA...........UGGCGACACCGGCCGAG............G.GGGA......GCGCGUCACC.....GUCAG
APHM01021628.1/4390-4492              CUGAA.GGCCGCGUCC....GGGUCACU...UGCG.....GAC...........UGCA.ACACCCGA....UCUCU......CUCA..CGGUGCCGCCG..UCGA...........UGGCGACACCGGCCGAG............G.GGGA......GCGCGUCACC.....GUCAG
P_1C_Sed_2_UnCty_1030622/624-726      CUGAA.GGCCGCGUUC....GGGUCACU...UGCG.....GAC...........UGCA.ACACCCGA....UCUCC......CUCA..UGGUGCCGCCG..GAGA...........UGGCAGCGCCGAGCGAG............G.GGGA......GCGCGUCACC.....GUCAG
SL_5KL_010_BRINE_10180849/369-267     CUGAA.GGCCGCGUUC....GGGUCACU...UGCG.....GAC...........UGCA.ACACCCGA....UCUCC......CUCA..UGGUGCCGCCG..AAUA...........UGGCGACGCCAGCCGAG............G.GGGA......GCGCGUCACC.....GUCAG
SL_6KL_011_BRINE_1082566/592-490      CUGAA.GGCCGCGUUC....GGGUCACU...UGCG.....GAC...........UGCA.ACACCCGA....UCUCC......CUCA..UGGUGCCGCCG..AAUA...........UGGCGACGCCAGCCGAG............G.GGGA......GCGCGUCACC.....GUCAG
SL_8KL_010_SED_10233400/212-314       CUGAA.GGCCGCGUUC....GGGUCACU...UGCG.....GAC...........UGCA.ACACCCGA....UCUCC......CUCA..UGGUGCCGCCG..GAUA...........UGGCGACGCCAGCCGAG............G.GGGA......GCGCGUCACC.....GUCAG
SL_4KL_010_BRINE_10134291/227-329     CUGAA.GGCCGCGUUC....GGGUCACU...UGCG.....GAC...........UGCA.ACACCCGA....UCUCC......CUCA..UGGUGCCGCCG..GAUA...........UGGCGACGCCAGCCGAG............G.GGGA......GCGCGUCACC.....GUCAG
SL_5KL_010_BRINE_10114435/29-131      CUGAA.GGCCGCGUUC....GGGUCACU...UGCG.....GAC...........UGCA.ACACCCGA....UCUCC......CUCA..UGGUGCCGCCG..GAUA...........UGGCGACGCCAGCCGAG............G.GGGA......GCGCGUCACC.....GUCAG
P_1C_Sed_2_UnCty_1330058/56-155       CUGAC.GGCCGCGUCC....GGGUCAAU...UGCG.....GAC...........UGCA.ACACCCGA....UCUCC......CUCCUCCUCCCC.......GAC.................GGGAUGGAGGUG......UCCGAAG.GAGA......GCGCGUCGCC.....AUCAG
SL_4KL_010_BRINE_10687755/77-176      CUGAG.GGACGCGUUC....GGGUCAAU...UGCG.....GAC...........UGCA.ACACCCGA....UCUCU......CUCCACACGCCUCCC....GGAC.............GGGAGCUGU.CGGAG............G.GGGA......GCGCGCAACC.....AUCAG
JXWU01090489.1/605-701                CUGAC.GGGCGCGUUC....GGGUCAAU...UGCG.....GCA...........UGCA.ACACCCGA....UCUCCCU....CCUC..GCUCCC.......GACC................GGGAGUUCGAGG..........UCG.GAGA......GCGCGUUACC.....GUCAG
NZ_ASGZ01000021.1/7594-7693           CUGAA.GGCCGCGUUC....GGGUCAAU...UGCG.....GAC...........UGCA.ACACCCGA....UCUCCCUC...CACCUG..CCUCCC.....GGAC..............GGGAGGCGCAGGAG............G.GGGA......GCGCGUCACC.....GUCAG
NZ_AOIV01000008.1/240007-239908       CUGAA.GGUCGCGUUC....GGGUCAAU...UGCG.....GAC...........UGCA.ACACCCGG....UCUCC......CUCUA..CGCUCCGU....CCGGU............ACGGAGUUGGAGGAG............G.GAGA......GCGCGUCGCC.....AUCAG
SL_5KL_010_BRINE_10000579/6143-6044   CUGAU.CGGCGCGUCC....GGGUCAAU...UGCG.....GCU...........UGCA.ACACCCGA....UCUCG......CUCAACGUGCCUCCA....CGAA.............UGGAGGUU.ACGGAG............G.GAGA......GCGCGUGACA.....GUCAG
NZ_AOIM01000008.1/9157-9256           CUGAU.CAACGCGUGC....GGGUCAAU...UGCG.....GCU...........UGCA.ACACCCGA....UCUCC......CUCAACG..UACCGCCG..AAAA...........UGGCGGUCUCCG...AG............G.GAGA......GCGCGUGACU.....AUCAG
P_A23_Liq_1_Fmt_1001862/2728-2626     CUGAA.GGCCGCGUCC....GGGUCAAU...UCCC.....CGCUGC........GGGA.ACACCCGA....UCUCC......CUGCUCGUCCCCUCCG...GAA.............UGGAGGCCGAGC.CGG..............GGGA......ACGCGUCACC.....AUCAG
P_A23_Liq_1_Fmt_1006312/589-487       CUGAA.GGCCGCGUCC....GGGUCACU...UGCG.....GAC...........UGCA.ACACCCGA....UCUCC......CUCGCCGUGC..CGCCG..UCGA...........UGGCGACACCGGCCGAG............G.GGGA......GCGCGUCACC.....GUCAG
P_A23_Liq_2_Fmt_1001778/147-45        CUGAA.GGCCGCGUCC....GGGUCACU...UGCG.....GAC...........UGCA.ACACCCGA....UCUCC......CUCGCCGUGC..CGCCG..UCGA...........UGGCGACACCGGCCGAG............G.GGGA......GCGCGUCACC.....GUCAG
SL_5KL_010_BRINE_10182593/355-253     CUGAA.GGCCGCGUUC....GGGUCACU...UGCG.....GAC...........UGCA.ACACCCGA....UCUCC......CUUGUGGUGC..CGCCG..GAGA...........UGGCGACACCCACUGAG............G.GGGA......GCGCGUCACC.....GUCAG
SL_6KL_011_BRINE_1122878/59-161       CUGAA.GGCCGCGUUC....GGGUCACU...UGCG.....GAC...........UGCA.ACACCCGA....UCUCC......CUCAUGGUGC..CGCCG..GAUA...........UGGCGACGCCCACUGAG............G.GGGA......GCGCGUCACC.....GUCAG
SL_5KL_010_SED_10176812/343-241       CUGAA.GGCCGCGUUC....GGGUCACU...UGCG.....GAC...........UGCA.ACACCCGA....UCUCU......CUCAUGGUGC..CGCCG..GAUA...........UGGCGACACCCACUGAG............G.GAGA......GCGCGUCACC.....GUCAG
GSLSAAI_GFP0ZZ301BFHUD/260-362        CUGAA.GGCCGCGUUC....GGGUCACU...UGCG.....GAC...........UGCA.ACACCCGA....UCUCC......CUUGUGGUGC..CGCCG..AAUA...........UGGCGACACCCGCUGCG............G.GAGA......GCGCGUCACC.....GUCAG
APHM01000442.1/2818-2917              CUGAG.GGCCGCGUUC....GGGUCAAU...UGCG.....GAC...........UGCA.ACACCCGA....UCUCCCU....CCGGGCGCCCC........CAGAC................GGGGUGCCCGA........CGAGG.GGGA......GCGUGUCACC.....GUCAG
JXWS01030537.1/838-937                CUGAA.GGCCGCGUUC....GGGUCAAU...UGCG.....GAC...........UGCA.ACACCCGA....UCUCCCU....CCGGGCACCCC........CAGAC................GAGGUGCCCGC........CGAGG.GGGA......GCGCGUCACC.....GUCAG
P_A23_Liq_1_Fmt_1000580/837-936       CUGAA.GGCCGCGUCC....GGGUCAAU...UGCG.....GAC...........UGCA.ACACCCGA....UCUCCCU....CCGGGCACCCC........CAGAC................GGGGUGCCCGC........CGAGG.GGGA......GCGCGUCACC.....GUCAG
GSLNARP_GFPJP1N02GVYAL/71-170         CUGAC.GGCCGCGUCC....GGGUCAAU...UGCG.....AAC...........UGCA.ACACCCAACC..GCCCU......CCGUGCGCCUCCG......UCGA...............UGGAGG..UGCGG..........GAG.GGGCA.....ACGCGUCGCC.....AUCAG
P_1C_Liq_2_UnCty_1129324/141-240      CUGAC.GGCCGCGUCC....GGGUCAAU...UGCG.....AAC...........UGCA.ACACCCAACCA.CCCUU......CGUGCGCCUCCG.......UCGA................UGGAGGUGCGGG............A.GGGGCA....ACGCGUCGCC.....AUCAG
JXWS01088076.1/222-321                CUGAC.GGCCGCGUCC....GGGUCAAU...UGCG.....AAC...........UGCA.ACACCCAACCA.CCCUU......CGUGCGCCUCCG.......UCGA................UGGAGGUGCGGG............A.GGGGCA....ACGCGUCGCC.....AUCAG
SS_3KL_010_SOIL_10082725/438-339      CUGAU.GACCGCGUUC....GGGUCACU...UGCG.....GAC...........UGCA.ACACCCGA....UCUCA......CUCGG.CGUG.CCG.....AAAGAAA...........UGGAGGUCGCCGAG............G.GGGA......GCGCGUCACC.....GUCAG
NZ_KE386573.1/1301517-1301418         CUGAC.GGCCGCGUUC....GGGUCAAU...UGCG.....GAC...........UGCA.ACACCCGA....UCUCC......CUCCU.CAC.UCCGG....ACGGA............CUGGAAGUCAAGGAG............G.GGGA......GCGCGUCGCC.....AUCAG
P_1C_Sed_2_UnCty_1009263/1341-1242    CUGAC.GGCCGCGUCC....GGGUCAAU...UGCG.....GAC...........UGCA.ACACCCAA....UCUCC......CUCCU...CCUCC......CGGAUGGGAU.........GGAGGUGUCGGAC............G.GAGA......GCGCGUCGCC.....AUCAG
ADL20m3uS_contig11573/6008-5909       CUGAC.GACCGCGUCC....GGGUCAAU...UGCG.....GCU...........UGCA.ACACCCGAUC..UCCCU......CCACGUCCCGUCG......UCGA...............UGACGGU.CGUGG..........AAG.GGGA......GCGCGUCACU.....GUCAG
SS_3KL_010_SOIL_10099808/212-113      CUGAC.GGGCGCGUCC....GGGUCAAU...UGCG.....GAC...........UGCA.ACACCCGA....UCUCG......CUCCCCGU..GCCUCC...GUC.............GGAGGAGCUCGAGGAG............G.GAGA......ACGCGUCACC.....AUCAG
2140918017-82247/63-164               CUGAA.GGGCGCGUCC....GGGUCAAU...UGCG.....GAC...........UGCA.ACACCCCGA...UCUCC......CUCAACAUACCGCCG....AACA.............UGGCGG..UCGAGGG...........AG.GGGGA.....GCGCGUGACC.....GUCAG
NC_007426.1/2369313-2369412           CUGAC.GGGCGCGUCC....GGGUCAAU...UGCG.....GAA...........UGCA.ACACCCGA....UCUCU......CUCCCCGUCCCUCC.....CUCGAU............GGAGG.UCGGGAAG............G.GAGA......GCGCGUCACC.....AUCAG
SL_4KL_010_BRINE_10016891/2655-2556   CUGAC.GAGCGCGUCC....GGGUCAAU...UGCG.....GAC...........UGCA.ACACCCGA....UCUCC......CUCCCCGUUCCUCCA....UCGA.............UGGA.GGUCGAGGAA............G.GGGA......ACGCGUCACC.....AUCAG
SL_6KL_011_BRINE_1000523/4060-4159    CUGAC.AAGCGCGUCC....GGGUCAAU...UGCG.....GAC...........UGCA.ACACCCGA....UCUCC......CUCCCCGUUCCUCCA....UCGA.............UGGA.GGUCGAGGAA............G.GGGA......ACGCGUCACC.....AUCAG
P_1C_Liq_1_UnCty_1007975/1341-1443    CUGAA.GGCCGCGUCC....GGGUCAAU...UCCC.....CGCUGC........GGGA.ACACCCGA....UCUCCCU....GCUCGUCCCCUCCG.....AGA...............UGGAGGUG.CGAGC...........GG.GAGA......GCGCGUCACC.....AUCAG
SL_6KL_011_BRINE_1092333/64-166       CUGAA.GGCCGCGUCC....GGGUCAAU...UCCC.....CGCUGC........GGGA.ACACCCGA....UCUCCCU....GCUCGUUCCCUCCG.....AGA...............UGGGGGU..CGAGU..........CGG.GGGA......GCGCGUUACC.....AUCAG
SL_5KL_010_BRINE_10000145/14973-14871 CUGAA.GGCCGCGUCC....GGGUCAAU...UCCC.....CGCUGC........GGGA.ACACCCGA....UCUCCCUGC..UCGUCC..CCGACG.....AUA...............UGUCGGUCGAGCCG............G.GGGA......GCGCGUCACC.....AUCAG
SL_6KL_011_BRINE_1040731/290-188      CUGAA.GGCCGCGUUC....GGGUCAAU...UCCCC....GCUG.........GGGGA.ACACCCGA....UCUCCCUGC..UCGUCC..CCUCCG.....AAA...............UGGAGGUCGAGCGG............G.GGGA......ACGCGUCACC.....AUCAG
SL_6KL_011_BRINE_1090778/540-438      CUGAA.GGCCGCGUCC....GGGUCAAU...UCCC.....CGCUGC........GGGA.ACACCCGA....UCUCCCUGC..UCGUCC..CCUCCG.....GAA...............UGGAGGUUGAGCAA............G.GAGA......GCGCGUCACC.....AUCAG
SL_6KL_011_BRINE_1020969/1942-2044    CUGAA.GGCCGCGUUC....GGGUCAAU...UCCC.....CGCUGC........GGGA.ACACCCGA....UCUCCCUGC..UCGUCC..CCUCCG.....GAA...............UGGAGGUCGAGCAG............G.GGGA......GCGCGUCACC.....AUCAG
SL_6KL_011_BRINE_1001075/545-443      CUGAA.GGCCGCGUUC....GGGUCAAU...UCCCC....GCUG.........GGGGA.ACACCCGA....UCUCCCUGC..UCGUUC..CCUCCG.....GAC...............UGGAGGUCGAGCAG............G.GGGA......GCGCGUCACC.....AUCAG
NZ_CBVY010000043.1/1088-1190          CUGAA.GGCCGCGUCC....GGGUCAAU...UCCC.....CGCUGC........GGGA.ACACCCGA....UCUCCCUGC..UCGUUC..CCUCCG.....ACA...............UGGAGGUCGAGCAG............G.GGGA......GCGCGUCACC.....AUCAG
NZ_ATXS01000002.1/57125-57227         CUGAA.GGCCGCGUCC....GGGUCAAU...UCCC.....CGCUGC........GGGA.ACACCCGA....UCUCCCUGC..UCGUCC..CCUCCG.....AAA...............UGGAGGUCGAGCGG............G.GGGA......GCGCGUCACC.....AUCAG
P_1C_Liq_1_UnCty_1110322/40-142       CUGAA.GGCCGCGUCC....GGGUCAAU...UCCC.....CGCUGC........GGGA.ACACCCGA....UCUCCCUGC..UCGUGC..CCUCCG.....GAA...............UGGAGGUCGAGCGG............G.GGGA......GCGCGUCACC.....AUCAG
P_1C_Liq_2_UnCty_1085242/257-155      CUGAA.GGCCGCGUCC....GGGUCAAU...UCCC.....CGCUGC........GGGA.ACACCCGA....UCUCCCUGC..UCGUGC..CCUCCG.....GAA...............UGGAGGUCGAGCGG............G.GGGA......GCGCGUCACC.....AUCAG
P_1C_Sed_2_UnCty_1018040/1354-1252    CUGAA.GGCCGCGUCC....GGGUCAAU...UCCC.....CGCUGC........GGGA.ACACCCGA....UCUCCCUGC..UCGUCC..CCUCCG.....GAA...............UGGAGGUCGAGCGG............G.GGGA......ACGCGUCACC.....AUCAG
NZ_AOJL01000060.1/167010-166908       CUGAA.GGCCGCGUCC....GGGUCAAU...UCCC.....CGCUGC........GGGA.ACACCCGA....UCUCCCUGC..UCGUCC..CCUCCG.....GAA...............UGGAGGUCGUGCGG............G.GGGA......GCGCGUCACC.....AUCAG
P_1C_Liq_3_UnCty_1007582/296-194      CUGAA.GGCCGCGUCC....GGGUCAAU...UCCC.....CGCUGC........GGGA.ACACCCGA....UCUCCCUGC..UCGUCC..CCUCCG.....GAA...............UGGAGGUCGAGCGG............G.GGGA......GCGCGUCACC.....AUCAG
P_A23_Liq_1_Fmt_1009395/369-267       CUGAA.GGCCGCGUCC....GGGUCAAU...UCCC.....CGCUGC........GGGA.ACACCCGA....UCUCCCUGC..UCGUCC..CCUCCG.....GAA...............UGGAGGUCGAGCGG............G.GGGA......GCGCGUCACC.....AUCAG
P_A23_Liq_2_Fmt_1002028/19-121        CUGAA.GGCCGCGUCC....GGGUCAAU...UCCC.....CGCUGC........GGGA.ACACCCGA....UCUCCCUGC..UCGUCC..CCUCCG.....GAA...............UGGAGGUCGAGCGG............G.GGGA......GCGCGUCACC.....AUCAG
P_A23_Liq_2_Fmt_1023865/29-131        CUGAA.GGCCGCGUCC....GGGUCAAU...UCCC.....CGCUGC........GGGA.ACACCCGA....UCUCCCUGC..UCGUCC..CCUCCG.....GAA...............UGGAGGUCGAGCGG............G.GGGA......GCGCGUCACC.....AUCAG
P_A23_Liq_3_Fmt_1023393/38-140        CUGAA.GGCCGCGUCC....GGGUCAAU...UCCC.....CGCUGC........GGGA.ACACCCGA....UCUCCCUGC..UCGUCC..CCUCCG.....GAA...............UGGAGGUCGAGCGG............G.GGGA......GCGCGUCACC.....AUCAG
NZ_JQKV01000002.1/421137-421035       CUGAA.GGCCGCGUCC....GGGUCAAU...UCCC.....CGCUGC........GGGA.ACACCCGA....UCUCCCUGC..UCGUCC..CCUCCG.....GAA...............UGGAGGUCGAGCGG............G.GGGA......GCGCGUCACC.....AUCAG
NZ_AOJG01000040.1/82466-82364         CUGAA.GGCCGCGUCC....GGGUCAAU...UCCC.....CGCUGC........GGGA.ACACCCGA....UCUCCCUGC..UCGUUC..CCUCCG.....GAA...............UGGAGGUCGAGCAA............G.GGGA......GCGCGUCACC.....AUCAG
NZ_AOJD01000064.1/2215-2317           CUGAA.GGCCGCGUCC....GGGUCAAU...UCCCC....GCUG.........GGGGA.ACACCCGA....UCUCCCUGC..UCGUUC..CCUCCG.....GAA...............UGGAGGUCGAGCAG............G.GGGA......GCGCGUCACC.....AUCAG
NZ_AOJH01000027.1/94307-94409         CUGAA.GGCCGCGUCC....GGGUCAAU...UCCC.....CGCUGC........GGGA.ACACCCGA....UCUCCCUGC..UCGUUC..CCUCCG.....GAA...............UGGAGGUCGAGCAG............G.GGGA......GCGCGUCACC.....AUCAG
NZ_AOJF01000042.1/2248-2350           CUGAA.GGCCGCGUCC....GGGUCAAU...UCCC.....CGCUGC........GGGA.ACACCCGA....UCUCCCUGC..UCGUUC..CCUCCG.....GAA...............UGGAGGUCGAGCAG............G.GGGA......GCGCGUCACC.....AUCAG
NZ_AOJE01000020.1/44999-44897         CUGAA.GGCCGCGUCC....GGGUCAAU...UCCC.....CGCUGC........GGGA.ACACCCGA....UCUCCCUGC..UCGUUC..CCUCCG.....GAA...............UGGAGGUCGAGCAG............G.GGGA......GCGCGUCACC.....AUCAG
NZ_AOJK01000017.1/53669-53771         CUGAA.GGCCGCGUCC....GGGUCAAU...UCCC.....CGCUGC........GGGA.ACACCCGA....UCUCCCUGC..UCGUUC..CCUCCG.....GAA...............UGGAGGUCGAGCAG............G.GGGA......GCGCGUCACC.....AUCAG
NZ_JH815330.1/360566-360668           CUGAA.GGCCGCGUCC....GGGUCAAU...UCCC.....CGCUGC........GGGA.ACACCCGA....UCUCCCUGC..UCGUUC..CCUCCG.....GAA...............UGGAGGUCGAGCAG............G.GGGA......GCGCGUCACC.....AUCAG
NZ_BBJP01000034.1/23045-23147         CUGAA.GGCCGCGUCC....GGGUCAAU...UCCC.....CGCUGC........GGGA.ACACCCGA....UCUCCCUGC..UCGUUC..CCUCCG.....GAA...............UGGAGGUCGAGCAG............G.GGGA......GCGCGUCACC.....AUCAG
NZ_AOJN01000013.1/82475-82577         CUGAA.GGCCGCGUCC....GGGUCAAU...UCCC.....CGCUGC........GGGA.ACACCCGA....UCUCCCUGC..UCGUUC..CCUCCG.....GAA...............UGGAGGUCGAGCAG............G.GGGA......GCGCGUCACC.....AUCAG
NZ_JNFH02000042.1/4162-4264           CUGAA.GGCCGCGUCC....GGGUCAAU...UCCC.....CGCUGC........GGGA.ACACCCGA....UCUCCCUGC..UCGUUC..CCUCCG.....GAA...............UGGAGGUCGAGCAG............G.GGGA......GCGCGUCACC.....AUCAG
NZ_AOJJ01000075.1/39843-39945         CUGAA.GGCCGCGUCC....GGGUCAAU...UCCC.....CGCUGC........GGGA.ACACCCGA....UCUCCCUGC..UCGUUC..CCUCCG.....GAA...............UGGAGGUCGAGCAG............G.GGGA......GCGCGUCACC.....AUCAG
P_1C_Liq_2_UnCty_1073497/265-163      CUGAA.GGCCGCGUCC....GGGUCAAU...UCCC.....CGCUGC........GGGA.ACACCCGA....UCUCCCUGC..UCGUUC..CCUCCG.....GAA...............UGGAGGUCGAGCAG............G.GGGA......GCGCGUCACC.....AUCAG
SL_6KL_011_BRINE_1032700/1548-1446    CUGAA.GGCCGCGUCC....GGGUCAAU...UCCC.....CGCUGC........GGGA.ACACCCGA....UCUCCCUGC..UCGUUC..CCUCCG.....GAA...............UGGAGGUCGAGCGU............G.GAGA......GCGCGUCACC.....AUCAG
SL_4KL_010_BRINE_10001141/89-191      CUGAA.GGCCGCGUCC....GGGUCAAU...UCCC.....CGCUGC........GGGA.ACACCCGA....UCUCCCUGC..UCGUUC..CCUCCG.....GAA...............UGGAGGUCGAGCGU............G.GAGA......GCGCGUCACC.....AUCAG
SL_6KL_011_BRINE_1001616/387-285      CUGAA.GGCCGCGUUC....GGGUCAAU...UCCC.....CGCUGC........GGGA.ACACCCAA....UCUCCCUGC..UCGUCC..CCUCCG.....GAA...............UGGAGGUUGAGCGG............G.GGGA......GCGCGUCACC.....AUCAG
NZ_KK033115.1/666108-666210           CUGAC.GGCCGCGUUC....GGGUCAAU...UCCCC....GCUG.........GGGGA.ACACCCGA....UCUCCCUGC..UCGUUC..CCGACG.....GAC...............UGUCGGUCGAGCGG............G.GGGA......GCGCGUCACC.....AUCAG
NZ_AOJI01000026.1/211502-211400       CUGAA.GGCCGCGUCC....GGGUCAAU...UCCC.....CGCUGC........GGGA.ACACCCGA....UCUCC......CUGCUCGUGCCCUCCG...GAA.............UGGAGG..UCGAGCAG............G.GGGA......GCGCGUCACC.....AUCAG
ADL20m3uS_contig08402/1754-1652       CUGAA.GGCCGCGUCC....GGGUCAAU...UCCC.....CGCUGC........GGGA.ACACCCGA....UCUCC......CUGCUCGUCCCCUCCG...GAA.............UGGAGG..UCGAGCAG............G.GGGA......GCGCGUCACC.....AUCAG
NZ_AOJO01000045.1/129551-129449       CUGAA.GGCCGCGUCC....GGGUCAAU...UCCC.....CGCUGC........GGGA.ACACCCGA....UCUCC......CUGCUCGUCCCCUCCG...ACA.............UGGAGG..UCGAGCAG............G.GGGA......GCGCGUCACC.....AUCAG
SL_6KL_011_BRINE_1124153/36-138       CUGAA.GGCCGCGUCC....GGGUCAAU...UCCC.....CGCUGC........GGGA.ACACCCGA....UCUCCCUG...CUCGUC.CCCGCCG.....ACA...............UGGCGGUCGAGCCG............G.GGGA......GCGCGUCACC.....AUCAG
P_A23_Liq_2_Fmt_1045640/57-159        CUGAA.GGCCGCGUCC....GGGUCAAU...UCCC.....CGCUGC........GGGA.ACACCCAA....UCUCC......CUGCUCGUCCCCUCCG...AGG.............UGGAGG.UGCGGGC.G............G.GAGA......GCGCGUCACC.....AUCAG
P_A23_Liq_1_Fmt_1009104/715-817       CUGAA.GGCCGCGUCC....GGGUCAAU...UCCC.....CGCUGC........GGGA.ACACCCAA....UCUCC......CUGCUCGUCCCCUCCG...AGG.............UGGAGG.UGCGGGC.G............G.GAGA......GCGCGUCACC.....AUCAG
P_1C_Liq_1_UnCty_1002372/283-385      CUGAA.GGCCGCGUCC....GGGUCAAU...UCCC.....CGCUGC........GGGA.ACACCCGA....UCUCCCUGCU.CGUCC...CCUCCA.....ACA...............UGGAGGUGCGGGCG............G.GAGA......GCGCGUCACC.....AUCAG
P_2C_Liq_1_UnCty_1117457/344-242      CUGAA.GGCCGCGUCC....GGGUCAAU...UCCC.....CGCUGC........GGGA.ACACCCGA....UCUCCCUGCU.CGUCC...CCUCCA.....ACA...............UGGAGGUGCGGGCG............G.GAGA......GCGCGUCACC.....AUCAG
P_A23_Liq_1_Fmt_1046280/249-147       CUGAA.GGCCGCGUCC....GGGUCAAU...UCCC.....CGCUGC........GGGA.ACACCCGA....UCUCCCUGCU.CGUCC...CCUCCA.....ACA...............UGGAGGUGCGGGCG............G.GAGA......GCGCGUCACC.....AUCAG
P_2C_Liq_1_UnCty_1157684/265-163      CUGAA.GGCCGCGUCC....GGGUCAAU...UCCC.....CGCUGC........GGGA.ACACCCGA....UCUCCCUGCU.CGUCC...CCUCCA.....ACA...............UGGAGGUGCGGGCG............G.GAGA......GCGCGUCACC.....AUCAG
SL_8KL_010_SED_10202168/335-236       CUGAU.GGGCGCGUUC....GGGUCAAU...UGCG.....GCC...........UGCA.ACACCCGA....UCUCGCUC...CCCGUGCCGUCA.......AAAA................UGUCGGUACAGG..........AGG.GAGA......GCGCGUAACC.....GUCAG
NZ_BBJO01000003.1/101302-101203       CUGAC.GGCCGCGUUC....GGGUCAAU...UGCG.....GAC...........UGCA.ACACCCGG....UCUCU......CUGCUCGCGCCUCCG....UCGG.............UGGAGGUC.CAGCAG............G.GGGA......GCGCGUCGCC.....AUCAG
P_1C_Sed_2_UnCty_1300983/148-247      CUGAC.GGCCGCGUUC....GGGUCAAU...UGCG.....AAC...........UGCA.ACACCCGG....UCUC.GCUG..CUCGU..GCCUCCG.....UCGA..............UGGAGGUCGAGGAG..............GGGAC.....GCGCGUCGCC.....AUCAG
NZ_BBJN01000060.1/9207-9306           CUGAC.GACCGCGUCC....GGGUCAAU...UGCG.....GAC...........UGCA.ACACCCGAUC..UCCCUG.....CUCGU..CCCGCCG.....UCGA..............UGGCGGUCGAGGAG............G.GGGA......GCGCGUCACA.....GUCAG
GSLNAS_F7I09SK02H8ZT2/136-236         CUGAC.GGGCGCGUCC....GGGUCGAA...UUGCG....GAC..........UGCAA..CACCCGAUC..UCCCUG.....CCGAUACCGCCA.......UCGA................UGGCGGUAUCGG..........CAG.GGGA......ACGCGUCACC.....AUCAG
SL_6KL_011_BRINE_1005460/5299-5398    CUGAC.GGGCGCGUCC....GGGUCAAU...UGCG.....GAC...........UGCA.ACACCCGAUC..UCCCUA.....CCGGUGCCGC.........AGACGUUG..............GCGGUGUCGG..........AAG.GGGA......ACGCGUCACC.....AUCAG
SL_4KL_010_BRINE_10003656/660-561     CUGAC.GGGCGCGUCC....GGGUCAAU...UGCG.....GAC...........UGCA.ACACCCGAUC..UCCCUG.....CCGGUACCGCCG.......ACGA................UGGCGGUGUCGG..........AAG.GGGA......ACGCGUCACC.....AUCAG
JXWS01003911.1/291-192                CUGAC.GGGCGCGUCC....GGGUCAAU...UGCG.....GAC...........UGCA.ACACCCGAUC..UCCCUG.....CCGGUACCGCCG.......UCGA................UGGCGGUCUCGG..........CCG.GGGA......ACGCGUCACC.....AUCAG
SL_6KL_011_BRINE_1016959/122-23       CUGAC.GGACGCGUCC....GGGUCAAU...UGCG.....GAC...........UGCA.ACACCCGAUC..UCCCU......UCCGGUGCCGCCG......UCGA...............UGGCGGUUUCGGA...........GG.GGGA......GCGCGUCACC.....AUCAG
NC_020388.1/578139-578040             CUGAC.GGGCGCGUCC....GGGUCAAU...UGCG.....GAC...........UGCA.ACACCCGAUC..UCCCU......GCCGGUGCCGCCG......UCGA...............UGGCGGUCUCGGC...........CG.GGGA......ACGCGUCACC.....AUCAG
NZ_AJRK01000444.1/10548-10449         CUGAU.GGGCGCGUUC....GGGUCAAU...UGCG.....GAC...........UGCA.ACACCCGG....UCUCG......CUCGUCGUGCCUCC.....CGGAGU............GGAGGUC.GGCGAG............G.GGGA......ACGCGUGACC.....GUCAG
SL_4KL_010_BRINE_10212872/267-168     CUGAU.CGGCGCGUCC....GGGUCAAU...UGCG.....GCG...........UGCA.ACACCCGA....UCUCCCUCAA.CU..G..UCCGUCG.....GAAA..............UGACGGUCACCGAG............G.GGGA......GCGCGUGACG.....AUCAG
NZ_AEMG01000030.1/41019-40920         CUGAA.GGGCGCGUUC....GGGUCAAU...UGCG.....GAC...........UGCA.ACACCCGA....UCUCACUCG..UCGU..UCCGUCG......CAAA...............UGACGGUCGGCGA...........GG.GAGA......ACGCGUUACC.....GUCAG
NZ_JDTH01000001.1/807675-807774       CUGAA.GGGCGCGUCC....GGGUCAAU...UGCG.....GAU...........UGCA.ACACCCGAUU..UCGCUC.....GUCGU..CCCGUCG.....CAAA..............UGACGGUCGGCGAG............G.GGGA......GCGCGUUACC.....GUCAG
GRANPEH02G2JJD/188-287                CUGAC.GGGCGCGUAC....GGGUCAAU...UG.CG....GCU..........UGACA.ACACCCGA....UCUCGCUUG..UCGUC.CCUCCG.......AAAA................UGGAGUCGACGA...........GG.GGGA......GCGCGUAACA.....GUCAG
GQKUMWE02FE1GX/166-68                 CUGAU.GGGCGCGUUC....GGGUCAAU...UGCG.....GCU...........UGCA.ACACCCGA....UCUCGCUCG..UCGU.GCCCUCCG......ACA................UGGAGGUCGACGA............G.GGGA......GCGCGUGACC.....GUCAG
GSLNARP_GFPJP1N02H7ZY7/182-83         CUGAC.GGGCGUGUCC....GGGUCAAU...UGCG.....GAC...........UGCA.ACACCCGA....UCUCCCUCGU.CGUU..CCCUCCG......GAA................UGGAGGUCGAG.G..........AGG.GGGA......GCGCGUGACC.....GUCAG
SL_5KL_010_BRINE_10021216/2341-2440   CUGAU.CAACGCGUGC....GGGUCAAU...UGCG.....GCU...........UGCA.ACACCCGG....UCUCCCUCAA.CACG....CCUCC......CGGUAU.............GGAGGUCGCCGAG............G.GGGA......ACGCGUGACC.....GUCAG
NZ_HG315688.1/94795-94696             CUGAA.GGGCGCGUCC....GGGUCAAU...UGCG.....GAC...........UGCA.ACACCCGA....UCUCCCUC...AACGUC..CCUCCG.....AAAA..............UGGAGGUCGACGAG............G.GGGA......GCGCGUGACC.....GUCAG
NZ_JROF01000007.1/139445-139346       CUGAA.GGGCGCGUCC....GGGUCAAU...UGCG.....GAC...........UGCA.ACACCCGA....UCUCCCUC...AAUGUC..CCUCCG.....AAAA..............UGGAGGUCGACGAG............G.GGGA......GCGCGUGACC.....GUCAG
NZ_AOHX01000025.1/4846-4945           CUGAA.GGGCGCGUCC....GGGUCAAU...UGCG.....GCU...........UGCA.ACACCCGA....UCUCCCUC...AACGUC..CCUCCG.....AAAA..............UGGAGGUCGACGAG............G.GGGA......GCGCGUGACC.....GUCAG
NZ_AOHY01000055.1/4766-4865           CUGAA.GGGCGCGUCC....GGGUCAAU...UGCG.....GCU...........UGCA.ACACCCGA....UCUCCCUCA..ACGUU..CCUCCG......AAAA...............UGGAGGUCGACGA...........GG.GGGA......GCGCGUGACC.....GUCAG
NZ_AOHZ01000041.1/187314-187215       CUGAA.GGGCGCGUCC....GGGUCAAU...UGCG.....GCU...........UGCA.ACACCCGA....UCUCCCUCAA.CACG....CCUCCG.....GAUA..............UGGAGGUCUCCGAG............G.GGGA......GCGCGUGACC.....GUCAG
SL_4KL_010_BRINE_10024882/1898-1799   CUGAC.GGGCGCGUAC....GGGUCAAU...UGCG.....GCU...........UGCA.ACACCCGA....UCUCGCUC...GUCGUC..CCUCCG.....CAAA..............UGGAGGUCGACGAG............G.GGGA......GCGCGUAACA.....GUCAG
ADL20m3uS_GFI381O02JC3VL/316-416      CUGAC.GGGCGCGUAC....GGGUCAAU...UGCG.....GCU...........UGCA.ACACCCGA....UCUCGCUU...GUCGUC..CCUCCG.....AAAAA.............UGGAGGUCGACGAG............G.GGGA......GCGCGUAACA.....GUCAG
SL_6KL_011_BRINE_1000304/9714-9813    CUGAC.GGGCGCGUAC....GGGUCAAU...UGCG.....GCU...........UGCA.ACACCCGA....UCUCGCUG...GUCGUC..CCUCCG.....AAAA..............UGGAGGUCGACGAG............G.GAGA......GCGCGUAACA.....GUCAG
SL_8KL_010_SED_10375651/274-175       CUGAC.GGGCGCGUAC....GGGUCAAU...UGCG.....GCU...........UGCA.ACACCCGA....UCUCGCUG...GUCGUC..CCUCCG.....AAAA..............UGGAGGUCGACGAG............G.GAGA......GCGCGUAACA.....GUCAG
SL_6KL_011_BRINE_1014318/155-56       CUGAA.GGGCGCGUCC....GGGUCAAU...UGCG.....GAC...........UGCA.ACACCCGA....UCUCCCU....CAACA.CGCCUCC......CGGAAU.............GGAGGUCGACGAG............G.GAGA......GCGCGUGACC.....GUCAG
SL_8KL_010_SED_10000480/6111-6210     CUGAA.GGGCGCGUCC....GGGUCAAU...UGCG.....GAC...........UGCA.ACACCCGA....UCUCCCU....CAACA.CGCCUCC......CGGAAU.............GGAGGUCGACGAG............G.GAGA......GCGCGUGACC.....GUCAG
NZ_AGFZ01000103.1/104403-104304       CUGAA.GGGCGCGUCC....GGGUCAAU...UGCG.....GAA...........UGCA.ACACCCGA....UCUCCCU....CAACAC.CCCUCC......UGACAU.............GGAGGUCGAAGAG............G.GGGA......GCGCGUGACC.....GUCAG
SL_5KL_010_BRINE_10000580/14326-14227 CUGAA.GGGCGCGUCC....GGGUCAAU...UGCG.....GCU...........UGCA.ACACCCAA....UCGCUCUCAA.CACA....CCUCC......CGGAAU.............GGAGGUCGCUGAG............G.GCGA......GCGCGUGACC.....GUCAG
NZ_BATA01000095.1/7771-7870           CUGAA.GGGCGCGUUC....GGGUCAAU...UGCG.....GCA...........UGCA.ACACCCGA....UCUCC......CUCC...ACCUCC......CCGGCGAUAU.........GGAGGUUUCGGAG............G.GGGA......GCGCGUGACC.....AUCAG
NZ_BANO01000013.1/14331-14232         CUGAA.GGGCGCGUUC....GGGUCAAU...UGCG.....GCA...........UGCA.ACACCCGA....UCUCC......CUCC...ACCUCC......CCGGCGAUAU.........GGAGGUUUCGGAG............G.GGGA......GCGCGUGACC.....AUCAG
ADL20m3uS_GFI381O02IYW5A/121-22       CUGAA.GGGCGCGUUC....GGGUCAAU...UGCG.....GCA...........UGCA.ACACCCGA....UCUCCCUC...CACCA..GCCUCC......CGGUAU.............GGAGGUUGUGGAG............G.GGGA......GCGCGUGACC.....AUCAG
2140918017-63356/193-94               CUGAA.GGGCGCGUUC....GGGUCAAU...UGCG.....GCA...........UGCA.ACACCCGA....UCUCCCUC...CACCA..GCCUCC......CGGUAU.............GGAGGUUGUGGAG............G.GGGA......GCGCGUGACC.....AUCAG
GQKUMWE02GP8XW/475-376                CUGAA.GGGCGCGUUC....GGGUCAAU...UGCG.....GCA...........UGCA.ACACCCGA....UCUCCCUC...CACCA..GCCUCC......CGGUAU.............GGAGGUUGUGGAG............G.GGGA......GCGCGUGACC.....AUCAG
NZ_CP007060.1/2200475-2200574         CUGAA.GGGCGCGUUC....GGGUCAAU...UGCG.....GCA...........UGCA.ACACCCGA....UCUCCCUC...CACCA..GCCUCC......CGGUAU.............GGAGGUUGUGGAG............G.GGGA......GCGCGUGACC.....AUCAG
APHM01006302.1/1366-1273              CUGAU.GGGCGCGUUC....GGGUCAAU...UGCG.....GCC...........UGCA.ACACCCGA....UCUCA......CUCGUGACCACC.......GACGA...............GGUGG..ACGAG............G.GGGA......GCGCGUGACC.....GUCAG
NZ_CP008874.1/1720180-1720081         CUGAC.GGGCGCGUUC....GGGUCAAU...UGCG.....GAU...........UGCA.ACACCCAA....UCUCCCUC...CAC.GUC.CCGCC......CUCGAU.............GGCGGUCGCGGAG............G.GGGA......ACGCGUGACC.....AUCAG
P_A23_Liq_1_Fmt_1021786/270-171       CUGAU.GGGCGCGUCC....GGGUCAAU...UGCG.....GUA...........UGCA.ACACCCGA....UCUCC......CU..UCC.CGUCC......CAGCGGAUAU.........GGACGUGGACCAG............G.GGGA......GCGCGUGACC.....GUCAG
P_A23_Liq_3_Fmt_1011772/655-754       CUGAU.GGGCGCGUCC....GGGUCAAU...UGCG.....GUA...........UGCA.ACACCCGA....UCUCC......CU..UCC.CGUCC......CAGCGGAUAU.........GGACGUGGACCAG............G.GGGA......GCGCGUGACC.....GUCAG
NZ_AOLS01000002.1/28213-28114         CUGAU.GGGCGCGUCC....GGGUCAAU...UGCG.....GCA...........UGCA.ACACCCGA....UCUCC......CU..UCC.CGUCC......CAGCGGAUAU.........GGACGUGGAACAG............G.GAGA......GCGCGUGACC.....GUCAG
NZ_AOLW01000047.1/239419-239518       CUGAU.GGGCGCGUCC....GGGUCAAU...UGCG.....GCA...........UGCA.ACACCCGA....UCUCC......CU..UCC.CGUCC......CAGCGGAUAU.........GGAUGUGGAACAG............G.GAGA......GCGCGUGACC.....GUCAG
NC_023013.1/2093063-2092964           CUGAU.GGGCGCGUCC....GGGUCAAU...UGCG.....GCA...........UGCA.ACACCCGA....UCUCU......CU..UCC.CGUCC......CAGCGGAUAU.........GGACGUGGAACAG............G.GGGA......GCGCGUGACC.....GUCAG
NZ_JXAO01000052.1/4509-4608           CUGAU.GGGCGCGUCC....GGGUCAAU...UGCG.....GCA...........UGCA.ACACCCGA....UCUCC......CU..UCC.CGUCC......CAGCGGAUAU.........GGACGUGGAACAG............G.GGGA......GCGCGUGACC.....GUCAG
NZ_AOLX01000026.1/231236-231335       CUGAU.GGGCGCGUCC....GGGUCAAU...UGCG.....GCA...........UGCA.ACACCCGA....UCUCC......CU..UCC.CGUCC......CAGCGGAUAU.........GGACGUGGAACAG............G.GGGA......GCGCGUGACC.....GUCAG
NZ_AOLQ01000042.1/26191-26092         CUGAU.GGGCGCGUCC....GGGUCAAU...UGCG.....GCA...........UGCA.ACACCCGA....UCUCC......CU..UCC.CGUCC......CAGCGGAUAU.........GGACGUGGAACAG............G.GGGA......GCGCGUGACC.....GUCAG
NZ_AOLY01000009.1/92110-92209         CUGAU.GGGCGCGUCC....GGGUCAAU...UGCG.....GCA...........UGCA.ACACCCGA....UCUCC......CU..UCC.CGUCC......CAGCGGCUAU.........GGACGUGGAACAG............G.GGGA......GCGCGUGACC.....GUCAG
APHM01021165.1/2893-2995              CUGAA.GGCCGCGUUC....GGGUCACU...UGCG.....GAC...........UGCA.ACACCCGA....UCUCC......CUCGGCGU..GCCGCCG..GAGA...........UGGCGACACCCGCCGAG............G.GGGA......GCGCGUCACC.....GUCAG
NZ_BBMP01000022.1/550285-550186       CUGAU.GGGCGCGUUC....GGGUCAAU...UGCG.....GAC...........UGCA.ACACCCGA....UCUCG......CUCGUCGUGCCUCC.....CGAGAU............GGAGGU.CGACGAG............G.GGGA......GCGCGUGACC.....GUCAG
NZ_AOMF01000153.1/44875-44974         CUGAU.GGGCGCGUUC....GGGUCAAU...UGCG.....GAC...........UGCA.ACACCCGA....UCUCG......CUCGUCGCACCGCCG....GAGA.............UGGCGGU.CGACGAG............G.GGGA......GCGCGUGACC.....GUCAG
NZ_AOMC01000109.1/103550-103451       CUGAU.GGGCGCGUUC....GGGUCAAU...UGCG.....GAC...........UGCA.ACACCCGA....UCUCG......CUCGUCGCACCGCCG....GAGA.............UGGCGGU.CGACGAG............G.GGGA......GCGCGUGACC.....GUCAG
P_1C_Sed_2_UnCty_1102543/116-215      CUGAC.CGGCGCGUCC....GGGUCAAU...UGCG.....GCA...........UGCA.ACACCCGAUC..UCCCU......CGUCGCCCCGCC.......CGAAAC..............GGCGAU.CGACG..........AGG.GGGA......GCGCGUGACA.....GUCAG
APHM01019633.1/691-784                CUGAC.GGCCGCGUUC....GGGUCACU...UGCG.....GAC...........UGCA.ACACCCGA....UCUCG......CUCCGUACCACG.......CGCGA...............CGUG..GUGGAG............G.GGGA......GCGCGUCACC.....GUCAG
P_1C_Sed_2_UnCty_1164547/86-185       CUGAA.GGCCGCGUUC....GGGUCACU...UGCG.....GAC...........UGCA.ACACCCGA....UCUCG......CUCCUCGUCCCCCCCG...AGA.............UGGCGGUC..GAGGAG............G.GAGA......GCGCGUCACC.....AUCAG
NZ_AOIL01000042.1/111800-111899       CUGAU.CAACGCGUGC....GGGUCAAU...UGCG.....GCU...........UGCA.ACACCCGA....UCUCC......CUCAACGUGCCGCCG....AAAA.............UGGCG.CUCGACGAG............G.GCGA......GCGCGUGACU.....AUCAG
NZ_AOIO01000023.1/59520-59421         CUGAU.CAACGCGUGC....GGGUCAAU...UGCG.....GCU...........UGCA.ACACCCGA....UCUCC......CUCAACGUGCCGCCG....AAAA.............UGGCG.CUCGACGAG............G.GCGA......GCGCGUGACU.....AUCAG
NC_019974.1/3406135-3406036           CUGAU.CAACGCGUGC....GGGUCAAU...UGCG.....GCU...........UGCA.ACACCCGA....UCUCC......CUCAACGUGCCUCC.....CUCGAU............GGAG.CUCGAAGAG............G.GGGA......GCGCGUGACC.....GUCAG
NZ_AOIA01000019.1/36830-36929         CUGAU.CAACGCGUGC....GGGUCAAU...UGCG.....GCU...........UGCA.ACACCCGA....UCUCC......CUCAACGUGCCUCC.....CGGUAU............GGAG.CUCGAGGAG............G.GGGA......GCGCGUAACC.....GUCAG
NZ_AOIB01000037.1/63552-63453         CUGAU.CAACGCGUGC....GGGUCAAU...UGCG.....GCU...........UGCA.ACACCCGA....UCUCC......CUCAACGUGCCUCC.....CGGUAU............GGAG.CUCGAGGAG............G.GGGA......GCGCGUGACC.....GUCAG
SL_5KL_010_BRINE_10002219/679-778     CUGAU.CAACGCGUCC....GGGUCAAU...UGCG.....GCU...........UGCA.ACACCCGA....UCUCC......CUCAACGUUCCGCCA....GGAA.............UGGCG.GUCGACGAG............G.GAGA......GCGCGUGACC.....GUCAG
NC_002607.1/1258523-1258622           CUGAA.GGGCGCGUUC....GGGUCAAU...UGCG.....GCA...........UGCA.ACACCCGA....UCUCC......CUCCACGAACCACCA....GGAA.............UGGCGG.UCUCGGAA............G.GAGA......GCGCGUGACC.....AUCAG
NZ_AOIN01000067.1/25511-25610         CUGAU.CAACGCGUGC....GGGUCAAU...UGCG.....GCU...........UGCA.ACACCCGA....UCUCC......CUCAACGUACCGCCG....AAAA.............UGGCGGU.CUCCGUG............G.GAGA......GCGCGUGACU.....AUCAG
NZ_AOIP01000033.1/55488-55389         CUGAU.CAACGCGUGC....GGGUCAAU...UGCG.....GCU...........UGCA.ACACCCGA....UCUCC......CUCAACGUGCCGCCG....AAAA.............UGGCGGU.CGACGAG............G.GCGA......GCGCGUGACU.....AUCAG
SS_3KL_010_SOIL_10059833/123-24       CUGAU.CAACGCGUGC....GGGUCAAU...UGCG.....GCU...........UGCA.ACACCCGA....UCUCC......CUCAACGUGCCUCC.....CGGUAU............GGAGGU.CGACGAG............G.GGGA......GCGCGUGACU.....GUCAG
SL_3KL_010_SED_10538221/53-152        CUGAU.CAACGCGUGC....GGGUCAAU...UGCG.....GCU...........UGCA.ACACCCGA....UCUCC......CUCAACGUGCCUCC.....CGGUAU............GGAGGU.CGACGAG............G.GGGA......GCGCGUGACU.....GUCAG
P_1C_Sed_2_UnCty_1120614/293-194      CUGAA.GGGCGCGUCC....GGGUCAAU...UGCG.....GAC...........UGCA.ACACCCGA....UCUCC......CUCAAUACGCCUCC.....CGGAAU............GGAGGU.GGCUGAG............G.GAGA......GCGCGUGACC.....GUCAG
NZ_AOMA01000004.1/593-692             CUGAA.GGGCGCGUCC....GGGUCAAU...UGCG.....GCA...........UGCA.ACACCCGA....UCUCC......CUCAAUACACCUCC.....CGACAU............GGAGGU.CUCGGAG............G.GGGA......GCGCGUGACC.....GUCAG
NZ_AOIQ01000021.1/411355-411454       CUGAA.GGCCGCGUCC....GGGUCAAU...UGCG.....GAC...........UGCA.ACACCCGA....UCUCC......CUCAACGUGCCACCG....AAAA.............UGGUGGU.CGAUGAG............G.GGGA......GCGCGUGACC.....GUCAG
2140918027-11734/146-47               CUGAA.GGGCGCGUCC....GGGUCAAU...UGCG.....GAC...........UGCA.ACACCCGA....UCUCC......CUCAACAUACCGCCG....AACA.............UGGCGGU.CGAAGAG............G.GGGA......GCGCGUGACC.....GUCAG
NZ_JNCS01000001.1/130682-130583       CUGAA.GGGCGCGUCC....GGGUCAAU...UGCG.....GAC...........UGCA.ACACCCGA....UCUCC......CUCAACGUACCGCCG....AAAA.............UGGCGGU.CGAAGAG............G.GGGA......GCGCGUGACC.....GUCAG
NZ_AOII01000067.1/29396-29297         CUGAA.GGGCGCGUCC....GGGUCAAU...UGCG.....GAC...........UGCA.ACACCCGA....UCUCC......CUCAACGUACCGCCG....AAAA.............UGGCGGU.CGAAGAG............G.GGGA......GCGCGUGACC.....GUCAG
NZ_AOIJ01000042.1/42266-42167         CUGAA.GGGCGCGUCC....GGGUCAAU...UGCG.....GAC...........UGCA.ACACCCGA....UCUCC......CUCAACGUACCGCCG....AAAA.............UGGCGGU.CGAAGAG............G.GGGA......GCGCGUGACC.....GUCAG
NZ_AJVG01000002.1/354632-354533       CUGAA.GGGCGCGUCC....GGGUCAAU...UGCG.....GAC...........UGCA.ACACCCGA....UCUCC......CUCAACGUACCGCCG....AAAA.............UGGCGGU.CGAAGAG............G.GGGA......GCGCGUGACC.....GUCAG
NC_013743.1/2295636-2295735           CUGAA.GGGCGCGUCC....GGGUCAAU...UGCG.....GAU...........UGCA.ACACCCGA....UCUCC......CUCAACGUACCGCCG....AAAA.............UGGCGGU.CGAGGAG............G.GGGA......GCGCGUGACC.....GUCAG
NZ_AOIS01000045.1/15715-15616         CUGAA.GGGCGCGUCC....GGGUCAAU...UGCG.....GAC...........UGCA.ACACCCGA....UCUCC......CUCAACGUACCGCCG....AAAA.............UGGCGGU.CGACGAG............G.GGGA......GCGCGUGACC.....GUCAG
NZ_AOIR01000063.1/173689-173788       CUGAA.GGGCGCGUCC....GGGUCAAU...UGCG.....GAC...........UGCA.ACACCCGA....UCUCC......CUCAACGUACCGCCG....AAAA.............UGGCGGU.CGAGGAG............G.GGGA......GCGCGUGACC.....GUCAG
NZ_AOID01000027.1/70079-70178         CUGAA.GGGCGCGUCC....GGGUCAAU...UGCG.....GAC...........UGCA.ACACCCGA....UCUCC......CUCAACGUACCGCCG....AAAA.............UGGCGGU.CGAGGAG............G.GGGA......GCGCGUGACC.....GUCAG
NZ_AOIT01000030.1/41883-41982         CUGAA.GGGCGCGUCC....GGGUCAAU...UGCG.....GAC...........UGCA.ACACCCGA....UCUCC......CUCAACACACCUCC.....UGACAU............GGAGGU.CGACGAG............G.GAGA......GCGCGUGACC.....GUCAG
NC_015666.1/345106-345007             CUGAA.GGGCGCGUCC....GGGUCAAU...UGCG.....GAC...........UGCA.ACACCCGA....UCUCC......CUCAACACGCCUCCG....GAUA.............UGGAGGU.CGACGAG............G.GGGA......GCGCGUGACC.....GUCAG
NZ_HG315690.1/2029000-2029099         CUGAU.CAUCGCGUCC....GGGUCAAU...UGCG.....GCU...........UGCA.ACACCCGA....UCUCG......CUCAACGUACCGCC.....CGAAAU............GGCGGU.CGCUGAG............G.GAGA......ACGCGUGACA.....GUCAG
SL_5KL_010_BRINE_10298960/132-231     CUGAU.CAUCGCGUCC....GGGUCAAU...UGCG.....GCU...........UGCA.ACACCCGA....UCUCC......CUCAACGUACCACCA....GAAA.............UGGCGGU.CGAGGAG............G.GAGA......ACGCGUGACA.....GUCAG
SL_4KL_010_BRINE_10234182/69-168      CUGAU.CGGCGCGUCC....GGGUCAAU...UGCG.....GAU...........UGCA.ACACCCGA....UCUCC......CUCACUGUGCCGUCA....GCAC.............UGACGGU.CGCCGAG............G.GUGA......GCGCGUGACG.....AUCAG
GSLNARP_GFPJP1N02GH0H6/114-213        CUGAC.GGGCGUGUCC....GGGUCAAU...UGCG.....GAC...........UGCA.ACACCCGA....UCUCC......CUCGUUGUUCCCUCCG...GAA.............UGGAGGU.....CGAG.........GCGG.GAGA......ACGCGUGACC.....GUCAG
SL_5KL_010_BRINE_10027796/1534-1633   CUGAA.GGGCGCGUCC....GGGUCAAU...UGCG.....GCU...........UGCA.ACACCCGA....UCUCC......CUCAACGUUCCGCCG....GGAA.............UGGCGGUCG.AAGAG............G.GGGA......GCGCGUGACC.....GUCAG
NZ_ALJD01000008.1/211183-211282       CUGAA.GGCCGCGUCC....GGGUCAAU...UGCG.....GAA...........UGCA.ACACCCGA....UCUCCCUCA..UCACCC.CCGACG......GAA................UGUCGGUGGGCGA...........GG.GAGA......GCGCGUCACC.....GUCAG
SL_4KL_010_BRINE_10138442/547-646     CUGAC.CGACGCGUCC....GGGUCAAU...UGCG.....GAC...........UGCA.ACACCCUAU...CUCCC......UUCCCGUCCCGCCG.....UCGA..............UGGU..GGUCGAGA...........AG.GGCGA.....ACGCGUCACU.....GUCAG
GSLNARP_GFPJP1N02IH3RV/123-222        CUGAU.GGGCGCGUCC....GGGUCAAU...UGCG.....GCU...........UGCA.ACACCCGA....UCUUGC.....UGCCGGU.GCCA.......GACGACA.............UGGCCGCCGGCA..........AGC.GGGA......GCGCGUGACC.....GUCAG
GSLNARP_GFPJP1N02G85LW/148-49         CUGAC.GGGCGCGUCC....GGGUCAAU...UGCG.....GCC...........UGCA.ACACCCAA....UCUCGC.....UGCCGG.UGCCGG......AUGGA..............UUGGCAGUCGGCG..........AGC.GCGA......GCGCGUCACC.....GUCAG
CEQN01112068.1/3026-2927              CUGAU.AAUCGCGUUU....GGGUAAUU...UGCG.....GAC...........UGCA.AAACCCAAUU..UCCCU......AACAAUCCCCA........CUAAUA...............UGGAUAUUGUA...........GA.GGGACA....ACGCGUUUCU.....GUCAG
CEUZ01492716.1/1180-1279              CUGAU.AAUCGCGUUU....GGGUAAUU...UGUG.....GAC...........UGCA.AAACCCAAUU..UCCCU......AACAAUUCCCA........CUAAUA...............UGGAUAUUGUA...........GA.GGGACA....ACGCGUUUCU.....GUCAG
CEWR01279639.1/119-20                 CUGAU.AAUCGCGUUU....GGGUAAUU...UGUG.....GAC...........UACA.AAGCCCAA....UUUCUC.....UC.ACAAUACCUCC.....UAACAU............GGA..UGUUGUCGA...........UG.GACA......ACGCGUUUCU.....GUCAG
APHM01021436.1/16571-16472            CUGAU.AACCGCGUUC....GGGUCAAU...UGUG.....AAU...........UGCA.ACACCCAGUCUCCCUUCAUGU..GCCAGA.............AUCAAUA...................UCUGUC.........CGAG.AAGGAAC...ACGCGUUGCU.....AUCAG
3300000032_0007378/20967-20877        CUGAA.CGUGGCGUAAA...GGGUGGAC...GUAAACCC.AGAU......GGG.UUAU.GUGCCCAU....UCCCU......GCCAU..............CCCA.......................AUGGC..........CAG.GUGA......ACGCCCAC.......AUCAG
3300000568_10935138/219-307           CUGAA.CGUGGCGUAAA...GGGU.GAC...GUAAACCC.AGAU......GGG.UUAU.GUGCCCAU....UCCCU......GCCAU..............CCCA.......................AUGGC..........CAG.GUGA......ACGCCCAC.......AUCAG
2232068851/371-281                    CUGAA.CGUGGCGUAAA...GGGUGGAC...GUAAACCC.CAGAU.....GGG.UUAU.GUGCCCAU....UCCCU......GCCAU..............CCCA.......................AUGGC..........CAG.GUGA......ACGCCCAC.......AUCAG
WSSedB2T_c028865/329-244              CUGAU.GAGUGUGUCAU...GGGUGGAC...G........AUACCAAAA........C.G.GCCCG.....CUCUG......AAAAG..............ACAAUUGC...................UCUUU...........AC.AGGG.....GACACAUAAGU.....AUCAG
JGI24020J35080_1001304/6969-6882      CUGAC.GACCGCGUAU....GGGUCGAU...GUCG.....GUCU..........CGAC.A.GCCCAU....CACUC......GCAAAAG............GUAAAG...................CAAAGGU............G.GGUGAAC...GCGUGACA.......GUCAG
PBDCA2_contig02310/406-502            CUGAC.CGGAGCGUUC....GGGUCGAU...GUCG.....GUAU..........CGAC.A.GCCCAAU...CUCCCUGG...AGACGCCU...........GAAA....................GGGCG.CU......GAAGAAG.GGAGA.....GCGCAUAUCA.....GUCAG
LGVC01039323.1/218-314                CUGAC.ACAGUCACAU....GGGUCGAU...AUU......GGUGUA.........GAU.A.GCCCGG....UUCCCCUCAA.ACCUUCC............UCAA.....................GGAAGGU......GCAAAAG.GGCGAGC...GUGUCAAU.......GUCAG
JGI24730J26740_1000024/31005-30928    CUGAU.GUGUGCGCUCAU..GGGCCAAC...GUU......GAAG...........AAC.GUGCCCGG....UUCAC......CGU................GAAA.........................ACG...........GG.AGAA.....AGCGCCCCA.......GUCAG
JGI24729J20445_1009152/2242-2319      CUGAU.GUGUGCGCUCAU..GGGCCAAC...GUU......GAAG...........AAC.GUGCCCGG....UUCAC......CGU................GAAA.........................ACG...........GG.AGAA.....AGCGCCCCA.......GUCAG
3300001580_10004676/12012-12089       CUGAU...AAGCGCAC....GGGUGGAC...GUG......GUCUCUA........CAC.GAGCCCGC....AUGUG......CCGC...............AGG.........................GCGG............U.ACAUAU....GCGCGAGA.......CUCAG
3300001592_10154490/853-774           CUGAU...CAGCGC.AG...GGGUGGAC...GUGC.....UCU...........GCAC.GAGCCCGC....GUGUA......UCAGCA.............UCA.......................UACUGG............U.ACAUCC....GCGCGAUA.......GUCAG
3300000032_0003629/1709-1630          CUGAU...CAGCGC.AG...GGGUGGAC...GUGC.....UCU...........GCAC.GAGCCCGC....GUGUA......UCAGCA.............UCA.......................UACUGG............U.ACAUCC....GCGCGAUA.......GUCAG
3300000568_10010498/796-717           CUGAU...CAGCGC.AG...GGGUGGAC...GUGC.....UCU...........GCAC.GAGCCCGC....GUGUA......UCAGCA.............UCA.......................UACUGG............U.ACAUCC....GCGCGAUA.......GUCAG
3300000558_10003870/1201-1122         CUGAU...CAGCGC.AG...GGGUGGAC...GUGC.....UCU...........GCAC.GAGCCCGC....GUGUA......UCAGCA.............UCA.......................UACUGG............U.ACAUCC....GCGCGAUA.......GUCAG
3300001592_10087609/1266-1344         CUGAU..AUCACGCAAA...GGGUGGAC...GUCUU....CCC..........GGAAC.GAGCCCGU....UUCUG......CCA................UGC..........................UGG............C.AGAAAAC...GCGUGAAA.......GUCAG
3300001567_10002847/2463-2541         CUGAU..AUCACGCAAA...GGGUGGAC...GUCUU....CCC..........GGAAC.GAGCCCGU....UUUUG......CC.................AUACA.........................GG............C.AGAAAAC...GCGUGAAC.......AUCAG
SL_3KL_010_SED_10010201/3562-3491     CUGAUUGAACGCGC.C....GGGCGAAC...GU.......GAAA............AC.GAGCCCAC....UUUCU......GC.................AUA...........................GC...........CG.GAAA......GCGCGUCCGG.....GUCAG
SL_3KL_010_SED_10013818/1092-1021     CUGAUUGAACGCGC.C....GGGCGAAC...GU.......GAAA............AC.GAGCCCAC....UUUCU......G..................AAUACA.........................C............A.GAAA......GCGCGUCCGG.....GUCAG
SL_3KL_010_SED_10042920/1511-1582     CUGAUUGAACGCGC.C....GGGCGAAC...GU.......GAAA............AC.GAGCCCAC....UUUCU......GA.................ACUA..........................UC............A.GAAA......GCGCGUCAGG.....GUCAG
BDMC2_FXAG6RB01ERNKC/187-100          CUGAU.CAAGCCGCCU....GGGUCGAC...GUUG.....GUG...........CAAC.GAGCCCUG....UUCCU......AUGGCCG............AUGUAA...................UGCCCAU............A.GGAAG.....GUGGAUCACG.....GUCAG
JGI24730J26740_1038966/597-511        CUGAU..CAGGCGUAUU...GGGCGAAC...GUU......CGUGC..........AAC.GAGCCCUU....CUUCA......UACAGC.............CAUUAAU...................GAUGUG...........AU.GAAGAU....GCGCCAUU.......GUCAG
3300000568_10019878/535-613           CUGAU.CGAGACGA.U....GGGCCAAC...GC.......CAGUGCA.........GC.GCGCCCGG....UUCCG......GGAA...............CACUC.......................UUUC............C.GGAA......ACGUCGGAGA.....AUCAG
3300001592_10003410/16086-16008       CUGAU.CGAGACGA.U....GGGCCAAC...GC.......CAGUGCA.........GC.GCGCCCGG....UUCCG......GGAA...............CACUC.......................UUUC............C.GGAA......ACGUCGGAGA.....AUCAG
3300001567_10001101/23848-23926       CUGAU.CGAGACGA.U....GGGCCAAC...GC.......CAGUGCA.........GC.GCGCCCGG....UUCCG......GGAA...............CACUC.......................UUUC............C.GGAA......ACGUCGGAGA.....AUCAG
3300000558_10195618/1540-1618         CUGAU.CGAGACGA.U....GGGCCAAC...GC.......CAGUGCA.........GC.GCGCCCGG....UUCCG......GGAA...............CACUC.......................UUUC............C.GGAA......ACGUCGGAGA.....AUCAG
3300000032_0041450/12420-12342        CUGAU.CGAGACGA.U....GGGCCAAC...GC.......CAGUGCA.........GC.GCGCCCGG....UUCCG......GGAA...............CACUC.......................UUUC............C.GGAA......ACGUCGGAGA.....AUCAG
JGI24713J26584_10001748/5737-5659     CUGAU.CGAGACGC.U....GGGCCAAC...GC.......CUGUGCA.........GC.GUGCCCGA....UUCCA......GGAGA..............ACG........................UUGCC............U.GGGA......GCGUCGAAGA.....AUCAG
3300000507_100004/18302-18224         CUGAU.CGAGACGC.U....GGGCCAAC...GC.......CAGUGCA.........GC.GCGCCCGG....UUCC.......GGGGA..............GAAUG......................UCCCC..............GGAA......GCGUCGAAGU.....GUCAG
3300000558_10023046/1376-1297         CUGAU.CGAGACGC.U....GGGCCAAC...GC.......CAGUGCA.........GC.GCGCCCGG....UUUC.......CGGGA..............UAAAUC.....................UUCCC..............GGGA......GCGUCAGAGA.....GUCAG
3300000568_10983650/160-239           CUGAU.CGAGACGC.U....GGGCCAAC...GC.......CAGUGCA.........GC.GCGCCCGG....UUUC.......CGGGA..............UAAAUC.....................UUCCC..............GGGA......GCGUCAGAGA.....GUCAG
3300000568_10052832/512-591           CUGAU.CGAGACGC.U....GGGCCAAC...GC.......CAGUGCA.........GC.GCGCCCGG....UUUC.......CGGGA..............UAAAUC.....................UUCCC..............GGGA......GCGUCAGAGA.....GUCAG
3300000032_0016008/347-426            CUGAU.CGAGACGC.U....GGGCCAAC...GC.......CAGUGCA.........GC.GCGCCCGG....UUUC.......CGGGA..............UAAAUC.....................UUCCC..............GGGA......GCGUCAGAGA.....GUCAG
JGI24711J26586_10020110/584-506       CUGAU.CGAGACGU.U....GGGCCAAC...GC.......CAGUGCA.........GC.GCGCCCGG....UUCC.......AGAGA..............ACA........................UCUCU..........CC..GGAA......ACGUCAAAGA.....GUCAG
JGI24708J26588_10012893/2107-2185     CUGAU.CGAGACGU.U....GGGCCAAC...GC.......CAGUGCA.........GC.GCGCCCGG....UUCC.......AGAGA..............ACA........................UCUCU..........CC..GGAA......ACGUCAAAGA.....GUCAG
JGI24707J26582_10001803/2105-2183     CUGAU.CGAGACGU.U....GGGCCAAC...GU.......CAGUGCA.........GC.GCGCCCGG....UUCC.......AGAGA..............ACA........................UCUCU..........CC..GGAA......ACGUCAAAGA.....GUCAG
JGI24712J26585_10006974/5713-5635     CUGAU.CGAGACGU.U....GGGCCAAC...GC.......CAGUGCA.........GC.GCGCCCGG....UUCC.......AGAGA..............ACA........................UCUCU..........CC..GGAA......ACGCCAAAGA.....GUCAG
JGI24499J29688_1000702/823-901        CUGAU.CGAGACGU.U....GGGCCAAC...GC.......CAGUGCA.........GC.GCGCCCGG....UUCC.......AGAGA..............ACA........................UCUCU..........CC..GGAA......ACGCCAAAGA.....GUCAG
JGI24707J26582_10000621/14235-14314   CUGAU.CGAGACGU.U....GGGCCAAC...GC.......CGGUGCA.........GC.GCGCCCGG....UUCC.......GGGAA..............CAGGCU.....................UUCCC..............GGAA......ACGUUGAAGA.....AUCAG
JGI24712J26585_10029187/2386-2464     CUGAU.CGAGACGU.U....GGGCCAAC...GC.......CGGUGCA.........GC.GAGCCCGU....UUCCG......GGAA...............CAAGU.......................UUCC............C.GAAA......GCGUCGAAGA.....GUCAG
JGI24711J26586_10244524/365-287       CUGAU.CGAGACGU.U....GGGCCAAC...GC.......CGGUGCA.........GC.GAGCCCGU....UUCCG......GGAA...............CAAGU.......................UUCC............C.GAAA......GCGUCGAAGA.....GUCAG
JGI24500J29687_10002376/168-246       CUGAU.CGAGACGU.U....GGGCCAAC...GC.......CGGUGCA.........GC.GAGCCCGU....UUCCG......GGAA...............CAAGU.......................UUCC............C.GAAA......GCGUCGAAGA.....GUCAG
JGI24503J29689_10006492/104-182       CUGAU.CGAGACGU.U....GGGCCAAC...GC.......CGGUGCA.........GC.GAGCCCGU....UUCCG......GGAA...............CAAGU.......................UUCC............C.GAAA......GCGUCGAAGA.....GUCAG
NC_018227.2/1712758-1712836           CUGAU.CGAGACGU.U....GGGCCAAC...GC.......CGGUGCA.........GC.GAGCCCGU....UUCCG......GGAA...............CAAGU.......................UUCC............C.GAAA......GCGUCGAAGA.....GUCAG
JGI24501J29690_1006097/749-827        CUGAU.CGAGACGU.U....GGGCCAAC...GC.......CGGUGCA.........GC.GAGCCCGU....UUCC.......GGGAA..............CAGGU......................UUCCC..............GAAA......GCGUCGAAGA.....GUCAG
JGI24707J26582_10054179/722-800       CUGAU.CGAGACGU.U....GGGCCAAC...GC.......CGGUGCA.........GC.GAGCCCGU....UUCC.......GGGAA..............CAGGU......................UUCCC..............GAAA......GCGUCGAAGA.....GUCAG
JGI24710J26742_10068176/372-450       CUGAU.CGAGACGU.U....GGGCCAAC...GC.......CGGUGCA.........GC.GAGCCCGU....UUCC.......GGGAA..............CAGGU......................UUCCC..............GAAA......GCGUCGAAGA.....GUCAG
JGI24709J26583_10014213/553-631       CUGAU.CGAGACGU.U....GGGCCAAC...GC.......CGGUGCA.........GC.GAGCCCGU....UUCC.......GGGAA..............CANGU......................UUCCC..............GAAA......GCGUCGAAGA.....GUCAG
JGI24502J29692_10002344/84-165        CUGAU.CGAGACGU.U....GGGCCAAC...GC.......CAGUGCA.........GC.GCGCCCGG....UUCCA......GAGA...............AGAAUAUC....................UCUC............C.GGAA......ACGUCGAAGA.....GUCAG
JGI24712J26585_10639760/51-132        CUGAU.CGAGACGU.U....GGGCCAAC...GC.......CAGUGCA.........GC.GCGCCCGG....UUCCA......GAGA...............AGAAUAUC....................UCUC............C.GGAA......ACGUCGAAGA.....GUCAG
NC_009051.1/549081-549159             CUGAU.CGAGACGU.U....GGGCCAAC...GC.......CAGUGCA.........GC.GCGCCCGG....UUCCG......GGAA...............GAAUG.......................UUCC............C.GGGA......GCGUCGAAGA.....GUCAG
NZ_JXOJ01000001.1/373962-374040       CUGAU.CGAGACGC.U....GGGCCAAC...GC.......CAGUGCA.........GC.GCGCCCGG....UUCCG......GGAA...............GAGUG.......................UUCC............C.GGGA......GCGUCGAAGA.....GUCAG
NZ_JMIO01000016.1/890-968             CUGAU.CGAGACGC.U....GGGCCAAC...GC.......CAGUGCA.........GC.GCGCCCGG....UUCCG......GGAA...............GAGUG.......................UUCC............C.GGGA......GCGUCGAAGA.....GUCAG
JGI24712J26585_10057261/366-297       CUGAU.CGAGACGU.C....GGGCCAAC...GC.......CAGUGCA.........GC.GAGCCCGU....UUCCU.........................GAG.........................................A.GGAGA.....GCGUCGAAGA.....GUCAG
JGI24709J26583_10005356/7831-7762     CUGAU.CGAGACGU.C....GGGCCAAC...GC.......CAGUGCA.........GC.GAGCCCGU....UUCCU.........................GAG.........................................A.GGAGA.....GCGUCGAAGA.....GUCAG
JGI24711J26586_10160586/77-146        CUGAU.CGAGACGU.C....GGGCCAAC...GC.......CAGUGCA.........GC.GAGCCCGU....UUCCU.........................GAG.........................................A.GGAGA.....GCGUCGAAGA.....GUCAG
JGI24500J29687_10008301/42-123        CUGAU.CGAGACGU.U....GGGCCAAC...GC.......CAGUGCA.........GC.GCGCCCGG....UUCC.......AGAGA..............ACAAUA.....................UCUCU...........CC.GGAA......ACGUCAAAGA.....GUCAG
JGI24502J29692_10009873/777-846       CUGAU.CGAGGCGC.A....GGGCCAAC...GC.......CAGUGCA.........GC.GAGCCCGU....UUUCU.........................GAAA........................................G.GAGA......GCGUCGAAGA.....GUCAG
JGI24712J26585_10076884/494-425       CUGAU.CGAGGCGC.A....GGGCCAAC...GC.......CAGUGCA.........GC.GAGCCCGU....UUUCU.........................GAAA........................................G.GAGA......GCGUCGAAGA.....GUCAG
JGI24500J29687_10085663/72-141        CUGAU.CGAGGCGC.A....GGGCCAAC...GC.......CAGUGCA.........GC.GAGCCCGU....UUUCU.........................GAAA........................................G.GAGA......GCGUCGAAGA.....GUCAG
JGI24711J26586_10010708/494-425       CUGAU.CGAGGCGC.A....GGGCCAAC...GC.......CAGUGCA.........GC.GAGCCCGU....UUUCU.........................GAAA........................................G.GAGA......GCGUCGAAGA.....GUCAG
NC_011832.1/459047-459117             CUGAA....GGACAGU....GGGUGGAC...GUU......CGUGC..........AAC.GAGCCCGU....UCCUG......CA.................CAC...........................UG............C.AGGAGAU...UGUCCUG........UUCAG
DHTCA2_GJDNVXK01BZYAY/259-189         CUGAA...GGACAG.U....GGGUGGAC...GUU......CGUGC..........AAC.GAGCCCGU....UCCUG......CA.................CUC...........................UG............C.AGGAGA....UUGUCCUG.......UUCAG
3300001580_10004417/2215-2285         CUGAU....ACCGCGCAU..GGGUGGAC...GUU......CGUGC..........AAC.GAGCCCGU....UCCUG......A..................ACAU...........................U............C.AGGAU.....GCGUUCAU.......UUCAG
3300001580_10080578/953-870           CUGAC.CAGGACGCAU....GGGUCGAC...GUU......CGUGC..........AAC.GAGCCCGU....UCCUUCU....GCUGCA.............UCAG......................UGUAGC............A.GGGAU.....GCGCCAUU.......GUCAG
2232135516/86-169                     CUGAC.CAGGACGCAU....GGGUCGAC...GUU......CGUGC..........AAC.GAGCCCGU....UCCUUCU....GCUGCA.............UCAG......................UGUAGC............A.GGGAU.....GCGCCAUU.......GUCAG
3300000032_0004919/16062-16145        CUGAC.CAGGACGCAU....GGGUCGAC...GUU......CGUGC..........AAC.GAGCCCGU....UCCUUCU....GCUGCA.............UCAG......................UGUAGC............A.GGGAU.....GCGCCAUU.......GUCAG
3300000185_104355/418-335             CUGAC.CAGGACGCAU....GGGUCGAC...GUU......CGUGC..........AAC.GAGCCCGU....UCCUUCU....GCUGCA.............UCAG......................UGUAGC............A.GGGAU.....GCGCCAUU.......GUCAG
NC_019943.1/2583107-2583023           CUGAU..CAGGCGCAU....GGGCGAAC...GUU......CGUGC..........AAC.GAGCCCCU....UCUUCGU....GCGGAC.............UAAU......................GUCCGC..........GUG.AAGAU.....GCGCCAUU.......GUCAG
JGI20225J20221_1000316/54770-54691    CUGAC.CGUGACGCAU....GGGUGGAC...GUUU.....CCAUAAA.......AAAC.GAGCCUGU....UCCCC......GG.................AAUUAC........................CC............G.GGGAU.....GCGUCAAU.......GUCAG
BMHB3a_c145790/1545-1466              CUGAC.CGUGACGCAU....GGGUGGAC...GUUUU....CAUAAA.......AAAAC.GAGCCUGU....UCCCC......GG.................AAUAC.........................CC............G.GGGAU.....GCGUCAAU.......GUCAG
JGI24730J26740_1000194/6399-6320      CUGAC.CGUGACGCAU....GGGUGGAC...GUUUU....CAUAAA.......AAAAC.GAGCCUGU....UCCCC......GG.................AAUAC.........................CC............G.GGGAU.....GCGUCAAU.......GUCAG
2013874846/4629-4707                  CUGAC.CGUGACGCAU....GGGUGGAC...GUUUU....CAUAA........AAAAC.GAGCCUGU....UCCCC......GG.................AAUAC.........................CC............G.GGGAU.....GCGUCAAU.......GUCAG
PRSSGFe2_Sequence0000003268/541-620   CUGAC.CGUGACGCAC....GGGUGGAC...GUUUC....CAAGA........GAAAC.GAGCCUGU....UCCCC......GG.................AAUUAC........................CC............G.GGGAU.....GCGUCAAU.......GUCAG
WSSedL1Cam_c0014/25929-25851          CUGAC.CGUGACGCAC....GGGUGGAC...GUUUC....CAAGA........GAAAC.GAGCCUGU....UCCCU......GG.................AAUAC.........................CC............G.GGGAU.....GCGUCAAU.......GUCAG
NC_009712.1/517727-517802             CUGAC.CGCGACGCAU....GGGUGGAC...GUUU.....AAA...........AAAC.GAGCCUGG....UUCCC......UGA................AUCA.........................UCA............G.GGAAU.....GCGUCAGU.......GUCAG
3300001567_10001587/11347-11431       CUGAC.AGGUACGCAU....GGGUCGAC...GUU......CGUGC..........AAC.GAGCCCGU....UCCC.GC....UGCUU..............CAAUAAU....................GGGCA..........GA..AGGAU.....GCGUUAUU.......GUCAG
WSSedA2C_c003915/773-689              CUGAC.CGGUACGCAU....GGGUCGAC...GUUU.....GAAC..........AAAC.GAGCCCAU....UCCACA.....UGCUCU.............AAAA......................AGUGCA...........CG.UGGAU.....GCGUUAUU.......GUCAG
JGI20213J14113_1038457/635-551        CUGAC.CGGUACGCAU....GGGUCGAC...GUUU.....GAAC..........AAAC.GAGCCCAU....UCCACA.....UGCUCU.............AAAA......................AGUGCA...........CG.UGGAU.....GCGUUAUU.......GUCAG
B3_all_c_Cons72656/183-267            CUGAC.CGAUACGCA.....GGGUCGAC...GUU......CGUGC..........AAC.GAGCCCGC....UCCCG......CUGCUU.............CCCUCAAA..................GAGUAG............A.AGGAU.....GCGUUAUU.......GUCAG
3300000568_10104459/1600-1514         CUGAC.CGGUACGCAU....GGGUCGAC...GUU......CGUGC..........AAC.GAGCCCGU....UCCCG......CUGUUU.............CAAUAAUUU.................GGGCAG............A.AGGAU.....GCGUUAUU.......GUCAG
SakLake120mDRAFT_c0023947/758-684     CUGAU.UACCGCGCAU....GGGUCGAC...GUU......CGUGC..........AAC.GAGCCCGU....UCCCC......C..................UGAAUAC........................G............G.GGGAU.....GCGUCAUU.......AUCAG
3300000032_0022845/6964-6878          CUGAU.AAGCACGCAU....GGGUCGAC...GUUU.....GAAC..........AAAC.GAGCCCGU....UCCAA......UUGCUC.............AAAUCAUA..................GGGUGA............A.UGGAU.....GCGUUAUU.......GUCAG
3300000568_10039005/399-313           CUGAU.AAGCACGCAU....GGGUCGAC...GUUU.....GAAC..........AAAC.GAGCCCGU....UCCAA......UUGCUC.............AAAUUAUA..................GGGCGG............A.UGGAU.....GCGUUAUU.......GUCAG
3300001567_10000694/33701-33787       CUGAU.AAGCACGCAU....GGGUCGAC...GUUU.....GAAC..........AAAC.GAGCCCGU....UCCAA......UUGCUC.............AAAUCAUA..................GGGCGG............A.UGGAU.....GCGUUAUU.......GUCAG
3300000558_11950893/214-128           CUGAU.AAGCACGCAU....GGGUCGAC...GUUU.....GAAC..........AAAC.GAGCCCGU....UCCAA......UUGCUC.............AAAUCAUA..................GGGCGG............A.UGGAU.....GCGUUAUU.......GUCAG
JGI26437J51864_10016855/1418-1504     CUGAC.CAGCACGCAU....GGGUCGAC...GUUU.....AAAC..........AAAC.GAGCCCGU....UCCAC......CUGUUCU............CAUCAU...................GGAGCAG............A.UGGAU.....GCGUUAUU.......GUCAG
WSSedA1Ba_1000820/2896-2810           CUGAC.CAGCACGCAU....GGGUCGAC...GUUU.....GAAC..........AAAC.GAGCCCGU....UCCAC......CUGCUCU............CCUCAU...................GGAGAAG............A.UGGAU.....GCGUUAUU.......GUCAG
JGI20214J14112_1000181/5712-5626      CUGAC.CAGCACGCAU....GGGUCGAC...GUUU.....GAAC..........AAAC.GAGCCCGU....UCCAC......CUGCUCU............CCUCAU...................GGAGAAG............A.UGGAU.....GCGUUAUU.......GUCAG
WSSedB2Ca_1001724/887-801             CUGAC.CAGCACGCAU....GGGUCGAC...GUUU.....GAAC..........AAAC.GAGCCCGU....UCCAC......CUGCUCU............CCUCAU...................GGAGAAG............A.UGGAU.....GCGUUAUU.......GUCAG
WSSedA2C_c001213/2849-2935            CUGAC.CAGCACGCAU....GGGUCGAC...GUUU.....GAAC..........AAAC.GAGCCCGU....UCCAC......CUGCUCU............CCUCAU...................GGAGAAG............A.UGGAU.....GCGUUAUU.......GUCAG
JGI26437J51864_10613048/135-220       CUGAC.CAGCACGCAU....GGGUCGAC...GUUU.....GAAC..........AAAC.GAGCCCGU....UCCAA......UUGCCCCA...........UCA.....................UGGGGCAG............A.UGGAU.....GCGUUAUU.......GUCAG
3300000568_10163768/37-123            CUGAC.CAGCACGCAU....GGGUCGAC...GUUU.....GAAC..........AAAC.GAGCCCGU....UCCAA......UUGCUCUG...........AUCA....................CGGAGCAG............A.UGGAU.....GCGUUAUU.......GUCAG
JGI20213J14113_1352303/18-105         CUGAC.CGGUACGCAU....GGGUCGAC...GUUU.....GAAC..........AAAC.GAGCCCGU....UCCAA......AUGCUC.............UAAUAAAAU.................GAGCCU............C.UGGAU.....GCGUUAUU.......GUCAG
WSSedB1B2_c001061/813-728             CUGAC.CGGUACGCAU....GGGUCGAC...GUUU.....GAAU..........AGAC.GAGCCCGU....UCCAA......AUGCUCUA...........AAA.....................UAGAGCAU............C.UGGAU.....GCGUUAUU.......GUCAG
JGI26437J51864_10024878/905-990       CUGAC.CAGCACGUAU....GGGUCGAC...GUU......AAAAA..........AAC.GAGCCCGU....UCCAU......CCGCUC.............UAAAAAAU..................GUGCAG............A.UGGAU.....GCGUUAUU.......GUCAG
LWFCAn_GLQU6AQ01CDIKX/257-171         CUGAU.UAGGACGCAU....GGGUCGAC...GUU......CGUGC..........AAC.GAGCCCGU....UCCCU......CUGCUGU............AAUAAUA..................GCAGCAG............G.AGGAU.....GCACCAAU.......AUCAG
JGI24732J26686_1167705/325-240        CUGAU.UAGGACGCAU....GGGUCGAC...GUU......CGUGC..........AAC.GAGCCCUU....UCCCU......AUGCUGC............AACAGA...................GCAGCAG............G.UGGAU.....GCGCCAAU.......AUCAG
JGI24732J26686_1058151/388-303        CUGAU.UAGGACGCAU....GGGUCGAC...GUU......CGUGC..........AAC.GAGCCCGU....UCCCU......AUGCUGC............AACAAA...................GCAGCAG............G.UGGAU.....GCGCCAAU.......AUCAG
GYO3UBL02HBW2K/172-86                 CUGAC.UAAGACGCAU....GGGUCGAC...GUU......CGUGC..........AAC.GAGCCCUU....UCCCU......CUGCUGC............AACAUGA..................GCAGCAG............G.UGGAU.....GCGCCAUU.......GUCAG
LWFCAn_GLO1YSU01C0WMX/42-125          CUGAU.CAGGACGCAU....GGGUCGAC...GUU......CGUGC..........AAC.GAGCCCGU....UCCCU......CUGCUGC............AAAA.....................GCAGCAG............G.CGGAU.....GCGCCAUU.......GUCAG
3300000558_10014112/936-1015          CUGAC.CAGGACGCAU....GGGUCGAC...GUU......CGUGC..........AAC.GAGCCCCU....UCCUC......CUGC...............UGAU........................GCAG............G.UGGAU.....GCGACCAAAA.....GUCAG
3300001580_10840377/216-137           CUGAC.CAGGACGCAU....GGGUCGAC...GUU......CGUGC..........AAC.GAGCCCCU....UCCUC......CUGC...............UGAU........................GCAG............G.UGGAU.....GCGACCAAAA.....GUCAG
JGI20214J14112_1015362/514-593        CUGAC.CGGGACGCAU....GGGUCGAC...GUU......CGUGC..........AAC.GAGCCCCU....UCUGC......CUGC...............UAAC........................GCAG............G.UGGAU.....GCGACCAAAA.....GUCAG
3300001605_10335424/366-287           CUGAC.CAGGACGCAU....GGGUCGAC...GUU......CGUGC..........AAC.GAGCCCCU....UCCGC......CUGC...............UUAU........................GCAG............G.UGGAU.....GCGACCAAAA.....GUCAG
JGI26437J51864_10189827/91-170        CUGAC.CAGGACGCAU....GGGUCGAC...GUU......CGUGC..........AAC.GAGCCCCC....UUCAC......CUGC...............UGAC........................GCAG............G.AGGAU.....GCGACCAGAA.....GUCAG
JGI26437J51864_10656079/220-141       CUGAC.CAGGACGCAA....GGGUCGAC...GUU......CGUGC..........AAC.GAGCCCAU....UCCAC......CUGC...............AUUAA.......................GCAG............G.UGGAU.....GCCCCAAAA......GUCAG
3300001580_10004519/9169-9090         CUGAC.CAGGACGCAU....GGGUCGAC...GUU......CGUGC..........AAC.GAGCCCAU....UCCAC......CUGCU..............AUA........................AGCAG............G.UGGAU.....GCCCCAAAA......GUCAG
3300000032_0388072/284-205            CUGAC.CAGGACGCAU....GGGUCGAC...GUU......CGUGC..........AAC.GAGCCCAU....UCCAC......CUGCU..............AUA........................AGCAG............G.UGGAU.....GCCCCAAAA......GUCAG
B3_all_c_Cons98067/267-345            CUGAC.CAGGAUGCAU....GGGUCGAC...GUU......CGUGC..........AAC.GAGCCCUC....UCCGC......CUG................CUAAGC.......................CAG............G.CGGAU.....GCGCCAAAA......GUCAG
LWAnNiSIP_F624WLL02IC2DN/276-191      CUGAC.CAGCACGCAU....GGGUCGAC...GUU......CAUGC..........AAC.GAGCCCGU....UUCAU......CUGCUUCA...........AACA....................UGAGGCAG............A.UGGAU.....GCGUUAUU.......GUCAG
JGI24728J21555_1000024/55297-55372    CUGAU..CAGGCGCAU....GGGCCAAC...GUU......CGUGC..........AAC.GAGCCCCC....UUCAC......GUG................AAAAC........................CAC............G.UGAAU.....GCGCCAUU.......AUCAG
JGI24729J20445_1000265/14288-14211    CUGAU.UACGACGCAU....GGGCCGAC...GUU......CGUGC..........AAC.GAGCCCUC....UCCAC......CUGC...............UAAC........................GCAG............G.UGGAU.....GCGCCAUU.......AUCAG
JGI20214J14112_1005972/608-694        CUGAU.CUGGCCGCAU....GGGUCGAC...GUU......CGUGC..........AAC.GAGCCCGU....UCCGCGAU...GUUAC..............CUUUGA.....................GUAAC..........AAA.CGGAU.....GCGCCAAU.......GUCAG
3300000558_10001908/3593-3508         CUGAC.CAGGACGCAU....GGGUCGAC...GUU......CGUGC..........AAC.GAGCCCC.....UCUCCU.....UACAACC............UGAC.....................GGUAGUA...........AG.GAGAU.....GCGACAAAA......GUCAG
JGI24732J26686_1168257/324-239        CUGAU.UAGGACGCAU....GGGUCGAC...GUU......CGUGC..........AAC.GAGCCCUU....UCCCUAU....GCUGC..............AACAGA.....................GCAGC..........AGG.UGGAU.....GCGCUAAU.......AUCAG
JGI24729J20445_1001367/9125-9040      CUGAU.UAGGACGCAU....GGGUCGAC...GUU......CGUGC..........AAC.GAGCCCUU....UCCCUAU....GCUGC..............AACAGA.....................GCAGC..........AGG.UGGAU.....GCGCUAAU.......AUCAG
JGI24728J21555_1218516/187-102        CUGAU.UAGGACGCAU....GGGUCGAC...GUU......CGUGC..........AAC.GAGCCCUU....UCCCCCG....UCACA..............GGAUA......................UGUGA.........GUUG.GGGAU.....GCGCCAUU.......AUCAG
JGI24729J20445_1004575/4026-4111      CUGAU.UAGGACGCAU....GGGUCGAC...GUU......CGUGC..........AAC.GAGCCCUU....UCCCCCG....UCACA..............GGAUA......................UGUGA.........GUUG.GGGAU.....GCGCCAUU.......AUCAG
WSSedA1Ba3_1333478/172-89             CUGAU.UGGGACGCAU....GGGUCGAC...GUU......CGUGC..........AAC.GAGCCCGU....UCCGC......UGCC...............UCAUUGAAU...................GGCA............GAAGGAU.....GCGUUAUU.......GUCAG
NZ_CM001436.1/2884644-2884571         UUGAU.GUAUGCGCAUAU..GGGUGGAC...GAA......AUUU...........UUC.G.GCCCUU....ACUC..........................UUAAAU........................................GAGUAGU...GCAUAUUAAG.....GUCAG
NC_014507.1/2206565-2206637           CUGAU.AAAUGCGCCUCAA.GGGUGGAC...GAA......AUU............UUC.G.GCCCUU....UAUCC.........................GACG........................................G.GAUA......GCGCACAAAUAG...GUCAG
NZ_KN360930.1/82807-82734             CUGAU.AAAUGCGCUUUUGAGGGUGGAC...GAA......AUU............UUC.G.GCCCUU....UAUCC.........................GACG........................................G.GAUA......GCGCACAAAUAG...GUCAG
M940CN_1020281/3372-3442              CUGAU.UAAUGCGCUCA...GGGUGGAC...GAA......AUAU...........UUC.G.GCCCUU....UAUCC.........................GAAG........................................G.GAUA......GCGCAUAAUAG....GUCAG
NZ_JOMF01000007.1/9542-9636           CUGAU.UAAUGCGCCCAA..GGGUGGAC..AGAUGCG...GAUG........UGCAUC.GGGCCCUU....UCUU.A.....AAGGCA.............CAAG......................UGUCUU..........AA..AAGA......GCGCAAAUUACUG..GUCAG
RUMENNODE_4185760_38501/73103-73009   CUGAU.UAAUGCGCCCAA..GGGUGGAC..AGAUGCG...GAUG........UGCAUC.GGGCCCUU....UCUU.A.....AAGGCA.............CAAA......................UGUCUU..........AA..AAGA......GCGCAAAUUACUG..GUCAG
SL_5KL_010_SED_10008304/2725-2796     CUGAU.UGACGCGC.C....GGGCCAAC...G........CACCGU...........C.GAGCCCAU....UUCCC......GG.................CAGU..........................CC............G.GGAA......GCGCGCUUAGG....GUCAG
NC_017034.1/1276328-1276418           CUGAC.GGAAACGCAU....GGGUCGAU...GUCG.....GAAG..........CGAC.A.GCCCGGCAAUGCUCCC.....CGAC...............GCAAAA......................GUCG........AGAAG.GGGCAGC...GCGUGACA.......GUCAG
JGI24024J18818_10045249/1393-1489     CUGAC.AAAAAUGCAU....GGGUCGAU...AUCG.....GAAU..........CGAU.A.GCCCGGUC..CGCCUCGAA..GCACCUU............CAAGA....................AAAGUGC........GAACU.GGCGAGC...GCGUUAAU.......GUCAG
LGVD01025758.1/1753-1657              CUGAC.AAAAGCGCAU....GGGUCGAU...AUC......GGAAUA.........GAU.A.GCCCGGUC..CGCC.UCGAA.GCACCUUC...........AAG.....................GAAAGUGC........GAACU.GGCGAGC...GCGUUAAU.......GUCAG
ASHM260b_GM9OZ8V02GZRNU/167-263       CUGAC.AAAAGCGCAU....GGGUCGAU...AUCG.....GAAU..........CGAU.A.GCCCGGUC..CGCCUCGAA..GCACCUUC...........AAG.....................GAAAGUGC........GAACU.GGCGA.....GCGCGUUAAN.....GUCAG
LGVE01111852.1/441-345                CUGAC.ACAGGCGCAU....GGGUUGAU...AUCG.....GAAU..........CGAU.A.GCCCGGUC..CGCCUCGAA..GCACCUUC...........AAG.....................GAAAGUGC.........GAAAUGGCGA.....GCGCGUUAAU.....GUCAG
LGOV01013195.1/3349-3445              CUGAU.AAAUAUGCAU....GGGUCGAU...AUC......GGAAUA.........GAU.A.GCCCGG....UUCCUCUUAAAGUACUUC............AGCAG....................GAAGUAU........CAAUA.GGAGA.....GCGCGUUAAU.....GUCAG
LGVE01240744.1/496-400                CUGAC.AAAUUCGUAU....GGGUCGAU...AUC......GGAAUA.........GAU.A.GCCCGGU....UCGCCUUGAAGUACUUUC...........GAA.....................GGAAGUAU......CAAUAGG.AGAAC.....GCGUUAAU.......GUCAG
LGOV01087460.1/959-1055               CUGAC.AAAUUCGUAU....GGGUCGAU...AUC......GGAAUA.........GAU.A.GCCCGGUU..CGCCU......UGGAGUACUUC........CGAAA................GAAGUAU..CA..........AUA.GGAGAAC...GCGUUAAU.......GUCAG
WSSedA1Ba3_1023920/778-871            CUGAU.GGCGGCGCAU....GGGUGGAA...AUCG.....GUGU..........CGAU..CGCCCAA....UUCCC......CUUCGAAC...........UGAUGAGAU...............GUUCGAAG...........CU.GGAAA.....ACGCCUAAAU.....GUCAG
WSSedA1Ba_1038552/407-500             CUGAU.GGCGGCGCAU....GGGUGGAA...AUCG.....GUGU..........CGAU..CGCCCAA....UUCCC......CUUCGAAC...........UGAUGAGAU...............GUUCGAAG...........CU.GGAAA.....ACGCCUAAAU.....GUCAG
NZ_JONQ01000008.1/165643-165550       CUGAC.GGCAGCGCAU....GGGUCGA...ACUCG.....GACU..........CGAG..AGCCCA.....GCUCC......ACU..CAGAAACCC.....GAAA..............GG...UGUGAAGGU............G.GGGCA.....GCGCAUAGAC.....GUCAG
taComm3_C1244/4081-3988               CUGAU.GGCGGCGUCU....GGGUGGAA...AUCG.....GAAU..........CAA..UCGCCCAAUUC.CCCUUCGCAC.CGGAGAA............AAG......................UUC.CCG............GUAGGGCA....GCGCCUAAGU.....GUCAG
JGI20179J14886_1000343/1356-1263      CUGAU.GGCGGCGUCU....GGGUGGAA...AUCG.....GAAU..........CAA..UCGCCCUAU...UCCCCUUCG..CACCGG.............AGAAAAGUAC................UCGGUG............G.GGCA......GCGCCUAAGU.....GUCAG
3300001580_10791145/337-244           CUGAU.GGCGGCGUAU....GGGUGGAA...AUCG.....GAAU..........CAAU..CGCCCAAU...UCCCCUUCGC.ACCGGA.............GAAAAUUA..................UCCGGU...........AG.GGCA......ACGCCUAAAC.....GUCAG
3300000568_10023551/5356-5263         CUGAU.GGCGGCGUAU....GGGUGGAA...AUCG.....GAAU..........CAAU..CGCCCAAU...UCCCCUUCGC.ACCGGA.............GAAAAGUA..................UCCGGU...........AG.GGCA......ACGCCUAAAC.....GUCAG
3300001592_10171977/123-216           CUGAU.GGCGGCGUAU....GGGUGGAA...AUCG.....GAAU..........CAAU..CGCCCAAU...UCCCCUUCGC.ACCGGA.............GAAAAGUA..................UCCGGU...........AG.GGCA......ACGCCUAAAC.....GUCAG
3300000032_0536775/94-1               CUGAU.GGCGGCGUAU....GGGUGGAA...AUCG.....GAAU..........CAAU..CGCCCAAU...UCCCCUUCGC.ACCGGA.............GAAAAGUA..................UCCGGU...........AG.GGCA......ACGCCUAAAC.....GUCAG
3300001567_10002499/7097-7004         CUGAU.GGCGGCGUAU....GGGUGGAA...AUCG.....GAAU..........CAAU..CGCCCAAU...UCCCCUUCGC.ACCGGA.............GAAAAGUA..................UCCGGU...........AG.GGCA......ACGCCUAAAC.....GUCAG
3300000558_10031507/264-171           CUGAU.GGCGGCGUAU....GGGUGGAA...AUCG.....GAAU..........CAAU..CGCCCAAU...UCCCCUUCGC.ACCGGA.............GAAAAGUA..................UCCGGU...........AG.GGCA......ACGCCUAAAC.....GUCAG
PCEOT_contig04628/1388-1481           CUGAU.GGCGGCGUAU....GGGUGGAA...AUCG.....GAAU..........CAAU..CGCCCAAU...UCCCCUUCGC.ACCGGA.............GAAAAGUA..................UCCGGU...........AG.GGCA......ACGCCUAAAC.....GUCAG
JGI12104J13512_1100715/77-170         CUGAU.GGCGGCGUAU....GGGUGGAA...AUCG.....GAAU..........CAAU..CGCCCAAU...UCCCCUUCGC.ACCGGA.............GAAAAGUA..................UCCGGU...........AG.GGCA......ACGCCUAAAC.....GUCAG
JGI24730J26740_1002326/3281-3188      CUGAU.AGCGGCGUCU....GGGUGGAA...AUCG.....GAAU..........CAA..UCGCCCAAU...UCCCCUUCGC.ACCGA..............AAGUAGGUAC.................UCGGU...........AG.GGGA......GCGCCUNAAU.....GUCAG
JGI24732J26686_1000856/2537-2630      CUGAU.AAAGGCGUCU....GGGUGGAA...AUCG.....GAGU..........UGA..UCGCCCAAUA..CCCCUA.....GUGUC..............GAAAGA.....................GAUAU......ACAAGCC.GGGGCA....ACGCCUAAAU.....GUCAG
JGI24730J26740_1077952/136-43         CUGAU.GGCGGCGUUU....GGGUGGAA...AUCG.....GAAU..........CGAU..CGCCCAAUU..CCCCU......CCG..CACC..........GGAGGCA................GGUACUCGG...........U..GGGGCA....GCGCCUUAAC.....GUCAG
JGI24729J20445_1000277/15893-15986    CUGAU.GGCGGCGUUU....GGGUGGAA...AUCG.....GAAU..........CGAU..CGCCCAAUU..CCCCU......CCG..CACC..........GGAGGCA................GGUACUCGG...........U..GGGGCA....GCGCCUUAAC.....GUCAG
SakLake120mDRAFT_c0020500/1276-1183   CUGAU.GGCGGUGCAU....GGGUGGAA...AUCG.....GUAU..........CGAU..CGCCCAGU...GCCUCUG....CGAACC.............GAGAAUGA..................GGUUCG.........ACCG.GGGCA.....GCGCCUCAAC.....GUCAG
JGI24730J26740_1097811/201-108        CUGAU.GGUGGCGCAU....GGGUGGAA...AUCG.....GUGU..........CGAU..CGCCCAAUAC.CCCUC......CGCA...............CUGAGGAGAAAUA...............UGCG............GUAGGGAG....ACGCCUGAAC.....GUCAG
JGI20198J14950_1052355/64-157         CUGAU.GGCGGCGUCU....GGGUGGAA...AUCG.....GAAU..........CAAU..CGCCCUAUU..CCCCU......UCG..UA....CC......GGU................GGUAAAUACUCGG...........U..GGGGCA....GCGCCUAAAU.....GUCAG
JGI24729J20445_1001989/4749-4656      CUGAU.GGCGGCGUAU....GGGUGGAA...AUCG.....GAAU..........CGAU..CGCCCAAUU..CCCCU......CCGC..ACC..........GUGGGUA................GGUACUCGG...........U..GGGGCA....GCGCCUAAGU.....GUCAG
JGI20214J14112_1145042/137-230        CUGAU.GGCGGCGUAU....GGGUGGAA...AUCG.....GAAU..........CGAU..CGCCCAAUU..CCCCU......CCGC..ACC..........GUGGGUA................GGUACUCGG...........U..GGGGCA....GCGCCUAAGU.....GUCAG
JGI24732J26686_1002014/4931-5024      CUGAU.GGCGGCGUCU....GGGUGGAA...AUCG.....GAAU..........CGAU..CGCCCAAUU..CCCCU......CCGC..ACC..........GUGGGUA................GGUACUCGG...........U..GGGGCA....GCGCCUAAAU.....GUCAG
taComm3_C551/847-754                  CUGAU.GGCGGCGUCU....GGGUGGAA...AUCG.....GAAU..........CGAU..CGCCCAAUU..CCCCU......CCGC..ACC..........GCGGGUA................GGUACUCGG...........U..GGGGCA....ACGCCUAAAU.....GUCAG
WSSedA2C_c029104/89-182               CUGAU.GACGGCGUAU....GGGUGGAA...AUCG.....GAAU..........CGAU..CGCCCAAUU..CCCCUUC....GCACC..............GAUAA......................GGUGU.....ACCAGUUG.GGGGA.....GCGCCUUGAC.....GUCAG
WSSedA1TJGI_c020031/764-671           CUGAU.GACGGCGUAU....GGGUGGAA...AUCG.....GAAU..........CGAU..CGCCCAAUU..CCCCUCC....GCACC..............GAUAA......................GGUGU.....ACCAGUUG.GGGGA.....GCGCCUUGAC.....GUCAG
JGI20213J14113_1028243/729-636        CUGAU.GACGGCGUAU....GGGUGGAA...AUCG.....GAAU..........CGAU..CGCCCAA....UUCCCCUCC..GCACC..............GAUAA......................GGUGU.....ACCAGGCG.GGGGA.....GCGCCUUGAC.....GUCAG
JGI20214J14112_1082845/335-242        CUGAU.GACGGCGUAU....GGGUGGAA...AUCG.....GAAU..........CGAU..CGCCCAAUU..CCCCUC.....CGCACC.............GAUAA.....................GGUGUG......CCAGGUG.GGGGA.....GCGCCUUGAC.....GUCAG
JGI20214J14112_1065024/197-104        CUGAU.GGCGGCGUCU....GGGUGGAA...AUCG.....GAGU..........CGAU..CGCCCAAUU..CCCCUCC....GCACC..............AAUGG......................GGUGU.......UCGAGAUGGGGCA....GCGCCUAAGU.....GUCAG
3300000558_11706232/175-82            CUGAC.GACGGCGCAU....GGGUGGAG...AUAG.....GUGU..........UGAG.C.GCCCAU....UGCCCCUCAG.GACCGAAA...........AGCGG...................UUUCGGUU...........GG.GGCA......GCGCCUGAAC.....GUCAG
3300001605_10001574/12383-12476       CUGAC.GACGGCGCAU....GGGUGGAG...AUAG.....GUGU..........UGAG.C.GCCCAU....UGCCCCUCAG.GACCGAAA...........AGCGG...................UUUCGGUU...........GG.GGCA......GCGCCUGAAC.....GUCAG
2232004817/121-214                    CUGAC.GACGGCGCAU....GGGUGGAG...AUAG.....GUGU..........UGAG.C.GCCCAU....UGCCCCUCAG.GACCGAAA...........AGCGG...................UUUCGGUU...........GG.GGCA......GCGCCUGAAC.....GUCAG
3300000032_0025728/2226-2133          CUGAC.GACGGCGCAU....GGGUGGAG...AUAG.....GUGU..........UGAG.C.GCCCAU....UGCCCCUCAG.GACCGAAA...........AGCGG...................UUUCGGUU...........GG.GGCA......GCGCCUGAAC.....GUCAG
3300000568_10127450/4713-4620         CUGAC.GACGGCGCAU....GGGUGGAG...AUAG.....GUGU..........UGAG.C.GCCCAU....UGCCCCUCAG.GACCGAAA...........AGCGG...................UUUCGGUU...........GG.GGCA......GCGCCUGAAC.....GUCAG
3300001592_10239960/303-396           CUGAC.AACGGCGCAU....GGGUGGAG...AUAG.....GUGU..........UGAG.C.GCCCAU....UGCCC......CUCAAGACCGC........AUC..................GCGGUACAGAG..........CAG.GGCA......GCGCCUGAAC.....GUCAG
3300001580_10151383/980-887           CUGAC.GACGGCGCAU....GGGUGGAG...AUAG.....GUGU..........UGAG.C.GCCCUU....UGCCC......CUCAGAACCGC........GAA..................GCGGUUUUCUG..........CUG.GGCA......GCGUCUGAAC.....GUCAG
NC_017527.1/484979-484886             CUGAC.GACGGCGCAU....GGGUGGAG...AUAG.....GUGU..........UGAG.C.GCCCUU....UGCCC......CUCAGAACCGC........GAA..................GCGGUUUUCUG..........CUG.GGCA......GCGUCUGAAC.....GUCAG
JGI12104J13512_1010054/871-964        CUGAC.GACGGCGCAU....GGGUGGAG...AUAG.....GUGU..........UGAG.C.GCCCUU....UGCCC......CUGAGAAC...........CGCUCUGC................GGUUUCAG.........ACUG.GGCA......GCGUCUGAAC.....GUCAG
SakLake120mDRAFT_c0004292/2569-2662   CUGAC.AACGGCGCAU....GGGUGGAC...AUAG.....GUG...........UUGA.GUGCCCAU....UGCCCCUCAAGACCGC..............UCG........................GCGGU....ACGAAGUGG.GGCA......GCGCCUGAAC.....GUCAG
JXWW01104647.1/233-140                CUGAU.AAAGGCGUCU....GGGUGGAA...AUCG.....GAGU..........CGAU..CGCCCUG....UGCCC......CUCGUC.............ACA.......................GACGAGAAAUACAAGUUGG.GGCA......GCGCCUGAAC.....GUCAG
JGI24025J20009_10001050/20258-20165   CUGAU.GGUGGCGCAA....GGGUGGAA...CUCG.....GAGU..........CGAG.U.GCCCGG....UGCCCCUC...CUCACC.............AAGAAAAC..................GGUGAG........ACGAG.GGCA......GCGCCUGAAC.....GUCAG
ASA129_contig07056/867-774            CUGAU.GGUGGCGCAA....GGGUAGAA...CUCG.....GAGU..........UGAG.U.GCCCGG....UGCCCCUCCA.CACC...............AAGAGAAC....................GGUG......AGACGAG.GGCA......GCGCCUGAAC.....GUCAG
JGI24020J35080_1000033/3315-3408      CUGAC.GGAAGCGCAU....GGGUAGAG...CUCG.....GGUU..........UGAG.C.GCCCAGCGUACCUUC......CUGAGCCU...........AAAG....................GGGCAAAG............G.AAGGAGA...GCGCGUGAAC.....GUCAG
JGI24020J35080_1000258/14429-14513    CUGAC.GGUCGCGUUU....GGGUAGAU...AUAG.....GUG...........UUGG.ACGCCUUG....CCCUC......CUCAA..............AAAUGG.....................UAAAG..........CUG.AGGG......ACGUGUGACC.....GUCAG
JGI20177J14857_1074829/299-212        CUGGC....UGCGCUU....GGGUGGAA...AUC......GGUUUG.........GAU.U.GCCCAG....CCUUU......UUGUGCA.CG.........AAUA..................CGCUGCGCAA............G.GGGGA.....GCGCGUGACA.....GUUAA
JGI20193J14888_1132815/101-14         CUGGC....UGCGCUU....GGGUGGAA...AUC......GGUUUG.........GAU.U.GCCCAG....CCUUU......UUGUGCA.CG.........AAUA..................CGCUGCGCAA............G.GGGGA.....GCGCGUGACA.....GUUAA
JGI20191J14862_1083948/194-281        CUGGC....UGCGCUU....GGGUGGAA...AUC......GGUUUG.........GAU.U.GCCCAG....CCUUU......UUGUGCA.CG.........AAUA..................CGCUGCGCAA............G.GGGGA.....GCGCGUGACA.....GUUAA
JGI20195J14853_1011539/972-885        CUGGC....UGCGCUU....GGGUGGAA...AUC......GGUUUG.........GAU.U.GCCCAG....CCUUU......UUGUGCA.CG.........AAUA..................CGCUGCGCAA............G.GGGGA.....GCGCGUGACA.....GUUAA
AGCH01000237.1/413-326                CUGGC....UGCGCUU....GGGUGGAA...AUC......GGUUUG.........GAU.U.GCCCAG....CCUUU......UUGUGCA.CG.........AAUA..................CGCUGCGCAA............G.GGGGA.....GCGCGUGACA.....GUUAA
JGI20199J14953_1000162/190-277        CUGAC....UGCGCUU....GGGUUGAA...AUC......GGUUUG.........GAU.U.GCCCAG....CCUUU......UUGUGCA.CG.........AAGA..................CGCUGCGCAA............A.GGGGA.....GCGCGUGACA.....GUCAA
JGI20179J14886_1002439/264-177        CUGAC....UGCGCUU....GGGUUGAA...AUC......GGUUUG.........GAU.U.GCCCGG....CCCUU......UUGCGAACCG.........CGA...................CGUUGCGCAA............A.GGGGA.....GCGCGUGACA.....GUUAA
JGI24728J21555_1000539/10047-10116    GUGAU.UUCGGCAA......GGGUGGAC...G........AUG..............C.G.GCCCAU....UACCU......GUGA...............UUGA........................UCAC............G.GGUU......AAGCCUGAAU.....UUCAC
taComm3_C12988/619-703                CUGAA.AGCGGCGAGAA...GGGCGGAC...GUAUCU...UCUG........GGAUAU.GAGCCCGG....UACC.......AGCCA..............GCAGG......................UGGCA..............GGUAC.....ACGCCCGU.......UUCAG
JGI12104J13512_1000732/3737-3822      CUGAAAACAGGCAUGCG...GGGUGGAC...GUAUCC...CCUG........GGAUAU.GAGCCCAU....AAUCU......GCCUU..............GAA........................ACGGC............A.GGUUC.....AUGCUGGA.......UUCAG
NZ_AGIY02000001.1/1752945-1752858     CUGAA.ACAGGCAUGCA...GGGUGGAC...GAAUCC...CCUG........GGAUAC.GGGCCCGU....CAUCU......GCC................CAUAAAAAGA...................GGC............A.GGUGC.....AUGCCGGA.......UUCAG
taComm3_C1003/71292-71205             CUGAA.ACAGGCAUGCA...GGGUGGAC...GAAUCC...CCUG........GGAUAC.GGGCCCGU....CAUCU......GCC................CAUAAAAAGA...................GGC............A.GGUGC.....AUGCCGGA.......UUCAG
JGI12104J13512_1000711/24857-24770    CUGAA.ACAGGCAUGCA...GGGUGGAC...GAAUCC...CCUG........GGAUAC.GGGCCCGU....CAUCU......GCC................CAUAAAAAGA...................GGC............A.GGUGC.....AUGCCGGA.......UUCAG
NC_014729.1/955608-955707             CUGAC.GGCCGCGUUC....GGGUCAAU...UGCG.....GAA...........UGCA.ACACCCGA....UCUCC......CUCUACACGCCAUCG....GAUA.............UGAUGGUGAA.AGAG............G.GGGA......GCGCGUCGCC.....AUCAG
NC_019792.1/316138-316039             CUGAA.GGGCGCGUCC....GGGUCAAU...UGCG.....GCU...........UGCA.ACACCCGA....UCUCC......CUCAACACACCUCC.....CGACGU............GGAGGU.CGCCGAG............G.GGGA......GCGCGUGACC.....AUCAG
NC_014297.1/971638-971737             CUGAA.GGGCGCGUAC....GGGUCAAU...UGCG.....GAC...........UGCA.ACACCCAC....UCUCC......CUCAUAACGCCUCC.....CGGAAU............GGAGGU.CCAGCAG............G.GGGA......ACGCGUGACC.....GUCAG
NC_013922.1/222997-223096             CUGAU.CAACGCGUGC....GGGUCAAU...UGCG.....GCU...........UGCA.ACACCCGA....UCUCC......CUCAAUGUACCGCCG....AAAA.............UGGCGGU.CUCCGUG............G.GAGA......GCGCGUGACU.....AUCAG
NZ_AOLL01000031.1/14961-14862         CUGAC.GACCGCGUUC....GGGUCAAU...UGCG.....GAA...........UGCA.ACACCCGA....UCUCCC.....UGUUCGUCCC.........UCCC..................GGGAUGGACC....UCACAGAGG.GAGA......GCGCGUCGCU.....GUCAG
NZ_KB913017.1/3677377-3677278         CUGAA.GGGCGCGUCC....GGGUCAAU...UGCG.....GCU...........UGCA.ACACCCGA....UCUCC......CUCAACGUUCCUCCG....AAAA.............UGGAGGU.CGAAGAG............G.GGGA......GCGCGUGACC.....GUCAG
NC_019962.1/854999-855098             CUGAA.GGGCGCGUCC....GGGUCAAU...UGCG.....GAC...........UGCA.ACACCCGA....UCUCC......CUCAACGUACCGCCG....AAAA.............UGGCGGU.CGAGGAG............G.GAGA......GCGCGUGACC.....GUCAG
NC_021921.1/1979794-1979695           CUGAU.GGGCGCGUCC....GGGUCAAU...UGCG.....GUA...........UGCA.ACACCCGA....UCUCC......CUC....GCCGUUCCGG..GCGA...........CCGGA.CGAUACGUGAG............G.GGGA......ACGCGUCACC.....GUCAG
#=GC SS_cons                          (((((--.-((((((....,<<<<---<...<<<<<<<<<.........>>>>>>>>>.>->>>>,....,<<<<<......<<<<<<<<<<<<<<<<<<<.............>>>>>>>>>>>>>>>>>>>............>.>>>>.....))))))..---.....)))))
//
