# Supplementary material for: Discovery of 20 novel ribosomal leader candidates in bacteria and archaea
Source: BMC Microbiol. 2020 May 24;20:130. doi: 10.1186/s12866-020-01823-6 (PMC7247131; doi:10.1186/s12866-020-01823-6)
Supplement: Supplementary file 4 — Additional file 4. Archive of machine-readable alignments for all r-leader motifs that include only nucleotides within the predicted motifs, and do not include any metadata. The alignments are appropriate for tasks such as performing homology searches or re-analysis of our predicted secondary structures. The alignments are stored in Stockholm format. [file 12866_2020_1823_MOESM4_ESM.zip › sto-just-motif/S10-Clostridia.sto]

# STOCKHOLM 1.0
#=GF ID S10-Clostridia
#=GF ORIGINAL_MOTIF 848	4040	0	0	fake	0	try-term-clostrid-env-r63e12	jeremy	s40_55_75S100O5Min3l300Zd301SmSrc	cmfinder	ScwFFnfDBtl2Rwg	ethresh=0.1&nr=0&EVD=null3&cmfv=0.4&firstCmfv=0.4.0.32&currCmfv=0.4.0.32	end
2226990398/1238-1158                         .AACUGCGAUGAAGCGGG.AGAUUGCGCC.AAAAA..................................................................GGCG.GUAAC.UUU...CGUGGAGC..AUGUCCGUCGUCU..GU..UUGUUU...............GCA..............GACGA
2227142228/1210-1130                         .AACUGCGAUGAAGCGGG.AGAUUGCGCC.AAAAA..................................................................GGCG.GUAAC.UUU...CGUGGAGC..AUGUCCGUCGUCU..GU..UUGUUU...............GCA..............GACGA
2226961550/118-38                            .AACUGCGAUGAAGCGGG.AGAUUGCGCC.AAAAA..................................................................GGCG.GUAAC.UUU...CGUGGAGC..AUGUCCGUCGUCU..GU..UUGUUU...............GCA..............GACGA
4491409.3_NODE_35665/1609-1535               UCAAUGCGAUGAUGCAGG.AGAUUGCGUCCU.....................................................................GGACG.GUAAC.UUC...UGCGGAGUAUGUCCG.......G..UC..AUCGGGC..............GGC..............UGGG.
DLF009_scaffold18474_3/2148-2217             .AAAUGCGAUGAACCGGG.AGAUUGCUCC......................................GAAA..............................GGAG.GUAAC.UUC...CGGGGAGU..AUGUC.......C..G..AUAAU..................CG..............GGCGG
NOF011_scaffold7296_4/966-897                .AAAUGCGAUGAACCGGG.AGAUUGCUCC......................................GAAA..............................GGAG.GUAAC.UUC...CGGGGAGU..AUGUC.......C..G..AUAAU..................CG..............GGCGG
scaffold16313_1_O2.UC-19/689-758             .AAAUGCGAUGAACCGGG.AGAUUGCUCC......................................GAAA..............................GGAG.GUAAC.UUC...CGGGGAGU..AUGUC.......C..G..AUAAU..................CG..............GGCGG
SRS013687_Baylor_scaffold_43281/185-253      ..ACUGCGAUGAACCGGG.AGAUUGCUCC.GCA...................................................................AGGAG.GUAAC.UUC...CGGGGAGU..AUGUC.......C..G..AUAAU..................CG..............GGCGG
SRS024625_C2443234/144-76                    ..ACUGCGAUGAACCGGG.AGAUUGCUCC.GCA...................................................................AGGAG.GUAAC.UUC...CGGGGAGU..AUGUC.......C..G..AUAAU..................CG..............GGCGG
AUXO018559537.1/326-258                      ..ACUGCGAUGAACCGGG.AGAUUGCUCC.GCA...................................................................AGGAG.GUAAC.UUC...CGGGGAGU..AUGUC.......C..G..AUAAU..................CG..............GGCGG
SRS011302_Baylor_scaffold_3477/2312-2380     ..ACUGCGAUGAACCGGG.AGAUUGCUCC.GCA...................................................................AGGAG.GUAAC.UUC...CGGGGAGU..AUGUC.......C..G..AUAAU..................CG..............GGCGG
4491406.3_NODE_8170/1590-1522                ..ACUGCGAUGAACCGGG.AGAUUGCUCC.GCA...................................................................AGGAG.GUAAC.UUC...CGGGGAGU..AUGUC.......C..G..AUAAU..................CG..............GGCGG
4491409.3_NODE_14115/1704-1772               ..ACUGCGAUGAACCGGG.AGAUUGCUCC.GCA...................................................................AGGAG.GUAAC.UUC...CGGGGAGU..AUGUC.......C..G..AUAAU..................CG..............GGCGG
2013434593/25-93                             ..ACUGCGAUGAACCGGG.AGAUUGCUCC.GCA...................................................................AGGAG.GUAAC.UUC...CGGGGAGU..AUGUC.......C..G..AUAAU..................CG..............GGCGG
scaffold41095_3_MH0053/367-435               ..ACUGCGAUGAACCGGG.AGAUUGCUCC.GCA...................................................................AGGAG.GUAAC.UUC...CGGGGAGU..AUGUC.......C..G..AUAAU..................CG..............GGCGG
SRS052697_LANL_scaffold_57795/276-208        ..ACUGCGAUGAACCGGG.AGAUUGCUCC.GCA...................................................................AGGAG.GUAAC.UUC...CGGGGAGU..AUGUC.......C..G..AUAAU..................CG..............GGCGG
4491407.3_NODE_19021/122-190                 ..ACUGCGAUGAACCGGG.AGAUUGCUCC.GCA...................................................................AGGAG.GUAAC.UUC...CGGGGAGU..AUGUC.......C..G..AUAAU..................CG..............GGCGG
scaffold4401_13_MH0057/404-472               ..ACUGCGAUGAACCGGG.AGAUUGCUCC.GCA...................................................................AGGAG.GUAAC.UUC...CGGGGAGU..AUGUC.......C..G..AUAAU..................CG..............GGCGG
4491401.3_NODE_82882/1562-1494               ..ACUGCGAUGAACCGGG.AGAUUGCUCC.GCA...................................................................AGGAG.GUAAC.UUC...CGGGGAGU..AUGUC.......C..G..AUAAU..................CG..............GGCGG
4491487.3_NODE_33289/2671-2603               ..ACUGCGAUGAACCGGG.AGAUUGCUCC.GCA...................................................................AGGAG.GUAAC.UUC...CGGGGAGU..AUGUC.......C..G..AUAAU..................CG..............GGCGG
scaffold21085_1_MH0037/150-82                ..ACUGCGAUGAACCGGG.AGAUUGCUCC.GCA...................................................................AGGAG.GUAAC.UUC...CGGGGAGU..AUGUC.......C..G..AUAAU..................CG..............GGCGG
DLM001_scaffold9250_9/1391-1459              ..ACUGCGAUGAACCGGG.AGAUUGCUCC.GCA...................................................................AGGAG.GUAAC.UUC...CGGGGAGU..AUGUC.......C..G..AUAAU..................CG..............GGCGG
NLM031_scaffold272_21/6329-6261              ..ACUGCGAUGAACCGGG.AGAUUGCUCC.GCA...................................................................AGGAG.GUAAC.UUC...CGGGGAGU..AUGUC.......C..G..AUAAU..................CG..............GGCGG
SRS013521_LANL_scaffold_2326/159-91          ..ACUGCGAUGAACCGGG.AGAUUGCUCC.GCA...................................................................AGGAG.GUAAC.UUC...CGGGGAGU..AUGUC.......C..G..AUAAU..................CG..............GGCGG
DOM019_scaffold38828_2/759-827               ..ACUGCGAUGAACCGGG.AGAUUGCUCC.GCA...................................................................AGGAG.GUAAC.UUC...CGGGGAGU..AUGUC.......C..G..AUAAU..................CG..............GGCGG
SRS015663_WUGC_scaffold_1713/288-220         ..ACUGCGAUGAACCGGG.AGAUUGCUCC.GCA...................................................................AGGAG.GUAAC.UUC...CGGGGAGU..AUGUC.......C..G..AUAAU..................CG..............GGCGG
scaffold25433_1_O2.UC-19/264-196             ..ACUGCGAUGAACCGGG.AGAUUGCUCC.GCA...................................................................AGGAG.GUAAC.UUC...CGGGGAGU..AUGUC.......C..G..AUAAU..................CG..............GGCGG
4491417.3_NODE_11963/1588-1520               ..ACUGCGAUGAACCGGG.AGAUUGCUCC.GCA...................................................................AGGAG.GUAAC.UUC...CGGGGAGU..AUGUC.......C..G..AUAAU..................CG..............GGCGG
SRS049959_WUGC_scaffold_6371/438-370         ..ACUGCGAUGAACCGGG.AGAUUGCUCC.GCA...................................................................AGGAG.GUAAC.UUC...CGGGGAGU..AUGUC.......C..G..AUAAU..................CG..............GGCGG
4491477.3_NODE_36868/368-436                 ..ACUGCGAUGAACCGGG.AGAUUGCUCC.GCA...................................................................AGGAG.GUAAC.UUC...CGGGGAGU..AUGUC.......C..G..AUAAU..................CG..............GGCGG
DLF013_scaffold3458_3/3322-3390              ..ACUGCGAUGAACCGGG.AGAUUGCUCC.GCA...................................................................AGGAG.GUAAC.UUC...CGGGGAGU..AUGUC.......C..G..AUAAU..................CG..............GGCGG
SRS049712_C15557807/731-810                  GAUAUGCGAUGAUGUAUG.AGGUUGCGCCAUAACCCA...............................................................CGGCG.GU..AAUUCA..UACGGAGU..AUGUC.......C..G..AUUUUAAAC..............CG..............GGCGA
scaffold7779_5_O2.UC-12/667-588              GAUAUGCGAUGAUGUAUG.AGGUUGCGCCAUAACCCA...............................................................CGGCG.GU..AAUUCA..UACGGAGU..AUGUC.......C..G..AUUUUAAAC..............CG..............GGCGA
DOM014_scaffold41515_2/624-545               GAUAUGCGAUGAUGUAUG.AGGUUGCGCCAUAACCCA...............................................................CGGCG.GU..AAUUCA..UACGGAGU..AUGUC.......C..G..AUUUUAAAC..............CG..............GGCGA
NLF007_scaffold12381_15/444-523              GAUAUGCGAUGAUGUAUG.AGGUUGCGCCAUAACCCA...............................................................CGGCG.GU..AAUUCA..UACGGAGU..AUGUC.......C..G..AUUUUAAAC..............CG..............GGCGA
NOM018_scaffold2595_2/22357-22436            GAUAUGCGAUGAUGUAUG.AGGUUGCGCCAUAACCCA...............................................................CGGCG.GU..AAUUCA..UACGGAGU..AUGUC.......C..G..AUUUUAAAC..............CG..............GGCGA
SRS015217_WUGC_scaffold_16052/586-507        GAUAUGCGAUGAUGUAUG.AGGUUGCGCCAUAACCCA...............................................................CGGCG.GU..AAUUCA..UACGGAGU..AUGUC.......C..G..AUUUUAAAC..............CG..............GGCGA
DOM015_scaffold18234_5/4775-4854             GAUAUGCGAUGAUGUAUG.AGGUUGCGCCAUAACCCA...............................................................CGGCG.GU..AAUUCA..UACGGAGU..AUGUC.......C..G..AUUUUAAAC..............CG..............GGCGA
NOM029_scaffold14304_23/471-392              GAUAUGCGAUGAUGUAUG.AGGUUGCGCCAUAACCCA...............................................................CGGCG.GU..AAUUCA..UACGGAGU..AUGUC.......C..G..AUUUUAAAC..............CG..............GGCGA
scaffold9930_2_MH0009/424-345                GAUAUGCGAUGAUGUAUG.AGGUUGCGUCAUAACCCA...............................................................CGACG.GU..AAUUCA..UACGGAGU..AUGUC.......C..G..AUUUUAAAC..............CG..............GGCGA
NLM016_scaffold9518_14/10030-9953            ..UAUGCGAUGAUGUAUG.AGGUUGCGUCAUAACCCA...............................................................CGACG.GU..AAUUCA..UACGGAGU..AUGUC.......C..G..AUUUUAAAC..............CG..............GGCGA
scaffold5973_1_MH0070/109-186                ..UAUGCGAUGAUGUAUG.AGGUUGCGUCAUAACCCA...............................................................CGACG.GU..AAUUCA..UACGGAGU..AUGUC.......C..G..AUUUUAAAC..............CG..............GGCGA
DLF010_scaffold363_8/13570-13493             ..UAUGCGAUGAUGUAUG.AGGUUGCGUCAUAACCCA...............................................................CGACG.GU..AAUUCA..UACGGAGU..AUGUC.......C..G..AUUUUAAAC..............CG..............GGCGA
4491414.3_NODE_8789/2679-2756                ..UAUGCGAUGAUGUAUG.AGGUUGCGUCAUAACCCA...............................................................CGACG.GU..AAUUCA..UACGGAGU..AUGUC.......C..G..AUUUUAAAC..............CG..............GGCGA
DOM017_scaffold3301_19/250-327               ..UAUGCGAUGAUGUAUG.AGGUUGCGUCAUAACCCA...............................................................CGACG.GU..AAUUCA..UACGGAGU..AUGUC.......C..G..AUUUUAAAC..............CG..............GGCGA
scaffold7442_2_MH0060/810-887                ..UAUGCGAUGAUGUAUG.AGGUUGCGUCAUAACCCA...............................................................CGACG.GU..AAUUCA..UACGGAGU..AUGUC.......C..G..AUUUUAAAC..............CG..............GGCGA
DLM001_scaffold58196_1/43327-43250           ..UAUGCGAUGAUGUAUG.AGGUUGCGUCAUAACCCA...............................................................CGACG.GU..AAUUCA..UACGGAGU..AUGUC.......C..G..AUUUUAAAC..............CG..............GGCGA
4491401.3_NODE_15713/3028-3095               .CAAUGCGAUGAUGCAGG.AGAUUGCGUCUU.....................................................................GGACG.GUAAC.UUC...UGCGGAGU..AUGUC.......C..G..GUCAU..................CG..............GGCG.
SRS024435_LANL_scaffold_25731/322-255        .CAAUGCGAUGAUGCAGG.AGAUUGCGUCUU.....................................................................GGACG.GUAAC.UUC...UGCGGAGU..AUGUC.......C..G..GUCAU..................CG..............GGCG.
4491482.3_NODE_33602/1071-1138               .CAAUGCGAUGAUGCAGG.AGAUUGCGUCUU.....................................................................GGACG.GUAAC.UUC...UGCGGAGU..AUGUC.......C..G..GUCAU..................CG..............GGCG.
UnmappedStool_Broad_scaffold_1102440/454-521 .CAAUGCGAUGAUGCAGG.AGAUUGCGUCUU.....................................................................GGACG.GUAAC.UUC...UGCGGAGU..AUGUC.......C..G..GUCAU..................CG..............GGCG.
SRS050925_C2029917/176-109                   .CAAUGCGAUGAUGCAGG.AGAUUGCGUCUU.....................................................................GGACG.GUAAC.UUC...UGCGGAGU..AUGUC.......C..G..GUCAU..................CG..............GGCG.
NZ_KI259856.1/47470-47393                    ACACCGCGAUGAAACGGG.AGGUUGCCGCCAUUUU.................................................................GGCAG.GAAAU.UUC...CGUGGAGU..AUGUC.......C..AAACUUGGA...............UUUG..............GGCG.
ADJS01004188.1/54515-54436                   GAUAUGCGAUGAUGCAGA.AGGUGGCCGCCCCUUGA................................................................GGCGG.GGAAU.UUC...UGCGGAGU..AUGUC.......C..G..AUUUACAAAC.............CG..............GGCGA
scaffold34758_2_V1.CD-9/3281-3202            GAUAUGCGAUGAUGCAGA.AGGUGGCCGCCCCUUGA................................................................GGCGG.GGAAU.UUC...UGCGGAGU..AUGUC.......C..G..AUUUACAAAC.............CG..............GGCGA
SRS017103_C2723434/281-357                   ...AUGCGAUGAUGCA.GAAGGUGGCCGUCCUUUGA................................................................GACGG.GGAAU.UUC...UGCGGAGU..AUGUC.......C..G..AUUUUAAAAC.............CG..............GGCGA
scaffold19892_1_MH0040/1899-1975             ...AUGCGAUGAUGCA.GAAGGUGGCCGUCCUUUGA................................................................GACGG.GGAAU.UUC...UGCGGAGU..AUGUC.......C..G..AUUUUAAAAC.............CG..............GGCGA
scaffold1228_27_MH0072/10164-10088           ...AUGCGAUGAUGCA.GAAGGUGGCCGUCCUUUGA................................................................GACGG.GGAAU.UUC...UGCGGAGU..AUGUC.......C..G..AUUUUAAAAC.............CG..............GGCGA
scaffold14350_6_MH0053/1036-960              ...AUGCGAUGAUGCA.GAAGGUGGCCGUCCUUUGA................................................................GACGG.GGAAU.UUC...UGCGGAGU..AUGUC.......C..G..AUUUUAAAAC.............CG..............GGCGA
scaffold60961_3_MH0030/1485-1409             ...AUGCGAUGAUGCA.GAAGGUGGCCGUCCUUUGA................................................................GACGG.GGAAU.UUC...UGCGGAGU..AUGUC.......C..G..AUUUUAAAAC.............CG..............GGCGA
SRS016335_C5109370/393-317                   ...AUGCGAUGAUGCA.GAAGGUGGCCGUCCUUUGA................................................................GACGG.GGAAU.UUC...UGCGGAGU..AUGUC.......C..G..AUUUUAAAAC.............CG..............GGCGA
4491405.3_NODE_1553/26834-26758              ...AUGCGAUGAUGCA.GAAGGUGGCCGUCCUUUGA................................................................GACGG.GGAAU.UUC...UGCGGAGU..AUGUC.......C..G..AUUUUAAAAC.............CG..............GGCGA
DLF006_scaffold12563_13/870-794              ...AUGCGAUGAUGCA.GAAGGUGGCCGUCCUUUGA................................................................GACGG.GGAAU.UUC...UGCGGAGU..AUGUC.......C..G..AUUUUAAAAC.............CG..............GGCGA
SRS017701_C1702668/150-226                   ...AUGCGAUGAUGCA.GAAGGUGGCCGUCCUUUGA................................................................GACGG.GGAAU.UUC...UGCGGAGU..AUGUC.......C..G..AUUUUAAAAC.............CG..............GGCGA
scaffold12346_3_MH0031/1221-1145             ...AUGCGAUGAUGCA.GAAGGUGGCCGUCCUUUGA................................................................GACGG.GGAAU.UUC...UGCGGAGU..AUGUC.......C..G..AUUUUAAAAC.............CG..............GGCGA
DLM019_scaffold63082_2/34456-34380           ...AUGCGAUGAUGCA.GAAGGUGGCCGUCCUUUGA................................................................GACGG.GGAAU.UUC...UGCGGAGU..AUGUC.......C..G..AUUUUAAAAC.............CG..............GGCGA
scaffold8414_7_V1.CD-8/2764-2688             ...AUGCGAUGAUGCA.GAAGGUGGCCGUCCUUUGA................................................................GACGG.GGAAU.UUC...UGCGGAGU..AUGUC.......C..G..AUUUUAAAAC.............CG..............GGCGA
4491409.3_NODE_23640/28884-28960             ...AUGCGAUGAUGCA.GAAGGUGGCCGUCCUUUGA................................................................GACGG.GGAAU.UUC...UGCGGAGU..AUGUC.......C..G..AUUUUAAAAC.............CG..............GGCGA
scaffold6976_8_MH0016/328-403                GAUAUGCGAUGAAGCGGG.AGGUUGCGACCAUAG..................................................................GGUCG.GU..UUUUC...CGUGGAGU..AUGUC.......C..G..AUUUUUAAAC.............CG..............GGCG.
SRS024435_C2906239/134-59                    GAUAUGCGAUGAAGCGGG.AGGUUGCGACCAUAG..................................................................GGUCG.GU..UUUUC...CGUGGAGU..AUGUC.......C..G..AUUUUUAAAC.............CG..............GGCG.
SRS047014_WUGC_scaffold_72164/438-365        GAUAUGCGAAGAAGCGGG.AGGUUGCGAC.AGUUA..................................................................GUCG.GU..UUUUC...CGUGGAGU..AUGUC.......C..G..AUUUUAAAC..............CG..............GGCG.
scaffold29511_2_MH0002/2951-2878             GAUAUGCGAAGAAGCGGG.AGGUUGCGAC.AGUUA..................................................................GUCG.GU..UUUUC...CGUGGAGU..AUGUC.......C..G..AUUUUAAAC..............CG..............GGCG.
4491421.3_NODE_12916/171-244                 GAUAUGCGAAGAAGCGGG.AGGUUGCGAC.AGUUA..................................................................GUCG.GU..UUUUC...CGUGGAGU..AUGUC.......C..G..AUUUUAAAC..............CG..............GGCG.
NZ_ACOK01000089.1/23727-23654                ...AUGCGUUGAAACG.GAAGGUUGCUGACGGUUU.................................................................GUCAG.GUAAU.UUC...CGUGGAGU..AUGUC.......C..G..AUUUUAAAC..............CG..............GGCG.
AUXO012404992.1/861-934                      ...AUGCGUUGAAACG.GAAGGUUGCUGACGGUUU.................................................................GUCAG.GUAAU.UUC...CGUGGAGU..AUGUC.......C..G..AUUUUAAAC..............CG..............GGCG.
scaffold4266_1_O2.UC-20/2230-2134            AUAGAGUGUUGAUACGGA.AGGUUGCCGAAGCGGAUGAAUCAAGGGCU....................................................UACGG.GU..U.UUUC..CGAGGAGCG.AUGUCCA.....G..UUCAAAGAAACC............GGGC..............GACAA
SRS011306_Baylor_scaffold_82937/355-251      UGAUAGCUAAGAAGCG.G.AGGUUGCCGAGAA.....................UACU..........GCAAA.................AGUGGGU....UUUGG.GU..U.UUU...CGUGGAGCGAAUGUCAAGA...G..GCCGAA.A................GGUCUGUAAACCUGGC..GACAA
SRS050244_C4490640/496-600                   UGAUAGCUAAGAAGCG.G.AGGUUGCCGAGAA.....................UACU..........GCAAA.................AGUGGGU....UUUGG.GU..U.UUU...CGUGGAGCGAAUGUCAAGA...G..GCCGAA.A................GGUCUGUAAACCUGGC..GACAA
Throat_LANL_C5678524/67-171                  UGAUAGCUAAGAAGCG.G.AGGUUGCCGAGAA.....................UACU..........GCAAA.................AGUGGGU....UUUGG.GU..U.UUU...CGUGGAGCGAAUGUCAAGA...G..GCCGAA.A................GGUCUGUAAACCUGGC..GACAA
SRS022530_LANL_scaffold_32319/61485-61381    UGAUAGCUAAGAAGCG.G.AGGUUGCCGAGAA.....................UACU..........GCAAA.................AGUGGGU....UUUGG.GU..U.UUU...CGUGGAGCGAAUGUCAAGA...G..GCCGAA.A................GGUCUGUAAACCUGGC..GACAA
SRS048791_C3235272/564-668                   UGAUAGCUAAGAAGCG.G.AGGUUGCCGAGAA.....................UACU..........GCAAA.................AGUGGGU....UUUGG.GU..U.UUU...CGUGGAGCGAAUGUCAAGA...G..GCCGAA.A................GGUCUGUAAACCUGGC..GACAA
SRS015057_C3265888/116-220                   UGAUAGCUAAGAAGCG.G.AGGUUGCCGAGAA.....................UACU..........GCAAA.................AGUGGGU....UUUGG.GU..U.UUU...CGUGGAGCGAAUGUCAAGA...G..GCCGAA.A................GGUCUGUAAACCUGGC..GACAA
SRS055426_C3279481/716-820                   UGAUAGCUAAGAAGCG.G.AGGUUGCCGAGAA.....................UACU..........GCAAA.................AGUGGGU....UUUGG.GU..U.UUU...CGUGGAGCGAAUGUCAAGA...G..GCCGAA.A................GGUCUGUAAACCUGGC..GACAA
SRS023557_C1764443/1478-1582                 UGAUAGCUAAGAAGCG.G.AGGUUGCCGAGAA.....................UACU..........GCAAA.................AGUGGGU....UUUGG.GU..U.UUU...CGUGGAGCGAAUGUCAAGA...G..GCCGAA.A................GGUCUGUAAACCUGGC..GACAA
SRS014888_C3060382/418-522                   UGAUAGCUAAGAAGCG.G.AGGUUGCCGAGAAUA...................CUGC..........AAAA..................GCAGGU.....UUUGG.GU..U.UUU...CGUGGAGCGAAUGUCAAGA...G..ACCGAA.A................GGUCUGUAAACCUGGC..GACAA
SRS024580_LANL_scaffold_44876/1561-1457      UGAUAGCUAAGAAGCG.G.AGGUUGCCGAGAAUA...................CUGC..........AAAA..................GCAGGU.....UUUGG.GU..U.UUU...CGUGGAGCGAAUGUCAAGA...G..ACCGAA.A................GGUCUGUAAACCUGGC..GACAA
SRS014124_C2621890/1301-1197                 UGAUAGCUAAGAAGCG.G.AGGUUGCCGAGAAUA...................CUGC..........AAAA..................GCAGGU.....UUUGG.GU..U.UUU...CGUGGAGCGAAUGUCAAGA...G..ACCGAA.A................GGUCUGUAAACCUGGC..GACAA
SRS011140_Baylor_scaffold_51353/94-198       UGAUAGCUAAGAAGCG.G.AGGUUGCCGAGAAUA...................CUGC..........AAAA..................GCAGGU.....UUUGG.GU..U.UUU...CGUGGAGCGAAUGUCAAGA...G..ACCGAA.A................GGUCUGUAAACCUGGC..GACAA
SRS019122_C5850384/204-308                   UGAUAGCUAAGAAGCG.G.AGGUUGCCGAGAAUA...................CUGC..........AAAA..................GCAGGU.....UUUGG.GU..U.UUU...CGUGGAGCGAAUGUCAAGA...G..ACCGAA.A................GGUCUGUAAACCUGGC..GACAA
SRS065278_LANL_scaffold_1918/684-788         UGAUAGCUAAGAAGCG.G.AGGUUGCCGAGAAUA...................CUGC..........AAAA..................GCAGGU.....UUUGG.GU..U.UUU...CGUGGAGCGAAUGUCAAGA...G..ACCGAA.A................GGUCUGUAAACCUGGC..GACAA
SRS014692_C1424509/220-324                   UGAUAGCUAAGAAGCG.G.AGGUUGCCGAGAAUA...................CUGC..........AAAA..................GCAGGU.....UUUGG.GU..U.UUU...CGUGGAGCGAAUGUCAAGA...G..ACCGAA.A................GGUCUGUAAACCUGGC..GACAA
SRS017713_C3272311/140-245                   UGAUAGCUAAGAAGCG.G.AGGUUGCCGAGAAAA...................CUG...........UGAAUU.................CAGGUU....UUUGG.GU..U.UUU...CGUGGAGCGAAUGUCAAGA...G..ACCGAA.A................GGUCUGUAAACCUGGC..GACAA
NZ_KI535366.1/700966-700861                  UGAUAGCUAAGAAGCG.G.AGGUUGCCGAGAAAA...................CUG...........UGAAUU.................CAGGUU....UUUGG.GU..U.UUU...CGUGGAGCGAAUGUCAAGA...G..ACCGAA.A................GGUCUGUAAACCUGGC..GACAA
SRS022725_C5792968/517-412                   UGAUAGCUAAGAAGCG.G.AGGUUGCCGAGAAAA...................CUG...........UGAAUU.................CAGGUU....UUUGG.GU..U.UUU...CGUGGAGCGAAUGUCAAGA...G..ACCGAA.A................GGUCUGUAAACCUGGC..GACAA
SRS022602_Baylor_scaffold_110235/21-126      UGAUAGCUAAGAAGCG.G.AGGUUGCCGAGAAAA...................CUG...........UGAAUU.................CAGGUU....UUUGG.GU..U.UUU...CGUGGAGCGAAUGUCAAGA...G..ACCGAA.A................GGUCUGUAAACCUGGC..GACAA
NZ_CM001487.1/2574980-2575059                UGAAAGCUAUGAAGCGAG.AGAUUGCAGC.GAAGA..................................................................GCUG.GU..AACUC...CGUGGAGCAAAUGUCUA.....G..UC.AAGAUACA..............GGC..............GAAAC
AUXO017143398.1/3141-3243                    UGAUAGCGUUGAAGCGUG.AGGUUGCCACAUUAUCCAGUGA...........................................................UGUGG.GU..U.UUC...CGUGGAGCGAAUGUCAGUAG..G..CUGCAUAG................CGGCCACAAAAUCAUGACGACAA
NZ_ATVZ01000006.1/67223-67121                UGAUAGCGUUGAAGCGUG.AGGUUGCCACAUUAUCCAGUGA...........................................................UGUGG.GU..U.UUC...CGUGGAGCGAAUGUCAGUAG..G..CUGCAUAG................CGGCCACAAAAUCAUGACGACAA
NZ_AUJW01000021.1/71753-71651                UGAUAGCGUUGAAGCGUG.AGGUUGCCACAUUAUCCAGUGA...........................................................UGUGG.GU..U.UUC...CGUGGAGCGAAUGUCAGUAG..G..CUGCAUAG................CGGCCACAAAAUCAUGACGACAA
SRS013252_Baylor_scaffold_21948/7197-7095    UGAUAGCUGUGAAGUGGG.AGGUUGCUACUUUC....................AUUUUU........AAUUUA..............AAAGAU...AGAAAGUAG.GU..U.UUCA..CACUGAGCGAAGGUCAU.....G..UUACUAAAAC..............UGGC..............GACAA
SRS011126_C4671534/242-140                   UGAUAGCUGUGAAGUGGG.AGGUUGCUACUUUC....................AUUUUU........AAUUUA..............AAAGAU...AGAAAGUAG.GU..U.UUCA..CACUGAGCGAAGGUCAU.....G..UUACUAAAAC..............UGGC..............GACAA
SRS013170_Baylor_scaffold_134367/1061-959    UGAUAGCUGUGAAGUGGG.AGGUUGCUACUUUC....................AUUUUU........AAUUUA..............AAAGAU...AGAAAGUAG.GU..U.UUCA..CACUGAGCGAAGGUCAU.....G..UUACUAAAAC..............UGGC..............GACAA
SRS011152_C4188878/220-118                   UGAUAGCUGUGAAGUGGG.AGGUUGCUACUU......................UC.AUUUUU.....AAUUUA...........AAAGAUAGAA......AGUAG.GU..U.UUCA..CACUGAGCGAAGGUCAU.....G..UUACUAAAAC..............UGGC..............GACAA
SRS022602_Baylor_scaffold_37959/16760-16658  UGAUAGCUGUGAAGUGGG.AGGUUGCUACUU......................UC.AUUUUU.....AAUUUA...........AAAGAUAGAA......AGUAG.GU..U.UUCA..CACUGAGCGAAGGUCAU.....G..UUACUAAAAC..............UGGC..............GACAA
DLM028_scaffold27170_5/1772-1666             UGAUAGCGUUGAAGCGUG.AGGUUGCUGCAGG.....................GCC...........GAAA...................GGCAC.....UGCAG.GU..U.UUC...CGUGGAGCGAAUGUCAAGA...G..GCCGCGUAAGAU............GGCCAAAGAACCUGAC..GGCAA
DLF010_scaffold24_15/1235-1129               UGAUAGCGUUGAAGCGUG.AGGUUGCUGCAGG.....................GCC...........GAAA...................GGCAC.....UGCAG.GU..U.UUC...CGUGGAGCGAAUGUCAAGA...G..GCCGCGUAAGAU............GGCCAAAGAACCUGAC..GGCAA
scaffold958_4_MH0086/199-94                  UGAUAGCGAAGAAGCGAG.AGGUUGCCAUCCGAUG.................................................................GAUGG.GU..U.UUC...CGUGGAGCGAAUGUCAAGA...G..ACCGUAGAUCAGCAUAUCAC....GGUCGGUAAACCUGAC..GGCAA
UnmappedStool_Broad_scaffold_346780/64-169   UGAUAGCGAAGAAGCGUG.AGGUUGCCAUCCGAUG.................................................................GAUGG.GU..U.UUC...CGUGGAGCGAAUGUCAAGA...G..ACCGUAGAUCAGCAUAUCAC....GGUCAGUAAACCUGAC..GGCAA
scaffold29314_3_MH0080/202-97                UGAUAGCGAAGAAGCGUG.AGGUUGCCAUCCGAUG.................................................................GAUGG.GU..U.UUC...CGUGGAGCGAAUGUCAAGA...G..ACCGUAGAUCAGCAUAUCAC....GGUCAGUAAACCUGAC..GGCAA
4491414.3_NODE_953/28628-28523               UGAUAGCGAAGAAGCGUG.AGGUUGCCAUCCGAUG.................................................................GAUGG.GU..U.UUC...CGUGGAGCGAAUGUCAAGA...G..ACCGUAGAUCAGCAUAUCAC....GGUCAGUAAACCUGAC..GGCAA
scaffold20541_3_MH0083/207-102               UGAUAGCGAAGAAGCGUG.AGGUUGCCAUCCGAUG.................................................................GAUGG.GU..U.UUC...CGUGGAGCGAAUGUCAAGA...G..ACCGUAGAUCAGCAUAUCAC....GGUCAGUAAACCUGAC..GGCAA
SRS011061_C4862922/895-792                   UGAUAGCGAUGAAGCGUG.AGGUUGCCACCAUCC..................................................................GGUGG.GU..UUUUC...CGUGGAGCGAAUGUCAAGA...G..GUCGAGAUCAGCAAAUUC......GGCCGGGAACCCUGAC..GGCAA
scaffold1958_7_MH0014/1410-1307              UGAUAGCGAUGAAGCGUG.AGGUUGCCACCAUCC..................................................................GGUGG.GU..UUUUC...CGUGGAGCGAAUGUCAAGA...G..GUCGAGAUCAGCAAAUUC......GGCCGGGAACCCUGAC..GGCAA
scaffold37912_1_V1.CD-4/65-168               UGAUAGCGAUGAAGCGUG.AGGUUGCCACCAUCC..................................................................GGUGG.GU..UUUUC...CGUGGAGCGAAUGUCAAGA...G..GUCGAGAUCAGCAAAUUC......GGCCGGGAACCCUGAC..GGCAA
scaffold70413_1_MH0035/229-126               UGAUAGCGAUGAAGCGUG.AGGUUGCCACCAUCC..................................................................GGUGG.GU..UUUUC...CGUGGAGCGAAUGUCAAGA...G..GUCGAGAUCAGCAAAUUC......GGCCGGGAACCCUGAC..GGCAA
NLM021_scaffold9243_17/2752-2855             UGAUAGCGAUGAAGCGUG.AGGUUGCCACCAUCC..................................................................GGUGG.GU..UUUUC...CGUGGAGCGAAUGUCAAGA...G..GCCGAGAUCAGCAAAUUC......GGCCGGGAACCCUGAC..GGCAA
SRS052697_LANL_scaffold_50890/162-265        UGAUAGCGAUGAAGCGUG.AGGUUGCCACCAUCC..................................................................GGUGG.GU..UUUUC...CGUGGAGCGAAUGUCAAGA...G..GCCGAGAUCAGCAAAUUC......GGCCGGGAACCCUGAC..GGCAA
scaffold33193_1_V1.UC-14/65-168              UGAUAGCGAUGAAGCGUG.AGGUUGCCACCAUCC..................................................................GGUGG.GU..UUUUC...CGUGGAGCGAAUGUCAAGA...G..GCCGAGAUCAGCAAAUUC......GGCCGGGAACCCUGAC..GGCAA
4491490.3_NODE_5470/114-217                  UGAUAGCGAUGAAGCGUG.AGGUUGCCACCAUCC..................................................................GGUGG.GU..UUUUC...CGUGGAGCGAAUGUCAAGA...G..GCCGAGAUCAGCAAAUUC......GGCCGGGAACCCUGAC..GGCAA
4491412.3_NODE_89684/7189-7292               UGAUAGCGAUGAAGCGUG.AGGUUGCCACCAUCC..................................................................GGUGG.GU..UUUUC...CGUGGAGCGAAUGUCAAGA...G..GCCGAGAUCAGCAAAUUC......GGCCGGGAACCCUGAC..GGCAA
NLF005_scaffold9646_4/866-763                UGAUAGCGAUGAAGCGUG.AGGUUGCCACCAUCC..................................................................GGUGG.GU..UUUUC...CGUGGAGCGAAUGUCAAGA...G..GCCGAGAUCAGCAAAUUC......GGCCGGGAACCCUGAC..GGCAA
scaffold8051_7_MH0055/726-623                UGAUAGCGAUGAAGCGUG.AGGUUGCCACCAUCC..................................................................GGUGG.GU..UUUUC...CGUGGAGCGAAUGUCAAGA...G..GCCGAGAUCAGCAAAUUC......GGCCGGGAACCCUGAC..GGCAA
NOF008_scaffold890_10/417-314                UGAUAGCGAUGAAGCGUG.AGGUUGCCACCAUCC..................................................................GGUGG.GU..UUUUC...CGUGGAGCGAAUGUCAAGA...G..GCCGAGAUCAGCAAAUUC......GGCCGGGAACCCUGAC..GGCAA
scaffold31333_4_MH0028/751-648               UGAUAGCGAUGAAGCGUG.AGGUUGCCACCAUCC..................................................................GGUGG.GU..UUUUC...CGUGGAGCGAAUGUCAAGA...G..GCCGAGAUCAGCAAAUUC......GGCCGGGAACCCUGAC..GGCAA
SRS014613_WUGC_scaffold_17595/3925-3822      UGAUAGCGAUGAAGCGUG.AGGUUGCCACCAUCC..................................................................GGUGG.GU..UUUUC...CGUGGAGCGAAUGUCAAGA...G..GUCGAGAUCAGCAAAUUC......GGCC.GGAAACCCUGAC.GGCAA
NZ_ATWC01000002.1/171387-171260              UGAUAGCUAUGAAGCGUG.AGGUUGCUGCCGCAACAAAAUAUAUAUAAGAAAC...............................................GGCAG.GU..U.UUC...CGCGGAGCGAAUGUUGAUG...G..CGGGUAAUACAGAUACGAUGUAUUCCGCAAGAAUAUUAAC..GACAA
NZ_JHWS01000005.1/279183-279268              UGAUAGCUAUGAAGCGUG.AGGUUGCUAUUA......................UGGC..........GAAA..................GCUGU......AAUAG.GU..U.UUC...CGUGGAGCGAAUGUCA......G..AUAAUA..................UGAC..............GGCAA
AUXO018772739.1/475-390                      UGAUAGCUAUGAAGCGUG.AGGUUGCUAUUA......................UGGC..........GAAA..................GCUGU......AAUAG.GU..U.UUC...CGUGGAGCGAAUGUCA......G..AUAAUA..................UGAC..............GGCAA
08_07_XOS_DNA_scaffold44549_1/5717-5619      UGAUAGCUAUGAAGCGUG.AGGUUGCUGCACAUGU.................................................................UGCAG.GU..U.UUC...CGUGGAGCGAAUGUCAGU....G..GCGGAUAUAUGUUC..........CGCCGAUAAUAUUGAC..GACAA
SRS011529_WUGC_scaffold_31649/2893-2977      UGAUAGCGUUGAAACG.G.AGGUUGCUGUAUCGUAUAGA.............................................................UACAG.GU..U.UUU...CGUGGAGCGAAUGUCA......A..UAAAGAAUUAC.............UGAC..............GACAA
scaffold20711_4_V1.CD-13/153-69              UGAUAGCGUUGAAACG.G.AGGUUGCUGUAUCGUAUAGA.............................................................UACAG.GU..U.UUU...CGUGGAGCGAAUGUCA......A..UAAAGAAUUAC.............UGAC..............GACAA
scaffold537_5_V1.UC-14/2694-2778             UGAUAGCGUUGAAACG.G.AGGUUGCUGUAUCGCAUAGA.............................................................UACAG.GU..U.UUU...CGUGGAGCGAAUGUCAAU........AAAGAAUUAC.............UGAC..............GACAA
4491423.3_NODE_119558/2026-1942              UGAUAGCGUUGAAACG.G.AGGUUGCUGUAUCGCAUAGA.............................................................UACAG.GU..U.UUU...CGUGGAGCGAAUGUCAAU........AAAGAAUUAC.............UGAC..............GACAA
SRS019582_WUGC_scaffold_26056/3718-3634      UGAUAGCGUUGAAACG.G.AGGUUGCUGUAUCGCAUAGA.............................................................UACAG.GU..U.UUU...CGUGGAGCGAAUGUCAAU........AAAGAAUUAC.............UGAC..............GACAA
scaffold4496_1_MH0063/3017-3101              UGAUAGCGUUGAAACG.G.AGGUUGCUGUAUCGCAUAGA.............................................................UACAG.GU..U.UUU...CGUGGAGCGAAUGUCAAU........AAAGAAUUAC.............UGAC..............GACAA
scaffold10033_5_MH0081/153-69                UGAUAGCGUUGAAACG.G.AGGUUGCUGUAUCGCAUAGA.............................................................UACAG.GU..U.UUU...CGUGGAGCGAAUGUCAAU........AAAGAAUUAC.............UGAC..............GACAA
NLF013_scaffold4173_33/4292-4208             UGAUAGCGUUGAAACG.G.AGGUUGCUGUAUCGCAUAGA.............................................................UACAG.GU..U.UUU...CGUGGAGCGAAUGUCAAU........AAAGAAUUAC.............UGAC..............GACAA
SRS020328_Baylor_scaffold_12580/6998-6914    UGAUAGCGUUGAAACG.G.AGGUUGCUGUAUCGCAUAGA.............................................................UACAG.GU..U.UUU...CGUGGAGCGAAUGUCAAU........AAAGAAUUAC.............UGAC..............GACAA
scaffold27081_10_MH0017/123-207              UGAUAGCGUUGAAACG.G.AGGUUGCUGUAUCGCAUAGA.............................................................UACAG.GU..U.UUU...CGUGGAGCGAAUGUCAAU........AAAGAAUUAC.............UGAC..............GACAA
4491421.3_NODE_4750/252-336                  UGAUAGCGUUGAAACG.G.AGGUUGCUGUAUCGCAUAGA.............................................................UACAG.GU..U.UUU...CGUGGAGCGAAUGUCAAU........AAAGAAUUAC.............UGAC..............GACAA
4491487.3_NODE_4692/19908-19992              UGAUAGCGUUGAAACG.G.AGGUUGCUGUAUCGCAUAGA.............................................................UACAG.GU..U.UUU...CGUGGAGCGAAUGUCAAU........AAAGAAUUAC.............UGAC..............GACAA
scaffold7691_3_MH0009/6985-7069              UGAUAGCGUUGAAACG.G.AGGUUGCUGUAUCGCAUAGA.............................................................UACAG.GU..U.UUU...CGUGGAGCGAAUGUCAAU........AAAGAAUUAC.............UGAC..............GACAA
scaffold13176_2_O2.UC-16/193-109             UGAUAGCGUUGAAACG.G.AGGUUGCUGUAUCGCAUAGA.............................................................UACAG.GU..U.UUU...CGUGGAGCGAAUGUCAAU........AAAGAAUUAC.............UGAC..............GACAA
DLM018_scaffold17866_11/6083-5999            UGAUAGCGUUGAAACG.G.AGGUUGCUGUAUCGCAUAGA.............................................................UACAG.GU..U.UUU...CGUGGAGCGAAUGUCAAU........AAAGAAUUAC.............UGAC..............GACAA
DLF010_scaffold22271_21/10166-10082          UGAUAGCGUUGAAACG.G.AGGUUGCUGUAUCGUAUAGA.............................................................UAUAG.GU..U.UUU...CGUGGAGCGAAUGUCAA........UAAAAAA.................UUACUGAC..........GACAA
ASRL01000150.1/7972-7887                     UGAGAGCGUUGAAGUAAG.AGGUUGCUACUUGAAAAGUA.............................................................AGUAG.GU..U.UUCU..UAUGGAGCG.AUGUCUA.....GU.UCAAGAAAC...............UGAC..............GACAA
ASRK01000096.1/8848-8933                     UGAGAGCGUUGAAGUAAG.AGGUUGCUACUUGAAAAGUA.............................................................AGUAG.GU..U.UUCU..UAUGGAGCG.AUGUCUA.....GU.UCAAGAAAC...............UGAC..............GACAA
NLF011_scaffold23581_7/12837-12749           UGAUAGCGUAGAAGCGUG.AGGUUGCUCUUAC.....................CCG...........GCAA...................CGGAU.....AAGAG.GU..U.UUC...CGUGGAGCGAAUGUCAA.....G..UUGAGAAU................UGGC..............GACAA
NLM010_scaffold2128_3/5986-6074              UGAUAGCGUAGAAGCGCG.AGGUUGCUCUUAC.....................CUG...........GUAA...................CGGAU.....AAGAG.GU..U.UUC...CGUGGAGCGAAUGUCAA.....G..UUGAGAAU................UGGC..............GACAA
scaffold18342_7_V1.UC-21/2390-2302           UGAUAGCGUAGAAGCGUG.AGGUUGCUCUUAC.....................CUG...........GUAA...................CGGAU.....AAGAG.GU..U.UUC...CGUGGAGCGAAUGUCAA.....G..UUGAGAAU................UGGC..............GACAA
NLM029_scaffold31899_2/10319-10407           UGAUAGCGUAGAAGCGUG.AGGUUGCUCUUAC.....................CUG...........GUAA...................CGGAU.....AAGAG.GU..U.UUC...CGUGGAGCGAAUGUCAA.....G..UUGAGAAU................UGGC..............GACAA
SRS011271_WUGC_scaffold_26754/5636-5724      UGAUAGCGUAGAAGCGUG.AGGUUGCUCUUAC.....................CUG...........GUAA...................CGGAU.....AAGAG.GU..U.UUC...CGUGGAGCGAAUGUCAA.....G..UUGAGAAU................UGGC..............GACAA
scaffold20388_1_O2.UC-13/2191-2279           UGAUAGCGUAGAAGCGUG.AGGUUGCUCUUAC.....................CUG...........GUAA...................CGGAU.....AAGAG.GU..U.UUC...CGUGGAGCGAAUGUCAA.....G..UUGAGAAU................UGGC..............GACAA
DLM028_scaffold41246_2/204-292               UGAUAGCGUAGAAGCGUG.AGGUUGCUCUUAC.....................CUG...........GUAA...................CGGAU.....AAGAG.GU..U.UUC...CGUGGAGCGAAUGUCAA.....G..UUGAGAAU................UGGC..............GACAA
NOF008_scaffold41486_5/1075-1163             UGAUAGCGUAGAAGCGUG.AGGUUGCUCUUAC.....................CUG...........GUAA...................CGGAU.....AAGAG.GU..U.UUC...CGUGGAGCGAAUGUCAA.....G..UUGAGAAU................UGGC..............GACAA
NOF013_scaffold28708_1/3005-3093             UGAUAGCGUAGAAGCGUG.AGGUUGCUCUUAC.....................CUG...........GUAA...................CGGAU.....AAGAG.GU..U.UUC...CGUGGAGCGAAUGUCAA.....G..UUGAGAAU................UGGC..............GACAA
SRS051031_LANL_scaffold_52982/5566-5654      UGAUAGCGUAGAAGCGUG.AGGUUGCUCUUAC.....................CUG...........GUAA...................CGGAU.....AAGAG.GU..U.UUC...CGUGGAGCGAAUGUCAA.....G..UUGAGAAU................UGGC..............GACAA
scaffold4680_1_V1.CD-14/1154-1066            UGAUAGCGUAGAAGCGUG.AGGUUGCUCUUAC.....................CUG...........GUAA...................CGGAU.....AAGAG.GU..U.UUC...CGUGGAGCGAAUGUCAA.....G..UUGAGAAU................UGGC..............GACAA
scaffold16707_1_MH0043/163-82                UGAUAGCUAUGAAGUUUG.AAGUUACUGUCCAUGA.................................................................GACAGAGA..A.UUC...GGCGGAGCGAAUGUCAA.....G..UUAGGAAAC...............UGAC..............GGCAA
scaffold9779_1_MH0068/164-83                 UGAUAGCUAUGAAGUUUG.AAGUUACUGUCCAUGA.................................................................GACAGAGA..A.UUC...GGCGGAGCGAAUGUCAA.....G..UUAGGAAAC...............UGAC..............GGCAA
scaffold17921_1_MH0044/167-86                UGAUAGCUAUGAAGUUUG.AAGUUACUGUCCAUGA.................................................................GACAGAGA..A.UUC...GGCGGAGCGAAUGUCAA.....G..UUAGGAAAC...............UGAC..............GGCAA
4491413.3_NODE_441/240-159                   UGAUAGCUAUGAAGUUUG.AAGUUACUGUCCAUGA.................................................................GACAGAGA..A.UUC...GGCGGAGCGAAUGUCAA.....G..UUAGGAAAC...............UGAC..............GGCAA
scaffold2177_1_V1.CD-9/18517-18598           UGAUAGCUAUGAAGUUUG.AAGUUACUGUCCAUGA.................................................................GACAGAGA..A.UUC...GGCGGAGCGAAUGUCAA.....G..UUAGGAAAC...............UGAC..............GGCAA
DLM018_scaffold20549_34/471-390              UGAUAGCUAUGAAGUUUG.AAGUUACUGUCCAUGA.................................................................GACAGAGA..A.UUC...GGCGGAGCGAAUGUCAA.....G..UUAGGAAAC...............UGAC..............GGCAA
DOM026_scaffold32809_1/1451-1532             UGAUAGCUAUGAAGUUUG.AAGUUACUGUCCAUGA.................................................................GACAGAGA..A.UUC...GGCGGAGCGAAUGUCAA.....G..UUAGGAAAC...............UGAC..............GGCAA
NLM029_scaffold10880_16/1008-1089            UGAUAGCUAUGAAGUUUG.AAGUUACUGUCCAUGA.................................................................GACAGAGA..A.UUC...GGCGGAGCGAAUGUCAA.....G..UUAGGAAAC...............UGAC..............GGCAA
SRS011271_WUGC_scaffold_252/2128-2047        UGAUAGCUAUGAAGUUUG.AAGUUACUGUCCAUGA.................................................................GACAGAGA..A.UUC...GGCGGAGCGAAUGUCAA.....G..UUAGGAAAC...............UGAC..............GGCAA
scaffold20849_1_MH0039/167-86                UGAUAGCUAUGAAGUUUG.AAGUUACUGUCCAUGA.................................................................GACAGAGA..A.UUC...GGCGGAGCGAAUGUCAA.....G..UUAGGAAAC...............UGAC..............GGCAA
scaffold3402_4_MH0042/4470-4551              UGAUAGCUAUGAAGUUUG.AAGUUACUGUCCAUGA.................................................................GACAGAGA..A.UUC...GGCGGAGCGAAUGUCAA.....G..UUAGGAAAC...............UGAC..............GGCAA
SRS023526_Baylor_scaffold_5213/167-86        UGAUAGCUAUGAAGUUUG.AAGUUACUGUCCAUGA.................................................................GACAGAGA..A.UUC...GGCGGAGCGAAUGUCAA.....G..UUAGGAAAC...............UGAC..............GGCAA
SRS043411_WUGC_scaffold_5719/1184-1103       UGAUAGCUAUGAAGUUUG.AAGUUACUGUCCAUGA.................................................................GACAGAGA..A.UUC...GGCGGAGCGAAUGUCAA.....G..UUAGGAAAC...............UGAC..............GGCAA
SRS058723_Baylor_scaffold_3070/335-254       UGAUAGCUAUGAAGUUUG.AAGUUACUGUCCAUGA.................................................................GACAGAGA..A.UUC...GGCGGAGCGAAUGUCAA.....G..UUAGGAAAC...............UGAC..............GGCAA
BABB01001370.1/4795-4714                     UGAUAGCUAUGAAGUUUG.AAGUUACUGUCCAUGA.................................................................GACAGAGA..A.UUC...GGCGGAGCGAAUGUCAA.....G..UUAGGAAAC...............UGAC..............GGCAA
scaffold23001_1_MH0033/167-86                UGAUAGCUAUGAAGUUUG.AAGUUACUGUCCAUGA.................................................................GACAGAGA..A.UUC...GGCGGAGCGAAUGUCAA.....G..UUAGGAAAC...............UGAC..............GGCAA
SRS049164_WUGC_scaffold_27429/180-99         UGAUAGCUAUGAAGUUUG.AAGUUACUGUCCAUGA.................................................................GACAGAGA..A.UUC...GGCGGAGCGAAUGUCAA.....G..UUAGGAAAC...............UGAC..............GGCAA
DLM023_scaffold28443_2/4447-4366             UGAUAGCUAUGAAGUUUG.AAGUUACUGUCCAUGA.................................................................GACAGAGA..A.UUC...GGCGGAGCGAAUGUCAA.....G..UUAGGAAAC...............UGAC..............GGCAA
NLF007_scaffold22991_5/331-250               UGAUAGCUAUGAAGUUUG.AAGUUACUGUCCAUGA.................................................................GACAGAGA..A.UUC...GGCGGAGCGAAUGUCAA.....G..UUAGGAAAC...............UGAC..............GGCAA
NOM001_scaffold36725_1/25726-25645           UGAUAGCUAUGAAGUUUG.AAGUUACUGUCCAUGA.................................................................GACAGAGA..A.UUC...GGCGGAGCGAAUGUCAA.....G..UUAGGAAAC...............UGAC..............GGCAA
ADJS01009405.1/3228-3309                     UGAUAGCUAUGAAGUUUG.AAGUUACUGUCCAUGA.................................................................GACAGAGA..A.UUC...GGCGGAGCGAAUGUCAA.....G..UUAGGAAAC...............UGAC..............GGCAA
SRS015854_WUGC_scaffold_8959/679-598         UGAUAGCUAUGAAGUUUG.AAGUUACUGUCCAUGA.................................................................GACAGAGA..A.UUC...GGCGGAGCGAAUGUCAA.....G..UUAGGAAAC...............UGAC..............GGCAA
SRS024075_LANL_scaffold_4405/2401-2482       UGAUAGCUAUGAAGUUUG.AAGUUACUGUCCAUGA.................................................................GACAGAGA..A.UUC...GGCGGAGCGAAUGUCAA.....G..UUAGGAAAC...............UGAC..............GGCAA
SRS063040_Baylor_scaffold_7602/1030-949      UGAUAGCUAUGAAGUUUG.AAGUUACUGUCCAUGA.................................................................GACAGAGA..A.UUC...GGCGGAGCGAAUGUCAA.....G..UUAGGAAAC...............UGAC..............GGCAA
scaffold4160_1_MH0021/165-84                 UGAUAGCUAUGAAGUUUG.AAGUUACUGUCCAUGA.................................................................GACAGAGA..A.UUC...GGCGGAGCGAAUGUCAA.....G..UUAGGAAAC...............UGAC..............GGCAA
scaffold8722_1_MH0027/177-96                 UGAUAGCUAUGAAGUUUG.AAGUUACUGUCCAUGA.................................................................GACAGAGA..A.UUC...GGCGGAGCGAAUGUCAA.....G..UUAGGAAAC...............UGAC..............GGCAA
scaffold18582_3_MH0040/322-241               UGAUAGCUAUGAAGUUUG.AAGUUACUGUCCAUGA.................................................................GACAGAGA..A.UUC...GGCGGAGCGAAUGUCAA.....G..UUAGGAAAC...............UGAC..............GGCAA
scaffold13759_1_MH0046/162-81                UGAUAGCUAUGAAGUUUG.AAGUUACUGUCCAUGA.................................................................GACAGAGA..A.UUC...GGCGGAGCGAAUGUCAA.....G..UUAGGAAAC...............UGAC..............GGCAA
scaffold16705_1_O2.UC-22/165-84              UGAUAGCUAUGAAGUUUG.AAGUUACUGUCCAUGA.................................................................GACAGAGA..A.UUC...GGCGGAGCGAAUGUCAA.....G..UUAGGAAAC...............UGAC..............GGCAA
4491401.3_NODE_53304/618-699                 UGAUAGCUAUGAAGUUUG.AAGUUACUGUCCAUGA.................................................................GACAGAGA..A.UUC...GGCGGAGCGAAUGUCAA.....G..UUAGGAAAC...............UGAC..............GGCAA
4491417.3_NODE_3394/16865-16946              UGAUAGCUAUGAAGUUUG.AAGUUACUGUCCAUGA.................................................................GACAGAGA..A.UUC...GGCGGAGCGAAUGUCAA.....G..UUAGGAAAC...............UGAC..............GGCAA
DLF005_scaffold17120_4/40417-40336           UGAUAGCUAUGAAGUUUG.AAGUUACUGUCCAUGA.................................................................GACAGAGA..A.UUC...GGCGGAGCGAAUGUCAA.....G..UUAGGAAAC...............UGAC..............GGCAA
DOF003_scaffold17942_4/360-441               UGAUAGCUAUGAAGUUUG.AAGUUACUGUCCAUGA.................................................................GACAGAGA..A.UUC...GGCGGAGCGAAUGUCAA.....G..UUAGGAAAC...............UGAC..............GGCAA
NLM004_scaffold3966_5/12804-12885            UGAUAGCUAUGAAGUUUG.AAGUUACUGUCCAUGA.................................................................GACAGAGA..A.UUC...GGCGGAGCGAAUGUCAA.....G..UUAGGAAAC...............UGAC..............GGCAA
NOM005_scaffold3277_7/7989-7908              UGAUAGCUAUGAAGUUUG.AAGUUACUGUCCAUGA.................................................................GACAGAGA..A.UUC...GGCGGAGCGAAUGUCAA.....G..UUAGGAAAC...............UGAC..............GGCAA
4491409.3_NODE_22629/14580-14499             UGAUAGCUAUGAAGUUUG.AAGUUACUGUCCAUGA.................................................................GACAGAGA..A.UUC...GGCGGAGCGAAUGUCAA.....G..UUAGGAAAC...............UGAC..............GGCAA
SRS015578_WUGC_scaffold_8463/165-84          UGAUAGCUAUGAAGUUUG.AAGUUACUGUCCAUGA.................................................................GACAGAGA..A.UUC...GGCGGAGCGAAUGUCAA.....G..UUAGGAAAC...............UGAC..............GGCAA
SRS019161_WUGC_scaffold_21627/180-99         UGAUAGCUAUGAAGUUUG.AAGUUACUGUCCAUGA.................................................................GACAGAGA..A.UUC...GGCGGAGCGAAUGUCAA.....G..UUAGGAAAC...............UGAC..............GGCAA
SRS024132_Baylor_scaffold_5045/165-84        UGAUAGCUAUGAAGUUUG.AAGUUACUGUCCAUGA.................................................................GACAGAGA..A.UUC...GGCGGAGCGAAUGUCAA.....G..UUAGGAAAC...............UGAC..............GGCAA
SRS048164_WUGC_scaffold_7310/1960-2041       UGAUAGCUAUGAAGUUUG.AAGUUACUGUCCAUGA.................................................................GACAGAGA..A.UUC...GGCGGAGCGAAUGUCAA.....G..UUAGGAAAC...............UGAC..............GGCAA
SRS078176_LANL_scaffold_9297/182-101         UGAUAGCUAUGAAGUUUG.AAGUUACUGUCCAUGA.................................................................GACAGAGA..A.UUC...GGCGGAGCGAAUGUCAA.....G..UUAGGAAAC...............UGAC..............GGCAA
scaffold19886_8_MH0004/1468-1549             UGAUAGCUAUGAAGUUUG.AAGUUACUGUCCAUGA.................................................................GACAGAGA..A.UUC...GGCGGAGCGAAUGUCAA.....G..UUAGGAAAC...............UGAC..............GGCAA
4491414.3_NODE_10232/18886-18967             UGAUAGCUAUGAAGUUUG.AAGUUACUGUCCAUGA.................................................................GACAGAGA..A.UUC...GGCGGAGCGAAUGUCAA.....G..UUAGGAAAC...............UGAC..............GGCAA
DLM002_scaffold19292_4/1385-1304             UGAUAGCUAUGAAGUUUG.AAGUUACUGUCCAUGA.................................................................GACAGAGA..A.UUC...GGCGGAGCGAAUGUCAA.....G..UUAGGAAAC...............UGAC..............GGCAA
DOM013_scaffold53913_3/42788-42707           UGAUAGCUAUGAAGUUUG.AAGUUACUGUCCAUGA.................................................................GACAGAGA..A.UUC...GGCGGAGCGAAUGUCAA.....G..UUAGGAAAC...............UGAC..............GGCAA
NLM022_scaffold12984_2/6167-6248             UGAUAGCUAUGAAGUUUG.AAGUUACUGUCCAUGA.................................................................GACAGAGA..A.UUC...GGCGGAGCGAAUGUCAA.....G..UUAGGAAAC...............UGAC..............GGCAA
NOM018_scaffold8271_1/75-156                 UGAUAGCUAUGAAGUUUG.AAGUUACUGUCCAUGA.................................................................GACAGAGA..A.UUC...GGCGGAGCGAAUGUCAA.....G..UUAGGAAAC...............UGAC..............GGCAA
SRS014459_WUGC_scaffold_14109/10605-10686    UGAUAGCUAUGAAGUUUG.AAGUUACUGUCCAUGA.................................................................GACAGAGA..A.UUC...GGCGGAGCGAAUGUCAA.....G..UUAGGAAAC...............UGAC..............GGCAA
SRS019030_Baylor_scaffold_218/268-349        UGAUAGCUAUGAAGUUUG.AAGUUACUGUCCAUGA.................................................................GACAGAGA..A.UUC...GGCGGAGCGAAUGUCAA.....G..UUAGGAAAC...............UGAC..............GGCAA
SRS054956_LANL_scaffold_7970/167-86          UGAUAGCUAUGAAGUUUG.AAGUUACUGUCCAUGA.................................................................GACAGAGA..A.UUC...GGCGGAGCGAAUGUCAA.....G..UUAGGAAAC...............UGAC..............GGCAA
BABG01016216.1/115-34                        UGAUAGCUAUGAAGUUUG.AAGUUACUGUCCAUGA.................................................................GACAGAGA..A.UUC...GGCGGAGCGAAUGUCAA.....G..UUAGGAAAC...............UGAC..............GGCAA
scaffold3598_2_MH0037/1682-1763              UGAUAGCUAUGAAGUUUG.AAGUUACUGUCCAUGA.................................................................GACAGAGA..A.UUC...GGCGGAGCGAAUGUCAA.....G..UUAGGAAAC...............UGAC..............GGCAA
DLM027_scaffold716_3/3549-3468               UGAUAGCUAUGAAGUUUG.AAGUUACUGUCCGUGA.................................................................GACAGAGA..A.UUC...GGCGGAGCGAAUGUCAA.....G..UUAGGAAAC...............UGAC..............GGCAA
DLM028_scaffold6833_1/574-493                UGAUAGCUAUGAAGUUUG.AAGUUACUGUCCGUGA.................................................................GACAGAGA..A.UUC...GGCGGAGCGAAUGUCAA.....G..UUAGGAAAC...............UGAC..............GGCAA
DLF003_scaffold1033_10/1103-1184             UGAUAGCUAUGAAGUUUG.AAGUUACUGUCCGUGA.................................................................GACAGAGA..A.UUC...GGCGGAGCGAAUGUCAA.....G..UUAGGAAAC...............UGAC..............GGCAA
DLM006_scaffold1766_11/1075-1156             UGAUAGCUAUGAAGUUUG.AAGUUACUGUCCGUGA.................................................................GACAGAGA..A.UUC...GGCGGAGCGAAUGUCAA.....G..UUAGGAAAC...............UGAC..............GGCAA
NLM021_scaffold5173_1/5388-5307              UGAUAGCUAUGAAGUUUG.AAGUUACUGUCCGUGA.................................................................GACAGAGA..A.UUC...GGCGGAGCGAAUGUCAA.....G..UUAGGAAAC...............UGAC..............GGCAA
scaffold16666_5_V1.CD-11/140-59              UGAUAGCUAUGAAGUUUG.AAGUUACUGUCCGUGA.................................................................GACAGAGA..A.UUC...GGCGGAGCGAAUGUCAA.....G..UUAGGAAAC...............UGAC..............GGCAA
RUMENNODE_1856948_1/5532-5635                UGAUAGCUAUGAAGCGUG.AGGUUGCUGCUUUCAUCCAGUUA..........................................................AGCAG.GU..U.UUC...CGUGGAGCGAAUGUCUAGAG..A..CCACUAAUG...............UGGUCAAACAAACUGAC.GACAA
NZ_KK211308.1/207215-207112                  UGAUAGCUAUGAAGCGUG.AGGUUGCUGCUUUCAUCCAGUUA..........................................................AGCAG.GU..U.UUC...CGUGGAGCGAAUGUCUAGAG..A..CCACUAAUG...............UGGUCAAACAAACUGAC.GACAA
SRS017227_Baylor_scaffold_139101/221-145     UGAUAGCUAUGAAGCA.U.AGGUUGCCGUUU.....................................................................AUCGG.GU..U.UUA...UGUGGAGCGAAGGUCAU.....G..UUGCAAAAAC..............UGGC..............GACAA
SRS018443_Baylor_scaffold_52281/249-173      UGAUAGCUAUGAAGCA.U.AGGUUGCCGUUU.....................................................................AUCGG.GU..U.UUA...UGUGGAGCGAAGGUCAU.....G..UUGCAAAAAC..............UGGC..............GACAA
SRS018157_C4833961/217-141                   UGAUAGCUAUGAAGCA.U.AGGUUGCCGUUU.....................................................................AUCGG.GU..U.UUA...UGUGGAGCGAAGGUCAU.....G..UUGCAAAAAC..............UGGC..............GACAA
SRS053917_LANL_scaffold_98590/169-245        UGAUAGCUAUGAAGCA.U.AGGUUGCCGUUU.....................................................................AUCGG.GU..U.UUA...UGUGGAGCGAAGGUCAU.....G..UUGCAAAAAC..............UGGC..............GACAA
SRS017139_Baylor_scaffold_54237/946-1022     UGAUAGCUAUGAAGCA.U.AGGUUGCCGUUU.....................................................................AUCGG.GU..U.UUA...UGUGGAGCGAAGGUCAU.....G..UUGCAAAAAC..............UGGC..............GACAA
SRS018394_Baylor_scaffold_71324/824-900      UGAUAGCUAUGAAGCA.U.AGGUUGCCGUUU.....................................................................AUCGG.GU..U.UUA...UGUGGAGCGAAGGUCAU.....G..UUGCAAAAAC..............UGGC..............GACAA
NZ_GL890598.1/12752-12828                    UGAUAGCUAUGAAGCA.U.AGGUUGCCGUUU.....................................................................AUCGG.GU..U.UUA...UGUGGAGCGAAGGUCAU.....G..UUGCAAAAAC..............UGGC..............GACAA
SRS014690_C1764201/155-79                    UGAUAGCUAUGAAGCA.U.AGGUUGCCGUUU.....................................................................AUCGG.GU..U.UUA...UGUGGAGCGAAGGUCAU.....G..UUGCAAAAAC..............UGGC..............GACAA
SRS047634_LANL_scaffold_48885/6495-6571      UGAUAGCUAUGAAGCA.U.AGGUUGCCGUUU.....................................................................AUCGG.GU..U.UUA...UGUGGAGCGAAGGUCAU.....G..UUGCAAAAAC..............UGGC..............GACAA
SRS017304_C2019822/4855-4931                 UGAUAGCUAUGAAGCA.U.AGGUUGCCGUUU.....................................................................AUCGG.GU..U.UUA...UGUGGAGCGAAGGUCAU.....G..UUGCAAAAAC..............UGGC..............GACAA
SRS047824_WUGC_scaffold_310/15740-15815      UGAUAGCUGAGAAGCA.U.AGGUUGCCGUU......................................................................UACGG.GU..U.UUA...UGUGGAGCGAAGGUCAU.....G..UUGCAAAAAC..............UGGC..............GACAA
NZ_ALJL01000022.1/187340-187415              UGAUAGCUGAGAAGCA.U.AGGUUGCCGUU......................................................................UACGG.GU..U.UUA...UGUGGAGCGAAGGUCAU.....G..UUGCAAAAAC..............UGGC..............GACAA
SRS063288_C2574221/262-337                   UGAUAGCUGAGAAGCA.U.AGGUUGCCGUU......................................................................UACGG.GU..U.UUA...UGUGGAGCGAAGGUCAU.....G..UUGCAAAAAC..............UGGC..............GACAA
SRS013879_C2821049/196-121                   UGAUAGCUGAGAAGCA.U.AGGUUGCCGUU......................................................................UACGG.GU..U.UUA...UGUGGAGCGAAGGUCAU.....G..UUGCAAAAAC..............UGGC..............GACAA
SRS022530_LANL_scaffold_1983/1053-978        UGAUAGCUAAGAAGCA.U.AGGUUGCCGUU......................................................................UACGG.GU..U.UUA...UGUGGAGCGAAGGUCAU.....G..UUGCAAAAAC..............UGGC..............GACAA
SRS024381_LANL_scaffold_11259/59-134         UGAUAGCUAAGAAGCA.U.AGGUUGCCGUU......................................................................UACGG.GU..U.UUA...UGUGGAGCGAAGGUCAU.....G..UUGCAAAAAC..............UGGC..............GACAA
SRS055426_C3279857/722-797                   UGAUAGCUAAGAAGCA.U.AGGUUGCCGUU......................................................................UACGG.GU..U.UUA...UGUGGAGCGAAGGUCAU.....G..UUGCAAAAAC..............UGGC..............GACAA
SRS063193_LANL_scaffold_16021/86-161         UGAUAGCUAAGAAGCA.U.AGGUUGCCGUU......................................................................UACGG.GU..U.UUA...UGUGGAGCGAAGGUCAU.....G..UUGCAAAAAC..............UGGC..............GACAA
SRS013502_C2153529/97-172                    UGAUAGCUAAGAAGCA.U.AGGUUGCCGUU......................................................................UACGG.GU..U.UUA...UGUGGAGCGAAGGUCAU.....G..UUGCAAAAAC..............UGGC..............GACAA
SRS018969_WUGC_scaffold_55533/372-447        UGAUAGCUAAGAAGCA.U.AGGUUGCCGUU......................................................................UACGG.GU..U.UUA...UGUGGAGCGAAGGUCAU.....G..UUGCAAAAAC..............UGGC..............GACAA
SRS023352_LANL_scaffold_14387/2374-2299      UGAUAGCUAAGAAGCA.U.AGGUUGCCGUU......................................................................UACGG.GU..U.UUA...UGUGGAGCGAAGGUCAU.....G..UUGCAAAAAC..............UGGC..............GACAA
SRS024580_C3068412/734-659                   UGAUAGCUAAGAAGCA.U.AGGUUGCCGUU......................................................................UACGG.GU..U.UUA...UGUGGAGCGAAGGUCAU.....G..UUGCAAAAAC..............UGGC..............GACAA
SRS057692_LANL_scaffold_52939/1542-1467      UGAUAGCUAAGAAGCA.U.AGGUUGCCGUU......................................................................UACGG.GU..U.UUA...UGUGGAGCGAAGGUCAU.....G..UUGCAAAAAC..............UGGC..............GACAA
SRS013164_C2331459/765-690                   UGAUAGCUAAGAAGCA.U.AGGUUGCCGUU......................................................................UACGG.GU..U.UUA...UGUGGAGCGAAGGUCAU.....G..UUGCAAAAAC..............UGGC..............GACAA
SRS019026_C1857454/146-221                   UGAUAGCUAAGAAGCA.U.AGGUUGCCGUU......................................................................UACGG.GU..U.UUA...UGUGGAGCGAAGGUCAU.....G..UUGCAAAAAC..............UGGC..............GACAA
SRS024277_C2778072/387-312                   UGAUAGCUAAGAAGCA.U.AGGUUGCCGUU......................................................................UACGG.GU..U.UUA...UGUGGAGCGAAGGUCAU.....G..UUGCAAAAAC..............UGGC..............GACAA
SRS050628_LANL_scaffold_2158/310-235         UGAUAGCUAAGAAGCA.U.AGGUUGCCGUU......................................................................UACGG.GU..U.UUA...UGUGGAGCGAAGGUCAU.....G..UUGCAAAAAC..............UGGC..............GACAA
SRS057539_LANL_scaffold_17399/419-494        UGAUAGCUAAGAAGCA.U.AGGUUGCCGUU......................................................................UACGG.GU..U.UUA...UGUGGAGCGAAGGUCAU.....G..UUGCAAAAAC..............UGGC..............GACAA
SRS013234_C2990282/236-161                   UGAUAGCUAAGAAGCA.U.AGGUUGCCGUU......................................................................UACGG.GU..U.UUA...UGUGGAGCGAAGGUCAU.....G..UUGCAAAAAC..............UGGC..............GACAA
SRS015893_C2284730/70-145                    UGAUAGCUAAGAAGCA.U.AGGUUGCCGUU......................................................................UACGG.GU..U.UUA...UGUGGAGCGAAGGUCAU.....G..UUGCAAAAAC..............UGGC..............GACAA
SRS020856_C2635639/618-693                   UGAUAGCUAAGAAGCA.U.AGGUUGCCGUU......................................................................UACGG.GU..U.UUA...UGUGGAGCGAAGGUCAU.....G..UUGCAAAAAC..............UGGC..............GACAA
SRS024318_LANL_scaffold_69413/130-205        UGAUAGCUAAGAAGCA.U.AGGUUGCCGUU......................................................................UACGG.GU..U.UUA...UGUGGAGCGAAGGUCAU.....G..UUGCAAAAAC..............UGGC..............GACAA
SRS053603_LANL_scaffold_68274/71-146         UGAUAGCUAAGAAGCA.U.AGGUUGCCGUU......................................................................UACGG.GU..U.UUA...UGUGGAGCGAAGGUCAU.....G..UUGCAAAAAC..............UGGC..............GACAA
NZ_JH815185.1/1384295-1384220                UGAUAGCUAAGAAGCA.U.AGGUUGCCGUU......................................................................UACGG.GU..U.UUA...UGUGGAGCGAAGGUCAU.....G..UUGCAAAAAC..............UGGC..............GACAA
SRS014684_C3308960/1490-1415                 UGAUAGCUAAGAAGCA.U.AGGUUGCCGUU......................................................................UACGG.GU..U.UUA...UGUGGAGCGAAGGUCAU.....G..UUGCAAAAAC..............UGGC..............GACAA
SRS014573_WUGC_scaffold_30532/229-140        UGAUAGCUAUGAAACA.C.AGGUUGCUAUAC......................CCC...........AUAAAAA................GGG.......CAUAG.GU..U.UUG...UGUGGAGCGAAGGUCAU.....G..UUACAAAAAC..............UGGC..............GACAA
SRS019071_C5206406/1242-1331                 UGAUAGCUAUGAAACA.C.AGGUUGCUAUAC......................CCC...........AUAAAAA................GGG.......CAUAG.GU..U.UUG...UGUGGAGCGAAGGUCAU.....G..UUACAAAAAC..............UGGC..............GACAA
SRS018300_Baylor_scaffold_8057/2973-2884     UGAUAGCUAUGAAACA.C.AGGUUGCUAUAC......................CCC...........AUAAAAA................GGG.......CAUAG.GU..U.UUG...UGUGGAGCGAAGGUCAU.....G..UUACAAAAAC..............UGGC..............GACAA
SRS016225_C2883210/201-290                   UGAUAGCUAUGAAACA.C.AGGUUGCUAUAC......................CCC...........AUAAAAA................GGG.......CAUAG.GU..U.UUG...UGUGGAGCGAAGGUCAU.....G..UUACAAAAAC..............UGGC..............GACAA
SRS012279_Baylor_scaffold_34972/551-462      UGAUAGCUAUGAAACA.C.AGGUUGCUAUAC......................CCC...........AUAAAAA................GGG.......CAUAG.GU..U.UUG...UGUGGAGCGAAGGUCAU.....G..UUACAAAAAC..............UGGC..............GACAA
SRS057692_LANL_scaffold_28820/18094-18005    UGAUAGCUAUGAAACA.C.AGGUUGCUAUAC......................CCC...........AUAAAAA................GGG.......CAUAG.GU..U.UUG...UGUGGAGCGAAGGUCAU.....G..UUACAAAAAC..............UGGC..............GACAA
SRS015797_C2672144/11515-11604               UGAUAGCUAUGAAACA.C.AGGUUGCUAUAC......................CCC...........AUAAAAA................GGG.......CAUAG.GU..U.UUG...UGUGGAGCGAAGGUCAU.....G..UUACAAAAAC..............UGGC..............GACAA
SRS014683_WUGC_scaffold_48805/91-186         UGAUAGCGAAGAAGCAUA.AGGUUGCUGCAAC.....................GGA...........AAAUACAUAA.............UCCC......UGCAG.GU..U.UUUA..UGCGGAGCGAAUGUCAA.....G..UUAGUAAAC...............UGAC..............GACAA
scaffold12439_3_MH0067/209-114               UGAUAGCGAAGAAGCAUA.AGGUUGCUGCAAC.....................GGA...........AAAUACAUAA.............UCCC......UGCAG.GU..U.UUUA..UGCGGAGCGAAUGUCAA.....G..UUAGUAAAC...............UGAC..............GACAA
NLM032_scaffold38249_2/401-306               UGAUAGCGAAGAAGCAUA.AGGUUGCUGCAAC.....................GGA...........AAAUACAUAA.............UCCC......UGCAG.GU..U.UUUA..UGCGGAGCGAAUGUCAA.....G..UUAGUAAAC...............UGAC..............GACAA
4491413.3_NODE_14619/17813-17718             UGAUAGCGAAGAAGCAUA.AGGUUGCUGCAAC.....................GGA...........AAAUACAUAA.............UCCC......UGCAG.GU..U.UUUA..UGCGGAGCGAAUGUCAA.....G..UUAGUAAAC...............UGAC..............GACAA
SRS011271_C2970480/148-243                   UGAUAGCGAAGAAGCAUA.AGGUUGCUGCAAC.....................GGA...........AAAUACAUAA.............UCCC......UGCAG.GU..U.UUUA..UGCGGAGCGAAUGUCAA.....G..UUAGUAAAC...............UGAC..............GACAA
SRS023526_Baylor_scaffold_8422/1165-1070     UGAUAGCGAAGAAGCAUA.AGGUUGCUGCAAC.....................GGA...........AAAUACAUAA.............UCCC......UGCAG.GU..U.UUUA..UGCGGAGCGAAUGUCAA.....G..UUAGUAAAC...............UGAC..............GACAA
4491406.3_NODE_11036/1072-977                UGAUAGCGAAGAAGCAUA.AGGUUGCUGCAAC.....................GGA...........AAAUACAUAA.............UCCC......UGCAG.GU..U.UUUA..UGCGGAGCGAAUGUCAA.....G..UUAGUAAAC...............UGAC..............GACAA
scaffold7196_1_MH0055/1151-1056              UGAUAGCGAAGAAGCAUA.AGGUUGCUGCAAC.....................GGA...........AAAUACAUAA.............UCCC......UGCAG.GU..U.UUUA..UGCGGAGCGAAUGUCAA.....G..UUAGUAAAC...............UGAC..............GACAA
scaffold9574_3_MH0014/209-114                UGAUAGCGAAGAAGCAUA.AGGUUGCUGCAAC.....................GGA...........AAAUACAUAA.............UCCC......UGCAG.GU..U.UUUA..UGCGGAGCGAAUGUCAA.....G..UUAGUAAAC...............UGAC..............GACAA
scaffold31147_1_MH0058/109-14                UGAUAGCAAAGAAGCAUA.AGGUUGCUGCAAC.....................GGA...........AAAUACAUAA.............UCCC......UGCAG.GU..U.UUUA..UGUGGAGCGAAUGUCAA.....G..UUAGUAAAC...............UGAC..............GACAA
SRS015190_WUGC_scaffold_27972/760-665        UGAUAGCAAAGAAGCAUA.AGGUUGCUGCAAC.....................GGA...........AAAUACAUAA.............UCCC......UGCAG.GU..U.UUUA..UGUGGAGCGAAUGUCAA.....G..UUAGUAAAC...............UGAC..............GACAA
DLM028_scaffold21444_3/2563-2658             UGAUAGCAAAGAAGCAUA.AGGUUGCUGCAAC.....................GGA...........AAAUACAUAA.............UCCC......UGCAG.GU..U.UUUA..UGUGGAGCGAAUGUCAA.....G..UUAGUAAAC...............UGAC..............GACAA
scaffold5136_1_MH0064/124-219                UGAUAGCAAAGAAGCAUA.AGGUUGCUGCAAC.....................GGA...........AAAUACAUAA.............UCCC......UGCAG.GU..U.UUUA..UGUGGAGCGAAUGUCAA.....G..UUAGUAAAC...............UGAC..............GACAA
UnmappedStool_Broad_scaffold_717639/562-657  UGAUAGCGAAGAAGCAUA.AGGUUGCUGCAAC.....................GGA...........AAAUACAUAA.............UCCC......UGCAG.GU..U.UUUA..UGUGGAGCGAAUGUCAA.....G..UUAGUAAAC...............UGAC..............GACAA
SRS011586_C3298925/179-84                    UGAUAGCGAAGAAGCAUA.AGGUUGCUGCAAC.....................GGA...........AAAUACAUAA.............UCCC......UGCAG.GU..U.UUUA..UGUGGAGCGAAUGUCAA.....G..UUAGUAAAC...............UGAC..............GACAA
SRS017521_C2498973/169-74                    UGAUAGCGAAGAAGCAUA.AGGUUGCUGCAAC.....................GGA...........AAAUACAUAA.............UCCC......UGCAG.GU..U.UUUA..UGUGGAGCGAAUGUCAA.....G..UUAGUAAAC...............UGAC..............GACAA
SRS019910_WUGC_scaffold_74754/108-203        UGAUAGCGAAGAAGCAUA.AGGUUGCUGCAAC.....................GGA...........AAAUACAUAA.............UCCC......UGCAG.GU..U.UUUA..UGUGGAGCGAAUGUCAA.....G..UUAGUAAAC...............UGAC..............GACAA
SRS053398_LANL_scaffold_39694/2463-2558      UGAUAGCGAAGAAGCAUA.AGGUUGCUGCAAC.....................GGA...........AAAUACAUAA.............UCCC......UGCAG.GU..U.UUUA..UGUGGAGCGAAUGUCAA.....G..UUAGUAAAC...............UGAC..............GACAA
4491410.3_NODE_67969/66-161                  UGAUAGCGAAGAAGCAUA.AGGUUGCUGCAAC.....................GGA...........AAAUACAUAA.............UCCC......UGCAG.GU..U.UUUA..UGUGGAGCGAAUGUCAA.....G..UUAGUAAAC...............UGAC..............GACAA
ADJS01016428.1/3391-3486                     UGAUAGCGAAGAAGCAUA.AGGUUGCUGCAAC.....................GGA...........AAAUACAUAA.............UCCC......UGCAG.GU..U.UUUA..UGUGGAGCGAAUGUCAA.....G..UUAGUAAAC...............UGAC..............GACAA
SRS016954_C2721358/273-178                   UGAUAGCGAAGAAGCAUA.AGGUUGCUGCAAC.....................GGA...........AAAUACAUAA.............UCCC......UGCAG.GU..U.UUUA..UGUGGAGCGAAUGUCAA.....G..UUAGUAAAC...............UGAC..............GACAA
scaffold47201_1_O2.UC-22/1074-979            UGAUAGCGAAGAAGCAUA.AGGUUGCUGCAAC.....................GGA...........AAAUACAUAA.............UCCC......UGCAG.GU..U.UUUA..UGUGGAGCGAAUGUCAA.....G..UUAGUAAAC...............UGAC..............GACAA
scaffold32854_6_V1.UC-21/2000-2095           UGAUAGCGAAGAAGCAUA.AGGUUGCUGCAAC.....................GGA...........AAAUACAUAA.............UCCC......UGCAG.GU..U.UUUA..UGUGGAGCGAAUGUCAA.....G..UUAGUAAAC...............UGAC..............GACAA
NLM026_scaffold284_3/861-766                 UGAUAGCGAAGAAGCAUA.AGGUUGCUGCAAC.....................GGA...........AAAUACAUAA.............UCCC......UGCAG.GU..U.UUUA..UGUGGAGCGAAUGUCAA.....G..UUAGUAAAC...............UGAC..............GACAA
scaffold3368_2_MH0011/209-114                UGAUAGCGAAGAAGCAUA.AGGUUGCUGCAAC.....................GGA...........AAAUACAUAA.............UCCC......UGCAG.GU..U.UUUA..UGUGGAGCGAAUGUCAA.....G..UUAGUAAAC...............UGAC..............GACAA
SRS019582_WUGC_scaffold_83695/77-172         UGAUAGCGAAGAAGCAUA.AGGUUGCUGCAAC.....................GGA...........AAAUACAUAA.............UCCC......UGCAG.GU..U.UUUA..UGUGGAGCGAAUGUCAA.....G..UUAGUAAAC...............UGAC..............GACAA
SRS043411_WUGC_scaffold_47208/82-177         UGAUAGCGAAGAAGCAUA.AGGUUGCUGCAAC.....................GGA...........AAAUACAUAA.............UCCC......UGCAG.GU..U.UUUA..UGUGGAGCGAAUGUCAA.....G..UUAGUAAAC...............UGAC..............GACAA
scaffold74289_5_MH0035/677-772               UGAUAGCGAAGAAGCAUA.AGGUUGCUGCAAC.....................GGA...........AAAUACAUAA.............UCCC......UGCAG.GU..U.UUUA..UGUGGAGCGAAUGUCAA.....G..UUAGUAAAC...............UGAC..............GACAA
DLM007_scaffold38_46/2742-2837               UGAUAGCGAAGAAGCAUA.AGGUUGCUGCAAC.....................GGA...........AAAUACAUAA.............UCCC......UGCAG.GU..U.UUUA..UGUGGAGCGAAUGUCAA.....G..UUAGUAAAC...............UGAC..............GACAA
SRS016095_C2550551/273-178                   UGAUAGCGAAGAAGCAUA.AGGUUGCUGCAAC.....................GGA...........AAAUACAUAA.............UCCC......UGCAG.GU..U.UUUA..UGUGGAGCGAAUGUCAA.....G..UUAGUAAAC...............UGAC..............GACAA
scaffold16164_3_MH0028/501-596               UGAUAGCGAAGAAGCAUA.AGGUUGCUGCAAC.....................GGA...........AAAUACAUAA.............UCCC......UGCAG.GU..U.UUUA..UGUGGAGCGAAUGUCAA.....G..UUAGUAAAC...............UGAC..............GACAA
scaffold14432_2_MH0039/208-113               UGAUAGCGAAGAAGCAUA.AGGUUGCUGCAAC.....................GGA...........AAAUACAUAA.............UCCC......UGCAG.GU..U.UUUA..UGUGGAGCGAAUGUCAA.....G..UUAGUAAAC...............UGAC..............GACAA
scaffold7811_8_MH0072/11840-11919            UGAUAGCUGUGAAGCGUG.AGGUUGCUGCGAUACAAU...............................................................CGCAG.GU..U.UUC...CGUGGAGCGAAUGUCAA.....A..UAAUUC..................UGGC..............GACAA
DLF007_scaffold11184_3/706-785               UGAUAGCUGUGAAGCGUG.AGGUUGCUGCGAUACAAU...............................................................CGCAG.GU..U.UUC...CGUGGAGCGAAUGUCAA.....A..UAAUUC..................UGGC..............GACAA
DOM013_C728173_1/213-292                     UGAUAGCUGUGAAGCGUG.AGGUUGCUGCGAUACAAU...............................................................CGCAG.GU..U.UUC...CGUGGAGCGAAUGUCAA.....A..UAAUUC..................UGGC..............GACAA
SRS016335_WUGC_scaffold_19721/664-585        UGAUAGCUGUGAAGCGUG.AGGUUGCUGCGAUACAAU...............................................................CGCAG.GU..U.UUC...CGUGGAGCGAAUGUCAA.....A..UAAUUC..................UGGC..............GACAA
DOM010_scaffold44278_1/145859-145938         UGAUAGCUGUGAAGCGUG.AGGUUGCUGCGAUACAAU...............................................................CGCAG.GU..U.UUC...CGUGGAGCGAAUGUCAA.....A..UAAUUC..................UGGC..............GACAA
NLF005_scaffold29876_2/619-540               UGAUAGCUGUGAAGCGUG.AGGUUGCUGCGAUACAAU...............................................................CGCAG.GU..U.UUC...CGUGGAGCGAAUGUCAA.....A..UAAUUC..................UGGC..............GACAA
SRS063040_Baylor_scaffold_18425/174-95       UGAUAGCUGUGAAGCGUG.AGGUUGCUGCGAUACAAU...............................................................CGCAG.GU..U.UUC...CGUGGAGCGAAUGUCAA.....A..UAAUUC..................UGGC..............GACAA
DOF013_scaffold497_1/750-671                 UGAUAGCUGUGAAGCGUG.AGGUUGCUGCGAUACAAU...............................................................CGCAG.GU..U.UUC...CGUGGAGCGAAUGUCAA.....A..UAAUUC..................UGGC..............GACAA
NOM026_scaffold9794_3/191-270                UGAUAGCUGUGAAGCGUG.AGGUUGCUGCGAUACAAU...............................................................CGCAG.GU..U.UUC...CGUGGAGCGAAUGUCAA.....A..UAAUUC..................UGGC..............GACAA
UnmappedStool_Broad_scaffold_88209/174-95    UGAUAGCUGUGAAGCGUG.AGGUUGCUGCGAUACAAU...............................................................CGCAG.GU..U.UUC...CGUGGAGCGAAUGUCAA.....A..UAAUUC..................UGGC..............GACAA
DOF004_scaffold20309_1/817-738               UGAUAGCUGUGAAGCGUG.AGGUUGCUGCGAUACAAU...............................................................CGCAG.GU..U.UUC...CGUGGAGCGAAUGUCAA.....A..UAAUUC..................UGGC..............GACAA
scaffold1071_13_V1.UC-21/1569-1489           UGAUAGCGUAGAAGCG.A.AGGUUGCUAUGCAUGA.................................................................CAUAG.GU..U.UUU...CGUGGAGCGAAUGUCAA.....U..UAACGAUAAC..............UGGC..............GACAA
scaffold63164_1_MH0035/406-326               UGAUAGCGUAGAAGCG.A.AGGUUGCUAUGCAUGA.................................................................CAUAG.GU..U.UUU...CGUGGAGCGAAUGUCAA.....U..UAACGAUAAC..............UGGC..............GACAA
scaffold6429_5_MH0064/1119-1039              UGAUAGCGUAGAAGCG.A.AGGUUGCUAUGCAUGA.................................................................CAUAG.GU..U.UUU...CGUGGAGCGAAUGUCAA.....U..UAACGAUAAC..............UGGC..............GACAA
scaffold4634_3_V1.UC-17/1536-1456            UGAUAGCGUAGAAGCG.A.AGGUUGCUAUGCAUGA.................................................................CAUAG.GU..U.UUU...CGUGGAGCGAAUGUCAA.....U..UAACGAUAAC..............UGGC..............GACAA
SRS014235_WUGC_scaffold_50709/24455-24535    UGAUAGCGUAGAAGCG.A.AGGUUGCUAUGCAUGA.................................................................CAUAG.GU..U.UUU...CGUGGAGCGAAUGUCAA.....U..UAACGAUAAC..............UGGC..............GACAA
scaffold16691_6_MH0060/1548-1468             UGAUAGCGUAGAAGCG.A.AGGUUGCUAUGCAUGA.................................................................CAUAG.GU..U.UUU...CGUGGAGCGAAUGUCAA.....U..UAACGAUAAC..............UGGC..............GACAA
scaffold10811_1_MH0002/1137-1057             UGAUAGCGUAGAAGCG.A.AGGUUGCUAUGCAUGA.................................................................CAUAG.GU..U.UUU...CGUGGAGCGAAUGUCAA.....U..UAACGAUAAC..............UGGC..............GACAA
SRS011239_C2445216/87-167                    UGAUAGCGUAGAAGCG.A.AGGUUGCUAUGCAUGA.................................................................CAUAG.GU..U.UUU...CGUGGAGCGAAUGUCAA.....U..UAACGAUAAC..............UGGC..............GACAA
scaffold46369_1_MH0040/9444-9524             UGAUAGCGUAGAAGCG.A.AGGUUGCUAUGCAUGA.................................................................CAUAG.GU..U.UUU...CGUGGAGCGAAUGUCAA.....U..UAACGAUAAC..............UGGC..............GACAA
scaffold1151_7_O2.UC-14/3292-3372            UGAUAGCGUAGAAGCG.A.AGGUUGCUAUGCAUGA.................................................................CAUAG.GU..U.UUU...CGUGGAGCGAAUGUCAA.....U..UAACGAUAAC..............UGGC..............GACAA
NLM010_scaffold13542_1/29117-29197           UGAUAGCGUAGAAGCG.A.AGGUUGCUAUGCAUGA.................................................................CAUAG.GU..U.UUU...CGUGGAGCGAAUGUCAA.....U..UAACGAUAAC..............UGGC..............GACAA
SRS016335_C5035038/205-285                   UGAUAGCGUAGAAGCG.A.AGGUUGCUAUGCAUGA.................................................................CAUAG.GU..U.UUU...CGUGGAGCGAAUGUCAA.....U..UAACGAUAAC..............UGGC..............GACAA
scaffold5557_2_MH0036/17078-17158            UGAUAGCGUAGAAGCG.A.AGGUUGCUAUGCAUGA.................................................................CAUAG.GU..U.UUU...CGUGGAGCGAAUGUCAA.....U..UAACGAUAAC..............UGGC..............GACAA
JGI994J12354_10001975/15910-16006            AAAUAGCAAAGAAGCGCG.AGGUUGCUGUAU......................ACCC..........GAAUACAUAA............GGGUU......UGCAG.GU..U.UUCA..CGCAGAGCGAAUGUCAA.....G..UUAGGAAAC...............UGGC..............GACAA
2227187752/1209-1113                         AAAUAGCAAAGAAGCGCG.AGGUUGCUGUAU......................AUCC..........GAAUACAUAA............GGGUU......UGCAG.GU..U.UUCA..CGUGGAGCGAAUGUCAA.....G..UUAGGAAAC...............UGGC..............GACAA
JGI994J12354_10004218/3107-3011              AAAUAGCAAAGAAGCGCG.AGGUUGCUGUAU......................AUCC..........GAAUACAUAA............GGGUU......UGCAG.GU..U.UUCA..CGUGGAGCGAAUGUCAA.....G..UUAGGAAAC...............UGGC..............GACAA
2227464663/1219-1123                         AAAUAGCAAAGAAGUGUG.AGGUUGCUGUAU......................ACCC..........GAAUACAUAA............GGGUU......UACAG.GU..U.UUCA..CGCGGAGCGAAUGUCAA.....G..UUAGGAAAC...............UGGC..............GACAA
NZ_KE384203.1/447202-447101                  UGAUAGCUAUGAAGCGUG.AGGUUGCUGCUUAUCCAGUUG............................................................AGCAG.GU..U.UUC...CGUGGAGCGAAUGUCUAGA...G..GCCGGAAUAAU.............GGCCAAACAAACUGAC..GACAA
NZ_ATWY01000018.1/18605-18504                UGAUAGCUAUGAAGCGUG.AGGUUGCUGCUUAUCCAGUUG............................................................AGCAG.GU..U.UUC...CGUGGAGCGAAUGUCUAGA...G..GCCGGAAUAAU.............GGCCAAACAAACUGAC..GACAA
NZ_ATVT01000003.1/3764-3865                  UGAUAGCUAUGAAGCGUG.AGGUUGCUGCUUAUCCAGUUG............................................................AGCAG.GU..U.UUC...CGUGGAGCGAAUGUCUAGA...G..GCCGGAAUAAU.............GGCCAAACAAACUGAC..GACAA
RUMENNODE_3010558_1/335-436                  UGAUAGCUAUGAAGCGUG.AGGUUGCUGCUUAUCCAGUUG............................................................AGCAG.GU..U.UUC...CGUGGAGCGAAUGUCUAGA...G..GCCGGAAUAAU.............GGCCAAACAAACUGAC..GACAA
NZ_ATVR01000004.1/28829-28932                UGAUAGCUAUGAAGCGUG.AGGUUGCUGCUUUAUCCAGUUA...........................................................AGCAG.GU..U.UUC...CGUGGAGCGAAUGUCUAGA...G..GCCAGUUGCUUU............GGCCAACCAAACUGAC..GACAA
NZ_ATVS01000010.1/72924-73025                UGAUAGCUAUGAAGCGUG.AGGUUGCUGCUUUAUCCAGUUA...........................................................AGCAG.GU..U.UUC...CGUGGAGCGAAUGUCAAG....GA.CCGAGUGAU...............CGGCCAAACAAACUGAC.GACAA
NZ_JHXX01000001.1/1304332-1304231            UGAUAGCUAUGAAGCGUG.AGGUUGCUGCUUUAUCCAGUUA...........................................................AGCAG.GU..U.UUC...CGUGGAGCGAAUGUCAAG....GA.CCGAGUGAU...............CGGCCAAACAAACUGAC.GACAA
4491415.3_NODE_18881/4525-4614               UGAUAGCUGUGAAGCGUG.AGGUUGUCGGUUC.....................CCA...........GUAA...................UGGAG.....AUCGG.GU..U.UUC...CGUGGAGCGAAUGUCAA.....G..UUAGAAAAC...............UGAC..............GGCAA
scaffold6327_2_MH0061/8496-8585              UGAUAGCUGUGAAGCGUG.AGGUUGCCGGUUC.....................CCA...........GUAA...................UGGAG.....AUCGG.GU..U.UUC...CGUGGAGCGAAUGUCAA.....G..UUAGAAAAC...............UGAC..............GGCAA
scaffold3636_3_O2.UC-1/564-653               UGAUAGCUGUGAAGCGUG.AGGUUGCCGGUUC.....................CCA...........GUAA...................UGGAG.....AUCGG.GU..U.UUC...CGUGGAGCGAAUGUCAA.....G..UUAGAAAAC...............UGAC..............GGCAA
4491409.3_NODE_31461/26153-26064             UGAUAGCUGUGAAGCGUG.AGGUUGCCGGUUC.....................CCA...........GUAA...................UGGAG.....AUCGG.GU..U.UUC...CGUGGAGCGAAUGUCAA.....G..UUAGAAAAC...............UGAC..............GGCAA
4491477.3_NODE_7209/2699-2788                UGAUAGCUGUGAAGCGUG.AGGUUGCCGGUUC.....................CCA...........GUAA...................UGGAG.....AUCGG.GU..U.UUC...CGUGGAGCGAAUGUCAA.....G..UUAGAAAAC...............UGAC..............GGCAA
DLF004_scaffold35964_6/21511-21422           UGAUAGCUGUGAAGCGUG.AGGUUGCCGGUUC.....................CCA...........GUAA...................UGGAG.....AUCGG.GU..U.UUC...CGUGGAGCGAAUGUCAA.....G..UUAGAAAAC...............UGAC..............GGCAA
DLF010_scaffold23_3/21633-21544              UGAUAGCUGUGAAGCGUG.AGGUUGCCGGUUC.....................CCA...........GUAA...................UGGAG.....AUCGG.GU..U.UUC...CGUGGAGCGAAUGUCAA.....G..UUAGAAAAC...............UGAC..............GGCAA
DLM014_scaffold42817_10/4633-4722            UGAUAGCUGUGAAGCGUG.AGGUUGCCGGUUC.....................CCA...........GUAA...................UGGAG.....AUCGG.GU..U.UUC...CGUGGAGCGAAUGUCAA.....G..UUAGAAAAC...............UGAC..............GGCAA
DOM015_scaffold8595_1/338-427                UGAUAGCUGUGAAGCGUG.AGGUUGCCGGUUC.....................CCA...........GUAA...................UGGAG.....AUCGG.GU..U.UUC...CGUGGAGCGAAUGUCAA.....G..UUAGAAAAC...............UGAC..............GGCAA
NLF002_scaffold9596_6/236-325                UGAUAGCUGUGAAGCGUG.AGGUUGCCGGUUC.....................CCA...........GUAA...................UGGAG.....AUCGG.GU..U.UUC...CGUGGAGCGAAUGUCAA.....G..UUAGAAAAC...............UGAC..............GGCAA
NLF007_scaffold40019_1/4162-4251             UGAUAGCUGUGAAGCGUG.AGGUUGCCGGUUC.....................CCA...........GUAA...................UGGAG.....AUCGG.GU..U.UUC...CGUGGAGCGAAUGUCAA.....G..UUAGAAAAC...............UGAC..............GGCAA
SRS011405_WUGC_scaffold_20040/262-173        UGAUAGCUGUGAAGCGUG.AGGUUGCCGGUUC.....................CCA...........GUAA...................UGGAG.....AUCGG.GU..U.UUC...CGUGGAGCGAAUGUCAA.....G..UUAGAAAAC...............UGAC..............GGCAA
SRS013951_WUGC_scaffold_50787/472-383        UGAUAGCUGUGAAGCGUG.AGGUUGCCGGUUC.....................CCA...........GUAA...................UGGAG.....AUCGG.GU..U.UUC...CGUGGAGCGAAUGUCAA.....G..UUAGAAAAC...............UGAC..............GGCAA
SRS023914_Baylor_scaffold_17099/141-230      UGAUAGCUGUGAAGCGUG.AGGUUGCCGGUUC.....................CCA...........GUAA...................UGGAG.....AUCGG.GU..U.UUC...CGUGGAGCGAAUGUCAA.....G..UUAGAAAAC...............UGAC..............GGCAA
NLM015_scaffold23209_1/303-392               UGAUAGCUGUGAAGCGUG.AGGUUGCCGGUUC.....................CCA...........GUAA...................UGGAG.....AUCGG.GU..U.UUC...CGUGGAGCGAAUGUCAA.....G..UUAGAAAAC...............UGAC..............GGCAA
scaffold17594_1_MH0026/1172-1083             UGAUAGCUGUGAAGCGUG.AGGUUGCCGGUUC.....................CCA...........GUAA...................UGGAG.....AUCGG.GU..U.UUC...CGUGGAGCGAAUGUCAA.....G..UUAGAAAAC...............UGAC..............GGCAA
scaffold24884_1_O2.UC-17/242-331             UGAUAGCUGUGAAGCGUG.AGGUUGCCGGUUC.....................CCA...........GUAA...................UGGAG.....AUCGG.GU..U.UUC...CGUGGAGCGAAUGUCAA.....G..UUAGAAAAC...............UGAC..............GGCAA
4491404.3_NODE_83831/1313-1402               UGAUAGCUGUGAAGCGUG.AGGUUGCCGGUUC.....................CCA...........GUAA...................UGGAG.....AUCGG.GU..U.UUC...CGUGGAGCGAAUGUCAA.....G..UUAGAAAAC...............UGAC..............GGCAA
4491421.3_NODE_88475/10256-10167             UGAUAGCUGUGAAGCGUG.AGGUUGCCGGUUC.....................CCA...........GUAA...................UGGAG.....AUCGG.GU..U.UUC...CGUGGAGCGAAUGUCAA.....G..UUAGAAAAC...............UGAC..............GGCAA
4491484.3_NODE_135/301-390                   UGAUAGCUGUGAAGCGUG.AGGUUGCCGGUUC.....................CCA...........GUAA...................UGGAG.....AUCGG.GU..U.UUC...CGUGGAGCGAAUGUCAA.....G..UUAGAAAAC...............UGAC..............GGCAA
DLF006_scaffold44611_3/3121-3032             UGAUAGCUGUGAAGCGUG.AGGUUGCCGGUUC.....................CCA...........GUAA...................UGGAG.....AUCGG.GU..U.UUC...CGUGGAGCGAAUGUCAA.....G..UUAGAAAAC...............UGAC..............GGCAA
DLM005_scaffold21393_11/3900-3811            UGAUAGCUGUGAAGCGUG.AGGUUGCCGGUUC.....................CCA...........GUAA...................UGGAG.....AUCGG.GU..U.UUC...CGUGGAGCGAAUGUCAA.....G..UUAGAAAAC...............UGAC..............GGCAA
DLM023_scaffold10572_11/2355-2266            UGAUAGCUGUGAAGCGUG.AGGUUGCCGGUUC.....................CCA...........GUAA...................UGGAG.....AUCGG.GU..U.UUC...CGUGGAGCGAAUGUCAA.....G..UUAGAAAAC...............UGAC..............GGCAA
DOM017_scaffold16014_2/273-362               UGAUAGCUGUGAAGCGUG.AGGUUGCCGGUUC.....................CCA...........GUAA...................UGGAG.....AUCGG.GU..U.UUC...CGUGGAGCGAAUGUCAA.....G..UUAGAAAAC...............UGAC..............GGCAA
NLF005_scaffold12_6/428-517                  UGAUAGCUGUGAAGCGUG.AGGUUGCCGGUUC.....................CCA...........GUAA...................UGGAG.....AUCGG.GU..U.UUC...CGUGGAGCGAAUGUCAA.....G..UUAGAAAAC...............UGAC..............GGCAA
NLM004_scaffold4711_1/328-417                UGAUAGCUGUGAAGCGUG.AGGUUGCCGGUUC.....................CCA...........GUAA...................UGGAG.....AUCGG.GU..U.UUC...CGUGGAGCGAAUGUCAA.....G..UUAGAAAAC...............UGAC..............GGCAA
SRS013687_Baylor_scaffold_4489/566-477       UGAUAGCUGUGAAGCGUG.AGGUUGCCGGUUC.....................CCA...........GUAA...................UGGAG.....AUCGG.GU..U.UUC...CGUGGAGCGAAUGUCAA.....G..UUAGAAAAC...............UGAC..............GGCAA
SRS015663_WUGC_scaffold_32361/261-172        UGAUAGCUGUGAAGCGUG.AGGUUGCCGGUUC.....................CCA...........GUAA...................UGGAG.....AUCGG.GU..U.UUC...CGUGGAGCGAAUGUCAA.....G..UUAGAAAAC...............UGAC..............GGCAA
NOM001_scaffold9206_1/179-268                UGAUAGCUGUGAAGCGUG.AGGUUGCCGGUUC.....................CCA...........GUAA...................UGGAG.....AUCGG.GU..U.UUC...CGUGGAGCGAAUGUCAA.....G..UUAGAAAAC...............UGAC..............GGCAA
MA55A_contig00037/31742-31825                UGAUAGCGUUGAUGCGUA.AGGUUGCUACUGGAUUUC...............................................................AGUAG.GU..U.UUUA..CGCGGAGCGAAUGUCAA.....G..UUAUAAAAC...............UGGC..............GACAA
SRS015038_C1830604/183-101                   UGAUAGCUGUGAAGCGUG.AGGUUGCCGUCUCAAGAG...............................................................GAUGG.GU..U.UUC...CGUGGAGCGAAAGUCAU.....G..UUACUAAAC...............UGGC..............GACAA
SRS019389_C2174016/64-146                    UGAUAGCUGUGAAGCGUG.AGGUUGCCGUCUCAAGAG...............................................................GAUGG.GU..U.UUC...CGUGGAGCGAAAGUCAU.....G..UUACUAAAC...............UGGC..............GACAA
SRS021496_Baylor_scaffold_61403/25384-25302  UGAUAGCUGUGAAGCGUG.AGGUUGCCGUCUCAAGAG...............................................................GAUGG.GU..U.UUC...CGUGGAGCGAAAGUCAU.....G..UUACUAAAC...............UGGC..............GACAA
SRS013705_Baylor_scaffold_10956/13141-13059  UGAUAGCUGUGAAGCGUG.AGGUUGCCGUCUCAAGAG...............................................................GAUGG.GU..U.UUC...CGUGGAGCGAAAGUCAU.....G..UUACUAAAC...............UGGC..............GACAA
SRS057539_LANL_scaffold_48920/2989-2907      UGAUAGCUGUGAAGCGUG.AGGUUGCCGUCUCAAGAG...............................................................GAUGG.GU..U.UUC...CGUGGAGCGAAAGUCAU.....G..UUACUAAAC...............UGGC..............GACAA
Buccal_mucosa_LANL_C64980361/214-296         UGAUAGCUGUGAAGCGUG.AGGUUGCCGUCUCAAGAG...............................................................GAUGG.GU..U.UUC...CGUGGAGCGAAAGUCAU.....G..UUACUAAAC...............UGGC..............GACAA
SRS064329_C2690719/645-727                   UGAUAGCUGUGAAGCGUG.AGGUUGCCGUCUCAAGAG...............................................................GAUGG.GU..U.UUC...CGUGGAGCGAAAGUCAU.....G..UUACUAAAC...............UGGC..............GACAA
SRS019607_C2625282/183-101                   UGAUAGCUGUGAAGCGUG.AGGUUGCCGUCUCAAGAG...............................................................GAUGG.GU..U.UUC...CGUGGAGCGAAAGUCAU.....G..UUACUAAAC...............UGGC..............GACAA
SRS022143_WUGC_scaffold_66638/646-728        UGAUAGCUGUGAAGCGUG.AGGUUGCCGUCUCAAGAG...............................................................GAUGG.GU..U.UUC...CGUGGAGCGAAAGUCAU.....G..UUACUAAAC...............UGGC..............GACAA
Palatine_Tonsils_LANL_C6217726/183-101       UGAUAGCUGUGAAGCGUG.AGGUUGCCGUCUCAAGAG...............................................................GAUGG.GU..U.UUC...CGUGGAGCGAAAGUCAU.....G..UUACUAAAC...............UGGC..............GACAA
SRS013836_Baylor_scaffold_6533/97-179        UGAUAGCUGUGAAGCGUG.AGGUUGCCGUCUCAAGAG...............................................................GAUGG.GU..U.UUC...CGUGGAGCGAAAGUCAU.....G..UUACUAAAC...............UGGC..............GACAA
SRS016319_WUGC_scaffold_11309/183-101        UGAUAGCUGUGAAGCGUG.AGGUUGCCGUCUCAAGAG...............................................................GAUGG.GU..U.UUC...CGUGGAGCGAAAGUCAU.....G..UUACUAAAC...............UGGC..............GACAA
SRS019974_Baylor_scaffold_45226/1407-1325    UGAUAGCUGUGAAGCGUG.AGGUUGCCGUCUCAAGAG...............................................................GAUGG.GU..U.UUC...CGUGGAGCGAAAGUCAU.....G..UUACUAAAC...............UGGC..............GACAA
SRS023352_LANL_scaffold_27433/419-501        UGAUAGCUGUGAAGCGUG.AGGUUGCCGUCUCAAGAG...............................................................GAUGG.GU..U.UUC...CGUGGAGCGAAAGUCAU.....G..UUACUAAAC...............UGGC..............GACAA
SRS014271_WUGC_scaffold_40283/1462-1380      UGAUAGCUGUGAAGCGUG.AGGUUGCCGUCUCAAGAG...............................................................GAUGG.GU..U.UUC...CGUGGAGCGAAAGUCAU.....G..UUACUAAAC...............UGGC..............GACAA
SRS062544_LANL_scaffold_1604/9172-9090       UGAUAGCUGUGAAGCGUG.AGGUUGCCGUCUCAAGAG...............................................................GAUGG.GU..U.UUC...CGUGGAGCGAAAGUCAU.....G..UUACUAAAC...............UGGC..............GACAA
SRS016740_Baylor_scaffold_57697/4537-4455    UGAUAGCUGUGAAGCGUG.AGGUUGCCGUCUCAAGAG...............................................................GAUGG.GU..U.UUC...CGUGGAGCGAAAGUCAU.....G..UUACUAAAC...............UGGC..............GACAA
SRS015941_WUGC_scaffold_60199/239-321        UGAUAGCUGUGAAGCGUG.AGGUUGCCGUCUCAAGAG...............................................................GAUGG.GU..U.UUC...CGUGGAGCGAAAGUCAU.....G..UUACUAAAC...............UGGC..............GACAA
SRS020220_Baylor_scaffold_40425/4359-4277    UGAUAGCUGUGAAGCGUG.AGGUUGCCGUCUCAAGAG...............................................................GAUGG.GU..U.UUC...CGUGGAGCGAAAGUCAU.....G..UUACUAAAC...............UGGC..............GACAA
SRS047219_WUGC_scaffold_10994/4404-4322      UGAUAGCUGUGAAGCGUG.AGGUUGCCGUCUCAAGAG...............................................................GAUGG.GU..U.UUC...CGUGGAGCGAAAGUCAU.....G..UUACUAAAC...............UGGC..............GACAA
SRS017076_Baylor_scaffold_27856/239-321      UGAUAGCUGUGAAGCGUG.AGGUUGCCGUCUCAAGAG...............................................................GAUGG.GU..U.UUC...CGUGGAGCGAAAGUCAU.....G..UUACUAAAC...............UGGC..............GACAA
NZ_JH378829.1/294163-294077                  UGAUAGCUGUGAAGCGUG.AGGUUGCCGUUCCUGUUGG..............................................................GAUGGGGU..U.UUC...CGUGGAGCGAAAGUCAU.....G..UUACUAUAAAC.............UGGC..............GACAA
DLF013_scaffold30742_5/295-384               UGAUAGCGAUGAAGCGAG.AGGUUGCUGUG.......................AUGGA.........AAAA.................UCCAU.......UGCAG.GU..U.UUC...CGUGGAGCGAAUGUCAA.....G..UUUAGAAAC...............UGGC..............GACAA
ADJS01008642.1/6451-6362                     UGAUAGCAAAGAAGCGCG.AGGUUGCUGUG.......................AUGGA.........AAAA.................UCCAU.......UGCAG.GU..U.UUC...CGUGGAGCGAAUGUCAA.....G..UUUAGAAAC...............UGGC..............GACAA
NZ_ACEP01000080.1/41279-41368                UGAUAGCAAAGAAGCGCG.AGGUUGCUGUG.......................AUGGA.........AAAA.................UCCAU.......UGCAG.GU..U.UUC...CGUGGAGCGAAUGUCAA.....G..UUUAGAAAC...............UGGC..............GACAA
SRS017521_Baylor_scaffold_8153/190-101       UGAUAGCAAAGAAGCGCG.AGGUUGCUGUG.......................AUGGA.........AAAA.................UCCAU.......UGCAG.GU..U.UUC...CGUGGAGCGAAUGUCAA.....G..UUUAGAAAC...............UGGC..............GACAA
DLM013_scaffold7335_7/2319-2230              UGAUAGCAAAGAAGCGCG.AGGUUGCUGUG.......................AUGGA.........AAAA.................UCCAU.......UGCAG.GU..U.UUC...CGUGGAGCGAAUGUCAA.....G..UUUAGAAAC...............UGGC..............GACAA
scaffold2225_2_MH0044/1084-1004              UGAUAGCGUAGAAGCG.G.AGGUUGCUGUAUAUAA.................................................................UACAG.GU..UAUUU...CGUGGAGCGAAUGUCAA.....U..UUACAAAAC...............UGAC..............GACAA
DLF003_scaffold30405_2/3989-4069             UGAUAGCGUAGAAGCG.G.AGGUUGCUGUAUAUAA.................................................................UACAG.GU..UAUUU...CGUGGAGCGAAUGUCAA.....U..UUACAAAAC...............UGAC..............GACAA
SRS022609_Baylor_scaffold_47809/2933-3028    UGAUAGCGUAGAAGCGUG.AGGUUGCUGCCGCAA..................................................................GGCAG.GU..U.UUC...CGUGGAGCGAAUGUCAAG....G..CCGGUAUUAAC.............CGGCAGAUGAACCUGGC.GACAA
scaffold48720_1_MH0045/185-90                UGAUAGCGUAGAAGCGUG.AGGUUGCUGCCGCAA..................................................................GGCAG.GU..U.UUC...CGUGGAGCGAAUGUCAAG....G..CCGGUAUUAAC.............CGGCAGAUGAACCUGGC.GACAA
DLM014_scaffold11994_1/368-273               UGAUAGCGUAGAAGCGUG.AGGUUGCUGCCGCAA..................................................................GGCAG.GU..U.UUC...CGUGGAGCGAAUGUCAAG....G..CCGGUAUUAAC.............CGGCAGAUGAACCUGGC.GACAA
SRS052697_LANL_scaffold_39196/189-94         UGAUAGCGUAGAAGCGUG.AGGUUGCUGCCGCAA..................................................................GGCAG.GU..U.UUC...CGUGGAGCGAAUGUCAAG....G..CCGGUAUUAAC.............CGGCAGAUGAACCUGGC.GACAA
DLF005_scaffold27951_2/1013-918              UGAUAGCGUAGAAGCGUG.AGGUUGCUGCCGCAA..................................................................GGCAG.GU..U.UUC...CGUGGAGCGAAUGUCAAG....G..CCGGUAUUAAC.............CGGCAGAUGAACCUGGC.GACAA
NOM005_scaffold28840_1/381-286               UGAUAGCGUAGAAGCGUG.AGGUUGCUGCCGCAA..................................................................GGCAG.GU..U.UUC...CGUGGAGCGAAUGUCAAG....G..CCGGUAUUAAC.............CGGCAGAUGAACCUGGC.GACAA
SRS063985_LANL_scaffold_18654/187-92         UGAUAGCGUAGAAGCGUG.AGGUUGCUGCCGCAA..................................................................GGCAG.GU..U.UUC...CGUGGAGCGAAUGUCAAG....G..CCGGUAUUAAC.............CGGCAGAUGAACCUGGC.GACAA
scaffold9404_4_V1.CD-11/127-222              UGAUAGCGUAGAAGCGUG.AGGUUGCUGCCGCAA..................................................................GGCAG.GU..U.UUC...CGUGGAGCGAAUGUCAAG....G..CCGGUAUUAAC.............CGGCAGAUGAACCUGGC.GACAA
SRS015578_WUGC_scaffold_23407/187-92         UGAUAGCGUAGAAGCGUG.AGGUUGCUGCCGCAA..................................................................GGCAG.GU..U.UUC...CGUGGAGCGAAUGUCAAG....G..CCGGUAUUAAC.............CGGCAGAUGAACCUGGC.GACAA
NLF005_scaffold32939_3/346-251               UGAUAGCGUAGAAGCGUG.AGGUUGCUGCCGCAA..................................................................GGCAG.GU..U.UUC...CGUGGAGCGAAUGUCAAG....G..CCGGUAUUAAC.............CGGCAGAUGAACCUGGC.GACAA
NZ_KE159563.1/23368-23278                    UGAUAGCGAUGAAACGUG.AGGUUGCUGC........................AUAUG.........GAGAAA...............CAUAUG.......GCAG.GU..U.UUC...CGCGGAGCGAAUGUCAA.....G..UUAGGAAAC...............UGGC..............GACAA
NZ_ATVV01000009.1/54629-54531                UGAUAGCUGUGAAGCGUG.AGGUUGCUGUCUUAUCCAGUGA...........................................................GACAG.GU..U.UUC...CGUGGAGCGAAUGUCAAGA...G..ACC.GCAA................GGUCAGACAAUCUGAC..GACAA
NZ_KE384200.1/18003-18101                    UGAUAGCUGUGAAGCGUG.AGGUUGCUGUCUUAUCCAGUGA...........................................................GACAG.GU..U.UUC...CGUGGAGCGAAUGUCAAGA...G..ACC.GCAA................GGUCAGACAAUCUGAC..GACAA
DLM009_scaffold18031_8/20467-20550           UGAUAGCGUUGAAGCGCG.AGGUUGCCGCUGAGAAAC...............................................................AGCGG.GU..U.UUC...CGUGGAGCGAAUGUCAA.....G..UUAAAGAAAC..............UGGC..............GACAA
4491417.3_NODE_55002/8825-8742               UGAUAGCGUUGAAGCGCG.AGGUUGCCGCUGAGAAAC...............................................................AGCGG.GU..U.UUC...CGUGGAGCGAAUGUCAA.....G..UUAAAGAAAC..............UGGC..............GACAA
4491410.3_NODE_36037/7413-7330               UGAUAGCGUUGAAGCGCG.AGGUUGCCGCUGAGAAAC...............................................................AGCGG.GU..U.UUC...CGUGGAGCGAAUGUCAA.....G..UUAAAGAAAC..............UGGC..............GACAA
DOM018_scaffold445_3/1261-1344               UGAUAGCGUUGAAGCGCG.AGGUUGCCGCUGAGAAAC...............................................................AGCGG.GU..U.UUC...CGUGGAGCGAAUGUCAA.....G..UUAAAGAAAC..............UGGC..............GACAA
4491413.3_NODE_68514/29126-29043             UGAUAGCGUUGAAGCGCG.AGGUUGCCGCUGAGAAAC...............................................................AGCGG.GU..U.UUC...CGUGGAGCGAAUGUCAA.....G..UUAAAGAAAC..............UGGC..............GACAA
scaffold18238_14_MH0043/1123-1206            UGAUAGCGUUGAAGCGCG.AGGUUGCCGCUGAGAAAC...............................................................AGCGG.GU..U.UUC...CGUGGAGCGAAUGUCAA.....G..UUAAAGAAAC..............UGGC..............GACAA
UnmappedStool_Broad_scaffold_262642/940-857  UGAUAGCGUUGAAGCGCG.AGGUUGCCGCUGAGAAAC...............................................................AGCGG.GU..U.UUC...CGUGGAGCGAAUGUCAA.....G..UUAAAGAAAC..............UGGC..............GACAA
DOF008_scaffold62_1/1739-1645                UGAUAGCAAUGAAGCGCG.AGGUUGCUGC........................CCGGC.........AAAUGAAUAA...........GCUGGU.......GCAG.GU..U.UUC...CGUGGAGCGAAUGUCAA.....G..UUAGGAAAC...............UGGC..............GACAA
DLM027_scaffold22199_1/5689-5595             UGAUAGCAAUGAAGCGCG.AGGUUGCUGC........................CCGGC.........AAAUGAAUAA...........GCUGGU.......GCAG.GU..U.UUC...CGUGGAGCGAAUGUCAA.....G..UUAGGAAAC...............UGGC..............GACAA
SRS019161_WUGC_scaffold_28654/219-125        UGAUAGCAAUGAAGCGCG.AGGUUGCUGC........................CCGGC.........AAAUGAAUAA...........GCUGGU.......GCAG.GU..U.UUC...CGUGGAGCGAAUGUCAA.....G..UUAGGAAAC...............UGGC..............GACAA
DOM003_scaffold5836_16/259-353               UGAUAGCAAUGAAGCGCG.AGGUUGCUGC........................CCGGC.........AAAUGAAUAA...........GCUGGU.......GCAG.GU..U.UUC...CGUGGAGCGAAUGUCAA.....G..UUAGGAAAC...............UGGC..............GACAA
longitudinal_441_49/131726-131820            UGAUAGCAAUGAAGCGCG.AGGUUGCUGC........................CCGGC.........AAAUGAAUAA...........GCUGGU.......GCAG.GU..U.UUC...CGUGGAGCGAAUGUCAA.....G..UUAGGAAAC...............UGGC..............GACAA
DOF009_scaffold11200_9/419-513               UGAUAGCAAUGAAGCGCG.AGGUUGCUGC........................CCGGC.........AAAUGAAUAA...........GCUGGU.......GCAG.GU..U.UUC...CGUGGAGCGAAUGUCAA.....G..UUAGGAAAC...............UGGC..............GACAA
longitudinal_21_17/22273-22179               UGAUAGCAAUGAAGCGCG.AGGUUGCUGC........................CCGGC.........AAAUGAAUAA...........GCUGGU.......GCAG.GU..U.UUC...CGUGGAGCGAAUGUCAA.....G..UUAGGAAAC...............UGGC..............GACAA
NOF014_scaffold54976_9/413-507               UGAUAGCAAUGAAGCGCG.AGGUUGCUGC........................CCGGC.........AAAUGAAUAA...........GCUGGU.......GCAG.GU..U.UUC...CGUGGAGCGAAUGUCAA.....G..UUAGGAAAC...............UGGC..............GACAA
scaffold46017_3_MH0080/728-647               UGAUAGCUAUGAAGCG.G.AGGUUGCUGCGUACAUAU...............................................................CGCAG.GU..U.UUU...CGUGGAGCGAAUGUCAA.....U..UUACAAAAC...............UGGC..............GACAA
scaffold4547_6_MH0003/12959-13044            UGAUAGCUGAGAAGCG.G.AGGUUGCUGCGUACAUAUAUGA...........................................................CGCAG.GU..U.UUU...CGUGGAGCGAAUGUCAA.....U..UUACAAAAC...............UGGC..............GACAA
NLM004_scaffold50332_5/702-787               UGAUAGCUGAGAAGCG.G.AGGUUGCUGCGUACAUAUAUGA...........................................................CGCAG.GU..U.UUU...CGUGGAGCGAAUGUCAA.....U..UUACAAAAC...............UGGC..............GACAA
scaffold7483_10_MH0050/16390-16475           UGAUAGCUGAGAAGCG.G.AGGUUGCUGCGUACAUAUAUGA...........................................................CGCAG.GU..U.UUU...CGUGGAGCGAAUGUCAA.....U..UUACAAAAC...............UGGC..............GACAA
scaffold3174_3_MH0086/410-325                UGAUAGCUGAGAAGCG.G.AGGUUGCUGCGUACAUAUAUGA...........................................................CGCAG.GU..U.UUU...CGUGGAGCGAAUGUCAA.....U..UUACAAAAC...............UGGC..............GACAA
SRS052697_C3345764/98-13                     UGAUAGCUGAGAAGCG.G.AGGUUGCUGCGUACAUAUAUGA...........................................................CGCAG.GU..U.UUU...CGUGGAGCGAAUGUCAA.....U..UUACAAAAC...............UGGC..............GACAA
scaffold516_22_MH0034/1362-1447              UGAUAGCUGAGAAGCG.G.AGGUUGCUGCGUACAUAUAUGA...........................................................CGCAG.GU..U.UUU...CGUGGAGCGAAUGUCAA.....U..UUACAAAAC...............UGGC..............GACAA
scaffold16883_4_MH0015/338-253               UGAUAGCUGAGAAGCG.G.AGGUUGCUGCGUACAUAUAUGA...........................................................CGCAG.GU..U.UUU...CGUGGAGCGAAUGUCAA.....U..UUACAAAAC...............UGGC..............GACAA
scaffold19191_4_V1.UC-19/1168-1083           UGAUAGCUGAGAAGCG.G.AGGUUGCUGCGUACAUAUAUGA...........................................................CGCAG.GU..U.UUU...CGUGGAGCGAAUGUCAA.....U..UUACAAAAC...............UGGC..............GACAA
SRS017103_C2720120/2366-2451                 UGAUAGCUGAGAAGCG.G.AGGUUGCUGCGUACAUAUAUGA...........................................................CGCAG.GU..U.UUU...CGUGGAGCGAAUGUCAA.....U..UUACAAAAC...............UGGC..............GACAA
scaffold4163_12_MH0063/2063-2148             UGAUAGCUGAGAAGCG.G.AGGUUGCUGCGUACAUAUAUGA...........................................................CGCAG.GU..U.UUU...CGUGGAGCGAAUGUCAA.....U..UUACAAAAC...............UGGC..............GACAA
DLM002_scaffold32671_6/53527-53612           UGAUAGCUGAGAAGCG.G.AGGUUGCUGCGUACAUAUAUGA...........................................................CGCAG.GU..U.UUU...CGUGGAGCGAAUGUCAA.....U..UUACAAAAC...............UGGC..............GACAA
scaffold492_4_MH0046/3087-3172               UGAUAGCUGAGAAGCG.G.AGGUUGCUGCGUACAUAUAUGA...........................................................CGCAG.GU..U.UUU...CGUGGAGCGAAUGUCAA.....U..UUACAAAAC...............UGGC..............GACAA
NZ_HE978651.1/2542550-2542467                UGAUAGCAAUGAAGCGCG.AGGUUGCUGCCACAAAGCU..............................................................GGCAG.GU..U.UUC...CGUGGAGCGAAUGUCAA.....G..UUUGAAAAC...............UGAC..............GACAA
4491479.3_NODE_8774/192531-192622            UGAUAGCGUUGAAGCGUG.AGGUUGCCGCUUA.....................GUGA..........GAAA..................UCACAU.....AGCGG.GU..U.UUC...CGUGGAGCGAAUGUCAA.....G..UUAGGAAAC...............UGGC..............GACAA
NZ_JAGQ01000004.1/1148637-1148728            UGAUAGCGUUGAAGCGUG.AGGUUGCCGCUUA.....................GUGA..........GAAA..................UCACAU.....AGCGG.GU..U.UUC...CGUGGAGCGAAUGUCAA.....G..UUAGGAAAC...............UGGC..............GACAA
ADJT01004649.1/81-172                        UGAUAGCGUUGAAGCGUG.AGGUUGCCGCUUA.....................GUGA..........GAAA..................UCACAU.....AGCGG.GU..U.UUC...CGUGGAGCGAAUGUCAA.....G..UUAGGAAAC...............UGGC..............GACAA
DLM009_scaffold11270_2/1293-1384             UGAUAGCGUUGAAGCGUG.AGGUUGCCGCUUA.....................GUGA..........GAAA..................UCACAU.....AGCGG.GU..U.UUC...CGUGGAGCGAAUGUCAA.....G..UUAGGAAAC...............UGGC..............GACAA
DOF012_scaffold7759_1/2947-3038              UGAUAGCGUUGAAGCGUG.AGGUUGCCGCUUA.....................GUGA..........GAAA..................UCACAU.....AGCGG.GU..U.UUC...CGUGGAGCGAAUGUCAA.....G..UUAGGAAAC...............UGGC..............GACAA
4491482.3_NODE_3522/6776-6867                UGAUAGCGUUGAAGCGUG.AGGUUGCCGCUUA.....................GUGA..........GAAA..................UCACAU.....AGCGG.GU..U.UUC...CGUGGAGCGAAUGUCAA.....G..UUAGGAAAC...............UGGC..............GACAA
NOM026_scaffold565_8/1020-1111               UGAUAGCGUUGAAGCGUG.AGGUUGCCGCUUA.....................GUGA..........GAAA..................UCACAU.....AGCGG.GU..U.UUC...CGUGGAGCGAAUGUCAA.....G..UUAGGAAAC...............UGGC..............GACAA
NZ_GL945339.1/18152-18061                    UGAUAGCGUUGAAGCGUG.AGGUUGCCGCUUA.....................GUGA..........GAAA..................UCACAU.....AGCGG.GU..U.UUC...CGUGGAGCGAAUGUCAA.....G..UUAGGAAAC...............UGGC..............GACAA
4491488.3_NODE_2135/11126-11035              UGAUAGCGUUGAAGCGUG.AGGUUGCCGCUUA.....................GUGA..........GAAA..................UCACAU.....AGCGG.GU..U.UUC...CGUGGAGCGAAUGUCAA.....G..UUAGGAAAC...............UGGC..............GACAA
longitudinal_220_105/11476-11569             UGAUAGCGAUGAAGCGAG.AGGUUGCUGUUUA.....................GUG...........UAAAA..................CAUAUGCU..GGCAG.GU..U.UUC...CGUGGAGCGAAUGUCAA.....G..UUAGGAAAC...............UGGC..............GACAA
JGI994J12354_10010598/5140-5057              UGAUAGCGUAGAAACGUG.AGGUUGCUGUGGAACUUAC..............................................................CGCAG.GU..U.UUC...CGUGGAGCGAAUGUCAA.....G..UUAAGAAAC...............UGAC..............GACAA
NC_010001.1/4506701-4506618                  UGAUAGCGUAGAAACGUG.AGGUUGCUGUGUCAAAUGA..............................................................UACAG.GU..U.UUC...CGUGGAGCGAAUGUCAU.....G..UUAUGAAAC...............UGGC..............GACAA
NZ_ACCL02000013.1/96014-96105                UGAUAGCGUUGAAGCGUG.AGGUUGCUGCGGGAAAAGGAAAAAC........................................................CGCAG.GU..U.UUC...CGUGGAGCGAAUGUCAA.....GUUCUGAGAAAC...............UGGC..............GACAA
RUMENNODE_3921064_1/21350-21432              UGAUAGCUAUGAAGCGCG.AGGUUGCGGCCUUUAUAU...............................................................GGCCG.GU..U.UUC...CGUGGAGCGAAUGUCAA.....G..UUAGGAAAC...............UGAC..............GACAG
AUXO012300854.1/288-206                      UGAUAGCUAUGAAGCGCG.AGGUUGCGGCCUUUAUAU...............................................................GGCCG.GU..U.UUC...CGUGGAGCGAAUGUCAA.....G..UUAGGAAAC...............UGAC..............GACAG
NZ_ATWB01000017.1/17560-17479                UGAUAGCGAUGAAAUGUG.AGGUUGCUACCCGAUGU................................................................GGUAG.GU..U.UUC...CAUGGAGCGAAUGUCAA.....G..UUAGGAAAC...............UGAC..............GACAA
2227507959/19299-19219                       UGAUAGCUGUGAAACGUG.AGGUUGUUACCUUUAU.................................................................GGUAA.GU..A.UUC...CGUGGAGCGAAUGUCAA.....G..UUAGGAAAC...............UGGC..............GACAA
JGI994J12354_10001688/17679-17759            UGAUAGCUGUGAAACGUG.AGGUUGUUACCUUUAU.................................................................GGUAA.GU..A.UUC...CGUGGAGCGAAUGUCAA.....G..UUAGGAAAC...............UGGC..............GACAA
NZ_GL870809.1/559679-559772                  UGAUAGCGUGGAAGCGUG.AGGUUGCUGCCGG.....................UUGC..........GAAGA.................GCAGGAU....GGCAG.GU..U.UUC...CGUGGAGCGAAUGUCAA.....G..UUAGGAAAC...............UGGC..............GACAA
4491477.3_NODE_8819/4476-4384                UGAUAGCGAUGAAGCGUG.AGGUUGCUGCUGA.....................UGG...........GUGAUG.................CCGGAU....AGCAG.GU..U.UUC...CGUGGAGCGAAUGUCAA.....G..UUAGGAAAC...............UGAC..............GACAA
NLM008_scaffold14561_16/1445-1541            UGAUAGCAAUGAAGCGUG.AGGUUGCUGUCC......................UGC...........AAAAAAAGAUAA...........GCAAG.....GGCAG.GU..U.UUC...CGUGGAGCGAAUGUCAA.....G..UUAGGAAAC...............UGGC..............GACAA
2227186343/2802-2722                         UGAUAGCGUAGAAGCGUG.AGGUUGCUACAAGAUU.................................................................UGUAG.GU..A.UUC...CGUGGAGCGAAUGUCAA.....G..UUAUGAAAC...............UGGC..............GACAA
IMNBL1_c0024798/1559-1639                    UGAUAGCGUAGAAGCGUG.AGGUUGCUACAAGAUU.................................................................UGUAG.GU..A.UUC...CGUGGAGCGAAUGUCAA.....G..UUAUGAAAC...............UGGC..............GACAA
2227058723/598-678                           UGAUAGCGUAGAAGCGUG.AGGUUGCUACAAGAUU.................................................................UGUAG.GU..A.UUC...CGUGGAGCGAAUGUCAA.....G..UUAUGAAAC...............UGGC..............GACAA
longitudinal_51_247/49840-49760              UGAUAGCUGUGAAGCGCG.AGGUUGCUGCAGAAAC.................................................................UGCAG.GU..U.UUC...CGUGGAGCGAAUGUCAA.....G..UUAGAAAAC...............UGGC..............GACAA
longitudinal_411_28/32215-32297              UGAUAGCGUUGAAGCGUG.AGGUUGCUGUAGAAAUUC...............................................................UACAG.GU..U.UUC...CGUGGAGCGAAUGUCAA.....G..UUAGAAAAC...............UGGC..............GACAA
NZ_KE159795.1/1385114-1385002                UGAUAGCAAUGAAGCGUG.AGGUUGCUGCCGGGAC..................UUCUGAAAC.....AACAGCA..........GUUUGAGAAAAGAUAUGGCAG.GU..U.UUC...CGUGGAGCGAAUGUCAA.....G..UUAGGAAAC...............UGGC..............GACAA
NZ_KE159794.1/173058-172976                  UGAUAGCGUCGAAGCGAG.AGGUUGCUGCCCGUAAGU...............................................................GGCAG.GU..U.UUC...CGUGGAGCGAAUGUCAA.....G..UUAAGAAAC...............UGGC..............GACAA
scaffold8116_4_MH0058/475-558                UGAUAGCAAAGAAACGUG.AGGUUGCUGCCUUACAAAA..............................................................GGCAG.GU..U.UUC...CGUGGAGCGAAUGUCAA.....G..UUAGGAAAC...............UGGC..............GACAA
NOM005_scaffold16235_2/536-619               UGAUAGCAAAGAAACGUG.AGGUUGCUGCCUUACAAAA..............................................................GGCAG.GU..U.UUC...CGUGGAGCGAAUGUCAA.....G..UUAGGAAAC...............UGGC..............GACAA
scaffold879_1_MH0020/181-98                  UGAUAGCAAAGAAACGUG.AGGUUGCUGCCUUACAAAA..............................................................GGCAG.GU..U.UUC...CGUGGAGCGAAUGUCAA.....G..UUAGGAAAC...............UGGC..............GACAA
DOF003_scaffold12608_5/851-768               UGAUAGCAAAGAAACGUG.AGGUUGCUGCCUUACAAAA..............................................................GGCAG.GU..U.UUC...CGUGGAGCGAAUGUCAA.....G..UUAGGAAAC...............UGGC..............GACAA
DLF014_scaffold3019_1/38181-38264            UGAUAGCAAAGAAACGUG.AGGUUGCUGCCUUACAAAA..............................................................GGCAG.GU..U.UUC...CGUGGAGCGAAUGUCAA.....G..UUAGGAAAC...............UGGC..............GACAA
DOM010_scaffold1445_8/1478-1561              UGAUAGCAAAGAAGCGAG.AGGUUGCUGCCCACCAUAA..............................................................GGCAG.GU..U.UUC...CGUGGAGCGAAUGUCAA.....G..UUAGGAAAC...............UGGC..............GACAA
longitudinal_13_538/50782-50698              UGAUAGCAAAGAAGCGCG.AGGUUGCUGCCGAGAAGAAU.............................................................GGCAG.GU..U.UUC...CGUGGAGCGAAUGUCAA.....G..UUAGGAAAC...............UGGC..............GACAA
NOF005_scaffold1985_8/1796-1880              UGAUAGCAAAGAAGCGCG.AGGUUGCUGCCGAGAAGAAU.............................................................GGCAG.GU..U.UUC...CGUGGAGCGAAUGUCAA.....G..UUAGGAAAC...............UGGC..............GACAA
NLM031_scaffold14783_14/386-302              UGAUAGCAAAGAAGCGCG.AGGUUGCUGCCGAGAAGAAU.............................................................GGCAG.GU..U.UUC...CGUGGAGCGAAUGUCAA.....G..UUAGGAAAC...............UGGC..............GACAA
NZ_GG662012.1/43704-43788                    UGAUAGCAAAGAAGCGCG.AGGUUGCUGCCGAGAAGAAU.............................................................GGCAG.GU..U.UUC...CGUGGAGCGAAUGUCAA.....G..UUAGGAAAC...............UGGC..............GACAA
longitudinal_291_432/4369-4285               UGAUAGCAAAGAAGCGCG.AGGUUGCUGCCGAGAAGAAU.............................................................GGCAG.GU..U.UUC...CGUGGAGCGAAUGUCAA.....G..UUAGGAAAC...............UGGC..............GACAA
longitudinal_133_22/48325-48409              UGAUAGCAAAGAAGCGCG.AGGUUGCUGCCGAGAAGAAU.............................................................GGCAG.GU..U.UUC...CGUGGAGCGAAUGUCAA.....G..UUAGGAAAC...............UGGC..............GACAA
longitudinal_295_1/44521-44440               UGAUAGCAAUGAAGCGCG.AGGUUGCCGUCAAGAAU................................................................GACGG.GU..U.UUC...CGUGGAGCGAAUGUCAA.....G..UUAGGAAAC...............UGGC..............GACAA
NZ_AAXA02000012.1/139959-139878              UGAUAGCAAUGAAGCGCG.AGGUUGCCGUCGAGAAU................................................................GACGG.GU..U.UUC...CGUGGAGCGAAUGUCAA.....G..UUAGGAAAC...............UGGC..............GACAA
NZ_JH126494.1/105382-105301                  UGAUAGCAAUGAAGCGCG.AGGUUGCCGUCGAGAAU................................................................GACGG.GU..U.UUC...CGUGGAGCGAAUGUCAA.....G..UUAGGAAAC...............UGGC..............GACAA
longitudinal_421_71/42399-42480              UGAUAGCAAUGAAGCGCG.AGGUUGCCGUCGAGAAU................................................................GACGG.GU..U.UUC...CGUGGAGCGAAUGUCAA.....G..UUAGGAAAC...............UGGC..............GACAA
longitudinal_187_175/27495-27576             UGAUAGCAAUGAAGCGCG.AGGUUGCCGUCGAGAAU................................................................GACGG.GU..U.UUC...CGUGGAGCGAAUGUCAA.....G..UUAGGAAAC...............UGGC..............GACAA
longitudinal_519_34/75799-75884              UGAUAGCGUUGAAGCGAG.AGGUUGCUGCC.......................CAC...........AAA....................GUGA......GGCGG.GU..U.UUC...CGUGGAGCGAAUGUCAA.....G..UUAGGAAAC...............UGGC..............GACAA
NZ_KQ235875.1/58399-58314                    UGAUAGCGUUGAAGCGAG.AGGUUGCCGCC.......................CAC...........AAA....................GUGA......GGCGG.GU..U.UUC...CGUGGAGCGAAUGUCAA.....G..UUAGGAAAC...............UGGC..............GACAA
NZ_JYHN01000073.1/12472-12557                UGAUAGCGUUGAAGCGAG.AGGUUGCCGCC.......................CAC...........AAA....................GUGA......GGCGG.GU..U.UUC...CGUGGAGCGAAUGUCAA.....G..UUAGGAAAC...............UGGC..............GACAA
DOM008_scaffold5856_4/1719-1634              UGAUAGCGUUGAAGCGAG.AGGUUGCUGCC.......................CAC...........AAA....................GUGA......GGCAG.GU..U.UUC...CGUGGAGCGAAUGUCAA.....G..UUAGGAAAC...............UGGC..............GACAA
DLM024_scaffold3474_1/221-306                UGAUAGCGUUGAAGCGAG.AGGUUGCUGCC.......................CAC...........AAA....................GUGA......GGCAG.GU..U.UUC...CGUGGAGCGAAUGUCAA.....G..UUAGGAAAC...............UGGC..............GACAA
DOM022_scaffold7182_3/11175-11090            UGAUAGCGUUGAAGCGAG.AGGUUGCUGCC.......................CAC...........AAA....................GUGA......GGCAG.GU..U.UUC...CGUGGAGCGAAUGUCAA.....G..UUAGGAAAC...............UGGC..............GACAA
NZ_KB851182.1/3727490-3727405                UGAUAGCGUUGAAGCGAG.AGGUUGCUGCC.......................CAC...........AAA....................GUGA......GGCAG.GU..U.UUC...CGUGGAGCGAAUGUCAA.....G..UUAGGAAAC...............UGGC..............GACAA
NZ_BAIK02000095.1/31314-31229                UGAUAGCGUUGAAGCGAG.AGGUUGCUGCC.......................CAC...........AAA....................GUGA......GGCAG.GU..U.UUC...CGUGGAGCGAAUGUCAA.....G..UUAGGAAAC...............UGGC..............GACAA
DLF007_scaffold1906_9/8119-8034              UGAUAGCGUUGAAGCGAG.AGGUUGCUGCC.......................CAC...........AAA....................GUGA......GGCAG.GU..U.UUC...CGUGGAGCGAAUGUCAA.....G..UUAGGAAAC...............UGGC..............GACAA
NZ_DS990264.1/173299-173384                  UGAUAGCGUUGAAGCGAG.AGGUUGCUGCC.......................CAC...........AAA....................GUGA......GGCAG.GU..U.UUC...CGUGGAGCGAAUGUCAA.....G..UUAGGAAAC...............UGGC..............GACAA
DOF010_scaffold27370_9/556-471               UGAUAGCGUUGAAGCGAG.AGGUUGCUGCC.......................CAC...........AAA....................GUGA......GGCAG.GU..U.UUC...CGUGGAGCGAAUGUCAA.....G..UUAGGAAAC...............UGGC..............GACAA
NZ_KB851048.1/152029-151944                  UGAUAGCGUUGAAGCGAG.AGGUUGCUGCC.......................CAC...........AAA....................GUGA......GGCAG.GU..U.UUC...CGUGGAGCGAAUGUCAA.....G..UUAGGAAAC...............UGGC..............GACAA
BABA01014305.1/333-248                       UGAUAGCGUUGAAGCGAG.AGGUUGCUGCC.......................CAC...........AAA....................GUGA......GGCAG.GU..U.UUC...CGUGGAGCGAAUGUCAA.....G..UUAGGAAAC...............UGGC..............GACAA
NZ_KB851058.1/172004-171919                  UGAUAGCGUUGAAGCGAG.AGGUUGCUGCC.......................CAC...........AAG....................GUGA......GGCAG.GU..U.UUC...CGUGGAGCGAAUGUCAA.....G..UUAGGAAAC...............UGGC..............GACAA
NZ_JH376872.1/684262-684347                  UGAUAGCGUUGAAGCGAG.AGGUUGCUGCC.......................CAC...........AAG....................GUGA......GGCAG.GU..U.UUC...CGUGGAGCGAAUGUCAA.....G..UUAGGAAAC...............UGGC..............GACAA
NZ_KE159611.1/333481-333384                  UGAUAGCGAUGAAGCGUG.AGGUUGCUGCCAAG....................UGCAUG........AAC.................CAUGCAGGAG...GGCAG.GU..U.UUC...CGUGGAGCGAAUGUCAA.....G..UUAGGAAAC...............UGGC..............GACAA
NZ_KB822452.1/182613-182710                  UGAUAGCGAUGAAGCGUG.AGGUUGCUGCCAAG....................UGCAUG........AAC.................CAUGCAGGAG...GGCAG.GU..U.UUC...CGUGGAGCGAAUGUCAA.....G..UUAGGAAAC...............UGGC..............GACAA
4491488.3_NODE_13653/1210-1116               UGAUAGCUGUGAAGCGUG.AGGUUGCUGCC.......................CGGC..........AAAAAGAUAA............GCUGA......GGCAG.GU..U.UUC...CGUGGAGCGAAUGUCAA.....G..UUAGGAAAC...............UGGC..............GACAA
DLM023_scaffold19875_8/194-288               UGAUAGCUGUGAAGCGUG.AGGUUGCUGCC.......................CGGC..........AAAAAGAUAA............GCUGA......GGCAG.GU..U.UUC...CGUGGAGCGAAUGUCAA.....G..UUAGGAAAC...............UGGC..............GACAA
NOF007_scaffold11968_1/314-408               UGAUAGCUGUGAAGCGUG.AGGUUGCUGCC.......................CGGC..........AAAAAGAUAA............GCUGA......GGCAG.GU..U.UUC...CGUGGAGCGAAUGUCAA.....G..UUAGGAAAC...............UGGC..............GACAA
SRS017521_Baylor_scaffold_53704/166-72       UGAUAGCUGUGAAGCGUG.AGGUUGCUGCC.......................CGGC..........AAAAAGAUAA............GCUGA......GGCAG.GU..U.UUC...CGUGGAGCGAAUGUCAA.....G..UUAGGAAAC...............UGGC..............GACAA
NLM015_scaffold7043_13/1676-1770             UGAUAGCUGUGAAGCGUG.AGGUUGCUGCC.......................CGGC..........AAAAAGAUAA............GCUGA......GGCAG.GU..U.UUC...CGUGGAGCGAAUGUCAA.....G..UUAGGAAAC...............UGGC..............GACAA
4491420.3_NODE_1923/275-181                  UGAUAGCUGUGAAGCGUG.AGGUUGCUGCC.......................CGGC..........AAAAAGAUAA............GCUGA......GGCAG.GU..U.UUC...CGUGGAGCGAAUGUCAA.....G..UUAGGAAAC...............UGGC..............GACAA
4491479.3_NODE_8774/203259-203353            UGAUAGCUGUGAAGCGUG.AGGUUGCUGCC.......................CGGC..........AAAAAGAUAA............GCUGA......GGCAG.GU..U.UUC...CGUGGAGCGAAUGUCAA.....G..UUAGGAAAC...............UGGC..............GACAA
SRS022713_LANL_scaffold_9359/1239-1145       UGAUAGCUGUGAAGCGUG.AGGUUGCUGCC.......................CGGC..........AAAAAGAUAA............GCUGA......GGCAG.GU..U.UUC...CGUGGAGCGAAUGUCAA.....G..UUAGGAAAC...............UGGC..............GACAA
DLM021_scaffold9512_3/55-149                 UGAUAGCUGUGAAGCGUG.AGGUUGCUGCC.......................CGGC..........AAAAAGAUAA............GCUGA......GGCAG.GU..U.UUC...CGUGGAGCGAAUGUCAA.....G..UUAGGAAAC...............UGGC..............GACAA
SRS014923_WUGC_scaffold_52186/3683-3777      UGAUAGCUGUGAAGCGUG.AGGUUGCUGCC.......................CGGC..........AAAAAGAUAA............GCUGA......GGCAG.GU..U.UUC...CGUGGAGCGAAUGUCAA.....G..UUAGGAAAC...............UGGC..............GACAA
DOM008_scaffold11099_2/379-473               UGAUAGCUGUGAAGCGUG.AGGUUGCUGCC.......................CGGC..........AAAAAGAUAA............GCUGA......GGCAG.GU..U.UUC...CGUGGAGCGAAUGUCAA.....G..UUAGGAAAC...............UGGC..............GACAA
NZ_GL890521.1/333856-333762                  UGAUAGCUGUGAAGCGUG.AGGUUGCUGCC.......................CGGC..........AAAAAGAUAA............GCUGA......GGCAG.GU..U.UUC...CGUGGAGCGAAUGUCAA.....G..UUAGGAAAC...............UGGC..............GACAA
4448814.3_Contig31048/343-437                UGAUAGCUGUGAAGCGUG.AGGUUGCUGCC.......................CGGC..........AAAAAGAUAA............GCUGA......GGCAG.GU..U.UUC...CGUGGAGCGAAUGUCAA.....G..UUAGGAAAC...............UGGC..............GACAA
DLF009_scaffold139_11/490-383                UGAUAGCUGUGAAGCGUG.AGGUUGCUGUC.......................UGAAUUCACCGAACGAAA........GUGAGG.GAAG.CAAA.....GGCAG.GU..U.UUC...CGUGGAGCGAAUGUCAA.....G..UUAGGAAAC...............UGGC..............GACAA
UnmappedStool_Broad_scaffold_696739/332-252  UGAUAGCGUAGAAGCGUG.AGGUUGCUGCAUUGAU.................................................................UGCAG.GU..G.UUC...CGUGGAGCGAAUGUCAA.....G..UUAGGAAAC...............UGGC..............GACAA
4491413.3_NODE_28238/28876-28796             UGAUAGCGUAGAAGCGUG.AGGUUGCUGCAUUGAU.................................................................UGCAG.GU..G.UUC...CGUGGAGCGAAUGUCAA.....G..UUAGGAAAC...............UGGC..............GACAA
NLF013_scaffold9702_5/1227-1147              UGAUAGCGUAGAAGCGUG.AGGUUGCUGCAUUGAU.................................................................UGCAG.GU..G.UUC...CGUGGAGCGAAUGUCAA.....G..UUAGGAAAC...............UGGC..............GACAA
NLF009_scaffold47128_2/415-495               UGAUAGCGUAGAAGCGUG.AGGUUGCUGCAUUGAU.................................................................UGCAG.GU..G.UUC...CGUGGAGCGAAUGUCAA.....G..UUAGGAAAC...............UGGC..............GACAA
scaffold72408_1_MH0058/228-148               UGAUAGCGUAGAAGCGUG.AGGUUGCUGCAUUGAU.................................................................UGCAG.GU..G.UUC...CGUGGAGCGAAUGUCAA.....G..UUAGGAAAC...............UGGC..............GACAA
scaffold14894_1_MH0014/249-168               UGAUAGCGUUGAAGCGUG.AGGUUGCUGCAGAGCAU................................................................UGCAG.GU..U.UUC...CGUGGAGCGAAUGUCAA.....G..UUAGGAAAC...............UGGC..............GACAA
DLM008_scaffold14278_10/4516-4435            UGAUAGCGUUGAAGCGUG.AGGUUGCUGCAGAGCAU................................................................UGCAG.GU..U.UUC...CGUGGAGCGAAUGUCAA.....G..UUAGGAAAC...............UGGC..............GACAA
UnmappedStool_Broad_scaffold_412435/349-268  UGAUAGCGUUGAAGCGUG.AGGUUGCUGCAGAGCAU................................................................UGCAG.GU..U.UUC...CGUGGAGCGAAUGUCAA.....G..UUAGGAAAC...............UGGC..............GACAA
DOM019_C726307_1/271-190                     UGAUAGCGUUGAAGCGUG.AGGUUGCUGCAGAGCAU................................................................UGCAG.GU..U.UUC...CGUGGAGCGAAUGUCAA.....G..UUAGGAAAC...............UGGC..............GACAA
4491417.3_NODE_36334/887-968                 UGAUAGCGUUGAAGCGUG.AGGUUGCUGCAGAGCAU................................................................UGCAG.GU..U.UUC...CGUGGAGCGAAUGUCAA.....G..UUAGGAAAC...............UGGC..............GACAA
NLM026_scaffold36927_9/437-356               UGAUAGCGUUGAAGCGUG.AGGUUGCUGCAGAGCAU................................................................UGCAG.GU..U.UUC...CGUGGAGCGAAUGUCAA.....G..UUAGGAAAC...............UGGC..............GACAA
SRS049164_WUGC_scaffold_63181/252-171        UGAUAGCGUUGAAGCGUG.AGGUUGCUGCAGAGCAU................................................................UGCAG.GU..U.UUC...CGUGGAGCGAAUGUCAA.....G..UUAGGAAAC...............UGGC..............GACAA
DLF012_scaffold4039_3/4877-4957              UGAUAGCGAUGAAGCGUG.AGGUUGCUGCAGAGAU.................................................................UGCAG.GU..U.UUC...CGUGGAGCGAAUGUCAA.....G..UUAAGAAAC...............UGGC..............GACAA
SRS050422_LANL_scaffold_15527/181-101        UGAUAGCGAUGAAGCGCG.AGGUUGCUGCACUAAU.................................................................UGCAG.GU..U.UUC...CGUGGAGCGAAUGUCAA.....G..UUAAGAAAC...............UGGC..............GACAA
4491485.3_NODE_8452/8128-8047                UGAUAGCGUAGAAACGCG.AGGUUGCUGCAUGAAAA................................................................UGCAG.GU..U.UUC...CGUGGAGCGAAUGUCAA.....G..UUAAGAAAC...............UGGC..............GACAA
DOM010_scaffold114_1/76895-76976             UGAUAGCGUAGAAACGCG.AGGUUGCUGCAUGAAAA................................................................UGCAG.GU..U.UUC...CGUGGAGCGAAUGUCAA.....G..UUAAGAAAC...............UGGC..............GACAA
NLF010_scaffold280_62/221-302                UGAUAGCGUAGAAACGCG.AGGUUGCUGCAUGAAAA................................................................UGCAG.GU..U.UUC...CGUGGAGCGAAUGUCAA.....G..UUAAGAAAC...............UGGC..............GACAA
scaffold6333_2_O2.UC-11/2568-2649            UGAUAGCGUAGAAACGCG.AGGUUGCUGCAUGAAAA................................................................UGCAG.GU..U.UUC...CGUGGAGCGAAUGUCAA.....G..UUAAGAAAC...............UGGC..............GACAA
SRS024331_LANL_scaffold_6342/361-280         UGAUAGCGUAGAAACGCG.AGGUUGCUGCAUGAAAA................................................................UGCAG.GU..U.UUC...CGUGGAGCGAAUGUCAA.....G..UUAAGAAAC...............UGGC..............GACAA
4491413.3_NODE_36320/36281-36362             UGAUAGCGUAGAAACGCG.AGGUUGCUGCAUGAAAA................................................................UGCAG.GU..U.UUC...CGUGGAGCGAAUGUCAA.....G..UUAAGAAAC...............UGGC..............GACAA
SRS049164_WUGC_scaffold_48687/416-497        UGAUAGCGUAGAAACGCG.AGGUUGCUGCAUGAAAA................................................................UGCAG.GU..U.UUC...CGUGGAGCGAAUGUCAA.....G..UUAAGAAAC...............UGGC..............GACAA
DOF014_scaffold33897_7/141-222               UGAUAGCGUAGAAACGCG.AGGUUGCUGCAUGAAAA................................................................UGCAG.GU..U.UUC...CGUGGAGCGAAUGUCAA.....G..UUAAGAAAC...............UGGC..............GACAA
DOM024_scaffold8082_9/242-323                UGAUAGCGUAGAAACGCG.AGGUUGCUGCAUGAAAA................................................................UGCAG.GU..U.UUC...CGUGGAGCGAAUGUCAA.....G..UUAAGAAAC...............UGGC..............GACAA
SRS058770_LANL_scaffold_8927/361-280         UGAUAGCGUAGAAACGCG.AGGUUGCUGCAUGAAAA................................................................UGCAG.GU..U.UUC...CGUGGAGCGAAUGUCAA.....G..UUAAGAAAC...............UGGC..............GACAA
4491403.3_NODE_43191/1209-1128               UGAUAGCGUAGAAACGCG.AGGUUGCUGCAUGAAAA................................................................UGCAG.GU..U.UUC...CGUGGAGCGAAUGUCAA.....G..UUAAGAAAC...............UGGC..............GACAA
4491419.3_NODE_20619/4027-4108               UGAUAGCGUAGAAACGCG.AGGUUGCUGCAUGAAAA................................................................UGCAG.GU..U.UUC...CGUGGAGCGAAUGUCAA.....G..UUAAGAAAC...............UGGC..............GACAA
DLM028_scaffold2088_3/11513-11432            UGAUAGCGUAGAAACGCG.AGGUUGCUGCAUGAAAA................................................................UGCAG.GU..U.UUC...CGUGGAGCGAAUGUCAA.....G..UUAAGAAAC...............UGGC..............GACAA
DOM022_scaffold52_3/38941-38860              UGAUAGCGUAGAAACGCG.AGGUUGCUGCAUGAAAA................................................................UGCAG.GU..U.UUC...CGUGGAGCGAAUGUCAA.....G..UUAAGAAAC...............UGGC..............GACAA
NOM002_scaffold8686_2/209-290                UGAUAGCGUAGAAACGCG.AGGUUGCUGCAUGAAAA................................................................UGCAG.GU..U.UUC...CGUGGAGCGAAUGUCAA.....G..UUAAGAAAC...............UGGC..............GACAA
SRS015264_WUGC_scaffold_25881/207-126        UGAUAGCGUAGAAACGCG.AGGUUGCUGCAUGAAAA................................................................UGCAG.GU..U.UUC...CGUGGAGCGAAUGUCAA.....G..UUAAGAAAC...............UGGC..............GACAA
scaffold2311_1_V1.UC-21/204-123              UGAUAGCGUAGAAACGCG.AGGUUGCUGCAUGAAAA................................................................UGCAG.GU..U.UUC...CGUGGAGCGAAUGUCAA.....G..UUAAGAAAC...............UGGC..............GACAA
4491420.3_NODE_8720/93-174                   UGAUAGCGUAGAAACGCG.AGGUUGCUGCAUGAAAA................................................................UGCAG.GU..U.UUC...CGUGGAGCGAAUGUCAA.....G..UUAAGAAAC...............UGGC..............GACAA
DLM020_scaffold4730_1/107388-107307          UGAUAGCGUAGAAACGCG.AGGUUGCUGCAUGAAAA................................................................UGCAG.GU..U.UUC...CGUGGAGCGAAUGUCAA.....G..UUAAGAAAC...............UGGC..............GACAA
DOM018_scaffold13457_5/1831-1750             UGAUAGCGUAGAAACGCG.AGGUUGCUGCAUGAAAA................................................................UGCAG.GU..U.UUC...CGUGGAGCGAAUGUCAA.....G..UUAAGAAAC...............UGGC..............GACAA
NOM022_scaffold18782_6/4188-4269             UGAUAGCGUAGAAACGCG.AGGUUGCUGCAUGAAAA................................................................UGCAG.GU..U.UUC...CGUGGAGCGAAUGUCAA.....G..UUAAGAAAC...............UGGC..............GACAA
NZ_ACFY01000086.1/87520-87601                UGAUAGCGUAGAAACGCG.AGGUUGCUGCAUGAAAA................................................................UGCAG.GU..U.UUC...CGUGGAGCGAAUGUCAA.....G..UUAAGAAAC...............UGGC..............GACAA
scaffold2088_3_MH0067/748-829                UGAUAGCGUAGAAACGCG.AGGUUGCUGCAUGAAAA................................................................UGCAG.GU..U.UUC...CGUGGAGCGAAUGUCAA.....G..UUAAGAAAC...............UGGC..............GACAA
NLF013_scaffold11235_2/33240-33321           UGAUAGCGUAGAAACGUG.AGGUUGCUGCAUUAGAU................................................................UGCAG.GU..U.UUC...CGUGGAGCGAAUGUCAA.....G..UUAAGAAAC...............UGGC..............GACAA
NOM026_scaffold13266_5/2455-2374             UGAUAGCGUAGAAACGUG.AGGUUGCUGCAUUAGAU................................................................UGCAG.GU..U.UUC...CGUGGAGCGAAUGUCAA.....G..UUAAGAAAC...............UGGC..............GACAA
NOM018_C815838_1/251-170                     UGAUAGCGUAGAAACGUG.AGGUUGCUGCAUUAGAU................................................................UGCAG.GU..U.UUC...CGUGGAGCGAAUGUCAA.....G..UUAAGAAAC...............UGGC..............GACAA
NLF002_scaffold7830_8/14588-14669            UGAUAGCGUAGAAACGUG.AGGUUGCUGCAUUAGAU................................................................UGCAG.GU..U.UUC...CGUGGAGCGAAUGUCAA.....G..UUAAGAAAC...............UGGC..............GACAA
longitudinal_461_56/96014-96096              UGAUAGCGUAGAAGCGCG.AGGUUGCUACUUAUAUAU...............................................................AGUAG.GU..U.UUC...CGUGGAGCGAAUGUCAA.....G..UUAGGAAAC...............UGGC..............GACAA
NZ_GL945245.1/74466-74384                    UGAUAGCGUAGAAGCGCG.AGGUUGCUACUUAUAUAU...............................................................AGUAG.GU..U.UUC...CGUGGAGCGAAUGUCAA.....G..UUAGGAAAC...............UGGC..............GACAA
NZ_BAHS01000033.1/7765-7847                  UGAUAGCGUAGAAGCGCG.AGGUUGCUACUUAUAUAU...............................................................AGUAG.GU..U.UUC...CGUGGAGCGAAUGUCAA.....G..UUAGGAAAC...............UGGC..............GACAA
DLF012_scaffold283_15/2596-2678              UGAUAGCGUAGAAGCGCG.AGGUUGCUACUUAUAUAU...............................................................AGUAG.GU..U.UUC...CGUGGAGCGAAUGUCAA.....G..UUAGGAAAC...............UGGC..............GACAA
longitudinal_522_1406/359-441                UGAUAGCGUAGAAGCGCG.AGGUUGCUACUUAUAUAU...............................................................AGUAG.GU..U.UUC...CGUGGAGCGAAUGUCAA.....G..UUAGGAAAC...............UGGC..............GACAA
NZ_DS499705.1/73976-73894                    UGAUAGCGUAGAAGCGCG.AGGUUGCUACUUAUAUAU...............................................................AGUAG.GU..U.UUC...CGUGGAGCGAAUGUCAA.....G..UUAGGAAAC...............UGGC..............GACAA
NZ_BAII02000008.1/178284-178366              UGAUAGCGUAGAAGCGCG.AGGUUGCUACUUAUAUAU...............................................................AGUAG.GU..U.UUC...CGUGGAGCGAAUGUCAA.....G..UUAGGAAAC...............UGGC..............GACAA
NZ_GG657686.1/266696-266777                  UGAUAGCUGUGAAGCGUG.AGGUUGCUGUCCACUGU................................................................GGCAG.GU..U.UUC...CGUGGAGCGAAUGUCAA.....G..UUAGGAAAC...............UGAC..............GACAA
4491487.3_NODE_119164/6041-6130              UGAUAGCUGUGAAGCGUG.AGGUUGCUGUCAUCUGGUAACGAAU........................................................GACAG.GU..U.UUC...CGUGGAGCGAAUGUCAA.....G..UUAGGAAAC...............UGGC..............GACAA
NLF007_scaffold25078_17/2019-1930            UGAUAGCUGUGAAGCGCG.AGGUUGCUGUCAUCUGGUAACGAAU........................................................GACAG.GU..U.UUC...CGUGGAGCGAAUGUCAA.....G..UUAGGAAAC...............UGGC..............GACAA
NZ_GG663523.1/84988-84909                    UGAUAGCUGUGAAGCGUG.AGGUUGCUGUCGUAA..................................................................GACAG.GU..U.UUC...CGUGGAGCGAAUGUCAA.....G..UUAGGAAAC...............UGAC..............GACAA
4491405.3_NODE_49/11944-12023                UGAUAGCUGUGAAGCGUG.AGGUUGCUGUCGUAA..................................................................GACAG.GU..U.UUC...CGUGGAGCGAAUGUCAA.....G..UUAGGAAAC...............UGAC..............GACAA
4491410.3_NODE_58360/14037-14116             UGAUAGCUGUGAAGCGUG.AGGUUGCUGUCGUAA..................................................................GACAG.GU..U.UUC...CGUGGAGCGAAUGUCAA.....G..UUAGGAAAC...............UGAC..............GACAA
scaffold20211_2_MH0025/397-318               UGAUAGCUGUGAAGCGUG.AGGUUGCUGUCGUAA..................................................................GACAG.GU..U.UUC...CGUGGAGCGAAUGUCAA.....G..UUAGGAAAC...............UGAC..............GACAA
4491414.3_NODE_1471/1688-1609                UGAUAGCUGUGAAGCGUG.AGGUUGCUGUCGUAA..................................................................GACAG.GU..U.UUC...CGUGGAGCGAAUGUCAA.....G..UUAGGAAAC...............UGAC..............GACAA
NLM022_scaffold29854_2/26081-26161           UGAUAGCGUAGAAGCGUG.AGGUUGCUGCCGAUAU.................................................................GGCAG.GU..U.UUC...CGUGGAGCGAAUGUCAA.....G..UUAGGAAAC...............UGGC..............GACAA
4491402.3_NODE_2732/220150-220070            UGAUAGCGUAGAAGCGUG.AGGUUGCUGCCGAUAU.................................................................GGCAG.GU..U.UUC...CGUGGAGCGAAUGUCAA.....G..UUAGGAAAC...............UGGC..............GACAA
NLM004_scaffold7074_5/549-629                UGAUAGCGUAGAAGCGUG.AGGUUGCUGCCGAUAU.................................................................GGCAG.GU..U.UUC...CGUGGAGCGAAUGUCAA.....G..UUAGGAAAC...............UGGC..............GACAA
scaffold16680_3_MH0011/648-728               UGAUAGCGUAGAAGCGUG.AGGUUGCUGCCGAUAU.................................................................GGCAG.GU..U.UUC...CGUGGAGCGAAUGUCAA.....G..UUAGGAAAC...............UGGC..............GACAA
NLF005_scaffold18267_1/154-234               UGAUAGCGUAGAAGCGUG.AGGUUGCUGCCGAUAU.................................................................GGCAG.GU..U.UUC...CGUGGAGCGAAUGUCAA.....G..UUAGGAAAC...............UGGC..............GACAA
NOM009_scaffold7774_6/20905-20825            UGAUAGCGUAGAAGCGUG.AGGUUGCUGCCGAUAU.................................................................GGCAG.GU..U.UUC...CGUGGAGCGAAUGUCAA.....G..UUAGGAAAC...............UGGC..............GACAA
DOM003_scaffold19611_1/136-216               UGAUAGCGUAGAAGCGUG.AGGUUGCUGCCGAUAU.................................................................GGCAG.GU..U.UUC...CGUGGAGCGAAUGUCAA.....G..UUAGGAAAC...............UGGC..............GACAA
NLF013_scaffold11475_6/661-741               UGAUAGCGUAGAAGCGUG.AGGUUGCUGCCGAUAU.................................................................GGCAG.GU..U.UUC...CGUGGAGCGAAUGUCAA.....G..UUAGGAAAC...............UGGC..............GACAA
NOM002_scaffold7458_1/147-227                UGAUAGCGUAGAAGCGUG.AGGUUGCUGCCGAUAU.................................................................GGCAG.GU..U.UUC...CGUGGAGCGAAUGUCAA.....G..UUAGGAAAC...............UGGC..............GACAA
SRS022137_WUGC_scaffold_40873/287-207        UGAUAGCGUAGAAGCGUG.AGGUUGCUGCCGAUAU.................................................................GGCAG.GU..U.UUC...CGUGGAGCGAAUGUCAA.....G..UUAGGAAAC...............UGGC..............GACAA
NZ_GG692728.1/64665-64585                    UGAUAGCGUAGAAGCGUG.AGGUUGCUGCCGAUAU.................................................................GGCAG.GU..U.UUC...CGUGGAGCGAAUGUCAA.....G..UUAGGAAAC...............UGGC..............GACAA
4491485.3_NODE_16391/24197-24277             UGAUAGCGUAGAAGCGUG.AGGUUGCUGCCGAUAU.................................................................GGCAG.GU..U.UUC...CGUGGAGCGAAUGUCAA.....G..UUAGGAAAC...............UGGC..............GACAA
NOF005_scaffold5963_8/1692-1612              UGAUAGCGUAGAAGCGUG.AGGUUGCUGCCGAUAU.................................................................GGCAG.GU..U.UUC...CGUGGAGCGAAUGUCAA.....G..UUAGGAAAC...............UGGC..............GACAA
SRS043411_WUGC_scaffold_12982/288-208        UGAUAGCGUAGAAGCGUG.AGGUUGCUGCCGAUAU.................................................................GGCAG.GU..U.UUC...CGUGGAGCGAAUGUCAA.....G..UUAGGAAAC...............UGGC..............GACAA
4491421.3_NODE_11491/13278-13358             UGAUAGCGUAGAAGCGUG.AGGUUGCUGCCGAUAU.................................................................GGCAG.GU..U.UUC...CGUGGAGCGAAUGUCAA.....G..UUAGGAAAC...............UGGC..............GACAA
NOM002_scaffold929_13/1149-1229              UGAUAGCUGUGAAGCGUG.AGGUUGCUGCCCUGAU.................................................................GGCAG.GU..U.UUC...CGUGGAGCGAAUGUCAA.....G..UUAGGAAAC...............UGGC..............GACAA
RUMENNODE_4338772_1/19974-19892              UGAUAGCGGUGAAGCGUG.AGGUUGCUGCCCGCCCGU...............................................................GGCAG.GU..U.UUC...CGUGGAGCGAAUGUCAA.....G..UUAGGAAAC...............UGGC..............GACAA
RUMENNODE_2488056_1/20859-20777              UGAUAGCGGUGAAGCGUG.AGGUUGCUGCCCGCCCGU...............................................................GGCAG.GU..U.UUC...CGUGGAGCGAAUGUCAA.....G..UUAGGAAAC...............UGGC..............GACAA
SRS014923_WUGC_scaffold_57720/163-82         UGAUAGCGUAGAAGCGUG.AGGUUGCUGCCCGCUGU................................................................GGCAG.GU..U.UUC...CGUGGAGCGAAUGUCAA.....G..UUAGGAAAC...............UGGC..............GACAA
scaffold7909_1_MH0081/174-93                 UGAUAGCGUAGAAGCGUG.AGGUUGCUGCCCGCUGU................................................................GGCAG.GU..U.UUC...CGUGGAGCGAAUGUCAA.....G..UUAGGAAAC...............UGGC..............GACAA
4491408.3_NODE_8011/1352-1271                UGAUAGCGUAGAAGCGUG.AGGUUGCUGCCCGCUGU................................................................GGCAG.GU..U.UUC...CGUGGAGCGAAUGUCAA.....G..UUAGGAAAC...............UGGC..............GACAA
IMNBL1_c0000852/20500-20581                  UGAUAGCGUUGAAGCGUG.AGGUUGCUACAUAUUAA................................................................UGUAG.GU..G.UUC...CGUGGAGCGAAUGUCAA.....G..UUAGGAAAC...............UGGC..............GACAA
2227244666/3836-3917                         UGAUAGCAUUGAAGCGUG.AGGUUGCUACAUAUUAG................................................................UGUAG.GU..U.UUC...CGUGGAGCGAAUGUCAA.....G..UUAGGAAAC...............UGGC..............GACAA
BABG01010268.1/446-363                       UGAUAGCGAUGAAACGAG.AGGUUGCUGCUUAUGAUA...............................................................AGCAG.GU..UAUUC...CGCGGAGCGAAUGUCAA.....G..UUAGGAAAC...............UGGC..............GACAA
scaffold7906_1_V1.CD-1/885-802               UGAUAGCGAUGAAACGAG.AGGUUGCUGCUUAUGAUA...............................................................AGCAG.GU..UAUUC...CGCGGAGCGAAUGUCAA.....G..UUAGGAAAC...............UGGC..............GACAA
DLM023_scaffold1754_17/606-523               UGAUAGCGAUGAAACGAG.AGGUUGCUGCUUAUGAUA...............................................................AGCAG.GU..UAUUC...CGCGGAGCGAAUGUCAA.....G..UUAGGAAAC...............UGGC..............GACAA
4491421.3_NODE_79900/381-464                 UGAUAGCGAUGAAACGAG.AGGUUGCUGCUUAUGAUA...............................................................AGCAG.GU..UAUUC...CGCGGAGCGAAUGUCAA.....G..UUAGGAAAC...............UGGC..............GACAA
scaffold17933_1_MH0058/182-99                UGAUAGCGAUGAAACGAG.AGGUUGCUGCUUAUGAUA...............................................................AGCAG.GU..UAUUC...CGCGGAGCGAAUGUCAA.....G..UUAGGAAAC...............UGGC..............GACAA
NZ_KE150017.1/1738715-1738634                UGAUAGCGAUGAAACGUG.AGGUUGCUACUUAUAAU................................................................AGUAG.GU..G.UUC...CGCGGAGCGAAUGUCAA.....G..UUAGGAAAC...............UGGC..............GACAA
SRS057717_LANL_scaffold_6546/2301-2220       UGAUAGCGUUGAAGCGUG.AGGUUGCUACUUAUAAU................................................................AGUAG.GU..G.UUC...CGUGGAGCGAAUGUCAA.....G..UUAGGAAAC...............UGGC..............GACAA
4491482.3_NODE_12049/97-16                   UGAUAGCGUUGAAGCGUG.AGGUUGCUACUUAUAAU................................................................AGUAG.GU..G.UUC...CGUGGAGCGAAUGUCAA.....G..UUAGGAAAC...............UGGC..............GACAA
DOM008_scaffold9546_12/4435-4354             UGAUAGCGUUGAAGCGUG.AGGUUGCUACUUAUAAU................................................................AGUAG.GU..G.UUC...CGUGGAGCGAAUGUCAA.....G..UUAGGAAAC...............UGGC..............GACAA
DOF006_scaffold10319_1/1987-1906             UGAUAGCGUUGAAGCGUG.AGGUUGCUACUUAUAAU................................................................AGUAG.GU..G.UUC...CGUGGAGCGAAUGUCAA.....G..UUAGGAAAC...............UGGC..............GACAA
DOF006_scaffold1788_9/437-518                UGAUAGCGAUGAAGCGUG.AGGUUGCUGCUUAACAU................................................................AGCAG.GU..G.UUC...CGUGGAGCGAAUGUCAA.....G..UUAGGAAAC...............UGGC..............GACAA
NZ_KE150443.1/282818-282899                  UGAUAGCGAUGAAGCGUG.AGGUUGCUGCUUAACAU................................................................AGCAG.GU..G.UUC...CGUGGAGCGAAUGUCAA.....G..UUAGGAAAC...............UGGC..............GACAA
DLF012_scaffold17148_1/413-332               UGAUAGCGAUGAAGCGUG.AGGUUGCUGCUUAACAU................................................................AGCAG.GU..G.UUC...CGUGGAGCGAAUGUCAA.....G..UUAGGAAAC...............UGGC..............GACAA
NZ_KE150436.1/356160-356241                  UGAUAGCGAUGAAGCGUG.AGGUUGCUGCUUAACAU................................................................AGCAG.GU..G.UUC...CGUGGAGCGAAUGUCAA.....G..UUAGGAAAC...............UGGC..............GACAA
NLM027_scaffold221_5/1755-1836               UGAUAGCGAUGAAGCGUG.AGGUUGCUGCUUAACAU................................................................AGCAG.GU..G.UUC...CGUGGAGCGAAUGUCAA.....G..UUAGGAAAC...............UGGC..............GACAA
longitudinal_114_32/33692-33610              UGAUAGCGUUGAAGCGUG.AGGUUGCUGCGUGGAAUU...............................................................AGCAG.GU..U.UUC...CGUGGAGCGAAUGUCAA.....G..UUAGGAAAC...............UGGC..............GACAA
longitudinal_113_28/46667-46585              UGAUAGCGUUGAAGCGUG.AGGUUGCUGCUAGGAAUU...............................................................AGCAG.GU..U.UUC...CGUGGAGCGAAUGUCAA.....G..UUAGGAAAC...............UGGC..............GAAAA
SRS015782_WUGC_scaffold_40849/1056-1138      UGAUAGCGUUGAAGCGUG.AGGUUGCUGCUAGGAAUU...............................................................AGCAG.GU..U.UUC...CGUGGAGCGAAUGUCAA.....G..UUAGGAAAC...............UGGC..............GACAA
NZ_DS264399.1/26108-26190                    UGAUAGCGUUGAAGCGUG.AGGUUGCUGCUAGGAAUU...............................................................AGCAG.GU..U.UUC...CGUGGAGCGAAUGUCAA.....G..UUAGGAAAC...............UGGC..............GACAA
NOM009_scaffold172_2/629-711                 UGAUAGCGUUGAAGCGUG.AGGUUGCUGCUAGGAAUU...............................................................AGCAG.GU..U.UUC...CGUGGAGCGAAUGUCAA.....G..UUAGGAAAC...............UGGC..............GACAA
4491421.3_NODE_115793/3592-3674              UGAUAGCGUUGAAGCGUG.AGGUUGCUGCUAGGAAUU...............................................................AGCAG.GU..U.UUC...CGUGGAGCGAAUGUCAA.....G..UUAGGAAAC...............UGGC..............GACAA
4491417.3_NODE_2013/1426-1344                UGAUAGCGUUGAAGCGUG.AGGUUGCUGCUAGGAAUU...............................................................AGCAG.GU..U.UUC...CGUGGAGCGAAUGUCAA.....G..UUAGGAAAC...............UGGC..............GACAA
NOM029_scaffold8422_1/172-90                 UGAUAGCGUUGAAGCGUG.AGGUUGCUGCUGGAGAUC...............................................................AGCAG.GU..U.UUC...CGUGGAGCGAAUGUCAA.....G..UUAGGAAAC...............UGGC..............GACAA
NLM027_scaffold13626_5/7795-7713             UGAUAGCGUUGAAGCGUG.AGGUUGCUGCUGGAGAUC...............................................................AGCAG.GU..U.UUC...CGUGGAGCGAAUGUCAA.....G..UUAGGAAAC...............UGGC..............GACAA
DLF013_scaffold33304_1/365-283               UGAUAGCGUUGAAGCGUG.AGGUUGCUGCUGGAGAUC...............................................................AGCAG.GU..U.UUC...CGUGGAGCGAAUGUCAA.....G..UUAGGAAAC...............UGGC..............GACAA
DLM009_scaffold5025_4/9759-9841              UGAUAGCGUUGAAGCGUG.AGGUUGCUGCUGGAGAUC...............................................................AGCAG.GU..U.UUC...CGUGGAGCGAAUGUCAA.....G..UUAGGAAAC...............UGGC..............GACAA
DLM012_scaffold1652_10/412-494               UGAUAGCGUUGAAGCGUG.AGGUUGCUGCUGGAGAUC...............................................................AGCAG.GU..U.UUC...CGUGGAGCGAAUGUCAA.....G..UUAGGAAAC...............UGGC..............GACAA
longitudinal_464_28/39026-39108              UGAUAGCGUUGAAGCGUG.AGGUUGCUGCUGGAGAUC...............................................................AGCAG.GU..U.UUC...CGUGGAGCGAAUGUCAA.....G..UUAGGAAAC...............UGGC..............GACAA
NZ_KE384171.1/53064-52982                    UGAUAGCGUUGAAGCGUG.AGGUUGCUGCUGGAGAUC...............................................................AGCAG.GU..U.UUC...CGUGGAGCGAAUGUCAA.....G..UUAGGAAAC...............UGGC..............GACAA
DLM008_scaffold98_16/4788-4708               UGAUAGCUAUGAAGCGUG.AGGUUGCUGCAUUCUA.................................................................UGCAG.GU..U.UUC...CGUGGAGCGAAUGUCAA.....G..UUAGGAAAC...............UGAC..............GACAA
4491403.3_NODE_90116/1091-1011               UGAUAGCUAUGAAGCGUG.AGGUUGCUGCAUUCUA.................................................................UGCAG.GU..U.UUC...CGUGGAGCGAAUGUCAA.....G..UUAGGAAAC...............UGAC..............GACAA
4491482.3_NODE_33763/29992-30072             UGAUAGCUAUGAAGCGUG.AGGUUGCUGCAUUCUA.................................................................UGCAG.GU..U.UUC...CGUGGAGCGAAUGUCAA.....G..UUAGGAAAC...............UGAC..............GACAA
NZ_GL945165.1/181718-181624                  UGAUAGCUGUGAAGCGUG.AGGUUGCUGC.CGA....................GACGA.........AGAA.................UCGUCGAUA....GCAG.GU..U.UUC...CGUGGAGCGAAUGUCAA.....G..UUAGGAAAC...............UGGC..............GACAA
NLF005_scaffold8054_23/240-156               UGAUAGCGAUGAAACGUG.AGGUUGCUGCUUCAGAAUGA.............................................................GGCAG.GU..U.UUC...CGCGGAGCGAAUGUCAA.....G..UUAGGAAAC...............UGGC..............GACAA
scaffold48677_1_MH0016/226-142               UGAUAGCGAUGAAACGUG.AGGUUGCUGCUUCAGAAUGA.............................................................GGCAG.GU..U.UUC...CGCGGAGCGAAUGUCAA.....G..UUAGGAAAC...............UGGC..............GACAA
NOF014_scaffold21218_7/6081-6165             UGAUAGCGAUGAAACGUG.AGGUUGCUGCUUCAGAAUGA.............................................................GGCAG.GU..U.UUC...CGCGGAGCGAAUGUCAA.....G..UUAGGAAAC...............UGGC..............GACAA
UnmappedStool_Broad_scaffold_56426/442-526   UGAUAGCGAUGAAACGUG.AGGUUGCUGCUUCAGAAUGA.............................................................GGCAG.GU..U.UUC...CGCGGAGCGAAUGUCAA.....G..UUAGGAAAC...............UGGC..............GACAA
NOM007_scaffold46220_1/6092-6176             UGAUAGCGAUGAAACGUG.AGGUUGCUGCUUCAGAAUGA.............................................................GGCAG.GU..U.UUC...CGCGGAGCGAAUGUCAA.....G..UUAGGAAAC...............UGGC..............GACAA
SRS015065_WUGC_scaffold_21436/228-144        UGAUAGCGAUGAAACGUG.AGGUUGCUGCUUCAGAAUGA.............................................................GGCAG.GU..U.UUC...CGCGGAGCGAAUGUCAA.....G..UUAGGAAAC...............UGGC..............GACAA
scaffold8950_1_MH0020/182-100                UGAUAGCGUUGAAGCGAG.AGGUUGCUGCCUGAGAAU...............................................................GGCAG.GU..G.UUC...CGUGGAGCGAAUGUCAA.....G..UUAGGAAAC...............UGGC..............GACAA
NLM023_scaffold21939_3/42-124                UGAUAGCGUUGAAACGAG.AGGUUGCUGCCUGAGAAU...............................................................GGCAG.GU..G.UUC...CGUGGAGCGAAUGUCAA.....G..UUAGGAAAC...............UGGC..............GACAA
NOF005_scaffold41945_3/3030-2948             UGAUAGCGUUGAAACGAG.AGGUUGCUGCCUGAGAAU...............................................................GGCAG.GU..G.UUC...CGUGGAGCGAAUGUCAA.....G..UUAGGAAAC...............UGGC..............GACAA
scaffold14387_1_O2.UC-20/183-101             UGAUAGCGUUGAAACGAG.AGGUUGCUGCCUGAGAAU...............................................................GGCAG.GU..G.UUC...CGUGGAGCGAAUGUCAA.....G..UUAGGAAAC...............UGGC..............GACAA
NLM005_scaffold29532_3/939-859               UGAUAGCUGUGAAACGUG.AGGUUGCUGCCUAUGU.................................................................GGCAG.GU..U.UUC...CGUGGAGCGAAUGUCAA.....G..UUAGGAAAC...............UGAC..............GACAA
SRS014979_WUGC_scaffold_17094/219-139        UGAUAGCUGUGAAACGUG.AGGUUGCUGCCUAUGU.................................................................GGCAG.GU..U.UUC...CGUGGAGCGAAUGUCAA.....G..UUAGGAAAC...............UGAC..............GACAA
SRS015854_WUGC_scaffold_21352/218-138        UGAUAGCUGUGAAACGUG.AGGUUGCUGCCUAUGU.................................................................GGCAG.GU..U.UUC...CGUGGAGCGAAUGUCAA.....G..UUAGGAAAC...............UGAC..............GACAA
scaffold11729_1_MH0046/176-96                UGAUAGCUGUGAAACGUG.AGGUUGCUGCCUAUGU.................................................................GGCAG.GU..U.UUC...CGUGGAGCGAAUGUCAA.....G..UUAGGAAAC...............UGAC..............GACAA
4491404.3_NODE_80547/4100-4180               UGAUAGCUGUGAAACGUG.AGGUUGCUGCCUAUGU.................................................................GGCAG.GU..U.UUC...CGUGGAGCGAAUGUCAA.....G..UUAGGAAAC...............UGAC..............GACAA
NLF012_scaffold34222_1/9882-9962             UGAUAGCUGUGAAACGUG.AGGUUGCUGCCUAUGU.................................................................GGCAG.GU..U.UUC...CGUGGAGCGAAUGUCAA.....G..UUAGGAAAC...............UGAC..............GACAA
SRS014613_WUGC_scaffold_19279/219-139        UGAUAGCUGUGAAACGUG.AGGUUGCUGCCUAUGU.................................................................GGCAG.GU..U.UUC...CGUGGAGCGAAUGUCAA.....G..UUAGGAAAC...............UGAC..............GACAA
SRS015663_WUGC_scaffold_14486/205-125        UGAUAGCUGUGAAACGUG.AGGUUGCUGCCUAUGU.................................................................GGCAG.GU..U.UUC...CGUGGAGCGAAUGUCAA.....G..UUAGGAAAC...............UGAC..............GACAA
scaffold3356_1_MH0020/178-98                 UGAUAGCUGUGAAACGUG.AGGUUGCUGCCUAUGU.................................................................GGCAG.GU..U.UUC...CGUGGAGCGAAUGUCAA.....G..UUAGGAAAC...............UGAC..............GACAA
scaffold41365_1_MH0048/215-135               UGAUAGCUGUGAAACGUG.AGGUUGCUGCCUAUGU.................................................................GGCAG.GU..U.UUC...CGUGGAGCGAAUGUCAA.....G..UUAGGAAAC...............UGAC..............GACAA
DOM018_scaffold286_1/8103-8023               UGAUAGCUGUGAAACGUG.AGGUUGCUGCCUAUGU.................................................................GGCAG.GU..U.UUC...CGUGGAGCGAAUGUCAA.....G..UUAGGAAAC...............UGAC..............GACAA
scaffold5676_2_MH0030/2969-3049              UGAUAGCUGUGAAACGUG.AGGUUGCUGCCUAUGU.................................................................GGCAG.GU..U.UUC...CGUGGAGCGAAUGUCAA.....G..UUAGGAAAC...............UGAC..............GACAA
SRS015578_WUGC_scaffold_20977/205-125        UGAUAGCUGUGAAACGUG.AGGUUGCUGCCUAUGU.................................................................GGCAG.GU..U.UUC...CGUGGAGCGAAUGUCAA.....G..UUAGGAAAC...............UGAC..............GACAA
SRS058723_Baylor_scaffold_8787/220-140       UGAUAGCUGUGAAACGUG.AGGUUGCUGCCUAUGU.................................................................GGCAG.GU..U.UUC...CGUGGAGCGAAUGUCAA.....G..UUAGGAAAC...............UGAC..............GACAA
scaffold5589_1_V1.CD-15/176-96               UGAUAGCUGUGAAACGUG.AGGUUGCUGCCUAUGU.................................................................GGCAG.GU..U.UUC...CGUGGAGCGAAUGUCAA.....G..UUAGGAAAC...............UGAC..............GACAA
DLF006_scaffold6164_6/332-252                UGAUAGCUGUGAAACGUG.AGGUUGCUGCCUAUGU.................................................................GGCAG.GU..U.UUC...CGUGGAGCGAAUGUCAA.....G..UUAGGAAAC...............UGAC..............GACAA
SRS011271_WUGC_scaffold_13792/203-123        UGAUAGCUGUGAAACGUG.AGGUUGCUGCCUAUGU.................................................................GGCAG.GU..U.UUC...CGUGGAGCGAAUGUCAA.....G..UUAGGAAAC...............UGAC..............GACAA
SRS015133_WUGC_scaffold_22071/217-137        UGAUAGCUGUGAAACGUG.AGGUUGCUGCCUAUGU.................................................................GGCAG.GU..U.UUC...CGUGGAGCGAAUGUCAA.....G..UUAGGAAAC...............UGAC..............GACAA
SRS050925_LANL_scaffold_18487/178-98         UGAUAGCUGUGAAACGUG.AGGUUGCUGCCUAUGU.................................................................GGCAG.GU..U.UUC...CGUGGAGCGAAUGUCAA.....G..UUAGGAAAC...............UGAC..............GACAA
4491423.3_NODE_31871/887-967                 UGAUAGCUGUGAAACGUG.AGGUUGCUGCCUAUGU.................................................................GGCAG.GU..U.UUC...CGUGGAGCGAAUGUCAA.....G..UUAGGAAAC...............UGAC..............GACAA
NZ_KB850952.1/266489-266409                  UGAUAGCUGUGAAGCGUG.AGGUUGCUGCCCAAGA.................................................................GGCAG.GU..U.UUC...CGUGGAGCGAAUGUCAA.....G..UUAGGAAAC...............UGGC..............GACAA
BABF01000827.1/5585-5665                     UGAUAGCUGUGAAGCGUG.AGGUUGCUGCCCAAGA.................................................................GGCAG.GU..U.UUC...CGUGGAGCGAAUGUCAA.....G..UUAGGAAAC...............UGGC..............GACAA
DLM024_scaffold447_12/10332-10252            UGAUAGCUGUGAAGCGUG.AGGUUGCUGCCCAAGA.................................................................GGCAG.GU..U.UUC...CGUGGAGCGAAUGUCAA.....G..UUAGGAAAC...............UGGC..............GACAA
NZ_CCYG01000030.1/17670-17589                UGAUAGCGAUGAAGCGUG.AGGUUGCUGCCUGAAAG................................................................GGCGG.GU..U.UUC...CGUGGAGCGAAUGUCAA.....G..UUAGGAAAC...............UGAC..............GACAA
NZ_BAIL02000037.1/5849-5930                  UGAUAGCGAUGAAGCGUG.AGGUUGCUGCCUGAAAG................................................................GGCGG.GU..U.UUC...CGUGGAGCGAAUGUCAA.....G..UUAGGAAAC...............UGAC..............GACAA
DLM003_scaffold37465_3/449-368               UGAUAGCGAUGAAGCGUG.AGGUUGCUGCCUGAAAG................................................................GGCGG.GU..U.UUC...CGUGGAGCGAAUGUCAA.....G..UUAGGAAAC...............UGAC..............GACAA
NZ_BAHZ01000017.1/31717-31798                UGAUAGCGAUGAAGCGUG.AGGUUGCUGCCUGAAAG................................................................GGCGG.GU..U.UUC...CGUGGAGCGAAUGUCAA.....G..UUAGGAAAC...............UGAC..............GACAA
NZ_KE150406.1/356926-356845                  UGAUAGCGAUGAAGCGUG.AGGUUGCUGCCUGAAAG................................................................GGCGG.GU..U.UUC...CGUGGAGCGAAUGUCAA.....G..UUAGGAAAC...............UGAC..............GACAA
DLM022_scaffold65033_2/21810-21729           UGAUAGCGAUGAAGCGUG.AGGUUGCUGCCUGAAAG................................................................GGCGG.GU..U.UUC...CGUGGAGCGAAUGUCAA.....G..UUAGGAAAC...............UGAC..............GACAA
NZ_KE159636.1/315368-315449                  UGAUAGCAAUGAAGCGCG.AGGUUGCUGCCUGAUAU................................................................GGCAG.GU..U.UUC...CGUGGAGCGAAUGUCAA.....G..UUAAGAAAC...............UGGC..............GACAA
NZ_GG730310.1/511953-511870                  UGAUAGCGAUGAAGCGUG.AGGUUGCUGCCUGAGAGAU..............................................................GGCAG.GU..U.UUC...CGUGGAGCGAAUGUCAA.....G..UUAGGAAAC...............UGGC..............GACAA
NOM014_scaffold12257_6/214-297               UGAUAGCAAUGAAGCGCG.AGGUUGCUGCCUGAGAGAU..............................................................GGCAG.GU..U.UUC...CGUGGAGCGAAUGUCAA.....G..UUAGGAAAC...............UGGC..............GACAA
4448815.3_Contig39759/335-252                UGAUAGCAAUGAAGCGCG.AGGUUGCUGCCUGAGAGAU..............................................................GGCAG.GU..U.UUC...CGUGGAGCGAAUGUCAA.....G..UUAGGAAAC...............UGGC..............GACAA
NOM004_scaffold1071_29/1697-1780             UGAUAGCAAUGAAGCGCG.AGGUUGCUGCCUGAGAGAU..............................................................GGCAG.GU..U.UUC...CGUGGAGCGAAUGUCAA.....G..UUAGGAAAC...............UGGC..............GACAA
4448817.3_Contig41879/547-630                UGAUAGCAAUGAAGCGCG.AGGUUGCUGCCUGAGAGAU..............................................................GGCAG.GU..U.UUC...CGUGGAGCGAAUGUCAA.....G..UUAGGAAAC...............UGGC..............GACAA
NZ_KE159567.1/201686-201769                  UGAUAGCGAUGAAGCGUG.AGGUUGCUGCCCGAAGAAA..............................................................GGCAG.GU..U.UUC...CGUGGAGCGAAUGUCAA.....G..UUAGGAAAC...............UGGC..............GACAA
SRS014459_WUGC_scaffold_29318/183-101        UGAUAGCUAAGAAGCGUG.AGGUUGCUGCCUGUAAAU...............................................................GGCAG.GU..U.UUC...CGUGGAGCGAAUGUCAA.....G..UUAGGAAAC...............UGGC..............GACAA
scaffold8733_1_MH0068/181-99                 UGAUAGCUAAGAAGCGUG.AGGUUGCUGCCUGUAAAU...............................................................GGCAG.GU..U.UUC...CGUGGAGCGAAUGUCAA.....G..UUAGGAAAC...............UGGC..............GACAA
4448812.3_Contig6350/105-187                 UGAUAGCUAAGAAGCGUG.AGGUUGCUGCCUGUAAAU...............................................................GGCAG.GU..U.UUC...CGUGGAGCGAAUGUCAA.....G..UUAGGAAAC...............UGGC..............GACAA
NC_014376.1/4065824-4065743                  UGAUAGCUGUGAAGCGUG.AGGUUGCUGCUUGUAUA................................................................AGCAG.GU..U.UUC...CGUGGAGCGAAUGUCAA.....G..UUAGGAAAC...............UGGC..............GACAA
4491413.3_NODE_8993/365-282                  UGAUAGCUGUGAAGCGUG.AGGUUGCUGCUUACAAAUU..............................................................AGCAG.GU..U.UUC...CGUGGAGCGAAUGUCAA.....G..UUAGGAAAC...............UGAC..............GACAA
4491487.3_NODE_55596/1190-1107               UGAUAGCUGUGAAGCGUG.AGGUUGCUGCUUACAAAUU..............................................................AGCAG.GU..U.UUC...CGUGGAGCGAAUGUCAA.....G..UUAGGAAAC...............UGAC..............GACAA
DLF014_scaffold222_7/23771-23854             UGAUAGCUGUGAAGCGCG.AGGUUGCUGCUUAUAAAUU..............................................................AGCAG.GU..U.UUC...CGUGGAGCGAAUGUCAA.....G..UUAGGAAAC...............UGAC..............GACAA
NOM016_scaffold10985_7/832-915               UGAUAGCUGUGAAGCGCG.AGGUUGCUGCUUAUAAAUU..............................................................AGCAG.GU..U.UUC...CGUGGAGCGAAUGUCAA.....G..UUAGGAAAC...............UGAC..............GACAA
SRS049164_WUGC_scaffold_55041/222-139        UGAUAGCUGUGAAGCGCG.AGGUUGCUGCUUAUAAAUU..............................................................AGCAG.GU..U.UUC...CGUGGAGCGAAUGUCAA.....G..UUAGGAAAC...............UGAC..............GACAA
DOM012_scaffold51_17/3319-3236               UGAUAGCUGUGAAGCGCG.AGGUUGCUGCUUAUAAAUU..............................................................AGCAG.GU..U.UUC...CGUGGAGCGAAUGUCAA.....G..UUAGGAAAC...............UGAC..............GACAA
DLM002_scaffold16134_2_1/304-221             UGAUAGCUGUGAAGCGCG.AGGUUGCUGCUUAUAAAUU..............................................................AGCAG.GU..U.UUC...CGUGGAGCGAAUGUCAA.....G..UUAGGAAAC...............UGAC..............GACAA
NOM017_scaffold25392_1/61-144                UGAUAGCUGUGAAGCGCG.AGGUUGCUGCUUAUAAAUU..............................................................AGCAG.GU..U.UUC...CGUGGAGCGAAUGUCAA.....G..UUAGGAAAC...............UGAC..............GACAA
BABD01036607.1/431-348                       UGAUAGCUGUGAAGCGCG.AGGUUGCUGCUUAUAAAUU..............................................................AGCAG.GU..U.UUC...CGUGGAGCGAAUGUCAA.....G..UUAGGAAAC...............UGAC..............GACAA
NZ_JH379029.1/49852-49771                    UGAUAGCGUUGAAGCGUG.AGGUUGCCGUCCCUUGU................................................................GGCGG.GU..U.UUC...CGUGGAGCGAAUGUCAA.....G..UUAGGAAAC...............UGGC..............GACAA
NZ_KE159571.1/661657-661740                  UGAUAGCAACGAAGCGAG.AGGUUGCUGCCAAUGGUU...............................................................GGCAG.GU..UUUUC...CGUGGAGCGAAUGUCAA.....G..UUAGGAAAC...............UGGC..............GACAA
NZ_JH376516.1/458908-458824                  UGAUAGCUAUGAAGCGUG.AGGUUGCUGCCUGAAACAG..............................................................GGCAG.GU..U.UUC...CGUGGAGCGAAUGUCAA.....G..UCGAAGAAAC..............UGGC..............GACAA
DLM024_scaffold3420_12/30123-30039           UGAUAGCUAUGAAGCGUG.AGGUUGCUGCCUGAAACAG..............................................................GGCAG.GU..U.UUC...CGUGGAGCGAAUGUCAA.....G..UCGAAGAAAC..............UGGC..............GACAA
RUMENNODE_4202514_70000/73558-73476          UGAUAGCGUAGAUCUGUG.AGGUUGCUGUCGUGUGU................................................................GACAG.GU..U.UUCA..CAGGGAGUAAAUGUCAA.....G..UUAGGAAAC...............UGGC..............GACAA
SRS013818_Baylor_scaffold_51548/1200-1282    UGAUAGCUGUGAAGCGAG.AGGUUGCUGUCUCGAAAG...............................................................AGCAG.GA..G.UUC...CGCGGAGCGAAUGUCAA.....G..UCUCGAUAC...............UGAC..............GACAA
SRS014689_WUGC_scaffold_23083/95-177         UGAUAGCUGUGAAGCGAG.AGGUUGCUGUCUCGAAAG...............................................................AGCAG.GA..G.UUC...CGCGGAGCGAAUGUCAA.....G..UCUCGAUAC...............UGAC..............GACAA
SRS015434_C5946977/1744-1826                 UGAUAGCUGUGAAGCGAG.AGGUUGCUGUCUCGAAAG...............................................................AGCAG.GA..G.UUC...CGCGGAGCGAAUGUCAA.....G..UCUCGAUAC...............UGAC..............GACAA
SRS016342_Baylor_scaffold_32993/182-264      UGAUAGCUGUGAAGCGAG.AGGUUGCUGUCUCGAAAG...............................................................AGCAG.GA..G.UUC...CGCGGAGCGAAUGUCAA.....G..UCUCGAUAC...............UGAC..............GACAA
SRS019022_WUGC_scaffold_7226/36273-36191     UGAUAGCUGUGAAGCGAG.AGGUUGCUGUCUCGAAAG...............................................................AGCAG.GA..G.UUC...CGCGGAGCGAAUGUCAA.....G..UCUCGAUAC...............UGAC..............GACAA
SRS019894_C3850908/182-100                   UGAUAGCUGUGAAGCGAG.AGGUUGCUGUCUCGAAAG...............................................................AGCAG.GA..G.UUC...CGCGGAGCGAAUGUCAA.....G..UCUCGAUAC...............UGAC..............GACAA
SRS022719_LANL_scaffold_10343/154-236        UGAUAGCUGUGAAGCGAG.AGGUUGCUGUCUCGAAAG...............................................................AGCAG.GA..G.UUC...CGCGGAGCGAAUGUCAA.....G..UCUCGAUAC...............UGAC..............GACAA
SRS057692_C2605374/221-139                   UGAUAGCUGUGAAGCGAG.AGGUUGCUGUCUCGAAAG...............................................................AGCAG.GA..G.UUC...CGCGGAGCGAAUGUCAA.....G..UCUCGAUAC...............UGAC..............GACAA
NZ_JH590862.1/265923-265841                  UGAUAGCUGUGAAGCGAG.AGGUUGCUGUCUCGAAAG...............................................................AGCAG.GA..G.UUC...CGCGGAGCGAAUGUCAA.....G..UCUCGAUAC...............UGAC..............GACAA
SRS018443_C3867499/1133-1215                 UGAUAGCUGUGAAGCGAG.AGGUUGCUGUCUCGAAAG...............................................................AGCAG.GA..G.UUC...CGCGGAGCGAAUGUCAA.....G..UCUCGAUAC...............UGAC..............GACAA
SRS013879_C2852050/221-139                   UGAUAGCUGUGAAGCGAG.AGGUUGCUGUCUCGAAAG...............................................................AGCAG.GA..G.UUC...CGCGGAGCGAAUGUCAA.....G..UCUCGAUAC...............UGAC..............GACAA
SRS015644_WUGC_scaffold_48522/920-838        UGAUAGCUGUGAAGCGAG.AGGUUGCUGUCUCGAAAG...............................................................AGCAG.GA..G.UUC...CGCGGAGCGAAUGUCAA.....G..UCUCGAUAC...............UGAC..............GACAA
SRS019219_WUGC_scaffold_28960/350-268        UGAUAGCUGUGAAGCGAG.AGGUUGCUGUCUCGAAAG...............................................................AGCAG.GA..G.UUC...CGCGGAGCGAAUGUCAA.....G..UCUCGAUAC...............UGAC..............GACAA
SRS019974_C3184997/119-201                   UGAUAGCUGUGAAGCGAG.AGGUUGCUGUCUCGAAAG...............................................................AGCAG.GA..G.UUC...CGCGGAGCGAAUGUCAA.....G..UCUCGAUAC...............UGAC..............GACAA
SRS053854_LANL_scaffold_31660/1073-1155      UGAUAGCUGUGAAGCGAG.AGGUUGCUGUCUCGAAAG...............................................................AGCAG.GA..G.UUC...CGCGGAGCGAAUGUCAA.....G..UCUCGAUAC...............UGAC..............GACAA
Palatine_Tonsils_LANL_scaffold_37420/240-322 UGAUAGCUGUGAAGCGAG.AGGUUGCUGUCUCGAAAG...............................................................AGCAG.GA..G.UUC...CGCGGAGCGAAUGUCAA.....G..UCUCGAUAC...............UGAC..............GACAA
SRS016740_Baylor_scaffold_70786/1203-1285    UGAUAGCUGUGAAGCGAG.AGGUUGCUGUCUCGAAAG...............................................................AGCAG.GA..G.UUC...CGCGGAGCGAAUGUCAA.....G..UCUCGAUAC...............UGAC..............GACAA
SRS012279_Baylor_scaffold_39424/2148-2230    UGAUAGCUGUGAAGCGAG.AGGUUGCUGUCUCGAAAG...............................................................AGCAG.GA..G.UUC...CGCGGAGCGAAUGUCAA.....G..UCUCGAUAC...............UGAC..............GACAA
SRS014124_C2616663/366-284                   UGAUAGCUGUGAAGCGAG.AGGUUGCUGUCUCGAAAG...............................................................AGCAG.GA..G.UUC...CGCGGAGCGAAUGUCAA.....G..UCUCGAUAC...............UGAC..............GACAA
SRS015038_WUGC_scaffold_27865/2521-2439      UGAUAGCUGUGAAGCGAG.AGGUUGCUGUCUCGAAAG...............................................................AGCAG.GA..G.UUC...CGCGGAGCGAAUGUCAA.....G..UCUCGAUAC...............UGAC..............GACAA
Buccal_mucosa_LANL_scaffold_1634/150-232     UGAUAGCUGUGAAGCGAG.AGGUUGCUGUCUCGAAAG...............................................................AGCAG.GA..G.UUC...CGCGGAGCGAAUGUCAA.....G..UCUCGAUAC...............UGAC..............GACAA
SRS017439_C3682793/198-116                   UGAUAGCUGUGAAGCGAG.AGGUUGCUGUCUCGAAAG...............................................................AGCAG.GA..G.UUC...CGCGGAGCGAAUGUCAA.....G..UCUCGAUAC...............UGAC..............GACAA
SRS013705_Baylor_scaffold_81679/1216-1134    UGAUAGCUGUGAAGCGAG.AGGUUGCUGUCUCGAAAG...............................................................AGCAG.GA..G.UUC...CGCGGAGCGAAUGUCAA.....G..UCUCGAUAC...............UGAC..............GACAA
SRS020220_C3614164/875-957                   UGAUAGCUGUGAAGCGAG.AGGUUGCUGUCUCGAAAG...............................................................AGCAG.GA..G.UUC...CGCGGAGCGAAUGUCAA.....G..UCUCGAUAC...............UGAC..............GACAA
SRS050669_LANL_scaffold_67916/1577-1495      UGAUAGCUGUGAAGCGAG.AGGUUGCUGUCUCGAAAG...............................................................AGCAG.GA..G.UUC...CGCGGAGCGAAUGUCAA.....G..UCUCGAUAC...............UGAC..............GACAA
SRS058336_LANL_scaffold_62543/1752-1834      UGAUAGCUGUGAAGCGAG.AGGUUGCUGUCUCGAAAG...............................................................AGCAG.GA..G.UUC...CGCGGAGCGAAUGUCAA.....G..UCUCGAUAC...............UGAC..............GACAA
SRS011086_WUGC_scaffold_38837/190-272        UGAUAGCUGUGAAGCGAG.AGGUUGCUGUCUCGAAAG...............................................................AGCAG.GA..G.UUC...CGCGGAGCGAAUGUCAA.....G..UCUCGAUAC...............UGAC..............GACAA
SRS011140_C5153003/1201-1283                 UGAUAGCUGUGAAGCGAG.AGGUUGCUGUCUCGAAAG...............................................................AGCAG.GA..G.UUC...CGCGGAGCGAAUGUCAA.....G..UCUCGAUAC...............UGAC..............GACAA
SRS015395_C2397760/1066-1148                 UGAUAGCUGUGAAGCGAG.AGGUUGCUGUCUCGAAAG...............................................................AGCAG.GA..G.UUC...CGCGGAGCGAAUGUCAA.....G..UCUCGAUAC...............UGAC..............GACAA
SRS016002_WUGC_scaffold_44691/188-106        UGAUAGCUGUGAAGCGAG.AGGUUGCUGUCUCGAAAG...............................................................AGCAG.GA..G.UUC...CGCGGAGCGAAUGUCAA.....G..UCUCGAUAC...............UGAC..............GACAA
SRS019607_C2614074/188-106                   UGAUAGCUGUGAAGCGAG.AGGUUGCUGUCUCGAAAG...............................................................AGCAG.GA..G.UUC...CGCGGAGCGAAUGUCAA.....G..UCUCGAUAC...............UGAC..............GACAA
SRS022536_LANL_scaffold_76935/51-133         UGAUAGCUGUGAAGCGAG.AGGUUGCUGUCUCGAAAG...............................................................AGCAG.GA..G.UUC...CGCGGAGCGAAUGUCAA.....G..UCUCGAUAC...............UGAC..............GACAA
SRS057791_LANL_scaffold_81273/188-106        UGAUAGCUGUGAAGCGAG.AGGUUGCUGUCUCGAAAG...............................................................AGCAG.GA..G.UUC...CGCGGAGCGAAUGUCAA.....G..UCUCGAUAC...............UGAC..............GACAA
SRS043239_WUGC_scaffold_35420/57-139         UGAUAGCUGUGAAGCGAG.AGGUUGCUGUCUCGAAAG...............................................................AGCAG.GA..G.UUC...CGCGGAGCGAAUGUCAA.....G..UCUCGAUAC...............UGAC..............GACAA
NZ_KB822565.1/883766-883673                  UACGAGCGAUGAUACAGA.AGGUUGCGGCA.......................UACAA.........AAUGAG...............UUGUG.......UGCAG.GU..U.UUUC..UGAGGAGCG.AUGUCCA.....G..UUCAAGAAACC.............GGGC..............GACAU
DLM023_scaffold38722_2/555-632               UAGGAGCGAUGAUGCA.G.AGGUUGCCUA.GAGA...................................................................UAGG.GU..U.UUC...UGCGGAGCG.AUGUCCA.....G..UUCAAGAAACC.............GGGC..............GACAA
DLF014_scaffold7481_2/97485-97408            UAGGAGCGAUGAUGCA.G.AGGUUGCCUA.GAGA...................................................................UAGG.GU..U.UUC...UGCGGAGCG.AUGUCCA.....G..UUCAAGAAACC.............GGGC..............GACAA
scaffold1445_7_MH0020/5388-5311              UAGGAGCGAUGAUGCA.G.AGGUUGCCUA.GAGA...................................................................UAGG.GU..U.UUC...UGCGGAGCG.AUGUCCA.....G..UUCAAGAAACC.............GGGC..............GACAA
scaffold50700_6_MH0006/13941-14018           UAGGAGCGAUGAUGCA.G.AGGUUGCCUA.GAGA...................................................................UAGG.GU..U.UUC...UGCGGAGCG.AUGUCCA.....G..UUCAAGAAACC.............GGGC..............GACAA
JGI994J12354_10000791/2007-2104              AGAGAGCGUUGAUUUGAA.AGGUUGCUGUG.......................AUUUCUU.......AAUUAA.............AAGGAAU.......CAAAG.GU..U.UUUU..CAAGGAGCG.AUGUCCA.....G..UUCAUGAAAUG.............GGAC..............GACAA
IMNBL1_c0000388/10662-10755                  AGAGAGCGUUGAUUUGAA.AGGUUGCUUUG.......................AUUUCU........UAAA................AGGAAU.......CAAAG.GU..U.UUUU..CAAGGAGCG.AUGUCCA.....G..UUCAUGAAAUG.............GGAC..............GACAA
JGI994J12354_10000720/21163-21067            AUAGAGUGUUGAGUCGAA.AGGUUGCCGAAA......................ACCUU.........AAAAAUCA.............AGGGU.......UUCGG.GU..UUUUU...CGAGGAGCG.AUGUCCA.....G..UUCAUGAAACC.............GGAC..............GGCAA
2227476835/442-346                           AUAGAGUGUUGAGUCGAA.AGGUUGCCGAAA......................ACCUU.........AAAAAUCA.............AGGGU.......UUCGG.GU..UUUUU...CGAGGAGCG.AUGUCCA.....G..UUCAUGAAACC.............GGAC..............GGCAA
IMNBL1_c0000272/15388-15484                  AUAGAGUGUUGAGUCGAA.AGGUUGCCGAAA......................ACCUU.........AAAAAUCA.............AGGGU.......UUCGG.GU..UUUUU...CGAGGAGCG.AUGUCCA.....G..UUCAUGAAACC.............GGAC..............GGCAA
SRS014459_WUGC_scaffold_61552/3023-2929      AUAGAGUGUUGAUACGGA.AGGUUGC....UGA....................GAGCCG........AAUUGAG.............CGGCUUGAU........G.GU..U.UUUC..CGAGGAGCG.AUGUCCA.....G..UUCAAGAAACC.............GGGC..............GACAA
scaffold26742_2_MH0080/219-125               AUAGAGUGUUGAUACGGA.AGGUUGC....UGA....................GAGCCG........AAUUGAG.............CGGCUUGAU........G.GU..U.UUUC..CGAGGAGCG.AUGUCCA.....G..UUCAAGAAACC.............GGGC..............GACAA
DLM023_scaffold12761_3/988-1082              AUAGAGUGUUGAUACGGA.AGGUUGC....UGA....................GAGCCG........AAUUGAG.............CGGCUUGAU........G.GU..U.UUUC..CGAGGAGCG.AUGUCCA.....G..UUCAAGAAACC.............GGGC..............GACAA
SRS015217_WUGC_scaffold_38672/2002-1908      AUAGAGUGUUGAUACGGA.AGGUUGCUGAU.......................GGCCG.........AAUUGAG..............CGGCUUG.....AU..G.GU..U.UUUC..CGAGGAGCG.AUGUCCA.....G..UUCAAGAAACC.............GGGC..............GACAA
SRS015264_WUGC_scaffold_39672/16092-15998    AUAGAGUGUUGAUACGGA.AGGUUGCUGAG.......................AGCCG.........AAUUGAG..............CGGCU.......UGAAG.GU..U.UUUC..CGAGGAGCG.AUGUCCA.....G..UUCAAGAAACC.............GGGC..............GACAA
NC_015275.1/3861759-3861678                  UGAGAACUAUGAUCCAGG.AGGUUACGCAUCGCA..................................................................AGAUG.GA..U.UUC...UGGGGAGCGAAUGUCAG.....G..UU.CAAGAAACCA............GGC..............GGCAG
#=GC SS_cons                                 .............<<<-<.<<<---<<<<<.......................<<<<<<<<<<<<<<............>>>>>>>>>>>>>>.......>>>>>.--..>.>>>...>>>,,,,,,,,<<<<...--..<..<<<.............__..__..>>>>..............>>>>.
//
