# Supplementary material for: Discovery of 20 novel ribosomal leader candidates in bacteria and archaea
Source: BMC Microbiol. 2020 May 24;20:130. doi: 10.1186/s12866-020-01823-6 (PMC7247131; doi:10.1186/s12866-020-01823-6)
Supplement: Supplementary file 4 — Additional file 4. Archive of machine-readable alignments for all r-leader motifs that include only nucleotides within the predicted motifs, and do not include any metadata. The alignments are appropriate for tasks such as performing homology searches or re-analysis of our predicted secondary structures. The alignments are stored in Stockholm format. [file 12866_2020_1823_MOESM4_ESM.zip › sto-just-motif/S15-Flavobacteria.sto]

# STOCKHOLM 1.0
#=GF ID S15-Flavobacteria
#=GF ORIGINAL_MOTIF 68	1548	0	0	refseq	25	bacteroid	jeremy	s45_55S100O5Min3	cmfinder		end
NZ_APLF01000002.1/80877-80813                 UACUU.UUGCACAAU............UGAAUAG...........AAAAC.................CUAUUCU......................................AGC.AUAAA.AAUUAUU...GA.AA..CAAUAUUGGCAUG
P_2C_Liq_1_UnCty_1066413/280-216              UACUU.UUGCACGAU............UGAAUAG...........AAAAC.................CUAUUCU......................................AGC.AUAAA.AAUUAUU...GA.AA..CAAUAUUGGCAUG
SL_9KL_010_SED_10540992/126-190               UACUU.UUGCGCCAU............UAAAUAGA..........AAA..................UCUAUUUU......................................AGC.AUAAA.AAUUAUU...GA.AA..UAAUAUUGGCAUG
JGI11876J14442_10000003/205280-205344         UACUU.UUGCACGAU............CGAAUAG...........AAAAA.................CUAUUCU......................................CGC.AUAAA.AAUUAUU...GA.AA..UAAUAUUGGCAUG
NC_018721.1/147626-147690                     UACUU.UUGCACGAU............UGAAUAGA..........AAA..................UCUAUUUU......................................AGC.AUAAA.AAUUAUU...GA.AA..UAAUAUUGGCAUG
NZ_KB905343.1/600481-600417                   UACUU.UUGCAGGAU............UGAAUAGA..........AAA..................UCUAUUCU......................................AGC.AUAAA.AAUUAUU...GA.AA..UAAUAUUGGCAUG
JGI1221J11331_1000106/12367-12303             UACUU.UUGCAGGAU............UGAAUAGA..........AAA..................UCUAUUUU......................................AGC.AUAAA.AAUUAUU...GA.AA..UAAUAUUGGCAUG
P_1C_Liq_1_UnCty_1089716/107-43               UACUU.UUGCACGAU............CGAAUAGA..........AAA..................UCUAUUCU......................................AGC.AUAAA.AAUUAUU...GA.AA..UAAUAUUGGCAUG
P_1C_Liq_3_UnCty_1064543/231-167              UACUU.UUGCACGAU............UGAAUAGA..........AAA..................UCUAUUCU......................................CGC.AUAAA.AAUUAUU...GA.AA..UAAUAUUGGCAUG
P_1C_Liq_1_UnCty_1008265/1415-1479            UACUU.UUGCACGAU............UGAAUAGA..........AAA..................UCUAUUCU......................................CGC.AUAAA.AAUUAUU...GA.AA..UAAUAUUGGCAUG
P_2C_Liq_1_UnCty_1170116/90-154               UACUU.UUGCACGAU............UGAAUAGA..........AAA..................UCUAUUCU......................................CGC.AUAAA.AAUUAUU...GA.AA..UAAUAUUGGCAUG
NZ_CM001437.1/1513261-1513195                 UAACU.UUGCAAUU.............GAAUUUUAG.........AGAA................CUAGAAUUC.....................................GUAC.AUAAA.AAUCAU....UA.AA..GAAUAUUGGCAUG
JGI20156J14371_10110659/680-612               UAUCU.UUGCGCCU.............CGGUUGCUGA........AAGG...............UCAG.GACCA......................................UAC.AUAAA.AAUUAUU...UAAAU..AAAUAUUCGAAUG
JGI20160J14292_10230840/25-93                 UAUCU.UUGCGCCU.............CGGUUGCUGA........AAGG...............UCAG.GACCA......................................UAC.AUAAA.AAUUAUU...UAAAU..AAAUAUUCGAAUG
JGI20155J14468_10405117/344-276               UAUCU.UUGCGCCU.............CGGUUGCUGA........AAGG...............UCAG.GACCA......................................UAC.AUAAA.AAUUAUU...UAAAU..AAAUAUUCGAAUG
JGI20159J14440_10135058/106-174               UAUCU.UUGCGCCU.............CGGUAACUGA........AAGG...............UCAGG.ACCA......................................UAC.AUAAA.AAUUAUU...UAAAU..AAAUAUUCGAAUG
JGI20155J14468_10023041/280-212               UAUCU.UUGCGCCU.............CGGUAACUGA........AAGG...............UCAGG.ACCA......................................UAC.AUAAA.AAUUAUU...UAAAU..AAAUAUUCGAAUG
CAM_READ_0235006571/166-99                    UACCU.UUGCGGUCCC...........UUUAGACGC.........UUA.................GCGUUGAAU......................................GGC.AUAAC.AAUCAUU...GA.AA..CAAUAUUGGAAUG
3300001592_10000361/46071-46015               UAGUU.UUGCCACCU............UA................AAU........................UA...................................UCAUAC.AUAAU.AAACAUU...UAAAA..CAAUUUUGGCAUG
P_2C_Liq_1_UnCty_1027718/347-414              UAUAU.UUGCACCG.............CAAAAAGGA.........GUG.................UCCUUUUUG.....................................AUAC.AUAAC.AAUCAUU...UAUAG..AAAUAUUAGCAUG
NC_016001.1/1162758-1162692                   UAAAU.UUGCACCG.............UC.UUACA..........AAAGC................UGUAAUGA....................................CAUAC.AUAAG.AAUUAUU...AA.AU..AAAUAUUGGAAUG
JGI25922J50271_10000339/8516-8450             UACCU.UUGCACCGU............CUUACAAA..........AAG..................UUUGUAGG.....................................CUAC.AUAAU.AAUUAUU...UUUAU..CAAUAUUGGCAUG
JGI25921J50272_10046219/307-241               UACCU.UUGCACCGU............CUUACAAA..........AAG..................UUUGUAGG.....................................CUAC.AUAAU.AAUUAUU...UUUAU..CAAUAUUGGCAUG
soil_XZS65148_x1/304-236                      UACCU.UUGCACCG.............UCUAAACGAA........AAG................UUCGU..GGC...................................GACUAC.AUAAU.AAACAUU...UA.AA..UAAUUUUAGCAUG
BS_KBA_SWE21_205m_10189866/318-376            UAUCU.UUGCAGCC.............GAUU..............UAAA.....................AAUC.....................................GUAC.AUAAC.AAACAUU...AAAAA..CAAUUUUGGCAUG
CEUB01052019.1/160-227                        UAUAU.UUGCGCCU.............CUGUUUA...........UAACAGAU..............UAAAUUG......................................UAC.AUAAU.AAUUAUU...UAAAA..CAAUGUUUGAAUG
CEOP01451304.1/607-674                        UAUAU.UUGCGCCU.............CUGUUUA...........UAACAGAU..............UAAAUUG......................................UAC.AUAAU.AAUUAUU...UAAAA..CAAUGUUUGAAUG
CETG01141171.1/474-541                        UAUAU.UUGCGCCU.............CUGUUUA...........UAACAGAU..............UAAAUUG......................................UAC.AUAAU.AAUUAUU...UAAAA..CAAUGUUUGAAUG
CETM01278025.1/477-544                        UAUAU.UUGCGCCU.............CUGUUUA...........UAACAGAU..............UAAAUUG......................................UAC.AUAAU.AAUUAUU...UAAAA..CAAUGUUUGAAUG
NZ_AFPK01000014.1/150749-150814               UAUCU.UUGCCGUCC............GAUUACC...........AAAGA.................GGUAAUU......................................UGC.AUUAU.AAUUAUU...UACAA..AAAUAUUAGUAUG
CEOM01058151.1/607-540                        UAUAU.UUGCCCUC.............AAUUCUGA..........GAA..................UCAGAGUU...................................GCCUAC.AUAAA.AAUUAUU...UAAAU..AAAUAUUGGAAUG
JGI25913J50563_1244176/71-137                 UAUAU.UUGCACCG.............UCUAAUUAA.........AAG.................UUAAUUAGG.....................................CUAC.AUAAG.AAUCAUU...UU.AA..CAAUAUUGGCAUG
CETR01087310.1/18809-18745                    UAUCU.UUGCCGGCU............CAACGGG...........AAAAC.................CCCGUUA......................................UAC.AUAAA.AACUAUU...UA.AA..UAAUAUUGGCAUG
CEVQ01101129.1/770-834                        UAUCU.UUGCCGGCU............CAACGGG...........AAAAC.................CCCGUUA......................................UAC.AUAAA.AACUAUU...UA.AA..UAAUAUUGGCAUG
JGI20154J14316_10054052/581-522               UAUCU.UUGCCAUC.............GCU...............UUAAUU....................AGC...................................GAAUAC.AUAAC.AAUCAUU...GA.AA..UAAUAUUAGCAUG
JGI20157J14317_10003423/3710-3651             UAUCU.UUGCCAUC.............GCU...............UUAAUU....................AGC...................................GAAUAC.AUAAC.AAUCAUU...GA.AA..UAAUAUUAGCAUG
DelMOSum2010_c10728123/223-164                UAUCU.UUGCCAUC.............GCU...............UUAAUU....................AGC...................................GAAUAC.AUAAC.AAUCAUU...GA.AA..UAAUAUUAGCAUG
JCVI_SCAF_1096627992251/1032-1089             UAUCU..UGCAGC..............GCU...............UUAAUU....................AGC...................................CAAUAC.AUAAU.AAUCAUU...GA.AA..UAAUAUUUGCAUG
2236876001_130459/242-300                     UAUCU.UUGCAGC..............GCU...............UUAAUU....................AGC...................................CAAUAC.AUAAC.AAUCAUU...GA.AA..UAAUAUUAGCAUG
DelMOSum2010_c10011046/5729-5669              UAUAU.UUGCCA...............UCGCU.............UUAAUU..................AGCGA....................................AAUAC.AUAAC.AAUCAUU...GA.AA..UAAUAUUAGCAUG
DelMOSum2011_c10604815/74-14                  UAUAU.UUGCCA...............UCGCU.............UUAAUU..................AGCGA....................................AAUAC.AUAAC.AAUCAUU...GA.AA..UAAUAUUAGCAUG
JGI24723J26617_10012210/2791-2732             UACAU.UUGCAGCC.............UU................AAAUUUAA...................AA....................................CAUAC.AUAAU.AAACAUU...AAAAA..CAAUUUUAGCAUG
JGI25925J51416_10027951/789-854               UACCU.UUGCCCCG.............UC.AGUGAA.........AAG.................UUCACUUGA.....................................CUAC.AUAAU.AAUUAUU...UU.AA..CAAUAUUGGAAUG
NZ_JPFK01000007.1/20817-20726                 UAUAU.UUGCCGC..............UUGAAAG...........AAAGC.................CUUUCAAAAAAAAAAUGCCCA...AUUAGUAC...UGGGC...UGUAC.AUAAC.AAUCAUU...UA.UA..CAAUAUUAGCAUG
CERM01235517.1/1791-1859                      UAUAU.UUGGCCCC.............UUAAUUGCG.........AUAAA...............CGCUAUUAA.....................................CCGC.AUAAA.AAUUAUU...UA.AA..UAAUAUUGGAAUG
M3P_c10006697/1022-954                        UAUCU.UUGCACCG.............UCUUUGUAAA........AAG................UUUACCCAGA.....................................CUAC.AUAAU.GAUCAUU...CA.AG..CAAUAUUGGCAUG
JGI25913J50563_1345866/57-125                 UAUCU.UUGCACCG.............UCUUUGUAAA........AAG................UUUACCCAGA.....................................CUAC.AUAAU.GAUCAUU...CA.AG..CAAUAUUGGCAUG
_GVICOHK01AKHQ1/147-215                       UAUCU.UUGCACCG.............UCUUUGUAAA........AAG................UUUACCCAGA.....................................CUAC.AUAAU.GAUCAUU...CA.AG..CAAUAUUGGCAUG
GXP7IEG01BCPE8/165-233                        UAUCU.UUGCACCG.............UCUUUGUAAA........AAG................UUUACCCAGG.....................................CUAC.AUAAU.GAUCAUU...CA.AG..UAAUAUUGGCAUG
TFO_HY__Contig_16695/374-310                  UAUCU.UUGCAGCG.............UUCUUUCA..........CGG..................UGAAAGAC.....................................GUAC.AUAAU.AAUCAUU...GA.AA..UAAUAUUUGCAUG
ATED1026_F5B15RW02JR6D3/134-198               UACAU.UUGCACAG.............AAUUUU............UCAAUUC................AAAAAC.....................................AUAC.AUAAC.AAUCAUU...UA.AA..UAAUAUUAGCAUG
JGI20157J14317_10000285/5024-5082             UAUAU.UUGCACCGC............UU................UAAUUAGC...................AA.....................................CUAC.AUAAC.AAUCAUU...GA.AA..UAAUAUUAGCAUG
SA_S1_NOR08_45m_c10119203/441-384             UAUCU.UUGCACCG.............UCG...............AAACA.....................CGG.....................................CUAC.AUAAA.AAUUAUU...UAAAA..CAAUAUUCGAAUG
20090826-Illumina_contig28958/458-392         UACUU.UUGCACUC.............UCGCAACGA.........AAA.................UCGUAGCGA.....................................AUAC.AUAAA.AAUUAUU...UU.AA..UAAUAUUGGCAUG
NZ_AVFO01000002.1/264122-264190               UACCU.UUGCACCA.............CGUUUUAGG.........AUAAA...............CCUAU..CG...................................CGCUAC.AUAAU.AAUCAUU...UA.AA..GAAUAUUAGCAUG
NZ_AVBI01000015.1/13067-12999                 UACCU.UUGCACCA.............CGUUUUAGG.........ACAAA...............CCUA..UUG...................................CGCUAC.AUAAU.AAUCAUU...UA.AA..GGAUAUUAGCAUG
CESA01099157.1/266-332                        UAUAU.UUGCCACU.............UGAUUGU...........CUCAA.................AAAAUUG....................................AUUAC.AUAAA.AAUUAUU...UAAAG..AAAUAUUGGAAUG
CESN01196738.1/1485-1551                      UAUAU.UUGCCACU.............UGAUUGUU..........UCA..................AAAAAUUG....................................AUUAC.AUAAA.AAUUAUU...UAAAG..AAAUAUUGGAAUG
CESP01155747.1/1403-1469                      UAUAU.UUGCCACU.............UGAUUGUU..........UCA..................AAAAAUUG....................................AUUAC.AUAAA.AAUUAUU...UAAAG..AAAUAUUGGAAUG
CEVS01034257.1/7704-7638                      UAUAU.UUGCCACU.............UGAUUGUU..........UCA..................AAAAAUUG....................................AUUAC.AUAAA.AAUUAUU...UAAAG..AAAUAUUGGAAUG
LBBO01003853.1/546-600                        UACAU.UUGCAGCCAUAAAAUCA.........................................................................................UAC.AUAAC.AAACAUU...UAAAA..UAAUUUUAGCAUG
JGI20157J14317_10520585/115-48                UAUUU.UUGCAUCC.............GAAUUAUG..........AUAAA................CAUAAUUC.....................................AUAC.AUAAA.AAUCAUU...UACAA..AAAUAUUAGCAUG
JGI20152J14361_10102081/445-512               UAUUU.UUGCAUCC.............GAAUUAUG..........AUAAA................CAUAAUUC.....................................AUAC.AUAAA.AAUCAUU...UACAA..AAAUAUUAGCAUG
JGI20154J14316_10389205/184-251               UAUUU.UUGCAUCC.............GAAUUAUG..........AUAAA................CAUAAUUC.....................................AUAC.AUAAA.AAUCAUU...UACAA..AAAUAUUAGCAUG
JGI20153J14295_10154293/431-498               UAUUU.UUGCAUCC.............GAAUUAUG..........AUAAA................CAUAAUUC.....................................AUAC.AUAAA.AAUCAUU...UACAA..AAAUAUUAGCAUG
DelMOSum2010_c10048941/1015-948               UAUUU.UUGCACCC.............GAAUUAUG..........AUACA................CAUAAUUC.....................................AUAC.AUAAA.AAUCAUU...UACAA..AAAUAUUAGCAUG
JGI20152J14361_10018736/1929-1996             UAUUU.UUGCACCC.............GAAUUAUG..........AUACA................CAUAAUUC.....................................AUAC.AUAAA.AAUCAUU...UACAA..AAAUAUUAGCAUG
DelMOSum2011_c10028302/2345-2278              UAUUU.UUGCACCC.............GAAUUAUG..........AUAGA................CAUAAUUC.....................................AUAC.AUAAA.AAUCAUU...UACAA..AAAUAUUAGCAUG
JGI20152J14361_10074584/336-269               UAUUU.UUGCACCC.............GAAUUAUG..........AUAGA................CAUAAUUC.....................................AUAC.AUAAA.AAUCAUU...UACAA..AAAUAUUAGCAUG
JCVI_SCAF_1096626866200/228-161               UAUUU.UUGCACUC.............GAAUUAUG..........AUAGA................CAUGAUUC.....................................AUAC.AUAAA.AAUCAUU...UACAA..AAAUAUUAGCAUG
2236876010_0476296/34-101                     UAUUU.UUGCACUC.............GAAUUAUG..........AUAGA................CAUGAUUC.....................................AUAC.AUAAA.AAUCAUU...UACAA..AAAUAUUAGCAUG
DelMOSum2010_c10114672/927-860                UAUUU.UUGCACUC.............GAAUUAUG..........AUAGA................CAUGAUUC.....................................AUAC.AUAAA.AAUCAUU...UACAA..AAAUAUUAGCAUG
JGI20152J14361_10042016/1197-1264             UAUUU.UUGCACUC.............GAAUUAUG..........AUAGA................CAUGAUUC.....................................AUAC.AUAAA.AAUCAUU...UACAA..AAAUAUUAGCAUG
JGI20153J14295_10052012/1350-1417             UAUUU.UUGCACUC.............GAAUUAUG..........AUAGA................CAUGAUUC.....................................AUAC.AUAAA.AAUCAUU...UACAA..AAAUAUUAGCAUG
PML_READ_00443584/242-175                     UAUUU.UUGCACUC.............GAAUUAUG..........AUAGA................CAUGAUUC.....................................AUAC.AUAAA.AAUCAUU...UACAA..AAAUAUUAGCAUG
PML_READ_00298684/75-143                      UAUUU.UUGCACUC.............GAAUUAUG..........AUAGA................CAUGAUUC.....................................AUACUAUAAA.AAUCAUU...UACAA..AAAUAUUAGCAUG
CESE01042213.1/314-247                        UAUUU.UUGCACCC.............GAAUUAUG..........AUAGA................CAUGAUUC.....................................AUAC.AUAAA.AAUCAUU...UACAA..AAAUAUUAGCAUG
CESJ01033522.1/13583-13650                    UAUUU.UUGCACCC.............GAAUUAUG..........AUAGA................CAUGAUUC.....................................AUAC.AUAAA.AAUCAUU...UACAA..AAAUAUUAGCAUG
CEST01015177.1/5814-5881                      UAUUU.UUGCACCC.............GAAUUAUG..........AUAGA................CAUGAUUC.....................................AUAC.AUAAA.AAUCAUU...UACAA..AAAUAUUAGCAUG
CESU01002158.1/2307-2240                      UAUUU.UUGCACCC.............GAAUUAUG..........AUAGA................CAUGAUUC.....................................AUAC.AUAAA.AAUCAUU...UACAA..AAAUAUUAGCAUG
JGI20152J14361_10001968/123-56                UAUUU.UUGCACCC.............GAAUUAUGA.........UGG.................UCAUGAUUC.....................................AUAC.AUAAA.AAUCAUU...UACAA..AAAUAUUAGCAUG
JGI20154J14316_10153966/465-398               UAUUU.UUGCACCC.............GAAUUAUGA.........UGG.................UCAUGAUUC.....................................AUAC.AUAAA.AAUCAUU...UACAA..AAAUAUUAGCAUG
JGI20153J14295_10006772/4012-3945             UAUUU.UUGCACCC.............GAAUUAUGA.........UGG.................UCAUGAUUC.....................................AUAC.AUAAA.AAUCAUU...UACAA..AAAUAUUAGCAUG
CERM01030429.1/985-918                        UAUUU.UUGCACCC.............GAAUUAUGA.........UGG.................UCAUGAUUC.....................................AUAC.AUAAA.AAUCAUU...UACAA..AAAUAUUAGCAUG
CESE01041678.1/313-247                        UAUUU.UUGCAGCC.............GAAUUACA..........ACACA................UGUAGUUC.....................................AUAC.AUAAA.AAUCAUU...UA.UA..AAAUAUUAGCAUG
CEST01086311.1/5957-6023                      UAUUU.UUGCAGCC.............GAAUUACA..........ACACA................UGUAGUUC.....................................AUAC.AUAAA.AAUCAUU...UA.UA..AAAUAUUAGCAUG
CEQA01115990.1/458-525                        UAUUU.UUGCAGCC.............GUAUUCCG..........AAAGA................CGGAACAC.....................................AUAC.AUAAC.AAUUAUU...UACAU..AAAUAUUAGCAUG
TahiMoana_1000156/8657-8590                   UAUUU.UUGCAGCC.............GUAUUCCG..........AAAGA................CGGAACAC.....................................AUAC.AUAAC.AAUUAUU...UACAU..AAAUAUUAGCAUG
JGI24723J26617_10000024/87111-87044           UACUU.UUGCGCCC.............GUAUUACGA.........UAG.................UCGUAGUAC.....................................AUAC.AUAAC.AAUCAUU...UACAC..AAAUAUUAGCAUG
CENR01073469.1/3738-3671                      UAUUU.UUGCGCCC.............GUAUUACG..........AUAGC................CGUAGUAC.....................................AUAC.AUAAC.AAUCAUU...UACAU..AAAUAUUAGCAUG
CENX01105912.1/734-680                        UAUAU.UUGCACGC.............GG................UUUA.......................CC.....................................AUAC.AUAAU.AAUCAUU...AAAAU..UAAUAUUUGCAUG
CEOF01208035.1/315-261                        UAUAU.UUGCACGC.............GG................UUUA.......................CC.....................................AUAC.AUAAU.AAUCAUU...AAAAU..UAAUAUUUGCAUG
P_1C_Liq_1_UnCty_1000027/17086-17028          UAUCU.UUGCUGCC.............GUGC..............AAUGAG...................GCAC.....................................AUAC.AUAAA.AAUCAU....UA.UA..AAAUAUUGGCAUG
P_2C_Liq_1_UnCty_1195289/93-151               UAUCU.UUGCUGCC.............GUGC..............AAUGAG...................GCAC.....................................AUAC.AUAAA.AAUCAU....UA.UA..AAAUAUUGGCAUG
JCVI_SCAF_1101667010888/552-612               UAUAU.UUGAAGU..............UCGUU.............AAAU....................AACGA....................................AAUAC.AUAAU.AAUCAUU...AAAAU..UAAUAUUGGCAUG
CERI01036223.1/4293-4241                      UAUAU.UCGCAGCUAUAAAAA...........................................................................................UGC.AUAAA.AAUUAUU...AAAAU..UAAUAUUGGCAUG
CENP01014601.1/918-969                        UAUAU.UUGCGGGUAUAAAA............................................................................................UGC.AUAAA.AAUUAUU...AAAAU..UAAUAUUGGCAUG
CEOK01358130.1/1063-1114                      UAUAU.UUGCGGGUAUAAAA............................................................................................UGC.AUAAA.AAUUAUU...AAAAU..UAAUAUUGGCAUG
CETK01306832.1/576-524                        UAUAU.UUGCGACUAUAAAAA...........................................................................................UGC.AUAAA.AAUUAUU...AAAAU..UAAUAUUGGCAUG
CESW01023746.1/683-736                        UAUAU.UUGCAACUAUCAAAAA..........................................................................................UAC.AUAAA.AAUUAUU...AAAAU..UAAUAUUGGCAUG
CESP01265619.1/546-598                        UAUAU.UUGCGACUAUCAAAA...........................................................................................UAC.AUAAA.AAUUAUU...AAAAU..UAAUAUUGGCAUG
NZ_BAEX01000001.1/19959-20024                 UACCU.UUGCAUCG.............AAUUAUAG..........AAGUA................CUAUGAUU.....................................CUGC.AUAAA.AAUCAU....UA.AA..UAAUAUUGGCAUG
CESJ01281228.1/803-743                        UACCU.UUGCGCACUU...........AAAU..............UAAAAC...................GUUU......................................UAC.AUAAC.AAUCAUU...CA.AG..UAAUAUUGGCAUG
SA_S1_NOR05_45m_c10263701/212-278             UAUCU.UUGCCGCC.............UUGAU.C...........AUGAA.................GUAUCAA.....................................GUAC.AUAAA.AAUUAUU...AAAAAAUUAAUGUUAGCAUG
SA_S1_NOR08_45m_c10224370/426-492             UAUCU.UUGCCGCC.............UUGAU.C...........AUGAA.................GUAUCAA.....................................GUAC.AUAAA.AAUUAUU...AAAAAAUUAAUGUUAGCAUG
SA_S1_NOR05_45m_c10350149/212-278             UAUCU.UUGCCGCC.............UUGAU.C...........AUGAA.................GCAUCAA.....................................GUAC.AUAAA.AAUUAUU...AAAAAAUUAAUGUUAGCAUG
SA_S1_NOR08_45m_c10075071/209-275             UAUCU.UUGCCGCC.............UUGAU.C...........AUGAA.................GCAUCAA.....................................GUAC.AUAAA.AAUUAUU...AAAAAAUUAAUGUUAGCAUG
SA_S2_NOR15_50m_c10328732/371-437             UAUCU.UUGCCGCC.............UUGAU.C...........AUGAA.................GCAUCAA.....................................GUAC.AUAAA.AAUUAUU...AAAAAAUUAAUGUUAGCAUG
P_2C_Liq_1_UnCty_1015831/1190-1252            UAAUU.UUGCAAGC.............UGAUAGA...........AAA...................UCUAUCU.....................................GUAC.AUAAU.AAUCAUU...GA.AC..CAAUAUUGGCAUG
NZ_BBMM01000004.1/180573-180485               UAUCU.UUGCAGC..............CACUUUAAGA........AGAAA..............UCUUAUCGUGAA.......GUCAG...AUCAU......CUGAC....GUAC.AUAAU.AUUCAUU..AUAAAA..UAAUUUUGGCAUG
NZ_BBNT01000011.1/28548-28460                 UAUCU.UUGCAGC..............CACUUUAAGA........AGAAA..............UCUUAUCGUGAA.......GUCAG...AUCAU......CUGAC....GUAC.AUAAU.AUUCAUU..AUAAAA..UAAUUUUGGCAUG
NZ_CH672374.1/1359719-1359807                 UAUCU.UUGCAGC..............CACUUUAAGA........AAAAG..............UCUUAUCGUGAA.......GUCAG...AUCAU......CUGAC....GUAC.AUAAU.AUUCAUU..AUAAAA..UAAUUUUGGCAUG
NZ_JPJI01000032.1/1047570-1047482             UAUCU.UUGCAGC..............CACUUUAAGA........ACAAG..............UCUUAUCGUGAA.......GUCAG...AUCAU......CUGAC....GUAC.AUAAU.AUUCAUU..AUAAAA..UAAUUUUGGCAUG
NZ_BBMJ01000005.1/254727-254639               UAUCU.UUGCAGC..............CACUUUAAGA........ACAAG..............UCUUAUCGUGAA.......GUCAG...AUCAU......CUGAC....GUAC.AUAAU.AUUCAUU..AUAAAA..UAAUUUUGGCAUG
NZ_BBMK01000001.1/51054-51142                 UAUCU.UUGCAGC..............CACUUUAAGA........ACAAG..............UCUUAUCGUGAA.......GUCAG...AUCAU......CUGAC....GUAC.AUAAU.AUUCAUU..AUAAAA..UAAUUUUGGCAUG
NZ_BBLG01000005.1/173187-173099               UAUCU.UUGCAGC..............CACUUUAAGA........ACAAG..............UCUUAUCGUGAA.......GUCAG...AUCAU......CUGAC....GUAC.AUAAU.AUUCAUU..AUAAAA..UAAUUUUGGCAUG
P_2C_Liq_1_UnCty_1000001/20247-20338          UAUCU.UUGCAGCC.............GCAUUAAAGA........ACGAG..............UCUUUAAUGUGAA......GUCAG...AAAAC......CUGAC....GUAC.AUAAU.AUUCAUUA.UCAAAA..UAAUUUUGGCAUG
P_2C_Liq_2_UnCty_1019503/802-893              UAUCU.UUGCAGCC.............GCAUUAAAGA........ACGAG..............UCUUUAAUGUGAA......GUCAG...AAAAC......CUGAC....GUAC.AUAAU.AUUCAUUA.UCAAAA..UAAUUUUGGCAUG
CEOM01017949.1/2624-2561                      UAUAU.UUGCGCCU.............CCAAAG............CUUAAAU................UUUUGG.....................................AUAC.AUAAA.AAUUAU....UA.AU..AAAUAUUGGAAUG
CENX01076851.1/336-273                        UAUAU.UUGCGCCU.............CCAAAG............CUUAAAU................UUUUGG.....................................AUAC.AUAAA.AAUUAU....UA.AU..AAAUAUUGGAAUG
CEOF01146199.1/578-641                        UAUAU.UUGCGCCU.............CCAAAG............CUUAAAU................UUUUGG.....................................AUAC.AUAAA.AAUUAU....UA.AU..AAAUAUUGGAAUG
NZ_AUGP01000017.1/428051-428115               UAACU.UUGCACCCA............AAUUAGG...........AUAAA.................CCUAAUC......................................UAC.AUAAU.AAUUAUU...UA.AA..GAAUAUUAGCAUG
NZ_AMSG01000007.1/33255-33321                 UAUAU.UUGCGCCC.............UUGAUAG...........AUCGA.................CUAUCAA.....................................AUAC.AUAAG.AAUCAUU...UAAAA.GAAAUAUUGGCAUG
JGI11876J14442_11183631/151-208               UAUCU.UUGCCUUCAA...........UUA...............GAG.......................UAA....................................ACUAC.AUAAG.AAUCAUU...GA.AA..UAAUAUUGGCAUG
JGI11876J14442_10280383/423-359               UAUCU.UUGCCGCC.............UGAUUC............AAAGC..................GGAUCA....................................GAUAC.AUAAU.AAUCAUU...UAAAG..CAAUAUUGGCAUG
CETR01192788.1/196-132                        UAUCU.UUGCACGC.............UUAACGG...........AUAAA.................CCGUUAC.....................................AUAC.AUAAA.AAUCAUU...AA.AU..CAAUAUUGGCAUG
SI60aug11_200m_c1160499/131-66                UAUCU.UUGCAGCU.............GCAAAGCA..........AAA..................UGCUAUGC....................................AACAC.AUAAA.AAUCAUU...UA.AA..UAAUAUUGGCAUG
2236876001_545617/56-124                      UAUAU.UUGGCGUCU............GAAUUGCG..........AUAAA................CGUAAUCA....................................AACGC.AUAAA.AAUUAUU...UA.AA..UAAUAUUGGAAUG
4491417.3_NODE_64483/5852-5910                UAUCU.UUGCCCCC.............GU................AUAUAAAA...................AC....................................CAUAC.AUAAC.AAUCAUU...AA.AA..CAAUAUUGGCAUG
SRS052697_C3073829/11-69                      UAUCU.UUGCCCCC.............G.U...............AUAUAAAC..................AUC.....................................AUAC.AUAAC.AAUCAUU...AA.AA..CAAUAUUGGCAUG
scaffold49704_5_MH0038/198-256                UAUCU.UUGCCCCC.............G.U...............AUAUAAAC..................AUC.....................................AUAC.AUAAC.AAUCAUU...AA.AA..CAAUAUUGGCAUG
SRS024435_C2966745/226-284                    UAUCU.UUGCCCCC.............G.U...............AUAUAAAC..................AUC.....................................AUAC.AUAAC.AAUCAUU...AA.AA..CAAUAUUGGCAUG
KGI_S1_ANT01_95m_c10061386/974-1038           UAUAU.UUGCCGCU.............UGAUACG...........AAAGA.................CGUAUCG......................................UGC.AUAAA.AAUCAUU...UACAU..AAAUAUUGGAAUG
KGI_S1_ANT02_95m_c10009452/2499-2435          UAUAU.UUGCCGCU.............UGAUACG...........AAAGA.................CGUAUCG......................................UGC.AUAAA.AAUCAUU...UACAU..AAAUAUUGGAAUG
CESB01280198.1/828-770                        UAUAU.UUGCCGAC.............GUUAAG............AAAUA..................C....U......................................UAC.AUAAA.AAUCAUU...AAAUU..UAAUAUUGGCAUG
TB_GS09_5_10008900/6175-6110                  UACUU.UUGCAACC.............GAA..CCUGA........AAA................UCAGGAAUUC.....................................AUAC.AUAAA.AAUCAU....UA.AU..AAAUAUUGGAAUG
JGI20154J14316_10009605/4721-4654             UAUAU.UUGCCCCC.............UUAUUACG..........AUAUC................CGUAAUUC....................................AACGC.AUAAA.AAUUAUU...UA.AA..UAAUAUUGGAAUG
DelMOSum2010_c10000887/4525-4458              UAUAU.UUGCCCCC.............UUAUUACG..........AUAUC................CGUAAUUC....................................AACGC.AUAAA.AAUUAUU...UA.AA..UAAUAUUGGAAUG
DelMOSum2011_c10406029/342-275                UAUAU.UUGCCCCC.............UUAUUACG..........AUAUC................CGUAAUUC....................................AACGC.AUAAA.AAUUAUU...UA.AA..UAAUAUUGGAAUG
SI36aug09_100m_1134333/170-103                UAUAU.UUGCCCCC.............UUAUUACG..........AUAUC................CGUAAUUC....................................AACGC.AUAAA.AAUUAUU...UA.AA..UAAUAUUGGAAUG
JGI20154J14316_10002772/14364-14431           UAUAU.UUGCCAAC.............UGGUUACG..........AACGA................CGUA.AUC...................................AAUCGC.AUAAA.AAUUAUU...UA.AA..UAAUAUUGGAAUG
JGI20160J14292_10003420/11666-11733           UAUAU.UUGCCAAC.............UGGUUACG..........AACGA................CGUA.AUC...................................AAUCGC.AUAAA.AAUUAUU...UA.AA..UAAUAUUGGAAUG
JGI20153J14295_10019149/130-63                UAUAU.UUGCCAAC.............UGGUUACG..........AACGA................CGUA.AUC...................................AAUCGC.AUAAA.AAUUAUU...UA.AA..UAAUAUUGGAAUG
JGI20157J14317_10004310/467-400               UAUAU.UUGCCAAC.............UGGUUACG..........AACGA................CGUA.AUC...................................AAUCGC.AUAAA.AAUUAUU...UA.AA..UAAUAUUGGAAUG
JGI20160J14292_10025459/466-400               UAUAU.UUGUAGAC.............UGAUUACG..........AUAGA................CGUAGUUA.....................................ACGC.AUAAA.AAUUAUU...UA.AA..UAAUAUUGGAAUG
DelMOSum2011_c10000072/60905-60972            UAUAU.UUGCCAAC.............UAAUUACG..........AACGA................CGUAAUAA....................................AUCGC.AUAAA.AAUUAUU...UA.AA..UAAUAUUGGAAUG
JGI20160J14292_10243857/387-454               UAUAU.UUGCCAAC.............UAAUUACG..........AACAA................CGUAAUAA....................................AUCGC.AUAAA.AAUUAUU...UA.AA..UAAUAUUGGAAUG
JGI20153J14295_10195907/246-179               UAUAU.UUGCCAAC.............UAAUUACG..........AACAA................CGUAAUAA....................................AUCGC.AUAAA.AAUUAUU...UA.AA..UAAUAUUGGAAUG
2236876010_0615026/87-20                      UAUAU.UUGCUCCC.............UAUUUACG..........AUAAA................CGUA.UUC...................................AAUCGC.AUAAA.AAUUAUU...UA.AA..UAAUAUUGGAAUG
JGI20154J14316_10005663/965-1032              UAUAU.UUGCUCCC.............UGUUUACG..........AUAAA................CGUA.AUC...................................AAUCGC.AUAAA.AAUUAUU...UA.AA..UAAUAUUGGAAUG
DelMOSum2010_c10007098/7581-7514              UAUAU.UUGCUCCC.............UGUUUACG..........AUAAA................CGUA.AUC...................................AAUCGC.AUAAA.AAUUAUU...UA.AA..UAAUAUUGGAAUG
SI34jun09_10m_1109894/227-294                 UAUAU.UUGCUCCC.............UGUUUACG..........AUAAA................CGUA.AUC...................................AAUCGC.AUAAA.AAUUAUU...UA.AA..UAAUAUUGGAAUG
DelMOSum2010_c10176236/322-255                UAUAU.UUGUUCCC.............UGAUUACG..........AUAGA................CGUAGUCA....................................AUCGC.AUAAA.AAUUAUU...UA.AA..UAAUAUUGGAAUG
DelMOSum2010_c10534266/94-161                 UAUAU.UUGUACCC.............UGUUUACG..........AUAAA................CGUAUUCG....................................AUCGC.AUAAA.AAUUAUU...UA.AA..CAAUAUUGGAAUG
DelMOSum2010_c10110255/223-156                UAUAU.UUGCUNCC.............UGUUUACG..........AUAAA................CGUAUUCA....................................AUCGC.AUAAA.AAUUAUU...UA.AA..UAAUAUUGGAAUG
LPaug08P2610m_c1011541/445-512                UAUAU.UUGCUCCC.............UGUUUACG..........AUAAA................CGUAUUCA....................................AUCGC.AUAAA.AAUUAUU...UA.AA..UAAUAUUGGAAUG
JGI20153J14295_10000898/23567-23634           UAUAU.UUGCUCCC.............UGUUUACG..........AUAAA................CGUAUUCA....................................AUCGC.AUAAA.AAUUAUU...UA.AA..UAAUAUUGGAAUG
DelMOSum2011_c10006148/4842-4908              UAUCU.UUGCCAAC.............UAAUUACG..........AUAGA................CGUAGUUA.....................................ACGC.AUAAA.AAUUAUU...UA.AA..UAAUAUUGGAAUG
JGI20154J14316_10039500/1690-1757             UACCU.UUGCAAAC.............UAAUUACG..........AUAGA................CGUAGUUA....................................ACAGC.AUAAA.AAUUAUU...UA.AA..CAAUAUUGGAAUG
JGI20157J14317_10001809/18612-18679           UACCU.UUGCAAAC.............UAAUUACG..........AUAAC................CGUAGUUA....................................ACAGC.AUAAA.AAUUAUU...UA.AA..CAAUAUUGGAAUG
JGI20157J14317_10230393/112-45                UAUAU.UUGCAAAC.............UAAUUGCG..........AAAGA................CGUAGUUA....................................ACAGC.AUAAA.AAUUAUU...UA.AA..UAAUAUUGGAAUG
CESU01027531.1/2628-2561                      UAUAU.UUGCCCAC.............UAAUUACG..........AUAGA................CGUAGUUA....................................AUCGC.AUAAA.AAUUAUU...UA.AA..UAAUAUUGGAAUG
Antarctic1_1233742/29-96                      UAUAU.UUGCCCAC.............UAAUUACG..........AUAGA................CGUAGUUA....................................AUCGC.AUAAA.AAUUAUU...UA.AA..UAAUAUUGGAAUG
JGI20154J14316_10002676/481-414               UAUAU.UUGCCACC.............UAAUUACG..........AUAGA................CGUAGUUA....................................AUCGC.AUAAA.AAUUAUU...UA.AA..UAAUAUUGGAAUG
JGI20157J14317_10482150/149-82                UAUAU.UUGCAAAC.............UAAUUACG..........AUAGA................CGUAGUUA....................................ACAGC.AUAAA.AAUUAUU...UA.AA..CAAUAUUGGAAUG
DelMOSum2010_c10084194/926-993                UAUAU.UUGCAAAC.............UAAUUACG..........AUAGA................CGUAGUUA....................................ACAGC.AUAAA.AAUUAUU...UA.AA..UAAUAUUGGAAUG
JGI20157J14317_10001466/8836-8903             UAUAU.UUGCAAAC.............UAAUUACG..........AUAGA................CGUAGUUA....................................ACAGC.AUAAA.AAUUAUU...UA.AA..UAAUAUUGGAAUG
DelMOSum2010_c10625437/182-249                UAUAU.UUGCCCAC.............UAAUUACG..........AUAGA................CGUAGUUA....................................ACAGC.AUAAA.AAUUAUU...UA.AA..UAAUAUUGGAAUG
CESI01018756.1/84-17                          UAUAU.UUGCCAAC.............UAAUUACG..........AUAGA................CGUAGUUA....................................ACAGC.AUAAA.AAUUAUU...UA.AA..UAAUAUUGGAAUG
CESU01045154.1/572-505                        UAUAU.UUGCCAAC.............UAAUUACG..........AUAGA................CGUAGUUA....................................ACAGC.AUAAA.AAUUAUU...UA.AA..UAAUAUUGGAAUG
JGI20154J14316_10053478/87-20                 UAUAU.UUGCCAAC.............UAAUUACG..........AUAGA................CGUAGUUA....................................ACAGC.AUAAA.AAUUAUU...UA.AA..UAAUAUUGGAAUG
JGI20154J14316_10077664/1096-1163             UAUAU.UUGCCAAC.............UAAUUACG..........AUAGA................CGUAGUUA....................................ACAGC.AUAAA.AAUUAUU...UA.AA..UAAUAUUGGAAUG
JGI20157J14317_10311427/322-389               UAUAU.UUGCCAAC.............UAAUUACG..........AUAGA................CGUAGUUA....................................ACAGC.AUAAA.AAUUAUU...UA.AA..UAAUAUUGGAAUG
DelMOSum2010_c10437430/283-350                UAUAU.UUGCCAAC.............UAAUUACG..........AUAGA................CGUAGUUA....................................ACAGC.AUAAA.AAUUAUU...UA.AA..UAAUAUUGGAAUG
JGI20156J14371_10063188/538-471               UAUAU.UUGCCAAC.............UAAUUACG..........AUAGA................CGUAGUUA....................................ACAGC.AUAAA.AAUUAUU...UA.AA..UAAUAUUGGAAUG
DelMOSum2010_c10470294/79-12                  UAUAU.UUGCCAAC.............UAAUUACG..........AUAGA................CGUAGUUA....................................ACAGC.AUAAA.AAUUAUU...UA.AA..UAAUAUUGGAAUG
DelMOSum2010_c10178987/509-576                UAUAU.UUGCCAAC.............UAAUUACG..........AUAGA................CGUAGUUA....................................ACAGC.AUAAA.AAUUAUU...UA.AA..UAAUAUUGGAAUG
JGI20153J14295_10013902/4069-4136             UAUAU.UUGCCAAC.............UAAUUACG..........AUAGA................CGUAGUUA....................................ACAGC.AUAAA.AAUUAUU...UA.AA..UAAUAUUGGAAUG
JGI20153J14295_10133651/491-425               UAUAU.UUGCGACU.............UAAUUACG..........AUAGA................CGUAGUUA.....................................ACGC.AUAAA.AAUUAUU...UA.AA..UAAUAUUGGAAUG
JGI20154J14316_10101586/128-62                UAUAU.UUGCAACU.............UAAUUACG..........AUAGA................CGUAGUUA.....................................ACGC.AUAAA.AAUUAUU...UA.AA..UAAUAUUGGAAUG
JGI20160J14292_10004452/816-882               UAUAU.UUGCAACU.............UAAUUACG..........AUAGA................CGUAGUUA.....................................ACGC.AUAAA.AAUUAUU...UA.AA..UAAUAUUGGAAUG
JGI20153J14295_10014690/3555-3621             UAUAU.UUGCAACU.............UAAUUACG..........AUAGA................CGUAGUUA.....................................ACGC.AUAAA.AAUUAUU...UA.AA..UAAUAUUGGAAUG
JGI20154J14316_10305977/282-348               UAUAU.UUGCUACU.............UGAUUACG..........AUAGA................CGUAGUUA.....................................GCGC.AUAAA.AAUUAUU...UA.AA..UAAUAUUGGAAUG
JGI20157J14317_10001080/26023-26090           UAUAU.UUGACACU.............UGAUUACG..........AUAGA................CGUAAUUA....................................UUCGC.AUAAA.AAUUAUU...UA.AA..UAAUAUUGGAAUG
DelMOSum2010_c10351914/182-115                UAUAU.UUGACACU.............UGAUUACG..........AUAGA................CGUAAUUA....................................UUCGC.AUAAA.AAUUAUU...UA.AA..UAAUAUUGGAAUG
JGI20154J14316_10018926/1714-1647             UAUAU.UUGACACU.............UGAUUACG..........AUAGA................CGUAAUUA....................................UUCGC.AUAAA.AAUUAUU...UA.AA..UAAUAUUGGAAUG
CESI01128275.1/83-16                          UAUAU.UUGCCACU.............UGAUUACG..........AUAGA................CGUAAUUA....................................UUCGC.AUAAA.AAUUAUU...UA.AA..UAAUAUUGGAAUG
CESU01085162.1/222-289                        UAUAU.UUGCCACU.............UGAUUACG..........AUAGA................CGUAAUUA....................................UUCGC.AUAAA.AAUUAUU...UA.AA..UAAUAUUGGAAUG
CENJ01024989.1/40023-39970                    UAUCU.UUGCCCAU.............C.................AUUU........................G....................................UGUAC.AUAAU.AAUCAUU...UAAAU..AAAUAUUGGCAUG
CEVN01281347.1/297-350                        UAUAU.UUGCAGAA.............UU................CAAAUU.....................AA......................................UAC.AUAAU.AAUUAU....UA.AA..UAAUAUUGGAAUG
CEVZ01405612.1/177-124                        UAUAU.UUGCAGAA.............UU................CAAAUU.....................AA......................................UAC.AUAAU.AAUUAU....UA.AA..UAAUAUUGGCAUG
CETH01159915.1/862-809                        UAUAU.UUGCAGAA.............UU................CAAAUU.....................AA......................................UAC.AUAAU.AAUUAU....UA.AA..UAAUAUUGGCAUG
CEVL01135957.1/141-194                        UAUAU.UUGCAGAA.............UU................CAAAUU.....................AA......................................UAC.AUAAU.AAUUAU....UA.AA..UAAUAUUGGCAUG
CETL01011955.1/471-418                        UAUAU.UUGCAACU.............UU................CAGAA......................AA.....................................GUAC.AUAAA.AAUUAU....UA.AA..AAAUAUUGGCAUG
CESZ01084417.1/85-17                          UAUAU.UUGCCGUU.............CAAUUCU...........UAUAAGC...............AGAAUUG....................................UUUAC.AUAAA.AAUUAUU...UAAAC..AAAUAUUGGAAUG
LGVF01484185.1/293-357                        UAUAU.UUGCAC...............GCAUUUU...........AGAAA.................AAAAUGC...................................AUUUAC.AUAAU.AAUCAUU...UA.AA..UAAUAUUGGCAUG
LGOV01011148.1/10676-10740                    UAUAU.UUGCAC...............GCAUUUU...........AGAAA.................AAAAUGC...................................AUUUAC.AUAAU.AAUCAUU...UA.AA..UAAUAUUGGCAUG
LGVD01117462.1/298-362                        UAUAU.UUGCAC...............GCAUUUU...........AGAAA.................AAAAUGC...................................AUUUAC.AUAAU.AAUCAUU...UA.AA..UAAUAUUGGCAUG
3300001239_10037134/37-106                    UAAUU.UUGCGCCG.............UCGAAUCUAAA.......AAG...............UUUGGAG.CGA.....................................CUAC.AUAAA.AAUCAUU...UA.AA..UAAUAUUGGCAUG
3300001605_10046264/862-793                   UAAUU.UUGCGCCG.............UCGAAUCUAAA.......AAG...............UUUGGAG.CGA.....................................CUAC.AUAAA.AAUCAUU...UA.AA..UAAUAUUGGCAUG
CESI01059016.1/1093-1152                      UACAU.UUGUCGAUCG...........UUUG..............AAAA.....................CGAA.....................................UUAC.AUAAU.AAUCAUU...UA.AA..UAAUAUUUGCAUG
LWAnNN_GHFF8UE02IP5ZP/108-47                  UAAAU.UUGCGCCU.............CGGUAAA...........UAA...................UUUACCA......................................UAC.AUAAU.AAUCAUU...UA.AA..UAAUAUUAGCAUG
JGI24768J34885_10063673/1068-1001             UAUCU.UUGCACCCG............CUACUCAA..........ACGAC................UUGAGUAC.....................................GUAC.AUAAA.AAUUAUU...UA.UA..CAAUAUUGGCAUG
JGI24768J34885_10402764/304-237               UAUCU.UUGCACCCG............CUACUCAA..........ACGAC................UUGAGUAC.....................................GUAC.AUAAA.AAUUAUU...UA.UA..CAAUAUUGGCAUG
NZ_AVGG01000002.1/225714-225782               UAUUU.UUGCGCCAC............GUUUUAGGA.........UAG.................UCCUAUUUC....................................GUUAC.AUAAU.AAUCAUU...UA.AA..GAAUAUUUGCAUG
NZ_AUHD01000001.1/60972-60906                 UAUCU.UUGCACCG.............UGAUUCG...........AAAAC.................CGAGUUG....................................CGUAC.AUAAC.AAUCAUU...UACAA..UAAUAUUAGCAUG
topACOD_F95O9CU01BVTXN/187-122                UAUAU.UUGCACCU.............UGAUUCGA..........AAA..................UCGGGUCU.....................................GUAC.AUAAC.AAUCAUU...UACAA..UAAUAUUAGCAUG
JGI25914J50564_10243922/296-364               UAUCU.UUGCACCC.............GCUAUUCC..........UAUGAGU..............GGAAUUGC......................................UAC.AUAAU.AAUUAUU...UAACU..AAAUAUUAGCAUG
JGI25930J51415_1071170/134-202                UAUCU.UUGCACCC.............GCUAUUCC..........UAUGAGU..............GGAAUUGC......................................UAC.AUAAU.AAUCAUU...UAACU..AAAUAUUGGCAUG
JGI12421J11937_10355000/222-290               UAUCU.UUGCAUCC.............GCUAUUCC..........UAUGAGU..............GGAAUUGC......................................UAC.AUAAU.AAUUAUU...UAACU..AAAUAUUGGCAUG
JGI12421J11937_10090896/762-830               UAUCU.UUGCACCC.............GCUAUUCC..........UAUGAGU..............GGAAUUGC......................................UAC.AUAAU.AAUUAUU...UAACU..AAAUAUUGGCAUG
JGI12421J11937_10098907/706-774               UAUCU.UUGCACCC.............GCUAUUCC..........UAUGAGU..............GGAAUUGC......................................UAC.AUAAU.AAUUAUU...UAACU..AAAUAUUGGCAUG
JGI24768J34885_10985290/138-206               UAUCU.UUGCACCC.............GCUAUUCC..........UAUGAGU..............GGAAUUGC......................................UAC.AUAAU.AAUUAUU...UAACU..AAAUAUUGGCAUG
JGI25910J50241_10014301/1797-1729             UAUCU.UUGCACCC.............GCUAUUCC..........UAUGAGU..............GGAAUUGC......................................UAC.AUAAU.AAUUAUU...UAACU..AAAUAUUGGCAUG
JGI25920J50251_10021433/1008-1076             UAUCU.UUGCACCC.............GCUAUUCC..........UAUGAGU..............GGAAUUGC......................................UAC.AUAAU.AAUUAUU...UAACU..AAAUAUUGGCAUG
JGI25919J51413_1008186/196-264                UAUCU.UUGCACCC.............GCUGUUCC..........UACGAGU..............GGAAUUGC......................................UAC.AUAAU.AAUUAUU...UAACU..AAAUAUUGGCAUG
JGI12421J11937_10068959/121-53                UAUCU.UUGCACCC.............GCUGUUCC..........UACGAGU..............GGAAUUGC......................................UAC.AUAAU.AAUUAUU...UAACU..AAAUAUUGGCAUG
JGI25914J50564_10005894/1142-1210             UAUCU.UUGCACCC.............GCUGUUCC..........UACGAGU..............GGAAUUGC......................................UAC.AUAAU.AAUUAUU...UAACU..AAAUAUUGGCAUG
JGI25925J51416_10005604/1735-1803             UAUCU.UUGCACCC.............GCUAUUCC..........UACGAGU..............GGAAUUGC......................................UAC.AUAAU.AAUUAUU...UAACU..AAAUAUUGGCAUG
JGI25910J50241_10558763/157-89                UAUAU.UUGCACCC.............GCUAUUCA..........UAUGAGU..............UGAGUGGC......................................UAC.AUAAA.AAUUAUU...UAAUC..AAAUAUUGGCAUG
CEVJ01089541.1/746-812                        UACUU.UUGCCGCU.............CGAAUCAC..........ACGAA................GUGAGUCG.....................................GUAC.AUAAA.AAUCAUU...UU.AA..UAAUAUUGGCAUG
CEVQ01258568.1/523-589                        UACUU.UUGCCGCU.............CGAAUCAC..........ACGAA................GUGAGUCG.....................................GUAC.AUAAA.AAUCAUU...UU.AA..UAAUAUUGGCAUG
P_1C_Liq_3_UnCty_1003320/752-689              UACAU.UUGCAACU.............UUGAUAG...........AAAAG.................CUAUCAA......................................UAC.AUAAA.AAUCAUU...GA.AA..UAAUAUUGGCAUG
P_1C_Liq_2_UnCty_1115639/112-49               UACAU.UUGCAACU.............UUGAUAG...........AAAAA.................CUAUCAA......................................UAC.AUAAA.AAUCAUU...GA.AA..UAAUAUUGGCAUG
GSLSAS_GLMUJHB02IJCCC/69-6                    UACAU.UUGCAACU.............UUGAUAG...........AAAAA.................CUAUCAA......................................UAC.AUAAA.AAUCAUU...GA.AA..UAAUAUUGGCAUG
P_1C_Liq_1_UnCty_1006195/740-677              UACAU.UUGCAACU.............UUGAUAG...........AAAAA.................CUAUCAA......................................UAC.AUAAA.AAUCAUU...GA.AA..UAAUAUUGGCAUG
P_2C_Liq_1_UnCty_1185669/181-244              UACAU.UUGCAACU.............UUGAUAG...........AAAAA.................CUAUCAA......................................UAC.AUAAA.AAUCAUU...GA.AA..UAAUAUUGGCAUG
CEQG01151576.1/14001-13934                    UAUUU.UUGCCGCU.............CGGUAAUC..........AAAA.................GGUUAUCA...................................ACAUAC.AUAAA.AAUCAUU...UA.AA..UAAUAUUGGCAUG
CEQS01121120.1/530-463                        UAUUU.UUGCCGCU.............CGGUAAUC..........AAAA.................GGUUAUCA...................................ACAUAC.AUAAA.AAUCAUU...UA.AA..UAAUAUUGGCAUG
CEVH01121698.1/336-403                        UAUUU.UCGCCGCU.............CGAUAAUC..........ACAA.................GGUUAUCA...................................ACAUAC.AUAAA.AAUCAUU...UA.AA..UAAUAUUGGCAUG
JCVI_SCAF_1096627482312/478-545               UAUUU.UCGCGGCU.............CGAUAAUC..........ACAA.................GGUUAUCA...................................ACAUAC.AUAAA.AAUCAUU...UA.AA..UAAUAUUGGCAUG
CEQG01262115.1/449-514                        UAUCU.UUGCGCCC.............UCAAACGG..........AUAAA................CCGUUUAG......................................UAC.AUAAA.AAUCAUU...UA.AA..GAAUAUUGGCAUG
CEVJ01132551.1/371-436                        UAUCU.UUGCGCCC.............UCAAACGG..........AUAAA................CCGUUUAG......................................UAC.AUAAA.AAUCAUU...UA.AA..GAAUAUUGGCAUG
NZ_AP014548.1/1343589-1343499                 UAUCU.UUGCAGCC.............GCUU.AGGGA........AUGAA..............UCCCGAAGGCACC......GUCAGA..AAA.......UCUGAC....AUAC.AUAAU.AUUCAUUAUAUA.AA..UAAUUUUGGCAUG
topACOD_F95O9CU02GIL5N/178-115                UACUU.UUGCGCCC.............GUAUCCG...........AGAAA.................CGGCUAC......................................UAC.AUAAA.AAUCAUU...UA.AA..UAAUAUUUGCAUG
CEVX01088623.1/401-336                        UAUAU.UUGCCCGU.............CUAAUAAU..........CAA..................AUUAUUAG.....................................CUAC.AUAAU.AAUUAUU...UACAA..UAAUAUUGGCAUG
CENF01080549.1/982-917                        UAUAU.UUGCCCGU.............CUAAUAAU..........CAA..................AUUAUUAG.....................................CUAC.AUAAU.AAUUAUU...UACAA..UAAUAUUGGCAUG
CEVP01232759.1/45-110                         UAUAU.UUGCCCGU.............CUAAUAAU..........CAA..................AUUAUUAG.....................................CUAC.AUAAU.AAUUAUU...UACAA..UAAUAUUGGCAUG
CEQE01251909.1/229-292                        UAUCU.UUGCCGCU.............UCGAUAG...........AAAAA.................CUAUCGG......................................UAC.AUAAU.AAUCAUU...GA.AA..UAAUAUUGGAAUG
CERQ01096008.1/324-261                        UAUCU.UUGCCGCU.............UCGAUAG...........AAAAA.................CUAUCGG......................................UAC.AUAAU.AAUCAUU...GA.AA..UAAUAUUGGAAUG
CEUY01328535.1/133-196                        UAUCU.UUGCCGCU.............UCGAUAG...........AAAAA.................CUAUCGG......................................UAC.AUAAU.AAUCAUU...GA.AA..UAAUAUUGGAAUG
JGI11881J13070_1009257/658-595                UAUCU.UUGCCGCU.............UCGAUAG...........AAAAA.................CUAUCGG......................................UAC.AUAAU.AAUCAUU...GA.AA..UAAUAUUGGAAUG
JGI12148J13107_117495/102-165                 UAUCU.UUGCCGCU.............UCGAUAG...........AAAAA.................CUAUCGG......................................UAC.AUAAU.AAUCAUU...GA.AA..UAAUAUUGGAAUG
CETU01138396.1/53-116                         UAUCU.UUGCCGCU.............UCGAUAG...........AAAAA.................CUAUCGG......................................UAC.AUAAU.AAUCAUU...GA.AA..UAAUAUUGGAAUG
CEVI01059114.1/539-476                        UAUCU.UUGCCGCU.............UCGAUAG...........AAAAA.................CUAUCGG......................................UAC.AUAAU.AAUCAUU...GA.AA..UAAUAUUGGAAUG
NZ_KE384013.1/343223-343160                   UAUCU.UUGCCGCU.............UCGAUAG...........AAAAA.................CUAUCGG......................................UAC.AUAAU.AAUCAUU...GA.AA..UAAUAUUGGAAUG
SRS016095_C2559685/1214-1274                  UAAAU.UUGCACCACGUA.........UUUU..............AAA......................AAAA......................................UAC.AUAAC.AAUCAUU...UAAAG..CAAUAUUGGAAUG
SRS019968_C2017240/402-342                    UAAAU.UUGCACCACGUA.........UUUU..............AAA......................AAAA......................................UAC.AUAAC.AAUCAUU...UAAAG..CAAUAUUGGAAUG
CENF01212627.1/1179-1247                      UAUAU.UUGCGCCUC............UGUUUAUA..........ACAGA................UAUAAAUU.....................................AUAC.AUAAU.AAUUAUU...UAAAA..CAAUGUUUGAAUG
CERG01152242.1/414-482                        UAUAU.UUGCGCCUC............UGUUUAUA..........ACAGA................UAUAAAUU.....................................AUAC.AUAAU.AAUUAUU...UAAAA..CAAUGUUUGAAUG
CERR01009272.1/2063-1995                      UAUAU.UUGCGCCUC............UGUUUAUA..........ACAGA................UAUAAAUU.....................................AUAC.AUAAU.AAUUAUU...UAAAA..CAAUGUUUGAAUG
CETB01333319.1/576-508                        UAUAU.UUGCCCCUC............UGUUUAUG..........ACAGA................UAUAAUUU.....................................AUAC.AUAAU.AAUUAUU...UAAAA..AAAUGUUUGCAUG
CERB01165146.1/781-714                        UAUAU.UUGCCCCUC............UGUUUAUA..........ACAGA................UGUAAUUU.....................................GUAC.AUAAU.AAUUAUU...UA.AA..AAAUGUUUGCAUG
CEUN01041406.1/479-546                        UAUAU.UUGCGCCUC............UGUUUAUA..........ACAGA................UGUAUUUG......................................UAC.AUAAU.AAUUAUU...UAAAA..CAAUGUUUGCAUG
CEUQ01052428.1/476-543                        UAUAU.UUGCGCCUC............UGUUUAUA..........ACAGA................UGUAUUUG......................................UAC.AUAAU.AAUUAUU...UAAAA..CAAUGUUUGCAUG
CEVA01049874.1/671-604                        UAUAU.UUGCGCCUC............UGUUUAUA..........ACAGA................UGUAUUUG......................................UAC.AUAAU.AAUUAUU...UAAAA..CAAUGUUUGCAUG
CENY01189203.1/413-480                        UAUAU.UUGCGCCUC............UGUUUAUA..........ACAGA................UGUAUUUG......................................UAC.AUAAU.AAUUAUU...UAAAA..CAAUGUUUGCAUG
CEOQ01377130.1/582-515                        UAUAU.UUGCGCCUC............UGUUUAUA..........ACAGA................UGUAUUUG......................................UAC.AUAAU.AAUUAUU...UAAAA..CAAUGUUUGCAUG
CETG01040803.1/479-546                        UAUAU.UUGCGCCUC............UGUUUAUA..........ACAGA................UGUAUUUG......................................UAC.AUAAU.AAUUAUU...UAAAA..CAAUGUUUGCAUG
CEPK01084254.1/717-650                        UAUAU.UUGCGCCUC............UGUUUAUA..........ACAGA................UGUAUUUG......................................UAC.AUAAU.AAUUAUU...UAAAA..CAAUGUUUGCAUG
CETB01107343.1/567-500                        UAUAU.UUGCGCCUC............UGUUUAUA..........ACAGA................UGUAUUUG......................................UAC.AUAAU.AAUUAUU...UAAAA..CAAUGUUUGCAUG
CETW01247773.1/486-419                        UAUAU.UUGCGCCUC............UGUUUAUA..........ACAGA................UGUAUUUG......................................UAC.AUAAU.AAUUAUU...UAAAA..CAAUGUUUGCAUG
CEUY01024920.1/693-760                        UAUAU.UUGCGCCUC............UGUUUAUA..........ACAGA................UGUAUUUG......................................UAC.AUAAU.AAUUAUU...UAAAA..CAAUGUUUGCAUG
CEVN01169446.1/230-163                        UAUAU.UUGCGCCUC............UGUUUAUA..........ACAGA................UGUAUUUG......................................UAC.AUAAU.AAUUAUU...UAAAA..CAAUGUUUGCAUG
CERB01253177.1/256-189                        UAUAU.UUGCGCCUC............UGUAUAUA..........ACAGA................UAAAUUUG......................................UAC.AUAAU.AAUUAUU...UAAAA..CAAUGUUUGCAUG
CETP01182766.1/1115-1170                      UAUAU.UUGCAACU.............UC................AAACA......................GG.....................................AUAC.AUAAA.AACUAUU...AAAAC..UAAUAUUGGCAUG
CEUW01218718.1/377-322                        UAUAU.UUGCAACU.............UC................AAACA......................GG.....................................AUAC.AUAAA.AACUAUU...AAAAC..UAAUAUUGGCAUG
CEUF01031262.1/3989-3934                      UAUAU.UUGCAACU.............UCA...............AAC.......................UGG.....................................AUAC.AUAAA.AACUAUU...AAAAC..UAAUAUUGGCAUG
CEUG01214040.1/119-64                         UAUAU.UUGCAACU.............UUA...............AAC.......................UGG.....................................AUAC.AUAAA.AACUAUU...AAAAC..UAAUAUUGGCAUG
CETK01110687.1/61390-61335                    UAUAU.UUGCAACU.............U.................CAAAUAA.....................G.....................................AUAC.AUAAA.AACUAUU...AAAAC..UAAUAUUGGCAUG
CETL01064018.1/538-483                        UAUAU.UUGCAACU.............U.................CAAACUA.....................G.....................................AUAC.AUAAA.AACUAUU...AAAAC..UAAUAUUGGCAUG
CESW01089027.1/96-152                         UAUAU.UUGCGGCU.............UCAU..............AAU......................AUGA......................................UAC.AUAAA.AACUAUU...AACAU..UAAUAUUGGCAUG
CAM_READ_0234091691/79-24                     UAUAU.UUGCGCCGC............UGU...............AAU.......................GCA......................................UAC.AUAAA.AAUCAUU...UAAAU..UAAUAUUGGCAUG
CESZ01040152.1/353-408                        UAUAU.UUGCGCCGC............UGU...............AAU.......................GCA......................................UAC.AUAAA.AAUCAUU...UAAAA..UAAUAUUGGCAUG
CESA01198900.1/376-431                        UAUAU.UUGCGCCGC............UGU...............AAU.......................GCA......................................UAC.AUAAA.AAUCAUU...UAAAA..UAAUAUUGGCAUG
CEQS01074332.1/162559-162500                  UAUCU.UUGCGCCG.............UGUUA.............GAG.....................UAACA....................................CAUAC.AUAAA.AAUCAUU...UA.AA..CAAUAUUGGCAUG
NZ_JHZY01000002.1/172107-172041               UAUCU.UUGCCGGC.............UUAAUGAG..........AUAGA................CUCAUUAA.....................................AUAC.AUAAA.AACUAUU...UA.AA..UAAUAUUGGCAUG
CEVM01090294.1/285-219                        UAUCU.UUGCCGGC.............UCAAUGAG..........AUCAC................CUCAUUGA.....................................AUAC.AUAAA.AACUAUU...UA.AA..UAAUAUUGGCAUG
CETA01052158.1/5065-5131                      UAUCU.UUGCCGGC.............UCAAUGAG..........AUCAC................CUCAUUGA.....................................AUAC.AUAAA.AACUAUU...UA.AA..UAAUAUUGGCAUG
CETU01159611.1/800-734                        UAUCU.UUGCCGGC.............UCAAUGAG..........AUCAC................CUCAUUGA.....................................AUAC.AUAAA.AACUAUU...UA.AA..UAAUAUUGGCAUG
CETT01019050.1/500-566                        UAUCU.UUGCCGGC.............UCAAUGAG..........AUCAC................CUCAUUGA.....................................AUAC.AUAAA.AACUAUU...UA.AA..UAAUAUUGGCAUG
CEVK01011741.1/496-430                        UAUCU.UUGCCGGC.............UCAACGAG..........AUAAC................CUCGUUGA.....................................AUAC.AUAAA.AACUAUU...UA.AA..UAAUAUUGGCAUG
CERQ01230915.1/1011-945                       UAUCU.UUGCCGGC.............UCAACGAG..........AUAGC................CUCGUUGA.....................................AUAC.AUAAA.AACUAUU...UA.AA..UAAUAUUGGCAUG
CEUY01464639.1/77-11                          UAUCU.UUGCCGGC.............UCAACGAG..........AUAGC................CUCGUUGA.....................................AUAC.AUAAA.AACUAUU...UA.AA..UAAUAUUGGCAUG
CEPD01093744.1/461-395                        UAUCU.UUGCCGGC.............UCAACGAG..........AUAGC................CUCGUUGA.....................................AUAC.AUAAA.AACUAUU...UA.AA..UAAUAUUGGCAUG
CEPZ01179059.1/369-435                        UAUCU.UUGCCGGC.............UCAACGAG..........AUAGC................CUCGUUGA.....................................AUAC.AUAAA.AACUAUU...UA.AA..UAAUAUUGGCAUG
CETS01234391.1/379-445                        UAUCU.UUGCCGGC.............UCAACGAG..........AUAGC................CUCGUUGA.....................................AUAC.AUAAA.AACUAUU...UA.AA..UAAUAUUGGCAUG
CEWI01015492.1/496-430                        UAUCU.UUGCCGGC.............UCAACGAG..........AUAGC................CUCGUUGA.....................................AUAC.AUAAA.AACUAUU...UA.AA..UAAUAUUGGCAUG
CEOS01054411.1/238-172                        UAUCU.UUGCCGGC.............UCAACGAG..........AUAGC................CUCGUUGA.....................................AUAC.AUAAA.AACUAUU...UA.AA..UAAUAUUGGCAUG
NZ_KB899968.1/97102-97037                     UACCU.UUGCAUCCAA...........AUCAGGGA..........UAU..................UCCCUGGC......................................UAC.AUAAU.AAUCAUU...UA.AA..UAAUAUUAGCAUG
JCVI_SCAF_1096626847824/1625-1679             UAUAU.UUGCACGCAGUUUACCA.........................................................................................UAC.AUAAU.AAUCAUU...AAAAU..UAAUAUUUGCAUG
CETY01060541.1/800-747                        UAUAU.UUGCACGCAGUUUACCA.........................................................................................UAC.AUAAU.AAUCAUU...AA.AU..UAAUAUUUGCAUG
CESE01249388.1/30-85                          UAUAU.UUGCAAUC.............C.................AAAAAC......................G....................................CGUAC.AUAAA.AAUCAUU...UAAAA..UAAUAUUGGCAUG
CESJ01046981.1/6198-6253                      UAUAU.UUGCAAUC.............C.................AAAAAC......................G....................................CGUAC.AUAAA.AAUCAUU...UAAAA..UAAUAUUGGCAUG
CEVF01245326.1/262-318                        UAUAU.UUGCACUC.............GAU...............UAUA......................AUU....................................AAUAC.AUAAG.AAUCAUU...AA.AA..CAAUAUUGGCAUG
JCVI_SCAF_1096628209080/1575-1519             UAUAU.UUGCACUC.............GAU...............UAUA......................AUU....................................AGUAC.AUAAG.AAUCAUU...AA.AA..UAAUAUUGGCAUG
CEUA01276370.1/476-420                        UAUAU.UUGCACUC.............GAU...............UAUA......................AUU....................................AGUAC.AUAAG.AAUCAUU...UA.AA..UAAUAUUGGCAUG
CESJ01065949.1/404-345                        UAUAU.UUGCAAUU.............GAUA..............AAUU.....................UAUU...................................AAAUAC.AUAAU.AAUUAUU...UA.AA..UAAUAUUGGCAUG
GSLSAS_GBFV41Z02H1HZP/224-282                 UAUAU.UUGCACCC.............GAGAA.............AAAU....................UUCUC.....................................GUAC.AUAAU.AAUCAUU...GA.AA..U.AUAUUUGCAUG
GSLSAAI_GFP0ZZ301DBBHK/358-298                UAUAU.UUGCACCC.............GAGAAA............AAU....................UUUCUC.....................................GUAC.AUAAU.AAUCAUU...GA.AA..UAAUAUUUGCAUG
JGI11876J14442_10048055/1753-1811             UAUCU.UUGCAGCC.............GAGAA.............AAG.....................UUCUC.....................................AUAC.AUAAU.AAUCAUU...GA.AA..UAAUAUUUGCAUG
JCVI_READ_1102140320562/586-640               UAUAU.UUGCCAACUAAUUCAAU.........................................................................................UAC.AUAAA.AAUCAUU...AAACU..UAAUAUUGGCAUG
JCVI_READ_1108829504037/48-102                UAUAU.UUGCCAACUAAUUCAGU.........................................................................................UAC.AUAAA.AAUCAUU...AAACU..UAAUAUUGGCAUG
JCVI_READ_1101733741174/276-222               UAUAU.UUGCCAACUAAUUCAGU.........................................................................................UAC.AUAAA.AAUCAUU...AAACU..UAAUAUUGGCAUG
CEOO01040203.1/631-685                        UAUAU.UUGCCAACUAAUUCAGU.........................................................................................UAC.AUAAA.AAUCAUU...AAACU..UAAUAUUGGCAUG
CEWA01031860.1/385-439                        UAUAU.UUGCCAACUAAUUCAGU.........................................................................................UAC.AUAAA.AAUCAUU...AAACU..UAAUAUUGGCAUG
CEOV01172242.1/485-539                        UAUAU.UUGCCAACUAAUUCAGU.........................................................................................UAC.AUAAA.AAUCAUU...AAACU..UAAUAUUGGCAUG
CEUR01130058.1/88-34                          UAUAU.UUGCCAACUAAUUCAGU.........................................................................................UAC.AUAAA.AAUCAUU...AAACU..UAAUAUUGGCAUG
CETK01152287.1/721-667                        UAUAU.UUGCCAACAAAUUCGGU.........................................................................................UAC.AUAAA.AAUCAUU...AAGUU..UAAUAUUGGCAUG
CEUG01240482.1/938-884                        UAUAU.UUGCCAACUAAUUCGGU.........................................................................................UAC.AUAAA.AAUCAUU...AAGUU..UAAUAUUGGCAUG
CETE01019518.1/64087-64033                    UAUAU.UUGCCAACUAAUUCAGU.........................................................................................UAC.AUAAA.AAUCAUU...AAAUU..UAAUAUUGGCAUG
CEVG01088667.1/633-687                        UAUAU.UUGCCAACUAAUUCAGU.........................................................................................UAC.AUAAA.AAUCAUU...AAAUU..UAAUAUUGGCAUG
CEWJ01239071.1/240-186                        UAUAU.UUGCCAACUAAUUCAGU.........................................................................................UAC.AUAAA.AAUCAUU...AAAUU..UAAUAUUGGCAUG
CEVH01159213.1/181-235                        UAUAU.UUGCCAACUAAUUCAGU.........................................................................................UAC.AUAAA.AAUCAUU...AAGUU..UAAUAUUGGCAUG
CEPT01275949.1/108-54                         UAUAU.UUGCCAACUAAUUCAGU.........................................................................................UAC.AUAAA.AAUCAUU...AAGUU..UAAUAUUGGCAUG
CEUM01290778.1/535-589                        UAUAU.UUGCCAACUAAUUCAGU.........................................................................................UAC.AUAAA.AAUCAUU...AAGUU..UAAUAUUGGCAUG
PBR_1004362/413-348                           UAUCU.UCGCACCGU............AAUUCCAA..........GAG..................UUGGAGUU.....................................CUAC.AUAAU.AAUCAUU...CA.AG..UAAUAUUGGCAUG
NC_015321.1/2727109-2727174                   UAUCU.UUGCAUCGU............AAUUCCAA..........AAG..................UUGGGGUU.....................................CUAC.AUAAU.AAUCAUU...CA.AG..UAAUAUUGGCAUG
KGI_S1_ANT02_95m_c10279369/384-320            UAUCU.UUGCAAAU.............CGAAAGA...........UAC...................UCUUUCG....................................UUUAC.AUAAC.AAUCAUU...UACAA..CAAUAUUAGCAUG
P_1C_Liq_1_UnCty_1146961/178-240              UAUUU.UUGCACUU.............UGAUAGA...........AAA...................UCUAUCA.....................................UUGC.AUAAU.AAUUAUU...GA.AA..CAAUAUUGGCAUG
P_2C_Liq_1_UnCty_1109790/320-258              UAUUU.UUGCACUU.............UGAUAGA...........AAA...................UCUAUCA.....................................UUGC.AUAAU.AAUUAUU...GA.AA..CAAUAUUGGCAUG
SL_7KL_010_BRINE_10000173/3812-3748           UAUAU.UUGCGCGC.............UGAUAG............AAAGA..................CUAUCA...................................AAUUAC.AUAAU.AAUCAUU...GA.AA..UAAUAUUGGCAUG
SL_9KL_010_SED_10000238/12358-12422           UAUAU.UUGCACGC.............UGAUAGA...........AAG...................UCUAUCA...................................AAUUAC.AUAAU.AAUUAUU...GA.AA..UAAUAUUGGCAUG
NZ_AYMS01000053.1/7079-7009                   UACCU.UUGCAAACGU...........AAAUAUGG..........AUACA................CCAUAUUU....................................CAUGC.AUAAA.AAUCAUU...AAAAA..UAAUAUUGGCAUG
NZ_JH590839.1/306818-306888                   UACCU.UUGCAAACGU...........AAAUAUGG..........AUACA................CCAUAUUU....................................CAUGC.AUAAA.AAUCAUU...AAAAA..UAAUAUUGGCAUG
NZ_KE340321.1/302906-302976                   UACCU.UUGCAAACGU...........AAAUAUGG..........AUACA................CCAUAUUU....................................CAUGC.AUAAA.AAUCAUU...AAAAA..UAAUAUUGGCAUG
NZ_CP010817.1/3674296-3674226                 UACCU.UUGCAAACGU...........AAAUACGG..........AUACA................CCGUAUUU....................................CAUGC.AUAAA.AAUCAUU...AAAAA..UAAUAUUGGCAUG
NZ_JH590835.1/245456-245386                   UACCU.UUGCAAACGU...........AAAUAUGG..........AUACA................CCGUAUUU....................................CAUGC.AUAAA.AAUCAUU...AAAAA..UAAUAUUGGCAUG
NZ_JWJO01000006.1/753-821                     UACCU.UUGCAAACGU...........AAAUAUGG..........AAAUA................CCAUAUUA....................................UAUAC.AUAAA.AAUCAU....UA.AA..UAAUAUUAGCAUG
NC_017025.1/2426652-2426716                   UACCU.UUGCACCCG............UAUUGAG...........AAACA.................CUCAAUU......................................UAC.AUAAU.AAUUAUU...UA.AG..GAAUAUUAGCAUG
JGI25910J50241_10022696/1815-1881             UAGCU.UUGCACAC.............GAAUUGCG..........AAAAC................CGCA.UUU....................................UCUAC.AUAAU.AAUCAUU...UA.AA..UAAUAUUAGCAUG
JGI25910J50241_10032142/1405-1339             UAGCU.UUGCACAC.............GAAUUGCG..........AAAAC................CGCA.UUU....................................UCUAC.AUAAU.AAUCAUU...UA.AA..UAAUAUUAGCAUG
JGI25908J49247_10520374/33-99                 UAGCU.UUGCACAC.............GAAUUGCG..........AAAAC................CGCA.UUU....................................UCUAC.AUAAU.AAUCAUU...UA.AA..UAAUAUUAGCAUG
JGI25920J50251_10045732/42-108                UAGCU.UUGCACAC.............GAAUUACG..........AAAAC................CGUA.UUU....................................UCUAC.AUAAU.AAUCAUU...UA.AA..UAAUAUUAGCAUG
JGI25910J50241_10027611/1889-1823             UAGCU.UUGCACAC.............GAAUUACG..........AAAAC................CGUA.UUU....................................UCUAC.AUAAU.AAUCAUU...UA.AA..UAAUAUUAGCAUG
P_1C_Liq_1_UnCty_1013506/698-774              UAUAU.UUGCAUCU.............UCAAUUU.UUCCG.....AAAAU...........CGGAUUGAAUUGA.....................................AUAC.AUAAA.AAUCAUU...UAAAU..AAAUAUUGGCAUG
CENP01234479.1/54048-54107                    UAUAU.UUGCUUUAC............AUU...............UAU.......................AAU..................................UUUUUAC.AUAAA.AAUCAUU...AAAAU..UAAUAUUGGCAUG
CEOF01428303.1/1460-1519                      UAUAU.UUGCUUUAC............AUU...............UAU.......................AAU..................................UUUUUAC.AUAAA.AAUCAUU...AAAAU..UAAUAUUGGCAUG
CERM01056288.1/643-576                        UAUAU.UUGCCGCC.............UGAUUAUGA.........ACG.................UCAUAAUUA.....................................UUGC.AUAAA.AAUUAUU...UAAAC..AAAUAUUGGAAUG
CERM01008643.1/3284-3351                      UAUAU.UUGCCGCC.............UGAUUAUG..........AUCGC................CGUAAUCA.....................................AUGC.AUAAA.AAUUAUU...UAAAU..AAAUAUUGGAAUG
CEVX01053585.1/2992-3059                      UAUAU.UUGCCCUU.............CAAUUUUG..........AGAAA................CAAGAUUG....................................UUAGC.AUAAA.AAUUAUU...UA.AA..AAAUAUUGGAAUG
CESF01002239.1/6290-6222                      UAUAU.UUGCACCU.............CAAUUCUG..........AGAGC................CAGAAUUG....................................UUUGC.AUAAA.AAUUAUU...UAAAC..AAAUAUUGGAAUG
CETY01366948.1/307-375                        UAUAU.UUGCACCU.............CAAUUCUG..........AGAGC................CAGAAUUG....................................UUUGC.AUAAA.AAUUAUU...UAAAC..AAAUAUUGGAAUG
CESM01460641.1/62-130                         UAUAU.UUGCCCCU.............CAAUUCUG..........AGAGC................CAGAAUUG....................................UUUGC.AUAAA.AAUUAUU...UAAAC..AAAUAUUGGAAUG
CEVP01299765.1/326-394                        UAUAU.UUGCCCCU.............CAAUUCUG..........AGAGC................CAGAAUUG....................................UUUGC.AUAAA.AAUUAUU...UAAAC..AAAUAUUGGAAUG
CEWG01217676.1/305-373                        UAUAU.UUGCCCCU.............CAAUUCUG..........AGAGC................CAGAAUUG....................................UUUGC.AUAAA.AAUUAUU...UAAAC..AAAUAUUGGAAUG
CERK01085407.1/265-333                        UAUAU.UUGCCCCU.............CAAUUCUG..........AGAGC................CAGAAUUG....................................UUUGC.AUAAA.AAUUAUU...UAAAC..AAAUAUUGGAAUG
CERW01016535.1/3627-3695                      UAUAU.UUGCCCCU.............CAAUUCUG..........AGAGC................CAGAAUUG....................................UUUGC.AUAAA.AAUUAUU...UAAAC..AAAUAUUGGAAUG
CESA01134118.1/1636-1704                      UAUAU.UUGCCCCU.............CAAUUCUG..........AGAGC................CAGAAUUG....................................UUUGC.AUAAA.AAUUAUU...UAAAC..AAAUAUUGGAAUG
CEVX01008274.1/4128-4196                      UAUAU.UUGCCCCU.............CAAUUCUG..........AGAGC................CAGAAUUG....................................UUUGC.AUAAA.AAUUAUU...UAAAC..AAAUAUUGGAAUG
CERM01128748.1/189-257                        UAUAU.UUGCCCCU.............CAAUUCUG..........AGAGC................CAGAAUUA....................................UUUGC.AUAAA.AAUUAUU...UAAAA..AAAUAUUGGAAUG
JCVI_SCAF_1096627802799/1198-1266             UAUAU.UUGCCCCU.............CAAUUCUGA.........AAG.................UCAGAAUUG....................................UUUGC.AUAAA.AAUUAUU...UAAAC..AAAUAUUGGAAUG
CEOM01115757.1/1876-1808                      UAUAU.UUGCCCCU.............CAGUUCUGA.........AAG.................UCAGAAUUG....................................UUUGC.AUAAA.AAUUAUU...UAAAC..AAAUAUUGGAAUG
CEWK01131420.1/392-460                        UAUAU.UUGCCCCU.............CAGUUCUGA.........AAG.................UCAGAAUUG....................................UUUGC.AUAAA.AAUUAUU...UAAAC..AAAUAUUGGAAUG
CESW01060567.1/673-605                        UAUAU.UUGCUCCU.............CAAUUCUG..........AUCGA................CAGAAUUG....................................UUUAC.AUAAA.AAUUAUU...UAAAC..AAAUAUUGGAAUG
CEOM01357113.1/580-648                        UAUAU.UUGCCCCU.............CAAUUCUG..........AGCGA................CAGAAUUG....................................UUUAC.AUAAA.AAUUAUU...UAAAU..AAAUAUUGGAAUG
CESP01222974.1/266-198                        UAUAU.UUGCCCCU.............CAAUUCUG..........AGCGA................CAGAAUUG....................................UUUAC.AUAAA.AAUUAUU...UAAAU..AAAUAUUGGAAUG
CEST01081216.1/179-120                        UACCU.UUGUGGGU.............CGUU..............AAAA.....................AACG...................................AAUUAC.AUAAU.AAUCAUU...AA.AA..UAAUAUUUGCAUG
NCBI_READ_1112532322036/335-394               UACCU.UUGUGGGU.............CGUU..............AAAA.....................AACG...................................AAUUAC.AUAAU.AAUCAUU...AA.AA..UAAUAUUUGCAUG
NCBI_READ_1112777362018/412-471               UACCU.UUGUGGGU.............CGUU..............AAAA.....................AACG...................................AAUUAC.AUAAU.AAUCAUU...AA.AA..UAAUAUUUGCAUG
NCBI_READ_1112533192499/730-671               UACCU.UUGUGGGU.............CGUU..............AAAA.....................AACG...................................AAUUAC.AUAAU.AAUCAUU...AA.AA..UAAUAUUUGCAUG
CESE01040916.1/2914-2973                      UACCU.UUGUGGGU.............CGUU..............AAAA.....................AACG...................................AAUUAC.AUAAU.AAUCAUU...AA.AA..UAAUAUUUGCAUG
CESN01055916.1/278-222                        UAUAU.UUGCGGCU.............UUA...............UUAG......................UAA.....................................AUAC.AUAAA.AACUAUU...AAAAU..UAAUAUUGGCAUG
CESP01147131.1/157-101                        UAUAU.UUGCAGCU.............UUA...............UUAG......................UAA.....................................AUAC.AUAAA.AACUAUU...AAAAU..UAAUAUUGGCAUG
CESW01247893.1/149-205                        UAUAU.UUGCAGCU.............UUA...............UUAG......................UAA.....................................AUAC.AUAAA.AACUAUU...AAAAU..UAAUAUUGGCAUG
CETY01067238.1/908-856                        UAUAU.UUGCGGCU.............UU.................UAA.......................AA.....................................CUAC.AUAAA.AAUUAUU...AA.AU..UGAUAUUGGCAUG
CEOP01095216.1/241-189                        UAUAU.UUGCAGCC.............UU.................UAA.......................AA.....................................CUGC.AUAAA.AAUUAUU...AA.AU..UGAUAUUGGCAUG
CEUR01327391.1/1009-1065                      UAUAU.UUGCGACU.............UU................AUUGUC.....................AA.....................................AUAC.AUAAA.AACUAUU...AACAU..UAAUAUUGGCAUG
CEWJ01231416.1/68-12                          UAUAU.UUGCGACU.............UU................AUUGUC.....................AA.....................................AUAC.AUAAA.AACUAUU...AACAU..UAAUAUUGGCAUG
CAM_READ_0231777305/246-302                   UAUAU.UUGCGACU.............UU................AUUGUC.....................AA.....................................AUAC.AUAAA.AACUAUU...AACAU..UAAUAUUGGCAUG
CAM_READ_0233120627/246-302                   UAUAU.UUGCGACU.............UU................AUUGUC.....................AA.....................................AUAC.AUAAA.AACUAUU...AACAU..UAAUAUUGGCAUG
CEOK01184894.1/9274-9218                      UAUAU.UUGCUGCU.............UU................AUUAUC.....................AG.....................................GUAC.AUAAA.AACUAUU...AACAU..UAAUAUUGGCAUG
CESP01118836.1/165-221                        UAUAU.UUGCUGCU.............UU................AUUAUC.....................AG.....................................GUAC.AUAAA.AACUAUU...AACAU..UAAUAUUGGCAUG
JCVI_SCAF_1096628396118/1238-1294             UAUAU.UUGCUGCU.............UU................AUUAUC.....................AG.....................................GUAC.AUAAA.AACUAUU...AACAU..UAAUAUUGGCAUG
CENP01152184.1/17026-16970                    UAUAU.UUGCUGCU.............UU................AUUAUC.....................AG.....................................GUAC.AUAAA.AACUAUU...AACAU..UAAUAUUGGCAUG
CESI01270948.1/837-890                        UAUAU.UUGG..CC.............GCUU..............AAU......................AAGC.....................................AUAC.AUAAC.AAUCAU....UA.AA..UAAUAUUAGCAUG
CESI01305757.1/1479-1532                      UAUAU.UUGCAAUC.............GU................UUAA.......................AU......................................CAC.AUAAA.AAUCAUU...UAAAU..UAAUAUUGGCAUG
CESU01062348.1/413-466                        UAUAU.UUGCAAUC.............GU................UUAA.......................AU......................................CAC.AUAAA.AAUCAUU...UAAAU..UAAUAUUGGCAUG
CESJ01175686.1/363-309                        UAUAU.UUGCAAUC.............G.................UUAAAAU.....................U......................................UAC.AUAAU.AAUCAUU...UAAAA..UAAUAUUGGCAUG
NZ_JRLV01000023.1/16228-16166                 UACCU.UUGCACCC.............AAUCGGG...........AUAGG.................CCCG..U......................................UAC.AUAAA.AAUUAUU...UAAAC..AAAUAUUGGCAUG
CERZ01029826.1/671-607                        UAUCU.UUGCCCGC.............UGAUAG............ACACG..................CUAUCA....................................UAUAC.AUAAA.AAUCAUU...UAAAA..CAAUAUUGGAAUG
NC_015496.1/583327-583390                     UAUCU.UUGCACGC.............UGAUAG............AGACG..................CUAUCA.....................................AUAC.AUGAA.UUUCAUU...UAAAA..UAAUACUGGAAUG
NZ_CM001837.1/492542-492605                   UAUCU.UUGCACGC.............UGAUAG............AGACG..................CUAUCA.....................................AUAC.AUGAA.UUUCAUU...UAAAA..UAAUACUGGAAUG
NZ_CP009301.1/1271436-1271503                 UAUCU.UUGCACGC.............UGAUAG............AGAAA..................CUAUCA.................................CGACAUAC.AUCGA.UCUCAUU...UAAAA..CAAUAUUGGAAUG
NZ_JSAQ01000001.1/1202154-1202221             UAUCU.UUGCACGC.............UGAUAG............AGAAA..................CUAUCA.................................CGACAUAC.AUCGA.UCUCAUU...UAAAA..CAAUAUUGGAAUG
NZ_AJJU01000004.1/333125-333187               UAUCU.UUGCGCCC.............UGAUAG............AGCAC..................CUAUCA.....................................AUAC.AUAAA.AAUCAUU...AA.AA..AAAUAUUGGCAUG
CENJ01055151.1/1153-1089                      UAUAU.UUGCAGCC.............UUCGA.............AAUAAAC.................UCGAA....................................GUUGC.AUAAA.AAUCAUU...UACAA..UAAUAUUGGCAUG
LPaug09P1610m_c1073129/145-81                 UAUAU.UUGCAGCC.............UUCGAG............AUAAA..................CUCGAA....................................AUUGC.AUAAU.AAUUAUU...UACAA..CAAUAUUGGCAUG
A09P0410a_Sequence0000045006/360-424          UAUAU.UUGCAGCC.............GUCGAG............AUAAA..................CUCGAA....................................GUUGC.AUAAG.AAUCAUU...UACAA..UAAUAUUGGCAUG
CEOM01146924.1/65-1                           UAUAU.UUGCAGCC.............UUCGUG............AUAAA..................CUCGAA....................................GUUGC.AUAAG.AAUCAUU...UACAA..UAAUAUUGGCAUG
CENN01066147.1/1036-1100                      UAUAU.UUGCAGCC.............UUCGAG............AGAAA..................CUCGAA....................................GUUGC.AUAAA.AAUCAUU...UACAA..UAAUAUUGGCAUG
CENP01019191.1/2058-2122                      UAUAU.UUGCAGCC.............UUCGAG............AGAAA..................CUCGAA....................................GUUGC.AUAAA.AAUCAUU...UACAA..UAAUAUUGGCAUG
CENU01173310.1/367-303                        UAUAU.UUGCAGCC.............UUCGAG............AGAAA..................CUCGAA....................................GUUGC.AUAAA.AAUCAUU...UACAA..UAAUAUUGGCAUG
CESS01087722.1/2995-2931                      UAUAU.UUGCAGCC.............UUCGAG............AGAAA..................CUCGAA....................................GUUGC.AUAAA.AAUCAUU...UACAA..UAAUAUUGGCAUG
JCVI_SCAF_1096627377572/2760-2824             UAUAU.UUGCAACC.............UUCGAG............AUAAA..................CUCUAA....................................GUUGC.AUAAU.GAUCAUU...UACAA..AAAUAUUGGCAUG
CEOK01021460.1/1198-1134                      UAUAU.UUGCAGCC.............UUCGAG............AUAAA..................CUCGAA....................................GUUGC.AUAAU.GAUCAUU...UACAA..AAAUAUUGGCAUG
CENJ01182900.1/248-312                        UAUAU.UUGCAGCC.............UUCGAG............AUAAA..................CUCGAA....................................GUUGC.AUAAU.AAUCAUU...UACAA..AAAUAUUGGCAUG
CENU01105541.1/758-822                        UAUAU.UUGCAGCC.............UUCGAG............AUAAA..................CUCGAA....................................GUUGC.AUAAU.AAUCAUU...UACAA..AAAUAUUGGCAUG
CEOM01022458.1/1511-1447                      UAUAU.UUGCAGCC.............UUCGAG............AUAAA..................CUCGAA....................................GUUGC.AUAAU.AAUCAUU...UACUA..UAAUAUUGGCAUG
JCVI_SCAF_1096627389939/60590-60654           UAUAU.UUGCAGCC.............UUCGAG............AUAAA..................CUCGAA....................................GUUGC.AUAAU.AAUCAUU...UACAA..UAAUAUUGGCAUG
CENN01059376.1/230-166                        UAUAU.UUGCAGCC.............UUCGAG............AUAAA..................CUCGAA....................................GUUGC.AUAAU.AAUCAUU...UACAA..UAAUAUUGGCAUG
CESW01265115.1/247-311                        UAUAU.UUGCAGUC.............UUCGCG............GUAAA..................CUCGAA....................................GUUGC.AUAAU.AAUUAUU...UACAA..UAAUAUUGGCAUG
CEOM01082955.1/4838-4902                      UAUAU.UUGCAGCC.............UUCGAG............UUAAU..................UUCGAA....................................GUAGC.AUAAG.AAUCAUU...UACAA..UAAUAUUGGCAUG
CENP01061027.1/20726-20790                    UAUAU.UUGCAGCC.............UUCGAG............UUAAU..................UUCGAA....................................GUAGC.AUAAG.AAUCAUU...UACAA..UAAUAUUGGCAUG
CENU01097470.1/401-337                        UAUAU.UUGCAGCC.............UUCGAG............UUAAU..................UUCGAA....................................GUAGC.AUAAG.AAUCAUU...UACAA..UAAUAUUGGCAUG
CENX01202860.1/8088-8024                      UAUAU.UUGCAGCC.............UUCGAG............UUAAU..................UUCGAA....................................GUAGC.AUAAG.AAUCAUU...UACAA..UAAUAUUGGCAUG
CEOK01043507.1/75-139                         UAUAU.UUGCAGCC.............UUCGAG............UUAAU..................UUCGAA....................................GUAGC.AUAAG.AAUCAUU...UACAA..UAAUAUUGGCAUG
NZ_LBMG01000021.1/84468-84404                 UAUAU.UUGCGACU.............UGAUACG...........AGAAA.................CGUAUUA.....................................AUAC.AUAAA.AAUUAUU...AA.AA..CAAUAUUGGCAUG
NZ_DS544873.1/4807475-4807411                 UAUAU.UUGCGGCU.............UGAUACG...........AGAAA.................CGUAUUA.....................................AUAC.AUAAA.AAUUAUU...AA.AA..CAAUAUUGGCAUG
NZ_LBMH01000003.1/156456-156520               UAUAU.UUGCGGCU.............UGAUACG...........AUAAA.................UGUAUCA.....................................UUGC.AUAAA.AAUUAUU...AA.AA..UAAUAUUGGCAUG
JCVI_SCAF_1096627449837/1096-1163             UACUU.UUGCAACC.............GUUAUAUA..........AUAGC................UAUAUAAC.....................................AUAC.AUAAA.AAUCAUU...UAACA..CAAUAUUGGAAUG
CEQG01221456.1/120-62                         UACCU.UUGCAGCC.............CUGA..............AAA......................UCAG....................................GAUAC.AUAAC.AAUCAUU...AAAAA..CAAUAUUGAAAUG
CEQY01168872.1/258-316                        UACCU.UUGCAGCC.............CUGA..............AAA......................UCAG....................................GAUAC.AUAAC.AAUCAUU...AAAAA..CAAUAUUGAAAUG
P_2C_Liq_1_UnCty_1172006/238-295              UACAU.UUGCAACU.............GCGA..............AACG.....................UCGC.....................................AUAC.AUAAA.AAUCAUU...AA.AA..UAAUAUUGGCAUG
CEOO01008234.1/2508-2575                      UAUAU.UUGCGGCU.............CAUUCCUGA.........AAA.................UCAGGUGUG.....................................CUAC.AUAAA.AAUUAUU...UAAAA..AAAUAUUGGAAUG
CESA01225116.1/184-251                        UAUAU.UUGCCGCU.............CAUUCUUGA.........AAA.................UCAGGAAUU.....................................UUAC.AUAAA.AAUUAUU...UAAAA..AAAUAUUGGAAUG
CESZ01040124.1/244-177                        UAUAU.UUGCCGCU.............CAUUCUUGA.........AAA.................UCAGGAAUU.....................................UUAC.AUAAA.AAUUAUU...UAAAA..AAAUAUUGGAAUG
CESZ01039937.1/243-177                        UAUAU.UUGCCGCU.............CAUUCCUGA.........AAA.................UCAGGUAUG.....................................UUAC.AUAAA.AAUUAUU...UA.AA..AAAUAUUGGAAUG
CEOM01051750.1/464-397                        UAUAU.UUGCCGCU.............CAUUCCUGA.........AAA.................UCAGGUAUG.....................................UUAC.AUAAA.AAUUAUU...UAAAA..AAAUAUUGGAAUG
CEVU01350716.1/629-562                        UAUAU.UUGCCGCU.............CAUUCCUGA.........AAA.................UCAGGUAUG.....................................UUAC.AUAAA.AAUUAUU...UAAAA..AAAUAUUGGAAUG
P_2C_Liq_1_UnCty_1017278/872-816              UAUAU.UUGCAGCC.............UCA...............UUUU......................UGA....................................GGUAC.AUAAG.AAUCAUU...UA.AA..CAAUAUUGGAAUG
P_2C_Liq_2_UnCty_1110420/101-45               UAUAU.UUGCAGCC.............UCA...............UUUU......................UGA....................................GGUAC.AUAAG.AAUCAUU...UA.AA..CAAUAUUGGAAUG
GQKUMWE01EWSJM/239-300                        UAUCU.UUGCCGCU.............GAUGGA............AAA....................UCCAUU....................................UGUAC.AUAAA.AAUCAUU...GA.AA..UAAUAUUGGAAUG
CENT01012923.1/2675-2616                      UAUAU.UUGCCAAC.............CACU..............UUAU.....................AGUG....................................UUUAC.AUAAA.AAUCAUU...AAAAU..UAAUAUUGGCAUG
CERW01249250.1/463-522                        UAUAU.UUGCCAAC.............CACU..............UUAU.....................AGUG....................................UUUAC.AUAAA.AAUCAUU...AAAAU..UAAUAUUGGCAUG
CEVS01053715.1/327-268                        UAUAU.UUGCCAAC.............CACU..............UUAU.....................AGUG....................................UUUAC.AUAAA.AAUCAUU...AAAAU..UAAUAUUGGCAUG
CEOP01008691.1/1501-1441                      UAUAU.UUGCCAAC.............CACU..............UUUAU....................AGUG....................................UUUAC.AUAAA.AAUCAUU...AAAAU..UAAUAUUGGCAUG
CEVP01023094.1/259-319                        UAUAU.UUGCCAAC.............CACU..............UUUAU....................AGUG....................................UUUAC.AUAAA.AAUCAUU...AAAAU..UAAUAUUGGCAUG
JCVI_READ_1104230391553/800-860               UAUAU.UUGCCAAC.............CACU..............UUUAU....................AGUG....................................UUUAC.AUAAA.AAUCAUU...AAAAU..UAAUAUUGGCAUG
JCVI_READ_1104230226763/664-604               UAUAU.UUGCCAAC.............CACU..............UUUAU....................AGUG....................................UUUAC.AUAAA.AAUCAUU...AAAAU..UAAUAUUGGCAUG
CETQ01008005.1/1003-943                       UAUAU.UUGCCAAC.............CACU..............UUAAU....................AGUG....................................UUUAC.AUAAA.AAUCAUU...AAAAU..UAAUAUUGGCAUG
CESF01056087.1/108-168                        UAUAU.UUGCCAAC.............CACU..............UUGAU....................AGUG....................................UUUAC.AUAAA.AAUCAUU...AAAAU..UAAUAUUGGCAUG
CEWG01134969.1/150-210                        UAUAU.UUGCCAAC.............CACU..............UUGAU....................AGUG....................................UUUAC.AUAAA.AAUCAUU...AAAAU..UAAUAUUGGCAUG
CESM01335079.1/449-389                        UAUAU.UUGCCGAC.............CACU..............UAUAU....................AGUG....................................UUUAC.AUAAA.AAUCAUU...AAAAU..UAAUAUUGGCAUG
JGI25920J50251_10101252/633-565               UACUU.UUGCAACCGU...........CUAAACCGA.........GAG.................UCGGUGUGG.....................................CUAC.AUAAA.AAUUAUU...UA.UA..CAAUAUUGGCAUG
2236876001_042780/239-185                     UAUCU.UUGCAUGG.............CA................AUUU.......................UG....................................CAUAC.AUAAA.AAUCAUU...UA.AA..UAAUAUUGGCAUG
SI34jun09_10m_1003614/2745-2691               UAUCU.UUGCAUGG.............CA................AUUU.......................UG....................................CAUAC.AUAAA.AAUCAUU...UA.AA..UAAUAUUGGCAUG
2236876001_503295/35-89                       UAUCU.UUGCAUGG.............CA................AUUU.......................UG....................................CAUAC.AUAAA.AAUCAUU...UA.AA..UAAUAUUGGCAUG
LAZR01010698.1/870-806                        UAUAU.UUGCACGC.............UGUCCGA...........AAA...................UCGGCAG....................................CAUAC.AUAAA.AAUCAUU...UAAAA..UAAUAUUGGCAUG
JGI20160J14292_10000017/161918-161862         UAUCU.UUGCGGCG.............CUUA..............AAA......................UAUG....................................CAUAC.AUAAC.AAUCAU....UA.AA..UAAUAUUAGCAUG
JGI20156J14371_10003440/5695-5749             UAUAU.UUGCCCCG.............CUU...............AAC.......................AAG....................................CAUAC.AUAAC.AAUCAU....UA.AA..UAAUAUUAGCAUG
JGI20157J14317_10056873/532-586               UAUAU.UUGCCCCG.............CUU...............AAC.......................AAG....................................CAUAC.AUAAC.AAUCAU....UA.AA..UAAUAUUAGCAUG
JGI20159J14440_10211892/222-276               UAUAU.UUGCCCCG.............CUU...............AAC.......................AAG....................................CAUAC.AUAAC.AAUCAU....UA.AA..UAAUAUUAGCAUG
CESJ01009412.1/295-238                        UAUAU.UUGCCCCG.............CUUA..............AUAA.....................UAAG....................................CAUAC.AUAAC.AAUUAU....UA.AA..UAAUAUUAGCAUG
DelMOSum2010_c10003273/6417-6474              UAUAU.UUGCACCG.............CUUA..............AUAA.....................UAAG....................................CAUAC.AUAAC.AAUCAU....UA.AA..UAAUAUUAGCAUG
JGI20154J14316_10013644/4557-4614             UAUAU.UUGCACCG.............CUUA..............AUAA.....................UAAG....................................CAUAC.AUAAC.AAUCAU....UA.AA..UAAUAUUAGCAUG
JGI20153J14295_10010421/315-258               UAUAU.UUGCACCG.............CUUA..............AUAA.....................UAAG....................................CAUAC.AUAAA.AAUCAU....UA.AA..UAAUAUUAGCAUG
2236876001_158288/282-226                     UAUAU.UUGCACCG.............CUUA..............AUAA.....................UAAG....................................CAUAC.AUAA..AAUCAU....UA.AA..UAAUAUUAGCAUG
JGI20152J14361_10115381/161-218               UAUAU.UUGCCCCG.............CUUA..............AUAA.....................UAAG....................................CAUAC.AUAAC.AAUCAU....UA.AA..UAAUAUUAGCAUG
JGI20160J14292_10003695/5908-5851             UAUAU.UUGCCCCG.............CUUA..............AUAA.....................UAAG....................................CAUAC.AUAAC.AAUCAU....UA.AA..UAAUAUUAGCAUG
CESI01136105.1/853-796                        UAUAU.UUGCCCCG.............CUUA..............AUAA.....................UAAG....................................CAUAC.AUAAC.AAUCAU....UA.AA..UAAUAUUAGCAUG
DelMOSum2010_c10699725/59-2                   UAUAU.UUGCACCG.............CCUA..............AUAA.....................UAGG....................................CAUAC.AUAAC.AAUCAU....UA.AA..UAAUAUUAGCAUG
JGI20152J14361_10001110/2581-2638             UAUAU.UUGCACCG.............CCUA..............AUAA.....................UAGG....................................CAUAC.AUAAC.AAUCAU....UA.AA..UAAUAUUAGCAUG
JGI20156J14371_10001772/5804-5861             UAUAU.UUGCACCG.............CCUA..............AUAA.....................UAGG....................................CAUAC.AUAAC.AAUCAU....UA.AA..UAAUAUUAGCAUG
JGI20160J14292_10090187/774-717               UAUAU.UUGCACCG.............CCUA..............AUAA.....................UAGG....................................CAUAC.AUAAC.AAUCAU....UA.AA..UAAUAUUAGCAUG
JGI20153J14295_10003124/11087-11144           UAUAU.UUGCACCG.............CCUA..............AUAA.....................UAGG....................................CAUAC.AUAAC.AAUCAU....UA.AA..UAAUAUUAGCAUG
JGI20153J14295_10020066/1717-1660             UAUAU.UUGCACCG.............CCUA..............AUAA.....................UAGG....................................CAUAC.AUAAC.AAUCAU....UA.AA..UAAUAUUAGCAUG
JGI20159J14440_10267556/379-436               UAUAU.UUGCACCG.............CCUA..............AUAA.....................UAGG....................................CAUAC.AUAAC.AAUCAU....UA.AA..UAAUAUUAGCAUG
JGI20154J14316_10180509/119-176               UAUAU.UUGCACCG.............CUUA..............AUAA.....................UAGG....................................CGUAC.AUAAC.AAUCAU....UA.AA..UAAUAUUAGCAUG
CERI01279172.1/1860-1917                      UAUCU.UUGCAGCG.............CCUU..............AAAA.....................AAGG....................................CAUAC.AUAAC.AAUCAU....UA.AA..UAAUAUUAGCAUG
CEGC01022181.1/362-426                        UACCU.UUGCACCC.............AAUCAGGA..........AAA..................UCCUGAAU.....................................UUAC.AUAAU.AAUUAUU...UA.AA..UAAUAUUGGCAUG
CEQG01070770.1/2992-2928                      UACCU.UUGCACCC.............AAUCAGG...........AUAGA.................CCUGAGG.....................................UUAC.AUAAA.AAUUAUU...UA.AA..UAAUAUUGGCAUG
CEQQ01079414.1/374-438                        UACCU.UUGCACCC.............AAUCAGG...........AUAGA.................CCUGAGG.....................................UUAC.AUAAA.AAUUAUU...UA.AA..UAAUAUUGGCAUG
CEPG01012475.1/616-548                        UAUCU.UUGCACGC.............UGAUUC............ACUUAAAAC..............GAAUCG....................................CAUAC.AUAAA.AAUCAUU...UAAAA..UAAUAUUGGCAUG
P_1C_Liq_2_UnCty_1052240/318-260              UAACU.UUGCAGCC.............CUGAA.............UUU.....................UUCAG....................................GCUAC.AUAAC.AAUCAU....UA.AA..UAAUAUUGGAAUG
P_1C_Liq_1_UnCty_1125732/94-36                UAACU.UUGCAGCC.............CUGAA.............UUU.....................UUCAG....................................GCUAC.AUAAC.AAUCAU....UA.AA..UAAUAUUGGAAUG
P_2C_Liq_1_UnCty_1007508/1871-1929            UAACU.UUGCAGCC.............CUGAA.............UUU.....................UUCAG....................................GCUAC.AUAAC.AAUCAU....UA.AA..UAAUAUUGGAAUG
P_2C_Liq_2_UnCty_1069522/283-225              UAACU.UUGCAGCC.............CUGAA.............UUU.....................UUCAG....................................GCUAC.AUAAC.AAUCAU....UA.AA..UAAUAUUGGAAUG
ElkS_mat_MD6A_1029892/674-608                 UAUCU.UUGCAAAC.............UUGAAAG...........AAGAC.................CUUUCAA....................................CAUAC.AUAAC.AAUCAUU...UACAA..UAAUAUUAGCAUG
NZ_JPRK01000005.1/251976-252039               UAAUU.UUGCACCG.............UCUUACA...........AAAGA.................UGUACGA.....................................CUAC.AUAAA.AAUCAU....UA.AA..UAAUAUUGGAAUG
NZ_JARP01000002.1/708129-708066               UAAUU.UUGCACCG.............UCUUACA...........AAAGA.................UGUACGA.....................................CUAC.AUAAA.AAUCAU....UA.AA..UAAUAUUGGAAUG
NC_018013.1/528300-528368                     UACUU.UUGCAACC.............UUGAUUAUC.........AAAAC...............GGUAAUCGA......................................UAC.AUAAA.AAUCAUU...UACAC..AAAUAUUAGCAUG
NZ_AUBG01000007.1/10769-10702                 UAUCU.UUGCCGCC.............UUGAUUAUC.........AAAAC...............GGUAGUCAG......................................UAC.AUAAU.AAUCAUU...UU.AA..CAAUAUUGGCAUG
JGI24723J26617_10077130/289-222               UACUU.UUGCAGCC.............UUGAUUAUC.........AAAAC...............GGUAAUCAG......................................UAC.AUAAA.AAUCAUU...UU.AA..UAAUAUUGGCAUG
JGI24723J26617_10048522/1324-1391             UACUU.UUGCACCC.............UUGAUUAUC.........AAAAC...............GGUAGUCAG......................................UAC.AUAAA.AAUCAUU...UU.AA..UAAUAUUGGCAUG
CERO01082754.1/566-633                        UACUU.UUGCACCC.............UUGAUUAUC.........AAAAA...............GGUAGUCAG......................................UAC.AUAAA.AAUCAUU...UU.AA..CAAUAUUGGCAUG
CERU01094717.1/740-807                        UACUU.UUGCACCC.............UUGAUUAUC.........AAAAA...............GGUAGUCAG......................................UAC.AUAAA.AAUCAUU...UU.AA..CAAUAUUGGCAUG
NZ_JSVU01000005.1/248306-248373               UACUU.UUGCACCC.............UUGAUUAUC.........AAAAA...............GGUAGUCAG......................................UAC.AUAAA.AAUCAUU...UU.AA..CAAUAUUGGCAUG
CERY01108911.1/730-797                        UACUU.UUGCACCC.............UUGAUUAUC.........AAAAA...............GGUAGUCAG......................................UAC.AUAAA.AAUCAUU...UU.AA..CAAUAUUGGCAUG
JGI24723J26617_10269373/259-192               UACUU.UUGCACCC.............UUGAUUAUC.........AAAAA...............GGUAGUCAG......................................UAC.AUAAA.AAUCAUU...UU.AA..CAAUAUUGGCAUG
JGI24723J26617_10077183/289-222               UACUU.UUGCAACC.............UUGAUUAUCA........AAA................UGGUAAUCAG......................................UAC.AUAAA.AAUCAUU...UU.AA..UAAUAUUGGCAUG
CEVN01317104.1/431-498                        UACUU.UUGCAACC.............UUGAUUAUCA........AAA................UGGUAAUCAG......................................UAC.AUAAA.AAUCAUU...UU.AA..CAAUAUUGGCAUG
JGI24723J26617_10004896/8365-8432             UACUU.UUGCAACC.............UUGAUUAUCA........AAA................UGGUAAUCAG......................................UAC.AUAAA.AAUCAUU...UU.AA..CAAUAUUGGCAUG
CENR01030012.1/19705-19772                    UACUU.UUGCAACC.............UUGAUUAUCA........AAA................UGGUAAUCAG......................................UAC.AUAAA.AAUCAUU...UU.AA..CAAUAUUGGCAUG
CERO01015055.1/94-27                          UACUU.UUGCAACC.............UUGAUUAUCA........AAA................UGGUAAUCAG......................................UAC.AUAAA.AAUCAUU...UU.AA..CAAUAUUGGCAUG
CETB01099781.1/934-867                        UACUU.UUGCAGCC.............UUGAUUAUCA........AAA................UGGUAAUCAG......................................UAC.AUAAA.AAUCAUU...UU.AA..CAAUAUUGGCAUG
CEVO01146838.1/280-213                        UACUU.UUGCAGCC.............UUGAUUAUCA........AAA................UGGUAAUCAG......................................UAC.AUAAA.AAUCAUU...UU.AA..CAAUAUUGGCAUG
JGI24723J26617_10024902/107-40                UACUU.UUGCGGCC.............UUGAUUAUCA........AAA................UGGUAGUCAG......................................UAC.AUAAA.AAUCAUU...UU.AA..CAAUAUUGGCAUG
JGI24723J26617_10051817/111-44                UACUU.UUGCAGCC.............UUGAUUAUCA........AAA................UGGUAGUCAG......................................UAC.AUAAA.AAUCAUU...UU.AA..CAAUAUUGGCAUG
CENX01022829.1/1733-1788                      UAUAU.UUGCCGCC.............UU................AUAUA......................AA....................................CAUAC.AUAAU.AAUUAUU...UA.AA..UAAUAUUAGCAUG
CENP01067191.1/87-32                          UAUAU.UUGCCGUC.............UU................AUUUA......................AG....................................UAUAC.AUAAU.AAUUAUU...GA.AC..UAAUAUUGGCAUG
CENG01112007.1/4191-4246                      UAUAU.UUGCCACC.............UU................AUUUA......................AG....................................CAUAC.AUAAU.AAUUAUU...GA.AC..UAAUAUUGGCAUG
CENJ01312050.1/97-42                          UAUAU.UUGCCACC.............UU................AUUUA......................AG....................................CAUAC.AUAAU.AAUUAUU...GA.AC..UAAUAUUGGCAUG
CENP01044677.1/77-132                         UAUAU.UUGCCACC.............UU................AUUUA......................AG....................................CAUAC.AUAAU.AAUUAUU...GA.AC..UAAUAUUGGCAUG
NZ_JACC01000030.1/38381-38316                 UAUAU.UUGCACGU.............UAAUAGCA..........AAA..................UGCUAUUA....................................UAUAC.AUAAA.AAUCAUU...UA.AA..UAAUAUUGGAAUG
NZ_JACA01000052.1/55849-55785                 UAUAU.UUGCACGC.............UAAUAGC...........AAAGA.................GCUAUUU.....................................AUAC.AUAAA.AAUCAUU...UA.AA..UAAUAUUGGAAUG
NZ_AQRA01000003.1/469802-469738               UAUAU.UUGCACGC.............UAAUAGC...........AAAGA.................GCUAUUG.....................................AUAC.AUAAA.AAUCAUU...UA.AA..UAAUAUUGGAAUG
NZ_JACB01000015.1/60959-61023                 UAUAU.UUGCACGC.............UAAUAGC...........AAAGA.................GCUAUUG.....................................AUAC.AUAAA.AAUCAUU...UA.AA..UAAUAUUGGAAUG
NZ_KE387187.1/63041-63106                     UAUAU.UUGCACGC.............UGAUAGCA..........GAA..................UGCUAUUU.....................................AUAC.AUAAA.AAUCAUU...UAAAA..UAAUAUUGGAAUG
NZ_AUML01000001.1/274510-274444               UAUAU.UUGCACGC.............UCAUAGUA..........AAG..................UGCUAUGG...................................ACAUAC.AUAAA.AAUCAUU...UA.AA..UAAUAUUGGAAUG
NZ_AUCZ01000003.1/320199-320263               UACCU.UUGCACCCG............UAUUGAGA..........UCG..................UCUCAAUC......................................UGC.AUAAU.AAUCAUU...UU.AA..UAAUAUUAGCAUG
NZ_AVCS01000009.1/299934-299870               UAACU.UUGCACCCG............UAUUGAGA..........CUG..................UCUCAAUU......................................UAC.AUAAU.AAUCAUU...UU.AA..AAAUAUUAGCAUG
NC_016510.2/875063-875127                     UAAAU.UUGCGUCCG............UAUCGAGA..........AAA..................UCUCGGUC......................................UAC.AUAAU.AAUCAUU...UA.AA..UAAUAUUAGCAUG
JGI24770J26754_10043964/1074-1138             UAAAU.UUGCACCCG............UAUUGAGA..........CAA..................UCUCAAUC......................................UAC.AUAAU.AAUCAUU...UA.AA..UAAUAUUAGCAUG
JGI25913J50563_1022430/297-233                UAAAU.UUGCACCCG............UAUUGAG...........AUAAA.................CUCAAUC......................................UAC.AUAAU.AAUCAUU...UA.AA..UAAUAUUAGCAUG
LWAeNNiSIP_GDP3C2T02IBMEZ/77-13               UAAAU.UUGCACCCG............UAUUGAG...........AUAAA.................CUCAAUC......................................UAC.AUAAU.AAUCAUU...UA.AA..UAAUAUUAGCAUG
JGI25920J50251_10102258/416-480               UAAAU.UUGCACCCG............UAUUGAG...........AUAAA.................CUCAAUC......................................UAC.AUAAU.AAUCAUU...UA.AA..UAAUAUUAGCAUG
TDF_OR_ARG04_113m_c1238479/103-38             UAUAU.UUGCGCCU.............UGAUAUG...........AACGA.................CGUAUCA.....................................UUAC.AUAAU.AAUCAUU...UACAA..UAAUAUUGGCAUG
NZ_CP010278.1/2255345-2255410                 UAAUU.UUGCACUC.............GAAUCCGA..........GAA..................UCGGAAUU....................................CAUAC.AUAAA.AAUCAUU...AA.AC..AAAUAUUGGAAUG
NZ_JH651379.1/1502761-1502696                 UAUCU.UUGCGCCC.............ACUGAUAGA.........AAA.................UCUAUCAAA......................................UAC.AUAAG.AAUCAUU...UA.AA..UAAUAUUGGCAUG
KVRMV2_100016903/110-57                       UAUAU.UUGCGCCCG............AU................AAAA.......................AU......................................UAC.AUAAU.AAUCAUU...AA.AC..AAAUAUUGGCAUG
CEQT01124934.1/606-550                        UAUAU.UUGCGCGG.............CU................GAAAGA.....................AG....................................CGUAC.AUAAU.AAUCAUU...AA.AA..UAAUAUUUGCAUG
CEVG01326867.1/310-366                        UAUAU.UUGCGCGG.............CU................GAAAGA.....................AG....................................CGUAC.AUAAU.AAUCAUU...AA.AA..UAAUAUUUGCAUG
CEQI01034781.1/143-199                        UAUAU.UUGCGCGG.............CU................GAAAGA.....................AG....................................CGUAC.AUAAU.AAUCAUU...AA.AA..UAAUAUUUGCAUG
P_2C_Liq_1_UnCty_1000352/10687-10752          UAUAU.UUGCACUU.............UCAAUAGA..........AAA..................UCUGUUGA....................................AAUAC.AUAAA.AAUCAUU...UA.AA..UAAUAUUGGCAUG
P_2C_Liq_2_UnCty_1001631/4100-4035            UAUAU.UUGCACUU.............UCAAUAGA..........AAA..................UCUGUUGA....................................AAUAC.AUAAA.AAUCAUU...UA.AA..UAAUAUUGGCAUG
P_2C_Liq_3_UnCty_100392/7024-7089             UAUAU.UUGCACUU.............UCAAUAGA..........AAA..................UCUGUUGA....................................AAUAC.AUAAA.AAUCAUU...UA.AA..UAAUAUUGGCAUG
JGI20153J14295_10009471/2396-2331             UAUAU.UUGCAAAC.............UCAACGGA..........UAU..................UCCAUUGA....................................UAUAC.AUAAU.AAUCAUU...UA.AA..UAAUAUUGGCAUG
JCVI_SCAF_1096626865111/109-44                UAUAU.UUGCAAAC.............UCAACGGA..........UAU..................UCCAUUGA....................................UAUAC.AUAAU.AAUCAUU...UA.AA..UAAUAUUGGCAUG
JGI20154J14316_10022771/940-1005              UAUAU.UUGCAAAC.............UCAACGGA..........UAU..................UCCAUUGA....................................UAUAC.AUAAU.AAUCAUU...UA.AA..UAAUAUUGGCAUG
NZ_KE384381.1/65930-65995                     UACCU.UUGCACUC.............GAAUUGGG..........AUAGA................CCC.UUUC.....................................AUAC.AUCAA.AAUCAUU...UA.AA..UAAUAUUGGAAUG
JGI24768J34885_10768442/60-125                UAUUU.UUGCACCG.............UCCUAUA...........AUCGC.................UAUAGGA....................................CAUAC.AUAAA.AAUCAUU...AA.AC..CAAUAUUGGAAUG
JGI20156J14371_10000091/48791-48726           UAUAU.UUGCCGCC.............UGAAAG............AAAGA..................CUUUCG...................................GAUUAC.AUAAC.AAUUAUU...UACAC..AAAUAUUAGCAUG
DelMOWin2010_c10012594/4166-4099              UAUAU.UUGCCGCU.............CUAUUUU...........AGAUA.................AUAGUAA..................................AUCGUAC.AUAAU.AAUCAUU...UA.AA..UAAUAUUGGAAUG
SI48aug10_10m_c1029846/215-282                UAUAU.UUGCCGCU.............CUAUUUU...........AGAUA.................AUAGUAA..................................AUCGUAC.AUAAU.AAUCAUU...UA.AA..UAAUAUUGGAAUG
JGI20160J14292_10046285/129-62                UAUAU.UUGCCGCU.............CUAUUUU...........AAGUA.................AUAGUAG..................................AUCAUAC.AUAAU.AAUCAUU...UA.AA..UAAUAUUGGAAUG
JGI20155J14468_10071765/979-912               UAUAU.UUGCCGCU.............CUAUUUU...........AAGUA.................AUAGUAG..................................AUCAUAC.AUAAU.AAUCAUU...UA.AA..UAAUAUUGGAAUG
DelMOSum2010_c10029733/95-28                  UAUAU.UUGCCGCU.............CUAUUUU...........AAGUA.................AUAGUAA..................................ACCAUAC.AUAAU.AAUCAUU...UA.AA..UAAUAUUGGAAUG
JGI20160J14292_10025745/2542-2609             UAUAU.UUGCCGCU.............CUAUUUU...........AAAUA.................AUAGUAA..................................AUCAUAC.AUAAU.AAUCAUU...UA.AA..UAAUAUUGGAAUG
JGI20153J14295_10164677/300-233               UAUAU.UUGCCGCU.............CUAUUUU...........AAAUA.................AUAGUAA..................................AUCAUAC.AUAAU.AAUCAUU...UA.AA..UAAUAUUGGAAUG
JGI20151J14362_10106988/760-827               UAUAU.UUGCCGCU.............CUAUUUU...........AAAUA.................AUAGUAA..................................AUCAUAC.AUAAU.AAUCAUU...UA.AA..UAAUAUUGGAAUG
JGI20156J14371_10017225/4008-4075             UAUAU.UUGCCGCU.............CUAUUUU...........AAAUA.................AUAGUAA..................................AUCAUAC.AUAAU.AAUCAUU...UA.AA..UAAUAUUGGAAUG
JGI20157J14317_10097956/992-925               UAUAU.UUGCCGCU.............CUAUUUU...........AAAUA.................AUAGUAA..................................AUCAUAC.AUAAU.AAUCAUU...UA.AA..UAAUAUUGGAAUG
JGI20159J14440_10001664/3899-3832             UAUAU.UUGCCGCU.............CUAUUUU...........AAAUA.................AUAGUAA..................................AUCAUAC.AUAAU.AAUCAUU...UA.AA..UAAUAUUGGAAUG
JGI20151J14362_10553745/192-259               UAUAU.UUGCCGCU.............CUAUUUU...........AAGUA.................AUAGUAA..................................AUCAUAC.AUAAU.AAUCAUU...UA.AA..UAAUAUUGGAAUG
JGI20156J14371_10055795/129-62                UAUAU.UUGCCGCU.............CUAUUUU...........AAGUA.................AUAGUAA..................................AUCAUAC.AUAAU.AAUCAUU...UA.AA..UAAUAUUGGAAUG
JGI20156J14371_10169803/499-566               UAUAU.UUGCCGCU.............CUAUUUU...........AAGUA.................AUAGUAA..................................AUCAUAC.AUAAU.AAUCAUU...UA.AA..UAAUAUUGGAAUG
JGI20157J14317_10131865/746-813               UAUAU.UUGCCGCU.............CUAUUUU...........AAGUA.................AUAGUAA..................................AUCAUAC.AUAAU.AAUCAUU...UA.AA..UAAUAUUGGAAUG
2236876007_0312397/171-104                    UAUAU.UUGCCGCU.............CUAUUUU...........AAGUA.................AUAGUAA..................................AUCAUAC.AUAAU.AAUCAUU...UA.AA..UAAUAUUGGAAUG
DelMOSum2010_c10010162/1748-1815              UAUAU.UUGCCGCU.............CUAUUUU...........AAGUA.................AUAGUAA..................................AUCAUAC.AUAAU.AAUCAUU...UA.AA..UAAUAUUGGAAUG
LPaug09P1610m_c1025198/345-278                UAUAU.UUGCCGCU.............CUAUUUU...........AAGUA.................AUAGUAA..................................AUCAUAC.AUAAU.AAUCAUU...UA.AA..UAAUAUUGGAAUG
JGI20152J14361_10068744/344-411               UAUAU.UUGCCGCU.............CUAUUUU...........AAGUA.................AUAGUAA..................................AUCAUAC.AUAAU.AAUCAUU...UA.AA..UAAUAUUGGAAUG
JGI20151J14362_10030196/80-147                UAUAU.UUGCCGCU.............CUAUUUU...........AAGUA.................AUAGUAA..................................AUCAUAC.AUAAU.AAUCAUU...UA.AA..UAAUAUUGGAAUG
JGI20156J14371_10081935/1117-1050             UAUAU.UUGCCGCU.............CUAUUUU...........AAGUA.................AUAGUAA..................................AUCAUAC.AUAAU.AAUCAUU...UA.AA..UAAUAUUGGAAUG
JGI20160J14292_10175855/558-625               UAUAU.UUGCCGCU.............CUAUUUU...........AAGUA.................AUAGUAA..................................AUCAUAC.AUAAU.AAUCAUU...UA.AA..UAAUAUUGGAAUG
JGI20157J14317_10317670/324-391               UAUAU.UUGCCGCU.............CUAUUUU...........AAGUA.................AUAGUAA..................................AUCAUAC.AUAAU.AAUCAUU...UA.AA..UAAUAUUGGAAUG
JGI20155J14468_10022308/3140-3207             UAUAU.UUGCCGCU.............CUAUUUU...........AAGUA.................AUAGUAA..................................AUCAUAC.AUAAU.AAUCAUU...UA.AA..UAAUAUUGGAAUG
JGI20155J14468_10502791/79-12                 UAUAU.UUGCCGCU.............CUAUUUU...........AAGUA.................AUAGUAA..................................AUCAUAC.AUAAU.AAUCAUU...UA.AA..UAAUAUUGGAAUG
JGI20158J14315_10014377/461-394               UAUAU.UUGCCGCU.............CUAUUUU...........AAGUA.................AUAGUAA..................................AUCAUAC.AUAAU.AAUCAUU...UA.AA..UAAUAUUGGAAUG
JGI20158J14315_10054385/304-371               UAUAU.UUGCCGCU.............CUAUUUU...........AAGUA.................AUAGUAA..................................AUCAUAC.AUAAU.AAUCAUU...UA.AA..UAAUAUUGGAAUG
LPjun09P1210m_c1021057/265-198                UAUAU.UUGCCGCU.............CUAUUUU...........AAGUA.................AUAGUAA..................................AUCNUAC.AUAAU.AAUCAUU...UA.AA..UAAUAUUGGAAUG
CESF01026423.1/426-359                        UAUAU.UUGCCGCU.............CUAUUUU...........AAUUA.................AUAGUAA..................................AUCGUAC.AUAAU.AAUCAUU...UA.AA..UAAUAUUGGAAUG
LPaug08P2610m_c1011929/656-589                UAUAU.UUGCCGCU.............CUAUUUU...........AAGUA.................AUAGUAA..................................AUCGUAC.AUAAU.AAUCAUU...UA.AA..UAAUAUUGGAAUG
JGI20152J14361_10054897/879-946               UAUAU.UUGCCGCU.............CUAUUUU...........AAGUA.................AUAGUAA..................................AUCGUAC.AUAAU.AAUCAUU...UA.AA..UAAUAUUGGAAUG
JGI20153J14295_10031185/1241-1308             UAUAU.UUGCCGCU.............CUAUUUU...........AAGUA.................AUAGUAA..................................AUCGUAC.AUAAU.AAUCAUU...UA.AA..UAAUAUUGGAAUG
JGI20156J14371_10287260/272-339               UAUAU.UUGCCGCU.............CUAUUUU...........AAGUA.................AUAGUAA..................................AUCGUAC.AUAAU.AAUCAUU...UA.AA..UAAUAUUGGAAUG
JGI20154J14316_10027342/1569-1502             UAUAU.UUGCCGCU.............CUAUUUU...........AAGUA.................AUAGUAA..................................AUCGUAC.AUAAU.AAUCAUU...UA.AA..UAAUAUUGGAAUG
JGI20157J14317_10012354/3736-3803             UAUAU.UUGCCGCU.............CUAUUUU...........AAGUA.................AUAGUAA..................................AUCGUAC.AUAAU.AAUCAUU...UA.AA..UAAUAUUGGAAUG
JCVI_SCAF_1096626862538/155-222               UAUAU.UUGCCGCU.............CUAUUUU...........AGUUA.................AUAGUAA..................................AUCGUAC.AUAAU.AAUCAUU...UA.AA..UAAUAUUGGAAUG
JGI20156J14371_10124702/670-604               UAUAU.UUGCGCUU.............CCA.UUUUA.........AAA.................UAAAACUGG.....................................UUAC.AUAAG.AAUUAUU...UACAA..AAAUAUUGGCAUG
CESO01123227.1/455-390                        UAUAU.UUGCGCCU.............CUGAUUU...........AACAA.................AAAUUGG.....................................UUAC.AUAAG.AAUUAUU...UACAA..AAAUAUUGGCAUG
CETY01169678.1/8265-8200                      UAUAU.UUGCGCCU.............CUGAUUU...........AAUAA.................AAAUUGG.....................................UUAC.AUAAG.AAUUAUU...UACAA..AAAUAUUGGCAUG
Antartic2_1179192/146-211                     UAUAU.UUGCGCCU.............CAAUUU............AAAUUA.................AAAUUG....................................GUUAC.AUAAG.AAUUAUU...UACAA..AAAUAUUGGCAUG
CEWO01136473.1/175-241                        UAUAU.UUGCGCUU.............CAAUUUUA..........AAA..................UAAAAUUG....................................GUUAC.AUAAG.AAUUAUU...UACAA..AAAUAUUGGCAUG
NCBI_READ_1112493426512/347-411               UAUAU.UUGCCGCU.............CCAAUA............AAAAAA.................UAUUGG.....................................CUAC.AUAAU.AAUCAUU...UACAA..CAAUAUUGGCAUG
CESJ01083807.1/353-289                        UAUAU.UUGCCGCU.............CCAAUA............AAAAAA.................UAUUGG.....................................CUAC.AUAAU.AAUCAUU...UACAA..CAAUAUUGGCAUG
LPaug08P2610m_c1089043/81-145                 UAUAU.UUGCGCGU.............CCAAUU............AAAUUA.................AAUUGG.....................................UUAC.AUAAG.AAUUAUU...UACAA..AAAUAUUGGCAUG
JGI24816J26688_1216386/208-272                UAUAU.UUGCGCCU.............CCAAUA............AUUAAA.................UAUUGG.....................................UUAC.AUAAU.AAUUAUU...UACAA..AAAUAUUGGCAUG
JGI24817J26689_1164217/175-239                UAUAU.UUGCGCCU.............CCAAUA............AUUAAA.................UAUUGG.....................................UUAC.AUAAU.AAUUAUU...UACAA..AAAUAUUGGCAUG
CESL01010325.1/5005-5069                      UAUAU.UUGCGCCU.............CCAAUA............AUUAAA.................UAUUGG.....................................UUAC.AUAAU.AAUUAUU...UACAA..AAAUAUUGGCAUG
CETA01075676.1/752-688                        UAUAU.UUGCGCCU.............CCAAUA............AUUAAA.................UAUUGG.....................................UUAC.AUAAU.AAUUAUU...UACAA..AAAUAUUGGCAUG
SI47jul10_100m_c1098805/210-146               UAUAU.UUGCGCCU.............CCAAUA............AUUAAA.................UAUUGG.....................................UUAC.AUAAU.AAUUAUU...UACAA..AAAUAUUGGCAUG
CEQF01068126.1/924-988                        UAUAU.UUGCGCCU.............CCAAUA............AUUAAA.................UAUUGG.....................................UUAC.AUAAU.AAUUAUU...UACAA..AAAUAUUGGCAUG
CERL01242589.1/2074-2138                      UAUAU.UUGCGCCU.............CCAAUA............AUUAAA.................UAUUGG.....................................UUAC.AUAAU.AAUUAUU...UACAA..AAAUAUUGGCAUG
JCVI_SCAF_1101667292350/651-587               UAUAU.UUGCGCCU.............CCAAUA............AUUAAA.................UAUUGG.....................................UUAC.AUAAU.AAUUAUU...UACAA..CAAUAUUGGCAUG
CESM01026631.1/383-447                        UAUAU.UUGCGCCU.............CCAAUA............AUUAAA.................UAUUGG.....................................UUAC.AUAAU.AAUUAUU...UACAA..UAAUAUUGGCAUG
CEUB01079894.1/176-112                        UAUAU.UUGCGCCU.............CCAAUA............AUUAAA.................UAUUGG.....................................UUAC.AUAAU.AAUUAUU...UACAA..UAAUAUUGGCAUG
CESU01087378.1/261-325                        UAUAU.UUGCGCGU.............CCAAUA............AAUUAA.................UAUUGG.....................................UUAC.AUAAG.AAUUAUU...UACAA..AAAUAUUGGCAUG
CEVX01097219.1/420-484                        UAUAU.UUGCGCCU.............CCGAUA............AAUUAA.................UAUUGG.....................................UUAC.AUAAG.AAUUAUU...UACAA..AAAUAUUGGCAUG
CEWO01070284.1/70-6                           UAUAU.UUGCGCCU.............CCGAUA............AAUUAA.................UAUUGG.....................................UUAC.AUAAG.AAUUAUU...UACAA..AAAUAUUGGCAUG
CEOP01011972.1/955-891                        UAUAU.UUGCGCCU.............CCGAUA............AAUUAA.................UAUUGG.....................................UUAC.AUAAG.AAUUAUU...UACAA..AAAUAUUGGCAUG
CERW01092002.1/678-614                        UAUAU.UUGCGCCU.............CCGAUA............AAUUAA.................UAUUGG.....................................UUAC.AUAAG.AAUUAUU...UACAA..AAAUAUUGGCAUG
JCVI_SCAF_1096626863907/2148-2084             UAUAU.UUGCGCCU.............CCAAUA............AAUAAA.................UAUUGG.....................................UUAC.AUAAG.AAUUAUU...UACAA..AAAUAUUGGCAUG
DelMOSum2010_c10030564/2683-2619              UAUAU.UUGCGCCU.............CCAAUA............AAUAAA.................UAUUGG.....................................UUAC.AUAAG.AAUUAUU...UACAA..AAAUAUUGGCAUG
JGI20156J14371_10004976/5364-5300             UAUAU.UUGCGCCU.............CCAAUA............AAUAAA.................UAUUGG.....................................UUAC.AUAAG.AAUUAUU...UACAA..AAAUAUUGGCAUG
JGI20160J14292_10560358/67-3                  UAUAU.UUGCGCCU.............CCAAUA............AAUAAA.................UAUUGG.....................................UUAC.AUAAG.AAUUAUU...UACAA..AAAUAUUGGCAUG
JGI20155J14468_10155867/228-292               UAUAU.UUGCGCCU.............CCAAUA............AAUAAA.................UAUUGG.....................................UUAC.AUAAG.AAUUAUU...UACAA..AAAUAUUGGCAUG
CERI01034968.1/2137-2073                      UAUAU.UUGCGCCU.............CCAAUA............AAUAAA.................UAUUGG.....................................UUAC.AUAAG.AAUUAUU...UACAA..AAAUAUUGGCAUG
CETY01057294.1/812-876                        UAUAU.UUGCGCCU.............CCAAUA............AAUAAA.................UAUUGG.....................................UUAC.AUAAG.AAUUAUU...UACAA..AAAUAUUGGCAUG
CEWO01335636.1/832-896                        UAUAU.UUGCGCCU.............CCAAUA............AAUAAA.................UAUUGG.....................................UUAC.AUAAG.AAUUAUU...UACAA..AAAUAUUGGCAUG
CESJ01039048.1/2696-2760                      UAUAU.UUACGCCU.............CCAAUA............AAUUAA.................UAUUGG.....................................UUAC.AUAAG.AAUUAUU...UACAA..AAAUAUUGGCAUG
LPjun09P1210m_c1043297/263-199                UAUAU.UUGCGCCU.............CCAAUA............AAUUAA.................UAUUGG.....................................UUAC.AUAAG.AAUUAUU...UACAA..AAAUAUUGGCAUG
CENF01241446.1/475-411                        UAUAU.UUGCGCCU.............CCAAUA............AAUUAA.................UAUUGG.....................................UUAC.AUAAG.AAUUAUU...UACAA..AAAUAUUGGCAUG
LPaug09P1610m_c1079724/152-88                 UAUAU.UUGCGCCU.............CCAAUA............AAUUAA.................UAUUGG.....................................UUAC.AUAAG.AAUUAUU...UACAA..AAAUAUUGGCAUG
LPaug08P2610m_c1008313/509-445                UAUAU.UUGCGCCU.............CCAAUA............AAUUAA.................UAUUGG.....................................UUAC.AUAAG.AAUUAUU...UACAA..AAAUAUUGGCAUG
CESI01003936.1/2614-2550                      UAUAU.UUGCGCCU.............CCAAUA............AAUUAA.................UAUUGG.....................................UUAC.AUAAG.AAUUAUU...UACAA..AAAUAUUGGCAUG
SI54feb11_100m_c1030638/504-440               UAUAU.UUGCCGCU.............CCAAUA............AAUUAA.................UAUUGG.....................................UUAC.AUAAU.AAUUAUU...UACAA..UAAUAUUGGCAUG
SI39nov09_120m_c1156358/103-167               UAUAU.UUGCCGCU.............CCAAUA............AAUUAA.................UAUUGG.....................................UUAC.AUAAU.AAUUAUU...UACAA..UAAUAUUGGCAUG
SI60aug11_100m_c1008765/593-657               UAUAU.UUGCCGCU.............CCAAUA............AAUUAA.................UAUUGG.....................................UUAC.AUAAU.AAUUAUU...UACAA..UAAUAUUGGCAUG
SI47jul10_100m_c1000490/5467-5403             UAUAU.UUGCCGCU.............CCAAUA............AAUUAA.................UAUUGG.....................................UUAC.AUAAU.AAUUAUU...UACAA..UAAUAUUGGCAUG
SI39nov09_135m_c1093920/131-195               UAUAU.UUGCCGCU.............CCAAUA............AAUUAA.................UAUUGG.....................................UUAC.AUAAU.AAUUAUU...UACAA..UAAUAUUGGCAUG
SI60aug11_200m_c1241338/85-149                UAUAU.UUGCCGCU.............CCAAUA............AAUUAA.................UAUUGG.....................................UUAC.AUAAU.AAUUAUU...UACAA..UAAUAUUGGCAUG
SI47jul10_135m_c1051027/459-395               UAUAU.UUGCCGCU.............CCAAUA............AAUUAA.................UAUUGG.....................................UUAC.AUAAU.AAUUAUU...UACAA..UAAUAUUGGCAUG
SI34jun09_135m_1000014/50759-50695            UAUAU.UUGCCGCU.............CCAAUA............AAUUAA.................UAUUGG.....................................UUAC.AUAAU.AAUUAUU...UACAA..UAAUAUUGGCAUG
SI39nov09_100m_1072152/470-406                UAUAU.UUGCCGCU.............CCAAUA............AAUUAA.................UAUUGG.....................................UUAC.AUAAU.AAUUAUU...UACAA..UAAUAUUGGCAUG
SI36aug09_100m_1060339/326-390                UAUAU.UUGCCGCU.............CCAAUA............AAUUAA.................UAUUGG.....................................UUAC.AUAAU.AAUUAUU...UACAA..UAAUAUUGGCAUG
SI34jun09_100m_1011554/1665-1601              UAUAU.UUGCCGCU.............CCAAUA............AAUUAA.................UAUUGG.....................................UUAC.AUAAU.AAUUAUU...UACAA..UAAUAUUGGCAUG
CEWR01151164.1/180-116                        UAUAU.UUGCCGCU.............CCAAUA............AAUUAA.................UAUUGG.....................................UUAC.AUAAU.AAUUAUU...UACAA..UAAUAUUGGCAUG
CESE01088802.1/353-289                        UAUAU.UUGCCGCU.............CCAAUA............AAUUAA.................UAUUGG.....................................UUAC.AUAAU.AAUUAUU...UAUAA..CAAUAUUGGCAUG
CETV01112507.1/2433-2497                      UAUAU.UUGCCGCU.............CCAAUA............AAUUAA.................UAUUGG.....................................UUAC.AUAAU.AAUUAUU...UAUAA..UAAUAUUGGCAUG
A09P041000a_Sequence0000001821/883-947        UAUAU.UUGCCGCU.............CCAAUA............AAUUAA.................UAUUGG.....................................UUAC.AUAAU.AAUUAUU...UAUAA..UAAUAUUGGCAUG
CESM01243490.1/238-303                        UAUAU.UUGCGCGU.............CCAAUAUA..........AAUU.................UAUAUUGG.....................................UUAC.AUAAA.AAUUAUU...UA.CA..AAAUAUUGGCAUG
BS_KBA_SWE12_21m_c10000131/18308-18374        UACUU.UUGCGCCU.............CGAUUACCA.........AAG.................UGGUAGUCU.....................................GUAC.AUAAA.AAUCAUU...UA.AA..UAAUAUUGGAAUG
KGI_S1_ANT02_95m_c10523594/194-129            UACUU.UUGCGCCU.............CGAUUACCA.........GAG.................UGGUAGUCA......................................UAC.AUAAU.AAUUAUU...UA.AG..UAAUAUUGGAAUG
SA_S1_NOR08_45m_c10397994/292-227             UACUU.UUGCGCCU.............CGAUUACCA.........GAG.................UGGUAGUCA......................................UAC.AUAAU.AAUUAUU...UA.AG..UAAUAUUGGAAUG
SA_S2_NOR15_50m_c10501265/214-279             UACUU.UUGCGCCU.............CGAUUACCA.........GAG.................UGGUAGUCA......................................UAC.AUAAU.AAUUAUU...UA.AG..UAAUAUUGGAAUG
CEUH01124891.1/289-346                        UAAAU.UUGCACCC.............GUC...............CAAAGA....................GAC......................................UAC.AUAAU.AAUUAUU...UACAA..UAAUAUUGGCAUG
CESI01168467.1/345-287                        UAAAU.UUGCACCC.............GUUCA.............CAG.....................UGAAC......................................UAC.AUAAG.AAUUAUU...UACAA..AAAUAUUGGCAUG
CESU01168001.1/537-479                        UAAAU.UUGCACCC.............GUUCA.............UAG.....................UGAAC......................................UAC.AUAAG.AAUUAUU...UACAA..AAAUAUUGGCAUG
CESM01131397.1/185-127                        UAAAU.UUGCACCC.............GUCCA.............AAG.....................UGGAC......................................UAC.AUAAU.AAUUAUU...UACAA..AAAUAUUGGCAUG
CESZ01043879.1/5070-5012                      UAAAU.UUGCACCC.............GUCC..............AAAGA....................GGGC......................................UAC.AUAAU.AAUCAUU...UACAA..UAAUAUUGGCAUG
CENG01063226.1/2602-2544                      UAAAU.UUGCACCC.............GUCC..............AAAGA....................GGGC......................................UAC.AUAAU.AAUCAUU...UACAA..UAAUAUUGGCAUG
CESA01043993.1/34-92                          UAAAU.UUGCACCC.............GUCC..............AAAGA....................GGGC......................................UAC.AUAAU.AAUCAUU...UACAA..UAAUAUUGGCAUG
CEQX01317913.1/490-432                        UAAAU.UUGCACCC.............GUCC..............AAAGC....................GGGC......................................UAC.AUAAU.AAUCAUU...UACAA..UAAUAUUGGCAUG
CESQ01364581.1/618-676                        UAAAU.UUGCACCC.............GUCC..............AAAGC....................GGGC......................................UAC.AUAAU.AAUCAUU...UACAA..UAAUAUUGGCAUG
CETE01036010.1/845-787                        UAAAU.UUGCACCC.............GUCC..............AAAGA....................GGAC......................................UAC.AUAAU.AAUUAUU...UACAA..AAAUAUUGGCAUG
CETK01367368.1/610-668                        UAAAU.UUGCACCC.............GUCC..............AAAGA....................GGAC......................................UAC.AUAAU.AAUUAUU...UACAA..AAAUAUUGGCAUG
CETQ01203907.1/444-502                        UAAAU.UUGCACCC.............GUCC..............AAAGA....................GGAC......................................UAC.AUAAU.AAUUAUU...UACAA..AAAUAUUGGCAUG
CEUH01124635.1/299-241                        UAAAU.UUGCACCC.............GUCC..............AAAGA....................GGAC......................................UAC.AUAAU.AAUUAUU...UACAA..AAAUAUUGGCAUG
CEUW01071784.1/737-679                        UAAAU.UUGCACCC.............GUCC..............AAAGA....................GGAC......................................UAC.AUAAU.AAUUAUU...UACAA..AAAUAUUGGCAUG
CEWH01138841.1/766-708                        UAAAU.UUGCACCC.............GUCC..............AAAGA....................GGAC......................................UAC.AUAAU.AAUUAUU...UACAA..AAAUAUUGGCAUG
CEUK01251936.1/511-569                        UAAAU.UUGCACCC.............GUCC..............AAAGA....................GGAC......................................UAC.AUAAU.AAUUAUU...UACAA..AAAUAUUGGCAUG
CEUU01042451.1/497-439                        UAAAU.UUGCACCC.............GUCC..............AAAGA....................GGAC......................................UAC.AUAAU.AAUUAUU...UACAA..AAAUAUUGGCAUG
CEVF01030331.1/845-787                        UAAAU.UUGCACCC.............GUCC..............AAAGA....................GGAC......................................UAC.AUAAU.AAUUAUU...UACAA..AAAUAUUGGCAUG
CEWJ01102386.1/420-478                        UAAAU.UUGCACCC.............GUCC..............AAAGA....................GGAC......................................UAC.AUAAU.AAUUAUU...UACAA..AAAUAUUGGCAUG
JGI24820J26691_1081338/226-168                UAAAU.UUGCACCC.............GUCC..............AAAGA....................GGAC......................................UAC.AUAAU.AAUUAUU...UACAA..AAAUAUUGGCAUG
JCVI_SCAF_1096627810395/221-279               UAAAU.UUGCACCC.............GUCC..............AAAGA....................GGGC......................................UAC.AUAAU.AAUUAUU...UACAA..AAAUAUUGGCAUG
CESM01131398.1/31-89                          UAAAU.UUGCACCC.............GUCC..............AAAGA....................GGGC......................................UAC.AUAAU.AAUUAUU...UACAA..AAAUAUUGGCAUG
CERI01037614.1/3582-3642                      UAUAU.UUGCCGAUC............GUU...............AAUUA.....................AGC...................................UUAUAC.AUAAA.AAUCAUU...AAAAU..UAAUAUUGGCAUG
CEVX01285939.1/370-430                        UAUAU.UUGCCGAUC............GUU...............AAUUA.....................AGC...................................UUAUAC.AUAAA.AAUCAUU...AAAAU..UAAUAUUGGCAUG
CEOP01004610.1/2645-2705                      UAUAU.UUGCCGAUC............GUU...............AAUUA.....................AAC...................................UUAUAC.AUAAA.AAUCAUU...AAAAU..UAAUAUUGGCAUG
JCVI_SCAF_1096626851857/1063-1003             UAUAU.UUGCCGAUC............GUU...............AAUAA.....................AGC...................................UUAUAC.AUAAA.AAUCAUU...AAAAU..UAAUAUUUGCAUG
CENT01185471.1/1093-1032                      UAUAU.UUGCCGAUC............GUU...............AAUAUA....................AGC...................................UUAUAC.AUAAA.AAUCAUU...AAAAU..UAAUAUUGGCAUG
LPaug09P1610m_c1022285/558-498                UAUAU.UUGCCGAUC............CUU...............AAUU......................AAG..................................CUUAUAC.AUAAA.AAUCAUU...AAAAU..UAAUAUUGGCAUG
CENG01117863.1/933-989                        UAUAU.UUGCAGCUC............GU................AAAAA......................AU.....................................UUAC.AUAAA.AAUCAUU...AAAAU..UAAUAUUGGCAUG
CENJ01221902.1/62-6                           UAUAU.UUGCAGCUC............GU................AAAAA......................AU.....................................UUAC.AUAAA.AAUCAUU...AAAAU..UAAUAUUGGCAUG
NCBI_BBAY_READ_1105609640893/179-122          UAUAU.UUGCAGCUC............GUU...............UAAA......................AAU.....................................UUAC.AUAAA.AAUCAUU...AAAAU..UAAUAUUGGCAUG
CEOK01189823.1/83-26                          UAUAU.UUGCAGCUC............GUU...............AAAA......................AAU.....................................UUAC.AUAAA.AAUCAUU...AAAAU..UAAUAUUGGCAUG
JCVI_SCAF_1101668161477/498-441               UAUAU.UUGCGGCUC............GU................AAAAAAA....................AC......................................UAC.AUAAA.AAUCAUU...AAAAU..UAAUAUUGGCAUG
JGI20157J14317_10026495/1195-1138             UAUAU.UUGCGGCUC............GU................AAAAAAA....................AC......................................UAC.AUAAA.AAUCAUU...AAAAC..UAAUAUUGGCAUG
HBC_scaff_10024157/21661-21709                UAUAU.UUGCCGCUCAA...............................................................................................UAC.AUAAU.AAUCAUU...AAAAU..UAAUAUUGGCAUG
JGI24023J19991_10000252/22396-22343           UAUAU.UUGCGGUUCAAAAUCA..........................................................................................UAC.AUAAU.AAUCAUU...AAAAA..UAAUAUUGGAAUG
CERI01113722.1/1102-1043                      UAUAU.UUGCCCUU.............CGUU..............AAA......................AACG...................................AACUAC.AUAAU.AAUAAUU...AAAAU..UAAUAUUGGCAUG
NZ_ABVV01000001.1/275587-275526               UAUAU.UUGCCGUU.............CGUU..............AAAAA....................AACG...................................AAUUAC.AUAAU.AAUCAUU...AAAAU..UAAUAUUGGCAUG
DelMOSum2010_c10000077/70521-70460            UAUAU.UUGCCGUU.............CGUU..............AAAAA....................AACG...................................AAUUAC.AUAAU.AAUCAUU...AAAAU..UAAUAUUGGCAUG
DelMOSum2011_c10015687/2741-2680              UAUAU.UUGCCGUU.............CGUU..............AAAAA....................AACG...................................AAUUAC.AUAAU.AAUCAUU...AAAAU..UAAUAUUGGCAUG
SI60aug11_100m_c1210894/111-50                UAUAU.UUGCCGUU.............CGUU..............AAAAA....................AACG...................................AAUUAC.AUAAU.AAUCAUU...AAAAU..UAAUAUUGGCAUG
SI48aug10_10m_c1076796/113-52                 UAUAU.UUGCCGUU.............CGUU..............AAAAA....................AACG...................................AAUUAC.AUAAU.AAUCAUU...AAAAU..UAAUAUUGGCAUG
SI48aug10_100m_1053294/541-480                UAUAU.UUGCCGUU.............CGUU..............AAAAA....................AACG...................................AAUUAC.AUAAU.AAUCAUU...AAAAU..UAAUAUUGGCAUG
JGI20152J14361_10285356/41-101                UAUAU.UUGCCCUU.............CGU...............GAAAAA....................ACG...................................AACUAC.AUAAU.AAUCAUU...AAAAU..UAAUAUUGGCAUG
JGI20151J14362_10001694/13999-14059           UAUAU.UUGCCGCU.............CGUUA.............AAA.....................UAACG....................................AAUAC.AUAAA.AAUCAUU...AAAAU..UAAUAUUGGCAUG
JGI20160J14292_10275000/128-188               UAUAU.UUGCCGCU.............CGUUA.............AAA.....................UAACG....................................AAUAC.AUAAA.AAUCAUU...AAAAU..UAAUAUUGGCAUG
JGI20155J14468_10035248/2056-2116             UAUAU.UUGCCGCU.............CGUUA.............AAA.....................UAACG....................................AAUAC.AUAAA.AAUCAUU...AAAAU..UAAUAUUGGCAUG
JGI20158J14315_10222416/279-339               UAUAU.UUGCCGCU.............CGUUA.............AAA.....................UAACG....................................AAUAC.AUAAA.AAUCAUU...AAAAU..UAAUAUUGGCAUG
CENJ01283541.1/787-847                        UAUCU.UUGCCGCU.............CGUUA.............AAA.....................UAACG....................................AAUAC.AUAAA.AAUCAUU...AAAAU..UAAUAUUGGCAUG
JCVI_SCAF_1096626899896/1250-1310             UAUCU.UUGCCGCU.............CGUUA.............AAA.....................UAACG....................................AAUAC.AUAAA.AAUCAUU...AAAAU..UAAUAUUGGCAUG
CENG01040397.1/73-13                          UAUCU.UUGCCGCU.............CGUUA.............AAA.....................UAACG....................................AAUAC.AUAAA.AAUCAUU...AAAAU..UAAUAUUGGCAUG
CESI01023085.1/644-584                        UAUAU.UUGCCGAU.............CGUUA.............AUU.....................UAACG....................................UAUAC.AUAAA.AAUCAUU...AAAAU..UAAUAUUGGCAUG
CETK01101931.1/10939-10891                    UAUAU.UUGCGUUCAUUU..............................................................................................UAC.AUAAA.AAUUAUU...UA.AA..AAAUAUUGGCAUG
CEVG01048401.1/452-404                        UAUAU.UUGCAGUCAUUU..............................................................................................UAC.AUAAA.AAUAAUU...GA.AA..UAAUAUUGGCAUG
CESS01088671.1/460-508                        UAUAU.UUGCACACAUUU..............................................................................................UAC.AUAAA.AAUUAUU...UA.AA..CAAUAUUGGCAUG
CENP01025453.1/853-901                        UAUAU.UUGCACACAUUU..............................................................................................UAC.AUAAA.AAUUAUU...UA.AA..CAAUAUUGGCAUG
CENU01400115.1/500-548                        UAUAU.UUGCACACAUUU..............................................................................................UAC.AUAAA.AAUUAUU...UA.AA..CAAUAUUGGCAUG
JCVI_SCAF_1096627284330/131-83                UAUAU.UUGCACACAUUU..............................................................................................UAC.AUAAA.AAUUAUU...UA.AA..CAAUAUUGGCAUG
CENN01195248.1/427-475                        UAUAU.UUGCACACAUUU..............................................................................................UAC.AUAAA.AAUUAUU...UA.AA..CAAUAUUGGCAUG
CEWA01144527.1/171-219                        UAUAU.UUGCACUCGUUU..............................................................................................UAC.AUAAA.AAUCAUU...GA.UA..UAAUAUUGGCAUG
CEUH01264893.1/295-247                        UAUAU.UUGCACUCAUUU..............................................................................................UAC.AUAAA.AAUCAUU...GA.AA..UAAUAUUGGCAUG
CEWG01086055.1/2874-2922                      UAUAU.UUGCACUCAUUU..............................................................................................UAC.AUAAA.AAUCAUU...GA.AA..UAAUAUUGGCAUG
JCVI_SCAF_1101668541356/246-198               UAUAU.UUGCACUCAUUU..............................................................................................UAC.AUAAA.AAUCAUU...GA.AA..UAAUAUUGGCAUG
CEUB01094603.1/343-391                        UAUAU.UUGCACUCAUUU..............................................................................................UAC.AUAAA.AAUCAUU...GA.AA..UAAUAUUGGCAUG
CENG01122428.1/281-233                        UAUAU.UUGCACACAUUU..............................................................................................UAC.AUAAA.AAUUAUU...GA.AC..UAAUAUUGGCAUG
CENJ01278422.1/82-130                         UAUAU.UUGCACACAUUU..............................................................................................UAC.AUAAA.AAUUAUU...GA.AC..UAAUAUUGGCAUG
CEWH01115234.1/417-368                        UAUAU.UUGCAGACAUUUU.............................................................................................UAC.AUAAA.AAUUAUU...GA.AA..UAAUAUUGGCAUG
CESF01312487.1/10933-10981                    UAUAU.UUGCACACAUUU..............................................................................................UAC.AUAAA.AAUUAUU...GA.AA..UAAUAUUGGCAUG
CEVG01111268.1/830-782                        UAUAU.UUGCACACAUUU..............................................................................................UAC.AUAAA.AAUUAUU...GA.AA..UAAUAUUGGCAUG
CENG01071379.1/1616-1664                      UAUAU.UUGCAC.AAAUUU.............................................................................................UAC.AUAAA.AAUUAUU...UA.AA..CAAUAUUGGCAUG
CENT01073065.1/574-622                        UAUAU.UUGCAC.AAAUUU.............................................................................................UAC.AUAAA.AAUUAUU...UA.AA..CAAUAUUGGCAUG
CEQP01301392.1/997-1051                       UAUAU.UUGCACCUUUAUUUAUCA........................................................................................UAC.AUAAA.AAUUAUU...UA.AA..UAAUAUUGGCAUG
CETB01210491.1/254-308                        UAUAU.UUGCACCUUUAUUUAUCA........................................................................................UAC.AUAAA.AAUUAUU...UA.AA..UAAUAUUGGCAUG
CESM01391969.1/199-145                        UAUAU.UUGCAGCUUUAUUUAUCA........................................................................................UAC.AUAAA.AAUUAUU...UA.AA..UAAUAUUGGCAUG
CEWG01210985.1/2290-2236                      UAUAU.UUGCAGCUUUAUUUAUCA........................................................................................UAC.AUAAA.AAUUAUU...UA.AA..UAAUAUUGGCAUG
JCVI_SCAF_1096626961789/286-232               UAUAU.UUGCAGCUUUAUUUAUUA........................................................................................UAC.AUAAA.AAUUAUU...UA.AU..UAAUAUUGGCAUG
CEUF01056559.1/193-247                        UAUAU.UUGCAGCUUUAUUUAUUA........................................................................................UAC.AUAAA.AAUUAUU...UA.AU..UAAUAUUGGCAUG
CEOV01002341.1/270-216                        UAUAU.UUGCAGCUUUAUUUAUUA........................................................................................UAC.AUAAA.AAUUAUU...UA.AA..UAAUAUUGGCAUG
CEOW01267461.1/1775-1829                      UAUAU.UUGCAGCUUUAUUUAUUA........................................................................................UAC.AUAAA.AAUUAUU...UA.AA..UAAUAUUGGCAUG
CEPA01173849.1/414-468                        UAUAU.UUGCAGCUUUAUUUAUUA........................................................................................UAC.AUAAA.AAUUAUU...UA.AA..UAAUAUUGGCAUG
CEPT01173609.1/76-130                         UAUAU.UUGCAGCUUUAUUUAUUA........................................................................................UAC.AUAAA.AAUUAUU...UA.AA..UAAUAUUGGCAUG
CEVG01159809.1/1097-1043                      UAUAU.UUGCAGCUUUAUUUAUUA........................................................................................UAC.AUAAA.AAUUAUU...UA.AA..UAAUAUUGGCAUG
CEWA01198601.1/261-207                        UAUAU.UUGCAGCUUUAUUUAUUA........................................................................................UAC.AUAAA.AAUUAUU...UA.AA..UAAUAUUGGCAUG
CETK01338805.1/612-666                        UAUAU.UUGCAGCUUUAUUUAUUA........................................................................................UAC.AUAAA.AAUUAUU...UA.AA..UAAUAUUGGCAUG
CEUH01280879.1/105-159                        UAUAU.UUGCAGCUUUAUUUAUUA........................................................................................UAC.AUAAA.AAUUAUU...UA.AA..UAAUAUUGGCAUG
CEVH01186256.1/1905-1959                      UAUAU.UUGCAGCUUUAUUUAUUA........................................................................................UAC.AUAAA.AAUUAUU...UA.AA..UAAUAUUGGCAUG
CEWH01028013.1/91-145                         UAUAU.UUGCAGCUUUAUUUAUUA........................................................................................UAC.AUAAA.AAUUAUU...UA.AA..UAAUAUUGGCAUG
CENJ01092577.1/1007-952                       UAUAU.UUGCACCUUAAUUUACAA........................................................................................UAC.AUAAA.AAUUAUU...AAAAA..AAAUAUUUGCAUG
CEOK01031026.1/658-713                        UAUAU.UUGCACCUUAAUUUACAA........................................................................................UAC.AUAAA.AAUUAUU...AAAAA..AAAUAUUUGCAUG
CEVU01050680.1/328-273                        UAUAU.UUGCACCUUAAUUUACAA........................................................................................UAC.AUAAA.AAUUAUU...AAAAA..AAAUAUUUGCAUG
CEVP01013039.1/315-369                        UAUAU.UUGCAGCUUCAUUUACAA........................................................................................UAC.AUAAA.AAUUAUU...AA.AA..AAAUAUUGGCAUG
CEQN01285656.1/461-515                        UAUAU.UUGCAGCUUCAUUUACAA........................................................................................UAC.AUAAA.AAUUAUU...AA.AA..AAAUAUUGGCAUG
CESB01256322.1/418-364                        UAUAU.UUGCAGCUUCAUUUACAA........................................................................................UAC.AUAAA.AAUUAUU...AA.AA..AAAUAUUGGCAUG
CENX01069896.1/443-388                        UAUAU.UUGCACCUUCAUUUACAA........................................................................................UAC.AUAAA.AAUUAUU...AAAAA..AAAUAUUGGCAUG
CEOM01046697.1/328-273                        UAUAU.UUGCACCUUCAUUUACAA........................................................................................UAC.AUAAA.AAUUAUU...AAAAA..AAAUAUUGGCAUG
CENP01062878.1/5461-5515                      UAUAU.UUGCAGACUCAUUCAUAA........................................................................................UAC.AUAAA.AAUUAUU...AA.AA..AAAUAUUGGCAUG
CEOF01162626.1/613-667                        UAUAU.UUGCAGACUCAUUCAUAA........................................................................................UAC.AUAAA.AAUUAUU...AA.AA..AAAUAUUGGCAUG
CEOK01252908.1/73-127                         UAUAU.UUGCAGACUCAUUCAUAA........................................................................................UAC.AUAAA.AAUUAUU...AA.AA..AAAUAUUGGCAUG
SR_TTP_S3_1008655/875-808                     UAUCU.UUGCCGCCU............GAUUACC...........AAAGC.................GGUAAUU...................................CUAUAC.AUAAA.AAUCAUU...UA.AA..UAAUAUUGGCAUG
NCBI_READ_1112684383788/614-547               UAUAU.UUGCACAU.............UCAAUAAU..........AAUGA................AUUAUUGA....................................UAUAC.AUAAU.AAUCAUU...UA.AA..UAAUAUUGGCAUG
NCBI_READ_1112777362025/472-539               UAUAU.UUGCACAU.............UCAAUAAU..........AAUGA................AUUAUUGA....................................UAUAC.AUAAU.AAUCAUU...UA.AA..UAAUAUUGGCAUG
CESE01059308.1/72-5                           UAUAU.UUGCACAU.............UCAAUAAU..........AAUGA................AUUAUUGA....................................UAUAC.AUAAU.AAUCAUU...UA.AA..UAAUAUUGGCAUG
NCBI_READ_1112684267655/819-752               UAUAU.UUGCACAU.............UCAAUAAU..........AAUGA................AUUAUUGA....................................UAUAC.AUAAU.AAUCAUU...UA.AA..UAAUAUUGGCAUG
NCBI_READ_1112777442403/338-271               UAUAU.UUGCACAU.............UCAAUAAU..........AAUGA................AUUAUUGA....................................UAUAC.AUAAU.AAUCAUU...UA.AA..UAAUAUUGGCAUG
CESJ01108224.1/304-237                        UAUAU.UUGCACAU.............UCAAUAAU..........AAUGA................AUUAUUGA....................................UAUAC.AUAAU.AAUCAUU...UA.AA..UAAUAUUGGCAUG
DelMOSum2010_c10152077/650-699                UAUCU.UUGCGCCCGAUA..............................................................................................UAC.AUAAU.AUUCAUU...UAAAA..UAAUUUUGGCAUG
NZ_CDOL01000024.1/3056-3001                   UAUCU.UUGCCACCUAAAAAUCAG........................................................................................UAC.AUAAU.AAUCAUU...UAAAA..CAAUAUUGGAAUG
NZ_CDOI01000148.1/32622-32567                 UAUCU.UUGCCACCUAAAAAUCAG........................................................................................UAC.AUAAU.AAUCAUU...UAAAA..CAAUAUUGGAAUG
NZ_CDOH01000002.1/17823-17878                 UAUCU.UUGCCACCUAAAAAUCAG........................................................................................UAC.AUAAU.AAUCAUU...UAAAA..CAAUAUUGGAAUG
JGI11876J14442_10315541/187-137               UAUCU.UUGCCGAC.............U.................UAUA........................A......................................UAC.AUAAG.AAUCAUU...UC.AA..UAAUAUUGGCAUG
JCVI_SCAF_1101668147026/1128-1191             UAUAU.UUGCACCC.............UGUUUG............AAAAC..................CAAUCA....................................GAUAC.AUAAA.AAUCAUU...AA.AC..CAAUAUUGGCAUG
JCVI_SCAF_1101668641004/585-522               UAUCU.UUGCGCCC.............UCAUUGA...........ACG...................UCAAUGA....................................GAUAC.AUAAA.AAUCAUU...AA.UA..CAAUAUUGGAAUG
KVRMV2_100003289/329-382                      UAUAU.UUGCGCCCGAUUAAAAU.........................................................................................UAC.AUAAU.AAUCAUU...AA.AC..UAAUAUUGGCAUG
CERW01009190.1/617-563                        UAUAU.UUGCCGCG.............C.................AAUAAAA.....................G.....................................CUAC.AUAAG.AAUCAUU...UU.AA..UAAUAUUGGCAUG
CERK01116695.1/478-532                        UAUAU.UUGCCGCG.............C.................AAUAAAA.....................G.....................................CUAC.AUAAG.AAUCAUU...UU.AA..UAAUAUUGGCAUG
NCBI_BBAY_READ_1106105340888/777-830          UAUAU.UUGCCGCG.............CU................AUCA.......................AG.....................................CUAC.AUAAU.AAUCAUU...UU.AA..UAAUAUUGGCAUG
CEVG01118472.1/579-526                        UAUAU.UUGCCGCG.............CU................AUUA.......................AG.....................................UUAC.AUAAG.AAUCAUU...UU.AA..UAAUAUUGGCAUG
CESM01310257.1/73-20                          UAUAU.UUGCCGCG.............CU................AUUA.......................AG.....................................UUAC.AUAAG.AAUCAUU...UU.AA..UAAUAUUGGCAUG
NC_015844.1/930103-930167                     UAUCU.UUGCCGCU.............UGACCGA...........AAA...................UCGGCCA....................................UAUAC.AUAAA.AAUCAUU...UAAAA..UAAUAUUGGCAUG
JGI26524J50256_1000051/47029-47095            UACCU.UUGCACAC.............GAAUAGGA..........AAA..................UCCUAAUU...................................CACUAC.AUAAU.AAUCAUU...UA.AA..CAAUAUUAGCAUG
JGI25911J50253_10156824/177-112               UACUU.UUGCACGG.............UCUUAUA...........AUAGC.................UGUAAGA....................................CAUAC.AUAAC.AAUCAUU...UA.AA..UAAUAUUAGCAUG
JGI25910J50241_10411963/60-125                UACUU.UUGCACGG.............UCUUAUA...........AUAGC.................UGUAAGA....................................CAUAC.AUAAA.AAUCAUU...AA.AC..AAAUAUUGGAAUG
JGI25912J50252_10064814/743-678               UACUU.UUGCACGG.............UCUUAUA...........AUAGC.................UGUAAGA....................................CAUAC.AUAAA.AAUCAUU...AA.AC..AAAUAUUGGAAUG
JGI25908J49247_10047059/348-283               UACUU.UUGCACGG.............UCUUAUA...........AUAGC.................UGUAAGA....................................CAUAC.AUAAA.AAUCAUU...AA.AC..AAAUAUUGGAAUG
JGI25914J50564_10007880/233-298               UACUU.UUGCCCGG.............UCUUAUA...........AUAGC.................UGUAAGA....................................CAUAC.AUAAA.AAUCAUU...AA.AC..AAAUAUUGGAAUG
JGI25920J50251_10000314/11641-11576           UACUU.UUGCCCGG.............UCUUAUA...........AUAGC.................UGUAAGA....................................CAUAC.AUAAA.AAUCAUU...AA.AC..AAAUAUUGGAAUG
JGI25920J50251_10070705/70-5                  UACUU.UUGCCCGG.............UCUUAUA...........AUAGC.................UGUAAGA....................................CAUAC.AUAAA.AAUCAUU...AA.AC..AAAUAUUGGAAUG
JGI25914J50564_10014061/82-17                 UACUU.UUGCCCGG.............UCUUAUA...........AUAGC.................UGUAAGA....................................CAUAC.AUAAA.AAUCAUU...AA.AC..AAAUAUUGGAAUG
JCVI_SCAF_1101668133290/581-646               UACUU.UUGCCCGG.............UCUUAUA...........AUAGC.................UGUAAGA....................................CAUAC.AUAAA.AAUCAUU...AA.AC..AAAUAUUGGAAUG
JGI25920J50251_10005537/3465-3530             UACUU.UUGCACGG.............UCUUAUA...........AUAGA.................UAUGAGG....................................CAUAC.AUAAA.AAUCAUU...AA.AC..AAAUAUUGGAAUG
JGI12421J11937_10023408/486-551               UACUU.UUGCACGG.............UCUUAUA...........AUAGA.................UAUGAGG....................................CAUAC.AUAAA.AAUCAUU...AA.AC..AAAUAUUGGAAUG
CEWG01134755.1/547-492                        UAUAU.UUGCGCCG.............C.................UGUAUU......................G....................................CAUAC.AUAAA.AAUCAUU...UAAAA..UAAUAUUGGCAUG
DelMOSum2011_c10066067/20-85                  UAUAU.UUGCCAGG.............CUAAUUAA..........AAA..................UUGAUUGG.....................................CUAC.AUAAG.AAUCAUU...UAUAA..CAAUAUUGGCAUG
CESJ01016598.1/4458-4522                      UAUAU.UUGCCGCG.............CUAAUUA...........AAAU..................UAAUUAG.....................................CUAC.AUAAU.AAUCAUU...UAUAA..CAAUAUUGGCAUG
CESI01019537.1/314-249                        UAUAU.UUGCCGCG.............CUAAUUAA..........AAA..................UUAAUUAG.....................................CUAC.AUAAA.AAUCAUU...UAUAA..CAAUAUUGGCAUG
JCVI_SCAF_1096627403573/332-267               UAUAU.UUGCCGCG.............CUAAUUAA..........AAA..................UUAAUUAG.....................................CUAC.AUAAU.AAUCAUU...UAUAA..CAAUAUUGGCAUG
PML_READ_01087893/217-151                     UAUAUUUUGCCGCG.............CUAAUUAA..........AAA..................UUAAUUAG.....................................CUAC.AUAAU.AAUCAUU...UAUAA..CAAUAUUGGCAUG
PML_READ_00236953/109-174                     UAUAU.UUGCCGCG.............CUAAUUAA..........AAA..................UUAAUUAG.....................................CUAC.AUAAG.AAUCAUU...UAUAA..CAAUAUUGGCAUG
PML_READ_01045449/100-35                      UAUAU.UUGCCGCG.............CUAAUUAA..........AAA..................UUAAUUAG.....................................CUAC.AUAAG.AAUCAUU...UAUAA..CAAUAUUGGCAUG
CESU01015641.1/388-323                        UAUAU.UUGCCGCG.............CUAAUUAA..........AAA..................UUAAUUAG.....................................CUAC.AUAAG.AAUCAUU...UAUAA..CAAUAUUGGCAUG
LPaug08P2610m_c1025036/264-199                UAUAU.UUGCCGCG.............CUAAUUAA..........AAA..................UUAAUUGG.....................................CUAC.AUAAG.AAUCAUU...UAUAA..CAAUAUUGGCAUG
LPjun09P1210m_c1044378/232-167                UAUAU.UUGCCGCG.............CUAAUUAA..........AAA..................UUAAUUGG.....................................CUAC.AUAAG.AAUCAUU...UAUAA..CAAUAUUGGCAUG
DelMOSum2010_c10056809/1201-1136              UAUAU.UUGCCGCG.............CUAAUUAA..........AAA..................UUAAUUGG.....................................CUAC.AUAAG.AAUCAUU...UAUAA..CAAUAUUGGCAUG
SI60aug11_200m_c1181697/116-180               UAUAU.UUGCCGCG.............CUAAUUA...........AAAU..................UAAUUAG.....................................CUAC.AUAAA.AAUCAUU...UAAAA..UAAUAUUGGCAUG
SI36aug09_120m_1049180/473-537                UAUAU.UUGCCGCG.............CUAAUUA...........AAAU..................UAAUUAG.....................................CUAC.AUAAA.AAUCAUU...UAAAA..UAAUAUUGGCAUG
SI47jul10_100m_c1026668/558-494               UAUAU.UUGCCGCG.............CUAAUUA...........AAAU..................UAAUUAG.....................................CUAC.AUAAA.AAUCAUU...UAAAA..UAAUAUUGGCAUG
DelMOSum2011_c10015265/605-540                UAUAU.UUGCCGCG.............CUAAUUAA..........AAA..................UUAAUUAG.....................................CUAC.AUAAA.AAUCAUU...UAAAA..UAAUAUUGGCAUG
JGI20157J14317_10011885/386-321               UAUAU.UUGCCGCG.............CUAAUUAA..........AAA..................UUAAUUAG.....................................CUAC.AUAAA.AAUCAUU...UAAAA..UAAUAUUGGCAUG
DelMOSum2010_c10060176/479-414                UAUAU.UUGCCGCG.............CUAAUUAA..........AAA..................UUAAUUAG.....................................CUAC.AUAAA.AAUCAUU...UAAAA..UAAUAUUGGCAUG
SI34jun09_100m_1160428/29-94                  UAUAU.UUGCCGCG.............CUAAUUAA..........AAA..................UUAGUUAG.....................................CUAC.AUAAA.AAUCAUU...UAAAA..UAAUAUUGGCAUG
JGI20156J14371_10000759/27598-27663           UAUAU.UUGCCGCG.............CUAAUUAA..........AAA..................UUAGUUAG.....................................CUAC.AUAAA.AAUCAUU...UAAAA..UAAUAUUGGCAUG
JGI20157J14317_10012691/388-323               UAUAU.UUGCCGCG.............CUAAUUAA..........AAA..................UUAGUUAG.....................................CUAC.AUAAA.AAUCAUU...UAAAA..UAAUAUUGGCAUG
JGI20155J14468_10000146/524-459               UAUAU.UUGCCGCG.............CUAAUUAA..........AAA..................UUAGUUAG.....................................CUAC.AUAAA.AAUCAUU...UAAAA..UAAUAUUGGCAUG
CESO01040974.1/1915-1980                      UAUAU.UUGCCGCG.............CUAAUUAA..........AAA..................UUAGUUAG.....................................CUAC.AUAAA.AAUCAUU...UAAAA..UAAUAUUGGCAUG
CEWO01311710.1/677-742                        UAUAU.UUGCCGCG.............CUAAUUAA..........AAA..................UUAGUUAG.....................................CUAC.AUAAA.AAUCAUU...UAAAA..UAAUAUUGGCAUG
2236876009_219883/133-67                      UAUAU.UUGCCGCG.............CUAAUUAA..........AAA..................UUAGUUAG....................................GCUAC.AUAAA.AAUCAUU...UAAAA..UAAUAUUGGCAUG
SI39nov09_10m_c1013699/177-242                UAUAU.UUGCCGCG.............CUAAUUAA..........AAA..................UUAGUUAG.....................................CUAC.AUAAA.AAUCAUU...UAAAA..UAAUAUUGGCAUG
JGI20152J14361_10014083/305-240               UAUAU.UUGCCGCG.............CUAAUUAA..........AAA..................UUAGUUAG.....................................CUAC.AUAAA.AAUCAUU...UAAAA..UAAUAUUGGCAUG
JGI20160J14292_10040223/2051-2116             UAUAU.UUGCCGCG.............CUAAUUAA..........AAA..................UUAGUUAG.....................................CUAC.AUAAA.AAUCAUU...UAAAA..UAAUAUUGGCAUG
JGI20159J14440_10514398/304-239               UAUAU.UUGCCGCG.............CUAAUUAA..........AAA..................UUAGUUAG.....................................CUAC.AUAAA.AAUCAUU...UAAAA..UAAUAUUGGCAUG
CESF01137326.1/1896-1961                      UAUAU.UUGCCGCG.............CUAAUUAA..........AAA..................UUAGUUAG.....................................CUAC.AUAAA.AAUCAUU...UAAAA..UAAUAUUGGCAUG
CETY01149387.1/339-274                        UAUAU.UUGCCGCG.............CUAAUUAA..........AAA..................UUAGUUAG.....................................CUAC.AUAAA.AAUCAUU...UAAAA..UAAUAUUGGCAUG
SI54feb11_100m_c1083680/282-217               UAUAU.UUGCCGCG.............CUAAUUAA..........AAA..................UUAGUUAG.....................................CUAC.AUAAA.AAUCAUU...UAAAA..UAAUAUUGGCAUG
JGI20156J14371_10129797/113-48                UAUAU.UUGCCGGG.............CUAAUUAA..........AAU..................UUAAUUAG.....................................CUAC.AUAAA.AAUCAUU...UAAAA..UAAUAUUGGCAUG
JGI20160J14292_10059861/181-116               UAUAU.UUGCCGCG.............CUAAUUAA..........AAU..................UUAUUUAG.....................................CUAC.AUAAA.AAUCAUU...UAAAA..UAAUAUUGGCAUG
JCVI_SCAF_1101668107239/814-879               UAUAU.UUGCCGCG.............CUAAUUAA..........AAU..................UUAAUUAG.....................................CUAC.AUAAA.AAUCAUU...UAAAA..CAAUAUUGGCAUG
JGI20154J14316_10048683/1152-1087             UAUAU.UUGCCGCG.............CUAAUUAA..........AAU..................UUAAUUAG.....................................CUAC.AUAAA.AAUCAUU...UAAAA..UAAUAUUGGCAUG
JGI20153J14295_10057124/943-878               UAUAU.UUGCCGCG.............CUAAUUAA..........AAU..................UUAAUUAG.....................................CUAC.AUAAA.AAUCAUU...UAAAA..UAAUAUUGGCAUG
CEOP01365269.1/98-33                          UAUAU.UUGCCGCG.............CUAAUUAA..........AAU..................UUAAUUAG.....................................CUAC.AUAAA.AAUCAUU...UAAAA..UAAUAUUGGCAUG
DelMOWin2010_c10528752/190-255                UAUAU.UUGCCGCG.............CUAAUUAA..........AAU..................UUAAUUAG.....................................CUAC.AUAAA.AAUCAUU...UAAAA..UAAUAUUGGCAUG
JGI20156J14371_10036705/2103-2168             UAUAU.UUGCCGCG.............CUAAUUAA..........AAU..................UUAAUUAG.....................................CUAC.AUAAA.AAUCAUU...UAAAA..UAAUAUUGGCAUG
JGI20160J14292_10049262/1686-1621             UAUAU.UUGCCGCG.............CUAAUUAA..........AAU..................UUAAUUAG.....................................CUAC.AUAAA.AAUCAUU...UAAAA..UAAUAUUGGCAUG
JGI20157J14317_10057593/704-639               UAUAU.UUGCCGCG.............CUAAUUAA..........AAU..................UUAAUUAG.....................................CUAC.AUAAA.AAUCAUU...UAAAA..UAAUAUUGGCAUG
JGI20152J14361_10000414/3697-3632             UAUAU.UUGCCGCG.............CUAAUUAA..........AAU..................UUAAUUAG.....................................CUAC.AUAAA.AAUCAUU...UAAAA..UAAUAUUGGCAUG
2236876001_196002/290-236                     UAUAU.UUGCCGCG.............CUA...............UAA.......................UAG.....................................CUAC.AUAAG.AAUCAUU...UU.AA..UAAUAUUGGCAUG
JGI20155J14468_10058899/1110-1164             UAUAU.UUGCCGCG.............CUA...............UAA.......................UAG.....................................CUAC.AUAAG.AAUCAUU...UU.AA..UAAUAUUGGCAUG
CENT01010038.1/1338-1392                      UAUAU.UUGCCGCG.............CUA...............UAA.......................UAG.....................................CUAC.AUAAG.AAUCAUU...UU.AA..UAAUAUUGGCAUG
CESF01070596.1/472-526                        UAUAU.UUGCCGCG.............CUA...............UAA.......................UAG.....................................CUAC.AUAAG.AAUCAUU...UU.AA..UAAUAUUGGCAUG
CESO01000708.1/1675-1621                      UAUAU.UUGCCGCG.............CUA...............UAA.......................UAG.....................................CUAC.AUAAG.AAUCAUU...UU.AA..UAAUAUUGGCAUG
CEVU01160017.1/113-167                        UAUAU.UUGCCGCG.............CUA...............UAA.......................UAG.....................................CUAC.AUAAG.AAUCAUU...UU.AA..UAAUAUUGGCAUG
CEWO01095888.1/470-416                        UAUAU.UUGCCGCG.............CUA...............UAA.......................UAG.....................................CUAC.AUAAG.AAUCAUU...UU.AA..UAAUAUUGGCAUG
JCVI_SCAF_1096627428780/347-293               UAUAU.UUGCCGCG.............CUA...............UAA.......................UAG.....................................CUAC.AUAAG.AAUCAUU...UU.AA..UAAUAUUGGCAUG
JCVI_SCAF_1096627340448/710-656               UAUAU.UUGCCGCG.............CUA...............UAA.......................UAG.....................................CUAC.AUAAG.AAUCAUU...UU.AA..UAAUAUUGGCAUG
DelMOWin2010_c10023670/1770-1824              UAUAU.UUGCCGCG.............CUA...............UAA.......................UAG.....................................CUAC.AUAAG.AAUCAUU...UU.AA..UAAUAUUGGCAUG
CENF01414486.1/550-604                        UAUAU.UUGCCGCG.............CUA...............UAA.......................UAG.....................................CUAC.AUAAG.AAUCAUU...UU.AA..UAAUAUUGGCAUG
CEOP01028619.1/1417-1363                      UAUAU.UUGCCGCG.............CUA...............UAA.......................UAG.....................................CUAC.AUAAG.AAUCAUU...UU.AA..UAAUAUUGGCAUG
CESM01030051.1/2678-2624                      UAUAU.UUGCCGCG.............CUA...............UAA.......................UAG.....................................CUAC.AUAAG.AAUCAUU...UU.AA..UAAUAUUGGCAUG
CETY01071453.1/87-33                          UAUAU.UUGCCGCG.............CUA...............UAA.......................UAG.....................................CUAC.AUAAG.AAUCAUU...UU.AA..UAAUAUUGGCAUG
CEVX01269025.1/90-36                          UAUAU.UUGCCGCG.............CUA...............UAA.......................UAG.....................................CUAC.AUAAG.AAUCAUU...UU.AA..UAAUAUUGGCAUG
JCVI_SCAF_1096627909011/651-705               UAUAU.UUGCCGCG.............CUA...............UAA.......................UAG.....................................CUAC.AUAAG.AAUCAUU...UU.AA..UAAUAUUGGCAUG
LPaug09P1610m_c1031693/129-73                 UAUAU.UUGCAUCG.............CAA...............AAA.......................UUG....................................CAUAC.AUAAA.AAUCAUU...UAAAA..CAAUAUUGGCAUG
LPjun09P1210m_c1013475/432-376                UAUAU.UUGCAUCG.............CAA...............AAA.......................UUG....................................CAUAC.AUAAA.AAUCAUU...UAAAA..CAAUAUUGGCAUG
DelMOSum2010_c10000068/18253-18310            UAUAU.UUGCACCG.............CAA...............AAA.......................UUG....................................CGUAC.AUAAA.AAUCAUU...UAAAA.ACAAUAUUGGCAUG
JGI20157J14317_10344599/183-126               UAUAU.UUGCACCG.............CAA...............AAA.......................UUG....................................CGUAC.AUAAA.AAUCAUU...UAAAA.ACAAUAUUGGCAUG
JGI25920J50251_10011692/2092-2026             UAUCU.UUGCGCAC.............GAAU.UAGG.........AAAG................UCUUGAUUC.....................................AUAC.AUAAU.AAUUAUU...UA.AA..UAAUAUUGGAAUG
JGI25911J50253_10208029/174-108               UAUCU.UUGCGCAC.............GAAU.UAGG.........AAAG................UCUUGAUUC.....................................AUAC.AUAAU.AAUUAUU...UA.AA..UAAUAUUGGAAUG
JGI25910J50241_10133287/519-453               UAUCU.UUGCGCAC.............GAAU.UAGG.........AAAG................UCUUGAUUC.....................................AUAC.AUAAU.AAUUAUU...UA.AA..UAAUAUUGGAAUG
NZ_KE383905.1/172236-172170                   UAUCU.UUGCACCC.............GAAUUA............CUACCAUA...............UAAUUC.....................................AUAC.AUAAU.AAUCAUU...UAAAG..CAAUAUUAGCAUG
NZ_KN050846.1/2805051-2804985                 UACUU.UUGCCGCU.............CGAUUACC..........AAAGC................GGUCGUCG.....................................GUAC.AUAAA.AAUCAUU...UA.AA..UAAUAUUGGCAUG
PBR_1019653/5944-5878                         UACCU.UUGCAACC.............GAAUUAGG..........AAAAC................CCCAAUUC.....................................AUAC.AUAAU.AAUCAUU...UA.AA..CAAUAUUAGCAUG
JGI24723J26617_10002167/11651-11585           UACUU.UUGCCGCU.............UGAUUAUC..........AAAGA................GGUAGUCA.....................................GUAC.AUAAA.AAUCAUU...UA.AA..UAAUAUUGGAAUG
JCVI_SCAF_1101668691680/126-192               UAUAU.UUGCCGUU.............CAAUUCUGA.........AAA.................UCAGGGUUA.....................................UUAC.AUAAA.AAUUAUU...AA.AA..UAAUAUUGGAAUG
CEWG01179869.1/230-296                        UAUAU.UUGCCGUU.............CAAUUCUGA.........AAA.................UCAGAGUUA.....................................UUAC.AUAAA.AAUUAUU...AA.AA..UAAUAUUGGAAUG
CETK01031226.1/238-171                        UAUAU.UUGCCAAU.............CAAUUCUGA.........AAA.................UCAGAGUUA.....................................UUAC.AUAAA.AAUUAUU...AAUAA..UAAUAUUGGAAUG
CESF01019749.1/849-782                        UAUAU.UUGCCACU.............CAAUUCUGA.........AAA.................UCAGAGUUA.....................................UUAC.AUAAA.AAUCAUU...AAAAA..UAAUAUUGGAAUG
CESO01019946.1/842-909                        UAUAU.UUGCCACU.............CAAUUCUGA.........AAA.................UCAGAGUUA.....................................UUAC.AUAAA.AAUCAUU...AAAAA..UAAUAUUGGAAUG
CEUH01062216.1/338-272                        UAUAU.UUGCCACU.............CAAUUCUGA.........AAA.................UCAGAGUUA.....................................UUAC.AUAAA.AAUUAUU...AA.AA..UAAUAUUGGAAUG
NZ_KK211215.1/65801-65738                     UAUAU.UUGCAGCC.............UGAUUGA...........AAA...................UCAUUCA....................................GAUAC.AUAAA.AAUCAUU...AA.AC..GAAUAUUGGAAUG
JGI20156J14371_10007079/147-90                UAAAU.UUGCACCC.............GUUC..............AAC......................GGAA.....................................CUAC.AUAAU.AAUCAUU...UACAA..CAAUAUUAGCAUG
CEVW01069772.1/669-612                        UAAAU.UUGCACCC.............GUUC..............AAC......................GGAA.....................................CUAC.AUAAU.AAUCAUU...UACAA..CAAUAUUAGCAUG
JGI20156J14371_10415361/33-90                 UAAAU.UUGCACCC.............GUUC..............AAC......................GGAA.....................................CUAC.AUAAU.AAUCAUU...UACAA..UAAUAUUAGCAUG
JGI20160J14292_10453555/300-243               UAAAU.UUGCACCC.............GUUC..............AAC......................GGAA.....................................CUAC.AUAAU.AAUCAUU...UACAA..UAAUAUUAGCAUG
JGI20155J14468_10000239/6353-6296             UAAAU.UUGCACCC.............GUUC..............AAC......................GGAA.....................................CUAC.AUAAU.AAUCAUU...UACAA..UAAUAUUAGCAUG
DelMOSum2010_c10011135/3298-3241              UAAAU.UUGCACCC.............GUUC..............AAC......................GGAA.....................................CUAC.AUAAU.AAUCAUU...UACAA..UAAUAUUAGCAUG
DelMOSum2010_c10190970/126-183                UAAAU.UUGCACCC.............GUUC..............AAC......................GGAA.....................................CUAC.AUAAU.AAUCAUU...UACAA..UAAUAUUAGCAUG
JGI20156J14371_10100972/860-917               UAAAU.UUGCACCC.............GUUC..............AAC......................GGAA.....................................CUAC.AUAAU.AAUCAUU...UACAA..UAAUAUUAGCAUG
JGI20159J14440_10000775/3153-3096             UAAAU.UUGCACCC.............GUUC..............AAC......................GGAA.....................................CUAC.AUAAU.AAUCAUU...UACAA..UAAUAUUAGCAUG
CEUW01210784.1/690-747                        UAAAU.UUGCACCC.............GUUC..............AGA......................GGAA.....................................CUAC.AUAAU.AAUCAUU...UACAA..CAAUAUUGGCAUG
CEUK01207791.1/22-79                          UAAAU.UUGCACCC.............GUUC..............AGA......................GGAA.....................................CUAC.AUAAU.AAUCAUU...UACAA..CAAUAUUGGCAUG
CEUU01245541.1/1236-1179                      UAAAU.UUGCACCC.............GUUC..............AGA......................GGAA.....................................CUAC.AUAAU.AAUCAUU...UACAA..CAAUAUUGGCAUG
CEQD01093616.1/62-120                         UACAU.UUGCACCC.............GUUC..............AAUG.....................GAAC.....................................AUAC.AUAAU.AAUCAUU...UACAA..UAAUAUUAGCAUG
Y607_1006247/254177-254245                    UACCU.UUGCAACC.............GAAU.UAGGA........AAA................UCCUAAAUUC.....................................AUAC.AUAAA.AAUCAUU...UAAUA..UAAUAUUGGAAUG
3300000558_11729233/567-500                   UACCU.UUGCAACC.............GAA.UUAGG.........AAACA...............CCU.AUUUC.....................................AUAC.AUAAA.AAUCAUU...UAAAA..UAAUAUUGGAAUG
AYRH01021120.1/183-121                        UAUCU.UUGCAGCU.............GUGUU.............AAAAGA..................AACAC.....................................GUAC.AUAAA.AAUCAUU...AAAAA..CAAUAUUGGAAUG
CEWO01187126.1/947-880                        UAUAU.UUGCGCGU.............CUAUUAU...........AAA...................AUAGUAG.................................AAAUAUAC.AUAAU.AAUCAUU...UAAAA..UAAUAUUGGAAUG
CEVS01341770.1/695-640                        UAUAU.UUGCAUUCA............AU................UUA........................AU....................................CAUAC.AUAAA.AAUCAUU...ACAAA..UAAUAUUGGCAUG
CEVW01355221.1/618-563                        UAUAU.UUGCAGUCA............AU................UUA........................AU....................................CAUAC.AUAAA.AAUCAUU...AAAAA..UAAUAUUGGCAUG
CEQM01182343.1/515-570                        UAUAU.UUGCAGUCA............AU................UUA........................AU....................................CAUAC.AUAAA.AAUCAUU...AAAAA..UAAUAUUGGCAUG
CEQN01033481.1/720-665                        UAUAU.UUGCAGUCA............AU................UUA........................AU....................................CAUAC.AUAAA.AAUCAUU...AAAAA..UAAUAUUGGCAUG
CESQ01380936.1/103-48                         UAUAU.UUGCAGUCA............AU................UUA........................AU....................................CAUAC.AUAAA.AAUCAUU...AAAAA..UAAUAUUGGCAUG
CEVP01035867.1/331-386                        UAUAU.UUGCAGUCA............AU................UUA........................AU....................................CAUAC.AUAAA.AAUCAUU...AAAAA..UAAUAUUGGCAUG
CEQO01283396.1/1289-1344                      UAUAU.UUGCAGUCA............AU................UUA........................AU....................................CAUAC.AUAAA.AAUCAUU...AAAAA..UAAUAUUGGCAUG
CERS01106140.1/701-756                        UAUAU.UUGCAGUCA............AU................UUA........................AU....................................CAUAC.AUAAA.AAUCAUU...AAAAA..UAAUAUUGGCAUG
CEUA01394830.1/729-784                        UAUAU.UUGCAGUCA............AU................UUA........................AU....................................CAUAC.AUAAA.AAUCAUU...AAAAA..UAAUAUUGGCAUG
NZ_BAUG01000053.1/3972-3908                   UAUAU.UUGCUGCU.............UUGAUGA...........AAAC..................UCAUCAA....................................UAUAC.AUAAU.AAUCAUU...UA.AA..UAAUAUUGGAAUG
JGI25920J50251_10315894/94-151                UAUAU.UUGCACCC.............GUCUA.............AAG.....................UAGAC.....................................AUAC.AUAAG.AAUCAU....UA.AA..UAAUAUUGGAAUG
NZ_AUEU01000012.1/243905-243971               UAUUU.UUGCACCC.............GUCU.UACAA........AAG................UUGUAAAGAC.....................................AUAC.AUAAA.AAUCAU....UA.AA..UAAUAUUGGAAUG
NZ_AUDL01000013.1/39996-39930                 UAAUU.UUGCACCC.............GUC.UUACAA........AAG................UUGUAUUGAC.....................................AUAC.AUAAA.AAUCAU....UA.AA..UAAUAUUGGAAUG
NZ_AFPB01000144.1/4726-4662                   UAUAU.UUGCACCC.............UUGAAAG...........AAAAC.................CUUUCAA.....................................AUAC.AUAAG.AAUCAUU...UA.AA..UAAUAUUGGAAUG
NZ_BBNQ01000031.1/6559-6493                   UAUAU.UUGCACGC.............UUGAAAG...........AAAAA.................CUUUCAA....................................GCUAC.AUAAC.AAUCAUU...UACAA..UAAUAUUAGAAUG
NZ_BBNU01000036.1/8531-8597                   UAUAU.UUGCACGC.............UUGAAAG...........AAAAA.................CUUUCAA....................................GCUAC.AUAAC.AAUCAUU...UACAA..UAAUAUUAGAAUG
NZ_AUDO01000008.1/223593-223528               UACUU.UUGCACCG.............UCUAACA...........AUAGA.................UGCUAGA....................................CAUAC.AUAAA.AAUCAUU...AA.AC..AAAUAUUGGAAUG
JGI25921J50272_10193124/177-111               UAUAU.UUGCAGCC.............GAAUUG............CCACCAUA...............CAAUUC.....................................AUAC.AUAAA.AAUCAUU...AAAUA..UAAUAUUGGCAUG
NZ_JYGZ01000002.1/102653-102588               UAUAU.UUGCAGCC.............GAAUUG............CUACCAUA...............CAAUUC.....................................AUAC.AUAAU.AAUCAUU...UA.AA..UAAUAUUGGCAUG
3300001592_10204136/110-44                    UAUCU.UUGCACCC.............GAAUUG............CAAUCAUA...............CAAUUC.....................................AUAC.AUAAA.AAUCAUU...UAAAA..UAAUAUUGGCAUG
M3P_c10003408/87-21                           UAUCU.UUGCACCC.............GAAUUG............CUACCAUA...............CAAUUC.....................................AUAC.AUAAA.AAUCAUU...UAAAA..UAAUAUUGGCAUG
NZ_JMLU01000001.1/65197-65263                 UAUCU.UUGCACCC.............GAAUUG............CAACCAUA...............CAAUUC.....................................AUAC.AUAAA.AAUCAUU...UAAAA..UAAUAUUGGCAUG
3300001605_10665184/444-510                   UACCU.UUGCAACC.............GAAUUG............CAACAAUA...............CAAUUC.....................................AUAC.AUAAU.AAUCAUU...UAAAA..UAAUAUUAGCAUG
3300001605_10033828/4228-4294                 UACCU.UUGCAUCC.............GAAUUG............CAACNAUA...............CAAUUC.....................................AUAC.AUAAU.AAUCAUU...UAAAA..UAAUAUUAGCAUG
NZ_AAXX01000002.1/363051-362985               UACCU.UUGCAUCC.............GAAUUG............CAACCAUA...............CAAUUC.....................................AUAC.AUAAU.AAUCAUU...UAAAA..UAAUAUUAGCAUG
TB_FS06_10DRAFT_1000175/6311-6245             UACCU.UUGCAUCC.............GAAUUG............CAACCAUA...............CAAUUC.....................................AUAC.AUAAU.AAUCAUU...UAAAA..UAAUAUUAGCAUG
3300001605_10453220/110-44                    UACCU.UUGCAUCC.............GAAUUG............CAACAAUA...............CAAUUC.....................................AUAC.AUAAU.AAUCAUU...UAAAA..UAAUAUUAGCAUG
CESI01049345.1/1523-1589                      UAUAU.UUGCCCCC.............UAUUUUA...........GUUAA.................UAGAAUA...................................UCAUAC.AUAAU.AAUCAUU...UA.AA..UAAUAUUGGAAUG
CEST01010500.1/551-485                        UAUAU.UUGCCCCC.............UAUUUUA...........GUUAA.................UAGAAUA...................................UCAUAC.AUAAU.AAUCAUU...UA.AA..UAAUAUUGGAAUG
NCBI_READ_1112788336194/594-660               UAUAU.UUGACCCC.............UAUUUUA...........GUUAA.................UAGAAUA...................................UCAUAC.AUAAU.AAUCAUU...UA.AA..UAAUAUUGGAAUG
JCVI_SCAF_1101667195802/126-70                UAUAU.UUGCGCCGAUGAUAUAAGCC......................................................................................UAC.AUAAU.AAUCAUU...UA.AA..UAAUAUUGGAAUG
SRS018157_Baylor_scaffold_12805/66-120        UACUU.UUGCCCCC.............GA................AAAAC......................UC.....................................GUAC.AUAAU.AAUCAUU...AA.AU..UAAUAUUGGAAUG
NZ_ABZV01000001.1/56329-56384                 UACCU.UUGCGCCC.............GAA................AAAA.....................UUC.....................................GUAC.AUAAU.AAUCAUU...AA.AU..UAAUAUUGGAAUG
SRS024289_LANL_scaffold_56301/344-399         UACCU.UUGCGCCC.............GAA................AAAA.....................UUC.....................................GUAC.AUAAU.AAUCAUU...AA.AU..UAAUAUUGGAAUG
SRS051244_LANL_scaffold_25997/197-252         UACCU.UUGCGCCC.............GAA................AAAA.....................UUC.....................................GUAC.AUAAU.AAUCAUU...AA.AU..UAAUAUUGGAAUG
NZ_KB291394.1/29522-29467                     UACCU.UUGCGCCC.............GAA................AAAA.....................UUC.....................................GUAC.AUAAU.AAUCAUU...AA.AU..UAAUAUUGGAAUG
SRS021496_Baylor_scaffold_73949/2767-2712     UACCU.UUGCGCCC.............GAA................AAAA.....................UUC.....................................GUAC.AUAAU.AAUCAUU...AA.AU..UAAUAUUGGAAUG
SRS011098_Baylor_scaffold_11988/19624-19680   UACCU.UUGCGCCCGA...........AA................AAAAA......................UU.....................................GUAC.AUAAU.AAUCAUU...AA.AU..UAAUAUUGGAAUG
SRS023938_Baylor_scaffold_45086/428-483       UACCU.UUGCGGCCG............AAA...............AAA.......................UUU.....................................GUAC.AUAAU.AAUCAUU...AA.AU..UAAUAUUGGAAUG
SRS014573_C3519028/210-265                    UACCU.UUGCGCCCG............AAA...............AAA.......................UUU.....................................GUAC.AUAAU.AAUCAUU...AA.AU..UAAUAUUGGAAUG
SRS015434_C5951484/1370-1425                  UACCU.UUGCGCCCG............AAA...............AAA.......................UUU.....................................GUAC.AUAAU.AAUCAUU...AA.AU..UAAUAUUGGAAUG
SRS015470_WUGC_scaffold_17737/950-1005        UACCU.UUGCGCCCG............AAA...............AAA.......................UUU.....................................GUAC.AUAAU.AAUCAUU...AA.AU..UAAUAUUGGAAUG
SRS015947_WUGC_scaffold_20781/17604-17549     UACCU.UUGCGCCCG............AAA...............AAA.......................UUU.....................................GUAC.AUAAU.AAUCAUU...AA.AU..UAAUAUUGGAAUG
SRS016092_WUGC_scaffold_7783/4221-4166        UACCU.UUGCGCCCG............AAA...............AAA.......................UUU.....................................GUAC.AUAAU.AAUCAUU...AA.AU..UAAUAUUGGAAUG
SRS017814_C2664019/331-276                    UACCU.UUGCGCCCG............AAA...............AAA.......................UUU.....................................GUAC.AUAAU.AAUCAUU...AA.AU..UAAUAUUGGAAUG
SRS019029_C3201897/280-335                    UACCU.UUGCGCCCG............AAA...............AAA.......................UUU.....................................GUAC.AUAAU.AAUCAUU...AA.AU..UAAUAUUGGAAUG
SRS019077_C2652316/764-819                    UACCU.UUGCGCCCG............AAA...............AAA.......................UUU.....................................GUAC.AUAAU.AAUCAUU...AA.AU..UAAUAUUGGAAUG
SRS019127_WUGC_scaffold_15951/88-33           UACCU.UUGCGCCCG............AAA...............AAA.......................UUU.....................................GUAC.AUAAU.AAUCAUU...AA.AU..UAAUAUUGGAAUG
SRS019387_C1738776/554-609                    UACCU.UUGCGCCCG............AAA...............AAA.......................UUU.....................................GUAC.AUAAU.AAUCAUU...AA.AU..UAAUAUUGGAAUG
SRS020862_Baylor_scaffold_705/10311-10366     UACCU.UUGCGCCCG............AAA...............AAA.......................UUU.....................................GUAC.AUAAU.AAUCAUU...AA.AU..UAAUAUUGGAAUG
SRS024021_Baylor_scaffold_18404/1381-1436     UACCU.UUGCGCCCG............AAA...............AAA.......................UUU.....................................GUAC.AUAAU.AAUCAUU...AA.AU..UAAUAUUGGAAUG
SRS047100_C2096794/1382-1327                  UACCU.UUGCGCCCG............AAA...............AAA.......................UUU.....................................GUAC.AUAAU.AAUCAUU...AA.AU..UAAUAUUGGAAUG
SRS050628_LANL_scaffold_20741/893-948         UACCU.UUGCGCCCG............AAA...............AAA.......................UUU.....................................GUAC.AUAAU.AAUCAUU...AA.AU..UAAUAUUGGAAUG
SRS063603_LANL_scaffold_3555/469-414          UACCU.UUGCGCCCG............AAA...............AAA.......................UUU.....................................GUAC.AUAAU.AAUCAUU...AA.AU..UAAUAUUGGAAUG
SRS015540_C1142881/29-84                      UACCU.UUGCGCCCG............AAA...............AAA.......................UUU.....................................GUAC.AUAAU.AAUCAUU...AA.AU..UAAUAUUGGAAUG
SRS013879_WUGC_scaffold_44390/1424-1369       UACCU.UUGCGCCCG............AAA...............AAA.......................UUU.....................................GUAC.AUAAU.AAUCAUU...AA.AU..UAAUAUUGGAAUG
SRS014888_C3106033/1913-1858                  UACCU.UUGCGCCCG............AAA...............AAA.......................UUU.....................................GUAC.AUAAU.AAUCAUU...AA.AU..UAAUAUUGGAAUG
SRS015440_WUGC_scaffold_28748/418-473         UACCU.UUGCGCCCG............AAA...............AAA.......................UUU.....................................GUAC.AUAAU.AAUCAUU...AA.AU..UAAUAUUGGAAUG
SRS015899_WUGC_scaffold_18506/1223-1278       UACCU.UUGCGCCCG............AAA...............AAA.......................UUU.....................................GUAC.AUAAU.AAUCAUU...AA.AU..UAAUAUUGGAAUG
SRS016037_WUGC_scaffold_44207/7031-7086       UACCU.UUGCGCCCG............AAA...............AAA.......................UUU.....................................GUAC.AUAAU.AAUCAUU...AA.AU..UAAUAUUGGAAUG
SRS017511_C3344598/142-197                    UACCU.UUGCGCCCG............AAA...............AAA.......................UUU.....................................GUAC.AUAAU.AAUCAUU...AA.AU..UAAUAUUGGAAUG
SRS018573_WUGC_scaffold_30691/507-562         UACCU.UUGCGCCCG............AAA...............AAA.......................UUU.....................................GUAC.AUAAU.AAUCAUU...AA.AU..UAAUAUUGGAAUG
SRS019073_WUGC_scaffold_15301/330-275         UACCU.UUGCGCCCG............AAA...............AAA.......................UUU.....................................GUAC.AUAAU.AAUCAUU...AA.AU..UAAUAUUGGAAUG
SRS019122_C5920199/1857-1912                  UACCU.UUGCGCCCG............AAA...............AAA.......................UUU.....................................GUAC.AUAAU.AAUCAUU...AA.AU..UAAUAUUGGAAUG
SRS019333_C1243671/173-228                    UACCU.UUGCGCCCG............AAA...............AAA.......................UUU.....................................GUAC.AUAAU.AAUCAUU...AA.AU..UAAUAUUGGAAUG
SRS020340_C2878267/340-395                    UACCU.UUGCGCCCG............AAA...............AAA.......................UUU.....................................GUAC.AUAAU.AAUCAUU...AA.AU..UAAUAUUGGAAUG
SRS021477_Baylor_scaffold_40483/1827-1882     UACCU.UUGCGCCCG............AAA...............AAA.......................UUU.....................................GUAC.AUAAU.AAUCAUU...AA.AU..UAAUAUUGGAAUG
SRS024561_LANL_scaffold_37452/268-323         UACCU.UUGCGCCCG............AAA...............AAA.......................UUU.....................................GUAC.AUAAU.AAUCAUU...AA.AU..UAAUAUUGGAAUG
SRS047265_WUGC_scaffold_19746/470-415         UACCU.UUGCGCCCG............AAA...............AAA.......................UUU.....................................GUAC.AUAAU.AAUCAUU...AA.AU..UAAUAUUGGAAUG
SRS055401_LANL_scaffold_34453/585-640         UACCU.UUGCGCCCG............AAA...............AAA.......................UUU.....................................GUAC.AUAAU.AAUCAUU...AA.AU..UAAUAUUGGAAUG
SRS053630_C928372/3451-3396                   UACCU.UUGCGCCCG............AAA...............AAA.......................UUU.....................................GUAC.AUAAU.AAUCAUU...AA.AU..UAAUAUUGGAAUG
CEOK01091424.1/379-434                        UAUAU.UUGCACCG.............CU................AAAU.......................GG....................................CAUAC.AUAAA.AAUCAUU...UAAAA..UAAUAUUGGCAUG
CENG01166087.1/243-298                        UAUAU.UUGCACCG.............CU................AAAU.......................GG....................................CAUAC.AUAAA.AAUCAUU...UAAAA..UAAUAUUGGCAUG
CENX01011707.1/917-972                        UAUAU.UUGCACCG.............CU................AAAU.......................GG....................................CAUAC.AUAAA.AAUCAUU...UAAAA..UAAUAUUGGCAUG
CENP01029996.1/133-188                        UAUAU.UUGCACCG.............CU................AAAU.......................GG....................................CAUAC.AUAAA.AAUCAUU...UAAAA..UAAUAUUGGCAUG
CETL01077499.1/235-290                        UAUAU.UUGCGCCG.............CU................GAAU.......................AG....................................CAUAC.AUAAA.AAUCAUU...UAAAA..UAAUAUUGGAAUG
CESP01137952.1/2063-2118                      UAUAU.UUGCGCCG.............CU................GAAU.......................AG....................................CAUAC.AUAAA.AAUCAUU...UAAAA..UAAUAUUGGAAUG
CENX01186301.1/389-334                        UAUAU.UUGCGCCG.............CU................GAAU.......................AG....................................CAUAC.AUAAA.AAUCAUU...UAAAA..UAAUAUUGGCAUG
CESW01208627.1/457-513                        UAUAU.UUGCGCCG.............CU................GAAU.......................AG....................................CAUAC.AUAAA.AAUCAUU...UAAAA.ACAAUAUUGGCAUG
CEQX01005238.1/426-371                        UAUAU.UUGCGCCG.............CU................GAAU.......................AG....................................CAUAC.AUAAA.AAUCAUU...UAAAA..CAAUAUUGGCAUG
CEPU01014169.1/422-367                        UAUAU.UUGCGCCG.............CU................GAUU.......................AG....................................CAUAC.AUAAA.AAUCAUU...UAAAA..UAAUAUUGGCAUG
CEVH01129166.1/2144-2089                      UAUAU.UUGCGCCG.............CU................GAUU.......................AG....................................CAUAC.AUAAA.AAUCAUU...UAAAA..UAAUAUUGGCAUG
CEOW01121765.1/962-907                        UAUAU.UUGCGCCG.............CU................GAUU.......................AG....................................CAUAC.AUAAA.AAUCAUU...UAAAA..UAAUAUUGGCAUG
CEVX01126697.1/281-226                        UAUAU.UUGCGCCG.............CU................AAAG.......................AG....................................CAUAC.AUAAA.AAUCAUU...UAAAA..UAAUAUUGGCAUG
CEVS01109929.1/229-174                        UAUAU.UUGCGCCG.............CU................GAAG.......................AG....................................CAUAC.AUAAA.AAUCAUU...UAAAA..UAAUAUUGGCAUG
CEVH01173857.1/230-174                        UAUAU.UUGCGCCG.............CUAA..............UAU......................UUGC.....................................AUAC.AUAAU.AAUCAUU...AA.AU..UAAUAUUGGAAUG
CEUW01249740.1/307-251                        UAUAU.UUGCACCA.............CUU...............AUAU......................AAG....................................UAUAC.AUAAU.AAUCAUU...UA.AA..UAAUAUUGGAAUG
CEUM01264125.1/71-15                          UAUAU.UUGCACCA.............CUU...............AUAU......................AAG....................................UAUAC.AUAAU.AAUCAUU...UA.AA..UAAUAUUGGAAUG
CEUU01248441.1/1447-1503                      UAUAU.UUGCACCA.............CUU...............AUAU......................AAG....................................UAUAC.AUAAU.AAUCAUU...UA.AA..UAAUAUUGGAAUG
CEVF01023934.1/1550-1606                      UAUAU.UUGCACCA.............CUU...............AUAU......................AAG....................................UAUAC.AUAAU.AAUCAUU...UA.AA..UAAUAUUGGAAUG
CETP01104982.1/419-475                        UAUAU.UUGCACCA.............CUU...............AUAU......................AAG....................................UAUAC.AUAAU.AAUCAUU...UA.AA..UAAUAUUGGAAUG
CEWG01181614.1/71-15                          UAUAU.UUGCGCCA.............CU................GGUAUA.....................AG....................................UAUAC.AUAAU.AAUCAUU...UA.AA..UAAUAUUGGAAUG
CAM_READ_0233394955/381-324                   UAUAU.UUGCGCCG.............CUG...............AUAU......................CAG....................................CAUAC.AUAAU.GAUCAAU...UUAAA..UAAUAUUGGAAUG
CETQ01034087.1/365-310                        UAUAU.UUGCGCCG.............CU................GAUAG......................AG....................................CAUAC.AUAAU.AAUCAUU...UA.AA..UAAUAUUGGAAUG
JCVI_SCAF_1101668393340/580-636               UAUAU.UUGCGCCG.............CU................GAUAUA.....................AG....................................CAUAC.AUAAU.AAUCAUU...UA.AA..UAAUAUUGGAAUG
CEOX01118814.1/508-564                        UAUAU.UUGCGCCG.............CUA...............UUUA......................UAG....................................CAUAC.AUAAU.AAUCAUU...UA.AA..UAAUAUUGGAAUG
CEOV01159916.1/492-548                        UAUAU.UUGCGCCG.............CUA...............UUUA......................UAG....................................CAUAC.AUAAU.AAUCAUU...UA.AA..UAAUAUUGGAAUG
CEOK01026918.1/67-10                          UAUAU.UUGCGCCG.............CUAA..............UAU......................UUAG....................................CAUAC.AUAAU.AAUCAUU...UA.AA..UAAUAUUGGAAUG
CENJ01059679.1/390-447                        UAUAU.UUGCGCCG.............CUAA..............UAU......................UUAG....................................CAUAC.AUAAU.AAUCAUU...UA.AA..UAAUAUUGGAAUG
JCVI_SCAF_1101668367367/220-278               UAUAU.UUGCGCCG.............CUAA..............UGUA.....................UUAG....................................CAUAC.AUAAU.AAUCAUU...UA.AA..UAAUAUUGGAAUG
JCVI_READ_1103359209347/374-430               UAUAU.UUGCGCCG.............CUG...............AUAU......................UAG....................................CAUAC.AUAAU.AAUCAUU...UA.AA..AAAUAUUGGAAUG
CENJ01271348.1/690-746                        UAUAU.UUGCGCCG.............CUG...............AUAU......................UAG....................................CAUAC.AUAAU.AAUCAUU...AA.AA..UAAUAUUGGAAUG
CERR01108442.1/2061-2005                      UAUAU.UUGCGCCG.............CUG...............AAUA......................CAG....................................CAUAC.AUAAU.AAUCAUU...UA.AA..UAAUAUUGGAAUG
CEVW01297929.1/67-11                          UAUAU.UUGCGCCG.............CUG...............AAUA......................UAG....................................CAUAC.AUAAU.AAUCAUU...UA.AA..UAAUAUUGGAAUG
CERK01007231.1/11630-11686                    UAUAU.UUGCGCCG.............CUG...............AAUA......................UAG....................................CAUAC.AUAAU.AAUCAUU...UA.AA..UAAUAUUGGAAUG
CERV01210325.1/688-744                        UAUAU.UUGCGCCG.............CUG...............AAUA......................UAG....................................CAUAC.AUAAU.AAUCAUU...UA.AA..UAAUAUUGGAAUG
CEVX01029906.1/1046-990                       UAUAU.UUGCGCCG.............CUG...............AAUA......................UAG....................................CAUAC.AUAAU.AAUCAUU...UA.AA..UAAUAUUGGAAUG
CERG01075223.1/301-245                        UAUAU.UUGCGCCG.............CUG...............AAUA......................UAG....................................CAUAC.AUAAU.AAUCAUU...UA.AA..UAAUAUUGGAAUG
JCVI_SCAF_1101668453793/755-699               UAUAU.UUGCGCCG.............CUA...............AUAA......................UAG....................................CAUAC.AUAAU.AAUCAUU...UA.AA..UAAUAUUGGAAUG
CETE01088223.1/254-198                        UAUAU.UUGCGCCG.............CUA...............AUAA......................UAG....................................CGUAC.AUAAU.AAUCAUU...UA.AA..UAAUAUUGGAAUG
CEVG01324060.1/1087-1143                      UAUAU.UUGCGCCG.............CUG...............AUAU......................CAG....................................UAUAC.AUAAU.AAUCAUU...UA.AA..UAAUAUUGGAAUG
CEQX01186058.1/92-36                          UAUAU.UUGCGCCG.............CUG...............UUAA......................CAG....................................CAUAC.AUAAU.AAUCAUU...UA.AA..CAAUAUUGGAAUG
CETL01280057.1/711-767                        UAUAU.UUGCGCCG.............CUG...............UUAA......................CAG....................................CAUAC.AUAAU.AAUCAUU...UA.AA..UAAUAUUGGAAUG
CEOP01144955.1/414-358                        UAUAU.UUGCGCCG.............CUG...............AUAA......................CAG....................................CAUAC.AUAAG.AAUCAUU...UA.AA..UAAUAUUGGAAUG
CEOM01088735.1/235-179                        UAUAU.UUGCGCCG.............CUG...............AUAA......................CAG....................................CAUAC.AUAAG.AAUCAUU...UA.AA..UAAUAUUGGAAUG
CEOK01164348.1/1258-1314                      UAUAU.UUGCGCCG.............CUG...............AUAA......................CAG....................................CAUAC.AUAAU.AAUCAUU...UA.AA..UAAUAUUGGAAUG
CEOO01015551.1/104-160                        UAUAU.UUGCGCCG.............CUG...............AUAA......................CAG....................................CAUAC.AUAAU.AAUCAUU...UA.AA..UAAUAUUGGAAUG
CEPW01148047.1/367-311                        UAUAU.UUGCGCCG.............CUG...............AUAA......................CAG....................................CAUAC.AUAAU.AAUCAUU...UA.AA..UAAUAUUGGAAUG
CESQ01107160.1/179-235                        UAUAU.UUGCGCCG.............CUG...............AUAA......................CAG....................................CAUAC.AUAAU.AAUCAUU...UA.AA..UAAUAUUGGAAUG
CEVP01076511.1/372-428                        UAUAU.UUGCGCCG.............CUG...............AUAA......................CAG....................................CAUAC.AUAAU.AAUCAUU...UA.AA..UAAUAUUGGAAUG
CEWO01041439.1/478-534                        UAUAU.UUGCGCCG.............CUG...............AUAA......................CAG....................................CAUAC.AUAAU.AAUCAUU...UA.AA..UAAUAUUGGAAUG
JCVI_SCAF_1101668473583/731-675               UAUAU.UUGCGCCG.............CUG...............AUAA......................CAG....................................CAUAC.AUAAU.AAUCAUU...UA.AA..UAAUAUUGGAAUG
CENF01040883.1/158-214                        UAUAU.UUGCGCCG.............CUG...............AUAA......................CAG....................................CAUAC.AUAAU.AAUCAUU...UA.AA..UAAUAUUGGAAUG
CEOM01102445.1/218-162                        UAUAU.UUGCGCCG.............CUG...............AUAA......................CAG....................................CAUAC.AUAAU.AAUCAUU...UA.AA..UAAUAUUGGAAUG
CEOP01072639.1/187-131                        UAUAU.UUGCGCCG.............CUG...............AUAA......................CAG....................................CAUAC.AUAAU.AAUCAUU...UA.AA..UAAUAUUGGAAUG
CESM01057045.1/387-331                        UAUAU.UUGCGCCG.............CUG...............AUAA......................CAG....................................CAUAC.AUAAU.AAUCAUU...UA.AA..UAAUAUUGGAAUG
CETE01063798.1/198-254                        UAUAU.UUGCGCCG.............CUG...............AUAA......................CAG....................................CAUAC.AUAAU.AAUCAUU...UA.AA..UAAUAUUGGAAUG
CEVX01052949.1/126-182                        UAUAU.UUGCGCCG.............CUG...............AUAA......................CAG....................................CAUAC.AUAAU.AAUCAUU...UA.AA..UAAUAUUGGAAUG
JCVI_SCAF_1096627072953/895-951               UAUAU.UUGCGCCG.............CUG...............AUAA......................CAG....................................CAUAC.AUAAU.AAUCAUU...UA.AA..UAAUAUUGGAAUG
JCVI_READ_1103180834378/500-444               UAUAU.UUGCGCCG.............CUG...............AUGU......................CAG....................................CAUAC.AUAAU.AAUCAUU...UA.AA..UAAUAUUGGAAUG
JCVI_READ_1108830074671/624-568               UAUAU.UUGCGCCG.............CUG...............AUAU......................CAG....................................CAUAC.UUAAU.AAUCAUU...UA.AA..UAAUAUUGGAAUG
CEWG01092952.1/74-18                          UAUAU.UUGCGCCG.............CUG...............AUAU......................CAG....................................CAUGC.AUAAU.AAUCAUU...UA.AA..UAAUAUUGGAAUG
CESW01098570.1/598-542                        UAUAU.UUGCGCCG.............CUG...............AUAU......................CAG....................................CAUAC.AUAAU.AAUGAUU...UA.AA..UAAUAUUGGAAUG
CENG01044642.1/530-474                        UAUAU.UUGCGCCG.............CUG...............AUAU......................CAG....................................CAUAC.AUAAU.AAUCAUU...UA.AA..UAAUAUUGGAAUG
CEOM01078862.1/107-163                        UAUAU.UUGCGCCG.............CUG...............AUAU......................CAG....................................CAUAC.AUAAU.AAUCAUU...UA.AA..UAAUAUUGGAAUG
CEOY01062467.1/215-271                        UAUAU.UUGCGCCG.............CUG...............AUAU......................CAG....................................CAUAC.AUAAU.AAUCAUU...UA.AA..UAAUAUUGGAAUG
CEPU01224898.1/334-278                        UAUAU.UUGCGCCG.............CUG...............AUAU......................CAG....................................CAUAC.AUAAU.AAUCAUU...UA.AA..UAAUAUUGGAAUG
CESN01053220.1/69-13                          UAUAU.UUGCGCCG.............CUG...............AUAU......................CAG....................................CAUAC.AUAAU.AAUCAUU...UA.AA..UAAUAUUGGAAUG
CETI01258919.1/443-499                        UAUAU.UUGCGCCG.............CUG...............AUAU......................CAG....................................CAUAC.AUAAU.AAUCAUU...UA.AA..UAAUAUUGGAAUG
CEVZ01325749.1/257-313                        UAUAU.UUGCGCCG.............CUG...............AUAU......................CAG....................................CAUAC.AUAAU.AAUCAUU...UA.AA..UAAUAUUGGAAUG
CAM_READ_0233245559/268-324                   UAUAU.UUGCGCCG.............CUG...............AUAU......................CAG....................................CAUAC.AUAAU.AAUCAUU...UA.AA..UAAUAUUGGAAUG
JCVI_READ_1108830074672/627-571               UAUAU.UUGCGCCG.............CUG...............AUAU......................CAG....................................CAUAC.AUAAU.AAUCAUU...UA.AA..UAAUAUUGGAAUG
JCVI_SCAF_1096626319309/109-165               UAUAU.UUGCGCCG.............CUG...............AUAU......................CAG....................................CAUAC.AUAAU.AAUCAUU...UA.AA..UAAUAUUGGAAUG
85126184/606-662                              UAUAU.UUGCGCCG.............CUG...............AUAU......................CAG....................................CAUAC.AUAAU.AAUCAUU...UA.AA..UAAUAUUGGAAUG
CENP01224387.1/579-523                        UAUAU.UUGCGCCG.............CUG...............AUAU......................CAG....................................CAUAC.AUAAU.AAUCAUU...UA.AA..UAAUAUUGGAAUG
CEOO01058349.1/262-318                        UAUAU.UUGCGCCG.............CUG...............AUAU......................CAG....................................CAUAC.AUAAU.AAUCAUU...UA.AA..UAAUAUUGGAAUG
CEPL01104959.1/227-283                        UAUAU.UUGCGCCG.............CUG...............AUAU......................CAG....................................CAUAC.AUAAU.AAUCAUU...UA.AA..UAAUAUUGGAAUG
CEQN01113421.1/266-210                        UAUAU.UUGCGCCG.............CUG...............AUAU......................CAG....................................CAUAC.AUAAU.AAUCAUU...UA.AA..UAAUAUUGGAAUG
CESZ01006198.1/105-161                        UAUAU.UUGCGCCG.............CUG...............AUAU......................CAG....................................CAUAC.AUAAU.AAUCAUU...UA.AA..UAAUAUUGGAAUG
CEVX01162813.1/10219-10275                    UAUAU.UUGCGCCG.............CUG...............AUAU......................CAG....................................CAUAC.AUAAU.AAUCAUU...UA.AA..UAAUAUUGGAAUG
CAM_READ_0234149989/230-174                   UAUAU.UUGCGCCG.............CUG...............AUAU......................CAG....................................CAUAC.AUAAU.AAUCAUU...UA.AA..UAAUAUUGGAAUG
JCVI_READ_1108830083326/137-81                UAUAU.UUGCGCCG.............CUG...............AUAU......................CAG....................................CAUAC.AUAAU.AAUCAUU...UA.AA..UAAUAUUGGAAUG
JCVI_READ_1108799804924/237-293               UAUAU.UUGCGCCG.............CUG...............AUAU......................CAG....................................CAUAC.AUAAU.AAUCAUU...UA.AA..UAAUAUUGGAAUG
CEWB01036815.1/340-283                        UAUAU.UUGCGCCG.............CUG...............AUAU......................CAG....................................CAUACCAUAAU.AAUCAUU...UA.AA..UAAUAUUGGAAUG
JCVI_SCAF_1096628021305/1523-1467             UAUAU.UUGCGCCG.............CUG...............AUAU......................CAG....................................CAUAC.AUAAU.AAUCAUU...UA.AA..UAAUAUUGGAAUG
CESN01190334.1/896-952                        UAUAU.UUGCGCCG.............CUG...............UUAU......................CAG....................................CAUAC.AUAAU.AAUCAUU...UA.AA..UAAUAUUGGAAUG
CETE01015087.1/366-310                        UAUAU.UUGCGCCG.............CUG...............UUAU......................CAG....................................CAUAC.AUAAU.AAUCAUU...UA.AA..UAAUAUUGGAAUG
CETJ01158801.1/614-558                        UAUAU.UUGCGCCG.............CUG...............UUAU......................CAG....................................CAUAC.AUAAU.AAUCAUU...UA.AA..UAAUAUUGGAAUG
CETO01171402.1/663-607                        UAUAU.UUGCGCCG.............CUG...............UUAU......................CAG....................................CAUAC.AUAAU.AAUCAUU...UA.AA..UAAUAUUGGAAUG
CETT01075724.1/760-704                        UAUAU.UUGCGCCG.............CUG...............UUAU......................CAG....................................CAUAC.AUAAU.AAUCAUU...UA.AA..UAAUAUUGGAAUG
CENX01010795.1/29698-29754                    UAUAU.UUGCGCCG.............CUG...............UUAU......................CAG....................................CAUAC.AUAAU.AAUCAUU...UA.AA..UAAUAUUGGAAUG
CEPT01054511.1/99-155                         UAUAU.UUGCGCCG.............CUG...............UUAU......................CAG....................................CAUAC.AUAAU.AAUCAUU...UA.AA..UAAUAUUGGAAUG
CESW01141929.1/852-796                        UAUAU.UUGCGCCG.............CUG...............UUAU......................CAG....................................CAUAC.AUAAU.AAUCAUU...UA.AA..UAAUAUUGGAAUG
CETG01325760.1/690-634                        UAUAU.UUGCGCCG.............CUG...............UUAU......................CAG....................................CAUAC.AUAAU.AAUCAUU...UA.AA..UAAUAUUGGAAUG
CETM01138654.1/38-94                          UAUAU.UUGCGCCG.............CUG...............UUAU......................CAG....................................CAUAC.AUAAU.AAUCAUU...UA.AA..UAAUAUUGGAAUG
CETS01042552.1/1863-1919                      UAUAU.UUGCGCCG.............CUG...............UUAU......................CAG....................................CAUAC.AUAAU.AAUCAUU...UA.AA..UAAUAUUGGAAUG
CEOF01214230.1/326-270                        UAUAU.UUGCGCCG.............CUG...............UUAU......................CAG....................................CAUAC.AUAAU.AAUCAUU...UA.AA..UAAUAUUGGAAUG
JGI25921J50272_10110947/112-45                UAUCU.UUGCACCCG............UAUUGAUCA.........UGG.................UGAUCAGUC......................................UAC.AUAAU.AAUCAUU...UACAA..AAAUAUUAGCAUG
JGI25921J50272_10064100/59-126                UAUCU.UUGCAGCCG............UAUUGAUCA.........AGG.................UGAUCAGUC......................................UAC.AUAAU.AAUCAUU...UACAC..AAAUAUUAGCAUG
JGI12547J11936_1016467/880-813                UAUCU.UUGCAGCCG............UAUUGACCA.........AGG.................UGGUUAGUC......................................UAC.AUAAU.AAUCAUU...UACAC..AAAUAUUAGCAUG
JGI12421J11937_10092536/740-673               UAUCU.UUGCAGCCG............UAUUGACCA.........AGG.................UGGUUAGUC......................................UAC.AUAAU.AAUCAUU...UACAC..AAAUAUUAGCAUG
JGI25910J50241_10000033/10957-11024           UAUCU.UUGCAGCCG............UAUUGACCA.........AGG.................UGGUUAGUC......................................UAC.AUAAU.AAUCAUU...UACAC..AAAUAUUAGCAUG
JGI25914J50564_10211613/350-283               UAUCU.UUGCAGCCG............UAUUGACCA.........AGG.................UGGUUAGUC......................................UAC.AUAAU.AAUCAUU...UACAC..AAAUAUUAGCAUG
M3P_c10368127/78-11                           UAUCU.UUGCAGCCG............UAUUGACCA.........AGG.................UGGUCAGUC......................................UAC.AUAAU.AAUCAUU...UACAC..AAAUAUUAGCAUG
JGI25921J50272_10001427/6248-6181             UAUCU.UUGCAGCCG............UAUUGACCA.........AGG.................UGGUCAGUC......................................UAC.AUAAU.AAUCAUU...UACAC..AAAUAUUAGCAUG
JGI25913J50563_1000060/14177-14110            UAUCU.UUGCACCC.............GAAUAAGGA.........UAC.................UCUUUAUUC.....................................AUAC.AUAAU.AAUCAUU...UAAAA..UAAUAUUAAAAUG
CEOK01126743.1/2956-3010                      UAUAU.UUGCACCU.............GA................AUUUA......................UC.....................................GUAC.AUAAU.AAUUAUU...AA.AA..UAAUAUUGGCAUG
CENJ01063439.1/3516-3462                      UAUAU.UUGCACCU.............GA................AUUUA......................UC.....................................GUAC.AUAAU.AAUUAUU...AA.AA..UAAUAUUGGCAUG
CENP01230084.1/4337-4391                      UAUAU.UUGCACCU.............GA................AUUUA......................UC.....................................GUAC.AUAAU.AAUUAUU...AA.AA..UAAUAUUGGCAUG
NZ_JPOL01000002.1/3091910-3091846             UAUCU.UUGCAGCC.............UUAACGG...........AAAAA.................CCGUUAU.....................................GUAC.AUAAA.AAUCAUU...UA.AA..UAAUAUUGGAAUG
NZ_AUFK01000009.1/843585-843537               UAUCU.UUGCAUCC.............G.................AAU.........................U......................................UAC.AUAAU.AAUCAU....UA.AA..UAAUAUUGGAAUG
SwRhRL2b_contig_307599/287-239                UAUCU.UUGCAUCC.............G.................AAU.........................U......................................UAC.AUAAU.AAUCAU....UA.AA..UAAUAUUGGAAUG
NZ_ATTM01000001.1/367999-367938               UACUU.UUGCACGC.............AAAUACG...........AUAAA.................CGUAU.C......................................UAC.AUAAU.AAUCAU....UA.AA..UAAUAUUAGCAUG
NZ_AUDN01000008.1/180924-180985               UACUU.UUGCACGC.............AAAUACG...........AUAAA.................CGUAU.C......................................UAC.AUAAU.AAUCAU....UA.AA..UAAUAUUAGCAUG
JGI24723J26617_10000025/95199-95137           UAUAU.UUGCCGCU.............UGAUAG............AAAAA..................CUAUCU.....................................GUAC.AUAAU.AAUCAUU...GA.AA..UAAUAUUGGAAUG
JGI1221J11331_1065710/185-247                 UAUAU.UUGCCGCU.............UGAUAG............ACGAA..................CUAUCU.....................................GUAC.AUAAU.AAUCAUU...GA.AA..UAAUAUUGGAAUG
CEOS01027552.1/66892-66954                    UAUCU.UUGCCGCU.............CGAUAG............AAAAC..................CUAUCG.....................................GUAC.AUAAU.AAUCAUU...GA.AA..UAAUAUUGGAAUG
CERQ01119226.1/71-9                           UAUCU.UUGCCGCU.............CGAUAG............AAAAC..................CUAUCG.....................................GUAC.AUAAU.AAUCAUU...GA.AA..UAAUAUUGGAAUG
CETG01242168.1/199-261                        UAUCU.UUGCCGCU.............CGAUAG............AAAAC..................CUAUCG.....................................GUAC.AUAAU.AAUCAUU...GA.AA..UAAUAUUGGAAUG
JGI24025J20009_10171038/263-325               UAUAU.UUGCCGCU.............GAAUAG............AAAUA..................CUAUUC.....................................GUAC.AUAAU.AAUCAUU...GA.AA..UAAUAUUGGAAUG
JGI20152J14361_10000034/29790-29725           UAUAU.UUGCAAAC.............UCAAUGG...........ACAUA.................CCAUUGA....................................CAUAC.AUAAU.AAUCAUU...UA.AA..UAAUAUUGGCAUG
JGI20153J14295_10056361/492-427               UAUAU.UUGCAAAC.............UCAAUGG...........ACAUA.................CCAUUGA....................................CAUAC.AUAAU.AAUCAUU...UA.AA..UAAUAUUGGCAUG
DelMOSum2011_c10000619/21340-21404            UAUAU.UUGCAAAC.............UCAAUG............AAAAAA.................CAUUGA....................................CAUAC.AUAAU.AAUCAUU...UA.AA..UAAUAUUGGCAUG
2236876010_0099679/354-287                    UACAU.UUGCAACU.............UCAAU.............AGAAAAAAUC..............AUUGA....................................UGUAC.AUAAA.AAUCAAU...UUAAA..UAAUAUUGGCAUG
2236876001_018781/282-215                     UACAU.UUGCAACU.............UCAAU.............AGAAAAAAUC..............AUUGA....................................UGUACAAUAAA.AAUCAUU...UA.AA..UAAUAUUGGCAUG
NZ_CBRF010000389.1/277-212                    UACCU.UUGCAGCU.............UCAAUGA...........AAAUA.................UCAUUGA....................................UAUAC.AUAAU.AAUCAUU...UA.AA..UAAUAUUGGAAUG
CESU01016827.1/658-593                        UAUAU.UUGCAUCC.............UCAAUGA...........AAACA.................UCAUUGA....................................CAUAC.AUAAA.AAUCAUU...UA.AA..CAAUAUUGGAAUG
CESI01053671.1/1054-989                       UAUAU.UUGCAUCC.............UCAAUGA...........AAACA.................UCAUUGA....................................CAUAC.AUAAA.AAUCAUU...UA.AA..CAAUAUUGGAAUG
NCBI_READ_1112493756060/800-866               UAUAU.UUGCAGCU.............UCAGUGAA..........AAAU.................UUCGCUGA....................................UAUAC.AUAAU.AAUCAUU...UA.AA..UAAUAUUGGCAUG
NCBI_READ_1112290405280/757-690               UAUAU.UUGCAGCU.............UCAAUGAAA.........AAA.................UUUCAUUGA....................................AAUAC.AUAAU.AAUCAUU...UA.AA..GAAUAUUGGCAUG
2236876010_0188177/202-268                    UACAU.UUGCAACU.............UCAAAUGA..........AAAAA................UCA.UUGA....................................UGUAC.AUAAA.AAUCAUU...UA.AA..UAAUAUUGGCAUG
NZ_AUMF01000013.1/158381-158445               UACAU.UUGCUGCU.............UCAAUGA...........AUACA.................UCAUUGA.....................................GUAC.AUAAA.AAUCAUU...UA.AA..UAAUAUUGGAAUG
NZ_CH724148.1/565143-565208                   UAUCU.UUGCAGCU.............UCAAUGAA..........AAA..................UUUAUUGA....................................AAUAC.AUAAA.AAUCAUU...UA.AA..UAAUAUUGGCAUG
NCBI_READ_1112290390846/257-324               UAUAU.UUGCAGCU.............UCAAUGAA..........AAAAA................UUUAUUGA....................................UAUAC.AUAAU.AAUCAUU...UA.AA..UAAUAUUGGCAUG
NCBI_READ_1112788434094/709-776               UAUAU.UUGCAGCU.............UCAAUGAA..........AAAAA................UUUAUUGA....................................UAUAC.AUAAU.AAUCAUU...UA.AA..UAAUAUUGGCAUG
NCBI_READ_1112777244532/379-312               UAUAU.UUGCAGCU.............UCAAUGAA..........AAAAA................UUUAUUGA....................................UAUAC.AUAAU.AAUCAUU...UA.AA..UAAUAUUGGCAUG
CEST01011319.1/1239-1306                      UAUAU.UUGCAGCU.............UCAAUGAA..........AAAAA................UUUAUUGA....................................UAUAC.AUAAU.AAUCAUU...UA.AA..UAAUAUUGGCAUG
NCBI_READ_1112788335987/294-227               UAUAU.UUGCAGCU.............UCAAUGAA..........AAAAA................UUUAUUGA....................................UAUAC.AUAAU.AAUCAUU...UA.AA..UAAUAUUGGCAUG
wf3_AHAI5724_y1/298-233                       UAUAU.UUGCAGCU.............UCAAUGA...........AAACA.................UCAUUGA....................................AAUAC.AUAAA.AAUCAUU...UA.AA..UAAUAUUGGCAUG
DelMOWin2010_c10256912/1-66                   UAUAU.UUGCAGGC.............UCAAUGA...........AAACA.................UCAUUGA....................................UAUAC.AUAAA.AAUCAUU...UA.AA..UAAUAUUGGAAUG
SI60aug11_100m_c1001628/875-810               UAUAU.UUGCAGCU.............UCAAUGA...........AAACA.................UCAUUGA....................................UGUAC.AUAAA.AAUCAUU...UA.AA..UAAUAUUGGAAUG
JGI20152J14361_10009221/790-725               UAUAU.UUGCAGCU.............UCAAUGA...........AAACA.................UCAUUGA....................................UGUAC.AUAAA.AAUCAUU...UA.AA..UAAUAUUGGAAUG
JGI20160J14292_10015031/1484-1549             UAUAU.UUGCAGCU.............UCAAUGA...........AAACA.................UCAUUGA....................................UGUAC.AUAAA.AAUCAUU...UA.AA..UAAUAUUGGAAUG
JGI20153J14295_10072278/131-66                UAUAU.UUGCAGCU.............UCAAUGA...........AAACA.................UCAUUGA....................................UGUAC.AUAAA.AAUCAUU...UA.AA..UAAUAUUGGAAUG
2236876009_034639/316-251                     UAUAU.UUGCAGCU.............UCAAUGA...........AAACA.................UCAUUGA....................................UGUAC.AUAAA.AAUCAUU...UA.AA..UAAUAUUGGAAUG
SI60aug11_200m_c1030663/361-296               UAUAU.UUGCAGCU.............UCAAUGA...........AAACA.................UCAUUGA....................................UGUAC.AUAAA.AAUCAUU...UA.AA..UAAUAUUGGAAUG
SI34jun09_10m_1045700/218-283                 UAUAU.UUGCAGCU.............UCAAUGA...........AAACA.................UCAUUGA....................................UGUAC.AUAAA.AAUCAUU...UA.AA..UAAUAUUGGAAUG
JGI20154J14316_10009990/1427-1492             UAUAU.UUGCAGCU.............UCAAUGA...........AAACA.................UCAUUGA....................................UGUAC.AUAAA.AAUCAUU...UA.AA..UAAUAUUGGAAUG
JGI20153J14295_10000097/96-31                 UAUAU.UUGCAGCU.............UCAAUGA...........AAACA.................UCAUUGA....................................UGUAC.AUAAA.AAUCAUU...UA.AA..UAAUAUUGGAAUG
DelMOSum2010_c10004701/2457-2522              UAUAU.UUGCAGCU.............UCAAUGA...........AAACA.................UCAUUGA....................................UGUAC.AUAAA.AAUCAUU...UA.AA..UAAUAUUGGAAUG
NCBI_READ_1112532466838/411-476               UAUAU.UUGCAGCU.............UCAAUGA...........AAACA.................UCAUUGA....................................UAUAC.AUAAA.AAUCAUU...GA.AA..UAAUAUUGGAAUG
JGI20154J14316_10069178/223-288               UAUAU.UUGCGGCU.............UCAAUGA...........AAACA.................UCAUUGA....................................UAUAC.AUAAA.AAUCAUU...UA.AA..UAAUAUUGGAAUG
CEWR01072923.1/9501-9566                      UAUAU.UUGCAGCU.............UCAAUGA...........AAACA.................UCAUUGA....................................UAUAC.AUAAA.AAUCAUU...UA.AA..UAAUAUUGGAAUG
NCBI_READ_1112494129442/686-621               UAUAU.UUGCAGCU.............UCAAUGA...........AAACA.................UCAUUGA....................................UAUAC.AUAAA.AAUCAUU...UA.AA..UAAUAUUGGAAUG
CESI01299916.1/89-24                          UAUAU.UUGCAGCU.............UCAAUGA...........AAACA.................UCAUUGA....................................UAUAC.AUAAA.AAUCAUU...UA.AA..UAAUAUUGGAAUG
NCBI_READ_1112493618954/348-283               UAUAU.UUGCAGCU.............UCAAUGA...........AAACA.................UCAUUGA....................................UAUAC.AUAAA.AAUCAUU...UA.AA..UAAUAUUGGAAUG
P_2C_Liq_3_UnCty_100110/10558-10493           UAUAU.UUGCACCC.............UCAAUGA...........AAACA.................UCAUUGA....................................AAUAC.AUAAA.AAUCAUU...UA.AA..UAAUAUUGGCAUG
NZ_JHZZ01000001.1/843905-843970               UAUAU.UUGCACCU.............UCAAUGA...........AAACA.................UCAUUGA....................................ACUAC.AUAAA.AAUCAUU...UA.AA..UAAUAUUGGCAUG
DelMOSum2011_c10451001/187-122                UAUAU.UUGCAGCU.............UCAAUGA...........AAAAA.................UCAUUGA.....................................GUAC.AUAAA.AAUCAUU...UAAAA..CAAUAUUGGCAUG
JGI20156J14371_10087495/211-276               UAUAU.UUGCAGCU.............UCAAUGA...........AAAAA.................UCAUUGA.....................................AUAC.AUAAA.AAUCAUU...UAAAA..CAAUAUUGGCAUG
JGI20159J14440_10134887/66-1                  UAUAU.UUGCAGCU.............UCAAUGA...........AAAAA.................UCAUUGA.....................................AUAC.AUAAA.AAUCAUU...UAAAA..CAAUAUUGGCAUG
JGI20152J14361_10000060/50242-50307           UAUAU.UUGCAGCU.............UCAAUGA...........AAAAA.................UCAUUGA.....................................AUAC.AUAAA.AAUCAUU...UAAAA..CAAUAUUGGCAUG
P_2C_Liq_1_UnCty_1001158/2910-2845            UAUAU.UUGCAGCU.............UCAAUGAA..........AAC..................UUCAUUGA....................................UAUAC.AUAAA.AAUCAUU...UA.AA..UAAUAUUGGCAUG
JGI20153J14295_10391622/175-109               UAUAU.UUGCAGCU.............UCAAUGAA..........AAA..................UUCAUUGA....................................UGUAC.AUAAA.AAUCAUU...UAAAA..UAAUAUUGGCAUG
NZ_JPDS01000003.1/146619-146684               UAUAU.UUGCAGCU.............UCAAUGA...........AACAA.................UCAUUGA....................................UAUAC.AUAAU.AAUCAUU...UA.AA..UAAUAUUGGAAUG
NC_020830.1/2479424-2479359                   UAUAU.UUGCACCU.............UCAAUGA...........AUACA.................UCAUUGA....................................UAUAC.AUAAA.AAUCAUU...UA.AA..UAAUAUUGGCAUG
2236876010_0335376/192-256                    UACAU.UUGCAACU.............UCAAUGA...........AAAA..................UCAUUGA....................................UGUAC.AUAAA.AAUCAUU...UA.AA..UAAUAUUGGCAUG
JCVI_SCAF_1096627466044/161-226               UACAU.UUGCAACU.............UCAAUGA...........AAAAA.................UCAUUGA....................................UGUAC.AUAAA.AAUCAUU...UA.AA..UAAUAUUGGCAUG
2236876010_0251574/232-167                    UACAU.UUGCAACU.............UCAAUGA...........AAAAA.................UCAUUGA....................................UGUAC.AUAAA.AAUCAUU...UA.AA..UAAUAUUGGCAUG
2236876010_0458838/157-92                     UACAU.UUGCAACU.............UCAAUGA...........AAAAA.................UCAUUGA....................................UGUAC.AUAAA.AAUCAUU...UA.AA..UAAUAUUGGCAUG
2236876010_0341471/321-256                    UACAU.UUGCAACU.............UCAAUGA...........AAAAA.................UCAUUGA....................................UGUAC.AUAAA.AAUCAUU...UA.AA..UAAUAUUGGCAUG
DelMOSum2011_c10002449/3023-2958              UACAU.UUGCAACU.............UCAAUGA...........AAAAA.................UCAUUGA....................................UGUAC.AUAAA.AAUCAUU...UA.AA..UAAUAUUGGCAUG
SI34jun09_10m_1064123/231-296                 UACAU.UUGCAACU.............UCAAUGA...........AAAAA.................UCAUUGA....................................UGUAC.AUAAA.AAUCAUU...UA.AA..UAAUAUUGGCAUG
JGI20151J14362_10003118/10963-11028           UACAU.UUGCAACU.............UCAAUGA...........AAAAA.................UCAUUGA....................................UGUAC.AUAAA.AAUCAUU...UA.AA..UAAUAUUGGCAUG
JGI20154J14316_10029064/823-758               UACAU.UUGCAACU.............UCAAUGA...........AAAAA.................UCAUUGA....................................UGUAC.AUAAA.AAUCAUU...UA.AA..UAAUAUUGGCAUG
JGI20153J14295_10003610/825-760               UACAU.UUGCAACU.............UCAAUGA...........AAAAA.................UCAUUGA....................................UGUAC.AUAAA.AAUCAUU...UA.AA..UAAUAUUGGCAUG
JGI20155J14468_10055793/1584-1519             UACAU.UUGCAACU.............UCAAUGA...........AAAAA.................UCAUUGA....................................UGUAC.AUAAA.AAUCAUU...UA.AA..UAAUAUUGGCAUG
2236876010_0648566/166-232                    UACAU.UUGCAACU.............UCAAUGA...........AAAAAA................UCAUUGA....................................UGUAC.AUAAA.AAUCAUU...UA.AA..UAAUAUUGGCAUG
2236876010_0594514/218-283                    UACAU.UUGCAACU.............UCAAUGA...........AAAAAA................UCAUUGA....................................UGUAC.AUAA..AAUCAUU...UA.AA..UAAUAUUGGCAUG
2236876009_222657/142-77                      UACAU.UUGCAACU.............UCAAUGA...........AAAAA.................UCAUUGA....................................UGUAC.AUAAA.AAUCAUU...UA.AA..UAAUAUUGGCAUG
2236876010_0518603/123-58                     UACAU.UUGCAACU.............UCAAUGA...........AAAAA.................UCAUUGA....................................UGUAC.AUAAA.AAUCAUU...UA.AA..UAAUAUUGGCAUG
2236876010_0164712/288-353                    UACAU.UUGCAACU.............UCAAUGA...........AAAAA.................UCAUUGA....................................UGUAC.AUAAA.AAUCAUU...UA.AA..UAAUAUUGGCAUG
2236876010_0454774/51-116                     UACAU.UUGCAACU.............UCAAUGA...........AAAAA.................UCAUUGA....................................UGUAC.AUAAA.AAUCAUU...UA.AA..UAAUAUUGGCAUG
DelMOWin2010_c10635086/50-115                 UACAU.UUGCAACU.............UCAAUGA...........AAAAA.................UCAUUGA....................................UGUAC.AUAAA.AAUCAUU...UA.AA..UAAUAUUGGCAUG
JGI20152J14361_10030741/526-461               UACAU.UUGCAACU.............UCAAUGA...........AAAAA.................UCAUUGA....................................UGUAC.AUAAA.AAUCAUU...UA.AA..UAAUAUUGGCAUG
JGI20156J14371_10002279/527-462               UACAU.UUGCAACU.............UCAAUGA...........AAAAA.................UCAUUGA....................................UGUAC.AUAAA.AAUCAUU...UA.AA..UAAUAUUGGCAUG
JGI20160J14292_10001237/71-6                  UACAU.UUGCAACU.............UCAAUGA...........AAAAA.................UCAUUGA....................................UGUAC.AUAAA.AAUCAUU...UA.AA..UAAUAUUGGCAUG
JGI20157J14317_10001850/18454-18519           UACAU.UUGCAACU.............UCAAUGA...........AAAAA.................UCAUUGA....................................UGUAC.AUAAA.AAUCAUU...UA.AA..UAAUAUUGGCAUG
2236876010_0276371/118-182                    UACAU.UUGCAACU.............UCAAUGA...........AAAA..................UCAUUGA....................................UGUAC.AUAAA.AAUCAUU...UA.AA..UAAUAUUGGCAUG
JGI20154J14316_10081544/110-45                UACAU.UUGCCACU.............UCAAUGA...........AAAAA.................UCAUUGA....................................UGUAC.AUAAA.AAUCAUU...UA.AA..UAAUAUUGGCAUG
JGI20153J14295_10059635/113-48                UACAU.UUGCCACU.............UCAAUGA...........AAAAA.................UCAUUGA....................................UGUAC.AUAAA.AAUCAUU...UA.AA..UAAUAUUGGCAUG
PML_READ_00810429/39-104                      UACAU.UUGCCACU.............UCAAUGA...........AAAAA.................UCAUUGA....................................UGUAC.AUAAA.AAUCAUU...UA.AA..UAAUAUUGGCAUG
PML_READ_00749665/164-229                     UACAU.UUGCCACU.............UCAAUGA...........AAAAA.................UCAUUGA....................................UGUAC.AUAAA.AAUCAUU...UA.AA..UAAUAUUGGCAUG
JGI20156J14371_10251340/138-74                UACAU.UUGCCACU.............UCAAUGA...........AAAAA.................UCAUUGA.....................................GUAC.AUAAA.AAUCAUU...UA.AA..UAAUAUUGGCAUG
JGI20152J14361_10042742/1189-1254             UACAU.UUGCCACU.............UCAAUGA...........AAAAA.................UCAUUGA....................................UGUAC.AUAAA.AAUCAUU...UA.AA..UAAUAUUGGCAUG
JGI20153J14295_10037233/1940-1875             UACAU.UUGCCACU.............UCAAUGA...........AAAAA.................UCAUUGA....................................UGUAC.AUAAA.AAUCAUU...UA.AA..UAAUAUUGGCAUG
CESU01096896.1/500-435                        UACAU.UUGCCACU.............UCAAUGA...........AAAAA.................UCAUUGA....................................UGUAC.AUAAA.AAUCAUU...UA.AA..UAAUAUUGGCAUG
PML_READ_00817042/104-169                     UACAU.UUGCCACU.............UCAAUGA...........AAAAA.................UCAUUGA....................................UGUAC.AUAAA.AAUCAUU...UA.AA..UAAUAUUGGCAUG
DelMOSum2010_c10498216/248-313                UACAU.UUGCCACU.............UCAAUGA...........AAAAA.................UCAUUGA....................................UGUAC.AUAAA.AAUCAUU...UA.AA..UAAUAUUGGCAUG
SI34jun09_100m_1156551/262-327                UACAU.UUGCGUCU.............UCAAUGA...........AAAAA.................UCAUUGA....................................UGUAC.AUAAA.AAUCAUU...UA.AA..UAAUAUUGGCAUG
JGI20154J14316_10022051/3363-3428             UACAU.UUGCCAGA.............UCAAUGA...........AAAAA.................UCAUUGA....................................UGUAC.AUAAA.AAUCAUU...UA.AA..UAAUAUUGGCAUG
JGI20153J14295_10059402/113-48                UACAU.UUGCCAGA.............UCAAUGA...........AAAAA.................UCAUUGA....................................UGUAC.AUAAA.AAUCAUU...UA.AA..UAAUAUUGGCAUG
JGI20152J14361_10005596/1194-1259             UACAU.UUGCCAGA.............UCAAUGA...........AAAAA.................UCAUUGA....................................UGUAC.AUAAA.AAUCAUU...UA.AA..UAAUAUUGGCAUG
JGI20156J14371_10001740/17326-17391           UACAU.UUGCCAGA.............UCAAUGA...........AAAAA.................UCAUUGA....................................UGUAC.AUAAA.AAUCAUU...UA.AA..UAAUAUUGGCAUG
JGI20160J14292_10037220/1297-1232             UACAU.UUGCCAGA.............UCAAUGA...........AAAAA.................UCAUUGA....................................UGUAC.AUAAA.AAUCAUU...UA.AA..UAAUAUUGGCAUG
JGI20151J14362_10001103/1600-1535             UACAU.UUGCCAGA.............UCAAUGA...........AAAAA.................UCAUUGA....................................UGUAC.AUAAA.AAUCAUU...UA.AA..UAAUAUUGGCAUG
SI34jun09_10m_1001615/5506-5441               UACAU.UUGCCCCG.............UCAAUGA...........AAAAA.................UCAUUGA....................................UGUAC.AUAAA.AAUCAUU...UA.AA..UAAUAUUGGCAUG
SI48aug10_100m_1159875/93-158                 UACAU.UUGCCCCG.............UCAAUGA...........AAAAA.................UCAUUGA....................................UGUAC.AUAAA.AAUCAUU...UA.AA..UAAUAUUGGCAUG
JGI20154J14316_10014588/110-45                UACAU.UUGCCCCG.............UCAAUGA...........AAAAA.................UCAUUGA....................................UGUAC.AUAAA.AAUCAUU...UA.AA..UAAUAUUGGCAUG
CESF01290968.1/205-140                        UACAU.UUGCCCCG.............UCAAUGA...........AAAAA.................UCAUUGA....................................UGUAC.AUAAA.AAUCAUU...UA.AA..UAAUAUUGGCAUG
JCVI_SCAF_1096627401693/1341-1276             UACAU.UUGCCCCG.............UCAAUGA...........AAAAA.................UCAUUGA....................................UGUAC.AUAAA.AAUCAUU...UA.AA..UAAUAUUGGCAUG
SI48aug10_10m_c1023266/218-283                UACAU.UUGCCCCG.............UCAAUGA...........AAAAA.................UCAUUGA....................................UGUAC.AUAAA.AAUCAUU...UA.AA..UAAUAUUGGCAUG
SI34jun09_120m_1022537/54-119                 UACAU.UUGCCCCG.............UCAAUGA...........AAAAA.................UCAUUGA....................................UGUAC.AUAAA.AAUCAUU...UA.AA..UAAUAUUGGCAUG
JGI20156J14371_10172854/486-551               UACAU.UUGCCCCG.............UCAAUGA...........AAAAA.................UCAUUGA....................................UGUAC.AUAAA.AAUCAUU...UA.AA..UAAUAUUGGCAUG
JGI20153J14295_10026978/113-48                UACAU.UUGCCCCG.............UCAAUGA...........AAAAA.................UCAUUGA....................................UGUAC.AUAAA.AAUCAUU...UA.AA..UAAUAUUGGCAUG
2236876009_230751/266-201                     UACAU.UUGCCCCG.............UCAAUGA...........AAAAA.................UCAUUGA....................................UGUAC.AUAAA.AAUCAUU...UA.AA..UAAUAUUGGCAUG
CESE01261489.1/340-405                        UACAU.UUGCCACG.............UUAAUGA...........AAAAA.................UCAUUGA....................................CGUAC.AUAAA.AAUCAUU...UA.AA..UAAUAUUGGCAUG
NZ_CDOF01000013.1/34423-34369                 UACAU.UUGCAACU.............UCA...............AAAAC.....................U.A.....................................GUAC.AUAAU.AAUCAU....UA.AA..UAAUAUUGGAAUG
NZ_CDOD01000067.1/17098-17152                 UACAU.UUGCAACU.............UCA...............AAAAC.....................U.A.....................................GUAC.AUAAU.AAUCAU....UA.AA..UAAUAUUGGAAUG
NZ_LDOD01000002.1/281523-281586               UACAU.UUGCAUCU.............UCAAUGU...........AAAU..................GCAUUGA.....................................GUAC.AUAAU.AAUCAUU...UA.AA..UAAUAUUGGCAUG
NZ_JADN01000008.1/275749-275686               UACAU.UUGCAACU.............UCAAUGU...........AAUA..................GCAUUGA.....................................GUAC.AUAAU.AAUCAUU...UA.AA..UAAUAUUGGCAUG
JGI20154J14316_10212002/357-424               UAUAU.UUGCAGCU.............UCAAUGAAA.........UAA.................UUUUGUUGA....................................UAUAC.AUAAU.AAUCAUU...UA.AA..UAAUAUUGGCAUG
DelMOSum2011_c10031224/1515-1582              UAUAU.UUGCAGCU.............UCAAUGAAA.........UAA.................UUUUGUUGA....................................UAUAC.AUAAU.AAUCAUU...UA.AA..UAAUAUUGGCAUG
NCBI_READ_1112493817117/489-556               UAUAU.UUGCAGCU.............UCAAUGAAA.........UAA.................UUUCGUUGA....................................UAUAC.AUAAU.AAUCAUU...UA.AA..UAAUAUUGGCAUG
NCBI_READ_1112532339470/139-72                UAUAU.UUGCAGCU.............UCAAUGAAA.........UAA.................UUUCGUUGA....................................UAUAC.AUAAU.AAUCAUU...UA.AA..UAAUAUUGGCAUG
JGI20154J14316_10007880/7231-7298             UAUAU.UUGCAGCU.............UCAAUGAAA.........UAA.................UUUCGUUGA....................................UAUAC.AUAAU.AAUCAUU...UA.AA..UAAUAUUGGCAUG
JGI20153J14295_10044777/1598-1531             UAUAU.UUGCAGCU.............UCAAUGAAA.........UAA.................UUUCGUUGA....................................UAUAC.AUAAU.AAUCAUU...UA.AA..UAAUAUUGGCAUG
NCBI_READ_1112493996523/766-699               UAUAU.UUGCAGCU.............UCAAUGAAA.........UAA.................UUUCGUUGA....................................UAUAC.AUAAU.AAUCAUU...UA.AA..UAAUAUUGGCAUG
NCBI_READ_1112493907442/499-566               UAUAU.UUGCAGCU.............UCAAUGAAA.........UAA.................UUUCGUUGA....................................UAUAC.AUAAU.AAUCAUU...UA.AA..UAAUAUUGGCAUG
NCBI_READ_1112494181464/794-861               UAUAU.UUGCAGCU.............UCAAUGAAA.........UAA.................UUUCGUUGA....................................UAUAC.AUAAU.AAUCAUU...UA.AA..UAAUAUUGGCAUG
DelMOSum2010_c10001171/1998-2065              UAUAU.UUGCAGCU.............UCAAUGAAA.........UAA.................UUUCGUUGA....................................UAUAC.AUAAU.AAUCAUU...UA.AA..UAAUAUUGGCAUG
JGI20154J14316_10023581/1717-1650             UAUAU.UUGCAGCU.............UCAAUGAAA.........UAA.................UUUCGUUGA....................................UAUAC.AUAAU.AAUCAUU...UA.AA..UAAUAUUGGCAUG
JGI20157J14317_10011652/375-442               UAUAU.UUGCAGCU.............UCAAUGAAA.........UAA.................UUUCGUUGA....................................UAUAC.AUAAU.AAUCAUU...UA.AA..UAAUAUUGGCAUG
NCBI_READ_1112493510178/737-804               UAUAU.UUGCAGCU.............UCAAUGAAA.........UAA.................UUUCGUUGA....................................UAUAC.AUAAU.AAUCAUU...UA.AA..UAAUAUUGGCAUG
DelMOWin2010_c10091431/949-884                UACAU.UUGCCACG.............UCAGUAA...........AAAAA.................UUACUGA....................................UGUAC.AUAAA.AAUCAUU...UA.AA..UAAUAUUGGCAUG
2236876010_0513203/165-230                    UACAU.UUGCCACG.............UCAGUGA...........AAAAA.................UCGCUGA....................................UGUAC.AUAAA.AAUCAUU...UA.AA..UAAUAUUGGCAUG
2236876010_0390247/46-111                     UACAU.UUGCCACG.............UCAGUGA...........AAAAA.................UCGCUGA....................................UGUAC.AUAAA.AAUCAUU...UA.AA..UAAUAUUGGCAUG
2236876010_0377328/221-286                    UAUAU.UUGCAACC.............UCAAUGA...........AUAAA.................UCAUUGA....................................UAUAC.AUAAU.AAUCAUU...UA.AA..UAAUAUUGGAAUG
CEPZ01057464.1/94811-94876                    UAUAU.UUGCAUGC.............UCAAUGA...........GAAAA.................UCAUUGA....................................AAUAC.AUAAA.AAUCAUU...UU.AA..UAAUAUUGGCAUG
SA_S2_NOR15_50m_c10278819/84-148              UAUCU.UUGCAGCC.............UGAUUGA...........AAA...................UCAGUCA....................................GAUAC.AUAAA.AAUGAUU...UCAAA..UAAUAUUAGCAUG
SA_S1_NOR08_45m_c10000468/15998-16062         UAUCU.UUGCAGCC.............UGAUUGA...........AAA...................UCAGUCA....................................GAUAC.AUAAA.AAUGAUU...UCUAA..UAAUAUUAGCAUG
SA_S1_NOR05_45m_c10094816/548-612             UAUCU.UUGCAGCC.............UGAUUGA...........AAA...................UCAGUCA....................................GAUAC.AUAAA.AAUGAUU...UCUAA..UAAUAUUAGCAUG
SA_S1_NOR08_45m_c10341122/105-42              UAUAU.UUGCAGCC.............UGAUUGA...........AAA...................UCAGUCA....................................GAUAC.AUAAA.AAUCAUU...UA.AA..UAAUAUUAGCAUG
SA_S1_NOR08_45m_c10492149/268-332             UAUAU.UUGCAGCC.............UGAUUGA...........AAA...................UCAAUCA....................................AAUAC.AUAAU.AAUCAUU...UACAA..CAAUAUUAGCAUG
KGI_S1_ANT02_95m_c10084079/684-620            UAUAU.UUGCAGCC.............UGAUUGA...........AAA...................UCAAUCA....................................GAUAC.AUAAU.AAUCAUU...UACAA..UAAUAUUAGCAUG
KGI_S2_ANT04_2345m_c1062656/34-98             UAUAU.UUGCAGCC.............UGAUUGA...........AAA...................UCAAUCA....................................GAUAC.AUAAU.AAUCAUU...UACAA..UAAUAUUAGCAUG
NZ_JTDV01000003.1/177687-177624               UAUCU.UUGCGGCU.............UGAAAGA...........ACG...................UCUUUCA....................................UAUAC.AUAAA.AAUCAUU...UA.AA..UAAUAUUAGCAUG
NCBI_READ_1112308404053/82-19                 UACAU.UUGCGCCC.............UGAUUGA...........AAA...................UCAAUCA....................................CAUAC.AUCAU.AAUCAUU...UAAUA..UAAUAU.GGAAUG
NZ_CP009239.1/671680-671743                   UAUAU.UUGCGGCU.............UGAUUG............AAAAC..................CAAUCA....................................CAUAC.AUAAA.AAUCAUU...AA.AU..AAAUAUUGGAAUG
NZ_ARZX01000025.1/10591-10528                 UAUAU.UUGCGGCU.............UGAUUG............AAAAC..................CAAUCA....................................CAUAC.AUAAA.AAUCAUU...AA.AU..AAAUAUUGGAAUG
NC_015167.1/719362-719425                     UAUAU.UUGCGGCU.............UGAUUG............AAAAC..................CAAUCA....................................CAUAC.AUAAA.AAUCAUU...AA.AU..AAAUAUUGGAAUG
NZ_KE384055.1/51323-51260                     UAUAU.UUGCGCCC.............UGGUAG............AAAAA..................CUGCCA.....................................AUAC.AUAAA.AAUCAUU...AAAAU..UAAUAUUGGAAUG
NZ_KE384221.1/180772-180709                   UAUAU.UUGCGCCC.............UGGCAG............AAAAG..................CUGUCA.....................................AUAC.AUAAA.AAUCAUU...AAAAU..UAAUAUUGGAAUG
NC_014934.1/2557672-2557605                   UAUCU.UUGCAAAC.............UGGUUGAA..........AAA..................UUCAAUCA....................................UAUAC.AUAAA.AAUCAUU...UAAAC.AUAAUAUUGGAAUG
G312J29652_10037410/360-426                   UACCU.UUGCACAC.............GAAUUGGA..........AAAAC................UUCGAUUC.....................................AUAC.AUAAU.AAUCAUU...UA.AA..UAAUAUUAGCAUG
NZ_AFOE01000038.1/92933-92869                 UAUCU.UUGCCGCC.............UGAUUG............AAACC..................CAGUCA....................................GGUAC.AUAAA.AAUCAUU...UAAAA..CAAUAUUGGAAUG
BS_KBB_SWE26_205m_c1009634/1084-1151          UACCU.UUGCAACC.............GAAUUAGG..........AAAAC................CCUGAUUC.....................................AUAC.AUAAU.AAUCAUU...UAAUA..UAAUAUUGGAAUG
BS_KBA_SWE12_21m_c10159732/214-281            UACCU.UUGCAACC.............GAAUUAGG..........AAAAC................CCUGAUUC.....................................AUAC.AUAAU.AAUCAUU...UAAUA..UAAUAUUGGAAUG
JGI24770J26754_10000514/13589-13655           UACCU.UUGCACAC.............GAAUUGAGA.........GAA.................UCUCGGUUC.....................................AUAC.AUAAU.AAUCAUU...UA.AA..GAAUAUUAGCAUG
JGI24770J26754_10369233/63-130                UAUCU.UUGCACAC.............GAAUUGAGA.........GAA.................UCUCGAUUC.....................................AUAC.AUAAU.AAUCAUU...AAAAA..UAAUAUUGGAAUG
NZ_JNCP01000044.1/44328-44263                 UACUU.UUGCACCC.............AUCUUGCA..........ACAGA................UGUAAGAA......................................UAC.AUAAU.AAUCAUU...UA.AA..AAAUAUUGGAAUG
NZ_JATV01000015.1/31818-31885                 UACUU.UUGCACCC.............GUCUUACA..........AGAGUA...............UGUUCGAC.....................................AUAC.AUAAA.AAUCAUU...UA.AA..UAAUAUUAGCAUG
JGI24770J26754_10511844/322-256               UACUU.UUGCACCC.............GUCUUACA..........AUAGC................UGUAUGAC.....................................AUAC.AUAAA.AAUCAUU...UA.AA..UAAUAUUAGCAUG
BS_KBB_SWE26_205m_c1206028/132-198            UACUU.UUGCACCC.............GUCUUACA..........AUAGA................UGUAUGAC.....................................AUAC.AUAAC.AAUCAUU...UA.AA..UAAUAUUAGCAUG
BS_KBA_SWE12_21m_c10074375/497-431            UACUU.UUGCACCC.............GUCUUACA..........AUAGA................UGUAUGAC.....................................AUAC.AUAAC.AAUCAUU...UA.AA..UAAUAUUAGCAUG
NC_009441.1/1659768-1659702                   UAAUU.UUGCACCC.............GUCUUACAA.........AAG.................UUGUAUGAC.....................................AUAC.AUAAA.AAUCAUU...AA.AA..CAAUAUUGGAAUG
NZ_AKZQ01000027.1/119685-119618               UAAUU.UUGCACCC.............GUCUUACAA.........AAG.................UUGUAUGAC.....................................AUAC.AUAAA.AAUCAUU...UAAAA..CAAUAUUGGAAUG
NZ_AMYW01000001.1/340269-340204               UAAUU.UUGCACCC.............GUCUUACAA.........AAG.................UUGUAUGAC.....................................AUAC.AUAAA.AAUCAU....UA.AA..CAAUAUUGGAAUG
NZ_AKJZ01000010.1/81893-81828                 UAUUU.UUGCACCC.............GUCUUACAA.........AAG.................UUGUAUGAC.....................................AUAC.AUAAA.AAUCAU....UA.AA..UAAUAUUGGAAUG
NZ_JSYO01000054.1/12825-12890                 UAUUU.UUGCACCC.............GUCUUACAA.........AAG.................UUGUAUGAC.....................................AUAC.AUAAA.AAUCAU....UA.AA..UAAUAUUGGAAUG
NZ_JSYP01000001.1/564883-564948               UAUUU.UUGCACCC.............GUCUUACAA.........AAG.................UUGUAUGAC.....................................AUAC.AUAAA.AAUCAU....UA.AA..UAAUAUUGGAAUG
NZ_JPRM01000021.1/90628-90693                 UAUUU.UUGCACCC.............GUCUUACAA.........AAG.................UUGUAUGAC.....................................AUAC.AUAAA.AAUCAU....UA.AA..UAAUAUUGGAAUG
ARWTCa_c258734/36-101                         UAUUU.UUGCACCC.............GUCUUACAA.........AAG.................UUGUAUGAC.....................................AUAC.AUAAA.AAUCAU....UA.AA..UAAUAUUGGAAUG
PBR_1164806/6336-6271                         UAAUU.UUGCACCC.............GUCUUACAA.........AAG.................UUGUCUGAC.....................................AUAC.AUAAA.AAUCAU....UA.AA..UAAUAUUGGAAUG
NZ_JXQR01000045.1/39476-39411                 UAUUU.UUGCACCC.............GUCUUACA..........AAAGA................UGUAUGAC.....................................AUAC.AUAAA.AAUCAU....UA.AA..UAAUAUUGGAAUG
NZ_JASY01000002.1/513988-513923               UAAUU.UUGCACCC.............GUCUUACA..........AAAGC................UGUAUGAC.....................................AUAC.AUAAA.AAUCAU....UA.AA..UAAUAUUGGAAUG
BS_KBA_SWE21_205m_10269192/314-250            UACUU.UUGCACUC.............GAAUACG...........AAAAA.................CGUAUUC.....................................AUAC.AUAAU.AAUCAUU...UA.AA..UAAUAUUGGAAUG
BS_KBA_SWE21_205m_10250829/230-294            UACUU.UUGCACUC.............GAAUACG...........AAAAA.................CGUAUUU.....................................AUAC.AUAAU.AAUCAUU...UA.AA..UAAUAUUGGAAUG
BS_KBA_SWE02_21m_10049645/190-126             UACUU.UUGCACUC.............GAAUACG...........AAAAA.................CGUAUUU.....................................AUAC.AUAAU.AAUCAUU...UA.AA..UAAUAUUGGAAUG
BS_KBA_SWE12_21m_c10022633/520-584            UACUU.UUGCACUC.............GAAUACG...........AAAAA.................CGUAUUU.....................................AUAC.AUAAU.AAUCAUU...UA.AA..UAAUAUUGGAAUG
JGI25914J50564_10000261/10238-10176           UACUU.UUGCACAC.............GCAUACG...........AAAAA.................CGUAU.C......................................UAC.AUAAU.AAUCAUU...UA.AA..UAAUAUUAAAAUG
JGI25917J50250_1000514/5135-5197              UACUU.UUGCACAC.............GCAUACG...........AAAAA.................CGUAU.C......................................UAC.AUAAU.AAUCAUU...UA.AA..UAAUAUUAAAAUG
TB_FS06_10DRAFT_1000014/38913-38850           UACUU.UUGCACCC.............ACUUGAU...........AAAC..................AUCAAGA......................................UAC.AUAAU.AAUCAUU...UAAAA..CAAUAUUGGCAUG
TB_GS09_5_10013944/2931-2994                  UACCU.UUGCGCCC.............ACUUGAU...........AAAC..................AUCAAGU......................................UAC.AUAAU.AAUCAUU...UAAAA..CAAUAUUAGCAUG
NZ_JQLP01000005.1/753960-753897               UAUCU.UUGCCGCU.............UGACAGA...........AAA...................UCUGUUU.....................................AUAC.AUAAA.AAUCAUU...AAAAU..UAAUAUUGGAAUG
NZ_JH594606.1/1080060-1080123                 UAUCU.UUGCCGCU.............UGACAGA...........AAA...................UCUGUUC.....................................AUAC.AUAAA.AAUCAUU...AAAAU..UAAUAUUGGAAUG
ACOFG987_F36MELC02HNE7Q/136-72                UAUCUUUUGCCGCU.............UGACAGA...........AAA...................UCUGUUC.....................................AUAC.AUAAA.AAUCAUU...AAAAU..UAAUAUUGGAAUG
3300001197_1006016/258-195                    UAUAU.UUGCCGCU.............UGACAG............AAAUG..................CUGUCA.....................................AUAC.AUAAA.AAUCAUU...AAAAU..UAAUAUUGGAAUG
KGI_S1_ANT02_95m_c10124631/34-97              UACAU.UUGCCGCU.............UGACAG............AAAAA..................CUGUCC.....................................AUAC.AUAAA.AAUCAUU...AAAAU..UAAUAUUGGAAUG
KGI_S1_ANT02_95m_c10029222/1799-1862          UACAU.UUGCCGCU.............UGACAG............AAAAA..................CUGUCC.....................................AUAC.AUAAA.AAUCAUU...AAAAU..UAAUAUUGGAAUG
KGI_S1_ANT01_95m_c10051775/89-26              UAUAU.UUGCGCCU.............UGACAG............AAAUA..................CUGUCU.....................................GUAC.AUAAA.AAUCAUU...AAAAU..UAAUAUUGGAAUG
KGI_S1_ANT01_95m_c10120864/17-80              UAUAU.UUGCGCCU.............UGACAG............AAAUA..................CUGUCU.....................................GUAC.AUAAA.AAUCAUU...AAAAU..UAAUAUUGGAAUG
KGI_S2_ANT04_2345m_c1012199/2487-2550         UAUAU.UUGCGCCU.............UGACAG............AAAUA..................CUGUCU.....................................GUAC.AUAAA.AAUCAUU...AAAAU..UAAUAUUGGAAUG
KGI_S1_ANT02_95m_c10492692/191-128            UAUAU.UUGCGCCU.............UGACAG............AAAUA..................CUGUCU.....................................GUAC.AUAAA.AAUCAUU...AAAAU..UAAUAUUGGAAUG
NZ_KE384218.1/925343-925280                   UAUAU.UUGCGCCU.............UGACAG............AAAUA..................CUGUCU.....................................GUAC.AUAAA.AAUCAUU...AAAAU..UAAUAUUGGAAUG
KGI_S1_ANT01_95m_c10008468/78-15              UAUAU.UUGCGCCU.............UGACAG............AAAUA..................CUGUCU.....................................GUAC.AUAAA.AAUCAUU...AAAAU..UAAUAUUGGAAUG
KGI_S1_ANT01_95m_c10008586/85-22              UAUAU.UUGCGCCU.............UGACAG............AAAUA..................CUGUCU.....................................GUAC.AUAAA.AAUCAUU...AAAAU..UAAUAUUGGAAUG
KGI_S1_ANT01_95m_c10068748/92-29              UAUAU.UUGCGCCU.............UGACAG............AAAUA..................CUGUCU.....................................GUAC.AUAAA.AAUCAUU...AAAAU..UAAUAUUGGAAUG
KGI_S2_ANT04_2345m_c1047821/810-873           UAUAU.UUGCGCCU.............UGACAG............AAAUA..................CUGUCU.....................................GUAC.AUAAA.AAUCAUU...AAAAU..UAAUAUUGGAAUG
KGI_S2_ANT04_2345m_c1020564/89-26             UAUAU.UUGCGCCU.............UGACAG............AAAUA..................CUGUCU.....................................GUAC.AUAAA.AAUCAUU...AAAAU..UAAUAUUGGAAUG
NZ_AJLT01000036.1/4218-4155                   UAUAU.UUGCGCCU.............UGACAG............AAAUA..................CUGUCU.....................................GUAC.AUAAA.AAUCAUU...AAAAU..UAAUAUUGGAAUG
NZ_APHJ01000020.1/9198-9135                   UAUAU.UUGCGCCU.............UGACAG............AAAUA..................CUGUCU.....................................GUAC.AUAAA.AAUCAUU...AAAAU..UAAUAUUGGAAUG
KGI_S1_ANT01_95m_c10037026/89-26              UAUAU.UUGCGCCU.............UGACAG............AAAUA..................CUGUCU.....................................GUAC.AUAAA.AAUCAUU...AAAAU..UAAUAUUGGAAUG
KGI_S1_ANT02_95m_c10022116/2196-2259          UAUAU.UUGCCGCU.............UGACAG............AAAAA..................CUGUCU.....................................GUAC.AUAAA.AAUCAUU...AAAAU..UAAUAUUGGAAUG
JGI1221J11331_1000234/4346-4283               UAUAU.UUGCCGCU.............UGACAG............AAAAA..................CUGUCU.....................................GUAC.AUAAA.AAUCAUU...AAAAU..UAAUAUUGGAAUG
KGI_S1_ANT01_95m_c10095535/799-736            UAUAU.UUGCCGCU.............UGACAG............AAAAA..................CUGUCU.....................................GUAC.AUAAA.AAUCAUU...AAAAU..UAAUAUUGGAAUG
NZ_KE383973.1/8392-8330                       UAUCU.UUGCCGCC.............UGACAGA...........AAA...................UCUGUCC.....................................AUAC.AUAAA.AAUCAUU...UA.AA..UAAUAUUGGAAUG
NZ_AUHF01000001.1/869907-869845               UAUCU.UUGCCGCC.............UGACAG............AAAAG..................CUGUCA.....................................AUAC.AUAAA.AAUCAUU...UA.AA..UAAUAUUGGAAUG
CESL01230473.1/117-179                        UAUCU.UUGCCGCC.............UGACAG............AAAUG..................CUGUCA.....................................AUAC.AUAAA.AAUCAUU...UA.AA..UAAUAUUGGAAUG
CESF01213480.1/362-424                        UAUCU.UUGCCGCC.............UGACAG............AAAAA..................CUGUCC.....................................AUAC.AUAAA.AAUCAUU...UA.AA..UAAUAUUGGAAUG
CETA01214501.1/215-153                        UAUCU.UUGCCGCC.............UGACAG............AAAAA..................CUGUCC.....................................AUAC.AUAAA.AAUCAUU...UA.AA..UAAUAUUGGAAUG
NC_008571.1/445156-445094                     UAUCU.UUGCCGCC.............UGACAG............AAAAA..................CUGUCC.....................................AUAC.AUAAA.AAUCAUU...UA.AA..UAAUAUUGGAAUG
CEVK01150598.1/458-520                        UACAU.UUGCGGCC.............UGACAG............AAAAG..................CUGUCA.....................................AUAC.AUAAA.AAUCAUU...UA.AA..UAAUAUUGGAAUG
CEVO01219582.1/51-113                         UACAU.UUGCGGCC.............UGACAG............AAAAG..................CUGUCA.....................................AUAC.AUAAA.AAUCAUU...UA.AA..UAAUAUUGGAAUG
CETX01274527.1/892-830                        UACAU.UUGCGGCC.............UGACAG............AAAAG..................CUGUCA.....................................AUAC.AUAAA.AAUCAUU...UA.AA..UAAUAUUGGAAUG
CEUY01486981.1/1938-2000                      UACAU.UUGCGGCC.............UGACAG............AAAAG..................CUGUCA.....................................AUAC.AUAAA.AAUCAUU...UA.AA..UAAUAUUGGAAUG
CETR01013089.1/4212-4150                      UACAU.UUGCGGCC.............UGACAG............AAAAG..................CUGUCA.....................................AUAC.AUAAA.AAUCAUU...UA.AA..UAAUAUUGGAAUG
CETS01018170.1/146-208                        UACAU.UUGCGGCC.............UGACAG............AAAAG..................CUGUCA.....................................AUAC.AUAAA.AAUCAUU...UA.AA..UAAUAUUGGAAUG
CEOS01036999.1/5728-5790                      UACAU.UUGCGGCC.............UGACAG............AAAAG..................CUGUCA.....................................AUAC.AUAAA.AAUCAUU...UA.AA..UAAUAUUGGAAUG
CEOX01230633.1/1223-1285                      UACAU.UUGCGGCC.............UGACAG............AAAAG..................CUGUCA.....................................AUAC.AUAAA.AAUCAUU...UA.AA..UAAUAUUGGAAUG
CETM01453121.1/2692-2630                      UACAU.UUGCGGCC.............UGACAG............AAAAG..................CUGUCA.....................................AUAC.AUAAA.AAUCAUU...UA.AA..UAAUAUUGGAAUG
CESL01138425.1/5314-5252                      UACAU.UUGCGGCC.............UGACAG............AAAAG..................CUGUCA.....................................AUAC.AUAAA.AAUCAUU...UA.AA..UAAUAUUGGAAUG
CETB01101212.1/4212-4150                      UACAU.UUGCGGCC.............UGACAG............AAAAG..................CUGUCA.....................................AUAC.AUAAA.AAUCAUU...UA.AA..UAAUAUUGGAAUG
CETO01054190.1/4212-4150                      UACAU.UUGCGGCC.............UGACAG............AAAAG..................CUGUCA.....................................AUAC.AUAAA.AAUCAUU...UA.AA..UAAUAUUGGAAUG
CETT01093762.1/4212-4150                      UACAU.UUGCGGCC.............UGACAG............AAAAG..................CUGUCA.....................................AUAC.AUAAA.AAUCAUU...UA.AA..UAAUAUUGGAAUG
CEVJ01161702.1/426-488                        UACAU.UUGCGGCC.............UGACAG............AAAAG..................CUGUCA.....................................AUAC.AUAAA.AAUCAUU...UA.AA..UAAUAUUGGAAUG
CEWI01262926.1/4015-3953                      UACAU.UUGCGGCC.............UGACAG............AAAAG..................CUGUCA.....................................AUAC.AUAAA.AAUCAUU...UA.AA..UAAUAUUGGAAUG
JGI1221J11331_1000144/6864-6801               UAUCU.UUGCCGCC.............UGAUAG............AUAAA..................CUGUCA.....................................AUAC.AUAAA.AAUCAUU...AAAAU..UAAUAUUGGAAUG
CEVI01097594.1/909-846                        UAUCU.UUGCCGCC.............UGACGG............AAAAA..................CUGUCA.....................................AUAC.AUAAA.AAUCAUU...AAAAU..UAAUAUUGGAAUG
CESF01293253.1/867-804                        UAUCU.UUGCCGCC.............UGACGG............AAAAA..................CUGUCA.....................................AUAC.AUAAA.AAUCAUU...AAAAU..UAAUAUUGGAAUG
CEVA01269270.1/286-223                        UAUCU.UUGCCGCC.............UGACGG............AAAAA..................CUGUCA.....................................AUAC.AUAAA.AAUCAUU...AAAAU..UAAUAUUGGAAUG
JGI11876J14442_10131815/547-484               UAUCU.UUGCCGCC.............UGACGG............AAAAA..................CUGUCA.....................................AUAC.AUAAA.AAUCAUU...AAAAU..UAAUAUUGGAAUG
ElkS_mat_MD6A_1190057/183-120                 UAUCU.UUGCCGCC.............UGACGG............AAAAA..................CUGUCA.....................................AUAC.AUAAA.AAUCAUU...AAAAU..UAAUAUUGGAAUG
NZ_JQNQ01000001.1/899638-899701               UAUCU.UUGCCGAC.............UGAUGG............AAAAA..................CUGUCA.....................................AUAC.AUAAA.AAUCAUU...AAAAU..UAAUAUUGGAAUG
NZ_JTDW01000005.1/421254-421317               UAUAU.UUGCCGCU.............UGAAAG............AAAAC..................CUUUCA....................................UAUAC.AUAAA.AAUCAUU...UU.AA..AAAUAUUAGCAUG
NZ_JYNQ01000001.1/2806058-2805994             UAUAU.UUGCCGCU.............UGAAAG............AUAAG..................CUUUCA....................................UAUAC.AUAAC.AAUCAUU...UACAA..CAAUAUUAGAAUG
NZ_BBNS01000015.1/28578-28513                 UAUAU.UUGCCGCU.............UGAAAG............AAAGA..................CUUUCA...................................UAGUAC.AUAAC.AAUCAUU...UACAA..CAAUAUUAGCAUG
NZ_JHZX01000001.1/2892930-2892865             UAUAU.UUGCAGCC.............UGAAAGA...........AAA...................UCUUUCA...................................ACGUAC.AUAAC.AAUCAUU...UACAA..CAAUAUUAGCAUG
JGI24023J19991_10003832/3258-3322             UAUAU.UUGCCGCU.............CGAAAG............AAGAG..................CUUUCG....................................UAUAC.AUAAC.AAUCAUU...UACAA..UAAUAUUAGAAUG
SA_S1_NOR08_45m_c10123497/596-531             UAUAU.UUGCCGCU.............CGAAAGA...........AAA...................UCUUUCA...................................GCGUAC.AUAAA.AAUCAUU...UACAA..UAAUAUUAGCAUG
SA_S1_NOR05_45m_c10247099/238-303             UAUAU.UUGCCGCU.............CGAAAGA...........AAA...................UCUUUCA...................................GCGUAC.AUAAA.AAUCAUU...UACAA..UAAUAUUAGCAUG
KGI_S2_ANT05_2345m_c1162791/181-246           UAUAU.UUGCAACU.............UGAAAGA...........AAA...................UCUUUCA...................................UUGUAC.AUAAC.AAUCAUU...UACAA..UAAUAUUAGCAUG
KGI_S1_ANT03_95m_c1210231/114-49              UAUAU.UUGCAACU.............UGAAAGA...........AAA...................UCUUUCA...................................UUGUAC.AUAAC.AAUCAUU...UACAA..UAAUAUUAGCAUG
KGI_S1_ANT01_95m_c10052137/700-635            UAUAU.UUGCAACU.............UGAAAGA...........AAA...................UCUUUCA...................................UUGUAC.AUAAC.AAUCAUU...UACAA..UAAUAUUAGCAUG
SA_S2_NOR15_50m_c10267897/343-408             UAUAU.UUGCAACU.............UGAAAGA...........AAA...................UCUUUCA...................................UCGUAC.AUAAC.AAUCAUU...UACAA..UAAUAUUAGCAUG
CEVA01348977.1/69-4                           UAUAU.UUGCCGCU.............UGAAAG............AAAAC..................CUUUCA...................................AAGUAC.AUAAC.AAUCAUU...UACAA..CAAUAUUAGAAUG
CEQX01182899.1/35-100                         UAUAU.UUGCCGCU.............UGAAAG............AAAAC..................CUUUCA...................................AAGUAC.AUAAC.AAUCAUU...UACAA..CAAUAUUAGAAUG
CEUN01355620.1/760-825                        UAUAU.UUGCCGCU.............UGAAAG............AAAAC..................CUUUCA...................................AAGUAC.AUAAC.AAUCAUU...UACAA..CAAUAUUAGAAUG
CESF01312563.1/1354-1289                      UAUAU.UUGCCGCU.............UGAAAG............AAAAC..................CUUUCA...................................AAGUAC.AUAAC.AAUCAUU...UACAA..CAAUAUUAGAAUG
ElkS_mat_MD6A_1000645/997-932                 UAUAU.UUGCAGCU.............UGGAAGA...........AAA...................UCUUUCA...................................AAGUAC.AUAAA.AAUCAUU...UACAA..UAAUAUUAGCAUG
JGI11876J14442_10001894/4964-4899             UAUAU.UUGCAGCU.............UGGAAGA...........AAA...................UCUUUCA...................................AAGUAC.AUAAA.AAUCAUU...UACAA..UAAUAUUAGCAUG
CGUI_GFCP3IQ02HOG5X/70-5                      UAUAU.UUGCCGAC.............UGAAAGA...........AAA...................UCUUUCA...................................AAGUAC.AUAAC.AAUCAUU...UACAA..CAAUAUUAGAAUG
CEVA01011410.1/380-315                        UAUAU.UUGCCGCU.............UGAAAGA...........AAA...................UCUUUCA...................................AAGUAC.AUAAC.AAUCAUU...UACAA..CAAUAUUAGAAUG
CEQH01190568.1/69-4                           UAUAU.UUGCCGCU.............UGAAAGA...........AAA...................UCUUUCA...................................AAGUAC.AUAAC.AAUCAUU...UACAA..CAAUAUUAGAAUG
CEUN01165117.1/490-555                        UAUAU.UUGCCGCU.............UGAAAGA...........AAA...................UCUUUCA...................................AAGUAC.AUAAC.AAUCAUU...UACAA..CAAUAUUAGAAUG
CEUF01199729.1/259-194                        UAUAU.UUGCCGCU.............UGAAAGA...........AAA...................UCUUUCA...................................AAGUAC.AUAAC.AAUCAUU...UACAA..CAAUAUUAGAAUG
JGI11876J14442_10807421/249-184               UAUAU.UUGCCGCU.............UGAAAGA...........AAA...................UCUUUCA...................................UAGUAC.AUAAC.AAUCAUU...UACAA..UAAUAUUAGAAUG
TDF_OR_ARG04_113m_c1142939/11-76              UAUAU.UUGCCGCU.............UGAAAGA...........AAA...................UCUUUCA...................................UAGUAC.AUAAC.AAUCAUU...UACAA..UAAUAUUAGAAUG
KGI_S1_ANT03_95m_c1006422/12-77               UAUAU.UUGCCGCU.............UGGAAGA...........AAA...................UCUUUCA...................................UAGUAC.AUAAA.AAUCAUU...UACAA..UAAUAUUAGCAUG
KGI_S1_ANT01_95m_c10028809/1106-1041          UAUAU.UUGCCGCU.............UGGAAGA...........AAA...................UCUUUCA...................................UAGUAC.AUAAA.AAUCAUU...UACAA..UAAUAUUAGCAUG
SA_S1_NOR08_45m_c10818453/54-119              UAUAU.UUGCCGCU.............UGAAAGA...........AAA...................UCUUUCA...................................UAGUAC.AUAAA.AAUCAUU...UACAA..UAAUAUUAGCAUG
NZ_AP014583.1/2199375-2199310                 UAUAU.UUGCCGCU.............UGAAAGA...........AAA...................UCUUUCA...................................UAGUAC.AUAAA.AAUCAUU...UACAA..UAAUAUUAGCAUG
KGI_S1_ANT01_95m_c10108529/255-320            UAUAU.UUGCCGCU.............UGAAAGA...........AAA...................UCUUUCA...................................UAGUAC.AUAAA.AAUCAUU...UACAA..UAAUAUUAGCAUG
SA_S1_NOR05_45m_c10222323/117-52              UAUAU.UUGCCGCU.............UGAAAGA...........AAA...................UCUUUCA...................................UAGUAC.AUAAA.AAUCAUU...UACAA..UAAUAUUAGCAUG
KGI_S1_ANT02_95m_c10018235/1331-1396          UAUAU.UUGCCGCU.............UGAAAGA...........AAA...................UCUUUCA...................................UAGUAC.AUAAA.AAUCAUU...UACAA..UAAUAUUAGCAUG
KGI_S1_ANT01_95m_c10439590/216-151            UAUAU.UUGCCGCU.............UGAAAGA...........AAA...................UCUUUCA...................................UAGUAC.AUAAA.AAUCAUU...UACAA..UAAUAUUAGCAUG
JGI24024J18818_10456388/203-138               UAUAU.UUGCCGCU.............UGAAAGA...........AAA...................UCUUUCA...................................UUGUAC.AUAAA.AAUCAUU...UACAA..UAAUAUUAGCAUG
NZ_AFXZ01000012.1/168728-168815               UAUAU.UUGCAGCU.............UGAAAG............AAAAU..................CUUUCAUCAUG....UACUCAAUUUA.....AUUGGGUA....AUAC.AUAAC.AAUCAUU...UACAA..UAAUAUUAGAAUG
JGI24724J26744_10000170/8375-8311             UAUAU.UUGCAGCU.............UGAAAGA...........AAA...................UCUUUCA....................................UAUAC.AUAAC.AAUCAUU...UACAA..UAAUAUUAGAAUG
CEWQ01060895.1/188-124                        UAUAU.UUGCAGCU.............UGAAAGA...........AAA...................UCUUUCA....................................UAUAC.AUAAC.AAUCAUU...UACAA..UAAUAUUAGAAUG
CESO01252919.1/473-537                        UAUAU.UUGCCGCU.............UGAAAG............AGAAA..................CUUUCA....................................UAUAC.AUAAA.AAUCAUU...UACAA..UAAUAUUAGCAUG
JGI12097J13213_1000798/3534-3470              UAUAU.UUGCCGCU.............UGAAAG............AGAAA..................CUUUCA....................................UAUAC.AUAAA.AAUCAUU...UACAA..UAAUAUUAGCAUG
NZ_JXJP01000001.1/451220-451155               UAUAU.UUGCCGCU.............UGAAAG............AGAAA..................CUUUCA...................................ACGUAC.AUAAA.AAUCAUU...UACAA..CAAUAUUAGCAUG
CEWR01222457.1/577-512                        UAUCU.UUGCAGCU.............UGAAAG............AACGA..................CUUUCA...................................ACGUAC.AUAAA.AAUCAUU...UAUAA..CAAUAUUAGCAUG
NZ_JUGU01000001.1/3801057-3800992             UAUCU.UUGCAGCU.............UGAAAG............AAAGA..................CUUUCA...................................ACGUAC.AUAAA.AAUCAUU...UACAA..UAAUAUUAGCAUG
NZ_AUDE01000023.1/4567-4502                   UAUAU.UUGCAGCU.............UGAAAG............AAUGA..................CUUUCA...................................ACGUAC.AUAAA.AAUCAUU...UACAA..UAAUAUUAGCAUG
JGI24025J20009_10010090/1129-1194             UAUAU.UUGCAGCU.............UGAAAG............AAUGA..................CUUUCA...................................ACGUAC.AUAAA.AAUCAUU...UACAA..UAAUAUUAGCAUG
SA_S1_NOR08_45m_c10367044/199-264             UAUCU.UUGCCGCU.............UGAAAG............AAAGA..................CUUUCA...................................ACGUAC.AUAAA.AAUCAUU...UAUAA..UAAUAUUAGCAUG
NZ_JSWG01000009.1/755527-755462               UAUAU.UUGCCGCU.............UGAAAG............AACGA..................CUUUCA...................................ACGUAC.AUAAA.AAUCAUU...UACAA..CAAUAUUAGCAUG
JGI24724J26744_10068913/1143-1078             UAUAU.UUGCCGCU.............UGAAAG............AAAGA..................CUUUCA...................................ACAUAC.AUAAA.AAUCAUU...UACAA..UAAUAUUAGCAUG
JGI24723J26617_10012390/378-443               UAUAU.UUGCCGCU.............UGAAAG............AAAGA..................CUUUCA...................................ACGUAC.AUAAA.AAUCAUU...UACAA..UAAUAUUAGCAUG
JGI24723J26617_10058375/123-58                UAUAU.UUGCCGCU.............UGAAAG............AACGA..................CUUUCA...................................ACGUAC.AUAAA.AAUCAUU...UACAA..UAAUAUUAGCAUG
JGI20151J14362_10049778/238-303               UAUAU.UUGCCGCU.............UGAAAGA...........AAA...................UCUUUCA...................................ACAUAC.AUAAC.AAUCAUU...UACAA..UAAUAUUAGCAUG
2236876011_209432/56-121                      UAUAU.UUGCCGCU.............UGAAAGA...........AAA...................UCUUUCA...................................ACAUAC.AUAAC.AAUCAUU...UACAA..UAAUAUUAGCAUG
JGI11876J14442_10001335/9660-9595             UAUAU.UUGCGGUU.............CGAAAG............AAAAC..................CUUUCG...................................UUGUAC.AUAAC.AAUCAUU...UACAA..UAAUAUUAGCAUG
ElkS_mat_MD6A_1062416/49-114                  UAUAU.UUGCGGUU.............CGAAAG............AAAAC..................CUUUCG...................................UUGUAC.AUAAC.AAUCAUU...UACAA..UAAUAUUAGCAUG
KGI_S2_ANT04_2345m_c1011179/642-578           CUUUU.UUGCCGCU.............CGAAAG............AAAGG..................CUUUCG....................................UGUAC.AUAAC.AAUCAUU...UACAA..UAAUAUUAGCAUG
NZ_KI912443.1/246097-246033                   UAUAU.UUGCGGCU.............CGAAAG............AUAAA..................CUUUCG....................................UGUAC.AUAAC.AAUCAUU...UAUAA..UAAUAUUAGAAUG
wf3_AHAI12229_x1/290-226                      UAUAU.UUGCGGCU.............CGAAAG............AUAAA..................CUUUCG....................................UGUAC.AUAAC.AAUCAUU...UAUAA..UAAUAUUAGAAUG
JGI24724J26744_10003514/4752-4688             UAUAU.UUGCGGCU.............CGAAAG............AUAAA..................CUUUCG....................................UGUAC.AUAAC.AAUCAUU...UAUAA..UAAUAUUAGAAUG
CESF01013150.1/383089-383025                  UAUAU.UUGCGGCU.............CGAAAG............AUAAA..................CUUUCG....................................UGUAC.AUAAC.AAUCAUU...UAUAA..UAAUAUUAGAAUG
NZ_CP007202.1/1742017-1741953                 UAUAU.UUGCCGCU.............CGAAAG............AUAGC..................CUUUCG....................................GUUAC.AUAAC.AAUUAUU...UACAA..UAAUAUUAGCAUG
NZ_AUDV01000006.1/383148-383212               UAUAU.UUGCCGCU.............CGAAAG............AUAGC..................CUUUCG....................................UUUAC.AUAAC.AAUUAUU...UACAA..UAAUAUUAGCAUG
KGI_S1_ANT01_95m_c10171289/192-128            UAUAU.UUGCCGCU.............CGAAAG............AAAAG..................CUUUCG....................................UAUAC.AUAAA.AAUCAUU...UACAA..UAAUAUUAGCAUG
ElkS_mat_MD6A_1000561/14496-14432             UAUAU.UUGCGCCU.............CGAAAG............AAAGG..................CUUUCG....................................UGUAC.AUAAA.AAUCAUU...UACAA..UAAUAUUAGCAUG
NZ_KE383820.1/249635-249571                   UAUAU.UUGCCGCU.............CGAAAG............AUAAC..................CUUUCG....................................UGUAC.AUAAC.AAUCAUU...UACAA..UAAUAUUAGCAUG
CEUX01207121.1/1570-1634                      UAUAU.UUGCCGCU.............CGAAAG............AUAAC..................CUUUCG....................................UGUAC.AUAAC.AAUCAUU...UACAA..UAAUAUUAGCAUG
KGI_S2_ANT04_2345m_c1032766/578-514           UAUAU.UUGCCGCU.............CGAAAG............AAAUA..................CUUUCG....................................UGUAC.AUAAC.AAUCAUU...UACAA..UAAUAUUAGCAUG
SA_S1_NOR02_45m_c1045496/449-385              UAUAU.UUGCGCCU.............CGAAAG............AAAGG..................CUUUCG....................................UGUAC.AUAAC.AAUCAUU...UACAA..UAAUAUUAGAAUG
SA_S2_NOR13_50m_c1120752/50-114               UAUAU.UUGCGCCU.............CGAAAG............AAAGG..................CUUUCG....................................UGUAC.AUAAC.AAUCAUU...UACAA..UAAUAUUAGAAUG
SA_S2_NOR13_50m_c1031479/458-394              UAUAU.UUGCGCCU.............CGAAAG............AAAGG..................CUUUCG....................................UGUAC.AUAAC.AAUCAUU...UACAA..UAAUAUUAGAAUG
KGI_S1_ANT02_95m_c10590781/23-87              UAUAU.UUGCCGCU.............CGAAAG............AUAGG..................CUUUCG....................................UGUAC.AUAAA.AAUCAUU...UACAA..CAAUAUUAGCAUG
wf3_AHAI10363_y1/203-139                      UAUAU.UUGCCGCU.............CGAAAG............AGAGG..................CUUUCG....................................UGUAC.AUAAA.AAUCAUU...UACAA..UAAUAUUAGCAUG
NZ_ATMR01000007.1/31896-31960                 UAUAU.UUGCCGCU.............CGAAAG............AGAGG..................CUUUCG....................................UGUAC.AUAAA.AAUCAUU...UACAA..UAAUAUUAGCAUG
wf1_AGZO11054_b2/348-412                      UAUAU.UUGCCGCU.............CGAAAG............AGAGG..................CUUUCG....................................UGUAC.AUAAA.AAUCAUU...UACAA..UAAUAUUAGCAUG
JGI24723J26617_10002165/14707-14771           UAUAU.UUGCCGCU.............CGAAAG............AUAGG..................CUUUCG....................................UGUAC.AUAAA.AAUCAUU...UACAA..UAAUAUUAGCAUG
NZ_JADT01000002.1/86800-86864                 UAUAU.UUGCAGCU.............CGAAAG............AAAGG..................CUUUCG....................................UGUAC.AUAAC.AAUCAUU...UACAA..UAAUAUUAGAAUG
NZ_JADS01000007.1/86864-86928                 UAUAU.UUGCAGCU.............CGAAAG............AAAGG..................CUUUCG....................................UGUAC.AUAAC.AAUCAUU...UACAA..UAAUAUUAGAAUG
JGI24724J26744_10155390/492-556               UAUAU.UUGCCGCU.............CGAAAG............AGAGG..................CUUUCG....................................UGUAC.AUAAC.AAUCAUU...UACAA..UAAUAUUAGAAUG
JGI24723J26617_10081657/261-325               UAUAU.UUGCCGCU.............CGAAAG............AGAGG..................CUUUCG....................................UGUAC.AUAAC.AAUCAUU...UACAA..UAAUAUUAGAAUG
SA_S1_NOR08_45m_c10027555/957-1021            UAUAU.UUGCCGCU.............CGAAAG............AGAGG..................CUUUCG....................................UGUAC.AUAAC.AAUCAUU...UACAA..UAAUAUUAGAAUG
JGI24724J26744_10015488/1261-1325             UAUAU.UUGCCGCU.............CGAAAG............AGAAG..................CUUUCG....................................UGUAC.AUAAC.AAUCAUU...UACAA..UAAUAUUAGAAUG
JGI24723J26617_10001993/11787-11851           UAUAU.UUGCCGCU.............CGAAAG............AGAAG..................CUUUCG....................................UGUAC.AUAAC.AAUCAUU...UACAA..UAAUAUUAGAAUG
KGI_S1_ANT02_95m_c10261135/309-373            UAUAU.UUGCCGCU.............CGAAAG............AGAAG..................CUUUCG....................................UGUAC.AUAAC.AAUCAUU...UACAA..UAAUAUUAGAAUG
NC_015638.1/582743-582807                     UAUAU.UUGCCGCU.............CGAAAG............AUAAG..................CUUUCG....................................UGUAC.AUAAC.AAUCAUU...UACAA..UAAUAUUAGAAUG
SA_S2_NOR15_50m_c10085505/209-273             UAUAU.UUGCCGCU.............CGAAAG............AAAGG..................CUUUCG....................................UGUAC.AUAAC.AAUCAUU...UACAA..UAAUAUUAGAAUG
KGI_S1_ANT02_95m_c10028795/1129-1193          UAUAU.UUGCCGCU.............CGAAAG............AAAGG..................CUUUCG....................................UGUAC.AUAAC.AAUCAUU...UACAA..UAAUAUUAGAAUG
KGI_S1_ANT01_95m_c10028466/325-261            UAUAU.UUGCCGCU.............CGAAAG............AAAGG..................CUUUCG....................................UGUAC.AUAAC.AAUCAUU...UACAA..UAAUAUUAGAAUG
KGI_S2_ANT06_2345m_c1003951/969-905           UAUAU.UUGCCGCU.............CGAAAG............AAAGG..................CUUUCG....................................UGUAC.AUAAC.AAUCAUU...UACAA..UAAUAUUAGAAUG
KGI_S2_ANT05_2345m_c1024722/428-492           UAUAU.UUGCCGCU.............CGAAAG............AAAGG..................CUUUCG....................................UGUAC.AUAAC.AAUCAUU...UACAA..UAAUAUUAGAAUG
KGI_S2_ANT06_2345m_c1002277/564-500           UAUAU.UUGCCGCU.............CGAAAG............AAAGG..................CUUUCG....................................UGUAC.AUAAC.AAUCAUU...UACAA..UAAUAUUAGAAUG
CEQG01149785.1/2866-2802                      UAUAU.UUGCCGCU.............CGAAAG............AAAGA..................CUUUCG....................................AGUAC.AUAAA.AAUCAUU...UACAA..UAAUAUUAGCAUG
NZ_ABHI01000002.1/642916-642852               UAUAU.UUGCCGCU.............CGAAAG............AAAGG..................CUUUCG....................................AGUAC.AUAAA.AAUCAUU...UACAA..UAAUAUUAGCAUG
NZ_KN525716.1/1154245-1154309                 UAUAU.UUGCCGCU.............CGAAAG............AAAGG..................CUUUCG....................................UGUAC.AUAAA.AAUCAUU...UACAA..UAAUAUUAGCAUG
JGI24025J20009_10267879/111-47                UAUAU.UUGCCGCU.............CGAAAG............AAAGG..................CUUUCG....................................UGUAC.AUAAA.AAUCAUU...UACAA..UAAUAUUAGCAUG
NZ_JSWF01000036.1/51771-51835                 UAUAU.UUGCCGCU.............CGAAAG............AAAGG..................CUUUCG....................................UGUAC.AUAAA.AAUCAUU...UACAA..UAAUAUUAGAAUG
JGI24025J20009_10053124/1206-1142             UAUAU.UUGCCGCU.............CGAAAG............AAAAG..................CUUUCG....................................UGUAC.AUAAA.AAUCAUU...UACAA..UAAUAUUAGAAUG
NZ_ALIH01000008.1/90157-90221                 UAUCU.UUGCCGCU.............CGAAAG............AAAGG..................CUUUCG....................................UGUAC.AUAAC.AAUCAUU...UACAA..UAAUAUUAGCAUG
JGI24723J26617_10480515/213-149               UAUAU.UUGCCGCU.............CGAAAG............AUAGG..................CUUUCG....................................UGUAC.AUAAC.AAUCAUU...UACAA..UAAUAUUAGCAUG
JGI11876J14442_10711006/246-182               UAUAU.UUGCCGCU.............CGAAAG............AUAGG..................CUUUCG....................................UGUAC.AUAAC.AAUCAUU...UACAA..UAAUAUUAGCAUG
JGI24723J26617_10000349/8866-8802             UAUAU.UUGCCGCU.............CGAAAG............AAAAG..................CUUUCG....................................UGUAC.AUAAC.AAUCAUU...UACAA..UAAUAUUAGCAUG
SA_S1_NOR05_45m_c10059526/797-733             UAUAU.UUGCCGCU.............CGAAAG............AAAAG..................CUUUCG....................................UGUAC.AUAAC.AAUCAUU...UACAA..UAAUAUUAGCAUG
SA_S2_NOR15_50m_c10011596/1359-1295           UAUAU.UUGCCGCU.............CGAAAG............AAAAG..................CUUUCG....................................UGUAC.AUAAC.AAUCAUU...UACAA..UAAUAUUAGCAUG
SA_S1_NOR08_45m_c10057202/230-294             UAUAU.UUGCCGCU.............CGAAAG............AAAAG..................CUUUCG....................................UGUAC.AUAAC.AAUCAUU...UACAA..UAAUAUUAGCAUG
SA_S1_NOR08_45m_c10566095/249-185             UAUAU.UUGCCGCU.............CGAAAG............AAAGG..................CUUUCG....................................UGUAC.AUAAC.AAUCAUU...UACAA..UAAUAUUAGCAUG
SA_S2_NOR15_50m_c10000178/21761-21825         UAUAU.UUGCCGCU.............CGAAAG............AAAGG..................CUUUCG....................................UGUAC.AUAAC.AAUCAUU...UACAA..UAAUAUUAGCAUG
KGI_S1_ANT03_95m_c1016120/66-2                UAUAU.UUGCCGCU.............CGAAAG............AAAGG..................CUUUCG....................................UGUAC.AUAAC.AAUCAUU...UACAA..UAAUAUUAGCAUG
CEUD01278901.1/657-721                        UAUAU.UUGCCGCU.............CGAAAG............AAAGG..................CUUUCG....................................UGUAC.AUAAC.AAUCAUU...UACAA..UAAUAUUAGCAUG
KGI_S1_ANT01_95m_c10027578/798-734            UAUAU.UUGCCGCU.............CGAAAG............AAAGG..................CUUUCG....................................UGUAC.AUAAC.AAUCAUU...UACAA..UAAUAUUAGCAUG
SA_S1_NOR05_45m_c10358528/155-219             UAUAU.UUGCCGCU.............CGAAAG............AAAGG..................CUUUCG....................................UGUAC.AUAAC.AAUCAUU...UACAA..UAAUAUUAGCAUG
SA_S1_NOR08_45m_c10002212/620-556             UAUAU.UUGCCGCU.............CGAAAG............AAAGG..................CUUUCG....................................UGUAC.AUAAC.AAUCAUU...UACAA..UAAUAUUAGCAUG
SA_S2_NOR15_50m_c10549841/196-132             UAUAU.UUGCCGCU.............CGAAAG............AAAGG..................CUUUCG....................................UGUAC.AUAAC.AAUCAUU...UACAA..UAAUAUUAGCAUG
KGI_S1_ANT02_95m_c10003746/2134-2070          UAUAU.UUGCCGCU.............CGAAAG............AAAGG..................CUUUCG....................................UGUAC.AUAAC.AAUCAUU...UACAA..UAAUAUUAGCAUG
SA_S1_NOR05_45m_c10195079/321-385             UAUAU.UUGCCGCU.............CGAAAG............AAAGG..................CUUUCG....................................UGUAC.AUAAC.AAUCAUU...UACAA..UAAUAUUAGCAUG
SA_S1_NOR02_45m_c1140729/236-300              UAUAU.UUGCCGAU.............CGAAAG............AAAGG..................CUUUCG....................................UGUAC.AUAAC.AAUCAUU...UACAA..UAAUAUUAGCAUG
JGI20152J14361_10000356/14689-14753           UAUAU.UUGCCGAU.............CGAAAG............AAAGG..................CUUUCG....................................UGUAC.AUAAC.AAUCAUU...UACAA..UAAUAUUAGCAUG
SA_S1_NOR05_45m_c10061437/558-622             UAUAU.UUGCCGAU.............CGAAAG............AAAGG..................CUUUCG....................................UGUAC.AUAAC.AAUCAUU...UACAA..UAAUAUUAGCAUG
SA_S2_NOR15_50m_c10172884/143-79              UAUAU.UUGCCGAU.............CGAAAG............AAAGG..................CUUUCG....................................UGUAC.AUAAC.AAUCAUU...UACAA..UAAUAUUAGCAUG
SA_S2_NOR18_50m_1220507/273-209               UAUAU.UUGCCGAU.............CGAAAG............AAAGG..................CUUUCG....................................UGUAC.AUAAC.AAUCAUU...UACAA..UAAUAUUAGCAUG
SA_S1_NOR08_45m_c10021859/176-112             UAUAU.UUGCCGAU.............CGAAAG............AAAGG..................CUUUCG....................................UGUAC.AUAAC.AAUCAUU...UACAA..UAAUAUUAGCAUG
SA_S2_NOR15_50m_c10038244/971-907             UAUAU.UUGCGGCU.............CGAAAG............AAAGG..................CUUUCG....................................UGUAC.AUAAC.AAUCAUU...UACAA..UAAUAUUAGCAUG
SA_S1_NOR05_45m_c10068838/336-400             UAUAU.UUGCGGCU.............CGAAAG............AAAGG..................CUUUCG....................................UGUAC.AUAAC.AAUCAUU...UACAA..UAAUAUUAGCAUG
SA_S1_NOR08_45m_c10016610/2682-2746           UAUAU.UUGCGGCU.............CGAAAG............AAAGG..................CUUUCG....................................UGUAC.AUAAC.AAUCAUU...UACAA..UAAUAUUAGCAUG
SA_S1_NOR08_45m_c10435309/269-333             UAUAU.UUGCGGCU.............CGAAAG............AAAGG..................CUUUCG....................................UGUAC.AUAAC.AAUCAUU...UACAA..UAAUAUUAGCAUG
SA_S1_NOR08_45m_c10144408/487-423             UAUAU.UUGCCGCU.............CGAAAG............AAAGG..................CUUUCG....................................UGUAC.AUAAA.AAUUAUU...UACAA..CAAUAUUAGAAUG
KGI_S2_ANT04_2345m_c1296240/281-217           UAUAU.UUGCCGCU.............CGAAAG............AAGAG..................CUUUCG....................................UGUAC.AUAAA.AAUCAUU...UACAA..UAAUAUUAGCAUG
NZ_JXJO01000023.1/45518-45582                 UAUAU.UUGCCGCU.............CGAAAG............AAGAG..................CUUUCG....................................UAUAC.AUAAA.AAUCAUU...UACAA..CAAUAUUAGCAUG
SA_S1_NOR08_45m_c10764472/134-71              UAUAU.UUGCCGCU.............CGAAAGA...........AAA...................UCUUUCG....................................UAUAC.AUAAC.AAUCAUU...UU.AA..UAAUAUUAGCAUG
BS_KBA_SWE12_21m_c10000055/27026-27089        UAUAU.UUGCCGCU.............CGAAAGA...........AAA...................UCUUUCG....................................UAUAC.AUAAA.AAUCAUU...UU.AA..UAAUAUUAGCAUG
3300001592_10093314/181-117                   UAUAU.UUGCCGCU.............CGAAAGA...........AAA...................UCUUUCG....................................UAUAC.AUAAN.AAUCAUU...UAUAA..UAAUAUUAGCAUG
KVRMV2_100601001/114-178                      UAUAU.UUGCCGCC.............UGAAAG............AAAGA..................CUUUCA...................................GCAUAC.AUAAU.AAUCAUU...GA.AA..UAAUAUUGGAAUG
CEOS01128007.1/419-357                        UAUCU.UUGCCGCC.............UGAAAG............AAAAA..................CUUUCA.....................................AUAC.AUAAA.AAUCAUU...UA.AA..UAAUAUUGGCAUG
BS_KBA_SWE21_205m_10160982/121-58             UAUAU.UUGCCGCC.............UGAAAG............AAAAA..................CUUUCA....................................CAUAC.AUAAA.AAUCAUU...UA.AA..UAAUAUUGGAAUG
BS_KBA_SWE02_21m_10189888/297-234             UAUAU.UUGCCGCC.............UGAAAG............AAAAA..................CUUUCA....................................CAUAC.AUAAA.AAUCAUU...UA.AA..UAAUAUUGGAAUG
BS_KBA_SWE12_21m_c10156796/253-316            UAUAU.UUGCCGCC.............UGAAAG............AAAAA..................CUUUCA....................................CAUAC.AUAAA.AAUCAUU...UA.AA..UAAUAUUGGAAUG
CEQZ01049836.1/1155-1068                      UAUAU.UUGCAGCU.............UGAAAG............AAAAA..................CUUUCAUCACU....GUCCAA..CUGUAA....UUGGGC...CAUAC.AUAAA.AAUCAUU...UAAAA..UAAUAUUGGAAUG
CERY01028704.1/371-284                        UAUAU.UUGCAGCU.............UGAAAG............AAAAA..................CUUUCAUCACU....GUCCAA..CUGUAA....UUGGGC...CAUAC.AUAAA.AAUCAUU...UAAAA..UAAUAUUGGAAUG
KGI_S1_ANT01_95m_c10252634/205-141            UAUAU.UUGCAGCU.............UGAAAG............AAAAA..................CUUUCA....................................UGUAC.AUAAA.AAUCAUU...UAAAA..UAAUAUUGGAAUG
KGI_S1_ANT02_95m_c10380062/148-84             UAUAU.UUGCAGCU.............UGAAAG............AAAAA..................CUUUCA....................................UGUAC.AUAAA.AAUCAUU...UAAAA..UAAUAUUGGAAUG
SA_S1_NOR08_45m_c10034326/179-243             UAUAU.UUGCCGCC.............UGAAAGA...........AAA...................UCUUUCA...................................GCGUAC.AUAAA.AAUCAUU...UA.AA..UAAUAUUGGAAUG
TB_PC08_66_10134032/487-551                   UAUAU.UUGCCGCC.............UGAAAGA...........AAA...................UCUUUCA...................................ACAUAC.AUAAA.AAUCAUU...UA.AA..UAAUAUUGGAAUG
BS_KBB_SWE26_205m_c1003922/1790-1854          UAUAU.UUGCCGCC.............UGAAAGA...........AAA...................UCUUUCG...................................ACAUAC.AUAAA.AAUGAUU...UA.AA..UAAUAUUGGAAUG
BS_KBA_SWE12_21m_c10003244/3098-3034          UAUAU.UUGCCGCC.............UGAAAGA...........AAA...................UCUUUCG...................................ACAUAC.AUAAA.AAUGAUU...UA.AA..UAAUAUUGGAAUG
NZ_HG315671.1/573237-573173                   UAUAU.UUGCCGCU.............UGGAAG............AAAAG..................CUUCCA....................................UGUAC.AUAAA.AAUCAUU...UAAAU..AAAUAUUGGAAUG
KGI_S1_ANT01_95m_c10197802/270-324            UAC........................UGAAAG............AAAAC..................CUUUCA....................................UGUAC.AUAAA.AAUCAUU...UAAAU..AAAUAUUGGAAUG
KGI_S1_ANT01_95m_c10417003/73-137             UAUAU.UUGCCGCU.............UGAAAG............AAAAC..................CUUUCA....................................UGUAC.AUAAA.AAUCAUU...UAAAU..AAAUAUUGGAAUG
KGI_S1_ANT01_95m_c10197802/146-210            UAUAU.UUGCCGCU.............UGAAAG............AAAAA..................CUUUCA....................................UGUAC.AUAAA.AAUCAUU...UAAAU..AAAUAUUGGAAUG
KGI_S2_ANT04_2345m_c1079454/304-240           UAUAU.UUGCCGCU.............UGAAAG............AAAAA..................CUUUCA....................................UGUAC.AUAAA.AAUCAUU...UAAAU..AAAUAUUGGAAUG
SA_S1_NOR05_45m_c10195650/251-186             UAUAU.UUGCCGAU.............UGAAAGA...........AAA...................UCUUUCA...................................UUGUAC.AUAAA.AAUCAUU...UAAAU..AAAUAUUGGAAUG
SA_S2_NOR13_50m_c1186424/131-196              UAUAU.UUGCCGAU.............UGAAAGA...........AAA...................UCUUUCA...................................UUGUAC.AUAAA.AAUCAUU...UAAAU..AAAUAUUGGAAUG
SA_S1_NOR08_45m_c10053497/624-559             UAUAU.UUGCCGAU.............UGAAAGA...........AAA...................UCUUUCA...................................UAGUAC.AUAAA.AAUCAUU...UAAAU..AAAUAUUGGAAUG
KGI_S1_ANT02_95m_c10081391/477-542            UAUAU.UUGCCGAU.............UGAAAGA...........AAA...................UCUUUCA...................................UAGUAC.AUAAA.AAUCAUU...UAAAU..AAAUAUUGGAAUG
KGI_S1_ANT01_95m_c10127393/466-401            UAUAU.UUGCCGAU.............UGAAAGA...........AAA...................UCUUUCA...................................UAGUAC.AUAAA.AAUCAUU...UAAAU..AAAUAUUGGAAUG
SA_S1_NOR05_45m_c10021755/211-276             UAUAU.UUGCCGAU.............UGAAAGA...........AAA...................UCUUUCA...................................UAGUAC.AUAAA.AAUCAUU...UAAAU..AAAUAUUGGAAUG
SA_S1_NOR02_45m_c1038615/422-487              UAUAU.UUGCCGAU.............UGAAAGA...........AAA...................UCUUUCA...................................UAGUAC.AUAAA.AAUCAUU...UAAAU..AAAUAUUGGAAUG
SA_S1_NOR05_45m_c10018119/1240-1305           UAUAU.UUGCCGAU.............UGAAAGA...........AAA...................UCUUUCA...................................UAGUAC.AUAAA.AAUCAUU...UAAAU..AAAUAUUGGAAUG
JGI24024J18818_10009536/3130-3065             UAUAU.UUGCCGCU.............UGAAAGA...........AAA...................UCUUUCA...................................UAGUAC.AUAAA.AAUCAUU...UAAAU..AAAUAUUGGAAUG
SA_S1_NOR08_45m_c10538363/246-311             UAUAU.UUGCCGCC.............UGAAAG............AAAAG..................CUUUCA...................................GUGUAC.AUAAC.AAUCAUU...UACAA..UAAUAUUAGAAUG
JGI24024J18818_10055265/859-923               UAUAU.UUGCCGCU.............CGAAAG............AAGAA..................CUUUCG....................................UAUAC.AUAAA.AAUCAUU...UAAAA..UAAUAUUGGAAUG
JGI24023J19991_10458387/291-227               UAUAU.UUGCCGCU.............CGAAAG............AAGAA..................CUUUCG....................................UAUAC.AUAAA.AAUCAUU...UAAAA..UAAUAUUGGAAUG
SA_S2_NOR15_50m_c10835355/217-153             UAUAU.UUGCCGCU.............CGAAAG............AAGCA..................CUUUCG....................................UAUAC.AUAAA.AAUCAUU...AAAAA..UAAUAUUCGAAUG
SA_S1_NOR08_45m_c10167461/625-561             UAUAU.UUGCCGCU.............CGAAAG............AAGCA..................CUUUCG....................................UAUAC.AUAAA.AAUCAUU...AAAAA..UAAUAUUCGAAUG
SA_S1_NOR08_45m_c10626463/221-285             UAUAU.UUGCCGCU.............CGAAAG............AAGCA..................CUUUCG....................................UAUAC.AUAAA.AAUCAUU...AAAAA..UAAUAUUCGAAUG
JGI11876J14442_10165063/433-498               UAUAU.UUGCCGAC.............CGAAAG............AAAAC..................CUUUCG...................................GUGUAC.AUAAA.AAUCAUU...UACAA..UAAUAUUAGCAUG
ElkS_mat_MD6A_1051781/206-141                 UAUAU.UUGCCGAC.............CGAAAG............AAAAC..................CUUUCG...................................GUGUAC.AUAAA.AAUCAUU...UACAA..UAAUAUUAGCAUG
ElkS_mat_MD6A_1006443/2218-2283               UAUAU.UUGCCGAC.............UGAAAG............AAAUC..................CUUUCG...................................GUGUAC.AUAAA.AAUCAUU...UACAA..UAAUAUUAGCAUG
SA_S1_NOR02_45m_c1138063/201-137              UAUAU.UUGCCGAU.............CGAAAG............AAAAG..................CUUUCG....................................UGUAC.AUAAA.AAUCAUU...UAAAU..AAAUAUUGGAAUG
SA_S1_NOR05_45m_c10066143/481-545             UAUAU.UUGCCGAU.............CGAAAG............AAAAG..................CUUUCG....................................UGUAC.AUAAA.AAUCAUU...UAAAU..AAAUAUUGGAAUG
SRS043422_C2682413/1246-1291                  UACAU.UUGCCGCUG.................................................................................................UAC.AUAAA.AAUCAUU...AA.AA..CAAUAUUGGAAUG
SRS046686_C887109/19-64                       UACAU.UUGCCGCCG.................................................................................................UAC.AUAAA.AAUCAUU...AA.AA..CAAUAUUGGAAUG
Buccal_mucosa_LANL_scaffold_1631/636-681      UACAU.UUGCCGCCG.................................................................................................UAC.AUAAA.AAUCAUU...AA.AA..CAAUAUUGGAAUG
SRS014687_C1256631/75-30                      UACAU.UUGCCGCCG.................................................................................................UAC.AUAAA.AAUCAUU...AA.AA..CAAUAUUGGAAUG
SRS013506_C1077366/303-348                    UACAU.UUGCCGCCG.................................................................................................UAC.AUAAA.AAUCAUU...AA.AA..CAAUAUUGGAAUG
TrichMG_c100003/114945-114878                 UACAU.UUGCCGCU.............C.GAUAAUC.........AAAA................GGUUAUCAA....................................CAUAC.AUAAA.AAUCAUU...UA.AA..UAAUAUUGGAAUG
NZ_AYXY01000022.1/24468-24536                 UAUAU.UUGCGGCC.............UGUAACAGA.........AGG.................UCUGUUAUG...................................GGGUAC.AUAAA.AAUCAUU...UA.AA..UAAUAUUGGAAUG
JGI24770J26754_10002254/8613-8546             UAUCU.UUGCACAC.............GAA.UUAGGA........AAA................UCCU.AUUUC.....................................AUAC.AUAAU.AAUCAUU...UAAAA..UAAUAUUGGAAUG
NZ_AHKF01000016.1/97801-97735                 UACUU.UUGCAGCC.............GUAUUACA..........AUAGC................UGUAAGAC.....................................AUAC.AUAAA.AAUCAUU...AA.AC..AAAUAUUGGAAUG
KGI_S1_ANT01_95m_c10016611/1987-1921          UACUU.UUGCAGCC.............GUCUUACA..........AUAGC................UGUGAGAC.....................................AUAC.AUAAA.AAUCAUU...AA.AC..AAAUAUUGGAAUG
NZ_JQMS01000001.1/1756958-1756892             UACUU.UUGCACCC.............GUCUUACA..........AUAGA................UGUAUGAC.....................................AUAC.AUAAA.AAUCAUU...AA.AC..AAAUAUUGGAAUG
JGI24770J26754_10342540/429-363               UACUU.UUGCACCC.............GUCUUACA..........AUGGA................UGUAUGAC.....................................AUAC.AUAAA.AAUCAUU...AA.AC..AAAUAUUGGAAUG
KGI_S1_ANT01_95m_c10332605/256-190            UAUCU.UUGCACCC.............GUCUUACA..........AUAGA................UGUAUGAC.....................................AUAC.AUAAA.AAUCAUU...AA.AC..AAAUAUUGGAAUG
KGI_S1_ANT01_95m_c10257100/199-265            UAUCU.UUGCACCC.............GUCUUACA..........AUAGA................UGUAUGAC.....................................AUAC.AUAAA.AAUCAUU...AA.AC..AAAUAUUGGAAUG
KGI_S1_ANT02_95m_c10031472/1706-1772          UAUCU.UUGCACCC.............GUCUUACA..........AUAGC................UGUAGGAC.....................................AUAC.AUAAA.AAUCAUU...AA.AC..AAAUAUUGGAAUG
KGI_S1_ANT01_95m_c10019254/1136-1070          UAUCU.UUGCACCC.............GUCUUACA..........AUAGC................UGUAGGAC.....................................AUAC.AUAAA.AAUCAUU...AA.AC..AAAUAUUGGAAUG
KGI_S2_ANT06_2345m_c1022245/116-50            UAUCU.UUGCACCC.............GUCUUACA..........AUAGC................UGUAGGAC.....................................AUAC.AUAAA.AAUCAUU...AA.AC..AAAUAUUGGAAUG
NZ_JSYM01000001.1/1738792-1738726             UACUU.UUGCACCC.............GUCUUACA..........AUAGA................UGUACGGC.....................................AUAC.AUAAA.AAUCAUU...AA.AC..AAAUAUUGGAAUG
NZ_LEKS01000001.1/40307-40241                 UAAUU.UUGCACCC.............GUCUUACA..........AGAGA................UGUAUGAC.....................................AUAC.AUAAA.AAUCAUU...AA.AU..AAAUAUUGGAAUG
KGI_S2_ANT04_2345m_c1000215/4350-4416         UACUU.UUGCACCC.............GUCCUACA..........AUAGC................UGUAUGGC.....................................AUAC.AUAAA.AAUCAUU...AA.AC..AAAUAUUGGAAUG
KGI_S1_ANT01_95m_c10022295/134-68             UACUU.UUGCACCC.............GUCCUACA..........AUAGC................UGUAUGGC.....................................AUAC.AUAAA.AAUCAUU...AA.AC..AAAUAUUGGAAUG
NZ_AJXL01000050.1/10986-10920                 UAUCU.UUGCACCC.............GUCAUACA..........AUAGC................UGUGUGGC.....................................AUAC.AUAAA.AAUCAUU...AA.AC..AAAUAUUGGAAUG
JGI26055J44792_1116768/87-134                 UAUAU.UUGCACCUCAU...............................................................................................UAC.AUAAU.AAUUAUU...AA.AA..CAAUAUUGGCAUG
JGI25831J46370_119340/174-127                 UAUCU.UUGCACCUCGU...............................................................................................UAC.AUAAU.AAUCAUU...UA.AA..UAAUAUUGGAAUG
NZ_CCMH01000008.1/91520-91474                 UAAUU.UUGCACCUCA................................................................................................UAC.AUAAU.AAUCAUU...UA.AA..UAAUAUUGGAAUG
NC_015144.1/1924258-1924211                   UACUU.UUGCACCUCAA...............................................................................................UAC.AUAAU.AAUCAUU...UA.AA..UAAUAUUGGAAUG
NC_018016.1/365476-365528                     UACUU.UUGCACCUCAAAACA...........................................................................................UAC.AUAAU.AAUCAUU...UAAAA..CAAUAUUGGAAUG
3300001197_1085176/1056-1010                  UACUU.UUGCAGCUCGU...............................................................................................UAC.AUAAU.AAUCAU....UA.AA..UAAUAUUGGCAUG
APMI01076955.1/2558-2605                      UACUU.UUGCAGCUCGU...............................................................................................UAC.AUAAU.AAUCAUU...UA.AA..UAAUAUUGGAAUG
JGI25853J50183_17647/50-4                     UACAU.UUGCACCUCGU...............................................................................................UAC.AUAAU.AAUCAU....UA.AA..UAAUAUUGGCAUG
3300001592_10080689/473-427                   UACUU.UUGCACCUCGU...............................................................................................UAC.AUAAU.AAUCAU....UA.AA..UAAUAUUGGCAUG
JGI26538J50259_1000062/73740-73786            UACUU.UUGCACCUCGU...............................................................................................UAC.AUAAU.AAUCAU....UA.AA..UAAUAUUGGCAUG
3300001592_10000999/9714-9760                 UACUU.UUGCACCUCGU...............................................................................................UAC.AUAAU.AAUCAU....UA.AA..UAAUAUUGGCAUG
2210193624/353-399                            UACUU.UUGCACCUCGA...............................................................................................UAC.AUAAU.AAUCAU....UA.AA..UAAUAUUUGCAUG
NZ_KB908301.1/70085-70131                     UACAU.UUGCACCUCAU...............................................................................................UAC.AUAAU.AAUUAU....UA.AA..UAAUAUUGGCAUG
JGI26051J44788_1005993/1041-1087              UACAU.UUGCACCUCAU...............................................................................................UAC.AUAAU.AAUUAU....UA.AA..UAAUAUUGGCAUG
JGI26052J44787_1039558/277-323                UACAU.UUGCACCUCAU...............................................................................................UAC.AUAAU.AAUUAU....UA.AA..UAAUAUUGGCAUG
NZ_JSYQ01000009.1/118305-118351               UACAU.UUGCACCUCAU...............................................................................................UAC.AUAAU.AAUUAU....UA.AA..UAAUAUUGGCAUG
JGI26050J44790_1040856/81-35                  UACAU.UUGCACCUCAU...............................................................................................UAC.AUAAU.AAUUAU....UA.AA..UAAUAUUGGCAUG
NZ_JH932293.1/2055058-2055010                 UACAU.UUGCACCUCGU...............................................................................................UAC.AUAAU.AAUCAUU...UAAAA..UAAUAUUAAAAUG
NZ_JH932282.1/1022343-1022391                 UACAU.UUGCACCUCGU...............................................................................................UAC.AUAAU.AAUCAUU...UAAAA..UAAUAUUAAAAUG
CEVG01031283.1/424-489                        UACAU.UUGCAACC.............UCAAGAA...........AAA...................UUUUUGG...................................GUUUAC.AUAAU.AAUCAUU...UACAA..UAAUAUUUGCAUG
CEWK01195648.1/283-218                        UACAU.UUGCACCC.............UCAAG.............AAAAGAA.................CUUGA...................................GUUUAC.AUAAU.AAUUAUU...UACAA..UAAUAUUGGCAUG
CEPJ01242679.1/79-14                          UACAU.UUGCACCC.............UCAAG.............AAAAGAA.................CUUGA...................................GUUUAC.AUAAU.AAUUAUU...UACAA..UAAUAUUGGCAUG
CEWH01147159.1/7783-7848                      UACAU.UUGCACCC.............UCAAGA............AAAGA..................UCUUGA...................................GUUUAC.AUAAU.AAUUAUU...UACAA..UAAUAUUGGCAUG
JCVI_SCAF_1101667581186/571-636               UACAU.UUGCACCC.............UCAAGA............AAAGA..................UCUUGA...................................GUUUAC.AUAAU.AAUUAUU...UACAA..UAAUAUUGGCAUG
CEVH01171373.1/701-766                        UACAU.UUGCACCC.............UCAAGA............AAAGA..................UCUUGA...................................GUUUAC.AUAAU.AAUUAUU...UACAA..UAAUAUUGGCAUG
CEUH01137174.1/914-849                        UACAU.UUGCACCC.............UCAAGA............AAAGA..................UCUUGA...................................GUUUAC.AUAAU.AAUUAUU...UACAA..UAAUAUUGGCAUG
CEVG01256217.1/217-152                        UACAU.UUGCACCC.............UCAAGA............AAAGA..................UCUUGG...................................GUUUAC.AUAAA.AAUCAUU...UACAA..UAAUAUUGGCAUG
CEWK01191961.1/343-408                        UACAU.UUGCACCC.............UCAAGA............AAAAA..................UCUUGG...................................GUUUAC.AUAAU.AAUAAUU...UACAA..UAAUAUUGGCAUG
CEVS01311665.1/167-232                        UACAU.UUGCACCC.............UCAAGA............AAAAA..................UCUUGG...................................GUUUAC.AUAAU.AAUAAUU...UACAA..UAAUAUUGGCAUG
CEOM01011442.1/239-174                        UACAU.UUGCACCC.............UCAAGA............AAAAA..................UCUUGG...................................GUUUAC.AUAAU.AAUCAUU...UACAA..UAAUAUUGGCAUG
JCVI_READ_1104230051515/1009-945              UACAU.UUGCACC..............UCAAGA............AAAAA..................UCUUGG...................................GUUUAC.AUAAU.AAUCAUU...UACAA..UAAUAUUGGCAUG
CENF01403979.1/590-654                        UACAU.UUGCACCC.............UCAAGA............GAAA...................UCUUGG...................................GUUUAC.AUAAU.AAUCAUU...UACAA..UAAUAUUGGCAUG
CEOC01304602.1/743-678                        UACAU.UUGCACCC.............UCAAGAA...........AAG...................UUCUUGA...................................GUUUAC.AUAAU.AAUCAUU...UACAA..UAAUAUUAGCAUG
CETE01250240.1/394-329                        UACAU.UUGCACCC.............UCAAGAA...........AAG...................UUCUUGA...................................GUUUAC.AUAAU.AAUCAUU...UACAA..UAAUAUUGGCAUG
CEUR01041503.1/281-216                        UACAU.UUGCACCC.............UCAAGAA...........AAG...................UUCUUGA...................................GUUUAC.AUAAU.AAUCAUU...UACAA..UAAUAUUGGCAUG
CEVG01012585.1/211-146                        UACAU.UUGCACCC.............UCAAGAA...........AAG...................UUCUUGA...................................GUUUAC.AUAAU.AAUCAUU...UACAA..UAAUAUUGGCAUG
CEWG01074623.1/1532-1597                      UACAU.UUGCACCC.............UCAAGAA...........AAG...................UUCUUGA...................................GUUUAC.AUAAU.AAUCAUU...UACAA..UAAUAUUGGCAUG
CENG01192212.1/188-123                        UACAU.UUGCACCC.............UCAAGAA...........AAG...................UUCUUGA...................................GUUUAC.AUAAU.AAUCAUU...UACAA..UAAUAUUGGCAUG
CENO01053689.1/270-335                        UACAU.UUGCACCC.............UCAAGAA...........AAG...................UUCUUGA...................................GUUUAC.AUAAU.AAUCAUU...UACAA..UAAUAUUGGCAUG
CEUM01074299.1/1019-1084                      UACAU.UUGCACCC.............UCAAGAA...........AAG...................UUCUUGA...................................GUUUAC.AUAAU.AAUCAUU...UACAA..UAAUAUUGGCAUG
CEUV01130266.1/5263-5198                      UACAU.UUGCACCC.............UCAAGAA...........AAG...................UUCUUGA...................................GUUUAC.AUAAU.AAUCAUU...UACAA..UAAUAUUGGCAUG
CEVH01019235.1/182-117                        UACAU.UUGCACCC.............UCAAGAA...........AAG...................UUCUUGA...................................GUUUAC.AUAAU.AAUCAUU...UACAA..UAAUAUUGGCAUG
CEWH01078602.1/279-214                        UACAU.UUGCACCC.............UCAAGAA...........AAG...................UUCUUGA...................................GUUUAC.AUAAU.AAUCAUU...UACAA..UAAUAUUGGCAUG
JCVI_SCAF_1096627336466/264-329               UACAU.UUGCACCC.............UCAAGAA...........AAG...................UUCUUGA...................................GUUUAC.AUAAU.AAUCAUU...UACAA..UAAUAUUGGCAUG
JCVI_SCAF_1096628013630/1884-1819             UACAU.UUGCAACU.............UCAAGAA...........AAA...................UUCUUGA...................................GUUUAC.AUAAU.AAUCAUU...UACAA..UAAUAUUAGCAUG
sludgePhrap_Contig10770/80-144                UAUCU.UUGCACCC.............GAAUUGA...........AAAA..................UCAAUUC.....................................AUAC.AUAAU.AAUCAUU...UAAAA..UAAUAUUAGCAUG
JGI25920J50251_10058504/359-425               UAUCU.UUGCACUC.............GAAUUGAGA.........AAA.................UCUUAAUUC.....................................AUAC.AUAAU.AAUCAUU...UA.AA..UAAUAUUAGCAUG
JGI25911J50253_10258121/271-205               UACCU.UUGCACAC.............GAAUUGAGA.........AAA.................UCUUAAUUC.....................................AUAC.AUAAU.AAUCAUU...UA.AA..UAAUAUUAGCAUG
JGI25910J50241_10053410/957-891               UACCU.UUGCACAC.............GAAUUGAGA.........AAA.................UCUUAAUUC.....................................AUAC.AUAAU.AAUCAUU...UA.AA..UAAUAUUAGCAUG
JGI25910J50241_10095017/415-349               UACCU.UUGCACAC.............GAAUUGAGA.........AAA.................UCUUAAUUC.....................................AUAC.AUAAU.AAUCAUU...UA.AA..UAAUAUUAGCAUG
JGI25910J50241_10069387/906-972               UACCU.UUGCACAC.............GAAUUGAGA.........AAA.................UCUUAAUUC.....................................AUAC.AUAAU.AAUCAUU...UA.AA..UAAUAUUAGCAUG
JGI12421J11937_10000034/36707-36773           UACCU.UUGCACAC.............GAAUUAGG..........AAAAA................CUUAAUUC.....................................AUAC.AUAAU.AAUCAUU...UA.AA..UAAUAUUGGAAUG
LM20APR2010E_c396/1869-1935                   UACCU.UUGCACAC.............GAAUUAAGA.........AAA.................UCUUGAUUC.....................................AUAC.AUAAU.AAUCAUU...UA.AA..UAAUAUUGGAAUG
TB_PC08_66_10060944/109-43                    UACCU.UUGCGCAC.............GAAUUAAGA.........AAA.................UCUUGAUUC.....................................CUAC.AUAAU.AAUCAUU...UA.AA..UAAUAUUGGAAUG
TB_GS09_5_10171935/305-239                    UACUU.UUGCGCAC.............GAAUUAAGA.........AAA.................UCUUGAUUC.....................................CUAC.AUAAU.AAUCAUU...UA.AA..UAAUAUUGGAAUG
TB_PC08_66_10061930/1206-1272                 UACUU.UUGCGCAC.............GAAUUAAGA.........AAA.................UCUUGAUUC.....................................CUAC.AUAAU.AAUCAUU...UA.AA..UAAUAUUGGAAUG
AglaG_GDN60OX02H4ZEN/102-35                   UACCU.UUGCACUC.............GAAUUGAGA.........AAA.................UCUCCAUUC.....................................AUAC.AUAAU.AAUCAUU...UAAAA..UAAUAUUGGAAUG
JGI24770J26754_10074152/350-417               UAUCU.UUGCACUC.............GAAUUGAG..........AAACC................CUCUAUUC.....................................AUAC.AUAAU.AAUCAUU...UAAAA..UAAUAUUGGAAUG
TB03JUN2009E__Contig_145064/74-7              UACUU.UUGCGCUC.............GAAUUGAGA.........AAA.................UCUUAAUUC.....................................AUAC.AUAAU.AAUCAUU...UAAAA..UAAUAUUGGAAUG
NZ_JRHH01000001.1/229487-229420               UAUCU.UUGCACAC.............GAAUUAGGA.........AAA.................UCCUUUUUC.....................................AUAC.AUAAU.AAUCAUU...UAACA..UAAUAUUGGAAUG
JFJP01044092.1/4887-4820                      UAUCU.UUGCACAC.............GAAAUAGGA.........AAA.................UCCUUUUUC.....................................AUAC.AUAAU.AAUCAUU...UAACA..UAAUAUUGGAAUG
JFJP01001225.1/19883-19950                    UAUCU.UUGCACCC.............GAAUUAGGA.........AAG.................UCCUUUUUC.....................................AUAC.AUAAU.AAUCAUU...UAAUA..UAAUAUUGGAAUG
SRS045197_WUGC_scaffold_71844/1187-1244       UAACU.UUGCGCCCGAAAUUAUAUAAG.....................................................................................UAC.AUAAU.AAUCAUU...UA.AA..UAAUAUUGGAAUG
SRS053584_LANL_scaffold_46820/1187-1244       UAACU.UUGCGCCCGAAAUUAUAUAAG.....................................................................................UAC.AUAAU.AAUCAUU...UA.AA..UAAUAUUGGAAUG
SRS015803_WUGC_scaffold_1822/19092-19035      UAACU.UUGCGCCCGAAAUUAUAUAAG.....................................................................................UAC.AUAAU.AAUCAUU...UA.AA..UAAUAUUGGAAUG
SRS018157_Baylor_scaffold_79748/2305-2362     UAACU.UUGCGCCCGAAAUUAUAUAAG.....................................................................................UAC.AUAAU.AAUCAUU...UA.AA..UAAUAUUGGAAUG
SRS019077_WUGC_scaffold_63873/412-355         UAACU.UUGCGCCCGAAAUUAUAUAAG.....................................................................................UAC.AUAAU.AAUCAUU...UA.AA..UAAUAUUGGAAUG
NZ_AKFR01000034.1/60045-60102                 UAUCU.UUGCGCCCGAAAAAAAAAAAU.....................................................................................UAC.AUAAU.AAUCAUU...AA.AU..UAAUAUUGGAAUG
SRS047113_C5238338/69-13                      UAUCU.UUGCGCCCGAAAAAAAAAAU......................................................................................UAC.AUAAU.AAUCAUU...AA.AU..UAAUAUUGGAAUG
SRS024144_C1787925/808-864                    UAUCU.UUGCGCCCGAAAAAAAAAAU......................................................................................UAC.AUAAU.AAUCAUU...AA.AU..UAAUAUUGGAAUG
SRS043772_WUGC_scaffold_9035/507-563          UAUCU.UUGCGCCCGAAAAAAAAAAU......................................................................................UAC.AUAAU.AAUCAUU...AA.AU..UAAUAUUGGAAUG
NZ_JVFB01000069.1/264032-263976               UAUCU.UUGCGCCCGAAAAAAAAAAU......................................................................................UAC.AUAAU.AAUCAUU...AA.AU..UAAUAUUGGAAUG
SRS014578_WUGC_scaffold_50948/289-233         UAUCU.UUGCGCCCGAAAAAAAAAAU......................................................................................UAC.AUAAU.AAUCAUU...AA.AU..UAAUAUUGGAAUG
NZ_KB291210.1/18472-18527                     UAUCU.UUGCGCCCGAAAAAAAAAU.......................................................................................UAC.AUAAU.AAUCAUU...AA.AU..UAAUAUUGGAAUG
SRS011343_Baylor_scaffold_28900/921-976       UAUCU.UUGCGCCCGAAAAAAAAAU.......................................................................................UAC.AUAAU.AAUCAUU...AA.AU..UAAUAUUGGAAUG
SRS024087_C3535890/68-13                      UAUCU.UUGCGCCCGAAAAAAAAAU.......................................................................................UAC.AUAAU.AAUCAUU...AA.AU..UAAUAUUGGAAUG
SRS018337_Baylor_scaffold_6407/3-58           UAUCU.UUGCGCCCGAAAAAAAAAU.......................................................................................UAC.AUAAU.AAUCAUU...AA.AU..UAAUAUUGGAAUG
SRS055378_LANL_scaffold_11295/202-147         UAUCU.UUGCACCCGAAAAAAAAAU.......................................................................................UAC.AUAAU.AAUCAUU...AA.AU..UAAUAUUGGAAUG
SRS011255_Baylor_scaffold_50639/90-35         UAUCU.UUGCACCCGAAAAAAAAAU.......................................................................................UAC.AUAAU.AAUCAUU...AA.AU..UAAUAUUGGAAUG
SRS021960_Baylor_scaffold_21591/91-146        UAUCU.UUGCACCCGAAAAAAAAAU.......................................................................................UAC.AUAAU.AAUCAUU...AA.AU..UAAUAUUGGAAUG
SRS013252_Baylor_scaffold_38320/68-13         UAUCU.UUGCACCCGAAAAAAAAAU.......................................................................................UAC.AUAAU.AAUCAUU...AA.AU..UAAUAUUGGAAUG
SRS053917_LANL_scaffold_37634/1535-1481       UAUCU.UUGCGCCCGAAAAAAAAU........................................................................................UAC.AUAAU.AAUCAUU...AA.AU..UAAUAUUGGAAUG
NZ_GL573160.1/348550-348604                   UAUCU.UUGCGCCCGAAAAAAAAU........................................................................................UAC.AUAAU.AAUCAUU...AA.AU..UAAUAUUGGAAUG
NC_013162.1/2020418-2020473                   UAUCU.UUGCGCCCGAAAAAAAAUA.......................................................................................UAC.AUAAU.AAUCAUU...AA.AU..UAAUAUUGGAAUG
NZ_KE150489.1/245846-245793                   UAUCU.UUGCGCCCGAAAAAAAU.........................................................................................UAC.AUAAU.AAUCAUU...AA.AU..UAAUAUUGGAAUG
NZ_AJZR01000054.1/24577-24630                 UAUCU.UUGCGCCCGAAAAAAAU.........................................................................................UAC.AUAAU.AAUCAUU...AA.AU..UAAUAUUGGAAUG
NZ_KB291539.1/18156-18209                     UAUCU.UUGCGCCCGAAAAAAAU.........................................................................................UAC.AUAAU.AAUCAUU...AA.AU..UAAUAUUGGAAUG
G312J29652_10291633/142-208                   UAUCU.UUGCACCC.............GAAUUGGG..........ACAGA................CUCAAUUC.....................................AUAC.AUAAU.AAUCAUU...UA.AA..UAAUAUUGGAAUG
M3P_c10401073/92-26                           UACUU.UUGCAGCC.............GUUACUCA..........AUAGC................UGUGUAAC.....................................AUAC.AUAAU.AAUCAUU...UA.AA..UAAUAUUGGAAUG
JGI25913J50563_1004702/1156-1090              UACUU.UUGCAGCC.............GUUACUCA..........AUAGC................UGUGUAAC.....................................AUAC.AUAAU.AAUCAUU...UA.AA..UAAUAUUGGAAUG
3300000052_045724/487-553                     UACUU.UUGCAGCC.............GUUACUCA..........AUAGC................UGUGUAAC.....................................AUAC.AUAAU.AAUCAUU...UA.AA..UAAUAUUGGAAUG
JGI25913J50563_1032633/701-767                UACUU.UUGCAGCC.............GUUACGCA..........AUAGC................UGUGUAAC.....................................AUAC.AUAAU.AAUCAUU...UA.AA..UAAUAUUGGAAUG
JCVI_SCAF_1101668144518/828-762               UACUU.UUGCAGCC.............GUUACGCA..........AUAGC................UGUGUAAC.....................................AUAC.AUAAU.AAUCAUU...UA.AA..UAAUAUUGGAAUG
SRS043422_LANL_scaffold_27461/70-126          UACUU.UUGCACCCA............CAAA..............AUA......................UUUG......................................UAC.AUAAU.AAUCAUU...AA.AU..UAAUAUUGGAAUG
SRS013533_PGA_scaffold_76303/331-387          UACUU.UUGCACCCA............CAAA..............AUA......................UUUG......................................UAC.AUAAU.AAUCAUU...AA.AU..UAAUAUUGGAAUG
SRS014888_C3093205/468-412                    UACUU.UUGCACCCA............CAAA..............AUA......................UUUG......................................UAC.AUAAU.AAUCAUU...AA.AU..UAAUAUUGGAAUG
SRS015063_C2120774/197-253                    UACUU.UUGCACCCA............CAAA..............AUA......................UUUG......................................UAC.AUAAU.AAUCAUU...AA.AU..UAAUAUUGGAAUG
SRS015762_WUGC_scaffold_51343/4350-4294       UACUU.UUGCACCCA............CAAA..............AUA......................UUUG......................................UAC.AUAAU.AAUCAUU...AA.AU..UAAUAUUGGAAUG
SRS016092_C1171386/397-453                    UACUU.UUGCACCCA............CAAA..............AUA......................UUUG......................................UAC.AUAAU.AAUCAUU...AA.AU..UAAUAUUGGAAUG
SRS017227_Baylor_scaffold_110356/740-684      UACUU.UUGCACCCA............CAAA..............AUA......................UUUG......................................UAC.AUAAU.AAUCAUU...AA.AU..UAAUAUUGGAAUG
SRS019027_C1985251/2922-2866                  UACUU.UUGCACCCA............CAAA..............AUA......................UUUG......................................UAC.AUAAU.AAUCAUU...AA.AU..UAAUAUUGGAAUG
SRS019077_C2547620/115-59                     UACUU.UUGCACCCA............CAAA..............AUA......................UUUG......................................UAC.AUAAU.AAUCAUU...AA.AU..UAAUAUUGGAAUG
SRS019906_WUGC_scaffold_52431/674-618         UACUU.UUGCACCCA............CAAA..............AUA......................UUUG......................................UAC.AUAAU.AAUCAUU...AA.AU..UAAUAUUGGAAUG
SRS021960_C2067122/215-271                    UACUU.UUGCACCCA............CAAA..............AUA......................UUUG......................................UAC.AUAAU.AAUCAUU...AA.AU..UAAUAUUGGAAUG
SRS023538_Baylor_scaffold_38631/1459-1515     UACUU.UUGCACCCA............CAAA..............AUA......................UUUG......................................UAC.AUAAU.AAUCAUU...AA.AU..UAAUAUUGGAAUG
SRS024289_C2070569/115-59                     UACUU.UUGCACCCA............CAAA..............AUA......................UUUG......................................UAC.AUAAU.AAUCAUU...AA.AU..UAAUAUUGGAAUG
SRS045715_C4722109/89-33                      UACUU.UUGCACCCA............CAAA..............AUA......................UUUG......................................UAC.AUAAU.AAUCAUU...AA.AU..UAAUAUUGGAAUG
SRS050244_LANL_scaffold_99594/959-1015        UACUU.UUGCACCCA............CAAA..............AUA......................UUUG......................................UAC.AUAAU.AAUCAUU...AA.AU..UAAUAUUGGAAUG
SRS051378_C1779297/115-59                     UACUU.UUGCACCCA............CAAA..............AUA......................UUUG......................................UAC.AUAAU.AAUCAUU...AA.AU..UAAUAUUGGAAUG
SRS054653_C1990320/34-90                      UACUU.UUGCACCCA............CAAA..............AUA......................UUUG......................................UAC.AUAAU.AAUCAUU...AA.AU..UAAUAUUGGAAUG
SRS058336_C2081196/224-280                    UACUU.UUGCACCCA............CAAA..............AUA......................UUUG......................................UAC.AUAAU.AAUCAUU...AA.AU..UAAUAUUGGAAUG
Buccal_mucosa_LANL_scaffold_150368/636-580    UACUU.UUGCACCCA............CAAA..............AUA......................UUUG......................................UAC.AUAAU.AAUCAUU...AA.AU..UAAUAUUGGAAUG
SRS023930_C2191794/1919-1863                  UACUU.UUGCACCCA............CAAA..............AUA......................UUUG......................................UAC.AUAAU.AAUCAUU...AA.AU..UAAUAUUGGAAUG
SRS012285_Baylor_scaffold_28847/817-761       UACUU.UUGCACCCA............CAAA..............AUA......................UUUG......................................UAC.AUAAU.AAUCAUU...AA.AU..UAAUAUUGGAAUG
SRS014473_C1058379/108-164                    UACUU.UUGCACCCA............CAAA..............AUA......................UUUG......................................UAC.AUAAU.AAUCAUU...AA.AU..UAAUAUUGGAAUG
SRS015044_WUGC_scaffold_70508/49-105          UACUU.UUGCACCCA............CAAA..............AUA......................UUUG......................................UAC.AUAAU.AAUCAUU...AA.AU..UAAUAUUGGAAUG
SRS015434_C5932842/276-332                    UACUU.UUGCACCCA............CAAA..............AUA......................UUUG......................................UAC.AUAAU.AAUCAUU...AA.AU..UAAUAUUGGAAUG
SRS015899_WUGC_scaffold_29136/830-886         UACUU.UUGCACCCA............CAAA..............AUA......................UUUG......................................UAC.AUAAU.AAUCAUU...AA.AU..UAAUAUUGGAAUG
SRS016297_C532059/45-101                      UACUU.UUGCACCCA............CAAA..............AUA......................UUUG......................................UAC.AUAAU.AAUCAUU...AA.AU..UAAUAUUGGAAUG
SRS018300_Baylor_scaffold_13428/11276-11332   UACUU.UUGCACCCA............CAAA..............AUA......................UUUG......................................UAC.AUAAU.AAUCAUU...AA.AU..UAAUAUUGGAAUG
SRS019071_C5001202/275-331                    UACUU.UUGCACCCA............CAAA..............AUA......................UUUG......................................UAC.AUAAU.AAUCAUU...AA.AU..UAAUAUUGGAAUG
SRS019225_WUGC_scaffold_37789/737-793         UACUU.UUGCACCCA............CAAA..............AUA......................UUUG......................................UAC.AUAAU.AAUCAUU...AA.AU..UAAUAUUGGAAUG
SRS021477_Baylor_scaffold_50396/770-826       UACUU.UUGCACCCA............CAAA..............AUA......................UUUG......................................UAC.AUAAU.AAUCAUU...AA.AU..UAAUAUUGGAAUG
SRS022725_LANL_scaffold_57376/10486-10542     UACUU.UUGCACCCA............CAAA..............AUA......................UUUG......................................UAC.AUAAU.AAUCAUU...AA.AU..UAAUAUUGGAAUG
SRS023595_Baylor_scaffold_65314/1031-975      UACUU.UUGCACCCA............CAAA..............AUA......................UUUG......................................UAC.AUAAU.AAUCAUU...AA.AU..UAAUAUUGGAAUG
SRS024355_LANL_scaffold_78151/324-380         UACUU.UUGCACCCA............CAAA..............AUA......................UUUG......................................UAC.AUAAU.AAUCAUU...AA.AU..UAAUAUUGGAAUG
SRS047634_LANL_scaffold_56906/930-986         UACUU.UUGCACCCA............CAAA..............AUA......................UUUG......................................UAC.AUAAU.AAUCAUU...AA.AU..UAAUAUUGGAAUG
SRS050628_C1885263/48-104                     UACUU.UUGCACCCA............CAAA..............AUA......................UUUG......................................UAC.AUAAU.AAUCAUU...AA.AU..UAAUAUUGGAAUG
SRS051941_LANL_scaffold_40092/624-568         UACUU.UUGCACCCA............CAAA..............AUA......................UUUG......................................UAC.AUAAU.AAUCAUU...AA.AU..UAAUAUUGGAAUG
SRS057022_C1966776/419-363                    UACUU.UUGCACCCA............CAAA..............AUA......................UUUG......................................UAC.AUAAU.AAUCAUU...AA.AU..UAAUAUUGGAAUG
SRS020222_C1001786/45-101                     UACUU.UUGCACCCA............CAAA..............AUA......................UUUG......................................UAC.AUAAU.AAUCAUU...AA.AU..UAAUAUUGGAAUG
SRS063215_LANL_scaffold_746/1746-1802         UACUU.UUGCACCCAC...........AA.................AAUA......................UU....................................CGUAC.AUAAU.AAUCAUU...AA.AU..UAAUAUUGGAAUG
NZ_LFNG01000006.1/73410-73364                 UAAUU.UUGCAGCCGU................................................................................................UAC.AUAAU.AAUCAUU...AA.AA..UAAUAUUGGAAUG
SRS019128_WUGC_scaffold_40428/250-198         UACUU.UUGCAGCCAGAAAAUG..........................................................................................UAC.AUAAU.AAUCAUU...AA.AA..UAAUAUUGGAAUG
SRS024561_LANL_scaffold_27863/246-194         UACUU.UUGCAGCCAGAAAAUG..........................................................................................UAC.AUAAU.AAUCAUU...AA.AA..UAAUAUUGGAAUG
SRS063932_LANL_scaffold_85576/294-242         UACUU.UUGCAGCCAGAAAAUG..........................................................................................UAC.AUAAU.AAUCAUU...AA.AA..UAAUAUUGGAAUG
SRS011126_Baylor_scaffold_15902/467-415       UACUU.UUGCAGCCAGAAAAUG..........................................................................................UAC.AUAAU.AAUCAUU...AA.AA..UAAUAUUGGAAUG
SRS018665_WUGC_scaffold_9476/1439-1387        UACUU.UUGCAGCCAGAAAAUG..........................................................................................UAC.AUAAU.AAUCAUU...AA.AA..UAAUAUUGGAAUG
SRS024087_C3338429/348-400                    UACUU.UUGCAGCCAGAAAAUG..........................................................................................UAC.AUAAU.AAUCAUU...AA.AA..UAAUAUUGGAAUG
SRS052876_LANL_scaffold_43042/2813-2761       UACUU.UUGCAGCCAGAAAAUG..........................................................................................UAC.AUAAU.AAUCAUU...AA.AA..UAAUAUUGGAAUG
SRS015803_WUGC_scaffold_46814/633-685         UACUU.UUGCAGCCAGAAAAUG..........................................................................................UAC.AUAAU.AAUCAUU...AA.AA..UAAUAUUGGAAUG
NZ_KB291273.1/7305-7357                       UACUU.UUGCAGCCGGAAAAUG..........................................................................................UAC.AUAAU.AAUCAUU...AA.AA..UAAUAUUGGAAUG
SRS047113_LANL_scaffold_40316/65-13           UACUU.UUGCAGCCGGAAAAUG..........................................................................................UAC.AUAAU.AAUCAUU...AA.AA..UAAUAUUGGAAUG
BS_KBA_SWE02_21m_10002378/6637-6571           UACUU.UUGCAGCC.............GUCUUACA..........AUAGA................UGUUUGAC.....................................AUAC.AUAAU.AAUCAUU...UA.AA..UAAUAUUGGAAUG
BS_KBA_SWE12_21m_c10257970/316-250            UACUU.UUGCAGCC.............GUCUUACA..........AUAGA................UGUUUGAC.....................................AUAC.AUAAU.AAUCAUU...UA.AA..UAAUAUUGGAAUG
BS_KBA_SWE21_205m_10065151/791-725            UACUU.UUGCAGCC.............GUCUUACA..........AUAGA................UGUUUGAC.....................................AUAC.AUAAU.AAUCAUU...UA.AA..UAAUAUUGGAAUG
BS_KBA_SWE07_21m_c1084691/116-182             UACUU.UUGCAGCC.............GUCUUACA..........AUAGA................UGUUUGAC.....................................AUAC.AUAAU.AAUCAUU...UA.AA..UAAUAUUGGAAUG
NZ_GL872413.1/1146487-1146540                 UAACU.UUGCCGCCGAUUUAAAA.........................................................................................UAC.AUAAU.AAUCAUU...UA.AA..UAAUAUUGGAAUG
SRS013950_C2010154/28-81                      UAACU.UUGCCGCCGAUUUAAAA.........................................................................................UAC.AUAAU.AAUCAUU...UA.AA..UAAUAUUGGAAUG
SRS024381_LANL_scaffold_23096/964-909         UACCU.UUGCCCCCGAUUAAAAAAA.......................................................................................UAC.AUAAU.AAUCAUU...UA.AA..CAAUAUUGGAAUG
SRS064329_C2708069/592-647                    UACCU.UUGCCCCCGAUUUAAAAAA.......................................................................................UAC.AUAAU.AAUCAUU...UA.AA..CAAUAUUGGAAUG
SRS011126_Baylor_scaffold_9375/632-687        UACCU.UUGCCCCCGAUUUAAAAAA.......................................................................................UAC.AUAAU.AAUCAUU...UA.AA..CAAUAUUGGAAUG
SRS013533_PGA_scaffold_2853/34-89             UACCU.UUGCCCCCGAUUUAAAAAA.......................................................................................UAC.AUAAU.AAUCAUU...UA.AA..CAAUAUUGGAAUG
SRS015063_WUGC_scaffold_46448/1494-1549       UACCU.UUGCCCCCGAUUUAAAAAA.......................................................................................UAC.AUAAU.AAUCAUU...UA.AA..CAAUAUUGGAAUG
SRS018665_C3617939/376-431                    UACCU.UUGCCCCCGAUUUAAAAAA.......................................................................................UAC.AUAAU.AAUCAUU...UA.AA..CAAUAUUGGAAUG
SRS018778_C1276842/1257-1202                  UACCU.UUGCCCCCGAUUUAAAAAA.......................................................................................UAC.AUAAU.AAUCAUU...UA.AA..CAAUAUUGGAAUG
SRS019980_Baylor_scaffold_28622/2149-2204     UACCU.UUGCCCCCGAUUUAAAAAA.......................................................................................UAC.AUAAU.AAUCAUU...UA.AA..CAAUAUUGGAAUG
SRS020340_C2796995/244-299                    UACCU.UUGCCCCCGAUUUAAAAAA.......................................................................................UAC.AUAAU.AAUCAUU...UA.AA..CAAUAUUGGAAUG
SRS023964_C2569817/445-390                    UACCU.UUGCCCCCGAUUUAAAAAA.......................................................................................UAC.AUAAU.AAUCAUU...UA.AA..CAAUAUUGGAAUG
SRS049268_C4218766/234-179                    UACCU.UUGCCCCCGAUUUAAAAAA.......................................................................................UAC.AUAAU.AAUCAUU...UA.AA..CAAUAUUGGAAUG
SRS058336_C2129811/202-147                    UACCU.UUGCCCCCGAUUUAAAAAA.......................................................................................UAC.AUAAU.AAUCAUU...UA.AA..CAAUAUUGGAAUG
SRS063215_C2276132/206-151                    UACCU.UUGCCCCCGAUUUAAAAAA.......................................................................................UAC.AUAAU.AAUCAUU...UA.AA..CAAUAUUGGAAUG
NZ_ACLQ01000019.1/321176-321120               UACCU.UUGCCCCCGAUUUAAAAAA.......................................................................................UAC.AUAAU.AAUCAUU...UAAAA..CAAUAUUGGAAUG
SRS053630_C926066/2157-2212                   UACCU.UUGCCCCCGAUUUAAAAAA.......................................................................................UAC.AUAAU.AAUCAUU...UA.AA..CAAUAUUGGAAUG
Tongue_dor_WUGI_scaffold_5146/1830-1885       UACCU.UUGCCCCCGAUUUAAAAAA.......................................................................................UAC.AUAAU.AAUCAUU...UA.AA..CAAUAUUGGAAUG
SRS012285_Baylor_scaffold_29593/360-415       UACCU.UUGCCCCCGAUUUAAAAAA.......................................................................................UAC.AUAAU.AAUCAUU...UA.AA..CAAUAUUGGAAUG
SRS014888_C3089015/58-3                       UACCU.UUGCCCCCGAUUUAAAAAA.......................................................................................UAC.AUAAU.AAUCAUU...UA.AA..CAAUAUUGGAAUG
SRS018357_C3820809/107-162                    UACCU.UUGCCCCCGAUUUAAAAAA.......................................................................................UAC.AUAAU.AAUCAUU...UA.AA..CAAUAUUGGAAUG
SRS018739_C3515427/340-285                    UACCU.UUGCCCCCGAUUUAAAAAA.......................................................................................UAC.AUAAU.AAUCAUU...UA.AA..CAAUAUUGGAAUG
SRS019327_C2770117/716-771                    UACCU.UUGCCCCCGAUUUAAAAAA.......................................................................................UAC.AUAAU.AAUCAUU...UA.AA..CAAUAUUGGAAUG
SRS020226_Baylor_scaffold_48761/121-176       UACCU.UUGCCCCCGAUUUAAAAAA.......................................................................................UAC.AUAAU.AAUCAUU...UA.AA..CAAUAUUGGAAUG
SRS021477_Baylor_scaffold_53832/3224-3169     UACCU.UUGCCCCCGAUUUAAAAAA.......................................................................................UAC.AUAAU.AAUCAUU...UA.AA..CAAUAUUGGAAUG
SRS024138_Baylor_scaffold_48685/5719-5664     UACCU.UUGCCCCCGAUUUAAAAAA.......................................................................................UAC.AUAAU.AAUCAUU...UA.AA..CAAUAUUGGAAUG
SRS049389_C4680666/115-170                    UACCU.UUGCCCCCGAUUUAAAAAA.......................................................................................UAC.AUAAU.AAUCAUU...UA.AA..CAAUAUUGGAAUG
SRS062544_C3032576/2729-2674                  UACCU.UUGCCCCCGAUUUAAAAAA.......................................................................................UAC.AUAAU.AAUCAUU...UA.AA..CAAUAUUGGAAUG
SRS016541_Baylor_scaffold_10002/8245-8190     UACCU.UUGCCCCCGAUUUAAAAAA.......................................................................................UAC.AUAAU.AAUCAUU...UA.AA..CAAUAUUGGAAUG
SRS018439_C2379934/315-259                    UACCU.UUGCCCCCGAUUUAAAAAA.......................................................................................UAC.AUAAU.AAUCAUU...AUAAA..CAAUAUUGGAAUG
SRS011255_Baylor_scaffold_57867/143-199       UACCU.UUGCCCCCGAUUUAAAAAA.......................................................................................UAC.AUAAU.AAUCAUU...UUAAA..CAAUAUUGGAAUG
SRS013949_C3427567/63-7                       UACCU.UUGCCCCCGAUUUAAAAAA.......................................................................................UAC.AUAAU.AAUCAUU...UUAAA..CAAUAUUGGAAUG
SRS015215_C2602102/1914-1970                  UACCU.UUGCCCCCGAUUUAAAAAA.......................................................................................UAC.AUAAU.AAUCAUU...UUAAA..CAAUAUUGGAAUG
SRS015797_WUGC_scaffold_40800/3734-3678       UACCU.UUGCCCCCGAUUUAAAAAA.......................................................................................UAC.AUAAU.AAUCAUU...UUAAA..CAAUAUUGGAAUG
SRS016575_Baylor_scaffold_62429/468-412       UACCU.UUGCCCCCGAUUUAAAAAA.......................................................................................UAC.AUAAU.AAUCAUU...UUAAA..CAAUAUUGGAAUG
SRS021960_Baylor_scaffold_32080/1206-1262     UACCU.UUGCCCCCGAUUUAAAAAA.......................................................................................UAC.AUAAU.AAUCAUU...UUAAA..CAAUAUUGGAAUG
SRS052604_C1741226/192-248                    UACCU.UUGCCCCCGAUUUAAAAAA.......................................................................................UAC.AUAAU.AAUCAUU...UUAAA..CAAUAUUGGAAUG
SRS075406_C835402/1492-1548                   UACCU.UUGCCCCCGAUUUAAAAAA.......................................................................................UAC.AUAAU.AAUCAUU...UUAAA..CAAUAUUGGAAUG
SRS015044_C2954296/71-14                      UACCU.UUGCCCCCGAUUUAAAAAAA......................................................................................UAC.AUAAU.AAUCAUU...UUAAA..CAAUAUUGGAAUG
SRS063999_LANL_scaffold_69744/714-657         UACCU.UUGCCCCCGAUUUAAAAAAA......................................................................................UAC.AUAAU.AAUCAUU...UUAAA..CAAUAUUGGAAUG
SRS018443_C3761441/440-496                    UACCU.UUGCCCCCGAUUUAAAAAA.......................................................................................UAC.AUAAU.AAUCAUU...UUAAA..CAAUAUUGGAAUG
SRS011098_Baylor_scaffold_47355/447-391       UACCU.UUGCCCCCGAUUUAAAAAA.......................................................................................UAC.AUAAU.AAUCAUU...UUAAA..CAAUAUUGGAAUG
SRS013252_Baylor_scaffold_570/3369-3313       UACCU.UUGCCCCCGAUUUAAAAAA.......................................................................................UAC.AUAAU.AAUCAUU...UUAAA..CAAUAUUGGAAUG
SRS014894_WUGC_scaffold_44021/2091-2147       UACCU.UUGCCCCCGAUUUAAAAAA.......................................................................................UAC.AUAAU.AAUCAUU...UUAAA..CAAUAUUGGAAUG
SRS015278_WUGC_scaffold_55991/313-257         UACCU.UUGCCCCCGAUUUAAAAAA.......................................................................................UAC.AUAAU.AAUCAUU...UUAAA..CAAUAUUGGAAUG
SRS016043_WUGC_scaffold_15210/52-108          UACCU.UUGCCCCCGAUUUAAAAAA.......................................................................................UAC.AUAAU.AAUCAUU...UUAAA..CAAUAUUGGAAUG
SRS017025_C1711249/439-495                    UACCU.UUGCCCCCGAUUUAAAAAA.......................................................................................UAC.AUAAU.AAUCAUU...UUAAA..CAAUAUUGGAAUG
SRS022725_LANL_scaffold_39329/181-125         UACCU.UUGCCCCCGAUUUAAAAAA.......................................................................................UAC.AUAAU.AAUCAUU...UUAAA..CAAUAUUGGAAUG
SRS056622_C2506152/456-400                    UACCU.UUGCCCCCGAUUUAAAAAA.......................................................................................UAC.AUAAU.AAUCAUU...UUAAA..CAAUAUUGGAAUG
SRS014578_WUGC_scaffold_10366/9436-9493       UACCU.UUGCCCCCGAUUUAAAAAAA......................................................................................UAC.AUAAU.AAUCAUU...UUAAA..CAAUAUUGGAAUG
SRS019225_WUGC_scaffold_3776/18738-18795      UACCU.UUGCCCCCGAUUUAAAAAAA......................................................................................UAC.AUAAU.AAUCAUU...UUAAA..CAAUAUUGGAAUG
SRS053917_LANL_scaffold_17810/480-536         UACCU.UUGCCCCCGAUUUAAAAAA.......................................................................................UAC.AUAAU.AAUCAUU...UUAAA..CAAUAUUGGAAUG
SRS014476_WUGC_scaffold_21840/108-161         UACCU.UUGCCCCCGAUUUUAAAA........................................................................................UAC.AUAAU.AAUCAU....UA.AA..UAAUAUUGGAAUG
SRS015278_WUGC_scaffold_27115/448-395         UACCU.UUGCCCCCGAUUUUAAAA........................................................................................UAC.AUAAU.AAUCAU....UA.AA..UAAUAUUGGAAUG
SRS019073_C2403742/61-8                       UACCU.UUGCCCCCGAUUUUAAAA........................................................................................UAC.AUAAU.AAUCAU....UA.AA..UAAUAUUGGAAUG
SRS023938_C2280951/621-674                    UACCU.UUGCCCCCGAUUUUAAAA........................................................................................UAC.AUAAU.AAUCAU....UA.AA..UAAUAUUGGAAUG
SRS042984_LANL_scaffold_33434/1845-1792       UACCU.UUGCCCCCGAUUUUAAAA........................................................................................UAC.AUAAU.AAUCAU....UA.AA..UAAUAUUGGAAUG
SRS045197_WUGC_scaffold_57665/563-616         UACCU.UUGCCCCCGAUUUUAAAA........................................................................................UAC.AUAAU.AAUCAU....UA.AA..UAAUAUUGGAAUG
SRS011126_Baylor_scaffold_28444/814-761       UACCU.UUGCCCCCGAUUUUAAAA........................................................................................UAC.AUAAU.AAUCAU....UA.AA..UAAUAUUGGAAUG
SRS011255_C2425047/575-628                    UACCU.UUGCCCCCGAUUUUAAAA........................................................................................UAC.AUAAU.AAUCAU....UA.AA..UAAUAUUGGAAUG
SRS014578_WUGC_scaffold_64330/620-673         UACCU.UUGCCCCCGAUUUUAAAA........................................................................................UAC.AUAAU.AAUCAU....UA.AA..UAAUAUUGGAAUG
SRS015899_C1850213/925-978                    UACCU.UUGCCCCCGAUUUUAAAA........................................................................................UAC.AUAAU.AAUCAU....UA.AA..UAAUAUUGGAAUG
SRS019980_C2969016/61-8                       UACCU.UUGCCCCCGAUUUUAAAA........................................................................................UAC.AUAAU.AAUCAU....UA.AA..UAAUAUUGGAAUG
SRS024144_C1802205/72-125                     UACCU.UUGCCCCCGAUUUUAAAA........................................................................................UAC.AUAAU.AAUCAU....UA.AA..UAAUAUUGGAAUG
SRS043755_WUGC_scaffold_43461/467-414         UACCU.UUGCCCCCGAUUUUAAAA........................................................................................UAC.AUAAU.AAUCAU....UA.AA..UAAUAUUGGAAUG
SRS063932_LANL_scaffold_49231/1550-1603       UACCU.UUGCCCCCGAUUUUAAAA........................................................................................UAC.AUAAU.AAUCAU....UA.AA..UAAUAUUGGAAUG
Buccal_mucosa_LANL_scaffold_38424/493-546     UACCU.UUGCCCCCGAUUUUAAAA........................................................................................UAC.AUAAU.AAUCAU....UA.AA..UAAUAUUGGAAUG
SRS018665_WUGC_scaffold_60069/1584-1530       UAUCU.UUGCCCUCGAUUUUAAAA........................................................................................UAC.AUAAU.AAUCAUU...UA.AA..UAAUAUUGGAAUG
SRS015989_WUGC_scaffold_7147/469-415          UAUCU.UUGCCCCCGAUUUUAAAA........................................................................................UAC.AUAAU.AAUCAUU...UA.AA..UAAUAUUGGAAUG
SRS053917_LANL_scaffold_6591/5942-5996        UAUCU.UUGCCCCCGAUUUUAAAA........................................................................................UAC.AUAAU.AAUCAUU...UA.AA..UAAUAUUGGAAUG
SRS015899_WUGC_scaffold_38801/470-416         UAUCU.UUGCCCCCGAUUUUAAAA........................................................................................UAC.AUAAU.AAUCAUU...UA.AA..UAAUAUUGGAAUG
SRS015158_WUGC_scaffold_8656/470-416          UAUCU.UUGCCCCCGAUUUUAAAA........................................................................................UAC.AUAAU.AAUCAUU...UA.AA..UAAUAUUGGAAUG
SRS045197_WUGC_scaffold_57684/249-197         UAUCU.UUGCCCCCGAUUUAAAA.........................................................................................UAC.AUAAU.AAUCAU....UA.AA..UAAUAUUGGAAUG
SRS016360_Baylor_scaffold_47393/1132-1185     UAUCU.UUGCCCCCGAUUUAAAA.........................................................................................UAC.AUAAU.AAUCAUU...AA.AA..UAAUAUUGGAAUG
SRS014477_C1535248/232-179                    UAUCU.UUGCCCCCGAUUUAAAA.........................................................................................UAC.AUAAU.AAUCAUU...AA.AA..UAAUAUUGGAAUG
CEWR01254345.1/688-738                        UAUCU.UUGCAUCCGAAU..............................................................................................UAC.AUAAU.AAUCAUU...UAAAA.ACAAUAUUGGAAUG
NZ_BARD01000020.1/39213-39259                 UAUCU.UUGCACCCGU................................................................................................UAC.AUAAU.AAUCAUU...UA.AA..UAAUAUUGGAAUG
NZ_JHXV01000017.1/23329-23378                 UAUCU.UUGCACCCGAAU..............................................................................................UAC.AUAAU.AAUCAUU...UAAAA..UAAUAUUGGCAUG
NZ_CP011059.1/4046339-4046387                 UAUAU.UUGCAGCCGAAU..............................................................................................UAC.AUAAU.AAUCAUU...UA.AA..UAAUAUUGGAAUG
NZ_AUAA01000028.1/23283-23330                 UAUCU.UUGCACCCGAAU..............................................................................................UAC.AUAAU.AAUCAU....UA.AA..UAAUAUUGGAAUG
NZ_JPLZ01000006.1/1840-1887                   UAUCU.UUGCACCCGAAU..............................................................................................UAC.AUAAU.AAUCAU....UA.AA..UAAUAUUGGAAUG
NZ_JPLY01000004.1/813621-813669               UAUCU.UUGCACCCGAAU..............................................................................................UAC.AUAAU.AAUCAUU...UA.AA..UAAUAUUGGAAUG
NZ_CP006576.1/2427035-2426987                 UAUAU.UUGCACCCGAAU..............................................................................................UAC.AUAAU.AAUCAUU...UA.AA..UAAUAUUGGAAUG
NZ_LFKT01000009.1/119469-119517               UAUAU.UUGCACCCGAAU..............................................................................................UAC.AUAAU.AAUCAUU...UA.AA..UAAUAUUGGAAUG
NZ_KN050755.1/1438373-1438327                 UACUU.UUGCACCCGU................................................................................................UAC.AUAAU.AAUCAUU...AA.AC..AAAUAUUGGAAUG
NZ_JSYL01000004.1/28177-28223                 UACUU.UUGCACCCAU................................................................................................UAC.AUAAU.AAUCAUU...AA.AA..UAAUAUUGGAAUG
JGI26523J50269_1016856/1306-1260              UACUU.UUGCACCCGU................................................................................................UAC.AUAAU.AAUCAUU...AA.AA..UAAUAUUGGAAUG
NZ_JASZ01000256.1/10759-10805                 UACUU.UUGCACCCGU................................................................................................UAC.AUAAU.AAUCAUU...AA.AA..UAAUAUUGGAAUG
JGI26530J50255_1106976/312-358                UACUU.UUGCACCCGU................................................................................................UAC.AUAAU.AAUCAUU...AA.AA..UAAUAUUGGAAUG
topACOD_contig19283/304-259                   UACUU.UUGCAGCCGU................................................................................................UAC.AUAAU.AAUCAU....UA.AA..UAAUAUUGGAAUG
NZ_JARQ01000003.1/453031-453077               UACUU.UUGCAGCCGU................................................................................................UAC.AUAAU.AAUCAUU...UA.AA..UAAUAUUGGAAUG
3300001197_1001501/9230-9275                  UACUU.UUGCACCCGU................................................................................................UAC.AUAAU.AAUCAU....UA.AA..UAAUAUUGGAAUG
NZ_JSYK01000004.1/52246-52199                 UACUU.UUGCACCCGU................................................................................................UAC.AUAAU.AAUCAUU...UAAAA..UAAUAUUGGAAUG
NZ_AUMT01000001.1/62762-62807                 UACUU.UUGCACCCGU................................................................................................UAC.AUAAU.AAUCAU....UA.AA..CAAUAUUGGAAUG
NZ_JPRJ01000010.1/67169-67214                 UACUU.UUGCACCCGU................................................................................................UAC.AUAAU.AAUCAU....UA.AA..CAAUAUUGGAAUG
07_22_INULIN_DNA_scaffold18418_31/14224-14179 UACUU.UUGCACCCGU................................................................................................UAC.AUAAU.AAUCAU....UA.AA..CAAUAUUGGAAUG
NC_013062.1/480533-480488                     UACUU.UUGCACCCGU................................................................................................UAC.AUAAU.AAUCAU....UA.AA..CAAUAUUGGAAUG
NZ_JPRP01000005.1/14172-14217                 UACUU.UUGCACCCGU................................................................................................UAC.AUAAU.AAUCAU....UA.AA..CAAUAUUGGAAUG
APMI01051208.1/1050-1005                      UACUU.UUGCACCCGU................................................................................................UAC.AUAAU.AAUCAU....UA.AA..CAAUAUUGGAAUG
NZ_JPRO01000006.1/65330-65285                 UAAUU.UUGCAGCCGU................................................................................................UAC.AUAAU.AAUCAU....UA.AA..CAAUAUUGGAAUG
2200753365/6123-6078                          UAAUU.UUGCAGCCGU................................................................................................UAC.AUAAU.AAUCAU....UA.AA..CAAUAUUGGAAUG
NZ_JWTA01000021.1/33380-33335                 UAAUU.UUGCAGCCGU................................................................................................UAC.AUAAU.AAUCAU....UA.AA..CAAUAUUGGAAUG
NZ_JUGT01000011.1/37505-37460                 UAAUU.UUGCAGCCGU................................................................................................UAC.AUAAU.AAUCAU....UA.AA..CAAUAUUGGAAUG
NZ_JUGI01000017.1/175541-175496               UAAUU.UUGCACCCGU................................................................................................UAC.AUAAU.AAUCAU....UA.AA..CAAUAUUGGAAUG
NZ_JUHD01000005.1/223343-223388               UAAUU.UUGCACCCGU................................................................................................UAC.AUAAU.AAUCAU....UA.AA..CAAUAUUGGAAUG
NZ_CCAV010000003.1/217492-217537              UAAUU.UUGCACCCGU................................................................................................UAC.AUAAU.AAUCAU....UA.AA..CAAUAUUGGAAUG
NZ_LFNE01000002.1/313537-313582               UAAUU.UUGCACCCGU................................................................................................UAC.AUAAU.AAUCAU....UA.AA..CAAUAUUGGAAUG
NZ_LFND01000006.1/295584-295539               UAAUU.UUGCACCCGU................................................................................................UAC.AUAAU.AAUCAU....UA.AA..CAAUAUUGGAAUG
NZ_GL379781.1/3418094-3418049                 UAAUU.UUGCACCCGU................................................................................................UAC.AUAAU.AAUCAU....UA.AA..CAAUAUUGGAAUG
NZ_KN549099.1/1525773-1525728                 UAAUU.UUGCACCCGU................................................................................................UAC.AUAAU.AAUCAU....UA.AA..CAAUAUUGGAAUG
NZ_KI535291.1/490120-490165                   UAAUU.UUGCACCCGU................................................................................................UAC.AUAAU.AAUCAU....UA.AA..CAAUAUUGGAAUG
NZ_JPRH01000003.1/437436-437481               UAAUU.UUGCACCCGU................................................................................................UAC.AUAAU.AAUCAU....UA.AA..CAAUAUUGGAAUG
NZ_JPRN01000005.1/444957-444912               UAAUU.UUGCACCCGU................................................................................................UAC.AUAAU.AAUCAU....UA.AA..CAAUAUUGGAAUG
NZ_JUGX01000001.1/451596-451551               UAAUU.UUGCACCCGU................................................................................................UAC.AUAAU.AAUCAU....UA.AA..CAAUAUUGGAAUG
JGI24741J21665_1003225/547-592                UAAUU.UUGCACCCGU................................................................................................UAC.AUAAU.AAUCAU....UA.AA..CAAUAUUGGAAUG
SwRhRL2b_contig_2736501/126-81                UAAUU.UUGCACCCGU................................................................................................UAC.AUAAU.AAUCAU....UA.AA..CAAUAUUGGAAUG
NZ_JUGN01000014.1/542127-542082               UAAUU.UUGCACCCGU................................................................................................UAC.AUAAU.AAUCAU....UA.AA..CAAUAUUGGAAUG
NZ_JUGO01000011.1/158290-158335               UAAUU.UUGCACCCGU................................................................................................UAC.AUAAU.AAUCAU....UA.AA..CAAUAUUGGAAUG
NZ_LAZY01000038.1/61237-61192                 UAAUU.UUGCACCCGU................................................................................................UAC.AUAAU.AAUCAU....UA.AA..CAAUAUUGGAAUG
NZ_LFNF01000003.1/556712-556757               UAAUU.UUGCACCCGU................................................................................................UAC.AUAAU.AAUCAU....UA.AA..CAAUAUUGGAAUG
NZ_JPEQ01000008.1/148879-148834               UAAUU.UUGCACCCGU................................................................................................UAC.AUAAU.AAUCAU....UA.AA..CAAUAUUGGAAUG
NZ_KN549083.1/153277-153322                   UAAUU.UUGCACCCGU................................................................................................UAC.AUAAU.AAUCAU....UA.AA..CAAUAUUGGAAUG
NZ_AP014624.1/1694760-1694805                 UAAUU.UUGCACCCGU................................................................................................UAC.AUAAU.AAUCAU....UA.AA..CAAUAUUGGAAUG
NZ_CP009928.1/3037125-3037170                 UAAUU.UUGCACCCGU................................................................................................UAC.AUAAU.AAUCAU....UA.AA..CAAUAUUGGAAUG
NZ_JPRI01000002.1/96400-96355                 UAAUU.UUGCACCCGU................................................................................................UAC.AUAAU.AAUCAU....UA.AA..CAAUAUUGGAAUG
NZ_JQJM01000004.1/231770-231815               UAAUU.UUGCACCCGU................................................................................................UAC.AUAAU.AAUCAU....UA.AA..CAAUAUUGGAAUG
JGI24735J21928_10576231/306-261               UAAUU.UUGCACCCGU................................................................................................UAC.AUAAU.AAUCAU....UA.AA..CAAUAUUGGAAUG
SRS050628_LANL_scaffold_18598/464-518         UACCU.UUGCCCCGAUUUAAAAAA........................................................................................UAC.AUAAU.AAUCAUU...UA.AA..CAAUAUUGGAAUG
SRS023595_C6923925/62-7                       UACCU.UUGCCCCGAUUUAAAAAA........................................................................................UAC.AUAAU.AAUCAUU...UUAAA..CAAUAUUGGAAUG
JGI26529J51215_1088893/319-271                UAUCU.UUGCACCCGAAU..............................................................................................UAC.AUAAU.AAUUAUU...AA.AA..CAAUAUUGGAAUG
JGI26530J50255_1057323/544-496                UAUCU.UUGCACCCGAAU..............................................................................................UAC.AUAAU.AAUUAUU...AA.AA..CAAUAUUGGAAUG
JGI25921J50272_10550746/155-89                UACAU.UUGCACCC.............GAAUAGAGA.........AAA.................UCUUUAUUC.....................................AUAC.AUAAU.AAUCAUU...UA.AA..UAAUAUUGGAAUG
SRS011243_Baylor_scaffold_47946/2597-2550     UACAU.UUGCACCCUCA...............................................................................................UAC.AUAAU.AAUCAUU...UA.AA..UAAUAUUGGAAUG
SRS013164_Baylor_scaffold_59591/4089-4042     UACAU.UUGCACCCUCA...............................................................................................UAC.AUAAU.AAUCAUU...UA.AA..UAAUAUUGGAAUG
SRS014124_WUGC_scaffold_51556/1480-1433       UACAU.UUGCACCCUCA...............................................................................................UAC.AUAAU.AAUCAUU...UA.AA..UAAUAUUGGAAUG
SRS015060_C1545315/15-62                      UACAU.UUGCACCCUCA...............................................................................................UAC.AUAAU.AAUCAUU...UA.AA..UAAUAUUGGAAUG
SRS015434_C5634447/55-8                       UACAU.UUGCACCCUCA...............................................................................................UAC.AUAAU.AAUCAUU...UA.AA..UAAUAUUGGAAUG
SRS015762_C3672449/55-8                       UACAU.UUGCACCCUCA...............................................................................................UAC.AUAAU.AAUCAUU...UA.AA..UAAUAUUGGAAUG
SRS015803_WUGC_scaffold_2285/78-125           UACAU.UUGCACCCUCA...............................................................................................UAC.AUAAU.AAUCAUU...UA.AA..UAAUAUUGGAAUG
SRS016037_C2014584/305-258                    UACAU.UUGCACCCUCA...............................................................................................UAC.AUAAU.AAUCAUU...UA.AA..UAAUAUUGGAAUG
SRS016200_WUGC_scaffold_25492/60-13           UACAU.UUGCACCCUCA...............................................................................................UAC.AUAAU.AAUCAUU...UA.AA..UAAUAUUGGAAUG
SRS016569_C2492960/724-771                    UACAU.UUGCACCCUCA...............................................................................................UAC.AUAAU.AAUCAUU...UA.AA..UAAUAUUGGAAUG
SRS018357_Baylor_scaffold_29493/767-720       UACAU.UUGCACCCUCA...............................................................................................UAC.AUAAU.AAUCAUU...UA.AA..UAAUAUUGGAAUG
SRS019045_C2658954/176-223                    UACAU.UUGCACCCUCA...............................................................................................UAC.AUAAU.AAUCAUU...UA.AA..UAAUAUUGGAAUG
SRS019587_C1053840/327-280                    UACAU.UUGCACCCUCA...............................................................................................UAC.AUAAU.AAUCAUU...UA.AA..UAAUAUUGGAAUG
SRS021496_Baylor_scaffold_63711/53-100        UACAU.UUGCACCCUCA...............................................................................................UAC.AUAAU.AAUCAUU...UA.AA..UAAUAUUGGAAUG
SRS022149_C2781104/1-48                       UACAU.UUGCACCCUCA...............................................................................................UAC.AUAAU.AAUCAUU...UA.AA..UAAUAUUGGAAUG
SRS023557_C1767695/247-200                    UACAU.UUGCACCCUCA...............................................................................................UAC.AUAAU.AAUCAUU...UA.AA..UAAUAUUGGAAUG
SRS042910_C5602692/383-336                    UACAU.UUGCACCCUCA...............................................................................................UAC.AUAAU.AAUCAUU...UA.AA..UAAUAUUGGAAUG
SRS044373_C2907430/742-695                    UACAU.UUGCACCCUCA...............................................................................................UAC.AUAAU.AAUCAUU...UA.AA..UAAUAUUGGAAUG
SRS048791_C3091469/313-266                    UACAU.UUGCACCCUCA...............................................................................................UAC.AUAAU.AAUCAUU...UA.AA..UAAUAUUGGAAUG
SRS051244_LANL_scaffold_30757/464-511         UACAU.UUGCACCCUCA...............................................................................................UAC.AUAAU.AAUCAUU...UA.AA..UAAUAUUGGAAUG
SRS057692_LANL_scaffold_6218/21-68            UACAU.UUGCACCCUCA...............................................................................................UAC.AUAAU.AAUCAUU...UA.AA..UAAUAUUGGAAUG
SRS058336_C2042484/153-106                    UACAU.UUGCACCCUCA...............................................................................................UAC.AUAAU.AAUCAUU...UA.AA..UAAUAUUGGAAUG
SRS064423_LANL_scaffold_57424/419-466         UACAU.UUGCACCCUCA...............................................................................................UAC.AUAAU.AAUCAUU...UA.AA..UAAUAUUGGAAUG
SRS043422_C2694041/1486-1439                  UACAU.UUGCACCCUCA...............................................................................................UAC.AUAAU.AAUCAUU...UA.AA..UAAUAUUGGAAUG
SRS064329_C2689539/427-380                    UACAU.UUGCACCCUCA...............................................................................................UAC.AUAAU.AAUCAUU...UA.AA..UAAUAUUGGAAUG
SRS012279_Baylor_scaffold_66478/7846-7893     UACAU.UUGCACCCUCA...............................................................................................UAC.AUAAU.AAUCAUU...UA.AA..UAAUAUUGGAAUG
SRS013947_C1568635/15-62                      UACAU.UUGCACCCUCA...............................................................................................UAC.AUAAU.AAUCAUU...UA.AA..UAAUAUUGGAAUG
SRS014573_WUGC_scaffold_22664/73-120          UACAU.UUGCACCCUCA...............................................................................................UAC.AUAAU.AAUCAUU...UA.AA..UAAUAUUGGAAUG
SRS015158_WUGC_scaffold_53335/495-542         UACAU.UUGCACCCUCA...............................................................................................UAC.AUAAU.AAUCAUU...UA.AA..UAAUAUUGGAAUG
SRS015644_WUGC_scaffold_47575/224-271         UACAU.UUGCACCCUCA...............................................................................................UAC.AUAAU.AAUCAUU...UA.AA..UAAUAUUGGAAUG
SRS015797_C2629919/42-89                      UACAU.UUGCACCCUCA...............................................................................................UAC.AUAAU.AAUCAUU...UA.AA..UAAUAUUGGAAUG
SRS016002_C2634626/834-881                    UACAU.UUGCACCCUCA...............................................................................................UAC.AUAAU.AAUCAUU...UA.AA..UAAUAUUGGAAUG
SRS016086_C2525590/620-573                    UACAU.UUGCACCCUCA...............................................................................................UAC.AUAAU.AAUCAUU...UA.AA..UAAUAUUGGAAUG
SRS016225_C3015844/61-14                      UACAU.UUGCACCCUCA...............................................................................................UAC.AUAAU.AAUCAUU...UA.AA..UAAUAUUGGAAUG
SRS018145_Baylor_scaffold_19145/1405-1358     UACAU.UUGCACCCUCA...............................................................................................UAC.AUAAU.AAUCAUU...UA.AA..UAAUAUUGGAAUG
SRS019027_C1962878/130-83                     UACAU.UUGCACCCUCA...............................................................................................UAC.AUAAU.AAUCAUU...UA.AA..UAAUAUUGGAAUG
SRS019122_C5834060/331-378                    UACAU.UUGCACCCUCA...............................................................................................UAC.AUAAU.AAUCAUU...UA.AA..UAAUAUUGGAAUG
SRS019591_WUGC_scaffold_17646/61-14           UACAU.UUGCACCCUCA...............................................................................................UAC.AUAAU.AAUCAUU...UA.AA..UAAUAUUGGAAUG
SRS022083_C1886151/305-258                    UACAU.UUGCACCCUCA...............................................................................................UAC.AUAAU.AAUCAUU...UA.AA..UAAUAUUGGAAUG
SRS022530_LANL_scaffold_2248/50661-50708      UACAU.UUGCACCCUCA...............................................................................................UAC.AUAAU.AAUCAUU...UA.AA..UAAUAUUGGAAUG
SRS024277_LANL_scaffold_38800/331-284         UACAU.UUGCACCCUCA...............................................................................................UAC.AUAAU.AAUCAUU...UA.AA..UAAUAUUGGAAUG
SRS042984_LANL_scaffold_420/1488-1535         UACAU.UUGCACCCUCA...............................................................................................UAC.AUAAU.AAUCAUU...UA.AA..UAAUAUUGGAAUG
SRS047824_C2273016/257-210                    UACAU.UUGCACCCUCA...............................................................................................UAC.AUAAU.AAUCAUU...UA.AA..UAAUAUUGGAAUG
SRS049389_WUGC_scaffold_29036/784-831         UACAU.UUGCACCCUCA...............................................................................................UAC.AUAAU.AAUCAUU...UA.AA..UAAUAUUGGAAUG
SRS057539_LANL_scaffold_61878/651-604         UACAU.UUGCACCCUCA...............................................................................................UAC.AUAAU.AAUCAUU...UA.AA..UAAUAUUGGAAUG
SRS057791_C3560696/282-329                    UACAU.UUGCACCCUCA...............................................................................................UAC.AUAAU.AAUCAUU...UA.AA..UAAUAUUGGAAUG
SRS063288_LANL_scaffold_13079/772-819         UACAU.UUGCACCCUCA...............................................................................................UAC.AUAAU.AAUCAUU...UA.AA..UAAUAUUGGAAUG
SRS065278_C2443864/63-110                     UACAU.UUGCACCCUCA...............................................................................................UAC.AUAAU.AAUCAUU...UA.AA..UAAUAUUGGAAUG
Palatine_Tonsils_LANL_C6176060/63-16          UACAU.UUGCACCCUCA...............................................................................................UAC.AUAAU.AAUCAUU...UA.AA..UAAUAUUGGAAUG
SRS045313_C1321695/55-102                     UACAU.UUGCAGUCUCA...............................................................................................UAC.AUAAU.AAUCAUU...UA.AA..UAAUAUUGGAAUG
SRS018443_C3710842/364-411                    UACAU.UUGCAGUCUCA...............................................................................................UAC.AUAAU.AAUCAUU...UA.AA..UAAUAUUGGAAUG
SRS023538_Baylor_scaffold_34561/542-495       UACAU.UUGCAGUCUCA...............................................................................................UAC.AUAAU.AAUCAUU...UA.AA..UAAUAUUGGAAUG
SRS055401_LANL_scaffold_31063/824-871         UACAU.UUGCAGUCUCA...............................................................................................UAC.AUAAU.AAUCAUU...UA.AA..UAAUAUUGGAAUG
SRS015985_WUGC_scaffold_29053/1071-1024       UACAU.UUGCAGUCUCA...............................................................................................UAC.AUAAU.AAUCAUU...UA.AA..UAAUAUUGGAAUG
SRS011140_C5162271/1086-1039                  UACAU.UUGCAGCCUCA...............................................................................................UAC.AUAAU.AAUCAUU...UA.AA..UAAUAUUGGAAUG
SRS011343_Baylor_scaffold_58822/579-532       UACAU.UUGCAGCCUCA...............................................................................................UAC.AUAAU.AAUCAUU...UA.AA..UAAUAUUGGAAUG
SRS013950_C2176163/1345-1298                  UACAU.UUGCAGCCUCA...............................................................................................UAC.AUAAU.AAUCAUU...UA.AA..UAAUAUUGGAAUG
SRS014894_WUGC_scaffold_48888/400-447         UACAU.UUGCAGCCUCA...............................................................................................UAC.AUAAU.AAUCAUU...UA.AA..UAAUAUUGGAAUG
SRS015278_WUGC_scaffold_56393/212-259         UACAU.UUGCAGCCUCA...............................................................................................UAC.AUAAU.AAUCAUU...UA.AA..UAAUAUUGGAAUG
SRS015470_WUGC_scaffold_46669/449-496         UACAU.UUGCAGCCUCA...............................................................................................UAC.AUAAU.AAUCAUU...UA.AA..UAAUAUUGGAAUG
SRS016043_C2059938/61-14                      UACAU.UUGCAGCCUCA...............................................................................................UAC.AUAAU.AAUCAUU...UA.AA..UAAUAUUGGAAUG
SRS016746_Baylor_scaffold_53508/20-67         UACAU.UUGCAGCCUCA...............................................................................................UAC.AUAAU.AAUCAUU...UA.AA..UAAUAUUGGAAUG
SRS017439_C3749384/21-68                      UACAU.UUGCAGCCUCA...............................................................................................UAC.AUAAU.AAUCAUU...UA.AA..UAAUAUUGGAAUG
SRS017691_C5063285/292-339                    UACAU.UUGCAGCCUCA...............................................................................................UAC.AUAAU.AAUCAUU...UA.AA..UAAUAUUGGAAUG
SRS018394_Baylor_scaffold_1898/472-425        UACAU.UUGCAGCCUCA...............................................................................................UAC.AUAAU.AAUCAUU...UA.AA..UAAUAUUGGAAUG
SRS019128_WUGC_scaffold_19415/88-135          UACAU.UUGCAGCCUCA...............................................................................................UAC.AUAAU.AAUCAUU...UA.AA..UAAUAUUGGAAUG
SRS019906_WUGC_scaffold_36213/53-6            UACAU.UUGCAGCCUCA...............................................................................................UAC.AUAAU.AAUCAUU...UA.AA..UAAUAUUGGAAUG
SRS022536_LANL_scaffold_43917/900-853         UACAU.UUGCAGCCUCA...............................................................................................UAC.AUAAU.AAUCAUU...UA.AA..UAAUAUUGGAAUG
SRS023595_C6958305/381-428                    UACAU.UUGCAGCCUCA...............................................................................................UAC.AUAAU.AAUCAUU...UA.AA..UAAUAUUGGAAUG
SRS024021_Baylor_scaffold_13409/8309-8262     UACAU.UUGCAGCCUCA...............................................................................................UAC.AUAAU.AAUCAUU...UA.AA..UAAUAUUGGAAUG
SRS024447_LANL_scaffold_52352/305-258         UACAU.UUGCAGCCUCA...............................................................................................UAC.AUAAU.AAUCAUU...UA.AA..UAAUAUUGGAAUG
SRS047113_LANL_scaffold_72955/244-291         UACAU.UUGCAGCCUCA...............................................................................................UAC.AUAAU.AAUCAUU...UA.AA..UAAUAUUGGAAUG
SRS047634_LANL_scaffold_135861/561-514        UACAU.UUGCAGCCUCA...............................................................................................UAC.AUAAU.AAUCAUU...UA.AA..UAAUAUUGGAAUG
SRS053584_LANL_scaffold_40362/1914-1867       UACAU.UUGCAGCCUCA...............................................................................................UAC.AUAAU.AAUCAUU...UA.AA..UAAUAUUGGAAUG
SRS058808_LANL_scaffold_50592/215-168         UACAU.UUGCAGCCUCA...............................................................................................UAC.AUAAU.AAUCAUU...UA.AA..UAAUAUUGGAAUG
SRS063932_LANL_scaffold_80836/169-216         UACAU.UUGCAGCCUCA...............................................................................................UAC.AUAAU.AAUCAUU...UA.AA..UAAUAUUGGAAUG
SRS023930_C2188236/1153-1106                  UACAU.UUGCAGCCUCA...............................................................................................UAC.AUAAU.AAUCAUU...UA.AA..UAAUAUUGGAAUG
SRS011126_Baylor_scaffold_69832/338-291       UACAU.UUGCAGCCUCA...............................................................................................UAC.AUAAU.AAUCAUU...UA.AA..UAAUAUUGGAAUG
SRS011152_Baylor_scaffold_54314/364-317       UACAU.UUGCAGCCUCA...............................................................................................UAC.AUAAU.AAUCAUU...UA.AA..UAAUAUUGGAAUG
SRS013252_C3586002/55-8                       UACAU.UUGCAGCCUCA...............................................................................................UAC.AUAAU.AAUCAUU...UA.AA..UAAUAUUGGAAUG
SRS014578_WUGC_scaffold_33113/891-938         UACAU.UUGCAGCCUCA...............................................................................................UAC.AUAAU.AAUCAUU...UA.AA..UAAUAUUGGAAUG
SRS015215_C2492460/441-394                    UACAU.UUGCAGCCUCA...............................................................................................UAC.AUAAU.AAUCAUU...UA.AA..UAAUAUUGGAAUG
SRS015440_C2591831/803-850                    UACAU.UUGCAGCCUCA...............................................................................................UAC.AUAAU.AAUCAUU...UA.AA..UAAUAUUGGAAUG
SRS015574_WUGC_scaffold_74608/333-380         UACAU.UUGCAGCCUCA...............................................................................................UAC.AUAAU.AAUCAUU...UA.AA..UAAUAUUGGAAUG
SRS016331_C3952241/270-317                    UACAU.UUGCAGCCUCA...............................................................................................UAC.AUAAU.AAUCAUU...UA.AA..UAAUAUUGGAAUG
SRS017025_Baylor_scaffold_2897/844-797        UACAU.UUGCAGCCUCA...............................................................................................UAC.AUAAU.AAUCAUU...UA.AA..UAAUAUUGGAAUG
SRS017511_C3486220/49-96                      UACAU.UUGCAGCCUCA...............................................................................................UAC.AUAAU.AAUCAUU...UA.AA..UAAUAUUGGAAUG
SRS017814_C2648955/305-258                    UACAU.UUGCAGCCUCA...............................................................................................UAC.AUAAU.AAUCAUU...UA.AA..UAAUAUUGGAAUG
SRS018971_C748940/283-236                     UACAU.UUGCAGCCUCA...............................................................................................UAC.AUAAU.AAUCAUU...UA.AA..UAAUAUUGGAAUG
SRS019387_C1725966/63-16                      UACAU.UUGCAGCCUCA...............................................................................................UAC.AUAAU.AAUCAUU...UA.AA..UAAUAUUGGAAUG
SRS019980_Baylor_scaffold_58741/1292-1339     UACAU.UUGCAGCCUCA...............................................................................................UAC.AUAAU.AAUCAUU...UA.AA..UAAUAUUGGAAUG
SRS022725_LANL_scaffold_113781/1278-1325      UACAU.UUGCAGCCUCA...............................................................................................UAC.AUAAU.AAUCAUU...UA.AA..UAAUAUUGGAAUG
SRS023964_Baylor_scaffold_44464/2165-2118     UACAU.UUGCAGCCUCA...............................................................................................UAC.AUAAU.AAUCAUU...UA.AA..UAAUAUUGGAAUG
SRS024381_LANL_scaffold_36143/1503-1456       UACAU.UUGCAGCCUCA...............................................................................................UAC.AUAAU.AAUCAUU...UA.AA..UAAUAUUGGAAUG
SRS043755_WUGC_scaffold_39570/517-564         UACAU.UUGCAGCCUCA...............................................................................................UAC.AUAAU.AAUCAUU...UA.AA..UAAUAUUGGAAUG
SRS047265_C1087503/931-884                    UACAU.UUGCAGCCUCA...............................................................................................UAC.AUAAU.AAUCAUU...UA.AA..UAAUAUUGGAAUG
SRS051930_C3123168/372-419                    UACAU.UUGCAGCCUCA...............................................................................................UAC.AUAAU.AAUCAUU...UA.AA..UAAUAUUGGAAUG
SRS054430_LANL_scaffold_24266/1510-1557       UACAU.UUGCAGCCUCA...............................................................................................UAC.AUAAU.AAUCAUU...UA.AA..UAAUAUUGGAAUG
SRS063603_LANL_scaffold_97549/336-289         UACAU.UUGCAGCCUCA...............................................................................................UAC.AUAAU.AAUCAUU...UA.AA..UAAUAUUGGAAUG
SRS063999_LANL_scaffold_80667/1141-1094       UACAU.UUGCAGCCUCA...............................................................................................UAC.AUAAU.AAUCAUU...UA.AA..UAAUAUUGGAAUG
SRS016541_Baylor_scaffold_17430/71-118        UACAU.UUGCAGCCUCA...............................................................................................UAC.AUAAU.AAUCAUU...UA.AA..UAAUAUUGGAAUG
NC_017569.1/1632510-1632464                   UAAAU.UUGCAGCCUCA...............................................................................................UAC.AUAAU.AAUCAU....UA.AA..UAAUAUUGGAAUG
NC_014738.1/675647-675693                     UAAAU.UUGCAGCCUCA...............................................................................................UAC.AUAAU.AAUCAU....UA.AA..UAAUAUUGGAAUG
NZ_CDOE01000080.1/107055-107000               UACAU.UUGCAACCGCAUAUCAUAG.......................................................................................UAC.AUAAU.AAUCAUU...AA.AA..UAAUAUUGGAAUG
NZ_CDOK01000138.1/7933-7987                   UACAU.UUGCAACCGCAUAUCAUAG.......................................................................................UAC.AUAAU.AAUCAU....UA.AA..UAAUAUUGGAAUG
JGI12420J12819_1001506/9008-8962              UACAU.UUGCACCCGCA...............................................................................................UAC.AUAAA.AAUCAU....UA.AA..UAAUAUUGGCAUG
TFO_HY__Contig_14630/7035-6950                UAUCU.UUGCACGC.............UGAUUG.CGCGUCCUUCGAGAGA......CGGAGGAACUGACAAUCA.....................................AUAC.AUAAA.AAUCAUU...UA.AA..UAAUAUUGGAAUG
NC_015945.1/2244219-2244134                   UAUCU.UUGCACGC.............UGAUUGCUUC..UCCU..GAGCAUGUCGA..AGGAACUGA.CAAUCA.....................................AUAC.AUAAA.AAUCAUU...UA.AA..UAAUAUUGGAAUG
JGI11876J14442_10002026/6244-6306             UAUCU.UUGCACGC.............UGAUUG............AAGGA..................CAAUCA.....................................AUAC.AUAAA.AAUCAUU...UA.AA..UAAUAUUGGAAUG
ElkS_mat_CD2A_1000757/3779-3717               UAUCU.UUGCACGC.............UGAUUG............AAGGA..................CAAUCA.....................................AUAC.AUAAA.AAUCAUU...UA.AA..UAAUAUUGGAAUG
CEOE01009065.1/2223-2285                      UAUCU.UUGCACGC.............UGAUUG............AAGGC..................CAAUCA.....................................AUAC.AUAAA.AAUCAUU...UA.AA..UAAUAUUGGAAUG
CEOE01041545.1/1214-1276                      UAUCU.UUGCACGC.............UGAUUG............AAAGC..................CAAUCA.....................................AUAC.AUAAA.AAUCAUU...UA.AA..UAAUAUUGGAAUG
CEQQ01164659.1/411-349                        UAUCU.UUGCACGC.............UGAUUGA...........AGG...................UCAAUCA.....................................AUAC.AUAAA.AAUCAUU...UA.AA..UAAUAUUGGAAUG
CEVF01145327.1/1277-1339                      UAUCU.UUGCACGC.............UGAUUGA...........AGG...................UCAAUCA.....................................AUAC.AUAAA.AAUCAUU...UA.AA..UAAUAUUGGAAUG
CEOS01127385.1/891-953                        UAUCU.UUGCACGC.............UGAUUGA...........AGG...................UCAAUCA.....................................AUAC.AUAAA.AAUCAUU...UA.AA..UAAUAUUGGAAUG
CEQH01250475.1/233-171                        UAUCU.UUGCACGC.............UGAUUGA...........AGG...................UCAAUCA.....................................AUAC.AUAAA.AAUCAUU...UA.AA..UAAUAUUGGAAUG
CETR01116473.1/448-386                        UAUCU.UUGCACGC.............UGAUUGA...........AGG...................UCAAUCA.....................................AUAC.AUAAA.AAUCAUU...UA.AA..UAAUAUUGGAAUG
CEQG01236235.1/299-237                        UAUCU.UUGCACGC.............UGAUUGA...........AGG...................UCAAUCA.....................................AUAC.AUAAA.AAUCAUU...UA.AA..UAAUAUUGGAAUG
NZ_JQNJ01000001.1/2554372-2554309             UAUCU.UUGCGCGC.............UGAUUGA...........AGG...................UCAAUCA.....................................AUAC.AUAAA.AAUCAUU...UAAAU..AAAUAUUGGAAUG
NZ_CP009976.1/2003323-2003261                 UAUAU.UUGCACGC.............UGAUUGA...........AAA...................UCAAUCA....................................UAUAC.AUAAA.AAUCAU....UA.AA..UAAUAUUGGAAUG
NZ_JQCT01000001.1/36796-36858                 UAUAU.UUGCACGC.............UGAUUGA...........AAA...................UCAAUCA....................................UAUAC.AUAAA.AAUCAU....UA.AA..UAAUAUUGGAAUG
NZ_CP009887.1/1991741-1991679                 UAUAU.UUGCACGC.............UGAUUGA...........AAA...................UCAAUCA....................................UAUAC.AUAAA.AAUCAU....UA.AA..UAAUAUUGGAAUG
P_1C_Sed_3_UnCty_1112983/133-197              UAUCU.UUGCGCCC.............UGAUUGA...........GCG...................UCAAUCG....................................GAUAC.AUAAA.AAUCAUU...UACAA..CAAUAUUGGCAUG
SA_S1_NOR08_45m_c10098966/656-592             UAUCU.UUGCGCCC.............UGAUUG............AAAAC..................CAAUCA....................................CGUAC.AUAAA.AAUCAUU...UAAAA..UAAUAUUGGAAUG
NZ_JUHB01000001.1/3425850-3425786             UAUCU.UUGCAUCU.............UGAUUGA...........AAA...................UCAAUCA....................................UAUAC.AUAAA.AAUCAUU...UAAAA..UAAUAUUGGAAUG
NZ_JQMD01000002.1/2791513-2791577             UAUCU.UUGCAGCU.............UGAUUGA...........AAA...................UCAGUCA....................................UAUAC.AUAAA.AAUCAUU...UAAAA..UAAUAUUGGAAUG
CEQH01267320.1/701-637                        UAUAU.UUGCGCCC.............UGAUUG............AAAAA..................CAAUCA....................................CAUAC.AUAAA.AAUCAUU...UAAAA..CAAUAUUGGAAUG
CERX01241151.1/248-184                        UAUAU.UUGCGCCC.............UGAUUG............AAAAA..................CAAUCA....................................CAUAC.AUAAA.AAUCAUU...UAAAA..CAAUAUUGGAAUG
CENJ01132294.1/814-750                        UAUAU.UUGCGCCC.............UGAUUG............AAAAA..................CAAUCA....................................CAUAC.AUAAA.AAUCAUU...UAAAA..CAAUAUUGGAAUG
JGI24723J26617_10000090/7488-7425             UAUAU.UUGCGCCC.............UGAUUG............AAAAA..................CAAUCA....................................CAUAC.AUAAA.AAUCAUU...AA.AC..UAAUAUUGGAAUG
NZ_AUCB01000005.1/34830-34893                 UAUCU.UUGCGCCC.............UGAUUG............AAAAA..................CAAUCA....................................CAUAC.AUAAA.AAUCAUU...AA.AC..CAAUAUUGGAAUG
NZ_KE384290.1/34915-34852                     UAUCU.UUGCGCCC.............UGAUUG............AAAAA..................CAAUCA....................................CAUAC.AUAAA.AAUCAUU...AA.AC..AAAUAUUGGAAUG
KGI_S1_ANT01_95m_c10011027/4052-4115          UAUCU.UUGCGCCC.............UGAUUGA...........AAA...................UCAAUCA....................................AAUAC.AUAAA.AAUCAUU...AA.AC..AAAUAUUGGAAUG
KGI_S2_ANT06_2345m_c1000769/806-743           UAUCU.UUGCGCCC.............UGAUUGA...........AAA...................UCAAUCA....................................AAUAC.AUAAA.AAUCAUU...AA.AC..AAAUAUUGGAAUG
SA_S1_NOR05_45m_c10101907/644-581             UAUCU.UUGCGCCC.............UGAUUGA...........AAA...................UCAAUCA....................................AAUAC.AUAAA.AAUCAUU...AA.AC..AAAUAUUGGAAUG
SA_S2_NOR15_50m_c10610413/126-189             UAUCU.UUGCGCCC.............UGAUUGA...........AAA...................UCAAUCA....................................AAUAC.AUAAA.AAUCAUU...AA.AC..AAAUAUUGGAAUG
KGI_S2_ANT05_2345m_c1051480/342-405           UAUCU.UUGCGCCC.............UGAUUGA...........AAA...................UCAAUCA....................................AAUAC.AUAAA.AAUCAUU...AA.AC..AAAUAUUGGAAUG
KGI_S1_ANT02_95m_c10160552/8-71               UAUCU.UUGCGCCC.............UGAUUGA...........AAA...................UCAAUCA....................................AAUAC.AUAAA.AAUCAUU...AA.AC..AAAUAUUGGAAUG
JGI24025J20009_10098606/246-309               UAUCU.UUGCGCCC.............UGAUUGA...........AAA...................UCAAUCA....................................AAUAC.AUAAA.AAUCAUU...AA.AC..AAAUAUUGGAAUG
KGI_S1_ANT01_95m_c10032764/1919-1982          UAUCU.UUGCGCCC.............UGAUUGA...........AAA...................UCAAUCA....................................AAUAC.AUAAA.AAUCAUU...AA.AC..AAAUAUUGGAAUG
KGI_S1_ANT01_95m_c10238661/453-390            UAUCU.UUGCGCCC.............UGAUUGA...........AAA...................UCAAUCA....................................AAUAC.AUAAA.AAUCAUU...AA.AC..AAAUAUUGGAAUG
TDF_OR_ARG04_113m_c1031286/374-437            UAUCU.UUGCGCCC.............UGAUUGA...........AAA...................UCAAUCA....................................AAUAC.AUAAA.AAUCAUU...AA.AC..AAAUAUUGGAAUG
TDF_MC_ARG01_113m_c1031732/233-170            UAUCU.UUGCGCCC.............UGAUUGA...........AAA...................UCAAUCA....................................AAUAC.AUAAA.AAUCAUU...AA.AC..AAAUAUUGGAAUG
SA_S1_NOR08_45m_c10338978/208-271             UAUCU.UUGCGCCC.............UGAUUGA...........AAA...................UCAAUCA....................................AAUAC.AUAAA.AAUCAUU...AA.AC..AAAUAUUGGAAUG
TDF_MC_ARG02_113m_c1027467/202-265            UAUCU.UUGCGCCC.............UGAUUGA...........AAA...................UCAAUCA....................................AAUAC.AUAAA.AAUCAUU...AA.AC..AAAUAUUGGAAUG
KGI_S1_ANT03_95m_c1036695/376-439             UAUCU.UUGCGCCC.............UGAUUGA...........AAA...................UCAAUCA....................................AAUAC.AUAAA.AAUCAUU...AA.AC..AAAUAUUGGAAUG
KGI_S1_ANT02_95m_c10041159/904-967            UAUCU.UUGCGCCC.............UGAUUGA...........AAA...................UCAAUCA....................................AAUAC.AUAAA.AAUCAUU...AA.AC..AAAUAUUGGAAUG
JGI24023J19991_10153635/471-534               UAUCU.UUGCGCCC.............UGAUUGA...........AAA...................UCAAUCA....................................AAUAC.AUAAA.AAUCAUU...AA.AC..AAAUAUUGGAAUG
KGI_S1_ANT01_95m_c10009658/886-823            UAUCU.UUGCGCCC.............UGAUUGA...........AAA...................UCAAUCA....................................AAUAC.AUAAA.AAUCAUU...AA.AC..AAAUAUUGGAAUG
P_2C_Liq_1_UnCty_1014332/1481-1417            UAUAU.UUGCGCCC.............UGAUUGA...........AAA...................UCAAUCA....................................AAUAC.AUCAA.AAUCAUU...UAAAA..CAAUAUUGGAAUG
PML_READ_00802233/187-251                     UAUAU.UUGCGCCC.............UGAUUGA...........AAA...................UCAAUCA....................................AAUAC.AUCAA.AAUCAUU...UAAAA..CAAUAUUGGAAUG
DelMOSum2011_c10009803/282-218                UAUAU.UUGCGCCC.............UGAUUGA...........AAA...................UCAAUCA....................................AAUAC.AUCAA.AAUCAUU...UAAAA..CAAUAUUGGAAUG
DelMOWin2010_c10595920/80-144                 UAUAU.UUGCGCCC.............UGAUUGA...........AAA...................UCAAUCA....................................AAUAC.AUCAA.AAUCAUU...UAAAA..CAAUAUUGGAAUG
P_2C_Liq_2_UnCty_1013023/1456-1392            UAUAU.UUGCGCCC.............UGAUUGA...........AAA...................UCAAUCA....................................AAUAC.AUCAA.AAUCAUU...UAAAA..CAAUAUUGGAAUG
PML_READ_00935082/13-77                       UAUAU.UUGCGCCC.............UGAUUGA...........AAA...................UCAAUCA....................................AAUAC.AUCAA.AAUCAUU...UAAAA..CAAUAUUGGAAUG
DelMOSum2010_c10010410/322-386                UAUAU.UUGCGCCC.............UGAUUGA...........AAA...................UCAAUCA....................................AAUAC.AUCAA.AAUCAUU...UAAAA..CAAUAUUGGAAUG
NZ_KB907552.1/40646-40709                     UAUCU.UUGCG.CU.............CGAUUGA...........AAA...................UCAAUCA....................................GAUAC.AUAAA.AAUCAUU...UAAAA..CAAUAUUGGAAUG
TDF_MC_ARG02_113m_c1042706/63-126             UAUCU.UUGCG.CU.............CGAUUGA...........AAA...................UCAAUCA....................................GAUAC.AUAAA.AAUCAUU...UAAAA..UAAUAUUGGAAUG
TDF_OR_ARG04_113m_c1023153/698-635            UAUCU.UUGCG.CU.............CGAUUGA...........AAA...................UCAAUCA....................................GAUAC.AUAAA.AAUCAUU...UAAAA..UAAUAUUGGAAUG
TDF_MC_ARG01_113m_c1008162/795-732            UAUCU.UUGCG.CU.............CGAUUGA...........AAA...................UCAAUCA....................................GAUAC.AUAAA.AAUCAUU...UAAAA..UAAUAUUGGAAUG
JGI24024J18818_10072705/731-794               UAUCU.UUGCG.CU.............CGAUUGA...........AAA...................UCAAUCA....................................GAUAC.AUAAA.AAUCAUU...UAAAA..UAAUAUUGGAAUG
TDF_OR_ARG05_123m_c1037339/340-277            UAUCU.UUGCG.CU.............CGAUUGA...........AAA...................UCAAUCA....................................GAUAC.AUAAA.AAUCAUU...UAAAA..UAAUAUUGGAAUG
JGI24723J26617_10002068/2830-2767             UAUCU.UUGCCCCC.............UGAUUGA...........AAA...................UCAAUCA....................................UGUAC.AUAAA.AAUCAUU...AA.AA..UAAUAUUGGAAUG
JGI24723J26617_10248799/233-296               UAUCU.UUGCGCCC.............UGAUUGA...........AAA...................UCAAUCA....................................UGUAC.AUAAA.AAUCAUU...AA.AA..UAAUAUUGGAAUG
CENR01000826.1/4573-4510                      UAUCU.UUGCGCCC.............UGAUUGA...........AAA...................UCAAUCA....................................UGUAC.AUAAA.AAUCAUU...AA.AA..UAAUAUUGGAAUG
JGI24723J26617_10486333/145-82                UAUCU.UUGCGGCC.............UGAUUGA...........AAA...................UCAAUCA....................................UGUAC.AUAAA.AAUCAUU...AA.AG..UAAUAUUGGAAUG
JGI24724J26744_10000006/23136-23073           UAUCU.UUGCGGCC.............UGGUUGA...........AAA...................UCAAUCA....................................UGUAC.AUAAA.AAUCAUU...AA.AA..UAAUAUUGGAAUG
JGI24724J26744_10987649/71-135                UAUCU.UUGCGCUC.............UGAUUGA...........AAA...................UCAAUCA....................................AGUAC.AUAAA.AAUCAUU...AAAAA..CAAUAUUGGAAUG
JGI24723J26617_10013201/2526-2590             UAUCU.UUGCGCCC.............UGAUUGA...........AAA...................UCAAUUA....................................UGUAC.AUAAA.AAUCAUU...UAAAA..CAAUAUUGGAAUG
NC_014472.1/156641-156705                     UAUCU.UUGCGCCC.............UGAUUGA...........AAA...................UCAAUCA....................................AGUAC.AUAAA.AAUCAUU...UAAAA..CAAUAUUGGAAUG
JGI24723J26617_10539426/214-150               UAUCU.UUGCGCCC.............UGAUUGA...........AAA...................UCAAUCA....................................UGUAC.AUAAA.AAUCAUU...UAAAA..CAAUAUUGGAAUG
JGI25321J50212_10002132/13149-13213           UAUCU.UUGCGGCC.............UGAUUGA...........AAA...................UCAAUCA....................................GAUAC.AUAAA.AAUCAUU...UAAAA..CAAUAUUGGAAUG
JGI25321J39296_1282722/90-154                 UAUCU.UUGCGGCC.............UGAUUGA...........AAA...................UCAAUCA....................................GAUAC.AUAAA.AAUCAUU...UAAAA..CAAUAUUGGAAUG
KGI_S1_ANT01_95m_c10067499/739-804            UAUCU.UUGCGGCC.............UGAUUGA...........AAA...................UCAAUCA...................................UAAUAC.AUAAA.AAUCAUU...UAAAA..UAAUAUUGGAAUG
NZ_JHZW01000003.1/2014167-2014232             UAUCU.UUGCGCCC.............UGAUUGA...........AAA...................UCAAUCA...................................UAAUAC.AUAAA.AAUCAUU...UAAAA..UAAUAUUGGAAUG
LAZR01000507.1/2889-2954                      UAUCU.UUGCGCCC.............UGAUUGA...........AAA...................UCAAUCA...................................UAAUAC.AUAAA.AAUCAUU...UAAAA..UAAUAUUGGAAUG
JGI11876J14442_10355929/340-276               UAUCU.UUGCGCCC.............UGAUUGA...........AAA...................UCAAUCG....................................GAUAC.AUAAA.AAUCAUU...UAAAA..UAAUAUUGGAAUG
JGI11876J14442_10036760/2240-2176             UAUCU.UUGCGCCC.............UGAUUGA...........AAG...................UCAAUCG....................................GAUAC.AUAAA.AAUCAUU...UAAAA..CAAUAUUGGAAUG
ElkS_mat_CD6A_1068972/237-173                 UAUCU.UUGCGCCC.............UGAUUGA...........AAG...................UCAAUCG....................................GAUAC.AUAAA.AAUCAUU...UAAAA..CAAUAUUGGAAUG
NZ_LDAS01000001.1/4009227-4009163             UAUCU.UUGCGCCC.............UGAUUGA...........AAA...................UCAAUCG....................................GAUAC.AUAAA.AAUCAUU...UAAAA..CAAUAUUGGAAUG
CEVJ01146598.1/214-150                        UAUAU.UUGCGCCC.............UGAUUGA...........AAA...................UCAAUCG....................................GAUAC.AUAAA.AAUCAUU...UAAAG..CAAUAUUGGCAUG
CETA01166376.1/440-504                        UAUAU.UUGCGCCC.............UGAUUGA...........AAA...................UCAAUCG....................................GAUAC.AUAAA.AAUCAUU...UAAAG..CAAUAUUGGCAUG
CETS01181212.1/283-347                        UAUAU.UUGCGCCC.............UGAUUGA...........AAA...................UCAAUCG....................................GAUAC.AUAAA.AAUCAUU...UAAAG..CAAUAUUGGCAUG
CETB01163303.1/1560-1496                      UAUAU.UUGCGCCC.............UGAUUGA...........AAA...................UCAAUCG....................................GAUAC.AUAAA.AAUCAUU...UAAAG..CAAUAUUGGCAUG
NC_013222.1/3406822-3406886                   UAUCU.UUGCGGCC.............UGAUUGA...........AAA...................UCAAUCG....................................GAUAC.AUAAA.AAUCAUU...UACAA..CAAUAUUGGCAUG
NZ_JQLH01000001.1/3616475-3616539             UACCU.UUGCGGCU.............UGAUUGA...........AAA...................UCAAUCA....................................CGUAC.AUAAA.AAUCAUU...UAAAA..UAAUAUUGGAAUG
SRS018149_C2886978/75-30                      UAUAU.UUGCUGCCG.................................................................................................UAC.AUAAA.AAUCAUU...AA.AA..UAAUAUUGGAAUG
3300000558_10272742/581-647                   UACCU.UUGCAACC.............GAAUUGGG..........AAACA................CCUAAUUC.....................................AUAC.AUAAU.AAUCAUU...UA.AA..UAAUAUUGGAAUG
NZ_JNCA01000025.1/40213-40146                 UAUUU.UUGCAGCC.............GUCUUACA..........AUAAC................UGUCUGAC.....................................AUAC.AUAAA.AAUCAUU...UAAAA..AAAUAUUAGCAUG
NZ_AUDK01000001.1/111173-111240               UACUU.UUGCUGCC.............GUCUUACA..........AUAAC................UGUAAGGC.....................................AUAC.AUAAA.AAUCAUU...UAAAA..AAAUAUUAGCAUG
KGI_S1_ANT02_95m_c10000014/20719-20655        UAUAU.UUGCACCU.............CGAAAG............AUAAG..................CUUUCG....................................AUUAC.AUAAC.AAUCAUU...UACAA..CAAUAUUAGAAUG
CEQG01122965.1/138-206                        UAUAU.UUGCACCC.............GAAUUGGA..........AUAAUA...............UCCAUUUC.....................................AUAC.AUAAU.AAUCAUU...UAAAA..UAAUAUUAGCAUG
PBR_1135713/3768-3704                         UACUU.UUGCACUC.............GAAUAGG...........AAAAA.................CUUAUUC....................................GAUAC.AUAAU.AAUCAU....UA.AA..CAAUAUUAGCAUG
NZ_AUGO01000002.1/155840-155776               UACUU.UUGCACUC.............GAAUAAG...........ACGAA.................CUUAUUC....................................ACUAC.AUAAU.AAUCAU....UA.AA..CAAUAUUAGCAUG
PBDCA2_FISUTAU01D46T8/233-297                 UACCU.UUGCACUC.............GAAUAGG...........AAAAG.................CCUAUUC.....................................CUAC.AUAAU.AAUCAUU...UA.AA..UAAUAUUAGCAUG
SwRhRL2b_contig_129529/1053-1118              UACCU.UUGCACUC.............GAAUAAG...........AAAAA.................CUUAUUC.....................................AUAC.AUAAA.AAUCAUU...UAAAA..UAAUAUUGGCAUG
SwRhRL2b_contig_2550456/642-706               UACCU.UUGCACAC.............GAAUAAG...........AAAAA.................CUUAUUC.....................................AUAC.AUAAU.AAUCAUU...UA.AA..UAAUAUUAGCAUG
JGI26527J51213_1149640/13-79                  UACCU.UUGCACUC.............GAAUAAG...........AAAAA.................CUUAUUC....................................AUUAC.AUAAU.AAUCAUU...UAAAC..AAAUAUUGGCAUG
JGI26529J51215_1006318/1509-1575              UACCU.UUGCACUC.............GAAUAAG...........AAAAA.................CUUAUUC....................................AUUAC.AUAAU.AAUCAUU...UAAAC..AAAUAUUGGCAUG
NZ_JH621247.1/228487-228423                   UACAU.UUGCAGCC.............UUGAAAGA..........AAA..................UCUUUCAA.....................................AUGC.AUAAU.AAUCAUU...UA.AA..UAAUAUUGGAAUG
JGI24724J26744_10001654/4696-4763             UAUUU.UUGCCGCC.............UGAUUACC..........AUAGC................GGUAGUCU.....................................GUAC.AUAAA.AAUCAUU...UAAAU..AAAUAUUGGAAUG
JGI24723J26617_10011881/2756-2690             UAUCU.UUGCCGCU.............UGAUUACCA.........AAG.................UGGUAUUCA.....................................GUAC.AUAAA.AAUCAUU...UU.AA..UAAUAUUGGCAUG
CEPR01003942.1/62986-63052                    UAUCU.UUGCCGCU.............UGAUUACCA.........AAA.................UGGUAUUCA.....................................GUAC.AUAAA.AAUCAUU...UU.AA..UAAUAUUGGCAUG
CERJ01037600.1/198-132                        UAUCU.UUGCCGCU.............UGAUUACCA.........AAA.................UGGUAUUCA.....................................GUAC.AUAAA.AAUCAUU...UU.AA..UAAUAUUGGCAUG
CETR01183773.1/156-222                        UAUCU.UUGCCGCU.............UGAUUACCA.........AAA.................UGGUAUUCA.....................................GUAC.AUAAA.AAUCAUU...UU.AA..UAAUAUUGGCAUG
SI34jun09_100m_1197366/207-141                UAUCU.UUGCGCCC.............UGAUUAUCA.........UAG.................UGGUAAUCU.....................................GUAC.AUAAA.AAUCAUU...AA.AC..UAAUAUUGGCAUG
CERM01080683.1/40389-40455                    UAUCU.UUGCGCCC.............UGAUUAUCA.........UAG.................UGGUAAUCU.....................................GUAC.AUAAA.AAUCAUU...AA.AC..UAAUAUUGGCAUG
DelMOSum2010_c10000067/83929-83995            UAUCU.UUGCGCCC.............UGAUUAUCA.........UAG.................UGGUAAUCU.....................................GUAC.AUAAA.AAUCAUU...AA.AC..UAAUAUUGGCAUG
SI34jun09_10m_1052143/402-336                 UAUCU.UUGCGCCC.............UGAUUAUCA.........UAG.................UGGUAAUCU.....................................GUAC.AUAAA.AAUCAUU...AA.AC..UAAUAUUGGCAUG
JGI20154J14316_10000666/10629-10563           UAUCU.UUGCGCCC.............UGAUUAUCA.........UAG.................UGGUAAUCU.....................................GUAC.AUAAA.AAUCAUU...AA.AC..UAAUAUUGGCAUG
DelMOSum2011_c10001660/6855-6921              UAUCU.UUGCGCCC.............UGAUUAUCA.........UAG.................UGGUAAUCU.....................................GUAC.AUAAA.AAUCAUU...AA.AC..UAAUAUUGGCAUG
CESJ01250408.1/408-474                        UAUCU.UUGCCGCC.............UGAUUAUCA.........UAG.................UGGUAAUCU.....................................GUAC.AUAAA.AAUCAUU...AA.AC..UAAUAUUGGCAUG
SI39nov09_120m_c1053170/111-177               UAUAU.UUGCCGCC.............UGAUUACCA.........UAG.................UGGUAAUCU.....................................GUAC.AUAAA.AAUCAUU...AA.AC..UAAUAUUGGCAUG
CEWR01159061.1/91-25                          UAUAU.UUGCCGCC.............UGAUUACC..........AUAGC................GGUAAUCU.....................................GUAC.AUAAA.AAUCAUU...AA.AC..CAAUAUUGGCAUG
CESM01110142.1/653-720                        UAUAU.UUGCCGCC.............UGAUUACCA.........AAG.................UGGUAGUCU.....................................GUAC.AUAAA.AAUCAUU...UAAAA..UAAUAUUGGCAUG
SA_S1_NOR08_45m_c10035062/255-321             UAUCU.UUGCGGCC.............UGAUUAUC..........AUAGC................GGUAAUCU.....................................GUAC.AUAAA.AAUCAUU...AA.AC..UAAUAUUGGCAUG
SA_S1_NOR08_45m_c10000452/838-771             UAUCU.UUGCCGCC.............UGAUUAUC..........AUAGC................GGUAAUCU.....................................GUAC.AUAAA.AAUCAUU...UAAAA..UAAUAUUGGCAUG
SA_S2_NOR15_50m_c10000459/223-156             UAUCU.UUGCCGCC.............UGAUUAUC..........AUAGC................GGUAAUCU.....................................GUAC.AUAAA.AAUCAUU...UAAAA..UAAUAUUGGCAUG
SA_S1_NOR05_45m_c10453048/105-172             UAUCU.UUGCCGCC.............UGAUUAUC..........AUAGC................GGUAAUCU.....................................GUAC.AUAAA.AAUCAUU...UAAAA..UAAUAUUGGCAUG
2236876010_0472988/323-256                    UAUAU.UUGCCGCC.............UGAUUACC..........AAAGC................GGUAAUCU.....................................GUAC.AUAAA.AAUCAUU...UAAAA..UAAUAUUGGACAU
JGI20158J14315_10190251/302-369               UAUAU.UUGCCGCC.............UGAUUAUC..........AAAGC................GGUAAUCU.....................................GUAC.AUAAA.AAUCAUU...UAAAA..UAAUAUUGGCAUG
SI34jun09_10m_1034686/415-348                 UAUAU.UUGCCGCC.............UGAUUAUC..........AAAGC................GGUAAUCU.....................................GUAC.AUAAA.AAUCAUU...UAAAA..UAAUAUUGGCAUG
JGI20155J14468_10136840/350-283               UAUAU.UUGCCGCC.............UGAUUAUC..........AAAGC................GGUAAUCU.....................................GUAC.AUAAA.AAUCAUU...UAAAA..UAAUAUUGGCAUG
CESF01030834.1/322-255                        UAUAU.UUGCCGCC.............UGAUUAUC..........AAAGC................GGUAAUCU.....................................GUAC.AUAAA.AAUCAUU...UAAAA..UAAUAUUGGCAUG
DelMOWin2010_c10000940/13266-13333            UAUAU.UUGCCGCC.............UGAUUAUC..........AAAGC................GGUAAUCU.....................................GUAC.AUAAA.AAUCAUU...UAAAA..UAAUAUUGGCAUG
2236876010_0612317/99-31                      UAUAU.UUGCCGCC.............UGAUUACC..........AAAGC................GGUAAUCU.....................................GUAC.AUAAAAAAUCAUU...UAAAA..UAAUAUUGGCAUG
2236876009_226267/99-166                      UAUAU.UUGCCGCC.............UGAUUACC..........AAAGC................GGUAAUCU.....................................GUAC.AUAAA.AAUCAUU...UAAAA..UAAUAUUGGCAUG
JGI24723J26617_10002855/10915-10980           UAUUU.UUGCAGCC.............UGAUUGCC..........AAAGA................GGUAAUCG......................................UAC.AUAAA.AAUCAUU...UA.AA..UAAUAUUUGCAUG
KVRMV2_105383168/103-169                      UAUCU.UUGCCGCU.............UGAAUACG..........AAAAG................CGUA.UCA.....................................AUAC.AUAAA.AAUCAUU...UAAAU..AAAUAUUGGAAUG
SA_S1_NOR08_45m_c10517261/204-138             UAUCU.UUGCAGCU.............UGAUUACGA.........AAA.................UCGU.AUCA.....................................AUAC.AUAAA.AAUCAUU...UACAA..UAAUAUUAGCAUG
JGI24724J26744_10022380/2421-2353             UAUCU.UUGCAGCU.............UGAAUACG..........AAAAC................CGUAGUCA....................................AGUAC.AUAAA.AAUCAUU...UACAA..UAAUAUUAGCAUG
KVRMV2_100000644/1868-1802                    UAUCU.UUGCAGCU.............UGAAUACG..........AAAAA................CGUA.UCA.....................................AUAC.AUAAA.AAUCAUU...UACAA..CAAUAUUAGCAUG
3300001605_10000882/723-789                   UAUCU.UUGCACAC.............GAAUUAGG..........ACAAG................CUUAAUUC.....................................ACGC.AUAAU.AAUUAUU...UA.AA..CAAUAUUAGCAUG
3300001605_10008345/347-281                   UAUCU.UUGCACAC.............GAAUUAGG..........ACAAG................CUUAAUUC.....................................ACGC.AUAAU.AAUUAUU...UA.AA..CAAUAUUAGCAUG
3300001605_10233542/724-790                   UAUCU.UUGCACAC.............GAAUUAGG..........ACAAG................CUUAAUUC.....................................ACGC.AUAAU.AAUUAUU...UA.AA..CAAUAUUAGCAUG
2210106066/148-89                             UAUCU.UUGCCCCG.............UCGC..............AUAAG....................GCGA.....................................CUAC.AUAAG.AAUCAUU...UAAAU..AAAUAUUGGCAUG
2157111858/47-106                             UAUCU.UUGCCCCG.............UCGC..............AUAAG....................GCGA.....................................CUAC.AUAAG.AAUCAUU...UAAAU..AAAUAUUGGCAUG
JGI25908J49247_10464678/201-146               UAUAU.UUGCAUCG.............UCU...............UUA.......................AGA.....................................CUAC.AUAAU.AAUCAUU...UAAAU..CAAUAUUGGCAUG
JGI25911J50253_10473464/71-126                UAUAU.UUGCAUCG.............UCU...............UUA.......................AGA.....................................CUAC.AUAAU.AAUCAUU...UAAAU..CAAUAUUGGCAUG
M3P_1084921/420-362                           UAUAU.UUGCAUCG.............UCC...............AAAAGA....................GGG.....................................CUAC.AUAAU.AAUCAUU...UAAAA..UAAUAUUUGCAUG
NC_009613.3/1899222-1899287                   UAAUU.UUGCACUC.............GAAUCCG...........AGAAA.................CGGAAUU....................................CAUAC.AUAAA.AAUCAUU...AA.AC..AAAUAUUGGAAUG
#=GC SS_cons                                  :::::.:::::::.:............<<<<<<<<<<<<<<<<<<...........>>>>>>>>>>>>>>>>>>.........<<<<<<<<........>>>>>>>>.::..:::.:::::.:::::::...:::::..:::::::::::..
//
