# Supplementary material for: Discovery of 20 novel ribosomal leader candidates in bacteria and archaea
Source: BMC Microbiol. 2020 May 24;20:130. doi: 10.1186/s12866-020-01823-6 (PMC7247131; doi:10.1186/s12866-020-01823-6)
Supplement: Supplementary file 4 — Additional file 4. Archive of machine-readable alignments for all r-leader motifs that include only nucleotides within the predicted motifs, and do not include any metadata. The alignments are appropriate for tasks such as performing homology searches or re-analysis of our predicted secondary structures. The alignments are stored in Stockholm format. [file 12866_2020_1823_MOESM4_ESM.zip › sto-just-motif/S15-Halobacteria.sto]

# STOCKHOLM 1.0
#=GF ID S15-Halobacteria
#=GF ORIGINAL_MOTIF 191	8698	0	0	refseq	32	euryarch	jeremy	s35_45_55_65S100O5Min3	cmfinder		ethresh=2&nr=0&EVD=null3	end
CETH01443816.1/36475-36410            UAAGGGACAGCGCAACCGCUCAUCCGACAA.GCCGCAC...................................ACUU......................................................GUGUUGC.U.A.GGG.AAGGUGGUAGUGC
CEWR01249401.1/634-569                UAAGGGACAGCGCAACCGCUCAUCCGACAA.GCUACAC...................................ACUU......................................................GUGUUGC.U.A.GGG.AAGGUGGUAGUGC
CESY01224593.1/483-548                UAAGGGACAGCGCAACCGCUCAUCCGACAA.GCUACAC...................................ACUU......................................................GUGUUGC.U.A.GGG.AAGGUGGUAGUGC
CEQN01077410.1/89-24                  UAAGGGACAGCGCAGCCGCUCAUCCGACAA.GCUAUAC...................................AUUU......................................................GUAUUGC.U.A.GGG.AAGGUGGUAGUGC
CEUZ01094134.1/294-359                UAAGGGACAGCGCAGCCGCUCAUCCGACAA.GCUACAC...................................AUUU......................................................GUGUUGC.U.A.GGG.AAGGUGGUAGUGC
CEVQ01090649.1/366-301                UAAGGGACAGCGCAGCCGCUCAUCCGACAA.GCCACAC...................................ACUU......................................................GUGUUGC.U.A.GGG.AAGGUGGUAGUGC
JXWU01104845.1/1-97                   ..GGGAACAGCACGGUCGCAACUCUGACAGUGCCAC......AGUCACGGGCGUGCCG...............CUAU..................................CGGU.CGUCCGUG.CUCGUUACGUGGC.U.C.GGG.AUUGCGAAAGUGU
NC_013158.1/714527-714434             UACGGGAACACACGAUCGCAAAUCUGACGC.GUCGCGCG.GGUGA............................CACUCACCUCAGGCCUCUU................................UCGCCGUGCGCGAC.U.U.GGG.AUUGCGGACGUGU
JXWS01091643.1/837-774                GAUGGAACUGCACGGCCGCAAAUCUGACUC.GUUGG.....................................GUGUUA......................................................CCAAC.U.U.GGG.AUUGCGGAAGUGC
GQKUMWE02J03Y4/278-180                UAGGGAACCACACGGCCGUAGAUCCGACUC.GCCGCUCGCCGGGUGCGUGGC.....................ACCGUUUGUUC.................................GCCACGCUGCCGG.G.GCGGC.U.U.GGG.ACUGCGGUAGUGU
NZ_AFNT02000006.1/58722-58627         ACUGGGAACACACGACCGCAAAUCUGACGC.GUCGCGCA.GGUG.............................UCACAGACACUUUCGGCCUCUUU.............................CGCCGUGCGCGAC.U.U.GGG.AUUGCGGACGUGU
GSLNARP_contig10642/226-286           GUAGGAACAGCACAGCUGCAAAUCCGACUC.GCGUG.....................................CAG.........................................................UGCGC.U.U.GGG.AUUGCGGCAGUGC
GSLNARP_GFPJP1N02I2Z83/234-174        GUGGGAACAGUAUAGCCGCAAAUCUGACUC.GCGUG.....................................UGG.........................................................UGCGC.U.U.GGG.AUUGCGGUAGUGC
SS_3KL_010_SOIL_10126881/211-126      CCGGGAACCGCACGGCCGCAAAUCCGACCU.GUCGAUUCGGGCGCGUCG........................ACU............................................CGACCCGCCCGG.ACGAC.U.U.GGG.AUUGCGGAAGUGC
2140918017-39245/377-279              ACGGGAACCACACGGCCGUAGAUCCGACUC.GCCGCGUCGCCGGGUGCGUGGC.AC.................CGUUU...................................GUCGCCACGCUGCCGG.G..GCGGC.U.U.GGG.ACUGCGGUAGUGU
GSLNAS_contig01475/166-104            GUGGGAACGGCACGGCCGCGAAUCCGACCU.GUCCC.....................................CGUCU.......................................................GGGGC.U.U.GGG.AUCGCGGCAGUGC
APHM01016997.1/513-574                GUAGGGAACGCGCGACCGCAAGUCUGACUC.GCCGG.....................................CUCG........................................................CCGGC.U.U.GGG.AUUGCGGUAGUGC
NZ_BATA01000023.1/18137-18202         UAGGGAACUGCACGGCCGCAUAUCCGACGC.GCCACGC...................................GUUC......................................................GCGUGGC.U.U.GGG.AGUGUGGCAGUGC
GSLNARP_contig03059/263-328           AUGGGAACAGCACAGCCGCAUAUCCGACCU.GCCGCCC...................................GUUC......................................................GGGUGGC.U.U.GGG.AGUGCGGCGGUGC
NZ_ALJD01000003.1/168876-168813       ACGGGAACAGCACGGCCGUAACUCUGACUC.GCCUGU....................................GUUC.......................................................GCAGGC.U.U.GGG.AUUACGGAGGUGC
P_A23_Liq_1_Fmt_1021563/164-234       ACGGGAACAGCACAGCUGCAGAUCCGACGC.GCCG.GGGCG................................CUCU...................................................CGCCCACGGC.U.U.GGG.AAUGUAGCGGUGC
P_A23_Liq_3_Fmt_1005281/131-61        ACGGGAACAGCACAGCUGCAGAUCCGACGC.GCCG.GGGCG................................CUCU...................................................CGCCCACGGC.U.U.GGG.AAUGUAGCGGUGC
P_1C_Liq_3_UnCty_1085606/92-22        ACGGGAACAGCACAGCUGCAGAUCCGACUC.GCCG.GGGC.................................CUCUUC..................................................GCCCGCGGC.U.U.GGG.AAUGUAGCAGUGC
P_1C_Sed_2_UnCty_1004024/2712-2782    ACGGGAACAGCACAGCUGCAGAUCCGACUC.GCCG.GGGC.................................CCUUUC..................................................GCCCGCGGC.U.U.GGG.AAUGUAGCAGUGC
NZ_AOJJ01000049.1/118618-118548       ACGGGAACAGCACAGCUGCAGAUCCGACUC.GCCG.GGGC.................................CCUUUC..................................................GCCCGCGGC.U.U.GGG.AAUGUAGCAGUGC
NZ_JH815329.1/386490-386560           ACGGGAACAGCACAGCUGCAGAUCCGACUC.GCCG.GGGC.................................CCUUUC..................................................GCCCGCGGC.U.U.GGG.AAUGUAGCAGUGC
P_1C_Liq_1_UnCty_1154732/171-241      ACGGGAACAGCACAGCUGCAGAUCCGACUC.GCCG.GGGC.................................CCUUUC..................................................GCCCGCGGC.U.U.GGG.AAUGUAGCAGUGC
P_1C_Liq_1_UnCty_1093462/241-311      ACGGGAACAGCACAGCUGCAGAUCCGACUC.GCCG.GGGC.................................CCUUUC..................................................GCCCGCGGC.U.U.GGG.AAUGUAGCAGUGC
P_A23_Liq_1_Fmt_1001349/3246-3316     ACGGGAACAGCACAGCUGCAGAUCCGACUC.GCCG.GGGC.................................CCUUUC..................................................GCCCGCGGC.U.U.GGG.AAUGUAGCAGUGC
NZ_AOJN01000047.1/134657-134727       ACGGGAACAGCACAGCUGCAGAUCCGACUC.GCCG.GGGC.................................CCUUUC..................................................GCCCGCGGC.U.U.GGG.AAUGUAGCAGUGC
NZ_AOJF01000030.1/133338-133268       ACGGGAACAGCACAGCUGCAGAUCCGACUC.GCCG.GGGC.................................CCUUUC..................................................GCCCGCGGC.U.U.GGG.AAUGUAGCAGUGC
NZ_JNFH02000131.1/4096-4166           ACGGGAACAGCACAGCUGCAGAUCCGACGC.GCCG.GGGU.................................CUUUUC..................................................GCCCACGGC.U.U.GGG.AAUGUAGCAGUGC
P_1C_Liq_1_UnCty_1068401/82-12        ACGGGAACAGCACAGCUGCAGAUCCGACGC.GCCG.GGGU.................................CUUUUC..................................................GCCCACGGC.U.U.GGG.AAUGUAGCAGUGC
NZ_BBJP01000023.1/160344-160414       ACGGGAACAGCACAGCUGCAGAUCCGACGC.GCCG.GGGU.................................CUUUUC..................................................GCCCACGGC.U.U.GGG.AAUGUAGCAGUGC
NZ_AOJH01000076.1/51508-51578         ACGGGAACAGCACAGCUGCAGAUCCGACGC.GCCG.GGGU.................................CUUUUC..................................................GCCCACGGC.U.U.GGG.AAUGUAGCAGUGC
SL_6KL_011_BRINE_1017551/2402-2473    ACGGGAACAGCACAGCUACAGAUCCGACGC.GCCG.GGGC.................................CUCUUUC.................................................GCCCACGGC.U.U.GGG.AAUGUAGCAGUGC
ADL20m3uS_contig00641/3847-3777       ACGGGAACAGCACAGCUGCAGAUCCGACGC.GCCG.GGGC.................................CUCUUC..................................................GCCCACGGC.U.U.GGG.AAUGUAGCAGUGC
SL_6KL_011_BRINE_1076960/86-16        AUGGGAACAGCACAGCUGCGGAUCCGACGC.GCCG.GGGU.................................CUGUUC..................................................GCCCACGGC.U.U.GGG.AACGUAGCAGUGC
SL_6KL_011_BRINE_1017271/2449-2519    AUGGGAACAGCACAGCUGCGGAUCCGACGC.GCCG.GGGU.................................CUAUUC..................................................GCCCACGGC.U.U.GGG.AACGUAGCAGUGC
SL_6KL_011_BRINE_1090146/309-239      AUGGGAACAGCACAGCUGCGGAUCCGACGC.GCCG.GGGC.................................CUCUUC..................................................GCCCACGGC.U.U.GGG.AACGUAGCAGUGC
SL_6KL_011_BRINE_1023965/103-33       GUGGGAACAGCACAGCUGCGGAUCCGACGC.GCCG.GGGC.................................CUGUUC..................................................GCCCACGGC.U.U.GGG.AACGUAGCAGUGC
SL_6KL_011_BRINE_1037136/103-33       ACGGGAACAGCACAGCUGCGGAUCCGACGC.GCCG.GGGC.................................CUGUUC..................................................GCCCACGGC.U.U.GGG.AACGUAGCAGUGC
SL_6KL_011_BRINE_1181093/313-245      ..GGGAACAGCACAGCUGCGGAUCCGACGC.GCCG.GGGC.................................CUGUUC..................................................GCCCACGGC.U.U.GGG.AACGUAGCAGUGC
SL_6KL_011_BRINE_1011159/349-278      GUGGGAACAGCACAGCUACAGAUCCGACGC.GCCG.GGGC.................................UUGUUUC.................................................GCCCACGGC.U.U.GGG.AAUGUAGCAGUGC
SL_5KL_010_SED_10000937/4177-4247     AUGGGAACAGCACAGCUAUAGAUCCGACGC.GCCG.GGGC.................................CUUUUC..................................................GCCCACGGC.U.U.GGG.AAUGUAGCAGUGC
SL_6KL_011_BRINE_1004176/2444-2374    AUGGGAACAGCACAGCUAUAGAUCCGACGC.GCCG.GGGC.................................CUUUUC..................................................GCCCACGGC.U.U.GGG.AAUGUAGCAGUGC
SL_5KL_010_BRINE_10006748/203-133     AUGGGAACAGCACAGCUAUAGAUCCGACGC.GCCG.GGGC.................................CUUUUC..................................................GCCCACGGC.U.U.GGG.AAUGUAGCAGUGC
SL_5KL_010_BRINE_10374007/150-220     AUGGGAACAGCACAGCUAUAGAUCCGACGC.GCCG.GGGC.................................CUUUUC..................................................GCCCACGGC.U.U.GGG.AAUGUAGCAGUGC
SL_4KL_010_BRINE_10048044/170-100     AUGGGAACAGCACAGCUACAGAUCCGACGC.GCCG.GGGC.................................UUUUUC..................................................GCCCACGGC.U.U.GGG.AAUGUAGCAGUGC
P_1C_Liq_3_UnCty_1004643/1043-1114    AUGGGAACAGCACAGCUGCGGAUCCGACGC.GCCGGGG...................................AUUGUUUCGC................................................CCACGGC.U.U.GGG.AACGUAGCAGUGC
P_1C_Liq_1_UnCty_1024121/147-77       AUGGGAACAGCACAGCUGCGGAUCCGACGC.GCCGGGG...................................AUCAGUUGC.................................................CCACGGC.U.U.GGG.AACGUAGCAGUGC
JXWS01080544.1/204-134                AUGGGAACAGCACAGCUGCGGAUCCGACGC.GCCGGGG...................................AUCAGUUGC.................................................CCACGGC.U.U.GGG.AACGUAGCAGUGC
NZ_KN050825.1/8179-8249               ACGGGAACAGCACAGCCGCAGAUCCGACUC.GCCG.GGGU.................................AUUUUC..................................................GCCCGCGGC.U.U.GGG.AAUGUGGCAGUGC
NZ_AOJK01000009.1/96124-96054         ACGGGAACAGCACAGCUGCAGAUCCGACUC.GCCG.GGGC.................................UCUUUC..................................................GCCCGCGGC.U.U.GGG.AAUGUAGCAGUGC
NZ_AOJG01000013.1/3341-3271           AUGGGAACAGCACAGCUGCAGAUCCGACGC.GCCG.GGGU.................................CUUUUC..................................................GCCCGCGGC.U.U.GGG.AAUGUAGCAGUGC
NZ_AOJD01000053.1/79083-79012         ACGGGAACAGCACAGCUGCAGAUCCGACGU.GCCGGGGGC.................................CUGUUC..................................................GCCCGCGGC.U.U.GGG.AAUGUAGCAGUGC
NZ_AOJO01000016.1/18126-18055         ACGGGAACAGCACAGCUGCAGAUCCGACGU.GCCGGGGGC.................................CUGUUC..................................................GCCCGCGGC.U.U.GGG.AAUGUAGCAGUGC
NZ_AOJE01000062.1/16777-16847         ACGGGAACAGCACAGCUGCAGAUCCGACGC.GCCG.GGGC.................................CUUUUC..................................................GCCCACGGC.U.U.GGG.AAUGUAGCAGUGC
NZ_AOJL01000060.1/22697-22767         ACGGGAACAGCACAGCUGCAGAUCCGACGC.GCCG.GGGC.................................CCUUUC..................................................GCCCGCGGC.U.U.GGG.AAUGUAGCAGUGC
NZ_AOJI01000013.1/26726-26797         ACGGGAACAGCACAGCUGCAGAUCCGACGC.GCCGGGGGC.................................CUUUUC..................................................GCCCGCGGC.U.U.GGG.AAUGUAGCAGUGC
P_1C_Sed_2_UnCty_1023573/227-298      ACGGGAACAGCACAGCUGCAGAUCCGACGC.GCCGGGGGC.................................CUCUUC..................................................GCCCGCGGC.U.U.GGG.AAUGUAGCAGUGC
GSLNARP_contig15969/992-921           ACGGGAACAGCACAGCUGCGGAUCCGACGC.GCCG.GGGU.................................UUGUUUU.................................................GCCCACGGC.U.U.GGG.AACGUAGCAGUGC
SL_6KL_011_BRINE_1115284/186-256      ACGGGAACAGCACAGCUGCAAAUCCGACCC.GCCGGGG...................................ACGUUUCGC.................................................CCACGGC.U.U.GGG.AUUGUAGCAGUGC
SL_6KL_011_BRINE_1080748/491-561      GUGGGAACAGCACAGCUGCAGAUCCGACGC.GCCGGGG...................................ACCUUUCGC.................................................CCACGGC.U.U.GGG.AAUGUAGCAGUGC
GSLNARP_GFPJP1N02H805S/330-265        UAGGGAACGGCACAGCCGCAGAUCCGACGC.GCCGUGU...................................GUUU......................................................GCACGGC.U.U.GGG.AAUGCGGCAGUGC
NZ_AEMG01000012.1/19787-19853         UAGGGAACGGCACAGCCGCAAAUCCGACUC.GUCGUGA...................................GAUU......................................................UCACGGC.UCU.GGG.AUUGCGGACGUGC
NZ_JDTH01000002.1/369624-369515       UAGGGAACGGCACAGCCGCAAAUCCGACUC.GUUGCGUGUGUUCGCGGGCACCUGCCC...............GCUCUCUUUCG...........................GGGCAUUUGCCCUCU...UUGCGCAAC.U.U.GGG.AUUGCGGACGUGC
P_1C_Sed_2_UnCty_1119332/170-102      AGGGAACCAGCACGGCCGCAAAUCUGACUC.GCUCGGCG..................................UCGA.....................................................CGUCGGGC.UUC.GAG.AUUGCGGAAGUGC
GSLSAAI_contig12508/55982-55920       CCGGGAAGAACACGGCCGCAAGUCCGACGC.GUCGGC....................................AUC........................................................GCCGAC.U.U.GGG.AUUGCGGAUGUGU
ABOG01057646.1/101-46                 .......ACACACGGCCGCAAGUCCGACAU.GUCGGC....................................GAU........................................................GCCGAC.U.G.GGG.AUUGCGGAUGUGU
ABOG01040231.1/23-85                  UCGGGAAGCACACGGCCGCAAGUCCGACAU.GUCGGC....................................GAU........................................................GCCGAC.U.G.GGG.AUUGCGGAUGUGU
PR_CR_10_Liq_1_inCR_1012431/1250-1312 UCGGGAAGCACACGGCCGCAAGUCCGACAU.GUCGGC....................................GAU........................................................GCCGAC.U.G.GGG.AUUGCGGAUGUGU
GSLSAAI_contig09376/9954-10016        UCGGGAAGCACACGGCCGCAAGUCCGACAU.GUCGGC....................................GAU........................................................GCCGAC.U.G.GGG.AUUGCGGAUGUGU
GSLSAAI_contig12665/1260-1198         UCGGGAAACACACGGCCGCAACUCCGACGC.GUCGGC....................................GCU........................................................GCCGAC.U.U.GGG.AUUGCGGAUGUGU
GSLSAAI_contig00663/9050-8988         GCGGGAAGCACACGGCCGCAACUCCGACGC.GUCGGC....................................GGU........................................................GCCGAC.U.U.GGG.AUUGCGGAUGUGU
GSLSAAI_contig05944/161-223           CCGGGAAGCACACGGCCGCAACUCCGACGC.GUCGGC....................................GGU........................................................GCCGAC.U.U.GGG.AUUGCGGAUGUGU
PR_CR_10_Liq_1_inCR_1198478/83-145    UCGGGAAGCACACGGCCGCAACUCCGACGC.GUCGGC....................................GGU........................................................GCCGAC.U.U.GGG.AUUGCGGAUGUGU
GSLSAAI_contig11173/1195-1133         GCCGGGAAAACACGGCCGCAACUCCGACGU.GUCGGC....................................GCU........................................................GCCGAC.U.U.GGG.AUUGCGGAUGUGU
GSLSAAI_contig11466/1789-1851         CCGGGAAAAACACGGCCGCAACUCCGACGU.GUCGGC....................................GCU........................................................GCCGAC.U.U.GGG.AUUGCGGAUGUGU
NZ_AOLI01000007.1/53069-53009         GGGAAUCCAGCACGGCCGUAAAUCUGACUC.GCCCG.....................................AUU.........................................................UGGGC.U.U.GGG.AUUGCGGUAGUGC
NZ_JPES01000120.1/18134-18194         GGGAAUCCAGCACGGCCGCAAAUCUGACUUCGCCC......................................GUUU.........................................................GGGC.U.U.GGG.AUUGCGGUAGUGC
NZ_AOLD01000018.1/222134-222194       GGGAAUCCAGCACGGCCGCAAAUCUGACUUCGCCC......................................GUUU.........................................................GGGC.U.U.GGG.AUUGCGGUAGUGC
NZ_AOLO01000006.1/119016-119079       GGGAAUCUAGCACGGCCGCAAAUCUGACGU.GCCCGC....................................GUUU.......................................................GCGGGC.U.U.GGG.AUUGCGGUAGUGC
NZ_AOLK01000015.1/258454-258394       GGGAAUCCAGCACGGCCGUAAAUCUGACUC.GCCCA.....................................AUU.........................................................UGGGC.U.U.GGG.AUUGCGGUAGUGC
NZ_AOHU01000091.1/222642-222702       GGGAAUCCAGCACGGCCGCAAAUCUGACUC.GCCCA.....................................GUU.........................................................UGGGC.U.U.GGG.AUUGCGGUAGUGC
NZ_AOLM01000003.1/127653-127593       GGGAAUCCAGCACGGCCGCAAAUCUGACUC.GCCCA.....................................GUU.........................................................UGGGC.U.U.GGG.AUUGCGGUAGUGC
NZ_AOLP01000019.1/71205-71265         GGGAAUCCAGCACGGCCGCAAAUCUGACUC.GCCCG.....................................GUU.........................................................CGGGC.U.U.GGG.AUUGCGGUAGUGC
NZ_AOLG01000012.1/2307-2247           GGGAAUCCAGCACGGCCGCAAAUCUGACUC.GCCCG.....................................GUU.........................................................CGGGC.U.U.GGG.AUUGCGGUAGUGC
NZ_AOLJ01000025.1/12076-12136         GGGAAUCCAGCACGGCCGCAAAUCUGACUC.GCCCG.....................................GUU.........................................................CGGGC.U.U.GGG.AUUGCGGUAGUGC
NZ_LK053000.1/2441666-2441606         GGGAAUCCAGCACGGCCGCAAAUCUGACUC.GCCCG.....................................GUU.........................................................CGGGC.U.U.GGG.AUUGCGGUAGUGC
NZ_CP011947.1/1061334-1061274         GGGAAUCCAGCACGGCCGCAAAUCUGACUC.GCCCG.....................................GUU.........................................................CGGGC.U.U.GGG.AUUGCGGUAGUGC
NZ_AOLN01000018.1/214475-214538       GGGAAUCUAGCACGGCCGCAAAUCUGACUC.GCCCGC....................................GUUU.......................................................GUGGGC.U.U.GGG.AUUGCGGUAGUGC
JXWS01117778.1/479-415                GUAGGAACGGCACAGCCGCAAAUCCGACCU.GCCAC.C...................................GAUU......................................................GUGUGGC.U.U.GGG.AUUGCGGACGUGC
SL_4KL_010_BRINE_10436734/180-109     UCGGGAAGCGCACAGCCGCAAAUCUGACUGUGUCACC.CGA................................UUCG...................................................UCGUGGUGAC.U.C.GAG.AUUGCGGACGUGC
SL_4KL_010_BRINE_10606398/98-13       CUGGGAAGCGCACGGCCGCAAAUCUGACCC.GUCGUCCAGACGGCGAC.........................CCCU............................................GUCGCCGUCUGGACGAC.U.C.GAG.AUUGCGGAAGUGC
GSLNAS_F7I09SK02FQQIZ/461-396         ACGGGAACUGCACGACCGCAAAUCUGACUC.GCCGU.....................................GAAUUUCA....................................................ACGGC.U.U.GGG.AUUGCGGCCGUGU
SS_3KL_010_SOIL_10006438/147-81       GUGGGAACGGCACGGCUGCAAAUCUGACCC.GUCGCGCG..................................GUU......................................................CGCGCGAC.U.C.GAG.AUUGCAGUAGUGC
SS_3KL_010_SOIL_10046089/149-81       GUGGGAACGGCACGGCUGCAAAUCUGACCC.GUCGUGCG..................................GCUU.....................................................CGCACGAC.UCC.GAG.AUUGCAGUAGUGC
NZ_AOIQ01000008.1/125599-125690       UUGGGAAUCGCACGGCCGCAAAUCUGACCC.GUCGCGC.......CUCGCGUCC...................ACCUC.....................................GGGCGUGAUCUAUCUCGCGCGAC.U.C.GAG.AUUGCGGAAGUGC
JXWU01059374.1/232-306                CUGGGAACAGCACAGCCGCAUAUCCGACUUCGUCGCGCAGGC...............................CUCGC.................................................GCCU.CGCGGC.U.U.GGG.AGUGCGGACGUGC
NZ_KK033115.1/376523-376455           GUGGGAACAGCACAGCCGCAAGUCUGACUC.GCCG.GGGC.................................GCUC....................................................GCCCACGGC.U.C.GGG.AUUGCGGCAGUGC
ADL20m3uS_contig11732/2953-3015       CUGGGAACAGCACGGCCGCAAAUCUGACUUUGCCCA.....................................UCG.........................................................UGGGC.UUU.GAG.AUUGCGGAAGUGU
GSLNARP_contig20163/786-851           AGUGGGAACACACGGCCGCAAAUCCGACGC.GCCGCUC...................................GCUU......................................................GAGCAGC.U.U.GGG.AUUGCGGUGGUGU
NZ_KB905379.1/563781-563847           UCGGGAACAGCACGACCGCAAAUCUGACCC.GCCACGC...................................GGUU......................................................GCGUGGC.UUC.GAG.AUUGCGGCCGUGU
NC_013202.1/2042594-2042528           UCGGGAACAGCACGACCGCAAAUCUGACCC.GCCACGC...................................GGUU......................................................GCGUGGC.UUC.GAG.AUUGCGGCCGUGU
P_A23_Liq_1_Fmt_1018204/215-150       AUGGGAACAGCACGACCGCAAAUCUGACUC.GCCGUGG...................................GUUU......................................................CCAUGGC.U.C.GGG.AUUGCGGCCGUGU
NZ_AOLW01000050.1/65561-65496         AUGGGAACAGCACGACCGCAAAUCUGACUC.GCUGUGA...................................AUUU......................................................UCACAGC.U.C.GGG.AUUGCGGCCGUGU
NZ_AOLQ01000067.1/102654-102589       UUGGGAACAGCACGACCGCAAAUCUGACUC.GCUGUGG...................................ACUU......................................................UCACAGC.U.C.GGG.AUUGCGGCCGUGU
NZ_AOLY01000009.1/228112-228047       AUGGGAACAGCACGACCGCAAAUCUGACUC.GCUGUGG...................................ACUU......................................................UCACAGC.U.C.GGG.AUUGCGGCCGUGU
NC_006396.1/1271347-1271412           AUGGGAACAGCACGACCGCAAAUCUGACUC.GCUGUGG...................................ACUU......................................................UCACAGC.U.C.GGG.AUUGCGGCCGUGU
NZ_JXAO01000006.1/33018-33083         AUGGGAACAGCACGACCGCAAAUCUGACUC.GCUGUGG...................................ACUU......................................................UCACAGC.U.C.GGG.AUUGCGGCCGUGU
NZ_AOLS01000008.1/111762-111827       AUGGGAACAGCACGACCGCAAAUCUGACUC.GCUGUGG...................................ACUU......................................................UCACAGC.U.C.GGG.AUUGCGGCCGUGU
NZ_AOLR01000002.1/110713-110778       AUGGGAACAGCACGACCGCAAAUCUGACUC.GCUGUGG...................................ACUU......................................................UCACAGC.U.C.GGG.AUUGCGGCCGUGU
NZ_AOLX01000027.1/130959-130894       ACGGGAACAGCACGACCGCAAAUCUGACUC.GCUAUGG...................................ACUU......................................................UCAUAGC.U.C.GGG.AUUGCGGCCGUGU
P_1C_Sed_2_UnCty_1113621/256-321      UCGGGAACAGCACGACCGCAAAUCUGACAC.GCUGUGG...................................GUUU......................................................CCACAGC.U.U.GAG.AUUGCGGCCGUGU
ADL5mRS1u_GM034OG01ABXFC/278-212      ACGGGAACAGCACGACCGCAAAUCUGACUC.GCCGUCC...................................GUUU......................................................GGGCGGC.UCC.GAG.AUUGCGGCCGUGU
APHM01021510.1/41573-41636            UUGGGAACAGCACGGCCGCAAGUCUGACUC.GCCGU.....................................AUUUUG......................................................ACGGC.U.U.GGG.AUUGCGGAAGUGU
P_A23_Liq_2_Fmt_1000692/6203-6140     UUGGGAACAGCACGGCCGCAAAUCUGACUU.GCCGUC....................................UCUA.......................................................GACGGC.U.U.GGG.AUUGCGGAAGUGU
P_A23_Liq_1_Fmt_1001408/1210-1273     UUGGGAACAGCACGGCCGCAAAUCUGACUU.GCCGUC....................................UCUA.......................................................GACGGC.U.U.GGG.AUUGCGGAAGUGU
GSLNARP_contig28817/4621-4558         CUGGGAACAGCACGGCCGCAAAUCUGACUU.GCCGUC....................................UCUA.......................................................GACGGC.U.U.GGG.AUUGCGGAAGUGU
APHM01021421.1/191186-191123          CUGGGAACAGCACGGCCGCAAAUCUGACUU.GCCGUC....................................UCUA.......................................................GACGGC.U.U.GGG.AUUGCGGAAGUGU
SL_4KL_010_BRINE_10225816/172-88      CUGGGAAGCGCACGGCCGCAAAUCUGACUC.GUCGUCCAC..GCCACC.........................CACUC...........................................GGUGUCGGUCGGGCGAC.U.C.GAG.AUUGCGGAAGUGC
NZ_AOIU01000035.1/133178-133243       GGUGGGAACGCACGACCGCAAAUCUGACUC.GCUGUGC...................................GCUU......................................................GCACAGC.U.C.GGG.AUUGCGGCCGUGU
SL_5KL_010_BRINE_10001052/13389-13455 AGUGGGAACACACGGCCGCAAAUCUGACAUCGCCGUCC...................................GCUU......................................................GGGCGGC.U.U.GGG.AUUGCGGAAGUGU
SL_4KL_010_BRINE_10019393/210-144     AGUGGGAACGCACGGCCGCAAAUCUGACAUCGCCGUCC...................................GCUU......................................................GGACGGC.U.U.GGG.AUUGCGGAAGUGU
SL_6KL_011_BRINE_1125381/228-294      AGUGGGAACGCACGGCCGCAAAUCUGACAUCGCCGUCC...................................GCUU......................................................GGGCGGC.U.U.GGG.AUUGCGGAAGUGU
SL_4KL_010_BRINE_10007098/1494-1429   AGUGGGAACGCACGACCGCAAAUCUGACUC.GCCGUCC...................................GUUU......................................................GGGCGGC.U.U.GGG.AUUGUGGUAGUGU
SL_4KL_010_BRINE_10047307/2075-2140   AACGGGAACGCACGACCGCAAAUCUGACUC.GCCGUCC...................................GCUU......................................................GGGCGGC.U.U.GGG.AUUGUGGGAGUGU
NZ_BBMO01000001.1/1186894-1186960     AGUGGGAACACACGACCGCAAAUCUGACUC.GCCGUCC...................................GAUU......................................................GGGCGGC.UCC.GGG.AUUGCGGACGUGU
GSLNARP_GFPJP1N02JIM46/6-71           GGUGGGAACGCACGACCGCAAAUCUGACUC.GCCGCAC...................................GAUU......................................................GUGCGGC.U.C.GGG.AUUGCGGCCGUGU
SL_4KL_010_BRINE_10142426/703-638     CAUGGGAACGCACGGCCGCAAAUCUGACUC.GUCGUCC...................................ACUU......................................................GGGCGGC.U.C.GGG.AUUGCGGUAGUGU
GSLNAS_F7I09SK02IMHTW/401-336         GGUGGGAACGCACGACCGCAAAUCUGACUC.GUCGCCC...................................GCUU......................................................GGGCGGC.U.C.GGG.AUUGCGGUGGUGU
SL_4KL_010_BRINE_10262119/294-359     GGUGGGAACGCACGACCGCAAAUCUGACUC.GCCGUCU...................................ACUU......................................................GGGCGGC.U.U.GGG.AUUGCGGGAGUGU
SL_4KL_010_BRINE_10060909/1536-1601   GAUGGGAACGCACGACCGCAAAUCUGACUC.GCCGUCU...................................GUUU......................................................GGAUGGC.U.U.GGG.AUUGCGGGAGUGU
SL_6KL_011_BRINE_1008478/2259-2195    GGUGGGAACGCACGGCCGCAAAUCUGACUC.GCCGUCG...................................ACG.......................................................CGACGGC.U.C.GGG.AUUGCGGUAGUGU
APHM01021551.1/1361-1425              UUUGGGAACACACGGCCGCAAAUCUGACUACGCCGCC....................................GAUU.......................................................GGCGGC.U.U.GAG.AUUGCGGUGGUGU
GSLSAAI_GFP0ZZ301BID9D/389-325        GGUGGGAACGCACGGCCGCAACUCUGACAACGCCGCC....................................GAUU.......................................................GGCGGC.U.C.GGG.AUUGCGGUGGUGU
GSLNAS_F7I09SK02H8PXO/23-89           GUGGGAACGGCACGGUCGCAAAUCUGACUC.GCCGCCCG..................................UUC......................................................UGGGUGGC.U.U.GGG.AUUGCGAUAGUGC
GSLNAS_F7I09SK02JLDI6/289-223         GUGGGAACGGCACGGUCGCAAAUCUGACUC.GCUGCCCG..................................GUU......................................................CGGGUGGC.U.U.GGG.AUUGCGAUAGUGC
SL_6KL_011_BRINE_1005455/398-338      GUGGGAACAGCACAGUCGUAACUCUGACUC.GCC.......................................CCGUUGN.......................................................GGC.U.U.GGG.AUUGCGACAGUGC
SL_5KL_010_BRINE_10006403/4853-4793   GUGGGAACAGCACAGUCGUAACUCUGACUC.GCCCA.....................................UGU.........................................................UGGGC.U.U.GGG.AUUGCGAUAGUGC
GRCP39E01BOGZV/496-438                UUGGGAACAGCACAGUCGUAACUCUGACUC.GCCC......................................UCG..........................................................GGGC.U.U.GGG.AUUGCGACAGUGC
P_A23_Liq_1_Fmt_1014328/338-279       GUGGGAACAGCACAGUCGUAACUCUGACUC.GCCU......................................UCAC.........................................................GGGC.U.U.GGG.AUUGCGACAGUGC
APHM01010841.1/1489-1430              GUGGGAACAGCACAGUCGUAACUCUGACUC.GCCC......................................AUAC.........................................................GGGC.U.U.GGG.AUUGCGACAGUGC
P_A23_Liq_3_Fmt_1003525/2170-2229     GUGGGAACAGCACAGUCGUAACUCUGACUC.GCCC......................................ACAC.........................................................GGGC.U.U.GGG.AUUGCGACAGUGC
APHM01021204.1/7840-7781              GUGGGAACAGCACAGUCGUAACUCUGACUC.GCCC......................................ACAC.........................................................GGGC.U.U.GGG.AUUGCGACAGUGC
P_A23_Liq_1_Fmt_1003446/2004-2063     GUGGGAACAGCACAGUCGUAACUCUGACUC.GCCC......................................ACAC.........................................................GGGC.U.U.GGG.AUUGCGACAGUGC
ADL20m3uS_contig11784/13949-14008     AUGGGAACAGCACAGUCGUAACUCUGACUC.GCCC......................................CUCG.........................................................GGGC.U.U.GGG.AUUGCGACAGUGC
ADL20m3uS_contig11574/35601-35542     UUGGGAACAGCACAGUCGUAACUCUGACUC.GCCC......................................CUCG.........................................................GGGC.U.U.GGG.AUUGCGACAGUGC
SL_4KL_010_BRINE_10059133/223-164     AUGGGAACAGCACAGUCGUAACUCUGACUC.GCCC......................................UUCG.........................................................GGGC.U.U.GGG.AUUGCGACAGUGC
SL_6KL_011_BRINE_1000187/3664-3723    GUGGGAACAGCACAGUCGUAACUCUGACUC.GCCC......................................UUCG.........................................................GGGC.U.U.GGG.AUUGCGACAGUGC
ADL5mRS1u_GM034OG02GJ0EH/169-110      GUGGGAACAGCACAGUCGUAACUCUGACUC.GCCC......................................CUCG.........................................................GGGC.U.U.GGG.AUUGCGACAGUGC
P_1C_Sed_2_UnCty_1025083/307-366      GUGGGAACAGCACAGUCGUAACUCUGACUC.GCCC......................................CUCG.........................................................GGGC.U.U.GGG.AUUGCGACAGUGC
SL_4KL_010_BRINE_10300408/236-296     AUGGGAACAGCACAGUCGUAACUCUGACUC.GCCCC.....................................GUU.........................................................GGGGC.U.U.GGG.AUUGCGACAGUGC
SL_4KL_010_BRINE_10350117/300-360     AUGGGAACAGCACAGUCGUAACUCUGACUC.GCCCC.....................................GUU.........................................................GGGGC.U.U.GGG.AUUGCGACAGUGC
SL_4KL_010_BRINE_10637802/76-16       AUGGGAACAGCACAGUCGUAACUCUGACUC.GCCCC.....................................GUU.........................................................GGGGC.U.U.GGG.AUUGCGACAGUGC
SL_4KL_010_BRINE_10714498/107-167     AUGGGAACAGCACAGUCGUAACUCUGACUC.GCCCC.....................................GUU.........................................................GGGGC.U.U.GGG.AUUGCGACAGUGC
SL_5KL_010_BRINE_10197968/189-249     AUGGGAACAGCACAGUCGUAACUCUGACUC.GCCCC.....................................GUU.........................................................GGGGC.U.U.GGG.AUUGCGACAGUGC
SL_4KL_010_BRINE_10023425/3324-3384   AUGGGAACAGCACAGUCGUAACUCUGACUC.GCCCC.....................................GUU.........................................................GGGGC.U.U.GGG.AUUGCGACAGUGC
SL_4KL_010_BRINE_10204576/115-175     AUGGGAACAGCACAGUCGUAACUCUGACUC.GCCCC.....................................GUU.........................................................GGGGC.U.U.GGG.AUUGCGACAGUGC
SL_5KL_010_SED_10041201/980-920       AUGGGAACAGCACAGUCGUAACUCUGACUC.GCCCC.....................................GUU.........................................................GGGGC.U.U.GGG.AUUGCGACAGUGC
SL_6KL_011_BRINE_1114368/262-322      AUGGGAACAGCACAGUCGUAACUCUGACUC.GCCCC.....................................GUU.........................................................GGGGC.U.U.GGG.AUUGCGACAGUGC
SL_4KL_010_BRINE_10020685/82-22       AUGGGAACAGCACAGUCGUAACUCUGACUC.GCCCC.....................................GUU.........................................................GGGGC.U.U.GGG.AUUGCGACAGUGC
SL_6KL_011_BRINE_1011655/284-224      AUGGGAACAGCACAGUCGUAACUCUGACUC.GCCCC.....................................GUU.........................................................GGGGC.U.U.GGG.AUUGCGACAGUGC
SL_5KL_010_BRINE_10209515/284-344     AUGGGAACAGCACAGUCGUAACUCUGACUC.GCCCC.....................................GUU.........................................................GGGGC.U.U.GGG.AUUGCGACAGUGC
SL_6KL_011_BRINE_1001544/2246-2186    AUGGGAACAGCACAGUCGUAACUCUGACUC.GCCCC.....................................GUU.........................................................GGGGC.U.U.GGG.AUUGCGACAGUGC
SL_6KL_011_BRINE_1024707/74-14        AUGGGAACAGCACAGUCGUAACUCUGACUC.GCCCC.....................................GUU.........................................................GGGGC.U.U.GGG.AUUGCGACAGUGC
SL_5KL_010_BRINE_10059954/1069-1129   AUGGGAACAGCACAGUCGUAACUCUGACUC.GCCCC.....................................GUU.........................................................GGGGC.U.U.GGG.AUUGCGACAGUGC
SL_4KL_010_BRINE_10154812/369-309     AUGGGAACAGCACAGUCGUAACUCUGACUC.GCCCC.....................................GUU.........................................................GGGGC.U.U.GGG.AUUGCGACAGUGC
SL_4KL_010_BRINE_10414697/252-312     AUGGGAACAGCACAGUCGUAACUCUGACUC.GCCCC.....................................GUU.........................................................GGGGC.U.U.GGG.AUUGCGACAGUGC
SL_5KL_010_BRINE_10109794/494-434     AUGGGAACAGCACAGUCGUAACUCUGACUC.GCCCC.....................................GUU.........................................................GGGGC.U.U.GGG.AUUGCGACAGUGC
SL_5KL_010_BRINE_10069484/177-117     AUGGGAACAGCACAGUCGUAACUCUGACUC.GCCCC.....................................GUU.........................................................GGGGC.U.U.GGG.AUUGCGACAGUGC
SL_4KL_010_BRINE_10162859/206-146     AUGGGAACAGCACAGUCGUAACUCUGACUC.GCCCC.....................................GUU.........................................................GGGGC.U.U.GGG.AUUGCGACAGUGC
SL_4KL_010_BRINE_10275765/177-117     UUGGGAACAGCACAGUCGUAACUCUGACUC.GCCCC.....................................GUU.........................................................GGGGC.U.U.GGG.AUUGCGACAGUGC
GSLSAAI_GFP0ZZ301EKX2T/305-245        UUGGGAACAGCACAGUCGUAACUCUGACUC.GCCCC.....................................GUU.........................................................GGGGC.U.U.GGG.AUUGCGACAGUGC
SL_4KL_010_BRINE_10097307/214-154     GUGGGAACAGCACAGUCGUAACUCUGACUC.GCCCC.....................................GUU.........................................................GGGGC.U.U.GGG.AUUGCGACAGUGC
SL_4KL_010_BRINE_10048125/2101-2161   GUGGGAACAGCACAGUCGUAACUCUGACUC.GCCCC.....................................GUU.........................................................GGGGC.U.U.GGG.AUUGCGACAGUGC
SL_4KL_010_BRINE_10328064/187-247     GUGGGAACAGCACAGUCGUAACUCUGACUC.GCCCC.....................................GUU.........................................................GGGGC.U.U.GGG.AUUGCGACAGUGC
SL_6KL_011_BRINE_1018831/500-440      GUGGGAACAGCACAGUCGUAACUCUGACUC.GCCCC.....................................GUU.........................................................GGGGC.U.U.GGG.AUUGCGACAGUGC
SL_4KL_010_BRINE_10013651/210-150     GUGGGAACAGCACAGUCGUAACUCUGACUC.GCCCC.....................................GUU.........................................................GGGGC.U.U.GGG.AUUGCGACAGUGC
P_A23_Liq_1_Fmt_1006894/1048-989      AUGGGAACAGCACAGUCGUAACUCUGACUC.GCCC......................................GUUU.........................................................GGGC.U.U.GGG.AUUGCGACAGUGC
P_1C_Liq_3_UnCty_1011064/95-154       CUGGGAACAGCACAGUCGUAACUCUGACUC.GCCC......................................GUUU.........................................................GGGC.U.U.GGG.AUUGCGACAGUGC
P_A23_Liq_2_Fmt_1004041/190-131       GUGGGAACAGCACAGUCGUAACUCUGACUC.GCCC......................................GUCU.........................................................GGGC.U.U.GGG.AUUGCGACAGUGC
APHM01021593.1/13468-13527            GUGGGAACAGCACAGUCGUAACUCUGACUC.GCCC......................................GUCU.........................................................GGGC.U.U.GGG.AUUGCGACAGUGC
P_A23_Liq_1_Fmt_1011742/225-284       GUGGGAACAGCACAGUCGUAACUCUGACUC.GCCC......................................AUCU.........................................................GGGC.U.U.GGG.AUUGCGACAGUGC
P_A23_Liq_3_Fmt_1033915/244-185       GUGGGAACAGCACAGUCGUAACUCUGACUC.GCCC......................................AUCU.........................................................GGGC.U.U.GGG.AUUGCGACAGUGC
SL_5KL_010_BRINE_10002441/7903-7844   GUGGGAACAGCACAGUCGUAACUCUGACUC.GCCC......................................AUCU.........................................................GGGC.U.U.GGG.AUUGCGACAGUGC
P_A23_Liq_1_Fmt_1003155/239-180       GUGGGAACAGCACAGUCGUAACUCUGACUC.GCCC......................................GUUU.........................................................GGGC.U.U.GGG.AUUGCGACAGUGC
NZ_ASGZ01000049.1/3617-3683           ACGGGAACGGCACGGCCGCAAAUCUGACUC.GCCUCGC...................................ACCC......................................................GCGAGGCUU.C.GGG.AUUGCGGAGGUGC
SL_4KL_010_BRINE_10085604/150-84      GUGGGAAUCGCACGGCCGCAAAUCUGACCC.GCCGCCG...................................UUUC......................................................UGGUGGC.UUC.GAG.AUUGCGGCAGUGC
SL_6KL_011_BRINE_1044936/158-90       CUGGGAAGCGCACGGCCGCAAAUCUGACUC.GUCGCC....................................CGAUUCGUU..................................................GGCGAC.U.U.GGG.AUUGCGGAAGUGC
NZ_AOHX01000042.1/103712-103642       GUGGGAAGCGCGCGGCCGCAAAUCCGACUGUGUCAACCG..................................CUGUUU...................................................CGGUUGGC.U.U.GGG.AUUGCGGAAGUGC
NZ_AGFZ01000124.1/17222-17292         GUGGGAAGCGCACGGCCGCAAAUCCGACUC.GUCACCCG..................................UCGCUCU..................................................UGGGUGGC.U.U.GGG.AUUGCGGAAGUGC
SL_5KL_010_BRINE_10055562/160-95      GUGGGAAGCGCACGGCCGCAAAUCUGACCU.GUCGUCG...................................GUUU......................................................UGGCGAC.U.U.GGG.AUUGCGGAAGUGC
SL_5KL_010_BRINE_10106739/525-590     CUGGGAAGCGCACGGCCGCAAAUCUGACCU.GUCGCCG...................................UUUC......................................................UGGCGAC.U.U.GGG.AUUGCGGAAGUGC
SL_5KL_010_BRINE_10001172/12650-12715 AUGGGAACCGCACGGCCGCAAAUCUGACUC.GCCGCCG...................................UUUC......................................................UGGCGGC.U.U.GGG.AUUGCGGAAGUGC
NC_015666.1/2172566-2172639           GUGGGAAGCGCACGGCCGCAAAUCUGACUGCGUCACC....................................GACUGCUAUUCGA..............................................GGUGAC.U.U.GGG.AUUGCGGAAGUGC
SL_6KL_011_BRINE_1235537/113-48       GUGGGAAGCGCACGGCCGCAAAUCUGACUUCGUCACC....................................GAUUG......................................................GGUGAC.U.C.GAG.AUUGCGGAAGUGC
SL_4KL_010_BRINE_10453247/143-76      CUGGGAAGCGCACGGCCGCAAAUCUGACUUCGUCACGC...................................CAAUU.....................................................GCGUGAC.U.C.GGG.AUUGCGGAAGUGC
NZ_AOIC01000118.1/22540-22604         GUGGGAAGCGCACGGCCGCAAAUCUGACUC.GUCACC....................................CUUGC......................................................GGUGAC.U.U.GGG.AUUGCGGAAGUGC
SL_5KL_010_BRINE_10000150/26232-26305 GUGGGAAGCGCACGGCCGCAAAUCUGACUC.GUCACCCGU.................................CGAUUUUC................................................GCGGGUGAC.U.U.GGG.AUUGCGGAAGUGC
SL_8KL_010_SED_10418808/198-125       GUGGGAAGCGCACGGCCGCAAAUCUGACUC.GUCACCCGU.................................CGAUUUUC................................................GCGGGUGAC.U.U.GGG.AUUGCGGAAGUGC
SL_5KL_010_BRINE_10011173/233-168     GUGGGAACCGCACGGCCGCAAAUCUGACUU.GCCAUCG...................................GUUC......................................................UGAUGGC.U.U.GGG.AUUGCGGAAGUGC
SL_4KL_010_BRINE_10233198/160-95      GUGGGAAGCGCACGGCCGCAAAUCUGACUU.GUCAUCC...................................GGUU......................................................GGAUGGC.U.U.GGG.AUUGCGGAAGUGC
NZ_HG315685.1/946456-946386           GUGGGAAGCGCACGGCCGCAAAUCCGACGUUGUCAUCCGG.................................GCUU....................................................UCGGAUGGC.U.U.GGG.AUUGCGGAAGUGC
ADL20m3uS_GLR497S01CYFB9/217-152      AUGGGAACAACACGGCCGCAAAUCUGACUC.GCCGUCC...................................GCUU......................................................GGGCGGC.U.U.GGG.AUUGCGGAAGUGA
2140918017-18446/216-151              AUGGGAACAACACGGCCGCAAAUCUGACUC.GCCGUCC...................................GCUU......................................................GGGCGGC.U.U.GGG.AUUGCGGAAGUGA
SL_8KL_010_SED_10420993/127-192       AUGGGAACAACACGGCCGCAAAUCUGACUC.GCCGUCC...................................GUUC......................................................GGGCGGC.U.U.GGG.AUUGCGGAAGUGA
SL_4KL_010_BRINE_10209625/174-109     AUGGGAACAACACGGCCGCAAAUCUGACUC.GCCGUCC...................................GUUC......................................................GGGCGGC.U.U.GGG.AUUGCGGAAGUGA
SL_4KL_010_BRINE_10009987/1525-1460   GUGGGAACAACACGGCCGCAAAUCUGACUC.GCCGUCC...................................ACAC......................................................GGGCGGC.U.U.GGG.AUUGCGGAAGUGA
SL_6KL_011_BRINE_1000505/8160-8095    GUGGGAACAACACGGCCGCAAAUCUGACUC.GCCGUCC...................................ACUC......................................................GGGCGGC.U.U.GGG.AUUGCGGAAGUGA
SL_6KL_011_BRINE_1064947/350-413      UCGGGAAGCGCACGGCCGCAAAUCCGACGUCGCCGUC....................................GUU........................................................GACGGC.U.U.GGG.AUUGCGGAGGUGC
SL_5KL_010_BRINE_10001414/3775-3841   GUGGGAAGCGCACGGCCGCAAAUCCGACAUCGCUGUCC...................................GCUC......................................................GGACGGC.U.U.GGG.AUUGCGGAAGUGC
SL_4KL_010_BRINE_10410649/75-141      GUGGGAAGCGCACGGCCGCAAAUCUGACAUCGCUGUCC...................................GCUU......................................................GGGCAGC.U.U.GGG.AUUGCGGAAGUGC
NZ_HG315690.1/210551-210620           AUGGGAAGCGCACGGCCGCAAAUCCGACUC.GCCACCC...................................GCUAUUCG..................................................GGGUGGC.U.U.GGG.AUUGCGGAAGUGC
NZ_AOII01000045.1/2929-2999           AUGGGAAGCGCACGGCCGCAAAUCCGACUGCGUCACCC...................................CCUCUUUC..................................................GGGUGAC.U.U.GGG.AUUGCGGAAGUGC
NZ_AOIJ01000082.1/8646-8716           GUGGGAAGCGCACGGCCGCAAAUCCGACUGUGUCACCC...................................ACUCUUCC..................................................GGGUGGC.U.U.GGG.AUUGCGGAAGUGC
NZ_AJVG01000015.1/33476-33546         GUGGGAAGCGCACGGCCGCAAAUCCGACUGUGUCACCC...................................ACUCUUCC..................................................GGGUGGC.U.U.GGG.AUUGCGGAAGUGC
NZ_JNCS01000002.1/209831-209761       GUGGGAAGCGCACGGCCGCAAAUCCGACUGCGUCACCC...................................CCUCUUCC..................................................GGGUGGC.U.U.GGG.AUUGCGGAAGUGC
ADL20m3uS_GLR497S01D4APN/16-86        GUGGGAAGCGUACGGCCGCAAAUCCGACUGCGUCACCC...................................CCUCUUUC..................................................GGGUGGC.U.U.GGG.AUUGCGGAAGUGC
NZ_AOIT01000016.1/177551-177622       GUGGGAAGCGCACGGCCGCAAAUCCGACUGUGUCACCC...................................CCCUUUUCC.................................................GGGUGGC.U.U.GGG.AUUGCGGAAGUGC
NZ_AOID01000012.1/23261-23191         GUGGGAAGCGCACGGCCGCAAAUCCGACUGCGCCAUCC...................................GCUCUUUG..................................................GGGUGGC.U.U.GGG.AUUGCGGAAGUGC
NZ_AOIE01000076.1/117112-117182       GUGGGAAGCGCACGGCCGCAAAUCCGACUCCGCCGCCC...................................GCUCUUUG..................................................GGGCGGC.U.U.GGG.AUUGCGGAAGUGC
NZ_JDTG01000005.1/36819-36889         GUGGGAAGCGCACGGCCGCAAAUCCGACUCCGUCGCCC...................................GCUCUUUG..................................................GGGCGGC.U.U.GGG.AUUGCGGAAGUGC
NZ_AOIR01000045.1/2606-2676           GUGGGAAGCGCACGGCCGCAAAUCCGACUCCGUCGCCC...................................GCUCUUUG..................................................GGGCGGC.U.U.GGG.AUUGCGGAAGUGC
NZ_AOIA01000160.1/12251-12321         GUGGGAAGCGCACGGCCGCAAAUCCGACACCGCCGUCC...................................ACCCUUUC..................................................GGGCGGC.U.U.GGG.AUUGCGGAAGUGC
SS_3KL_010_SOIL_10055065/1009-1078    AUGGGAAGCGCACGGCCGCAAAUCCGACUC.GCUGUCC...................................ACCCUUUC..................................................GGGCAGC.U.U.GGG.AUUGCGGAAGUGC
NC_019974.1/817241-817172             GUGGGAAGCGCACGGCCGCAAAUCCGACUC.GCUGUCC...................................ACCCUUUC..................................................GGGCAGC.U.U.GGG.AUUGCGGAAGUGC
NZ_AOIB01000013.1/141311-141380       GUGGGAAGCGCACGGCCGCAAAUCCGACUC.GCUGUCC...................................ACCCUUUC..................................................GGGCAGC.U.U.GGG.AUUGCGGAAGUGC
NZ_AOIM01000039.1/10511-10445         GUGGGAAGCGCACGGCCGCAAAUCUGACAGUGCCACUC...................................GCUU......................................................GGGUGGC.U.U.GGG.AUUGCGGAAGUGC
NZ_AOHS01000030.1/82382-82316         GUGGGAAGCGCACGGCCGCAAAUCUGACAGUGCCACUC...................................GCUU......................................................GGGUGGC.U.U.GGG.AUUGCGGAAGUGC
NZ_AOIL01000028.1/66155-66221         GUGGGAAGCGCACGGCCGCAAAUCUGACUGUGCCACUC...................................GCUU......................................................GGGUGGC.U.U.GGG.AUUGCGGAAGUGC
NZ_AOIO01000033.1/16936-16870         GUGGGAAGCGCACGGCCGCAAAUCUGACUGUGCCACUC...................................GCUU......................................................GGGUGGC.U.U.GGG.AUUGCGGAAGUGC
NZ_AOIN01000092.1/72402-72468         AUGGGAAGCGCACGGCCGCAAAUCUGACAGUGCCACUC...................................ACUU......................................................GGGUGGC.U.U.GGG.AUUGCGGAAGUGC
NZ_AOIP01000015.1/106319-106249       GUGGGAAGCGCACGGCCGCAAAUCUGACUGCGCCACUC...................................ACUCUUUC..................................................GGGUGGC.U.U.GGG.AUUGCGGAAGUGC
NZ_AOHY01000002.1/121091-121021       AUGGGAAGCGCACGGCCGCAAAUCCGACUGUGCCAUCC...................................ACUGUUUC..................................................GGAUGGC.U.U.GGG.AUUGCGGAAGUGC
NZ_AOHZ01000012.1/7343-7413           GUGGGAAGCGCACGGCCGCAAAUCUGACUGCGCCGUCC...................................ACUAUUCG..................................................GGACGGC.U.U.GGG.AUUGCGGAAGUGC
NZ_AOMA01000110.1/847-917             GUGGGAAGCGCACGGCCGCAAAUCCGACUGUGCCGUCC...................................ACUCUUUC..................................................GGACGGC.U.U.GGG.AUUGCGGAAGUGC
NZ_AOIS01000067.1/104689-104619       GUGGGAAGCGCACGGCCGCAAAUCUGACUGCGCCGUCC...................................ACUGUUUC..................................................GGACGGC.U.U.GGG.AUUGCGGAAGUGC
NC_013743.1/1454550-1454480           GUGGGAAGCGCACGGCCGCAAAUCUGACUGCGCCGUCC...................................ACUGUUUC..................................................GGACGGC.U.U.GGG.AUUGCGGAAGUGC
NZ_JROF01000003.1/151229-151299       GUGGGAAGCGCACGGCCGCAAAUCUGACUCCGCCGUCC...................................ACUGUUCC..................................................GGACGGC.U.U.GGG.AUUGCGGAAGUGC
NZ_AOHW01000044.1/85110-85180         GUGGGAAGCGCACGGCCGCAAAUCUGACUGCGCCGUCC...................................ACUCUUUC..................................................GGAUGGC.U.U.GGG.AUUGCGGAAGUGC
SL_5KL_010_BRINE_10001436/10905-10968 GCGGGAAGCGCACGGCCGCAAAUCCGACAUCGCCGUC....................................CCC........................................................GACGGC.U.U.GGG.AUUGCGGAGGUGC
GSLNARP_GFPJP1N02G46KO/349-411        AUGGGAACAGCACGGCCGCAAGUCCGACUC.GCCGCA....................................GCU........................................................UGCGGC.U.U.GGG.AUUGCGGAAGUGC
GSLNARP_GFPJP1N02HKHM0/321-383        AUGGGAACAGCACGGCCGCAAGUCCGACUC.GCCGC.....................................CGCGC.......................................................GCGGC.U.U.GGG.AUUGCGGAAGUGC
GSLNARP_GFPJP1N02HIBH2/301-362        AUGGGAACAGCACGGCCGCAAGUCCGACUC.GCCGC.....................................CCGU........................................................GCGGC.U.U.GGG.AUUGCGGAAGUGC
NZ_AOIV01000045.1/239288-239352       ACGGGAACAGCACGGCCGCAAAUCUGACUC.GCCGCGC...................................CUC.......................................................GCGCGGC.U.U.GGG.AUUGCGGAAGUGC
NZ_BBJO01000031.1/112826-112888       ACGGGAACAGCACGGCCGCAAAUCUGACUC.GCCGC.....................................CUCGC.......................................................GCGGC.U.U.GGG.AUUGCGGAAGUGC
NZ_AOHT01000051.1/203113-203048       ACGGGAACAGCACGGCCGCAAAUCUGACUC.GCCGCGC...................................GGUU......................................................GCGCGGC.U.U.GGG.AUUGCGGAAGUGC
NC_021313.1/2955315-2955225           UUGGGAACAGCACGGCCGCAAGUCUGACUC.GCCGCCGCGUGUCUUCGCGGAG....................CGUCC......................................CUCCGC.....CACGCA.CGGC.U.U.GGG.AUUGCGGAAGUGC
NZ_AXZD01000009.1/4784-4656           GUGGGAACAGCACGGCCGCAAAUCCGACUC.GCCACG.AGCCGUCG...AUGUCUC..CGCGA.CUCGCGGGCUAC....................GCCCGCUCGUUCGUUUCGAGAUGUGUACGAUGGCUCCGUGGC.UCU.GGG.AUUGCGGUAGUGC
P_1C_Sed_2_UnCty_1161793/207-266      CCGGGAACGGCGCGACCGCAAAUCUGACUC.GCCC......................................AUCU.........................................................GGGC.U.U.GGG.AUUGCGGGAGUGC
P_1C_Sed_2_UnCty_1391468/115-172      UCGGGAACGGCGCGACCGCAAAUCCGACUC.GCC.......................................UUCG..........................................................GGC.U.U.GGG.AUUGCGGGAGUGC
NZ_KE386573.1/1370676-1370733         ACGGGAACGGCGCGACCGCAAAUCCGACUC.GCC.......................................UUCG..........................................................GGC.U.U.GGG.AUUGCGGGAGUGC
GSLNARP_GFPJP1N02I1Q94/238-180        AUGGGAACGGCACGACCGCAAAUCCGACUC.GCC.......................................UUCG..........................................................GGC.UCU.GGG.AUUGCGGUAGUGC
SL_6KL_011_BRINE_1044879/455-520      CUGGGAACCGCACGAUCGCAAAUCCGACUC.GCCGGUC...................................GAUU......................................................GGCCGGC.U.U.GGG.AUUGCGGUAGUGC
SL_4KL_010_BRINE_10071208/486-551     CUGGGAACCGCACGAUCGCAAAUCCGACUC.GCCGGUC...................................GAUU......................................................GGCCGGC.U.A.GGG.AUUGCGGUAGUGC
NC_007426.1/1546623-1546688           CCGGGAACCGCACGACCGCAAAUCCGACUC.GCCGGCC...................................GCUU......................................................GGCCGGC.U.U.GGG.AUUGCGGUAGUGC
NC_020388.1/1095664-1095729           AUGGGAACCGCACGACCGCAAAUCCGACUC.GCCGGCC...................................GGUU......................................................GGCCGGC.U.U.GGG.AUUGCGGUAGUGC
GSLNARP_contig01185/384-449           GUGGGAACCGCACGACCGUAAAUCCGACUC.GCCGGCC...................................GGUU......................................................GGUCGGC.U.U.GGG.AUUGCGGUAGUGC
SL_6KL_011_BRINE_1143269/264-329      ACGGGAACCGCACGACCGCAAAUCCGACUC.GCCGGCC...................................GAUU......................................................GGUCGGC.U.U.GGG.AUUGCGGUAGUGC
SL_4KL_010_BRINE_10124144/762-697     CCGGGAACCGCACGACCGCAAAUCCGACUC.GCCGGCC...................................GAUU......................................................GGUCGGC.U.U.GGG.AUUGCGGUAGUGU
SL_6KL_011_BRINE_1002809/7175-7240    CCGGGAACCGCACGACCGCAAAUCCGACUC.GCCGGCC...................................GAUU......................................................GGUCGGC.U.U.GGG.AUUGCGGUAGUGU
SL_4KL_010_BRINE_10155541/78-143      GUGGGAACAGCACGACCGCAAAUCCGACUC.GUCGGCC...................................GAUU......................................................GGUCGAC.U.U.GGG.AUUGCGGUAGUGC
SL_4KL_010_BRINE_10020079/3724-3789   ACGGGAACAGCACGACCGCAAAUCCGACUC.GUCGGCC...................................GAUU......................................................GGUUGAC.U.U.GGG.AUUGCGGUAGUGC
SL_4KL_010_BRINE_10196029/155-220     UGGGAACCUGCACGACCGCAAAUCCGACUC.GCCGGCC...................................GAUU......................................................GGUCGGC.U.U.GGG.AUUGCGGUAGUGC
NZ_JMIP02000018.1/49610-49681         GUGGGAACCGCACGGCCGCAAAUCUGACCCCGUCGCCCG..................................CUCUCUU..................................................UGGGCGAC.U.C.GAG.AUUGCGGAAGUGC
NZ_CP007055.1/931368-931439           GUGGGAACCGCACGGCCGCAAAUCUGACCCCGUCGCCCG..................................CUCUCUU..................................................UGGGCGAC.U.C.GAG.AUUGCGGAAGUGC
P_A23_Liq_1_Fmt_1002256/2002-1926     ACGGGAACAGCACGGCCGCAAAUCUGACUC.GUCCCGCAGGGGA.............................CUCG................................................UCCCC.GAGGGAC.U.C.GGG.AUUGCGGAGGUGC
JXWS01021119.1/732-656                ACGGGAACAGCACGGCCGCAAAUCUGACUC.GUCCCGCAGGGGA.............................CUCG................................................UCCCC.GAGGGAC.U.C.GGG.AUUGCGGAGGUGC
APHM01021963.1/6541-6476              GACGGGAACGUACGGCCGCAACUCCGACGU.GCCGCCC...................................GCUU......................................................GGGCGGC.U.U.GGG.AUUGCGGCGGUGU
GSLNARP_contig29640/334-399           AGUGGGAACGCACGGUCGUAACUCUGACUC.GCCGUUC...................................GCUU......................................................GGACGGC.U.C.GGG.AUUGCGGCGGUGU
GSLNARP_contig29701/717-782           GAUGGGAACGCACGGUCGUAACUCCGACUC.GCCGUCC...................................GCUU......................................................GGACGGC.U.U.GGG.AUUGCGGCGGUGU
NZ_CP008874.1/1124695-1124758         UAGGGAACCGCACGACCGCAAAUCUGACUC.GUCCAC....................................GCUC.......................................................GUGGAC.U.C.GGG.AUUGCGGUAGUGC
NZ_AJRK01000105.1/627-565             AUGGGAACAGCACGGCCACGAAUCCGACUC.GUCCG.....................................GCGG........................................................UGGAC.U.CCGAG.AUCGUGGUAGUGU
NZ_BBJN01000039.1/65806-65742         UUGGGAACAGCACGGCCGCAAAUCUGACUC.GCUCGG....................................ACCGC......................................................CCGGGC.U.C.GGG.AUUGCGGAAGUGU
2140918017-23842/118-178              AUGGGAACAGCACGGCCGCAGAUCUGACUC.GCCC......................................ACGC.........................................................GGGC.UCC.GGG.ACUGCGGUAGUGU
NZ_AOME01000070.1/267801-267861       AUGGGAACAGCACGGCCGCAAAUCUGACAC.GCCC......................................UCGC.........................................................GGGC.UCC.GGG.AUUGCGGUAGUGU
NZ_BAFM01000018.1/8492-8432           AUGGGAACAGCACGGCCGCAAAUCUGACUC.GCCC......................................ACGU.........................................................GGGC.UCC.GGG.AUUGCGGUAGUGU
NZ_AOMD01000016.1/129258-129318       AUGGGAACAGCACGGCCGCAAAUCUGACUC.GCCC......................................GCAC.........................................................GGGC.UCC.GGG.AUUGCGGUAGUGU
NZ_BBMP01000004.1/37396-37456         AUGGGAACAGCACGGCCGCAAAUCCGACUC.GUCU......................................ACGU.........................................................GGAC.U.CCGAG.AUUGCGGUAGUGU
NZ_AOMF01000159.1/66211-66151         GUGGGAACAGCACGGCCGCAAAUCCGACUC.GUCC......................................ACGU.........................................................GGAC.U.CAGGG.AUUGCGGUAGUGU
NZ_AOMC01000070.1/55554-55614         GUGGGAACAGCACGGCCGCAAAUCCGACUC.GUCC......................................ACGU.........................................................GGAC.U.CCGAG.AUUGCGGUAGUGU
APHM01010805.1/863-937                AUGGGAACAGCACGGCCGCAAAUCUGACUC.GUCCC.GCGGGG..............................GACU.................................................CCCCGGAGGGGC.U.C.GGG.AUUGCGGAGGUGC
NC_002607.1/593897-593832             GUAGGGAACGCACGGCCGUAGAUCCGACAC.GCCCGCC...................................GGUU......................................................GGUGGGC.U.U.GGG.ACUGCGGUAGUGU
#=GC SS_cons                          .........<<<<-<<<<<<<-.<<..-.-.<<<<<<<<<<<<<<<<<<<<<<<<<<<<<<<<<<<<<<<<<<.......................>>>>>>>>>>>>>>>>>>>>>>>>>>>>>>>>>>>>>>>>>>......>>.->>>>>>>->>>>
//
