# Supplementary material for: Discovery of 20 novel ribosomal leader candidates in bacteria and archaea
Source: BMC Microbiol. 2020 May 24;20:130. doi: 10.1186/s12866-020-01823-6 (PMC7247131; doi:10.1186/s12866-020-01823-6)
Supplement: Supplementary file 4 — Additional file 4. Archive of machine-readable alignments for all r-leader motifs that include only nucleotides within the predicted motifs, and do not include any metadata. The alignments are appropriate for tasks such as performing homology searches or re-analysis of our predicted secondary structures. The alignments are stored in Stockholm format. [file 12866_2020_1823_MOESM4_ESM.zip › sto-just-motif/S15-Methanomicrobia.sto]

# STOCKHOLM 1.0
#=GF ID S15-Methanomicrobia
#=GF ORIGINAL_MOTIF 191	1679	0	1	refseq	32	euryarch	jeremy	s35_45_55_65S100O5Min3	cmfinder		end
RUMENNODE_3956981_1/89863-89776       CGCAU........AAAAUGCGGAUAUG........GUGCU........GACUUUGUGUAAGUCCGA..CGUAUCC.........UGU....AUUC.....ACG......................GAUACUGCCA........GAUA................UGGCUUUGGG.AUUAC
JGI24731J21663_1004595/6197-6276      GGCAC.CGUC...GCU..............GACGUGUGCA......CGACACACCGGUAAGUCCGA..CGCGCCCCCGU..............................................GGCGC.GGCCU.......UCC................AGGCU..UGGG.AUUAC
JGI24731J21663_1017363/1544-1465      GGCAC.CGUC...GCU..............GACGUGUGCA......CGACACACCGGUAAGUCCGA..CGCGCCCCCGU..............................................GGCGC.GGCCU.......UCC................AGGCU..UGGG.AUUAC
JGI24732J26686_1057961/395-316        GGCAC.CGUC...GCU..............GACGUGUGCA......CGACACACCGGUAAGUCCGA..CGCGCCCCCGU..............................................GGCGC.GGCCU.......UCC................AGGCU..UGGG.AUUAC
JGI24728J21555_1000004/136779-136704  CGCACUUU.....UAAA...............AAGGUGCU.........GGCAGAUGUAAAUCCGA..CGUGGCGUACAG.............................................GCCAC.GGCC........UUCA................GGCUU.UGGG.AUUGC
3300000558_11395505/169-244           CGCACUU......UUUG................AGGUGCU.........GGCAGAUGCUAAUCCGA..CGUGACAAUCAG.............................................GUCACUGCCU........GUAA................AGGCUUUGGG.AUUGC
JGI24729J20445_1005959/2081-2005      UGCACUU......UUAUAC..............AGGUGCC.........UACAGAUGCAAAUCCGA..CGUGAUUUCA...............................................AUCAC.GGCCC.......GGUCA..............GGGCUU.UGGG.AUUGC
SL_5KL_010_SED_10017420/502-427       CGCACA.......UUA..................UGUGCU.........GGCUAAGGUAAGUCCGA..CGUGCUUCUUC..............................................AGCACUGCUCCUU.....UUG..............GGGGGGCU.UGGG.AUUAC
SL_3KL_010_SED_10014053/606-533       CGCACA.......UCA..................UGUGCU.........GGCUGAGGUAAGUCCGA..CGUGCUCAAGU..............................................AGCACUGCCC........UGUAUGU.............GGGCU.UGGG.AUUGC
SL_3KL_010_SED_10006919/1903-1830     UGCACA.......UCA..................UGUGCU.........GGCUGAGGUAAGUCCGA..CGUGCUCAAGU..............................................AGCACUGCCCU.......GUAUG..............GGGGCU.UGGG.AUUGC
NC_011832.1/2788986-2788870           AGCACUGU.....GUGA...............ACGGUGUA.........AUCAUACGUAAGUCCGA..CGUGCCGGA.......UUGCAG.UUUUU.CUGCAGAUUCCUGAACAAUCAGGG.GAUGGCACUGCCCAG......AGAU..............CUGGGCUCAGGG.AUUAC
DHTCA2_GJDNVXK02I5RIS/305-187         AGCACUGU.....GUGA...............ACGGUGUA.........AUCAUACGUAAGUCCGA..CGUGCUGGA.......UUGCAGAGUUUUUCUGCAGAUCCCUGAACAAUCAGGG.GAAGGCACUGCCCG.......AAAAAC.............CGGGCUCAGGG.AUUAC
BDMC2_contig04064/1051-974            AGCACUG......AGAU................UAGUGCU.........GACACUGGUAAGUCCGA..CCUGCCU.........CUA....UCA......UGG......................GGCAUCGCC.........GUAAU................GGCU.UGGG.AUUAC
2205091243/132-214                    GGCACUGCUCCGUGACAA.........AC....AGGUGCU.........GACUGAAGUAAGUCCGA..CGUGUUUCAAU..............................................GACACUGCC.........CUUGA................GGCUUUGGG.AUUAC
2204637606/116-198                    GGCACUGCUCCGUGACAA.........AC....AGGUGCU.........GACUGAAGUAAGUCCGA..CGUGUUUCAAU..............................................GACACUGCC.........CUUGA................GGCUUUGGG.AUUAC
JGI20214J14112_1457962/22-99          AGCACUAUUC...GUGAU............GAA.AGUGCU.........GGCAUAUGUAAAUCCGA..CGUGCUUCAC...............................................CGCAC.GGCC........UGCGU...............GGCU..GGGG.AUUAC
SakLake120mDRAFT_c0001602/6343-6421   AGCACU.......GUAACA...............GGUGCU.........GGCAGAAGUAAAUCCGA..CGUGGCAGAU...............................................GUCAC.GGCCUGA.....AUGAA............UCAGGCUC.AGGG.AUUAC
JGI24729J20445_1013682/766-687        AGCACUUUU....UG................AAUAGUGCU.........GGCAGAAGUAAGUCCGACUCGUGCCCCAACGG............................................GGCACUGCC.........CUUUGU...............GGCU.GGGG.AUUAC
3300000558_10042858/212-133           GGCACAU......AUCU................GUGUGCU.........GGCAUGUGUAAGUCCGA..CGUGCCGGAAU..............................................GGCAC.GGCCU.......UGCGGGAAUC.........AGGCU..CGGG.AUUAC
3300001592_10223493/286-365           GGCACAU......AUCU................GUGUGCU.........GGCAUGUGUAAGUCCGA..CGUGCCGGAAU..............................................GGCAC.GGCCU.......UGCUGGAAUC.........AGGCU..CGGG.AUUAC
3300000032_0002816/6001-5922          GGCACAU......AUCU................GUGUGCU.........GGCAUGUGUAAGUCCGA..CGUGCCGGAAU..............................................GGCAC.GGCCU.......UGCUGGAAUC.........AGGCU..CGGG.AUUAC
M940CN_1015758/1243-1152              AGCACUGAU....UUCUU.............AUC.GUGCU.........GGCUUAUGUAAGUCCGA..CGUGCC..........CGA....CGCAA....UUG..................AGACGGCACUGCCC........UGUUCAU.............GGGCUUUGGG.AUUAC
NC_014507.1/2024969-2025060           AGCACUGAU....UUCU..............AUC.GUGCU.........GGCUUAUGUAAGUCCGA..CGUGCC..........CGA....CCGAA....UUG..................AGACGGCACUGCCCUG......AAUC..............CAGGGCUUUGGG.AUUAC
NZ_KN360943.1/84264-84354             AGCACUGAU....UUCU..............AUC.GUGCU.........GGCUUAUGUAAGUCCGA..CGUGCC..........CGA....CCACA....UUG..................AGACGGCACUGCCCGG......GAU...............CCGGGCUUUGGG.AUUAC
SakLake120mDRAFT_c0582226/239-158     AGCACUU......UUAAAAUUU...........AAGUGCU.........GGCAGAAGUAAGUCCGA..CGUGCACUAUUGCG...........................................UGCACUGCCC........AACU................GGGCU.UGGG.AUUAC
3300001567_10013045/512-429           AGCACUCUUCCC.ACA............GGGA..AGUGCU.........GGCAAAUGUAAGUCCGA..CGUGCCUUUU...............................................GGCACUGGCCUGC.....CCU..............GCAGGCU..UGGG.AUUAC
BDMC2_GDQ3S3O02JCPBT_left/164-85      AGCACUUU.....UCGUGAUG...........AAAGUGCU.........GGCAUAUGUAAAUCCGA..CGUGCAUCCCA..............................................UGCAC.GGCC........CGCAGU..............GGCU..GGGG.AUUAC
WSSedA1Ba3_1085468/477-405            AGCACU.......UUUU.................AGUGCU.........GGCAGAUGUAAAUCCGA..CGUGCCUUUGG..............................................UGCAC.GGCC.C......AUUC..............GUGGCU..CGGG.AUUAC
JGI20214J14112_1152162/106-178        AGCACU.......UUUU.................AGUGCU.........GGCAGAUGUAAAUCCGA..CGUGCCUUUGG..............................................UGCAC.GGCC.C......AAUC..............GUGGCU..CGGG.AUUAC
3300001567_10002105/3402-3481         GGCACUUUUU...AUC..............AAAAGGUGCU.........GGCAGAUGUAAGUCCGA..CGUGCCGAA................................................GGCAC.GGCCUG......CAUUA.............CAGGCU..AGGG.AUUAC
JGI20214J14112_1280193/182-255        GGCACA.......CAGAA................UGUGCU.........GGCAUGUGUAAGUCCGA..CGUGCUCUUGC..............................................AGCAC.GGCCUU......GCU...............AGGGCU..CGGG.AUUAC
WSSedB1B2_c063428/318-245             GGCACA.......CAGAA................UGUGCU.........GGCAUGUGUAAGUCCGA..CGUGCUCUUGC..............................................AGCAC.GGCCUU......GCU...............AGGGCU..CGGG.AUUAC
SL_5KL_010_SED_10000187/25577-25650   UGCACA.......GUA..................UGUGCU.........GGCUGAGGUAAGUCCGA..CGUGCUCAAU...............................................UGCACUGCCC........GAUUUUGG............GGGCU.UGGG.AUUAC
JGI24713J26584_10001722/13168-13096   AGCAC........UUGCAU................GUGCU.........GGCUAUGGUAAGUCCGA..CGUGCUCCCGAA.............................................AGCACUGCCC........UCUC................GGGCU.UGGG.AUUAC
JGI24714J26587_10001783/13168-13096   AGCAC........UUGCAU................GUGCU.........GGCUAUGGUAAGUCCGA..CGUGCUCCCGAA.............................................AGCACUGCCC........UCUC................GGGCU.UGGG.AUUAC
JGI24709J26583_10009162/2538-2609     AGCAC........UUCAU.................GUGCU.........GGCUAUGGUAAGUCCGA..CGUGCUCCCA...............................................CGCACUGCCCC.......UGCA...............GGGGCU.CGGG.AUUAC
JGI24707J26582_10010674/1854-1783     AGCAC........UUCAU.................GUGCU.........GGCUAUGGUAAGUCCGA..CGUGCUCCCA...............................................CGCACUGCCCC.......UGCA...............GGGGCU.CGGG.AUUAC
JGI24712J26585_10018987/1068-1139     AGCAC........UUCAU.................GUGCU.........GGCUAUGGUAAGUCCGA..CGUGCUCCCA...............................................CGCACUGCCCC.......UGCA...............GGGGCU.CGGG.AUUAC
JGI24708J26588_10009965/2892-2821     AGCAC........UUCAU.................GUGCU.........GGCUAUGGUAAGUCCGA..CGUGCUCCCA...............................................CGCACUGCCCC.......UGCA...............GGGGCU.CGGG.AUUAC
JGI24712J26585_10013199/199-130       AGCAC........UUACU.................GUGCU.........GGCUAUGGUAAGUCCGA..CGUGCUCCCA...............................................CGCACUGCCC........GCAA................GGGCU.UGGG.AUUAC
JGI24711J26586_10077988/748-817       AGCAC........UUACU.................GUGCU.........GGCUAUGGUAAGUCCGA..CGUGCUCCCA...............................................CGCACUGCCC........GCAA................GGGCU.UGGG.AUUAC
JGI24709J26583_10004510/8218-8287     AGCAC........UUACU.................GUGCU.........GGCUAUGGUAAGUCCGA..CGUGCUCCCA...............................................CGCACUGCCC........GCAA................GGGCU.UGGG.AUUAC
JGI24711J26586_10013429/3611-3680     AGCAC........UUACU.................GUGCU.........GGCUAUGGUAAGUCCGA..CGUGCUCCCA...............................................CGCACUGCCC........GAAA................GGGCU.UGGG.AUUAC
JGI24712J26585_10007655/6829-6898     AGCAC........UUACU.................GUGCU.........GGCUAUGGUAAGUCCGA..CGUGCUCCCA...............................................CGCACUGCCC........GAAA................GGGCU.UGGG.AUUAC
JGI24712J26585_10045214/875-806       AGCACA.......GUA..................UGUGCU.........GGCUAUGGUAAGUCCGA..CGUGCUCCCA...............................................UGCACUGCCC........GCAA................GGGCU.UGGG.AUUAC
JGI24709J26583_10006535/7792-7723     AGCACA.......GUA..................UGUGCU.........GGCUAUGGUAAGUCCGA..CGUGCUCCCA...............................................UGCACUGCCC........GCAA................GGGCU.UGGG.AUUAC
JGI24707J26582_10115681/545-614       AGCACA.......GUA..................UGUGCU.........GGCUAUGGUAAGUCCGA..CGUGCUCCCA...............................................UGCACUGCCC........GCAA................GGGCU.UGGG.AUUAC
JGI24710J26742_10017231/2099-2030     AGCACA.......GUA..................UGUGCU.........GGCUAUGGUAAGUCCGA..CGUGCUCCCA...............................................UGCACUGCCC........GCAA................GGGCU.UGGG.AUUAC
JGI24708J26588_10034739/663-732       AGCACA.......GUA..................UGUGCU.........GGCUAUGGUAAGUCCGA..CGUGCUCCCA...............................................UGCACUGCCC........GCAA................GGGCU.UGGG.AUUAC
JGI24707J26582_10002665/12607-12538   AGCACA.......UUA..................UGUGCU.........GGCUAUGGUAAGUCCGA..CGUGCUCCCA...............................................CGCACUGCCC........GCGA................GGGCU.CGGG.AUUAC
NC_018227.2/355435-355504             AGCACA.......UUA..................UGUGCU.........GGCUAUGGUAAGUCCGA..CGUGCUCCCA...............................................UGCACUGCCC........GCAA................GGGCU.CGGG.AUUAC
JGI24712J26585_10064911/1269-1338     AGCACA.......UUA..................UGUGCU.........GGCUAUGGUAAGUCCGA..CGUGCUCCCA...............................................UGCACUGCCC........GCAA................GGGCU.CGGG.AUUAC
3300000558_10029409/126-197           AGCAC........UGUAU.................GUGCU.........GGCUAUGGUAAGUCCGA..CGUGCUCCCGGA.............................................AGCACUGCCC........GCAA................GGGCU.CGGG.AUUAC
3300000568_10009510/2212-2141         AGCAC........UGUAU.................GUGCU.........GGCUAUGGUAAGUCCGA..CGUGCUCCCGGA.............................................AGCACUGCCC........GCAA................GGGCU.CGGG.AUUAC
3300000032_0014754/78-149             AGCAC........UGUAU.................GUGCU.........GGCUAUGGUAAGUCCGA..CGUGCUCCCGGA.............................................AGCACUGCCC........GCAA................GGGCU.CGGG.AUUAC
3300000032_0066330/155-226            AGCAC........UGUAU.................GUGCU.........GGCUAUGGUAAGUCCGA..CGUGCUCCCGGA.............................................AGCACUGCCC........GCAA................GGGCU.CGGG.AUUAC
3300001592_10784659/44-115            AGCAC........UGUAU.................GUGCU.........GGCUAUGGUAAGUCCGA..CGUGCUCCCGGA.............................................AGCACUGCCC........GCAA................GGGCU.CGGG.AUUAC
3300000507_100903/1882-1811           AGCACA.......AUA..................UGUGCU.........GGCUAUGGUAAGUCCGA..CGUGCUCCCGGA.............................................AGCACUGCCC........GUAA................GGGCU.CGGG.AUUAC
NZ_JMIO01000090.1/12381-12453         AGCACG.......AUCA.................CGUGCU.........GACUGUGGUAAGUCCGA..CGUGCUCCCGGA.............................................AGCACUGCCC........GCAA................GGGCU.CGGG.AUUAC
NC_009051.1/416072-416000             AGCACG.......AUCA.................CGUGCU.........GACUGUGGUAAGUCCGA..CGUGCUCCCGGA.............................................AGCACUGCCC........GCAA................GGGCU.CGGG.AUUAC
JGI24712J26585_10323374/185-113       AGCACG.......AUAA.................CGUGCU.........GGCUAUGGUAAGUCCGA..CGUGCUCCCGGA.............................................AGCACUGCCC........GCAA................GGGCU.CGGG.AUUAC
NZ_JXOJ01000001.1/229493-229421       AGCACG.......AAUA.................CGUGCU.........GGCUAUGGUAAGUCCGA..CGUGCUCCCGGA.............................................AGCACUGCCC........GCAA................GGGCU.CGGG.AUUAC
3300000568_10009858/298-228           AGCAC........CAUAU.................GUGCU.........GGCUAUGGUAAGUCCGA..CGUGCUCCCGG..............................................AGCAC.GGCCC.......GCAA...............GGGCU..CGGG.AUUAC
3300001567_10003374/12269-12199       AGCAC........CAUAU.................GUGCU.........GGCUAUGGUAAGUCCGA..CGUGCUCCCGG..............................................AGCAC.GGCCC.......GCAA...............GGGCU..CGGG.AUUAC
3300000032_0044310/13186-13116        AGCAC........CAUAU.................GUGCU.........GGCUAUGGUAAGUCCGA..CGUGCUCCCGG..............................................AGCAC.GGCCC.......GCAA...............GGGCU..CGGG.AUUAC
JGI26437J51864_10033120/500-575       AGCACG.......AAAU.................CGUGCU.........GGCAUAUGUAAGUCCGA..CGUGCCUUUU...............................................GGCAC.GGCC........UUGCUCGUAAU.........GGCU..UGGG.AUUAC
3300001580_10010117/5601-5525         AGCAC........GAAAAU................GUGCU.........GGCAUAUGUAAGUCCGA..CGUGCCGUACC..............................................GGCAC.GGCC........UUGCUUGAAAU.........GGCU..UGGG.AUUAC
2232139342/237-160                    AGCACG.......AAAA.................UGUGCU.........GGCAUAUGUAAGUCCGA..CGUGCCGUACC..............................................GGCAC.GGCC........UUGCUUGAAAU.........GGCUU.GGGG.AUUAC
3300001592_10034324/2742-2834         AGCACUCUUUCAUUUUU..........AUGAA..AGUGCU.........GGCAUAUGUAAGUCCGA..CGUGCCGCUCCC.............................................GGCAC.GGCCC.......CCCGAGAAAUU........GGGCUU.UGGG.AUUAC
2013874838/1123-1033                  AGCACUU......UUUAAAAC............AGGUGCU.........GACAGAUGUAAGUCCGA..CGUGUCCGUUUCGGC..........................................GGCAC.GGCCU.......CAAAACUAUUAC.......AGGCUU.UGGG.AUUAC
BMHB3a_c125774/423-513                AGCACUU......UUUAAAAC............AGGUGCU.........GACAGAUGUAAGUCCGA..CGUGUCCGUUUCGGC..........................................GGCAC.GGCCU.......CAAAACUAUUAC.......AGGCUU.UGGG.AUUAC
JGI2065J20421_1144564/131-221         AGCACUU......UUUAAAAC............AGGUGCU.........GACAGAUGUAAGUCCGA..CGUGUCCGUUUCGGC..........................................GGCAC.GGCCU.......CAAAACUAUUAC.......AGGCUU.UGGG.AUUAC
JGI26339J46600_10075181/619-538       AGCACUUU.....UUAAC..............AGGGUGCU.........GACAGAUGUAAGUCCGA..CGUGCCGUUUU..............................................GGCAC.GGCCU.......CAAAACUU...........AGGCUU.UGGG.AUUAC
JGI20225J20221_1000010/326457-326544  AGCACUU......UUUAAAAC............AGGUGCU.........GACAGAUGUAAGUCCGA..CGUGCCCGUUUCAA...........................................GGCAC.GGCCU.......CAAAACUAAC.........AGGCUU.UGGG.AUUAC
PRSSGFe2_Sequence0000002097/2324-2413 AGCACUU......UUUAAAAC............AGGUGCU.........GACAGAUGUAAGUCCGA..CGUGCCCGUUUCGAC..........................................GGCAC.GGCCU.......AUAAAACUAAA........AGGCUU.UGGG.AUUAC
WSSedL1Cam_c0002/96851-96938          AGCACUU......UUUAAAAC............AGGUGCU.........GACAGAUGUAAGUCCGA..CGUGCCCGUUUCGAC..........................................GGCAC.GGCCU.......CAAAACAUC..........AGGCUU.UGGG.AUUAC
NC_009712.1/2304410-2304492           AGCACUUU.....CUUAU..............AAGGUGCU.........GACAGAUGUAAGUCCGA..CGUGCCUUUCUU.............................................GGCAC.GGCCU.......CAAAACUU...........AGGCUU.UGGG.AUUAC
JGI24729J20445_1138040/236-148        AGCACUU......UUUAAAAC............AGGUGCU.........GACAGAUGUAAGUCCGA..CGUGCCCGAUUAAA...........................................GGCAC.GGCCU.......CAAAACUAUAC........AGGCUU.UGGG.AUUAC
JGI24730J26740_1000008/72470-72558    AGCACUU......UUUAAAAC............AGGUGCU.........GACAGAUGUAAGUCCGA..CGUGCCCGAUUAAA...........................................GGCAC.GGCCU.......CAAAACUAUAC........AGGCUU.UGGG.AUUAC
NZ_CM001555.1/2222769-2222698         AGCAC........UUUUAU................GUGCU.........GGCCGAUGUAAGUCCGA..CGUGCCGUUCC..............................................GGCAC.GGCC........CGAAGU..............GGCU..CGGG.AUUAC
NC_019943.1/469269-469194             AGCAC........UGUUUAAU..............GUGCU.........GACAGAUGUAAGUCCGA..CGUGCGACCAC..............................................CGCACUGCC.........UGAACAU..............GGCUUUGGG.AUUAC
3300000558_10035676/11455-11529       AGCACU.......UUUAAC...............GGUGCU.........GACAGAUGUAAGUCCGA..CGUGCGACAC...............................................CGCACUGCCU........AAAGC...............AGGCUUUGGG.AUUAC
3300001605_10975353/94-168            AGCACU.......UUUAAC...............GGUGCU.........GACAGAUGUAAGUCCGA..CGUGCGACAC...............................................CGCACUGCCU........AAAGC...............AGGCUUUGGG.AUUAC
JGI24730J26740_1005506/3828-3750      AGCACU.......AUUCACA..............GGUGCU.........GACAGAUGUAAGUCCGA..CGUGCGACAC...............................................CGCACUGCCU........CAAAACCU............AGGCUUUGGG.AUUAC
JGI24729J20445_1023293/517-593        AGCAC........UUUACAU...............GUGCU.........GACAGAUGUAAGUCCGA..CGUGCGACAC...............................................CGCACUGCC.........UGAAACAUAC...........GGCUUUGGG.AUUAC
JGI24728J21555_1038878/851-927        AGCAC........UUUAUAU...............GUGCU.........GACAGAUGUAAGUCCGA..CGUGCGACAC...............................................CGCACUGCC.........UGAAACAUAC...........GGCUUUGGG.AUUAC
JGI24730J26740_1222110/264-188        AGCAC........UUUAUAU...............GUGCU.........GACAGAUGUAAGUCCGA..CGUGCGACAC...............................................CGCACUGCC.........UGAAACAUAC...........GGCUUUGGG.AUUAC
3300001605_10027048/295-219           AGCAC........UUUUCAGAU.............GUGCU.........GACAGAUGUAAGUCCGA..CGUGCGACAC...............................................CGCACUGCCU........GAAGAA..............AGGCUUUGGG.AUUAC
3300000185_101747/1221-1145           AGCAC........UUUUCAGAU.............GUGCU.........GACAGAUGUAAGUCCGA..CGUGCGACAC...............................................CGCACUGCCU........GAAGAA..............AGGCUUUGGG.AUUAC
3300001580_10011015/3080-3002         AGCAC........UUUUACCAAAU...........GUGCU.........GACAGAUGUAAGUCCGA..CGUGCGAACCAA.............................................CGCACUGCCA........AAGU................UGGCUUUGGG.AUUAC
LWFCAn_GLO1YSU01E41BP/16-91           AGCAC........UUUUCAUAU.............GUGCU.........GACAGAUGUAAGUCCGA..CGUGCUUAAC...............................................CGCACUGCCA........AAAAA...............UGGCUUUGGG.AUUAC
3300001592_10847636/30-107            AGCAC........UUUUUAACAACU..........GUGCU.........GACAGAUGUAAGUCCGA..CGUGCGACAC...............................................CGCACUGCCA........AAGA................UGGCUUUGGG.AUUAC
3300001567_10049145/100-26            AGCAC........UUUUCAGAU.............GUGCU.........GACAGAUGUAAGUCCGA..CGUGCGACAC...............................................CGCACUGCCA........AAGA................UGGCUUUGGG.AUUAC
JGI26437J51864_10417374/109-183       AGCAC........UUUUCAGAU.............GUGCU.........GACAGAUGUAAGUCCGA..CGUGCGACAC...............................................CGCACUGCCA........AAGA................UGGCUUUGGG.AUUAC
JGI20214J14112_1001966/2925-3001      AGCAC........UUUUCAUAUU............GUGCU.........GACAGAUGUAAGUCCGA..CGUGCGACAC...............................................CGCACUGCCA........AAGAA...............UGGCUUUGGG.AUUAC
SakLake120mDRAFT_c0148215/531-456     AGCAC........UUUUAACAAU............GUGCU.........GACAGAUGUAAGUCCGA..CGUGCGACAC...............................................CGCACUGCCA........AAGA................UGGCUUUGGG.AUUAC
JGI20214J14112_1066793/466-393        AGCAC........UUUUACCU..............GUGCU.........GACAGAUGUAAGUCCGA..CGUGCGACAC...............................................CGCACUGCCA........AAGA................UGGCUUUGGG.AUUAC
3300001567_10018396/99-26             AGCAC........UUUUAACU..............GUGCU.........GACAGAUGUAAGUCCGA..CGUGCGACAC...............................................CGCACUGCCA........AAGA................UGGCUUUGGG.AUUAC
3300000558_10022832/2400-2328         AGCAC........UUUUACU...............GUGCU.........GACAGAUGUAAGUCCGA..CGUGCGACAC...............................................CGCACUGCCA........AAGA................UGGCUUUGGG.AUUAC
3300001605_10381060/80-8              AGCAC........UUUUACU...............GUGCU.........GACAGAUGUAAGUCCGA..CGUGCGACAC...............................................CGCACUGCCA........AAGA................UGGCUUUGGG.AUUAC
JGI24729J20445_1000035/33077-33154    AGCAC........UUUUAACAAU............GUGCU.........GACAGAUGUAAGUCCGA..CGUGCGACAC...............................................CGCACUGCC.........UCAAAGAU.............GGCUUUGGG.AUUAC
BDMC2_FXAG6RB01C8MB5/494-416          AGCAC........UUUUUAACAAU...........GUGCU.........GACAGAUGUAAGUCCGA..CGUGCGACAC...............................................CGCACUGCC.........UCAAAGAU.............GGCUUUGGG.AUUAC
JGI24729J20445_1010075/1466-1542      AGCAC........UUUUCAUAU.............GUGCU.........GACAGAUGUAAGUCCGA..CGUGCGACAC...............................................CGCAU.GGCC........UCAAACAU............GGCUU.UGGG.AUUAC
TB_GS10_10_10107963/629-548           AGCAC........UUUUAAUAAAU...........GUGCU.........GGCAGAUGUAAGUCCGA..CGUGCGAUACAAA............................................CGCAU.GGCC........UCAAACAU............GGCUU.UGGG.AUUAC
JGI26437J51864_10012658/109-188       AGCAC........UUUUAAUAAAU...........GUGCU.........GACAGAUGUAAGUCCGA..CGUGCUAUCAA..............................................GGCAC.GGCCU.......CAACCA.............AGGCUU.UGGG.AUUAC
3300000032_0017538/5307-5386          AGCAC........UUUUAAAAAUU...........GUGCU.........GACAGAUGUAAGUCCGA..CGUGCUGUUAC..............................................GGCAC.GGCCU.......CAACCA.............AGGCUU.UGGG.AUUAC
WSSedA2C_c014251/708-630              AGCAC........UUUUACAAUU............GUGCU.........GACAGAUGUAAGUCCGA..CGUGCUUUUAA..............................................GGCAC.GGCCU.......CAACCA.............AGGCUU.UGGG.AUUAC
WSSedA1Ba3_1001463/6148-6070          AGCAC........UUUUACAAUU............GUGCU.........GACAGAUGUAAGUCCGA..CGUGCUUUUAA..............................................GGCAC.GGCCU.......CAACCA.............AGGCUU.UGGG.AUUAC
WSSedB1B2_c008138/171-249             AGCAC........UUUUACAAUU............GUGCU.........GACAGAUGUAAGUCCGA..CGUGCUUUUAA..............................................GGCAC.GGCCU.......CAACCA.............AGGCUU.UGGG.AUUAC
WSSedB2T_c089397/217-139              AGCAC........UUUUACAAUU............GUGCU.........GACAGAUGUAAGUCCGA..CGUGCUUUUAA..............................................GGCAC.GGCCU.......CAACCA.............AGGCUU.UGGG.AUUAC
JGI20213J14113_1035134/232-310        AGCAC........UUUUACAAUU............GUGCU.........GACAGAUGUAAGUCCGA..CGUGCUUUUAA..............................................GGCAC.GGCCU.......CAACCA.............AGGCUU.UGGG.AUUAC
JGI20214J14112_1021896/626-548        AGCAC........UUUUACAAUU............GUGCU.........GACAGAUGUAAGUCCGA..CGUGCUUUUAA..............................................GGCAC.GGCCU.......CAACCA.............AGGCUU.UGGG.AUUAC
JGI26437J51864_10213950/73-151        AGCAC........UUUUACAAUU............GUGCU.........GACAGAUGUAAGUCCGA..CGUGCUUUUAA..............................................GGCAC.GGCCU.......CAACCA.............AGGCUU.UGGG.AUUAC
WSSedA1Ba3_1000357/6727-6647          AGCAC........UUUUACAUAUU...........GUGCU.........GACAGAUGUAAGUCCGA..CGUGCUUUUUUG.............................................AGCAC.GGCCU.......CAACCA.............AGGCUU.UGGG.AUUAC
WSSedA1Ba3_1272904/141-221            AGCAC........UUUUACAUAUU...........GUGCU.........GACAGAUGUAAGUCCGA..CGUGCUUUUUUG.............................................AGCAC.GGCCU.......CAACCA.............AGGCUU.UGGG.AUUAC
WSSedA1Ba_1001070/2641-2721           AGCAC........UUUUACAUAUU...........GUGCU.........GACAGAUGUAAGUCCGA..CGUGCUUUUUUG.............................................AGCAC.GGCCU.......CAACCA.............AGGCUU.UGGG.AUUAC
WSSedA2C_c018532/789-709              AGCAC........UUUUACAUAUU...........GUGCU.........GACAGAUGUAAGUCCGA..CGUGCUUUUUUG.............................................AGCAC.GGCCU.......CAACCA.............AGGCUU.UGGG.AUUAC
WSSedA1Ba3_1006166/2461-2541          AGCAC........UUUUACAUAUU...........GUGCU.........GACAGAUGUAAGUCCGA..CGUGCUUUUUUA.............................................AGCAC.GGCCU.......CAACCA.............AGGCUU.UGGG.AUUAC
WSSedA1TJGI_c233835/122-202           AGCAC........UUUUACAUAUU...........GUGCU.........GACAGAUGUAAGUCCGA..CGUGCUUUUUUA.............................................AGCAC.GGCCU.......CAACCA.............AGGCUU.UGGG.AUUAC
JGI26437J51864_10004063/209-129       GGCAC........UUUUACAUAUU...........GUGCU.........GACAGAUGUAAGUCCGA..CGUGCUUUUUUA.............................................AGCAC.AGCCU.......CAACCA.............AGGCUU.UGGG.AUUAC
3300001567_10000108/84134-84057       GGCAC........UUUUAGAAAU............GUGCU.........GACAGAUGUAAGUCCGA..CGUGCUUCAC...............................................CGCAC.GGCCU.......CAACCA.............AGGCUU.UGGG.AUUAC
WSSedA1Ba3_1177753/108-186            GGCAC........UUUUACCAAUU...........GUGCU.........GACAGAUGUAAGUCCGA..CGUGCUUCAC...............................................CGCAC.GGCCU.......CAACCA.............AGGCUU.UGGG.AUUAC
WSSedA1Ba_1152331/288-210             GGCAC........UUUUACCAAUU...........GUGCU.........GACAGAUGUAAGUCCGA..CGUGCUUCAC...............................................CGCAC.GGCCU.......CAACCA.............AGGCUU.UGGG.AUUAC
B3_all_c_Cons177848/485-407           AGCAC........UUUUACAAAUU...........GUGCU.........GACAGAUGUAAGUCCGA..CGUGCUUCAC...............................................CGCAC.GGCCU.......CAACCA.............AGGCUU.UGGG.AUUAC
3300000568_10530120/366-444           AGCAC........UUUUACAAAUU...........GUGCU.........GACAGAUGUAAGUCCGA..CGUGCUUCAC...............................................CGCAC.GGCCU.......CAACCA.............AGGCUU.UGGG.AUUAC
JGI24729J20445_1002298/5486-5409      AGCAC........UUUUAACAAU............GUGCU.........GGCAGAUGUAAGUCCGA..CGUGCGACAA...............................................CGCAU.GGCCU.......CAAACA.............AGGCUU.UGGG.AUUAC
JGI24729J20445_1020946/87-10          AGCAC........UUUUAACAAU............GUGCU.........GGCAGAUGUAAGUCCGA..CGUGCGACAA...............................................CGCAU.GGCCU.......CAAACA.............AGGCUU.UGGG.AUUAC
JGI24732J26686_1003719/4772-4695      AGCAC........UUUUAACAAU............GUGCU.........GGCAGAUGUAAGUCCGA..CGUGCGACAA...............................................CGCAU.GGCCU.......CAAACA.............AGGCUU.UGGG.AUUAC
3300001567_10000097/54256-54336       AGCACUUUU....UAAU..............AAAUGUGCU.........GACAGAUGUAAGUCCGA..CGUGCUGUUAC..............................................GGCAC.GGCCU.......CAACCA.............AGGCUU.UGGG.AUUAC
3300000568_10641437/280-200           AGCACUUUU....AAUA..............AAUUGUGCU.........GACAGAUGUAAGUCCGA..CGUGCUUCACA..............................................GGCAC.GGCCU.......CAACCA.............AGGCUU.UGGG.AUUAC
JGI20214J14112_1020774/594-514        AGCACUUUU....ACCA..............AAAUGUGCU.........GACAGAUGUAAGUCCGA..CGUGUUUCACA..............................................UGCAC.GGCCU.......CAACCA.............AGGCUU.UGGG.AUUAC
3300001580_10805722/98-181            AGCACU.......UCUGGAU..............AGUGCU.........GGCAGAUGUAAGUCCGA..CGUGCGGCAA...............................................CGCAC.GGGCCGGGG...UCAUU..........CCCCGGCCUU.UGGG.AUUAC
taComm3_C4593/845-762                 AGCACU.......UCUGGAU..............AGUGCU.........GGCAGAUGUAAGUCCGA..CGUGCGGCAA...............................................CGCAC.GGGCAGGGG...UCAUU..........CCCCUGCCUC.UGGG.AUUAC
3300001592_10767277/24-111            AGCACU.......CUUGGAU..............AGUGCU.........GGCAGAUGUAAGUCCGA..CGUGCGGCAA...............................................CGCAC.GGGCCGGAGGGGGUUC........UCCC.CCGGCCUC.UGGG.AUUAC
JGI12104J13512_1000881/4950-5036      AGCACUG......UUUCUAC.............UGGUGCU.........GGCAGAUGUAAGUCCGA..CGUGCACCACGC.............................................UGCAC.GGGCCUGG....CAAUGA..........CC.GGCCUCCUGGG.AUUAC
JGI12104J13512_1055609/126-41         AGCACUG......UUUCUAC.............UGGUGCU.........GGCAGAUGUAAGUCCGA..CGUGCACCACGC.............................................UGCAC.GGGCCUG.....GCAGAA...........CAGGCCUCCUGGG.AUUAC
3300000032_0028051/6644-6556          GGCACUUUU....GAAA..............AAAUGUGCU.........GGCAGAUGUAAGUCCGA..CGUGCAUCACACA............................................UGCAC.GGGUCCGAA...CGAU...........UUCGGGCCUC.UGGG.AUUAC
NZ_AGIY02000001.1/138618-138536       AGCACUU......AUAA................GGGUGCU.........GGCAGAUGUAAGUCCGA..CGUGCAGACCA..............................................UGCAC.GGGCCCGGG...UAA............CCCGGGCCUCCUGGG.AUUAC
taComm3_C6165/76136-76054             AGCACUU......AUAA................GGGUGCU.........GGCAGAUGUAAGUCCGA..CGUGCAGACCA..............................................UGCAC.GGGCCCGGG...UAA............CCCGGGCCUCCUGGG.AUUAC
NZ_CM001436.1/2802614-2802534         AGCACUUAUC...UUU..............GAU.AGUGCU.........GGCUUUUGUAAGUCCGA..CGUGUUCUGUACAACA.........................................GGCACUGCC.........UUAU.................GGCU.AGGG.AUUAC
NZ_AUMX01000001.1/125785-125859       AGCAC........UUAG..................GUGCU.........GACUGAAGUAAGUCCGA..CGUGUCUGUCUACUAA.........................................GACACUGCC.........UUUUU................GGCUUUGGG.AUUAC
NC_008942.1/271642-271569             AGCAC........UUAG..................GUGCU.........GACUGAAGUAAGUCCGA..CGUGUCUGUCUACUAA.........................................GACACUGCC.........UUAU.................GGCUUUGGG.AUUAC
BDMC2_GGZN29857_b1/505-433            AGCACUU......UUCG................AAGUGCU.........GGCUGAUGUAAGUCCGA..CGUGUCGUCC...............................................GACACUGCCU........GUCA................AGGCU.UGGG.AUUAC
BDMC2_FXAG6RB01AV6H8/77-5             AGCACUU......UUCG................AAGUGCU.........GGCUGAUGUAAGUCCGA..CGUGUCGUCC...............................................GACACUGCCU........GUCA................AGGCU.UGGG.AUUAC
JGI20163J15578_11006719/71-153        AGCACUCAU....AAC...............AUG.GUGCU.........GACAGAAGUACAUCCGA..CGUGACAUCAAU.............................................GUUAC.GGCCAC......CACUGUU...........GUGGCUU.UGGG.AUUAC
#=GC SS_cons                          <<<<<<<<<<<<<..............>>>>>>>>>>>>>.........,,,,,,,((((--((.,..,<<<<<..__......<<<<<<<__...>>>>>>>..<<<<<<....>>>>>>....>>>>>.<<<<<<<<<<<<............>>>>>>>>>>>>....))--))))
//
