# Supplementary material for: Discovery of 20 novel ribosomal leader candidates in bacteria and archaea
Source: BMC Microbiol. 2020 May 24;20:130. doi: 10.1186/s12866-020-01823-6 (PMC7247131; doi:10.1186/s12866-020-01823-6)
Supplement: Supplementary file 4 — Additional file 4. Archive of machine-readable alignments for all r-leader motifs that include only nucleotides within the predicted motifs, and do not include any metadata. The alignments are appropriate for tasks such as performing homology searches or re-analysis of our predicted secondary structures. The alignments are stored in Stockholm format. [file 12866_2020_1823_MOESM4_ESM.zip › sto-just-motif/S16-Flavobacteria.sto]

# STOCKHOLM 1.0
#=GF ID S16-Flavobacteria
#=GF ORIGINAL_MOTIF 68	3522	0	1	refseq	25	bacteroid	jeremy	s45_55S100O5Min3	cmfinder		end
CESM01053608.1/202-170                      UUAAUAACC..CGGGUCGAGUACCCAAAA..UAUUG.A
NZ_JHZZ01000001.1/457084-457051             UUAAUAACA..AAGGUCGAGAACCUUAAAA.AAUUA.A
CESM01219967.1/5701-5735                    AUUAAUAACC.UGGGUCGAGAACCCAAAA.UAUUGA.A
JGI20154J14316_10001333/21676-21642         AUUAUUAACC.GAGGUCGGGCACCUCAAA.AAAUAA.A
NZ_CDOI01000172.1/530-565                   AUUAAUAACU.GAGGUCGAGAACCUCUAAAAAUUAA.A
JCVI_SCAF_1096627433698/434-468             AUUAAUAACC.GGGGUCGUGUACCCCAAA.AUUUAA.U
KVRMV2_103388609/189-154                    AUUAAUAACC.AGGGUCGGGAACCCUUAAUAUUUAA.U
KVRMV2_102516834/164-134                    AUUAAUAACA.AGGGUCGGGCACCCU.....AUAAA.U
JGI25321J39296_1021846/360-395              AUUAAUAACG.AGGGUCGGGCACCCUGCAAAAUUAA.U
JGI12109J20283_11786692/191-225             AUUAAUAACA.AGGGUCGGGCACCCUACA.AAUUAA.U
KGI_S1_ANT01_95m_c10031201/1995-2031        AUUAAUAACCGAGGGUCGGGCACCCUACAAAAUUAA.U
NZ_LDAS01000001.1/2478880-2478844           AUUAAUAACCGAGGGUCGGGCACCCUACAUAAUUAA.U
TFO_HY__Contig_1945/10420-10454             AUUAAUAACC.AGGGUCGGGCACCCUACA.AAUUAA.U
2236876002_175824/203-238                   AUUAAUAACCAAGGGUCGGGCACCCUACA.AAUUAA.U
CETA01149051.1/1248-1282                    AUUAAUAACA.GGGGUCGGGCACCCCACA.AAUUAA.U
NC_015167.1/1900499-1900464                 AUUAAUAACA.GGGGUCGGGCACCCUACAAAUUUAA.U
P_1C_Liq_3_UnCty_1040456/269-303            AUUAAUAACU.GAGGUCGAGAACCUUAAA.AUUUAA.U
CEGD01011474.1/251-285                      AUUAAUAACC.GAGGUCGUGUACCUCAAA.AUUUAA.A
CEVP01343318.1/72-38                        AUUAAUAAAC.UAGGUCGAGAACCUAAAA.AUUUAA.U
TDF_OR_ARG04_113m_c1016836/288-254          AUUAAUAACU.UAGGUCGAGAACCUAAAA.AUUUAA.A
ElkS_mat_MD6A_1002363/3313-3279             AUUAAUAAUA.GGGGUCGAGCACCCCACA.AAUUAA.U
JGI24723J26617_10000107/52649-52615         AUUAAUAACC.AAGGUCGAGUACCUUAAA.AUUUAA.A
P_2C_Liq_1_UnCty_1011637/752-718            AUUAAUAAUC.GGAGUCGCGAACUCCAAA.AUUUAA.U
JGI11876J14442_10621969/123-157             AUUAAUAACG.GGAGUCGGGAACUCCAAA.AUUUAA.U
P_1C_Liq_1_UnCty_1063218/143-109            AUUAAUAACG.GGAGUCGGGAACUCCAAA.AUUUAA.U
ElkS_mat_CD2A_1075435/84-50                 AUUAAUAACG.GGAGUCGGGAACUCCAAA.AUUUAA.U
NC_018721.1/2465369-2465403                 AUUAAUAACG.GGAGUCGAGAACUCCAAA.AUUUAA.U
JGI1221J11331_1000253/14608-14574           AUUAAUAACG.GGAGUCGAGAACUCCAAA.AUUUAA.U
LV_Brine_h2_0102_1093498/2-36               AUUAAUAACG.GGAGUCGAGAACUUCAAA.AUUUAA.U
SL_9KL_010_SED_10009602/426-460             AUUAAUAACG.GGAGUCGAGCACUCCAAA.AUUUAA.U
KGI_S1_ANT02_95m_c10124961/605-639          AUUAAUAAUU.GAGGUCGAGUACCUCCCA.AAUUAA.U
LV_Brine_h2_0102_1076447/206-240            AUUAAUAAUU.GAGGUCGAGAACCUCGCA.AAUUAA.U
KGI_S1_ANT02_95m_c10037012/512-546          AUUAAUAAUU.GAGGUCGAGAACCUCCCA.AAUUAA.U
CESN01195947.1/1665-1631                    AUUAAUAACC.GGGGUCGAGUACCUCACA.AAUUAA.U
3300001197_1087811/340-374                  AUUAAUAACA.GAGGUCGGGGACCUCACA.AAUUAA.U
JCVI_SCAF_1096628019256/205-171             AUUAAUAACC.GGGGUCGAGAACCUCAAA.AUUUAA.U
NZ_CDOE01000079.1/30020-30055               AUUAAUAACC.GAGGUCGAGAACCUCAAAAAUUUAA.U
ElkS_mat_MD6A_1036189/417-383               AUUAAUAACA.GGGGUCGGGAACCCCAUA.AAUUAA.U
ElkS_mat_MD6A_1084536/371-406               AUUAAUAACG.GAGGUCGGGAACCUCAAAUAAUUAA.U
ElkS_mat_MD6A_1142320/275-241               AUUAAUAACC.GAGGUCGGGAACCUCACU.AAUUAA.U
CEPZ01015035.1/63972-63938                  AUUAAUAACC.AAGGUCGAGAACCUUAAA.AAUUAA.A
NZ_JADN01000004.1/154893-154859             AUUAAUAACC.AAGGUCGCGAACCUUAAA.AAUUAA.A
NZ_LDOD01000012.1/29532-29498               AUUAAUAACC.AAGGUCGCGAACCUUAAA.AAUUAA.A
KVWG_1_1_1_newblercontig40966/246-212       AUUAAUAACC.UAGGUCGAGAACCUUAAA.AAUUAA.A
JGI20156J14371_10166570/50-15               AUUAAUAACC.AAGGUCGAGUACCUUAAAAAAUUAA.A
JGI20154J14316_10055217/1573-1608           AUUAAUAACC.AAGGUCGAGAACCUUAAAAAAUUAA.A
JGI20153J14295_10043163/740-705             AUUAAUAACC.AAGGUCGAGAACCUUAAAAAAUUAA.A
2236876009_178640/118-153                   AUUAAUAACC.AAGGUCGAGAACCUUAAAAAAUUAA.A
SA_S1_NOR05_45m_c10081110/672-638           AUUAAUAACC.AAGGUCGAGAACCUUAAA.AAUUAA.A
CESF01293558.1/708-742                      AUUAAUAACC.AAGGUCGAGAACCUUACA.AAUUAA.U
CERM01139738.1/74-40                        AUUAAUAACC.AAGGUCGAGAACCUUACA.AAUUAA.U
CEOM01051344.1/585-551                      AUUAAUAACC.AAGGUCGGGAACCUUACA.AAUUAA.U
CESZ01096664.1/375-341                      AUUAAUAACA.AAGGUCGAGAACCUUACA.AAUUAA.U
CERK01075026.1/203-237                      AUUAAUAAUC.AAGGUCGAGAACCUUACA.AAUUAA.U
CEWG01225384.1/660-694                      AUUAAUAAUA.AAGGUCGAGAACCUUACA.AAUUAA.U
CETK01073817.1/1419-1453                    AUUAAUAAUC.GAGAUCGUGUAUCUCACA.AAUUAA.U
CESO01307771.1/1268-1302                    AUUAAUAACC.GAGAUCGUGUAUCUCACA.AAUUAA.U
JCVI_SCAF_1101668667308/755-789             AUUAAUAACC.GAGAUCGUGAAUCUCACA.AAUUAA.U
JCVI_SCAF_1101667024969/694-660             AUUAAUAACG.GAGGUCGAGAACCCCAUA.AAUUAA.U
CEWO01363464.1/1092-1126                    AUUAAUAACC.GAGGUCGAGAACCUCAUA.AAUUAA.U
JGI24723J26617_10000040/77894-77860         AUUAAUAAUA.GAGGUCGAGAACCUUAUA.AAUUAA.U
KGI_S1_ANT01_95m_c10031519/710-744          AUUAAUAACA.GAGGUCGAGAACCUUAUA.AAUUAA.U
KGI_S2_ANT06_2345m_c1013054/98-64           AUUAAUAACA.GAGGUCGAGAACCUCAUA.AAUUAA.U
NCBI_READ_1112493730138/626-660             AUUAAUAACG.GAGGUCGAGAACCCCAUA.AAUUAA.U
CETX01019456.1/113-79                       AUUAAUAACA.GGGGUCGGGAACCCCAUA.AAUUAA.U
CEOS01080067.1/1787-1753                    AUUAAUAAUA.GGGGUCGGGAACCCCAUA.AAUUAA.U
CEVA01364946.1/106-140                      AUUAAUAACC.GGGGUCGGGAACCCCACA.AUUUAA.U
JGI1221J11331_1019162/230-264               AUUAAUAAUC.GGGGUCGGGAACCCCACA.AUUUAA.U
NZ_AUIG01000033.1/1535-1501                 AUUAAUAACC.GGGGUCGGGAACCCCACA.AAUUAA.U
CENM01034188.1/902-868                      AUUAAUAAUC.GGGGUCGGGAACCCCACA.AAUUAA.U
CEOS01020083.1/32981-32947                  AUUAAUAAUC.GGGGUCGAGAACCCCAAA.AUUUAA.U
JGI20156J14371_10003640/2978-3012           AUUAAUAAUC.GGGGUCGAGAACCUCACU.AAUUAA.U
DelMOSum2010_c10016191/3980-4015            AUUAAUAACCGGCGGUCGAGAACCCCACA.AAUUAA.U
KVRMV2_100000226/6455-6489                  AUUAAUAAUC.GAGGUCGAGAACCUCACU.AAUUAA.U
JGI12037J13215_1008219/266-300              AUUAAUAAUA.GAGGUCGAGAACCUCACA.AAUUAA.U
CGUI_GFCP3IQ02IOEQO/70-36                   AUUAAUAACA.AAGGUCGAGAACCUUACU.AAUUAA.U
JGI20160J14292_10003172/10084-10050         AUUAAUAACC.GAGGUCGAGAACCUCACA.AAUUAA.U
2236876010_0096165/74-40                    AUUAAUAACC.GAGGUCGAGAACCUCAAA.AAUUAA.C
CETB01226394.1/29-63                        AUUAAUAACC.GGGGUCGAGUACCUCAAA.AAUUAA.U
CENY01353123.1/2985-3019                    AUUAAUAACC.GAGGUCGUGUACCUCAAA.AAUUAA.U
CEOQ01279817.1/551-517                      AUUAAUAACC.GGGGUCGUGUACCUCAAA.AAUUAA.U
CEUC01055477.1/3449-3483                    AUUAAUAACC.GAGGUCGAGAACCUCAAA.AAUUAA.U
CEOP01159386.1/4003-4037                    AUUAAUAAUC.GAGGUCGAGAACCUCAAA.AAUUAA.U
2236876007_0680529/113-79                   AUUAAUAACC.GGGGUCGAGAACCUCAAA.AAUUAA.U
JCVI_SCAF_1101668515375/1138-1104           AUUAAUAACC.GGGGUCGAGAACCUCAAA.AAUUAA.U
NZ_KE384218.1/412048-412014                 AUUAAUAAUA.GAGGUCGUGAACCUCACU.AAUUAA.U
NZ_AJLT01000052.1/38402-38436               AUUAAUAAUA.GAGGUCGUGAACCUCACU.AAUUAA.U
KGI_S1_ANT01_95m_c10008968/71-37            AUUAAUAAUA.GAGGUCGUGAACCUCACU.AAUUAA.U
JGI24724J26744_10116716/457-491             AUUAAUAAUA.GAGGUCGAGAACCUCACU.AAUUAA.U
CESN01042302.1/640-674                      AUUAAUAACC.GAGGUCGCGUACCUCACA.AAUUAA.U
NC_015638.1/1487340-1487306                 AUUAAUAAUC.GAGGUCGCGUACCUCACA.AAUUAA.U
JGI24724J26744_10001441/16124-16158         AUUAAUAAUA.GAGGUCGCGUACCUCACA.AAUUAA.U
NZ_JYNQ01000001.1/2613222-2613188           AUUAAUAAUA.GAGGUCGCGUACCUCACA.AAUUAA.U
AYRF01036350.1/43-77                        AUUAAUAAUC.GAGGUCGCGAACCUCACU.AAUUAA.U
KGI_S2_ANT05_2345m_c1138509/19-53           AUUAAUAAUA.GAGGUCGCGAACCUCACN.AAUUAA.U
JGI24025J20009_10003996/740-774             AUUAAUAAUC.GAGGUCGCGAACCUCACU.AAUUAA.U
KGI_S1_ANT01_95m_c10219429/306-272          AUUAAUAAUA.GAGGUCGCGAACCUCACU.AAUUAA.U
NZ_KE383968.1/18032-18066                   AUUAAUAAUA.GAGGUCGCGAACCUCACU.AAUUAA.U
DelMOSum2010_c10000289/5459-5493            AUUAAUAACC.GAGGUCGAGAACCUUACA.AAUUAA.U
BS_KBA_SWE12_21m_c10003677/2677-2643        AUUAAUAACC.GAGGUCGAGAACCUCACU.AAUUAA.U
JGI20156J14371_10011188/1622-1657           AUUAAUAACA.GAGGUCGAGAACCUCAACUAAUUAA.U
2236876011_215066/266-231                   AUUAAUAAUC.GAGGUCGAGAACCUCAAAUAAUUAA.U
SA_S1_NOR05_45m_c10049152/794-829           AUUAAUAACC.GAGGUCGAGAACCUCAAAUAAUUAA.U
NZ_JTDV01000002.1/21488-21524               AUUAAUAACCCGAGGUCGCGAACCUCAAUUAAUUAA.U
NZ_CP007202.1/440776-440811                 AUUAAUAACC.GAGGUCGAGAACCUCAAUUAAUUAA.U
KGI_S1_ANT01_95m_c10132422/525-489          AUUAAUAACCCGAGGUCGAGAACCUCAAUUAAUUAA.U
JGI24723J26617_10166124/450-486             AUUAAUAACCCGAGGUCGAGAACCUCAAUGAAUUAA.U
JGI24025J20009_10047375/382-418             AUUAAUAACCAGAGGUCGAGAACCUCAAUGAAUUAA.U
NZ_BBNQ01000006.1/160473-160508             AUUAAUAACC.GAGGUCGCGAACCUCAAAUAAUUAA.U
KGI_S1_ANT01_95m_c10442974/162-197          AUUAAUAACA.GAGGUCGAGAACCUCAAAUAAUUAA.U
CESF01207615.1/398-364                      AUUAAUAACC.GAGGUCGAGAACCUCACA.AAUUAA.U
JCVI_SCAF_1096624993332/386-352             AUUAAUAACC.GAGGUCGAGAACCUUACA.AAUUAA.U
2236876009_175930/360-326                   AUUAAUAACC.GAGGUCGAGAACCUCACA.AAUUAA.U
JGI24024J18818_10507174/229-264             AUUAAUAACAAGAGGUCGUGAACCUCAAU.AAUUAA.U
NZ_JQLP01000005.1/2435334-2435300           AUUAAUAAUG.GAGGUCGAGAACCUCACA.AAUUAA.U
CEQH01183744.1/368-402                      AUUAAUAACA.GAGGUCGUGUACCUCACU.AAUUAA.U
KVRMV2_102741663/269-235                    AUUAAUAACA.GAGGUCGUGAACCUCACA.AAUUAA.U
NZ_AP014583.1/1850820-1850786               AUUAAUAACA.GAGGUCGUGAACCUCACU.AAUUAA.U
KVRMV2_100400240/91-57                      AUUAAUAACA.GAGGUAGAGAACCUCACA.AAUUAA.U
NZ_JPFK01000005.1/589182-589148             AUUAAUAAUA.GAGGUCGAGAACCUCACU.AAUUAA.U
NZ_LBMG01000002.1/77869-77903               AUUAAUAAUA.GAGGUCGAGAACCUCACA.AAUUAA.U
KGI_S1_ANT01_95m_c10001015/6200-6166        AUUAAUAAUA.GAGGUCGUGAACCUCACA.AAUUAA.U
KGI_S1_ANT01_95m_c10178456/378-412          AUUAAUAAUA.GAGGUCGUGAACCUCACA.AAUUAA.U
CERE01174386.1/139-105                      AUUAAUAACA.GAGGUCGAGAACCUCACA.AAUUAA.U
2236876002_225765/176-142                   AUUAAUAACA.GAGGUCGAGAACCUCACA.AAUUAA.U
KGI_S1_ANT01_95m_c10030431/734-768          AUUAAUAACA.GAGGUCGAGAACCUCACU.AAUUAA.U
KGI_S1_ANT01_95m_c10007706/3233-3199        AUUAAUAACA.GAGGUCGAGAACCUCACU.AAUUAA.U
JCVI_SCAF_1101668046809/546-512             AUUAAUAACA.GAGGUCGAGAACCUCACA.AAUUAA.U
SA_S1_NOR08_45m_c10162553/124-90            AUUAAUAACA.GAGGUCGAGAACCUCACA.AAUUAA.U
NZ_JADS01000027.1/8919-8953                 AUUAAUAAUA.GAGGUCGAGAACCUCACA.AAUUAA.U
SRS013252_Baylor_scaffold_30766/6014-5979   AUUAAUAAUC.GAGGUCGUGAACCUCACU.AAUUAAAU
CESG01120888.1/205-171                      AUUAAUAAUC.GAGGUCGUGAACCUCACU.AAUUAA.U
SRS018439_Baylor_scaffold_43479/10552-10517 AUUAAUAACC.GAGGUCGAGAACCUCACU.AAUUAAAU
SRS015540_C1138365/527-492                  AUUAAUAACC.GAGGUCGUGAACCUCACU.AAUUAAAU
NZ_ABZV01000003.1/5407-5372                 AUUAAUAACC.GAGGUCGUGAACCUCACU.AAUUAAAU
NZ_DS544873.1/2949885-2949919               AUUAAUAACC.GAGGUCGUGAACCUCACA.AAUUAA.U
KGI_S1_ANT01_95m_c10275683/114-148          AUUAAUAAUC.GAGGUCGAGAACCUCACU.AAUUAA.U
JGI12097J13213_1000099/9148-9182            AUUAAUAAUC.GAGGUCGAGAACCUCACU.AAUUAA.U
KGI_S1_ANT01_95m_c10082430/337-303          AUUAAUAAUC.GAGGUCGAGAACCUCACA.AAUUAA.U
JGI24724J26744_10019130/1468-1434           AUUAAUAAUC.GAGGUCGAGAACCUCACA.AAUUAA.U
CEQG01049560.1/282-316                      AUUAAUAACA.GAGGUCGAGAACCUCAUU.AAUUAA.U
BS_KBA_SWE12_21m_c10365013/337-303          AUUAAUAACC.GAGGUCGAGAACCUCAUU.AAUUAA.U
BS_KBA_SWE12_21m_c10000423/6152-6186        AUUAAUAACC.GAGGUCGAGAACCUCAUU.AAUUAA.U
P_1C_Sed_3_UnCty_1160372/82-116             AUUAAUAACA.GAGGUCGAGAACCUCACU.AAUUAA.U
SA_S1_NOR08_45m_c10086824/919-953           AUUAAUAACA.GAGGUCGAGAACCUCACU.AAUUAA.U
KGI_S1_ANT01_95m_c10418974/254-288          AUUAAUAACA.GAGGUCGAGAACCUCACU.AAUUAA.U
JCVI_SCAF_1096627435724/1230-1264           AUUAAUAACA.GAGGUCGAGCACCUCACA.AAUUAA.U
CERM01151318.1/572-606                      AUUAAUAACA.GAGGUCGAGUACCUCACA.AAUUAA.U
2236876007_0117740/261-227                  AUUAAUAACC.GAGGUCGAGAACCUCAAA.AUUUAA.U
wf3_AHAI4119_b1/581-547                     AUUAAUAAUC.GAGGUCGAGAACCUCAAA.AUUUAA.U
CESF01282643.1/99-65                        AUUAAUAAUC.GGGGUCGAGAACCCCAAA.AUUUAA.U
NZ_AUHF01000007.1/179304-179338             AUUAAUAAUC.GGGGUCGAGAACCUCAAA.AUUUAA.U
CEOS01080028.1/2877-2911                    AUUAAUAACC.GGGGUCGAGAACCCCAAAA.UUUAA.U
NZ_BBNS01000030.1/35262-35227               AUUAAUAACC.GAGGUCGGGAACCUCAAAUAAUUAA.U
NZ_JH594606.1/2311466-2311432               AUUAAUAACC.GAGGUCGGGGACCUCACA.AAUUAA.U
3300001197_1031695/46-12                    AUUAAUAACA.GAGGUCGGGGACCUCACA.AAUUAA.U
CEVX01047029.1/9602-9568                    AUUAAUAACC.AAGGUCGAGAACCUUAUA.AAUUAA.U
#=GC SS_cons                                <<<<<<----.<<<<<_____>>>>>.....>>>>>.>
//
