# Supplementary material for: Discovery of 20 novel ribosomal leader candidates in bacteria and archaea
Source: BMC Microbiol. 2020 May 24;20:130. doi: 10.1186/s12866-020-01823-6 (PMC7247131; doi:10.1186/s12866-020-01823-6)
Supplement: Supplementary file 4 — Additional file 4. Archive of machine-readable alignments for all r-leader motifs that include only nucleotides within the predicted motifs, and do not include any metadata. The alignments are appropriate for tasks such as performing homology searches or re-analysis of our predicted secondary structures. The alignments are stored in Stockholm format. [file 12866_2020_1823_MOESM4_ESM.zip › sto-just-motif/S4-Bacteroidia.sto]

# STOCKHOLM 1.0
#=GF ID S4-Bacteroidia
#=GF ORIGINAL_MOTIF 68	2526	0	1	refseq	25	bacteroid	jeremy	s45_55S100O5Min3	cmfinder		end
SRS023468_C1206091/582-641                   GAUGCGGUUG..................CUCACUUACUUUCCCUCUUAUUCUAAUCGCAUCGCGG.CU.G
DLM014_scaffold9702_6/4201-4154              GACUUCC...........................ACACAAGACUUUCUCUC...GGGAGUCGCGG.CU.G
Buccal_mucosa_LANL_scaffold_41001/950-892    GAUUGG...............CUAUACUUUCAUAUUACCCUCUCCUCAUAA....CCGGUCGCGG.CU.G
SRS017127_Baylor_scaffold_6196/1625-1683     GAUUGG...............CUAUACUUUCAUAUUACCCUCUCCUCAUAA....CCGGUCGCGG.CU.G
SRS018149_Baylor_scaffold_12321/2101-2043    GAUUGG...............CUAUACUUUCAUAUUACCCUCUCCUCAUAA....CCGGUCGCGG.CU.G
SRS023964_C2539807/564-506                   GAUUGG...............CUAUACUUUCAUAUUACCCUCUCCUCAUAA....CCGGUCGCGG.CU.G
SRS011310_Baylor_scaffold_16376/5774-5716    GAUUGG...............CUAUACUUUCAUAUUACCCUCUCCUCAUAA....CCGGUCGCGG.CU.G
SRS065310_C1361795/968-1026                  GAUUGG...............CUAUACUUUCAUAUUACCCUCUCCUCAUAA....CCGGUCGCGG.CU.G
SRS055378_LANL_scaffold_29718/311-362        GAUCGG............CUAUACUUUCAUAUAUCUAUCCUCUCCUCAUAA....CUGGUCGCGG.CU.G
SRS075410_LANL_scaffold_50382/626-687        GAUCGG............CUAUACUUUCAUAUAUCUAUCCUCUCCUCAUAA....CUGGUCGCGG.CU.G
SRS016043_WUGC_scaffold_3810/4122-4183       GAUCGG............CUAUACUUUCAUAUAUCUAUCCUCUCCUCAUAA....CUGGUCGCGG.CU.G
SRS017227_Baylor_scaffold_151231/598-656     GAUCGG............CUAUACUUUCAUAUAUCUAUCCUCUCCUCAUAA....CUGGUCGCGG.CU.G
NZ_JDFF01000008.1/98648-98709                GAUCGG............CUAUACUUUCAUAUAUCUAUCCUCUCCUCAUAA....CUGGUCGCGG.CU.G
SRS023841_C1551522/144-93                    GAUCGG............CUAUACUUUCAUAUAUCUAUCCUCUCCUCAUAA....CUGGUCGCGG.CU.G
SRS011255_Baylor_scaffold_64659/946-1007     GAUCGG............CUAUACUUUCAUAUAUCUAUCCUCUCCUCAUAA....CUGGUCGCGG.CU.G
SRS022602_Baylor_scaffold_70156/694-755      GAUCGG............CUAUACUUUCAUAUAUCUAUCCUCUCCUCAUAA....CUGGUCGCGG.CU.G
SRS011343_Baylor_scaffold_39133/5921-5982    GAUCGG............CUAUACUUUCAUAUAUCUAUCCUCUCCUCAUAA....CUGGUCGCGG.CU.G
SRS011126_Baylor_scaffold_62966/893-954      GAUCGG............CUAUACUUUCAUAUAUCUAUCCUCUCCUCAUAA....CUGGUCGCGG.CU.G
SRS020226_Baylor_scaffold_54603/798-857      GAUCGG............CUAUACUUUCAUAUAUCUAUCCUCUCCUCAUAA....CUGGUCGCGG.CU.G
SRS015574_WUGC_scaffold_12528/913-852        GAUCGG............CUAUACUUUCAUAUAUCUAUCCUCUCCUCAUAA....CUGGUCGCGG.CU.G
SRS015989_C2177697/1102-1163                 GAUCGG............CUAUACUUUCAUAUAUCUAUCCUCUCCUCAUAA....CUGGUCGCGG.CU.G
SRS017511_Baylor_scaffold_65931/476-535      GAUCGG............CUAUACUUUCAUAUAUCUAUCCUCUCCUCAUAA....CUGGUCGCGG.CU.G
SRS015899_C1784559/159-98                    GAUCGG............CUAUACUUUCAUAUAUCUAUCCUCUCCUCAUAA....CUGGUCGCGG.CU.G
SRS063999_LANL_scaffold_63196/141-90         GAUCGG............CUAUACUUUCAUAUAUCUAUCCUCUCCUCAUAA....CUGGUCGCGG.CU.G
SRS023964_C2553979/311-250                   GAUCGG............CUAUACUUUCAUAUAUCUAUCCUCUCCUCAUAA....CUGGUCGCGG.CU.G
SRS049389_WUGC_scaffold_5829/2425-2364       GAUUGG............CUAUACUUUCAUAUAUCUAUCCUCUCCUCAUAA....CCGGUCGCGG.CU.G
SRS049268_LANL_scaffold_58337/435-493        GAUUGG............CUAUACUUUCAUAUAUCUAUCCUCUCCUCAUAA....CCGGUCGCGG.CU.G
SRS050029_WUGC_scaffold_1469/6482-6543       GAUUGG............CUAUACUUUCAUAUAUCUAUCCUCUCCUCAUAA....CCGGUCGCGG.CU.G
SRS050628_C1841465/367-306                   GAUUGG............CUAUACUUUCAUAUAUCUAUCCUCUCCUCAUAA....CCGGUCGCGG.CU.G
NZ_KI259258.1/268982-269043                  GAUUGG............CUAUACUUUCAUAUAUCUAUCCUCUCCUCAUAA....CCGGUCGCGG.CU.G
SRS017808_C3810014/216-277                   GAUUGG............CUAUACUUUCAUAUAUCUAUCCUCUCCUCAUAA....CCGGUCGCGG.CU.G
SRS017810_C1297543/2305-2244                 GAUUGG............CUAUACUUUCAUAUAUCUAUCCUCUCCUCAUAA....CCGGUCGCGG.CU.G
SRS022719_C2873881/69-130                    GAUUGG............CUAUACUUUCAUAUAUCUAUCCUCUCCUCAUAA....CCGGUCGCGG.CU.G
SRS018157_Baylor_scaffold_50143/336-394      GAUUGG............CUAUACUUUCAUAUAUCUAUCCUCUCCUCAUAA....CCGGUCGCGG.CU.G
SRS022077_Baylor_scaffold_39462/1738-1799    GAUUGG............CUAUACUUUCAUAUAUCUAUCCUCUCCUCAUAA....CCGGUCGCGG.CU.G
SRS019980_Baylor_scaffold_49109/185-246      GAUUGG............CUAUACUUUCAUAUAUCUAUCCUCUCCUCAUAA....CCGGUCGCGG.CU.G
SRS019122_C5826086/224-285                   GAUUGG............CUAUACUUUCAUAUAUCUAUCCUCUCCUCAUAA....CCGGUCGCGG.CU.G
SRS011098_Baylor_scaffold_35155/393-454      GAUUGG............CUAUACUUUCAUAUAUCUAUCCUCUCCUCAUAA....CCGGUCGCGG.CU.G
SRS064329_LANL_scaffold_22656/2368-2307      GAUUGG............CUAUACUUUCAUAUAUCUAUCCUCUCCUCAUAA....CCGGUCGCGG.CU.G
SRS011243_Baylor_scaffold_40900/7069-7130    GAUUGG............CUAUACUUUCAUAUAUCUAUCCUCUCCUCAUAA....CCGGUCGCGG.CU.G
SRS023938_Baylor_scaffold_61057/322-380      GAUUGG............CUAUACUUUCAUAUAUCUAUCCUCUCCUCAUAA....CCGGUCGCGG.CU.G
SRS013711_C1768261/1026-965                  GAUUGG............CUAUACUUUCAUAUAUCUAUCCUCUCCUCAUAA....CCGGUCGCGG.CU.G
SRS047100_C2068538/529-590                   GAUUGG............CUAUACUUUCAUAUAUCUAUCCUCUCCUCAUAA....CCGGUCGCGG.CU.G
SRS016575_Baylor_scaffold_31788/726-784      GAUUGG............CUAUACUUUCAUAUAUCUAUCCUCUCCUCAUAA....CCGGUCGCGG.CU.G
SRS017227_Baylor_scaffold_36455/153-95       GAUUGG............CUAUACUUUCAUAUAUCUAUCCUCUCCUCAUAA....CCGGUCGCGG.CU.G
SRS054569_LANL_scaffold_25042/6465-6526      GAUUGG............CUAUACUUUCAUAUAUCUAUCCUCUCCUCAUAA....CCGGUCGCGG.CU.G
SRS015985_WUGC_scaffold_33109/1425-1486      GAUUGG............CUAUACUUUCAUAUAUCUAUCCUCUCCUCAUAA....CCGGUCGCGG.CU.G
SRS016569_Baylor_scaffold_10142/7054-7115    GAUUGG............CUAUACUUUCAUAUAUCUAUCCUCUCCUCAUAA....CCGGUCGCGG.CU.G
SRS062878_LANL_scaffold_84002/2264-2325      GAUUGG............CUAUACUUUCAUAUAUCUAUCCUCUCCUCAUAA....CCGGUCGCGG.CU.G
SRS043663_LANL_scaffold_33609/3838-3899      GAUUGG............CUAUACUUUCAUAUAUCUAUCCUCUCCUCAUAA....CCGGUCGCGG.CU.G
SRS017814_Baylor_scaffold_28373/1124-1185    GAUUGG............CUAUACUUUCAUAUAUCUAUCCUCUCCUCAUAA....CCGGUCGCGG.CU.G
SRS022725_LANL_scaffold_46531/399-460        GAUUGG............CUAUACUUUCAUAUAUCUAUCCUCUCCUCAUAA....CCGGUCGCGG.CU.G
SRS016200_WUGC_scaffold_48533/1527-1588      GAUUGG............CUAUACUUUCAUAUAUCUAUCCUCUCCUCAUAA....CCGGUCGCGG.CU.G
Palatine_Tonsils_LANL_C6173648/416-469       GAUUGG............CUAUACUUUCAUAUAUCUAUCCUCUCCUCAUAA....CCGGUCGCGG.CU.G
SRS063932_LANL_scaffold_17762/154-95         GAUUGG............CUAUACUUUCAUAUAUCUAUCCUCUCCUCAUAA....CCGGUCGCGG.CU.G
SRS048411_C6928200/302-241                   GAUUGG............CUAUACUUUCAUAUAUCUAUCCUCUCCUCAUAA....CCGGUCGCGG.CU.G
SRS013164_Baylor_scaffold_10065/5429-5490    GAUUGG............CUAUACUUUCAUAUAUCUAUCCUCUCCUCAUAA....CCGGUCGCGG.CU.G
SRS015941_C3521747/131-80                    GAUUGG............CUAUACUUUCAUAUAUCUAUCCUCUCCUCAUAA....CCGGUCGCGG.CU.G
SRS017139_Baylor_scaffold_54946/310-249      GAUUGG............CUAUACUUUCAUAUAUCUAUCCUCUCCUCAUAA....CCGGUCGCGG.CU.G
SRS016600_C812171/234-295                    GAUUGG............CUAUACUUUCAUAUAUCUAUCCUCUCCUCAUAA....CCGGUCGCGG.CU.G
SRS016746_Baylor_scaffold_51447/792-731      GAUUGG............CUAUACUUUCAUAUAUCUAUCCUCUCCUCAUAA....CCGGUCGCGG.CU.G
SRS055378_LANL_scaffold_10432/143-92         GAUUGG............CUAUACUUUCAUAUAUCUAUCCUCUCCUCAUAA....CCGGUCGCGG.CU.G
SRS017439_Baylor_scaffold_45491/416-477      GAUUGG............CUAUACUUUCAUAUAUCUAUCCUCUCCUCAUAA....CCGGUCGCGG.CU.G
SRS049147_LANL_scaffold_12273/2261-2200      GAUUGG............CUAUACUUUCAUAUAUCUAUCCUCUCCUCAUAA....CCGGUCGCGG.CU.G
SRS013881_WUGC_scaffold_12223/5093-5032      GAUUGG............CUAUACUUUCAUAUAUCUAUCCUCUCCUCAUAA....CCGGUCGCGG.CU.G
SRS012279_Baylor_scaffold_38188/6346-6407    GAUUGG............CUAUACUUUCAUAUAUCUAUCCUCUCCUCAUAA....CCGGUCGCGG.CU.G
SRS044662_C1620928/41-102                    GAUUGG............CUAUACUUUCAUAUAUCUAUCCUCUCCUCAUAA....CCGGUCGCGG.CU.G
SRS011310_Baylor_scaffold_13983/2829-2890    GAUUGG............CUAUACUUUCAUAUAUCUAUCCUCUCCUCAUAA....CCGGUCGCGG.CU.G
SRS024355_LANL_scaffold_34750/442-381        GAUUGG............CUAUACUUUCAUAUAUCUAUCCUCUCCUCAUAA....CCGGUCGCGG.CU.G
SRS024381_C2388111/313-252                   GAUUGG............CUAUACUUUCAUAUAUCUAUCCUCUCCUCAUAA....CCGGUCGCGG.CU.G
SRS042131_WUGC_scaffold_5469/6250-6189       GAUUGG............CUAUACUUUCAUAUAUCUAUCCUCUCCUCAUAA....CCGGUCGCGG.CU.G
SRS011306_Baylor_scaffold_188/2407-2346      GAUUGG............CUAUACUUUCAUAUAUCUAUCCUCUCCUCAUAA....CCGGUCGCGG.CU.G
SRS011126_Baylor_scaffold_20302/154-95       GAUUGG............CUAUACUUUCAUAUAUCUAUCCUCUCCUCAUAA....CCGGUCGCGG.CU.G
SRS011140_Baylor_scaffold_48076/341-280      GAUUGG............CUAUACUUUCAUAUAUCUAUCCUCUCCUCAUAA....CCGGUCGCGG.CU.G
SRS013947_WUGC_scaffold_13455/2590-2529      GAUUGG............CUAUACUUUCAUAUAUCUAUCCUCUCCUCAUAA....CCGGUCGCGG.CU.G
SRS075404_C3684462/624-685                   GAUUGG............CUAUACUUUCAUAUAUCUAUCCUCUCCUCAUAA....CCGGUCGCGG.CU.G
SRS013946_WUGC_scaffold_140/21413-21352      GAUUGG............CUAUACUUUCAUAUAUCUAUCCUCUCCUCAUAA....CCGGUCGCGG.CU.G
SRS014124_WUGC_scaffold_61000/4884-4945      GAUUGG............CUAUACUUUCAUAUAUCUAUCCUCUCCUCAUAA....CCGGUCGCGG.CU.G
SRS022602_Baylor_scaffold_69535/758-816      GAUUGG............CUAUACUUUCAUAUAUCUAUCCUCUCCUCAUAA....CCGGUCGCGG.CU.G
SRS043422_C2652059/166-104                   GAUUGG............CUAUACUUUCAUAUAUCUAUCCUCUCCUCAUAA....CCGGUCGCGG.CU.G
SRS014573_WUGC_scaffold_53341/2102-2041      GAUUGG............CUAUACUUUCAUAUAUCUAUCCUCUCCUCAUAA....CCGGUCGCGG.CU.G
SRS013836_C4764451/172-111                   GAUUGG............CUAUACUUUCAUAUAUCUAUCCUCUCCUCAUAA....CCGGUCGCGG.CU.G
SRS013879_WUGC_scaffold_28433/386-325        GAUUGG............CUAUACUUUCAUAUAUCUAUCCUCUCCUCAUAA....CCGGUCGCGG.CU.G
SRS022621_Baylor_scaffold_21872/2177-2116    GAUUGG............CUAUACUUUCAUAUAUCUAUCCUCUCCUCAUAA....CCGGUCGCGG.CU.G
SRS018439_Baylor_scaffold_23532/9031-9092    GAUUGG............CUAUACUUUCAUAUAUCUAUCCUCUCCUCAUAA....CCGGUCGCGG.CU.G
SRS017533_Baylor_scaffold_41553/217-278      GAUUGG............CUAUACUUUCAUAUAUCUAUCCUCUCCUCAUAA....CCGGUCGCGG.CU.G
SRS019126_WUGC_scaffold_4619/2437-2376       GAUUGG............CUAUACUUUCAUAUAUCUAUCCUCUCCUCAUAA....CCGGUCGCGG.CU.G
SRS023926_Baylor_scaffold_26039/6277-6338    GAUUGG............CUAUACUUUCAUAUAUCUAUCCUCUCCUCAUAA....CCGGUCGCGG.CU.G
SRS043772_WUGC_scaffold_22755/281-342        GAUUGG............CUAUACUUUCAUAUAUCUAUCCUCUCCUCAUAA....CCGGUCGCGG.CU.G
SRS024375_LANL_scaffold_10736/3452-3391      GAUUGG............CUAUACUUUCAUAUAUCUAUCCUCUCCUCAUAA....CCGGUCGCGG.CU.G
SRS024441_LANL_scaffold_44794/3740-3801      GAUUGG............CUAUACUUUCAUAUAUCUAUCCUCUCCUCAUAA....CCGGUCGCGG.CU.G
SRS049318_LANL_scaffold_50729/142-91         GAUUGG............CUAUACUUUCAUAUAUCUAUCCUCUCCUCAUAA....CCGGUCGCGG.CU.G
SRS052876_LANL_scaffold_40470/1404-1465      GAUUGG............CUAUACUUUCAUAUAUCUAUCCUCUCCUCAUAA....CCGGUCGCGG.CU.G
SRS063272_C748000/2302-2241                  GAUUGG............CUAUACUUUCAUAUAUCUAUCCUCUCCUCAUAA....CCGGUCGCGG.CU.G
NZ_JRAR01000001.1/21162-21223                GAUUGG............CUAUACUUUCAUAUUUCUAUCCUCUCCUCAUAA....CCGGUCGCGG.CU.G
NZ_JRAO01000015.1/141435-141374              GAUUGG............CUAUACUUUCAUAUUUCUAUCCUCUCCUCAUAA....CCGGUCGCGG.CU.G
SRS065099_LANL_scaffold_75481/444-494        GAUUGG.............CUAUACUUUCAUUAUCUAUCCUCUCCUCAUAA....CCGGUCGCGG.CU.G
SRS024087_LANL_scaffold_10975/146-89         GAUUGG.............CUAUACUUUCAUUAUCUAUCCUCUCCUCAUAA....CCGGUCGCGG.CU.G
SRS051941_C4050112/680-740                   GAUUGG.............CUAUACUUUCAUUAUCUAUCCUCUCCUCAUAA....CCGGUCGCGG.CU.G
SRS013252_C3518045/147-89                    GAUUGG.............CUAUACUUUCAUUAUCUAUCCUCUCCUCAUAA....CCGGUCGCGG.CU.G
SRS020340_C2851743/298-348                   GAUUGG.............CUAUACUUUCAUUAUCUAUCCUCUCCUCAUAA....CCGGUCGCGG.CU.G
SRS022602_Baylor_scaffold_25508/442-502      GAUUGG.............CUAUACUUUCAUUAUCUAUCCUCUCCUCAUAA....CCGGUCGCGG.CU.G
SRS013533_C5285183/174-114                   GAUUGG.............CUAUACUUUCAUUAUCUAUCCUCUCCUCAUAA....CCGGUCGCGG.CU.G
SRS064449_LANL_scaffold_59809/901-951        GAUUGG.............CUAUACUUUCAUUAUCUAUCCUCUCCUCAUAA....CCGGUCGCGG.CU.G
SRS018394_Baylor_scaffold_53532/485-543      GAUUGG.............CUAUACUUUCAUUAUCUAUCCUCUCCUCAUAA....CCGGUCGCGG.CU.G
SRS018443_C3747335/147-89                    GAUUGG.............CUAUACUUUCAUUAUCUAUCCUCUCCUCAUAA....CCGGUCGCGG.CU.G
SRS055378_LANL_scaffold_13183/302-242        GAUUGG.............CUAUACUUUCAUUAUCUAUCCUCUCCUCAUAA....CCGGUCGCGG.CU.G
SRS011343_Baylor_scaffold_40465/3459-3519    GAUUGG.............CUAUACUUUCAUUAUCUAUCCUCUCCUCAUAA....CCGGUCGCGG.CU.G
SRS022536_LANL_scaffold_94018/614-674        GAUUGG.............CUAUACUUUCAUUAUCUAUCCUCUCCUCAUAA....CCGGUCGCGG.CU.G
SRS018394_Baylor_scaffold_31406/141-81       GAUUGG.............CUAUACUUUCAAUAUCUAUCCUCUCCUCAUAA....CCGGUCGCGG.CU.G
SRS063932_LANL_scaffold_4135/370-430         GAUUGG.............CUAUACUUUCAAUAUCUAUCCUCUCCUCAUAA....CCGGUCGCGG.CU.G
SRS021484_C2188525/543-588                   GACCCUC.............................CCAUAACUACCUCUC...GAGGGUCGCGG.CU.G
4491423.3_NODE_109420/5213-5168              GACCCUC.............................CCAUAACUACCUCUC...GAGGGUCGCGG.CU.G
07_22_CONTROL_DNA_scaffold544_5/2208-2162    GACCCUC............................CCAUCACCUUUCUCUC...GAGGGUCGCGG.CU.G
DLM014_scaffold16166_1/2097-2051             GACCGUC............................ACUUGCACUUUCUCUC...GACGGUCGCGG.CU.G
SRS011134_C4924861/107-61                    GACUGCC............................ACAGCAUCUUUCUCUC...GGCAGUCGCGG.CU.G
08_07_CONTROL_DNA_scaffold19619_1/164-212    GACUGCU..........................UUCAAAACAUCACCUCUC...AGCAGUCGCGG.CU.G
4491417.3_NODE_65482/43644-43690             GAUCAUA............................UCUUUUUUCACCUCUC...UAUGAUCGCGG.CU.G
UnmappedStool_Broad_scaffold_480295/268-314  GACCACA............................AUUUUUAUCACCUCUC...UGUGGUCGCGG.CU.G
scaffold5632_5_MH0082/533-579                GACCACA............................AUUUUUAUCACCUCUC...UGUGGUCGCGG.CU.G
SRS011134_C4984436/407-361                   GACCAUA............................AUUUUUAUCACCUCUC...UAUGGUCGCGG.CU.G
SRS013476_C3097759/391-347                   GACUAUA..............................AUUUAUCACCUCUC...UAUAGUCGCGG.CU.G
08_07_GOS_DNA_scaffold4617_3/1220-1172       GAUUGUC..........................ACCUAUACCUGCCCUCUC...GACAAUCGCGG.CU.G
2227505183/3361-3319                         GAUUAU...............................ACCUAAAUCCUCUC....AUAAUCGCGG.CU.A
AUXO013899695.1/2595-2553                    GGAUGUA................................UCUUUUCCUUUC...UACAUCCGCUG.CU.G
SRMUA_GNVGR9Q01B8SVR/224-182                 GGAUGUA................................UCUUUUCCUUUC...UACAUCCGCUG.CU.G
UnmappedStool_Broad_C252248201/129-180       GAUUGCC..........................UUUCAAGCCUUUUCUCUC...GGCAAUCGCGG.CU.G
scaffold47652_4_V1.CD-9/200-152              GAUUGCC..........................UUUUAAGCCUUUUCUCUC...GGCAAUCGCGG.CU.G
scaffold45765_1_V1.CD-14/234-186             GAUUGCC..........................UUUUAAGCCUUUUCUCUC...GGCAAUCGCGG.CU.G
TB_AS07_7DRAFT_10003506/9850-9788            GAUUGCG............CAAGGAUUAUCUCCCUUUGACCCUGAUAAAGC...UGCAAUCGCGG.CU.G
AUXO012589404.1/241-195                      GAUUGCA............................CACAUACCACCCUCUC...UGCAAUCGCGG.CU.G
NZ_KB899151.1/86853-86906                    GAUUGC....................CUAUAAACUAUCAAUCUCUCACAUA....GCAAUCGCGG.CU.G
SRS015650_WUGC_scaffold_28866/104-54         GAUUGC....................CUAUAAACUAUCAAUCUCUCACAUA....GCAAUCGCGG.CU.G
NC_015571.1/203700-203647                    GAUUGC....................CUAUAAACUAUCAAUCUCUCACAUA....GCAAUCGCGG.CU.G
NZ_KN294118.1/191559-191506                  GAUUGC....................CUAUAAACUAUCAAUCUCUCACAUA....GCAAUCGCGG.CU.G
Supragingival_plaque_LANL_C182748641/464-517 GAUUGC....................CUAUAAACUAUCAAUCUCUCACAUA....GCAAUCGCGG.CU.G
NZ_KI629949.1/30096-30043                    GAUUGC....................CUAUAAACUAUCAAUCUCUCACAUA....GCAAUCGCGG.CU.G
NZ_KN300353.1/26757-26704                    GAUUGC....................CUAUAAACUAUCAAUCUCUCACAUA....GCAAUCGCGG.CU.G
NZ_KI260120.1/16050-16103                    GAUUGC....................CUAUAAACUAUCAAUCUCUCACACA....GCAAUCGCGG.CU.G
IMNBL1_c0170688/319-279                      GAUUACC..................................CAACCCUCUC...GGUAAUCGCGG.CU.G
scaffold5422_1_MH0052/2264-2218              GAUUGCA............................CCAACAAUCACCUCUC...UGCAAUCGCGG.CU.G
4491404.3_NODE_83097/488-534                 GAUUGCA............................CCAACAACCACCUCUC...UGCAAUCGCGG.CU.G
scaffold41480_1_MH0050/576-622               GAUUGCA............................CCAACAACCACCUCUC...UGCAAUCGCGG.CU.G
scaffold60668_1_V1.CD-4/2185-2139            GAUUGCA............................CCAACAACCACCUCUC...UGCAAUCGCGG.CU.G
scaffold2465_4_MH0009/398-444                GAUUGCA............................CCAACAACCACCUCUC...UGCAAUCGCGG.CU.G
scaffold8235_1_O2.UC-1/66-112                GAUUGCA............................CCAACAACCACCUCUC...UGCAAUCGCGG.CU.G
RUMENNODE_2120037_111501/19738-19691         GAUUGCA...........................CAUUCACACUACCUCUC...UGUAAUCGCGG.CU.G
2226980356/42770-42818                       GAUUAUA..........................AAAGACCCUUAUCCUCUC...UAUAAUCGCGG.CU.G
2226950443/4600-4552                         GAUUAUA..........................AAAGACCCUUAUCCUCUC...UAUAAUCGCGG.CU.G
AUXO015494899.1/713-671                      GACUGCA................................UCUUUUCCUUUC...UGCAGUCGCGG.CU.G
AUXO012655293.1/833-792                      GACUGCA.................................UCUUUCCUUUC...UGCAGUCGCGG.CU.G
RUMENNODE_3549585_6500/14797-14838           GACUGCA.................................UCUUUCCUUUC...UGCAGUCGCGG.CU.G
IMNBL1_c0000682/10946-10899                  GAUUAU..........................AAAUAGACCUUGUCCUCUC....AUAAUCGCGG.CU.G
BABD01035948.1/534-582                       GAUUACA..........................CCGCGACCUUAUCCACUC...UGUAGACGCGG.CU.G
IMNBL1_c0200996/120-168                      GAUUGCA..........................UAUUUACCUUACCCUCUC...UGUAAUCGCGG.CU.G
4491423.3_NODE_100943/2001-2049              GAUUGCA..........................UAUUGACCUUAUCCUCUC...UGUAAUCGCGG.CU.G
scaffold61064_2_MH0006/191-239               GAUUGCA..........................UAUUGACCUUAUCCUCUC...UGUAAUCGCGG.CU.G
SRS049900_LANL_scaffold_12941/867-915        GAUUGCA..........................UAUUGACCUUAUCCUCUC...UGUAAUCGCGG.CU.G
scaffold72032_1_V1.CD-14/421-469             GAUUGCA..........................UAUUGACCUUAUCCUCUC...UGUAAUCGCGG.CU.G
ADJT01001361.1/384-432                       GAUUGCA..........................UAUUGACCUUAUCCUCUC...UGUAAUCGCGG.CU.G
scaffold31110_2_MH0019/232-280               GAUUGCA..........................UAUUGACCUUAUCCUCUC...UGUAAUCGCGG.CU.G
scaffold5909_2_O2.UC-14/57-105               GAUUGCA..........................UAUUGACCUUAUCCUCUC...UGUAAUCGCGG.CU.G
BABB01007995.1/205-253                       GAUUGCA..........................UAUUGACCUUAUCCUCUC...UGUAAUCGCGG.CU.G
contig19424/1081-1033                        GAUUGCA..........................UAUUGACCUUAUCCUCUC...UGUAAUCGCGG.CU.G
scaffold56457_1_MH0055/255-303               GAUUGCA..........................UAUUGACCUUAUCCUCUC...UGUAAUCGCGG.CU.G
NLM015_scaffold12871_4/134-182               GAUUGCA..........................UAUUGACCUUAUCCUCUC...UGUAAUCGCGG.CU.G
scaffold93277_1_MH0053/467-505               GAUUGCA..........................UAUUGACCUUAUCCUCUC...UGUAAUCGCGG.CU.G
scaffold17281_3_MH0030/410-458               GAUUGCA..........................AAUAGACCUUAUCCUCUC...UGUAAUCGCGG.CU.G
scaffold738_1_V1.CD-6/143-95                 GAUUAC.........................UCAAAGACCUUAUCCUCUCU....GUAGUCGCGG.CU.G
scaffold26767_2_MH0040/57-105                GAUUACA..........................CAAAGACCUUAUCCUCUC...UGUAGUCCCGG.CU.G
SRS019968_Baylor_scaffold_6283/260-308       GAUUACA..........................CAAAGACCUUAUCCUCUC...UGUAGUCGCGG.CU.G
SRS045645_Baylor_scaffold_14899/400-448      GAUUACA..........................CAAAGACCUUAUCCUCUC...UGUAGUCGCGG.CU.G
scaffold4241_1_MH0044/389-341                GAUUACA..........................CAAAGACCUUAUCCUCUC...UGUAGUCGCGG.CU.G
SRS051882_Baylor_scaffold_18491/625-577      GAUUACA..........................CAAAGACCUUAUCCUCUC...UGUAGUCGCGG.CU.G
scaffold33930_1_O2.UC-18/952-904             GAUUACA..........................CAAAGACCUUAUCCUCUC...UGUAGUCGCGG.CU.G
BAAZ01001952.1/529-577                       GAUUACA..........................CAAAGACCUUAUCCUCUC...UGUAGUCGCGG.CU.G
SRS024435_LANL_scaffold_22712/73-121         GAUUACA..........................CAAAGACCUUAUCCUCUC...UGUAGUCGCGG.CU.G
SRS064557_LANL_scaffold_25854/129-81         GAUUACA..........................CAAAGACCUUAUCCUCUC...UGUAGUCGCGG.CU.G
SRS015782_WUGC_scaffold_11293/369-417        GAUUACA..........................CAAAGACCUUAUCCUCUC...UGUAGUCGCGG.CU.G
4448814.3_Contig42594/675-627                GAUUACA..........................CAAAGACCUUAUCCUCUC...UGUAGUCGCGG.CU.G
DOM019_scaffold22337_4/435-387               GAUUACA..........................CAAAGACCUUAUCCUCUC...UGUAAUCGCGG.CU.G
BABD01010849.1/1356-1308                     GAUUGCA..........................UAAAGACCUUAUCCUCUC...UGUAAUCGCGG.CU.G
4491416.3_NODE_237/10253-10205               GAUUGCA..........................UAAAGACCUUAUCCUCUC...UGUAAUCGCGG.CU.G
SRS020869_Baylor_scaffold_2934/190-142       GAUUGCA..........................CAAAGACCUUAUCCUCUC...UGUAAUCGCGG.CU.G
4491421.3_NODE_99843/4017-4065               GAUUGCA..........................UUUAGACCUUAUCCUCUC...UGUAAUCGCGG.CU.G
JGI994J12354_10027568/2149-2191              GAUUACA................................CAACGACCUUUC...UGUGAUCGCGG.CU.G
JGI24707J26582_10000222/2326-2281            GAUUGCA.............................UCUAUUAAUCUUCUC...UGUAAUCGCGG.CU.G
BAAZ01024853.1/919-881                       GAUGCC...................................ACUCCUUUCC....GUAAUCGCGG.CU.G
AUXO015025041.1/398-345                      GAUUGCA.....................AUACUUUUUAUUAUCAACCUCUC...UGCAAUCGCGG.CU.G
AUXO016702402.1/524-595                      GAUUGCA...ACUUUUUUACCAUUCGCAAUAAAAAAGAUACCAUACCUCUC...UGCAAUCGCGG.CU.G
NLM006_scaffold52536_3/16553-16592           GGCUUCA...................................UUUCCUUUC...UGUAGUCGCGG.CU.G
DLM007_scaffold5141_17/197-236               GGCUUCA...................................UUUCCUUUC...UGUAGUCGCGG.CU.G
scaffold27115_3_MH0036/146-185               GGCUUCA...................................UUUCCUUUC...UGUAGUCGCGG.CU.G
scaffold335_4_MH0020/659-620                 GGCUUCA...................................UUUCCUUUC...UGUAGUCGCGG.CU.G
scaffold9913_1_MH0050/682-643                GGCUUCA...................................UUUCCUUUC...UGUAGUCGCGG.CU.G
NZ_GL883867.1/21352-21313                    GGCUUCA...................................UUUCCUUUC...UGUAGUCGCGG.CU.G
SRS048164_WUGC_scaffold_34643/433-472        GGCUUCA...................................UUUCCUUUC...UGUAGUCGCGG.CU.G
scaffold10151_5_MH0073/692-653               GGCUUCA...................................UUUCCUUUC...UGUAGUCGCGG.CU.G
IMNBL1_c0003450/7491-7530                    GAUUACA...................................AACCCUCUC...UGUAAUCGCGG.CU.G
SRS011529_WUGC_scaffold_6343/1690-1641       GAUUGCA.........................CUUUAUUUAACAACCUCUC...UGCAAUCGCGG.CU.G
scaffold39757_1_MH0036/40-1                  GAUUGCA.........................UUUUAUUUAACAACCUCUC...UGCAAUCGCGG.CU.G
scaffold56046_2_MH0046/982-933               GAUUGCA.........................UUUUAUUUAACAACCUCUC...UGCAAUCGCGG.CU.G
AUXO013662250.1/353-304                      GAUUGCA.........................UCUUUUUUAUCAACCUCUC...UGCAAUCGCGG.CU.G
AUXO011716848.1/267-316                      GAUUGCA.........................UCUUUCUUAACAACCUCUC...UGCAAUCGCGG.CU.G
AUXO012267364.1/526-565                      GAUUGCA.........................CCUUUUUUAACAACCUCUC...UGCAAUCGCGG.CU.G
AUXO014724871.1/701-652                      GAUUGCA.........................CCUUUUUUAACAACCUCUC...UGCAAUCGCGG.CU.G
AUXO015059357.1/29-78                        GAUUGCA.........................CCUUUUUUAACAACCUCUC...UGCAAUCGCGG.CU.G
AUXO018761249.1/194-146                      GAUUGCAA...........................CUUUCUUCAACCUCUC..UUGCAAUCGCGG.CU.G
2227339052/167-127                           GAUUGC.................................ACUAAUCCUCUC....GCAAUCGCGG.CU.G
JGI994J12354_10199883/251-211                GAUUGC.................................ACCAAUCCUCUC....GCAAUCGCGG.CU.G
2227053765/147-187                           GAUUGC.................................AUCAAUCCUCUC....GCAAUCGCGG.CU.G
JGI994J12354_10460523/203-243                GAUUGC.................................AUCAAUCCUCUC....GCAAUCGCGG.CU.G
2227095262/330-290                           GAUUGC.................................AUCAAUCCUCUC....GCAAUCGCGG.CU.G
IMNBL1_c0184244/414-374                      GAUUGC.................................AUCAAUCCUCUC....GCAAUCGCGG.CU.G
JGI994J12354_10281577/401-441                GAUUGC.................................AUCAAUCCUCUC....GCAAUCGCGG.CU.G
IMNBL1_c0088446/33-3                         GAUUGC.................................AUCAAUCCUCUC....GCAAUCGCGG.CU.G
IMNBL1_c0076852/129-169                      GAUUGC.................................AUCAAUCCUCUC....GCAAUCGCGG.CU.G
JGI994J12354_10160833/704-664                GAUUGC.................................AUCAAUCCUCUC....GCAAUCGCGG.CU.G
2227437209/431-471                           GAUUGC.................................AUCAAUCCUCUC....GCAAUCGCGG.CU.G
2227588074/10-50                             GAUUGC.................................AUCAAUCCUCUC....GCAAUCGCGG.CU.G
JGI996J12353_1011164/683-643                 GAUUGC.................................AUCAAUCCUCUC....GCAAUCGCGG.CU.G
JGI994J12354_10602131/192-152                GAUUGC.................................AUCAAUCCUCUC....GCAAUCGCGG.CU.G
2227213828/194-154                           GAUUGC.................................AUCAAUCCUCUC....GCAAUCGCGG.CU.G
JGI994J12354_10069051/854-894                GAUUGC.................................AACAAUCCUCUC....GCAAUCGCGG.CU.G
2227339122/4240-4280                         GAUUGC.................................AACAAUCCUCUC....GCAAUCGCGG.CU.G
IMNBL1_c0070425/630-670                      GAUUGC.................................CUCAAUCCUCUC....GCAAUCGCGG.CU.G
JGI994J12354_10305054/142-182                GAUUGC.................................CUCAAUCCUCUC....GCAAUCGCGG.CU.G
JGI994J12354_10567243/174-214                GAUUGC.................................AUAAAUCCUCUC....GCAAUCGCGG.CA.G
IMNBL1_c0000677/14388-14348                  GAUUGU.................................AUUAAACCUCUC....GCAAUCGCGG.CU.G
AUXO014137175.1/93-54                        GAUUGCA...........................CCAAUCAACAACCUCUC...UGCAAUCGCGG.CU.G
RUMENNODE_1342001_1/2330-2377                GAUUGCA...........................UUUUUUAACGACCUCUC...UGCAAUCGCGG.CU.G
HCF14C_3_8265_1/4204-4157                    GAUUGCA...........................UUUUUUAACGACCUCUC...UGCAAUCGCGG.CU.G
SRS023604_C783111/1719-1672                  GAUUGCA...........................CUAUAUAACAACCUCUC...UGCAAUCGCGG.CU.G
AUXO012249817.1/397-349                      GAUUGCA..........................ACACUUUAACAACCUCUC...UGCAGUCGCGG.CU.G
4491407.3_NODE_8402/3326-3285                GAUUGUA.................................CAAUUCUUCUC...UGCAAUCGCGG.CU.G
JGI20225J20221_1000009/207606-207653         GAUUACA...........................AAAGACCUUAUCCUCUC...UGUAAUCGCGG.CU.G
BMHB3a_c40323/123-170                        GAUUACA...........................AAAGACCUUAUCCUCUC...UGUAAUCGCGG.CU.G
JGI26523J50269_1000101/49816-49858           GGUUACA................................CAACAACUUCUC...UGUAAUCGCGG.CA.G
JGI24499J29688_1097403/252-294               GAUUACA................................CUUCAACUUCUC...UGUAAUCGCGG.CU.G
JGI24707J26582_10042111/641-599              GAUUACA................................AUACAGCUUCUC...UGUAAUCGCGG.CU.G
2211024960/90-132                            GAUUACA................................AUACAACUUCUC...UGUAAUCGCGG.CU.G
3300000408_102220/1904-1862                  GAUUACA................................AUACAACUUCUC...UGUAAUCGCGG.CU.G
PBDCA2_contig35478/23100-23058               GAUUACA................................ACAAAACUUCUC...UGUAAUCGCGG.CU.G
3300000032_0074524/1154-1196                 GAUUACA................................ACACAACUUCUC...UGUAAUCGCGG.CU.G
ASA126_GJFDWOI01ADAYG/127-159                GAUUACA................................ACACAACUUCUC...UGUAAUCGCGG.CU.G
ASA129_GJG7ZZE02HS6CS/131-89                 GAUUACA................................ACACAACUUCUC...UGUAAUCGCGG.CU.G
JGI24707J26582_10313961/186-144              GAUUACA................................ACACAACUUCUC...UGUAAUCGCGG.CU.G
JGI25321J50212_10130561/85-43                GAUUACA................................ACACAACUUCUC...UGUAAUCGCGG.CU.G
3300000568_10484048/237-195                  GAUUACA................................CCACAACUUCUC...UGUAAUCGCGG.CU.G
JGI26523J50269_1018190/360-318               GAUUACA................................CCACAACUUCUC...UGUAAUCGCGG.CU.G
NZ_KB905713.1/5768-5726                      GAUUACA................................CCACAACUUCUC...UGUAAUCGCGG.CU.G
3300001580_10221456/676-634                  GAUUACA................................CCACAACUUCUC...UGUAAUCGCGG.CU.G
3300001592_10979244/128-86                   GAUUACA................................CCACAACUUCUC...UGUAAUCGCGG.CU.G
4444165.3.06214/723-765                      GAUUGUA................................UAAUUUCUUCUC...UACAAUCGCGG.CU.G
PRSSGFe2_Sequence0000000352/11315-11273      GGUUGCA................................CCAAAUCCUCUC...UGCAAUCGCGG.CU.G
BMHBC_1_1_newblercontig05403/204-162         GGUUGCA................................UUUAAACCUCUC...UGCAAUCGCGG.CU.G
JFJP01044180.1/7301-7343                     GAUUGCA................................UUUAAACCUCUC...UGCAAUCGCGG.CU.G
NC_014734.1/2990427-2990469                  GAUUGCA................................UUUAAACCUCUC...UGCAAUCGCGG.CU.G
SRS016095_WUGC_scaffold_14591/280-322        GAUUGCA................................CUUAAUCCUCUC...UGCAAUCGCGG.CU.G
SRS014235_WUGC_scaffold_63059/873-915        GAUUGCA................................CUUAAUCCUCUC...UGCAAUCGCGG.CU.G
JGI24728J21555_1099436/413-371               GAUUGCA................................CAUUAUCCUCUC...UGCAGUCGCGG.CU.G
JGI24731J21663_1020569/1048-1090             GAUUGCA................................CAUUAUCCUCUC...UGCAGUCGCGG.CU.G
AUXO012304620.1/104-149                      GAUUGCA.............................UUUCUACCACCUCUC...UGCAAUCGCGG.CU.G
scaffold9573_4_O2.UC-24/2883-2838            GAUUGCA.............................UUCAAACCACCUCUC...UGCAAUCGCGG.CU.G
scaffold28280_3_MH0054/981-1024              GAUUGCA...............................AUCAAAUCCUCUC...UGCAAUCGCGG.CU.G
4491423.3_NODE_100453/1380-1423              GAUUGCA...............................AUCAAAUCCUCUC...UGCAAUCGCGG.CU.G
2014748740/450-493                           GAUUACA...............................AUAUUCACUUCUC...UGUAAUCGCGG.CU.G
PRSSGFe2_Sequence0000029464/952-909          GAUUACA...............................AUUCUAACCUCUC...UGUAAUCGCGG.CU.G
JGI20225J20221_1000111/93620-93577           GAUUACA...............................AUUCUAACCUCUC...UGUAAUCGCGG.CU.G
BMHBC_193261/2611-2568                       GAUUACA...............................AUUCUAACCUCUC...UGUAAUCGCGG.CU.G
2210576792/262-295                           GAUUACA...............................ACACUAACUUCUC...UGUAAUCGCGG.CU.G
JGI24500J29687_10051329/16282-16325          GAUUACA...............................ACACUAACUUCUC...UGUAAUCGCGG.CU.G
NZ_GL891985.1/188070-188027                  GAUUGCA...............................AGUUUACCCUCUC...UGUAAUCGCGG.CU.G
2227035932/1370-1413                         GAUUGCA...............................AGUAAACCCUCUC...UGUGAUCGCGG.CU.G
NZ_JOMI01000002.1/192990-193033              GAUUGCA...............................AGUCAACCCUCUC...UGUAAUCGCGG.CU.G
SRS019267_WUGC_scaffold_20085/866-910        GAUUGCA..............................UUAUACCACCUCUC...UGCAAUCGCGG.CU.G
DOM012_scaffold34729_1/2272-2228             GAUUGCA..............................UUCAACCACCUCUC...UGCAAUCGCGG.CU.G
Subgingival_plaque_LANL_C11140467/365-321    GAUUGCA..............................CUAUUCACCCUCUC...UGCAAUCGCGG.CU.G
SRS015650_WUGC_scaffold_24783/465-421        GAUUGCA..............................CUAUUCACCCUCUC...UGCAAUCGCGG.CU.G
AUXO013584032.1/2699-2747                    GAUUGCA..........................CUUUAUCAUCGACCUCUC...UGCAAUCGCGG.CU.G
AUXO015681238.1/390-342                      GAUUGCA..........................UCUCUUACACGACCUCUC...UGCAAUCGCGG.CU.G
AUXO016113898.1/81-43                        GAUUGCA..........................UCUUUUACACGACCUCUC...UGCAAUCGCGG.CU.G
AUXO017288013.1/160-208                      GAUUGCA..........................UUUUUUUGACGACCUCUC...UGCAAUCGCGG.CU.G
HCF14C_3_8874_1/1171-1219                    GAUUGCA..........................AUCAUUUAUCGACCUCUC...UGCAAUCGCGG.CU.G
AUXO013556098.1/428-380                      GAUUGCA..........................CUUAAUUAACAACCUCUC...UGCAAUCGCGG.CU.G
AUXO016146758.1/533-485                      GAUUGCA..........................UUCAUUUAACAACCUCUC...UGCAAUCGCGG.CU.G
BMHB3a_c152975/10118-10161                   GAUUACA...............................UUAUCUUCUUCUU...UGUGAUCGCGG.CU.G
MA40A_contig27223/222-179                    GAUUACA...............................UUAUCUUCUUCUU...UGUGAUCGCGG.CU.G
HCE12Call500_c0170529/10250-10193            GAUUGCA.................AUAUCUAUCAUUUAUGCACGACCUCUC...UGCAAUCGCGG.CU.G
HCF12C_392227/332-389                        GAUUGCA.................AUAUCUAUCAUUUAUGCACGACCUCUC...UGCAAUCGCGG.CU.G
AUXO017050186.1/255-205                      GAUUGCA........................CUUUUUCUUAACAACCUCUC...UGCAAUCGCGG.CU.G
HCE12Call500_c0119666/1945-1895              GAUUGCA........................CAAUUUUUUAACGACCUCUC...UGCAAUCGCGG.CU.G
DLM004_scaffold13460_1/661-692               GAUUGUA.................................AACUUUCUCUC...UGCAAUCGCGG.CU.G
DOF009_scaffold34853_1/760-801               GAUUGUA.................................AACUUUCUCUC...UGCAAUCGCGG.CU.G
SRS011239_Baylor_scaffold_2110/507-538       GAUUGUA.................................AACUUUCUCUC...UGCAAUCGCGG.CU.G
SRS016095_WUGC_scaffold_12148/67-36          GAUUGUA.................................AACUUUCUCUC...UGCAAUCGCGG.CU.G
SRS064276_LANL_scaffold_7093/4193-4234       GAUUGUA.................................AACUUUCUCUC...UGCAAUCGCGG.CU.G
NLM015_scaffold155_4_1/381-422               GAUUGUA.................................AACUUUCUCUC...UGCAAUCGCGG.CU.G
SRS013687_Baylor_scaffold_7394/426-457       GAUUGUA.................................AACUUUCUCUC...UGCAAUCGCGG.CU.G
SRS049164_WUGC_scaffold_32178/432-394        GAUUGUA.................................AACUUUCUCUC...UGCAAUCGCGG.CU.G
BAAU01005463.1/1319-1278                     GAUUGUA.................................AACUUUCUCUC...UGCAAUCGCGG.CU.G
DLF004_scaffold26868_1/661-692               GAUUGUA.................................AACUUUCUCUC...UGCAAUCGCGG.CU.G
4491423.3_NODE_37638/96-55                   GAUUGUA.................................AACUUUCUCUC...UGCAAUCGCGG.CU.G
NLM017_scaffold62_7/557-516                  GAUUGUA.................................AACUUUCUCUC...UGCAAUCGCGG.CU.G
SRS014235_WUGC_scaffold_35424/572-603        GAUUGUA.................................AACUUUCUCUC...UGCAAUCGCGG.CU.G
SRS022137_WUGC_scaffold_15988/582-541        GAUUGUA.................................AACUUUCUCUC...UGCAAUCGCGG.CU.G
BABD01000634.1/4603-4562                     GAUUGUA.................................AACUUUCUCUC...UGCAAUCGCGG.CU.G
NOM029_scaffold258_6/188-147                 GAUUGUA.................................AACUUUCUCUC...UGCAAUCGCGG.CU.G
SRS019582_WUGC_scaffold_26735/412-371        GAUUGUA.................................AACUUUCUCUC...UGCAAUCGCGG.CU.G
AJWZ01010988.1/301-260                       GAUUGUA.................................AACUUUCUCUC...UGCAAUCGCGG.CU.G
pre-rum103-03185/251-292                     GAUUGUA.................................AACUUUCUCUC...UACAAUCGCGG.CU.G
longitudinal_403_1247/4435-4394              GAUUGUA.................................AAAUUUCUCUC...UACAAUCGCGG.CU.G
NOF010_scaffold29793_5/3201-3160             GAUUACA.................................UUUUUUCUCUC...UGUAAUCGCGG.CU.G
4491406.3_NODE_31370/670-629                 GAUUGCA.................................UAAUUUCUCUC...UGUAAUCGCGG.CU.G
NZ_CVRU01000083.1/63519-63561                GAUUGCA................................AGUAACCCUCUC...UGUAAUCGCGG.CU.G
IMNBL1_c0075309/465-423                      GAUUGCA................................ACAACCCCUCUC...UGUAAUCGCGG.CU.G
IMNBL1_c0368275/321-279                      GAUUACA................................UAUCAUCCUCUC...UGUAAUCGCGG.CU.G
JGI994J12354_10022051/3246-3288              GAUUACA................................UAUCAUCCUCUC...UGUGAUCGCGG.CU.G
2227309966/229-271                           GAUUACA................................UAUCAUCCUCUC...UGUGAUCGCGG.CU.G
IMNBL1_c0230034/279-321                      GAUUACA................................UAUCAUCCUCUC...UGUGAUCGCGG.CU.G
IMNBL1_c0105304/213-171                      GAUUACA................................UAAAACCCUCUC...UGUAAUCGCGG.CU.G
NZ_AUFL01000019.1/53200-53242                GAUUGCA................................AAACACCCUCUC...UGUAAUCGCGG.CU.G
2210995755/175-133                           GAUUGCA................................CUCUUUCUUCUC...UGUAAUCGCGG.CU.G
JGI24728J21555_1006805/154-112               GAUUGCA................................CUCUUUCUUCUC...UGUAAUCGCGG.CU.G
NZ_BAIU01000011.1/29809-29767                GAUUGCA................................UUAUUUCUUCUC...UGUAAUCGCGG.CU.G
pre-rum103-00894/9641-9599                   GAUUGCA................................UUAUUUCUUCUC...UGUAAUCGCGG.CU.G
NZ_KE993121.1/42744-42786                    GAUUGCA................................UUAUUUCUUCUC...UGUAAUCGCGG.CU.G
IMNBL1_c0157636/159-202                      GAUUACA...............................CUAAAUUCUUCUC...UGUAAUCGCGG.CU.G
4491406.3_NODE_15769/177-209                 GAUUGCA................................UUAAUUUCUCUC...UGUAAUCGCGG.CU.G
DLM010_scaffold16098_1/260-302               GAUUGCA................................UUAAUUUCUCUC...UGUAAUCGCGG.CU.G
4491419.3_NODE_2960/462-504                  GAUUGCA................................UUAAUUUCUCUC...UGUAAUCGCGG.CU.G
DOM010_scaffold7295_1/660-618                GAUUGCA................................UUAAUUUCUCUC...UGUAAUCGCGG.CU.G
contig107354/383-425                         GAUUGCA................................UUAAUUUCUCUC...UGUAAUCGCGG.CU.G
NOF012_scaffold53092_1/107-65                GAUUACA................................UAAAUUUCUCUC...UGUAAUCGCGG.CU.G
4491485.3_NODE_4702/97-55                    GAUUACA................................UUAAUUUCUCUC...UGUAAUCGCGG.CU.G
4491410.3_NODE_989/129-87                    GAUUACA................................UUAAUUUCUCUC...UGUAAUCGCGG.CU.G
4444165.3.13720/60-102                       GAUUACA................................UUAAUUUCUCUC...UGUAAUCGCGG.CU.G
NZ_BAKL01000061.1/5724-5682                  GAUUACA................................UUAAUUUCUCUC...UGUAAUCGCGG.CU.G
4491423.3_NODE_71282/97-55                   GAUUACA................................UUAAUUUCUCUC...UGUAAUCGCGG.CU.G
NZ_CBVI010000016.1/5424-5382                 GAUUACA................................UUAAUUUCUCUC...UGUAAUCGCGG.CU.G
4491408.3_NODE_13301/9879-9921               GAUUACA................................UUAAUUUCUCUC...UGUAAUCGCGG.CU.G
4491420.3_NODE_10528/459-491                 GAUUACA................................UUAAUUUCUCUC...UGUAAUCGCGG.CU.G
4491490.3_NODE_12841/663-621                 GAUUACA................................UUAAUUUCUCUC...UGUAAUCGCGG.CU.G
NLM007_scaffold12180_2/617-575               GAUUACA................................UUAAUUUCUCUC...UGUAAUCGCGG.CU.G
NZ_CDPR01000609.1/2777-2735                  GAUUACA................................UUAAUUUCUCUC...UGUAAUCGCGG.CU.G
BABA01006018.1/202-160                       GAUUACA................................UUAAUUUCUCUC...UGUAAUCGCGG.CU.G
NLF013_scaffold515_5/614-572                 GAUUACA................................UUAAUUUCUCUC...UGUAAUCGCGG.CU.G
NZ_JH992946.1/318016-318058                  GAUUACA................................UUAAUUUCUCUC...UGUAAUCGCGG.CU.G
08_07_GOS_DNA_scaffold96420_2/86-48          GAUUACA................................UUAAUUUCUCUC...UGUAAUCGCGG.CU.G
BMHBC_1_1_newblercontig337321/91-124         GAUUGCA...............................UUUAUUUCCUUUU...UGUAAUCGCGG.CU.G
DLM003_C759402_1/450-412                     GAUUACA....................................UUCCUUUC...UGUGAUCGCGG.CU.G
SRS022137_WUGC_scaffold_2662/466-423         GAUUGCA...............................AUAAUUUCUUCUC...UGCAAUCGCGG.CU.G
NOF008_scaffold26002_3/1309-1342             GAUUGCA...............................AUAAUUUCUUCUC...UGCAAUCGCGG.CU.G
BABA01023720.1/559-602                       GAUUGCA...............................AUAAUUUCUUCUC...UGCAAUCGCGG.CU.G
4491402.3_NODE_2368/33517-33474              GAUUGCA...............................AUAAUUUCUUCUC...UGCAAUCGCGG.CU.G
longitudinal_29_3/29258-29301                GAUUGCA...............................AUAAUUUCUUCUC...UGCAAUCGCGG.CU.G
4491406.3_NODE_26822/457-490                 GAUUGCA...............................AUAAUUUCUUCUC...UGCAAUCGCGG.CU.G
NZ_BAKK01000025.1/22207-22164                GAUUGCA...............................AUAAUUUCUUCUC...UGCAAUCGCGG.CU.G
NOM012_scaffold23_1/506-463                  GAUUGCA...............................AUAAUUUCUUCUC...UGCAAUCGCGG.CU.G
GO4KUYH01EWM5T/370-327                       GAUUGCA...............................UUAAUUUCUUCUC...UGCAAUCGCGG.CU.G
NZ_BAIV01000005.1/187594-187637              GAUUGCA...............................UUAAUUUCUUCUC...UGCAAUCGCGG.CU.G
4491408.3_NODE_8793/1690-1647                GAUUGCA...............................UCAAAUUCUUCUC...UGUAAUCGCGG.CU.G
NZ_JH724317.1/84405-84362                    GAUUGCA...............................UCAAUUUCUUCUC...UGUAAUCGCGG.CU.G
2205287234/44-11                             GAUUGCA...............................UCAAUUUCUUCUC...UGUAAUCGCGG.CU.G
NZ_BAJA01000009.1/40118-40161                GAUUGCA...............................UCAAUUUCUUCUC...UGUAAUCGCGG.CU.G
NOF007_scaffold44_16/1160-1117               GAUUGCA...............................UUAAUUUCUUCUC...UGUAAUCGCGG.CU.G
4491479.3_NODE_1257/110-67                   GAUUGCA...............................UUAAUUUCUUCUC...UGUAAUCGCGG.CU.G
DLM020_scaffold13017_1/262-305               GAUUGCA...............................UUAAUUUCUUCUC...UGUAAUCGCGG.CU.G
DLF001_scaffold15389_1/209-252               GAUUGCA...............................UUAAUUUCUUCUC...UGUAAUCGCGG.CU.G
BAAY01022580.1/570-527                       GAUUGCA...............................UUAAUUUCUUCUC...UGUAAUCGCGG.CU.G
NLM003_scaffold34637_1/211-254               GAUUGCA...............................UUAAUUUCUUCUC...UGUAAUCGCGG.CU.G
DLM001_scaffold23897_1/340-383               GAUUGCA...............................UUAAUUUCUUCUC...UGUAAUCGCGG.CU.G
NZ_HG726019.1/504025-504068                  GAUUGCA...............................AAAAUUUCUUCUC...UGUAAUCGCGG.CU.G
4491421.3_NODE_13085/481-519                 GAUUGCA....................................UUCCUUUC...UGUAAUCGCGG.CU.G
4448820.3_Contig_2741/878-840                GAUUGCA....................................UUCCUUUC...UGUAAUCGCGG.CU.G
DOF009_scaffold33995_5/427-465               GAUUGCA....................................UUCCUUUC...UGUAAUCGCGG.CU.G
4491404.3_NODE_40545/40773-40812             GAUUGCA...................................AUUCCUUUC...UGCAAUCGCGG.CU.G
NOM026_scaffold21137_8/135-174               GAUUGCA...................................AUUCCUUUC...UGUAAUCGCGG.CU.G
CAM_READ_0099620383/156-195                  GAUUGCA...................................AUUCCUUUC...UGUAAUCGCGG.CU.G
NOM020_scaffold32164_1/530-491               GAUUGCA...................................AUUCCUUUC...UGUAAUCGCGG.CU.G
CAM_READ_0099614309/253-214                  GAUUGCA...................................AUUCCUUUC...UGUAAUCGCGG.CU.G
CAM_READ_0100028819/179-218                  GAUUGCA...................................AUUCCUUUC...UGUAAUCGCGG.CU.G
NZ_KB894657.1/44135-44174                    GAUUGCA...................................AUUCCUUUC...UGUAAUCGCGG.CU.G
CAM_READ_0100328893/402-362                  GAU.UGCA..................................AUUCCUUUC..UGUAAAUCGCGG.CU.G
4448808.3_Contig2785/1614-1574               GAUUGCA...................................AUUCCUUUC...UGUAAUCGCGGACU.G
4448807.3_Contig36355/56-95                  GAUUGCA...................................AUUCCUUUC...UGUAAUCGCGG.CU.G
CAM_READ_0100031775/293-253                  GAU.UGCA..................................AUUCCUUUC..UGUAAAUCGCGG.CU.G
4448817.3_Contig4536/2122-2083               GAUUGCA...................................AUUCCUUUC...UGUAAUCGCGG.CU.G
DLF003_scaffold27229_5/2090-2051             GAUUGCA...................................AUUCCUUUC...UGUAAUCGCGG.CU.G
NLM032_scaffold69263_2/652-613               GAUUGCA...................................AUUCCUUUC...UGUAAUCGCGG.CU.G
CAM_READ_0099610915/85-46                    GAUUGCA...................................AUUCCUUUC...UGUAAUCGCGG.CU.G
NLM015_scaffold45_1/4595-4634                GAUUGCA...................................AUUCCUUUC...UGUAAUCGCGG.CU.G
CAM_READ_0099599333/212-241                  GAUUGCA...................................AUUCCUUUC...UGUAAUCGCGG.CU.G
CAM_READ_0099868351/223-184                  GAUUGCA...................................AUUCCUUUC...UGUAAUCGCGG.CU.G
4448815.3_Contig20136/237-276                GAUUGCA...................................AUUCCUUUC...UGUAAUCGCGG.CU.G
4448815.3_Contig4225/1077-1117               GAU.UGCA..................................AUUCCUUUC..UGUAAAUCGCGG.CU.G
CAM_READ_0100032315/355-315                  GAUUG.CA..................................AUUCCUUUC..UGUUAAUCGCGG.CU.G
CAM_READ_0099824453/464-423                  GAUUGCA...................................AUUCCUUUC...UGUAAUCGCGGACUAG
4448811.3_Contig24646/402-441                GAUUGCA...................................AUUCCUUUC...UGUAAUCGCGG.CU.G
4448816.3_Contig535/7083-7122                GAUUGCA...................................AUUCCUUUC...UGUAAUCGCGG.CU.G
4491477.3_NODE_13450/289-328                 GAUUGCA...................................AUUCCUUUC...UGUAAUCGCGG.CU.G
BABD01000252.1/1870-1909                     GAUUGCA...................................AUUCCUUUC...UGUAAUCGCGG.CU.G
BAAY01002401.1/744-705                       GAUUGCA...................................CUUCCUUUC...UGUAAUCGCGG.CU.G
4448812.3_Contig31152/433-472                GAUUGCA...................................CUUCCUUUC...UGUAAUCGCGG.CU.G
DOM014_scaffold10613_2/79-118                GAUUGCA...................................CUUCCUUUC...UGUAAUCGCGG.CU.G
longitudinal_9_1858/1614-1575                GAUUGCA...................................CUUCCUUUC...UGUAAUCGCGG.CU.G
NZ_KE159493.1/945671-945710                  GAUUGCA...................................CUUCCUUUC...UGUAAUCGCGG.CU.G
SRS011586_WUGC_scaffold_3940/681-720         GAUUGCA...................................CUUCCUUUC...UGUAAUCGCGG.CU.G
contig03653/603-564                          GAUUGCA...................................CUUCCUUUC...UGUAAUCGCGG.CU.G
AMCI01000278.1/2219-2180                     GAUUGCA...................................CUUCCUUUC...UGUAAUCGCGG.CU.G
NLF011_scaffold2976_3/407-368                GAUUGCA...................................CUUCCUUUC...UGUAAUCGCGG.CU.G
SRS018656_C1624822/39-10                     GAUUGCA...................................CUUCCUUUC...UGUAAUCGCGG.CU.G
4444165.3.59663/347-308                      GAUUACA...................................UUUCCUUUC...UGUAAUCGCGG.CU.G
NC_015164.1/2309295-2309256                  GAUUGCA...................................UUUCCUUUC...UGUAAUCGCGG.CU.G
4491421.3_NODE_98220/2451-2411               G.AUUGCA..................................UUUCCUUUC..UGUAAUUCGCGG.CU.G
4491405.3_NODE_15725/729-690                 GAUUGCA...................................UUUCCUUUC...UGUAAUCGCGG.CU.G
4491405.3_NODE_3691/706-667                  GAUUGCA...................................UUUCCUUUC...UGUAAUCGCGG.CU.G
NZ_GG688317.1/227372-227415                  GAUUACA...............................UUUAAUUUCUCUC...UGUAAACGCGG.CU.G
DOF008_scaffold9719_2/318-361                GAUUACA...............................UUUAAUUUCUCUC...UGUAAUCGCGG.CU.G
longitudinal_208_91/6255-6298                GAUUACA...............................UUUAAUUUCUCUC...UGUAAUCGCGG.CU.G
SRS022713_LANL_scaffold_2857/541-498         GAUUACA...............................UUUAAUUUCUCUC...UGUAAUCGCGG.CU.G
DLM011_scaffold111_2/788-821                 GAUUACA...............................UUUAAUUUCUCUC...UGUAAUCGCGG.CU.G
SRS023346_LANL_scaffold_1997/289-322         GAUUACA...............................UUUAAUUUCUCUC...UGUAAUCGCGG.CU.G
scaffold5201_4_MH0074/616-573                GAUUACA...............................UUUAAUUUCUCUC...UGUAAUCGCGG.CU.G
4491407.3_NODE_11023/669-626                 GAUUACA...............................UUUAAUUUCUCUC...UGUAAUCGCGG.CU.G
UnmappedStool_Broad_scaffold_100816/284-318  GAUUGCA..............................AUUUCUCUCCUCUC...UGCAAUCGCGG.CU.G
SRS015264_WUGC_scaffold_68015/1367-1323      GAUUGCA..............................AUUUCUCUCCUCUC...UGCAAUCGCGG.CU.G
SRS011586_C3383160/59-103                    GAUUGCA..............................CUUUUUCUCCUCUC...UGCAAUCGCGG.CU.G
DLM001_scaffold28826_29/13800-13834          GAUUGCA..............................CUUUUUCUCCUCUC...UGCAAUCGCGG.CU.G
SRS013476_C2866296/270-226                   GAUUGCA..............................CUUUUUCUCCUCUC...UGCAAUCGCGG.CU.G
NC_014933.1/1368692-1368731                  GAUUGUA...................................CUUCUUCUC...UGCAAUCGCGG.CU.G
4491411.3_NODE_7528/1171-1210                GAUUGUA...................................AUUCUUCUC...UGCAAUCGCGG.CU.G
NZ_GL882630.1/110961-111000                  GAUUGUA...................................AUUCUUCUC...UGCAAUCGCGG.CU.G
IMNBL1_c0000119/20286-20326                  GAUUGCA..................................AUACCCUCUC...UGUAAUCGCGG.CU.G
2226960311/510-470                           GAUUGCA..................................AUACCCUCUC...UGUAAUCGCGG.CU.G
JGI26534J51046_1128446/112-72                GAUUGCA..................................AUAUCCUCUC...UGCAAUCGCGG.CU.G
JGI994J12354_10651307/257-217                GAUUGCA..................................AGAUCCUCUC...UGUAAUCGCGG.CU.G
2227529292/543-583                           GAUUGCA..................................AGAUCCUCUC...UGUAAUCGCGG.CU.G
JGI994J12354_10765493/91-133                 GAUUACA................................UUUUGAUCUCUC...UGUAAUCGCGG.CU.G
IMNBL1_c0050277/364-322                      GAUUACA................................UUUCGAUCUCUC...UGUAAUCGCGG.CU.G
NZ_BAJR01000002.1/224743-224783              GAUUGCA..................................CUUUCCUUUC...UGUAAUCGCGG.CU.G
BABD01002563.1/2434-2474                     GAUUGCA..................................CUUUCCUUUC...UGUAAUCGCGG.CU.G
4491404.3_NODE_23173/1622-1582               GAUUGCA..................................CUUUCCUUUC...UGUAAUCGCGG.CU.G
NZ_AUTU01000007.1/71664-71704                GAUUACA..................................UCUUCCUUUC...UGUAAUCGCGG.CU.G
AUXO016092034.1/828-788                      GAUUACA..................................UCUUCCUUUC...UGUAAUCGCGG.CU.G
DLM007_scaffold43740_1/868-908               GAUUACA..................................AUUUCCUUUC...UGUAAUCGCGG.CU.G
BMHB3a_c153300/16662-16702                   GAUUACA..................................UUUUCCUUUC...UGUAAUCGCGG.CU.G
JGI24728J21555_1016111/1883-1843             GAUUACA..................................UAUUCCUUUC...UGUAAUCGCGG.CU.G
BMHBC_922/4020-4060                          GAUUACA..................................UAUUCCUUUC...UGUAAUCGCGG.CU.G
HCF12C_147729/276-306                        GAUUGCA..................................UUUUCUUCUC...UGUAAUCGCGG.CU.G
NZ_AQWS01000016.1/67128-67168                GAUUACA..................................CCUUCUUCUC...UGUAGUCGCGG.CU.G
NZ_CM001167.1/250156-250116                  GAUUACA..................................UCUUCUUCUC...UGUAAUCGCGG.CU.G
JGI26523J50269_1004409/2776-2819             GAUUGCA...............................AAUUAUCCCUCUC...UGCAAUCGCGG.CU.G
3300000408_102680/393-436                    GAUUGCA...............................CAUUAUCCCUCUC...UGCAGUCGCGG.CU.G
scaffold27906_1_MH0037/715-672               GAUUGCA...............................UAAUAAUCCUCUC...UGCAAUCGCGG.CU.G
NZ_CP007034.1/1999562-1999605                GAUUGCA...............................UAUUAAUCCUCUC...UGCAAUCGCGG.CU.G
scaffold5855_4_MH0006/1933-1890              GAUUGCA...............................UAUUAAUCCUCUC...UGCAAUCGCGG.CU.G
4491415.3_NODE_16450/1929-1972               GAUUGCA...............................UAUUAAUCCUCUC...UGCAAUCGCGG.CU.G
scaffold13158_6_MH0012/400-443               GAUUGCA...............................UAUUAAUCCUCUC...UGCAAUCGCGG.CU.G
BMHB3a_c149458/1857-1814                     GAUUGCA...............................UUUAUAUUCUCUC...UGCAAUCGCGG.CU.G
RUMENNODE_488125_148000/776-733              AAUUGCA...............................UUUUAAACCUCUC...UGCAAUUGCGG.CU.G
scaffold8032_1_MH0020/100-57                 GAUUGCA...............................UUUUUCUCCUCUC...UGCAAUCGCGG.CU.G
UnmappedStool_Broad_C251130659/263-220       GAUUGCA...............................UUUUUAACCUCUC...UGCAAUCGCGG.CU.G
HCE12Call500_c0131960/95-141                 GAUUGCA............................AUUUUCACGACCUCUC...UGCAAUCGCGG.CU.G
2013403773/632-678                           GAUUGCA............................UUUUUAACAACCUCUC...UGCAAUCGCGG.CU.G
JGI20163J15578_10124444/233-192              GAUUACA.................................CACAACUUCUC...UGUAAUCGCGG.CU.G
JGI20163J15578_10757792/551-510              GAUUACA.................................CACAACUUCUC...UGUAAUCGCGG.CU.G
Incfw_1000509/63510-63469                    GAUUACA.................................AAAACCCUCUC...UGUAGUCGCGG.CU.G
IMNBL1_c0128642/512-471                      GAUUACA.................................ACAACCCUCUC...UGUAAUCGCGG.CU.G
2227561212/532-491                           GAUUACA.................................AUAACCCUCUC...UGUAAUCGCGG.CU.G
2227599765/41-10                             GAUUACA.................................AUAACCCUCUC...UGUAAUCGCGG.CU.G
NZ_CVRP01000013.1/125218-125177              GAUUGCA.................................ACGACCCUCUC...UGUAAUCGCGG.CU.G
2210517547/191-150                           GAUUGCA.................................CGUACCCUCUC...UGUAAUCGCGG.CU.G
JGI26523J50269_1102284/319-278               GAUUACA.................................AUAUACUUCUC...UGUAAUCGCGG.CU.G
NZ_KB894134.1/31988-31948                    GAUUGUA..................................AAUUCUUCUC...UGCAAUCGCGG.CU.G
NLF006_scaffold28489_1/1163-1203             GAUUGUA..................................AAUUCUUCUC...UACAAUCGCGG.CU.G
BABD01000996.1/324-364                       GAUUGUA..................................AUUUCUUUUC...UACAAUCGCGG.CU.G
CAM_READ_0099683363/274-314                  GAUUGUA..................................AUUUCUUCUC...UACAGUCGCGG.CU.G
CAM_READ_0100181161/263-303                  GAUUGUA..................................AUUUCUUCUC...UACAGUCGCGG.CU.G
CAM_READ_0100124625/293-334                  G.AUUGUA.................................AUUUCUUCUC..UACAGUUCGCGG.CU.G
CAM_READ_0099376081/46-86                    GAUUGUA..................................AUUUCUUCUC...UACAGUCGCGG.CU.G
CAM_READ_0099881367/377-407                  GAUUGUA..................................AUUUCUUCUC...UACAGUCGCGG.CU.G
4448820.3_Contig_2096/70-110                 GAUUGUA..................................AUUUCUUCUC...UACAGUCGCGG.CU.G
4491406.3_NODE_1651/106-66                   GAUUGUA..................................AUUUCUUCUC...UACAAUCGCGG.CU.G
SRS057478_LANL_scaffold_3450/67-107          GAUUGUA..................................AUUUCUUCUC...UACAAUCGCGG.CU.G
BABB01003051.1/162-202                       GAUUGUA..................................AUUUCUUCUC...UACAAUCGCGG.CU.G
BAAY01002159.1/2011-2051                     GAUUGUA..................................AUUUCUUCUC...UACAAUCGCGG.CU.G
4448808.3_Contig27637/313-273                GAUUGUA..................................AUUUCUUCUC...UACAAUCGCGG.CU.G
DOM001_scaffold38696_1/521-481               GAUUGUA..................................AUUUCUUCUC...UACAAUCGCGG.CU.G
NOM016_scaffold2065_1/772-812                GAUUGUA..................................AUUUCUUCUC...UACAAUCGCGG.CU.G
SRS023176_Baylor_scaffold_1186/45-15         GAUUGUA..................................AUUUCUUCUC...UACAAUCGCGG.CU.G
4448815.3_Contig37632/426-386                GAUUGUA..................................AUUUCUUCUC...UACAAUCGCGG.CU.G
4491401.3_NODE_53198/747-787                 GAUUGUA..................................AUUUCUUCUC...UACAAUCGCGG.CU.G
4491419.3_NODE_6796/720-680                  GAUUGUA..................................AUUUCUUCUC...UACAAUCGCGG.CU.G
DLF004_scaffold28173_1/663-703               GAUUGUA..................................AUUUCUUCUC...UACAAUCGCGG.CU.G
NOM012_scaffold42779_1/646-606               GAUUGUA..................................AUUUCUUCUC...UACAAUCGCGG.CU.G
NOM020_scaffold27835_3/612-572               GAUUGUA..................................AUUUCUUCUC...UACAAUCGCGG.CU.G
4448814.3_Contig417/3940-3900                GAUUGUA..................................AUUUCUUCUC...UACAAUCGCGG.CU.G
NOM015_scaffold155_1/161-201                 GAUUGUA..................................AUUUCUUCUC...UACAAUCGCGG.CU.G
SRS015960_WUGC_scaffold_3709/45-15           GAUUGUA..................................AUUUCUUCUC...UACAAUCGCGG.CU.G
SRS049900_LANL_scaffold_2992/369-329         GAUUGUA..................................AUUUCUUCUC...UACAAUCGCGG.CU.G
4448813.3_Contig19274/59-29                  GAUUGUA..................................AUUUCUUCUC...UACAAUCGCGG.CU.G
SRS018665_C3523114/23-70                     GAUUGCA...........................CUAUUCACAACCCUCUC...UGCAAUCGCGG.CU.G
SRS019128_C4417707/737-690                   GAUUGCA...........................CUAUUCACAACCCUCUC...UGCAAUCGCGG.CU.G
SRS022536_LANL_scaffold_112290/4797-4844     GAUUGCA...........................CUAUUCACAACCCUCUC...UGCAAUCGCGG.CU.G
SRS016575_Baylor_scaffold_36465/658-611      GAUUGCA...........................CUAUUCACAACCCUCUC...UGCAAUCGCGG.CU.G
SRS050628_C1820033/47-94                     GAUUGCA...........................CUAUUCACAACCCUCUC...UGCAAUCGCGG.CU.G
SRS052876_LANL_scaffold_11771/2902-2949      GAUUGCA...........................CUAUUCACAACCCUCUC...UGCAAUCGCGG.CU.G
SRS063603_LANL_scaffold_98718/50-13          GAUUGCA...........................CUAUUCACAACCCUCUC...UGCAAUCGCGG.CU.G
SRS017227_Baylor_scaffold_160228/643-690     GAUUGCA...........................CUAUUCACAACCCUCUC...UGCAAUCGCGG.CU.G
SRS018394_Baylor_scaffold_73299/6083-6130    GAUUGCA...........................CUAUUCACAACCCUCUC...UGCAAUCGCGG.CU.G
SRS021496_Baylor_scaffold_84955/737-690      GAUUGCA...........................CUAUUCACAACCCUCUC...UGCAAUCGCGG.CU.G
SRS023595_Baylor_scaffold_87344/329-282      GAUUGCA...........................CUAUUCACAACCCUCUC...UGCAAUCGCGG.CU.G
SRS024289_LANL_scaffold_49264/21972-22019    GAUUGCA...........................CUAUUCACAACCCUCUC...UGCAAUCGCGG.CU.G
SRS052604_C1840067/1153-1200                 GAUUGCA...........................CUAUUCACAACCCUCUC...UGCAAUCGCGG.CU.G
SRS058808_C2801786/507-554                   GAUUGCA...........................CUAUUCACAACCCUCUC...UGCAAUCGCGG.CU.G
SRS065099_C2629417/284-237                   GAUUGCA...........................CUAUUCACAACCCUCUC...UGCAAUCGCGG.CU.G
Buccal_mucosa_LANL_scaffold_111229/710-663   GAUUGCA...........................CUAUUCACAACCCUCUC...UGCAAUCGCGG.CU.G
SRS013705_Baylor_scaffold_103305/435-388     GAUUGCA...........................CUAUUCACAACCCUCUC...UGCAAUCGCGG.CU.G
SRS018443_C3874981/304-351                   GAUUGCA...........................CUAUUCACAACCCUCUC...UGCAAUCGCGG.CU.G
SRS017304_Baylor_scaffold_31533/6469-6516    GAUUGCA...........................CUAUUCACAACCCUCUC...UGCAAUCGCGG.CU.G
SRS013252_Baylor_scaffold_26940/960-1007     GAUUGCA...........................CUAUUCACAACCCUCUC...UGCAAUCGCGG.CU.G
SRS019028_WUGC_scaffold_45751/423-376        GAUUGCA...........................CUAUUCACAACCCUCUC...UGCAAUCGCGG.CU.G
SRS012279_Baylor_scaffold_66400/3211-3164    GAUUGCA...........................CUAUUCACAACCCUCUC...UGCAAUCGCGG.CU.G
SRS015893_C2389359/740-693                   GAUUGCA...........................CUAUUCACAACCCUCUC...UGCAAUCGCGG.CU.G
SRS049268_C4370284/2539-2576                 GAUUGCA...........................CUAUUCACAACCCUCUC...UGCAAUCGCGG.CU.G
SRS051930_C3081289/76-39                     GAUUGCA...........................CUAUUCACAACCCUCUC...UGCAAUCGCGG.CU.G
SRS055378_LANL_scaffold_88414/2987-2940      GAUUGCA...........................CUAUUCACAACCCUCUC...UGCAAUCGCGG.CU.G
SRS016360_C2594021/74-37                     GAUUGCA...........................CUAUUCACAACCCUCUC...UGCAAUCGCGG.CU.G
SRS017511_Baylor_scaffold_44051/4149-4102    GAUUGCA...........................CUAUUCACAACCCUCUC...UGCAAUCGCGG.CU.G
SRS018739_WUGC_scaffold_35509/66-113         GAUUGCA...........................CUAUUCACAACCCUCUC...UGCAAUCGCGG.CU.G
SRS022143_WUGC_scaffold_58148/62-109         GAUUGCA...........................CUAUUCACAACCCUCUC...UGCAAUCGCGG.CU.G
SRS024087_LANL_scaffold_25676/1061-1108      GAUUGCA...........................CUAUUCACAACCCUCUC...UGCAAUCGCGG.CU.G
SRS047113_C5300540/121-74                    GAUUGCA...........................CUAUUCACAACCCUCUC...UGCAAUCGCGG.CU.G
SRS055450_LANL_scaffold_68076/1281-1328      GAUUGCA...........................CUAUUCACAACCCUCUC...UGCAAUCGCGG.CU.G
SRS013723_Baylor_scaffold_78094/134-181      GAUUGCA...........................CUAUUCACAACCCUCUC...UGCAAUCGCGG.CU.G
SRS015574_WUGC_scaffold_47042/110-157        GAUUGCA...........................CUAUUCACAACCCUCUC...UGCAAUCGCGG.CU.G
SRS013533_C5397762/347-394                   GAUUGCA...........................CUAUUCACAACCCUCUC...UGCAAUCGCGG.CU.G
SRS013170_C3989364/202-245                   GAUUGCA...........................CUAUUCACAACCCUCUC...UGCAAUCGCGG.CU.G
SRS015215_C2525062/60-23                     GAUUGCA...........................CUAUUCACAACCCUCUC...UGCAAUCGCGG.CU.G
SRS015762_C3609878/796-843                   GAUUGCA...........................CUAUUCACAACCCUCUC...UGCAAUCGCGG.CU.G
SRS015434_C5621575/192-237                   GAUUGCA.............................CUAUUCAACCCUCUC...UGCAAUCGCGG.CU.G
SRS013170_Baylor_scaffold_120567/426-471     GAUUGCA.............................CUAUUCAACCCUCUC...UGCAAUCGCGG.CU.G
SRS023595_C7159178/773-808                   GAUUGCA.............................CUAUUCAACCCUCUC...UGCAAUCGCGG.CU.G
scaffold11811_2_MH0082/201-253               GACCAUA......................ACUUUUUCGAUACACACCUCUC...UAUGGUCGCGG.CU.G
08_07_XOS_DNA_scaffold14885_1/241-196        GACCAUU.............................AUCGAAUCACCUCUC...AAUGGUCGCGG.CU.G
SRS022071_C2972092/67-112                    GACCAUA.............................AAUAUUUCACCUCUC...UAUGGUCGCGG.CU.G
08_19_CONTROL_DNA_scaffold3842_6/647-602     GACCACA.............................AUUUUAUCACCUCUC...UGUGGUCGCGG.CU.G
07_22_CONTROL_DNA_scaffold5573_1/364-409     GACCACA.............................AUUUUAUCACCUCUC...UGUGGUCGCGG.CU.G
07_22_CONTROL_DNA_scaffold54317_1/232-277    GACCAUA.............................UUUUCAUCACCUCUC...UAUGGUCGCGG.CU.G
07_22_INULIN_DNA_scaffold23708_1/190-235     GACCAUA.............................UUUCUAUCACCUCUC...UAUGGUCGCGG.CU.G
scaffold11208_4_MH0083/4936-4981             GACCAUA.............................UUUCUAUCACCUCUC...UAUGGUCGCGG.CU.G
07_22_INULIN_DNA_scaffold131_3/1214-1169     GACCAUA.............................UUUUUAUCACCUCUC...UAUGGUCGCGG.CU.G
scaffold80135_1_MH0077/1023-978              GACCAUA.............................UUUUUAUCACCUCUC...UAUGGUCGCGG.CU.G
O8_19_POLYDEXT_DNA_scaffold5982_10/115-160   GACCAUA.............................UUUAAUUCACCUCUC...UAUGGUCGCGG.CU.G
mgutOb2_U_BM_aaa76b05_b1/766-721             GACCAUA.............................UUCAAUCAGCCUCUC...UAUGGUCGCGG.CU.G
SRS022137_WUGC_scaffold_28771/14373-14420    GACCAUA...........................UUUUUUCUUCACCUCUC...UAUGGUCGCGG.CU.G
UnmappedStool_Broad_C251091185/208-165       GAUCAUA...............................UUUAUCACCUCUC...UAUGAUCGCGG.CU.G
#=GC SS_cons                                 <<<<<<<<<<.........................................>>>>>>>>>>----.--.-
//
