# Supplementary material for: Discovery of 20 novel ribosomal leader candidates in bacteria and archaea
Source: BMC Microbiol. 2020 May 24;20:130. doi: 10.1186/s12866-020-01823-6 (PMC7247131; doi:10.1186/s12866-020-01823-6)
Supplement: Supplementary file 4 — Additional file 4. Archive of machine-readable alignments for all r-leader motifs that include only nucleotides within the predicted motifs, and do not include any metadata. The alignments are appropriate for tasks such as performing homology searches or re-analysis of our predicted secondary structures. The alignments are stored in Stockholm format. [file 12866_2020_1823_MOESM4_ESM.zip › sto-just-motif/S4-Clostridia.sto]

# STOCKHOLM 1.0
#=GF ID S4-Clostridia
#=GF ORIGINAL_MOTIF 783	147614	0	0	fake	0	large-igrs-r63e12	jeremy	sS45_100_65_150_150_1000O5Min3l300Zd301SmSrc	cmfinder	ScwFFnfDBtl2Rwg	ethresh=0.1&nr=0&EVD=null3&cmfv=0.4&firstCmfv=0.4.0.29&currCmfv=0.4.0.29	end
AUXO015936627.1/257-309                      GAAAGGCUGUGC..GGGA.....................................................GCG.CAGCUGGAUGC..................................GUCAUACCG......................................................................................................GCAUCCCAU....UUAGG
SRS016095_C2391063/242-301                   GUAGUAUCGGA...CAAAUCGGAUUGUUA...........................................UC.CGAUCGGGUAU..................................UGU............................................................................................................AUACCCCAAUCAAUUAGU
SRS052697_LANL_scaffold_5093/388-447         GUAGUAUCGGA...CAAAUCGGAUUGUUA...........................................UC.CGAUCGGGUAU..................................UGU............................................................................................................AUACCCCAAUCAAUUAGU
scaffold46699_2_MH0044/217-276               GUAGUAUCGGA...CAAAUCGGAUUGUUA...........................................UC.CGAUCGGGUAU..................................UGU............................................................................................................AUACCCCAAUCAAUUAGU
scaffold83773_1_MH0059/378-319               GUAGUAUCGGA...CAAAUCGGAUUGUUA...........................................UC.CGAUCGGGUAU..................................UGU............................................................................................................AUACCCCAAUCAAUUAGU
NLF007_scaffold4057_7/767-826                GUAGUAUCGGA...CAAAUCGGAUUGUUA...........................................UC.CGAUCGGGUAU..................................UGU............................................................................................................AUACCCCAAUCAAUUAGU
scaffold201303_1_MH0006/337-278              GUAGUAUCGGA...CAAAUCGGAUUGUUA...........................................UC.CGAUCGGGUAU..................................UGU............................................................................................................AUACCCCAAUCAAUUAGU
scaffold3229_1_MH0038/339-280                GUAGUAUCGGA...CAAAUCGGAUUGUUA...........................................UC.CGAUCGGGUAU..................................UGU............................................................................................................AUACCCCAAUCAAUUAGU
UnmappedStool_Broad_scaffold_1083211/240-299 GUAGUAUCGGA...CAAAUCGGAUUGUUA...........................................UC.CGAUCGGGUAU..................................UGU............................................................................................................AUACCCCAAUCAAUUAGU
NOM007_scaffold46220_1/19654-19713           GUAGUAUCGGA...CAAAUCGGAUUGUUA...........................................UC.CGAUCGGGUAU..................................UGU............................................................................................................AUACCCCAAUCAAUUAGU
SRS014923_C3228657/242-301                   GUAGUAUCGGA...CAAAUCGGAUUGUUA...........................................UC.CGAUCGGGUAU..................................UGU............................................................................................................AUACCCCAAUCAAUUAGU
NLF009_scaffold14126_1/1235-1176             GUAGUAUCGGA...CAAAUCGGAUUGUUA...........................................UC.CGAUCGGGUAU..................................UGU............................................................................................................AUACCCCAAUCAAUUAGU
NOF014_scaffold21218_11/6928-6987            GUAGUAUCGGA...CAAAUCGGAUUGUUA...........................................UC.CGAUCGGGUAU..................................UGU............................................................................................................AUACCCCAAUCAAUUAGU
SRS014459_C2557888/432-491                   GUAGUAUCGGA...CAAAUCGGAUUGUUA...........................................UC.CGAUCGGGUAU..................................UGU............................................................................................................AUACCCCAAUCAAUUAGU
SRS015065_WUGC_scaffold_29501/380-321        GUAGUAUCGGA...CAAAUCGGAUUGUUA...........................................UC.CGAUCGGGUAU..................................UGU............................................................................................................AUACCCCAAUCAAUUAGU
08_07_GOS_DNA_scaffold2232_4/501-447         GAAAGAUCGGGC..AGAU.....................................................GCC.CGGUUGGGGAU..................................AUUUAAA........................................................................................................AUCCCCCAAUCAAUUAGU
O8_19_POLYDEXT_DNA_scaffold1532_15/208-262   GAAAGAUCGGGC..AGAU.....................................................GCC.CGGUUGGGGAU..................................AUUUAAA........................................................................................................AUCCCCCAAUCAAUUAGU
JGI994J12354_10009703/3666-3612              GAAAGGAAUUGAU.AUCU....................................................AUCA.AUUCUGGAAGCUG................................GAUAA........................................................................................................CAGUUUCUCAA....UUAGG
NZ_KL370881.1/27319-27373                    GAAAGAUCGGAC..CCGCUACU.................................................GUC.CGAUUGGGC....................................AAGGAAAUAAUA.....................................................................................................GCCCCAA....UCA.A
JGI20225J20221_1018968/1486-1434             GAAAGGCCAUGU..UUCG.....................................................GCA.UGGCUGGGUACGG................................UACUU........................................................................................................CCGCACCCCAA....UUAGG
AUXO017144234.1/5176-5235                    GAAAGAUCGGAU..UAUCAACAACU..............................................GUC.CGAUUGGGCGU..................................AUAAG..........................................................................................................AUGCCCCAAUCAAUUAGU
AUXO010388311.1/129-199                      GAAAGGCUGCGC..GGAU.....................................................GCG.CAGCUGGAGGGCAG.........AGGAUAU.......UG......ACC.........................................................................CGAUAUCCG.......................CAGCCGUCCCAG....UUAGG
AUXO013310740.1/8305-8254                    GAAAGACCGGA...GUUU......................................................UC.CGGUUGGGUUU..................................UAUUC.........................................................................................................AAAACCCCAAUCAACUAGU
2227071526/270-181                           GAAAAACUGUAU..AUAU.....................................................AUG.CAGUUGGGUAUUUU........UCUUUGUACGUCAUUGAACAGG.AAUU..................................................................UCC.GUUUUGCAAAG.......................AACAUACCUCAA....UUUAG
2227624636/10763-10852                       GAAAAACUGUAU..AUAU.....................................................AUG.CAGUUGGGUAUUUU........UCUUUGUACGUCAUUGAACAGG.AAUU..................................................................UCC.GUUUUGCAAAG.......................AACAUACCUCAA....UUUAG
IMNBL1_c0003830/98-187                       GAAAAACUGUAU..AUAU.....................................................AUG.CAGUUGGGUAUUUU........UCUUUGUACGUCAUUGAACAGG.AAUU..................................................................UCC.GUUUUGCAAAG.......................AACAUACCUCAA....UUUAG
2226950468/265-181                           GAAAAACUACAC..UAU......................................................GUG.UAGUCGGGUAUUU..........CUUUGUACGUCAUU...AAGG.AAUU..................................................................UCCUGCUUUGCAAAGA.......................AGAUAUCUCAG....UUUAG
2227073852/2087-2000                         GAAAAACUACAC..UAU......................................................GUG.UAGUCGGGUAUUU..........CUUUGUACGUCAUU.AGUAGG.AAUU..................................................................UCCUGCUUUGCAAAG.......................AAGAUAUCUCAGU...UUAGG
IMNBL1_c0000921/22643-22556                  GAAAAACUACAC..UAU......................................................GUG.UAGUCGGGUAUUU..........CUUUGUACGUCAUU.AGUAGG.AAUU..................................................................UCCUGCUUUGCAAAG.......................AAGAUAUCUCAGU...UUAGG
2227013722/78-165                            GAAAAACUACAC..UAU......................................................GUG.UAGUCGGGUAUUU..........CUUUGUACGUCAUU.AGUAGG.AAUU..................................................................UCCUGCUUUGCAAAG.......................AAGAUAUCUCAGU...UUAGG
UnmappedStool_Broad_scaffold_1059721/666-716 GAAAGAUCGGGU..AGAU.....................................................ACC.CGGUUGGGCGUCC................................ACU..........................................................................................................GGAUGCCUCAA....UUAGG
SRS014459_WUGC_scaffold_78018/406-356        GAAAGAUCGGGU..AGAU.....................................................ACC.CGGUUGGGCGUCC................................ACU..........................................................................................................GGAUGCCUCAA....UUAGG
SRS015065_C2231612/187-137                   GAAAGAUCGGGU..AGAU.....................................................ACC.CGGUUGGGCGUCC................................ACU..........................................................................................................GGAUGCCUCAA....UUAGG
AUXO016905584.1/229-278                      GAAAGACCGGA...AUA......................................................UUC.CGGUUGGGUU...................................AGAAAU..........................................................................................................AACCCCAAUCAAUUAGU
scaffold82255_1_V1.UC-14/430-480             GAAAGGUCGGGU..AUUU.....................................................ACC.CGGCUGGAUGCG.................................AACAC.........................................................................................................CGCAUCCCAU....UUAGG
SRS014459_WUGC_scaffold_74344/465-518        GAAAGGUCGGG...CAGAUA....................................................CC.CGGCUGGACGCGCG...............................AACU........................................................................................................UGCGUGUCUCAU....UUAGG
SRS056259_LANL_scaffold_44254/151-97         GAAAGGUCGGGU..AUUU.....................................................AUC.CGGCUGGAUGUACC...............................GAAUGU.......................................................................................................GUAUAUCCCAU....UUAGG
HCF12C_401724/232-297                        GAAAGGCUGUAUG.CCUGAUGAGGA.............................................CGUA.CAGCUGGAUAUGCA...............................CCUUCG......................................................................................................UGUAUAUCCCACU...UUAAA
longitudinal_220_106/5954-6044               GAAAGGGUAUGCACAGUUUUUA...............................................GUGCA.GGCCUGGAUGUUU.GGAUGAUGGCAGAA...........GCACCUUUCU..................................................................GGCAGC......CUGA......................GGAACAUCCCAG....UUAGG
AJWZ01010485.1/81-143                        GAAAGGGCGUG...AUACCGAA..................................................CA.CGCCUGGGAAC..................................CAGGA..........................................................................................................GUUCCCCUA....UUAAA
AUXO010018345.1/2698-2750                    GAAAGGCCGUG...AUACAUACCG................................................CA.CGGCUGGAUAC..................................CGGGC..........................................................................................................GUAUCCCAA....UUAGG
AUXO016373287.1/737-678                      GAAAGGCUGCCAUAUUUCGCCA...............................................UCCGG.CAGCUGGGUG...................................CAUACCGAGA......................................................................................................CACCCCAA....UUAGG
AUXO016002689.1/1204-1155                    GAAAGGUCGCGCGC.......................................................GGGCG.CGGCUGGGUG...................................ACUAUGCG........................................................................................................CACCCCAG....UUAGG
JGI2065J20421_1001636/4338-4413              GAAAGGCCGCU...CAGGAAACAGC...............................................GG.CGGCUGGACACUGC....CAUGA...GGCG...............UACCGCAU......................................................................CGCC..........................GAAGUGUCCCAA....UUAGU
UnmappedStool_Broad_C250603932/179-253       GAAAGGGCAUAUUUAACAUACC...............................................GGAUA.UGCCUGGGCGCAUC...............................AGUAUUCCGUCAAAUAC...........................................................................................GGUACGCCCCAG....UUAAA
NZ_CVPG01000005.1/471925-471999              GAAAGGGCAUAUUUAACAUACC...............................................GGAUA.UGCCUGGGCGCAUC...............................AGUAUUCCGUCAAAUAC...........................................................................................GGUACGCCCCAG....UUAAA
2227358603/1575-1505                         GAAAGGGCGG....AGUAUCUA...................................................C.UGCCUGGAUGUAUU.......................GAGAAAUGAAACAC................................................................CACUACUC..............................AAUAC.UCCCAA....UUAAA
NZ_KE150017.1/1725164-1725115                GAAAGGCUACUA..CUA......................................................UAG.UAGCUGGAAGUA.................................GAGA..........................................................................................................UACUUCCCAAU...UUGAG
NZ_JHXY01000007.1/130151-130097              GAAAGGCCGACA..CAGAUGU..................................................UGG.CGGCUGGAUGCA.................................UAUACC........................................................................................................UGCAUCCCAU....UUAAG
NZ_CM001487.1/2588850-2588903                GAAAGGCCGACA..CAAUGU...................................................UGG.CGGCUGGAUGCA.................................UAUACC........................................................................................................UGCAUCCCAU....UUAAG
longitudinal_411_28/45651-45704              GAAAGGUCGU....AUUUC......................................................G.CGGCUGGGUGCUGG...............................AACAAUU.....................................................................................................CCAGAACCCCAA....UUAAA
JGI20163J15578_10027836/917-824              GAAAGGGUGUGUUGUCAUA..................................................UGACA.UGCCUGGGCUG.GGAUAUCGGUGU.AUUU.CAUCGG....UAGGACAAAGCU...............................................................UC.AA....GGGU.........................CCGCAGCCUCAA....UUAGG
scaffold18531_1_V1.CD-15/542-602             GAAAGGGUGCA...UCAUAUU...................................................UG.CACCUG.GUGUGAU...............................UCGGCAAAGUCU................................................................................................GACACAC.CCAG....UUAAA
4491403.3_NODE_1641/19531-19591              GAAAGGGUGCA...UCAUAUU...................................................UG.CACCUG.GUGUGAU...............................UCGGCAAAGUCU................................................................................................GACACAC.CCAG....UUAAA
DOF012_scaffold14355_2/135-195               GAAAGGGUGCA...UCAUAUU...................................................UG.CACCUG.GUGUGAU...............................UCGGCAAAGUCU................................................................................................GACACAC.CCAG....UUAAA
longitudinal_230_114/42745-42685             GAAAGGGUGCA...UCAUAUU...................................................UG.CACCUG.GUGUGAU...............................UCGGCAAAGUCU................................................................................................GACACAC.CCAG....UUAAA
scaffold82035_1_MH0014/119-59                GAAAGGGUGCA...UCAUAUU...................................................UG.CACCUG.GUGUGAU...............................UCGGCAAAGUCU................................................................................................GACACAC.CCAG....UUAAA
scaffold818_2_V1.CD-12/285-345               GAAAGGGUGCA...UCAUAUU...................................................UG.CACCUG.GUGUGAU...............................UCGGCAAAGUCU................................................................................................GACACAC.CCAG....UUAAA
SRS075398_C2026444/301-361                   GAAAGGGUGCA...UCAUAUU...................................................UG.CACCUG.GUGUGAU...............................UCGGCAAAGUCU................................................................................................GACACAC.CCAG....UUAAA
SRS023346_C1056305/107-47                    GAAAGGGUGCA...UCAUAUU...................................................UG.CACCUG.GUGUGAU...............................UCGGCAAAGUCU................................................................................................GACACAC.CCAG....UUAAA
BABA01009209.1/367-427                       GAAAGGGUGCA...UCAUAUU...................................................UG.CACCUG.GUGUGAU...............................UCAGCAAAGUCU................................................................................................GACACAC.CCAG....UUNAA
scaffold33086_2_V1.CD-1/516-456              GAAAGGGUGCA...UCAUAUU...................................................UG.CACCUG.GUGUGAU...............................UCAGCAAAGUCU................................................................................................GACACAC.CCAG....UUAAA
SRS012273_Baylor_scaffold_747/3356-3416      GAAAGGGUGCA...UCAUAUU...................................................UG.CACCUG.GUGUGAU...............................UCAGCAAAGUCU................................................................................................GACACAC.CCAG....UUAAA
DLM024_scaffold1675_1/19438-19498            GAAAGGGUGCA...UCAUAUU...................................................UG.CACCUG.GUGUGAU...............................UCAGCAAAGUCU................................................................................................GACACAC.CCAG....UUAAA
DOM026_scaffold2679_6/580-640                GAAAGGGUGCA...UCAUAUU...................................................UG.CACCUG.GUGUGAU...............................UCAGCAAAGUCU................................................................................................GACACAC.CCAG....UUAAA
SRS023176_C906831/179-119                    GAAAGGGUGCA...UCAUAUU...................................................UG.CACCUG.GUGUGAU...............................UCAGCAAAGUCU................................................................................................GACACAC.CCAG....UUAAA
longitudinal_525_50/44720-44780              GAAAGGGUGCA...UCAUAUU...................................................UG.CACCUG.GUGUGAU...............................UCAGCAAAGUCU................................................................................................GACACAC.CCAG....UUAAA
NLM007_scaffold2834_4/3478-3538              GAAAGGGUGCA...UCAUAUU...................................................UG.CACCUG.GUGUGAU...............................UCAGCAAAGUCU................................................................................................GACACAC.CCAG....UUAAA
SRS015578_WUGC_scaffold_47109/107-47         GAAAGGGUGCA...UCAUAUU...................................................UG.CACCUG.GUGUGAU...............................UCAGCAAAGUCU................................................................................................GACACAC.CCAG....UUAAA
NZ_JAGQ01000004.1/1161487-1161547            GAAAGGGUGCA...UCAUAUU...................................................UG.CACCUG.GUGUGAU...............................UCAGCAAAGUCU................................................................................................GACACAC.CCAG....UUAAA
SRS057717_LANL_scaffold_8560/38-98           GAAAGGGUGCA...UCAUAUU...................................................UG.CACCUGG.UGUGAU...............................UCAGCGAAGUCU................................................................................................GACACA.CCCAG....UUAAA
4491488.3_NODE_4718/3548-3488                GAAAGGGUGCA...UCAUAUU...................................................UG.CACCUGG.UGUGAU...............................UCAGCGAAGUCU................................................................................................GACACA.CCCAG....UUAAA
SRS017521_Baylor_scaffold_33616/298-238      GAAAGGGUGCA...UCAUAUU...................................................UG.CACCUGG.UGUGAU...............................UCAGCGAAGUCU................................................................................................GACACA.CCCAG....UUAAA
longitudinal_460_95/247645-247697            GAAAGGUCGU....GCUAUCUA...................................................A.CGGCUGGUUCUGA................................CUGGU........................................................................................................UCAGGGCCCAA....UUUGA
4448814.3_Contig36431/203-262                GAAAGGCUGCGC..GGUC.....................................................GCG.CGGCUGGGAGUGA............AAAA................AAC............................................................................UUUU.........................CUUACUCCCCAA....UUUGA
JGI20163J15578_10056589/1720-1809            GAAAGGGCGUGUU.AUA.....................................................AACA.UGCCUGGGCUG..............GGAU................AUCGGUGUAUUUUCGCCGGUAGGACAAGGUGGAAGC...........................................GUCCG...........................CAGCCUCAA....UUAGA
JGI20163J15578_10006853/4205-4343            GAAAGGGUGUGUCGUUCUGUGGAUAU..G........................................UGACA.UGCCUGGGCUG...GGAUAUCGG.UGGAU................UUUCACCGGUAGGAUAUAAUAACCGACAACGCAGUUGCUUGGUCCGUCAUUUUAUUGGCUAAU................GUCCG...........................CAGCCUCAA....UUAGG
HCF14C_2_1_1_newblercontig58175/339-418      GAAAGGUCGUCU..CUUCUCACA......UUUCC........GACG......GGAGGCGGGG........AGGA.CGGCUGGAUGCAUG...............................UCCGG.......................................................................................................CAUGUAUCCCAA....UUAGA
AUXO011545607.1/224-130                      GAAAGGCUGCAGU.GAAAU.........AUUCGCAGGUUCGGAAA.GUGAUCGUCACACUUUGCCCACAGACUG.CAGCUGGGCGUU.................................ACCGA.........................................................................................................GGCGCCUCAA....UUAGG
AUXO017992350.1/172-224                      GAAAGGCUGUGC..GGGA.....................................................GCA.CAGCUGGAUGC..................................GUCAUACCG......................................................................................................GCAUCCCAU....UUAGG
NZ_JNKK01000010.1/51200-51148                GAAAGGCUGUAC..GGGA.....................................................GUA.CAGCUGGAUGC..................................GUCAUACCG......................................................................................................GCAUCCCAU....UUAGG
AUXO011286893.1/221-272                      GAAAGGCUGUAUG.GGUG....................................................CAUA.CAGCUGGGUGU..................................CUAUGC.........................................................................................................ACACCCCAG....UCAGA
AUXO012939603.1/907-958                      GAAAGGCUGUAU..UUCAC....................................................AUA.CAGCUGGGUGU..................................CCAUGUU........................................................................................................ACACCCCAG....UUAGA
longitudinal_461_56/109667-109723            GAAAGGGUACG...GAUACCGAAA................................................CG.UACCUGGGC....................................GAGCAAAGCGCAA....................................................................................................GCCCCUA....UUAAA
NZ_KQ236746.1/368740-368792                  GAAAGGGCGUG...CAUACCGA..................................................CA.CGCCUGGGAGC..................................AGCCAAA........................................................................................................GCUCCCCAG....UUAGA
NZ_KE159794.1/157768-157723                  GAAAGGGCAUG...AUACCGAA..................................................CA.UGCCUGGAC....................................GAAA.............................................................................................................GUCCCUA....UUAAA
SRS011134_C4860384/270-323                   GAAAGGGCAUG...AUACCGAA..................................................CA.UGCCUGGGACAUG................................GAGA.........................................................................................................UGUGUCCCCUA....UUAAA
SRS016095_C2345639/169-116                   GAAAGGGCAUG...AUACCGAA..................................................CA.UGCCUGGGACAUG................................GAGA.........................................................................................................UGUGUCCCCUA....UUAAA
NZ_ATVU01000008.1/63049-63102                GAAAGGGCAUG...AUACCGAA..................................................CA.UGCCUGGGACAUG................................GAGA.........................................................................................................UGUGUCCCCUA....UUAAA
SRS018313_C7830548/121-68                    GAAAGGGCAUG...AUACCGAA..................................................CA.UGCCUGGGACAUG................................GAGA.........................................................................................................UGUGUCCCCUA....UUAAA
longitudinal_66_246/13912-13965              GAAAGGGCAUG...AUACCGAA..................................................CA.UGCCUGGGACAUG................................GAGA.........................................................................................................UGUGUCCCCUA....UUAAA
SRS015217_C2148859/111-58                    GAAAGGGCAUG...AUACCGAA..................................................CA.UGCCUGGGACAUG................................GAGA.........................................................................................................UGUGUCCCCUA....UUAAA
SRS023914_C1983791/382-329                   GAAAGGGCAUG...AUACCGAA..................................................CA.UGCCUGGGACAUG................................GAGA.........................................................................................................UGUGUCCCCUA....UUAAA
DLM022_scaffold5029_5/1050-997               GAAAGGGCAUG...AUACCGAA..................................................CA.UGCCUGGGACAUG................................GAGA.........................................................................................................UGUGUCCCCUA....UUAAA
NOM001_scaffold35657_1/984-1035              GAAAGGGCAUG...AUACCGAA..................................................CA.UGCCUGGGACA..................................AAAUCA.........................................................................................................UGUCCCCUA....UUAAA
SRS015217_C2114294/125-74                    GAAAGGGCAUG...AUACCGAA..................................................CA.UGCCUGGGACA..................................AAAUCA.........................................................................................................UGUCCCCUA....UUAAA
4491413.3_NODE_12466/145-94                  GAAAGGGCAUG...AUACCGAA..................................................CA.UGCCUGGGACA..................................AAAUCA.........................................................................................................UGUCCCCUA....UUAAA
4491421.3_NODE_115793/17730-17781            GAAAGGGCAUG...AUACCGAA..................................................CA.UGCCUGGGACA..................................AAAUCA.........................................................................................................UGUCCCCUA....UUAAA
AUXO014831574.1/23382-23331                  GAAAGGGCAUG...AUACCGAA..................................................CA.UGCCUGGGACA..................................AAAUCA.........................................................................................................UGUCCCCUA....UUAAA
SRS015782_C3128808/194-245                   GAAAGGGCAUG...AUACCGAA..................................................CA.UGCCUGGGACA..................................AAAUCA.........................................................................................................UGUCCCCUA....UUAAA
scaffold84298_1_MH0050/369-318               GAAAGGGCAUG...AUACCGAA..................................................CA.UGCCUGGGACA..................................AAAUCA.........................................................................................................UGUCCCCUA....UUAAA
longitudinal_299_23/26288-26235              GAAAGGGCAUG...AUACCGAA..................................................CA.UGCCUGGGAC...................................AAAAAUACAG......................................................................................................GUCCCCUA....UUAAA
SRS016095_WUGC_scaffold_24083/346-293        GAAAGGGCAUG...AUACCGAA..................................................CA.UGCCUGGGAC...................................AAAAAUACAG......................................................................................................GUCCCCUA....UUAAA
NLM027_scaffold13626_3/4716-4663             GAAAGGGCAUG...AUACCGAA..................................................CA.UGCCUGGGAC...................................AAAAAUACAG......................................................................................................GUCCCCUA....UUAAA
NOM029_scaffold5480_12/185-132               GAAAGGGCAUG...AUACCGAA..................................................CA.UGCCUGGGAC...................................AAAAAUACAG......................................................................................................GUCCCCUA....UUAAA
longitudinal_464_28/52346-52399              GAAAGGGCAUG...AUACCGAA..................................................CA.UGCCUGGGAC...................................AAAAAUACAG......................................................................................................GUCCCCUA....UUAAA
NZ_KE384171.1/39745-39692                    GAAAGGGCAUG...AUACCGAA..................................................CA.UGCCUGGGAC...................................AAAAAUACAG......................................................................................................GUCCCCUA....UUAAA
DLM009_scaffold5025_5/13073-13126            GAAAGGGCAUG...AUACCGAA..................................................CA.UGCCUGGGAC...................................AAAAAUACAG......................................................................................................GUCCCCUA....UUAAA
longitudinal_414_23/90211-90261              GAAAGGGCGUG...AUACCGAA..................................................CA.CGCCUGGGAAC..................................CAGGA..........................................................................................................GUUCCCCUA....UUAAA
SRS017191_Baylor_scaffold_17384/388-337      GAAAGGGUGUG...GAUACCGAAA................................................CG.CACCUGGGAUU..................................UAAA...........................................................................................................GAUCCCCUA....UUAAA
SRS015217_WUGC_scaffold_28345/149-98         GAAAGGGUGUG...GAUACCGAAA................................................CA.CACCUGGGAUU..................................UAAA...........................................................................................................GAUCCCCUA....UUAAA
NZ_GG657761.1/327237-327288                  GAAAGGGCGCG...CAUACCGA..................................................CA.CGCCUGGGAGA..................................CCAACC.........................................................................................................UCUCCCCAG....UUAGA
SRS043411_C1566362/324-270                   GAAAGGGUGCG...AAUACCGA..................................................CG.CACCUGGGUGGCGC...............................GAA.........................................................................................................GCGCAACCCCUA....UUAAA
SRS016495_LANL_scaffold_8908/253-200         GAAAGGGUGUG...GAUACCGA..................................................CA.CACCUGGAUGGC.................................GGCACA........................................................................................................GCCAUCCCUA....UUAAA
SRS016517_C20253773/120-67                   GAAAGGGUGUG...GAUACCGA..................................................CA.CACCUGGAUGGC.................................GGCACA........................................................................................................GCCAUCCCUA....UUAAA
NZ_JPJE01000006.1/154152-154252              GAAAGGGCGUG...AAUACCGA..................................................CA.CGCCUGGGCUG.GG........AUAUCGGA.......AC......AUUACUGC....................................................................GUUCCGGUAGGGAACAGGAAAAAAUCCAGUGCCCGCAGCCUCAA....UUUAG
SRS023971_Baylor_scaffold_879/742-602        GAAAGGGUAUGUA.GUUUCC.................................................GUACA.UACCUGGGCUGGGA........UAUCG..........GAAG....GAUACAUUCCGGUAGGAUGCAGCAGUAAAUGAGUUACACCAGACUUCAUUUAUAAAAAGAAGAGACUCA.....UUUC...GCAU.......................UCGCAGCCUCAA....UUAGG
longitudinal_21_17/9462-9322                 GAAAGGGUAUGUA.GUUUCC.................................................GUACA.UACCUGGGCUGGGA........UAUCG..........GAAG....GAUACAUUCCGGUAGGAUGCAGCAGUAAAUGAGUUACACCAGACUUCAUUUAUAAAAAGAAGAGACUCA.....UUUC...GCAU.......................UCGCAGCCUCAA....UUAGG
DLM016_scaffold59795_1/189-49                GAAAGGGUAUGUA.GUUUCC.................................................GUACA.UACCUGGGCUGGGA........UAUCG..........GAAG....GAUACAUUCCGGUAGGAUGCAGCAGUAAAUGAGUUACACCAGACUUCAUUUAUAAAAAGAAGAGACUCA.....UUUC...GCAU.......................UCGCAGCCUCAA....UUAGG
SRS048870_WUGC_scaffold_43350/502-362        GAAAGGGUAUGUA.GUUUCC.................................................GUACA.UACCUGGGCUGGGA........UAUCG..........GAAG....GAUACAUUCCGGUAGGAUGCAGCAGUAAAUGAGUUACACCAGACUUCAUUUAUAAAAAGAAGAGACUCA.....UUUC...GCAU.......................UCGCAGCCUCAA....UUAGG
NLM032_scaffold39271_3/153-293               GAAAGGGUAUGUA.GUUUCC.................................................GUACA.UACCUGGGCUGGGA........UAUCG..........GAAG....GAUACAUUCCGGUAGGAUGCAGCAGUAAAUGAGUUACACCAGACUUCAUUUAUAAAAAGAAGAGACUCA.....UUUC...GCAU.......................UCGCAGCCUCAA....UUAGG
SRS016095_WUGC_scaffold_16877/640-500        GAAAGGGUAUGUA.GUUUCC.................................................GUACA.UACCUGGGCUGGGA........UAUCG..........GAAG....GAUACAUUCCGGUAGGAUGCAGCAGUAAAUGAGUUACACCAGACUUCAUUUAUAAAAAGAAGAGACUCA.....UUUC...GCAU.......................UCGCAGCCUCAA....UUAGG
SRS049959_C3775241/206-66                    GAAAGGGUAUGUA.GUUUCC.................................................GUACA.UACCUGGGCUGGGA........UAUCG..........GAAG....GAUACAUUCCGGUAGGAUGCAGCAGUAAAUGAGUUACACCAGACUUCAUUUAUAAAAAGAAGAGACUCA.....UUUC...GCAU.......................UCGCAGCCUCAA....UUAGG
scaffold9684_3_O2.UC-11/3170-3310            GAAAGGGUAUGUA.GUUUCC.................................................GUACA.UACCUGGGCUGGGA........UAUCG..........GAAG....GAUACAUUCCGGUAGGAUGCAGCAGUAAAUGAGUUACACCAGACUUCAUUUAUAAAAAGAAGAGACUCA.....UUUC...GCAU.......................UCGCAGCCUCAA....UUAGG
longitudinal_441_49/144537-144677            GAAAGGGUAUGUA.GUUUCC.................................................GUACA.UACCUGGGCUGGGA........UAUCG..........GAAG....GAUACAUUCCGGUAGGAUGCAGCAGUAAAUGAGUUACACCAGACUUCAUUUAUAAAAAGAAGAGACUCA.....UUUC...GCAU.......................UCGCAGCCUCAA....UUAGG
SRS011586_WUGC_scaffold_26070/188-48         GAAAGGGUAUGUA.GUUUCC.................................................GUACA.UACCUGGGCUGGGA........UAUCG..........GAAG....GAUACAUUCCGGUAGGAUGCAGCAGUAAAUGAGUUACACCAGACUUCAUUUAUAAAAAGAAGAGACUCA.....UUUC...GCAU.......................UCGCAGCCUCAA....UUAGG
NOF014_scaffold14549_2/5949-6089             GAAAGGGUAUGUA.GUUUCCG.................................................UACA.UGCCUGGGCUGGGA........UAUCG..........GAAG....GAUACAUUCCGGUAGGAUGCAGCAGUAAAUGAGUUACACCAGGCUUCAUUUAUAAAUAGAAGAUACUCA.....UUUC...GCAU.......................UCGCAGCCUCAA....UUAGG
DOF008_scaffold13044_2/703-563               GAAAGGGUAUGUA.GUUUCCG.................................................UACA.UGCCUGGGCUGGGA........UAUCG..........GAAG....GAUACAUUCCGGUAGGAUGCAGCAGUAAAUGAGUUACACCAGACUUCAUUUAUAAAUAGAAGAUACUCA.....UUUC...GCAU.......................UCGCAGCCUCAA....UUAGG
NLM028_scaffold5808_6/527-667                GAAAGGGUAUGUA.GUUUCCG.................................................UACA.UGCCUGGGCUGGGA........UAUCG..........GAAG....GAUACAUUCCGGUAGGAUGCAGCAGUAAAUGAGUUACACCAGACUUCAUUUAUAAAUAGAAGAUACUCA.....UUUC...GCAU.......................UCGCAGCCUCAA....UUAGG
DOF009_scaffold30020_7/1575-1715             GAAAGGGUAUGUA.GUUUCCG.................................................UACA.UGCCUGGGCUGGGA........UAUCG..........GAAG....GAUACAUUCCGGUAGGAUGCAGCAGUAAAUGAGUUACACCAGACUUCAUUUAUAAAUAGAAGAUACUCA.....UUUC...GCAU.......................UCGCAGCCUCAA....UUAGG
DLM010_scaffold23309_2/360-500               GAAAGGGUAUGUA.GUUUCCG.................................................UACA.UGCCUGGGCUGGGA........UAUCG..........GAAG....GAUACAUUCCGGUAGGAUGCAGCAGUAAAUGAGUUACACCAGACUUCAUUUAUAAAUAGAAGAUACUCA.....UUUC...GCAU.......................UCGCAGCCUCAA....UUAGG
DLM027_scaffold4257_3/2404-2264              GAAAGGGUAUGUA.GUUUCCG.................................................UACA.UGCCUGGGCUGGGA........UAUCG..........GAAG....GAUACAUUCCGGUAGGAUGCAGCAGUAAAUGAGUUACACCAGACUUCAUUUAUAAAUAGAAGAUACUCA.....UUUC...GCAU.......................UCGCAGCCUCAA....UUAGG
SRS065504_LANL_scaffold_20275/380-240        GAAAGGGUAUGUA.GUUUCCG.................................................UACA.UGCCUGGGCUGGGA........UAUCG..........GAAG....GAUACAUUCCGGUAGGAUGCAGCAGUAAAUGAGUUACACCAGACUUCAUUUAUAAAUAGAAGAUACUCA.....UUUC...GCAU.......................UCGCAGCCUCAA....UUAGG
NOF010_C660913_1/68-208                      GAAAGGGUAUGUA.GUUUCCG.................................................UACA.UGCCUGGGCUGGGA........UAUCG..........GAAG....GAUACAUUCCGGUAGGAUGCAGCAGUAAAUGAGUUACACCAGACUUCAUUUAUAAAUAGAAGAUACUCA.....UUUC...GCAU.......................UCGCAGCCUCAA....UUAGG
DLM022_scaffold4596_9/438-298                GAAAGGGUAUGUA.GUUUCCG.................................................UACA.UGCCUGGGCUGGGA........UAUCG..........GAAG....GAUACAUUCCGGUAGGAUGCAGCAGUAAAUGAGUUACACCAGACUUCAUUUAUAAAUAGAAGAUACUCA.....UUUC...GCAU.......................UCGCAGCCUCAA....UUAGG
NZ_KE159795.1/1371013-1370958                GAAAGGAUACGG..GUAUACCGAA...............................................CCG.UAUCUGGAC....................................GAAAUCA.......................................................................................................GUAGUCCCUA....UUAAA
DLF012_scaffold283_24/205-261                GAAAGGGUACG...GAUACCGAAA................................................CG.UACCUGGGC....................................GAGCAAAGCGCAA....................................................................................................GCCCCUA....UUAAA
NZ_BAII02000008.1/191914-191970              GAAAGGGUACG...GAUACCGAAA................................................CG.UACCUGGGC....................................GAGCAAAGCGCAA....................................................................................................GCCCCUA....UUAAA
NZ_BAHS01000033.1/21391-21446                GAAAGGGUACG...GAUACCGAAA................................................CG.UACCUGG.....CG...............................AGCAAAG.....................................................................................................CGCAAGCCCCUA....UUAAA
NZ_GL945245.1/61088-61032                    GAAAGGGUACG...GAUACCGAAA................................................CG.UACCUGGGC....................................GAGCAAAGCGCAA....................................................................................................GCCCCUA....UUAAA
DLF009_C396903_1/387-443                     GAAAGGGUACG...GAUACCGAAA................................................CG.UACCUGGGC....................................GAGCAAAGCGCAA....................................................................................................GCCCCUA....UUAAA
AUXO014627591.1/809-856                      GAAAGGCGGCC...GUAA......................................................GG.CAGCUGGGUGU..................................CUAUGC.........................................................................................................ACACCCCAA....UUAGA
AUXO010674837.1/397-351                      GAAAGGCGGGA...GUGA......................................................UC.CUGCUGGGC....................................GUCGAAAGA........................................................................................................GCCCCAA....UUAGA
4448819.3_Contig14521/180-277                GAAAGGGCGCG...AGGAGAA...................................................CG.CGUCUGGGCUG............GGAU..................AUCGGCAAAAGGCCGGUAGGAUGCGGUAUUAUAAUAAGCAGAGC.....................................GUCCG.........................CAGCCUCAA....UUAAA
scaffold93_3_V1.CD-12/256-353                GAAAGGGCGCG...AGGAGAA...................................................CG.CGUCUGGGCUG............GGAU..................AUCGGCAAAAGGCCGGUAGGAUGCGGCAUUAUAAUAAGCAGAGC.....................................GUCCG.........................CAGCCUCAA....UUAAA
SRS017521_Baylor_scaffold_37560/56-153       GAAAGGGCGCG...AGGAGAA...................................................CG.CGUCUGGGCUG............GGAU..................AUCGGCAAAAGGCCGGUAGGAUGCGGCAUUAUAAUAAGCAGAGC.....................................GUCCG.........................CAGCCUCAA....UUAAA
SRS024132_Baylor_scaffold_32332/1683-1780    GAAAGGGCGCG...AGGAGAA...................................................CG.CGUCUGGGCUG............GGAU..................AUCGGCAAAAGGCCGGUAGGAUGCGGCAUUAUAAUAAGCAGAGC.....................................GUCCG.........................CAGCCUCAA....UUAAA
SRS042284_C1690458/139-42                    GAAAGGGCGCG...AGGAGAA...................................................CG.CGUCUGGGCUG............GGAU..................AUCGGCAAAAGGCCGGUAGGAUGCGGCAUUAUAAUAAGCAGAGC.....................................GUCCG.........................CAGCCUCAA....UUAAA
BABA01032099.1/74-171                        GAAAGGGCGCG...AGGAGAA...................................................CG.CGUCUGGGCUG............GGAU..................AUCGGCAAAAGGCCGGUAGGAUGCGGCAUUAUAAUAAGCAGAGC.....................................GUCCG.........................CAGCCUCAA....UUAAA
NOF005_scaffold49548_1/65-162                GAAAGGGCGCG...AGGAGAA...................................................CG.CGUCUGGGCUG............GGAU..................AUCGGCAAAAGGCCGGUAGGAUGCGGCAUUAUAAUAAGCAGAGC.....................................GUCCG.........................CAGCCUCAA....UUAAA
DLF006_scaffold33559_1/534-631               GAAAGGGCGCG...AGGAGAA...................................................CG.CGUCUGGGCUG............GGAU..................AUCGGCAAAAGGCCGGUAGGAUGCGGCAUUAUAAUAAGCAGAGC.....................................GUCCG.........................CAGCCUCAA....UUAAA
DLM012_scaffold29270_1/539-636               GAAAGGGCGCG...AGGAGAA...................................................CG.CGUCUGGGCUG............GGAU..................AUCGGCAAAAGGCCGGUAGGAUGCGGCAUUAUAAUAAGCAGAGC.....................................GUCCG.........................CAGCCUCAA....UUAAA
scaffold43093_1_V1.CD-15/398-301             GAAAGGGCGCG...AGGAGAA...................................................CG.CGUCUGGGCUG............GGAU..................AUCGGCAAAAGGCCGGUAGGAUGCGGCAUUAUAAUAAGCAGAGC.....................................GUCCG.........................CAGCCUCAA....UUAAA
SRS057478_LANL_scaffold_2364/6630-6727       GAAAGGGCGCG...AGGAGAA...................................................CG.CGUCUGGGCUG............GGAU..................AUCGGCAAAAGGCCGGUAGGAUGCGGCAUUAUAAUAAGCAGAGC.....................................GUCCG.........................CAGCCUCAA....UUAAA
UnmappedStool_Broad_scaffold_762794/200-297  GAAAGGGCGCG...AGGAGAA...................................................CG.CGUCUGGGCUG............GGAU..................AUCGGCAAAAGGCCGGUAGGAUGCGGCAUUAUAAUAAGCAGAGC.....................................GUCCG.........................CAGCCUCAA....UUAAA
NLM031_scaffold9790_1/8440-8537              GAAAGGGCGCG...AGGAGAA...................................................CG.CGUCUGGGCUG............GGAU..................AUCGGCAAAAGGCCGGUAGGAUGCGGCAUUAUAAUAAGCAGAGC.....................................GUCCG.........................CAGCCUCAA....UUAAA
SRS012273_C3528184/135-38                    GAAAGGGCGCG...AGGAGAA...................................................CG.CGUCUGGGCUG............GGAU..................AUCGGCAAAAGGCCGGUAGGAUGCGGCAUUAUAAUAAGCAGAGC.....................................GUCCG.........................CAGCCUCAA....UUAAA
SRS014613_C1466654/148-51                    GAAAGGGCGCG...AGGAGAA...................................................CG.CGUCUGGGCUG............GGAU..................AUCGGCAAAAGGCCGGUAGGAUGCGGCAUUAUAAUAAGCAGAGC.....................................GUCCG.........................CAGCCUCAA....UUAAA
SRS015065_WUGC_scaffold_7196/3193-3290       GAAAGGGCGCG...AGGAGAA...................................................CG.CGUCUGGGCUG............GGAU..................AUCGGCAAAAGGCCGGUAGGAUGCGGCAUUAUAAUAAGCAGAGC.....................................GUCCG.........................CAGCCUCAA....UUAAA
SRS058723_C6722821/142-239                   GAAAGGGCGCG...AGGAGAA...................................................CG.CGUCUGGGCUG............GGAU..................AUCGGCAAAAGGCCGGUAGGAUGCGGCAUUAUAAUAAGCAGAGC.....................................GUCCG.........................CAGCCUCAA....UUAAA
AUXO012083149.1/437-384                      GAAAGGCUGUAU..GAAC.....................................................AUA.CAGCUGGGUGUCA................................UGCACU.......................................................................................................UGACGCCCCAG....UUAGA
NZ_JTGN01000002.1/415740-415795              GAAAGGUCGUAU..UUCA.....................................................AUG.CGGCUGGGCA................................GGACCAUCUA...............................................................UCCG......................................UGCCUCAA....UUAAG
NZ_JMLZ01000002.1/4582826-4582881            GAAAGGUCGUAU..UUCA.....................................................AUG.CGGCUGGGCA................................GGACCAUCUA...............................................................UCCG......................................UGCCUCAA....UUAAG
HCF12C_72825/388-337                         GAAAGGUCAGCC..UGA......................................................GGC.UGGCUGGGC....................................AGCACGAAGGUG....................................................................................................CGCCCCAA....UUAGA
AUXO015776767.1/78-133                       GAAAGGCCGUCA..AAUCGCCGG................................................UGA.CGGCUGGGUGU..................................GACCGAG........................................................................................................ACACCCCAG....UUAGG
AUXO011164680.1/268-221                      GAAAGGCUGCC...CGCA......................................................GG.CAGCUGGACAG..................................CUAUGU.........................................................................................................CUGUCCCAA....UUAGA
SRS050925_LANL_scaffold_36095/324-265        GAAAGGCUGUACGGUUU....................................................UUGUG.CGGCUGGGC..........GG....................ACGGUUUUG.................................................................CCG.....................................UAAGCCUCAA....UUAGG
NOM009_scaffold13140_13/2089-2030            GAAAGGCUGUACGGUUU....................................................UUGUG.CGGCUGGGC..........GG....................ACGGUUUUG.................................................................CCG.....................................UAAGCCUCAA....UUAGG
SRS023526_C3111217/472-531                   GAAAGGCUGUACGGUUU....................................................UUGUG.CGGCUGGGC..........GG....................ACGGUUUUG.................................................................CCG.....................................UAAGCCUCAA....UUAGG
SRS024075_LANL_scaffold_24329/214-155        GAAAGGCUGUACGGUUU....................................................UUGUG.CGGCUGGGC..........GG....................ACGGUUUUG.................................................................CCG.....................................UAAGCCUCAA....UUAGG
SRS015578_WUGC_scaffold_35682/383-324        GAAAGGCUGUACGGUUU....................................................UUGUG.CGGCUGGGC..........GG....................ACGGUUUUG.................................................................CCG.....................................UAAGCCUCAA....UUAGG
SRS016095_WUGC_scaffold_27178/399-340        GAAAGGCUGUACGGUUU....................................................UUGUG.CGGCUGGGC..........GG....................ACGGUUUUG.................................................................CCG.....................................UAAGCCUCAA....UUAGG
scaffold6694_1_MH0045/199-140                GAAAGGCUGUACGGUUU....................................................UUGUG.CGGCUGGGC..........GG....................ACGGUUUUG.................................................................CCG.....................................UAAGCCUCAA....UUAGG
scaffold51326_2_MH0086/2401-2460             GAAAGGCUGUACGGUUU....................................................UUGUG.CGGCUGGGC..........GG....................ACGGUUUUG.................................................................CCG.....................................UAAGCCUCAA....UUAGG
4491423.3_NODE_156416/1556-1615              GAAAGGCUGUACGGUUU....................................................UUGUG.CGGCUGGGC..........GG....................ACGGUUUUG.................................................................CCG.....................................UAAGCCUCAA....UUAGG
SRS014459_WUGC_scaffold_16825/226-285        GAAAGGCUGUACGGUUU....................................................UUGUG.CGGCUGGGC..........GG....................ACGGUUUUG.................................................................CCG.....................................UAAGCCUCAA....UUAGG
scaffold82058_3_MH0002/1327-1386             GAAAGGCUGUACGGUUU....................................................UUGUG.CGGCUGGGC..........GG....................ACGGUUUUG.................................................................CCG.....................................UAAGCCUCAA....UUAGG
scaffold49358_1_MH0011/406-465               GAAAGGCUGUACGGUUU....................................................UUGUG.CGGCUGGGC..........GG....................ACGGUUUUG.................................................................CCG.....................................UAAGCCUCAA....UUAGG
scaffold6610_2_V1.UC-6/583-524               GAAAGGCUGUACGGUUU....................................................UUGUG.CGGCUGGGC..........GG....................ACGGUUUUG.................................................................CCG.....................................UAAGCCUCAA....UUAGG
UnmappedStool_Broad_scaffold_708525/266-325  GAAAGGCUGUACGGUUU....................................................UUGUG.CGGCUGGGC..........GG....................ACGGUUUUG.................................................................CCG.....................................UAAGCCUCAA....UUAGG
SRS017521_C2601561/183-124                   GAAAGGCUGUACGGUUU....................................................UUGUG.CGGCUGGGC..........GG....................ACGGUUUUG.................................................................CCG.....................................UAAGCCUCAA....UUAGG
SRS020869_Baylor_scaffold_12378/384-325      GAAAGGCUGUACGGUUU....................................................UUGUG.CGGCUGGGC..........GG....................ACGGUUUUG.................................................................CCG.....................................UAAGCCUCAA....UUAGG
NOM013_scaffold46563_2/763-704               GAAAGGCUGUACGGUUU....................................................UUGUG.CGGCUGGGC..........GG....................ACGGUUUUG.................................................................CCG.....................................UAAGCCUCAA....UUAGG
AUXO011855295.1/1265-1312                    GAAAGGCUGCAG..GCGG.....................................................CUG.CAGCUGGGCGU..................................UUGU...........................................................................................................GCGCCCCAG....UUAGA
SRS019601_C1835248/186-135                   GAAAGGCUGU....AGUAUCUA...................................................G.CAGCUGGGUACGU................................UAUG.........................................................................................................AUGUACCCCAA....UUUGA
DOF006_scaffold6616_2/320-269                GAAAGGCUGU....AGUAUCUA...................................................G.CAGCUGGGUACGU................................UAUG.........................................................................................................AUGUACCCCAA....UUUGA
SRS075398_C2013874/190-139                   GAAAGGCUGU....AGUAUCUA...................................................G.CAGCUGGGUACGU................................UAUG.........................................................................................................AUGUACCCCAA....UUUGA
UnmappedStool_Broad_scaffold_729622/165-114  GAAAGGCUGU....AGUAUCUA...................................................G.CAGCUGGGUACGU................................UAUG.........................................................................................................AUGUACCCCAA....UUUGA
DLM024_scaffold288_2/17086-17035             GAAAGGCUGU....AGUAUCUA...................................................G.CAGCUGGGUACGU................................UAUG.........................................................................................................AUGUACCCCAA....UUUGA
scaffold35150_1_MH0047/861-913               GAAAGGCUGU....AGUAUCUA...................................................G.CAGCUGGGUACGU................................UAUG.........................................................................................................AUGUAUCCCAAU...UUGAG
NLM027_scaffold9_3/1877-1943                 GAAAGGUCAC....GGGAAAUU...................................................G.UGGCUGGACGCAG...UGAAGAA..GGAU................GAAG...........................................................................AUCC..........................CGGCGUCCCAA....UUUGA
NZ_GL872351.1/15002-14936                    GAAAGGUCACGG..GAAA.....................................................CUG.UGGCUGGACGCAG...UGAAGAA..GGAU................GAAG...........................................................................AUCC..........................CGGCGUCCCAA....UUUGA
CAM_READ_0099546121/82-148                   GAAAGGUUACAG..GAAA.....................................................CUG.UGGCUGGACGCAG...CGAAGAA..GGAU................GAAG...........................................................................AUCC..........................CGGCGUCCCAA....UUUGA
NZ_GL890574.1/15367-15301                    GAAAGGUUACAG..GAAA.....................................................CUG.UGGCUGGACGCAG...CGAAGAA..GGAU................GAAG...........................................................................AUCC..........................CGGCGUCCCAA....UUUGA
longitudinal_520_20/15080-15014              GAAAGGUCACAG..GAAA.....................................................CUG.UGGCUGGACGCAG...UGAAGAA..GGAU................GAAG...........................................................................AUCC..........................CGGCGUCCCAA....UUUGA
SRS023176_C915644/1011-1077                  GAAAGGUCACAG..GAAA.....................................................CUG.UGGCUGGACGCAG...UGAAGAA..GGAU................GAAG...........................................................................AUCC..........................CGGCGUCCCAA....UUUGA
DOF006_scaffold3143_2/554-488                GAAAGGUCACAG..GAAA.....................................................CUG.UGGCUGGACGCAG...UGAAGAA..GGAU................GAAG...........................................................................AUCC..........................CGGCGUCCCAA....UUUGA
AUXO015662166.1/135-84                       GAAAGGCUGCAU..UUCC.....................................................AUG.CAGCUGGGCAUA.................................CUGGUC........................................................................................................UAUGCCCCAG....UUAGA
AUXO010716198.1/157-108                      GAAAGGCUGUAU..UUUC.....................................................AUA.CAGCUGGGUACC.................................ACAC..........................................................................................................GGUGCCCCAG....UUAGA
UnmappedStool_Broad_scaffold_1072535/139-50  GAAAGGGCGUGC..AAAUGCAAA................................................GCACCGCCUGGGCGCA..GUCUAAAAGAACAA.................GACGUAGACAAGGAAAAG..............................................................UUGUCG......................C..GCGCCCCAG....UUAGG
longitudinal_415_5/192317-192267             GAAAGGCCGCAG..GUGUG....................................................CUG.CGGCUGGGCAG..................................CGCUUA.........................................................................................................CUGCCCCAG....UUAGA
NZ_ACCL02000023.1/56498-56409                GAAAGGUCGUCAG.U..............AUUGCCGUUUGCUUAU.CAGACGGCAGUCAUUU........UUUG.CGGCUGGGU............GGUGGAAA................AGA............................................................................UUUCCAA......................A....ACCCCAA....UUAAA
NZ_JPJF01000101.1/10439-10368                GAAAGGCUGCGUAAAAUUUUA................................................UUUUG.CGGCUGGAUGCAUA...............................GAGACCCGUCAUUUU.............................................................................................UAUGUAUCCCAA....UUAGG
NZ_BAHT02000178.1/3508-3437                  GAAAGGCUGCGUAAAAUUUUA................................................UUUUG.CGGCUGGAUGCAUA...............................GAGACCCGUCAUUUU.............................................................................................UAUGUAUCCCAA....UUAGG
AUXO012679497.1/121-180                      GAAAGGCCGCG...UACAUUCGCCGUCGU...........................................CG.CGGCUGGGUGUU.................................ACCGA.........................................................................................................GGCACCCCAA....UUAGG
AUXO010229542.1/194-137                      GAAAGGCCGUGGAUCUUAC..................................................GGCCG.CGGCUGGGUGU..................................GAUACCGAG......................................................................................................ACACCCCAA....UUAGG
AUXO015380717.1/461-400                      GAAAGGCUGCGG..AAGUUAUCUGAC.............................................CCG.CGGCUGGGUGUG.................................AAUACCGA......................................................................................................CACACCUCAA....UUAGG
scaffold5991_3_MH0071/105-161                GAAAGGUUGC....UUUACGCCAAAA...............................................G.CGACUGGGUGUUUU...............................ACC.........................................................................................................GAGGCACCCCAA....UUAGG
scaffold2528_1_V1.UC-13/739-683              GAAAGGUCGC....UUUACGCCAAAA...............................................G.CGGCUGGGUGUUUU...............................ACC.........................................................................................................GAGGCACCCCAA....UUAGG
NOM005_scaffold4156_9/399-343                GAAAGGUCGC....UUUACGCCAAAA...............................................G.CGGCUGGGUGUUUU...............................ACC.........................................................................................................GAGGCACCCCAA....UUAGG
BAAX01036074.1/131-187                       GAAAGGUCGC....UUUACGCCAAAA...............................................G.CGGCUGGGUGUUUU...............................ACC.........................................................................................................GAGGCACCCCAA....UUAGG
longitudinal_278_81/19214-19157              GAAAGGUCGUUCUUUCGCC..................................................AAAGA.CGACUGGGUGUUUU...............................ACC.........................................................................................................GAGGCACCCCAA....UUAGG
NLM027_scaffold38083_1/974-918               GAAAGGUCGCUUUUCGCC...................................................AAAGG.CGGCUGGGUGUUUU...............................ACC.........................................................................................................GAGGCACCCCAA....UUAGG
AJWZ01005537.1/83-139                        GAAAGGUCGCUUU.UCGCCA..................................................AAGG.CGGCUGGGUGUUUU...............................ACC.........................................................................................................GAGGCACCCCAA....UUAGG
scaffold14428_2_V1.CD-12/284-228             GAAAGGCUGUCUU.ACGCCA..................................................AAGA.CGGCUGGGUGUUUU...............................ACC.........................................................................................................GAGGCACCCCAA....UUAGG
scaffold2111_3_O2.UC-18/4475-4531            GAAAGGCUGUCUU.ACGCCA..................................................AAGA.CGGCUGGGUGUUUU...............................ACC.........................................................................................................GAGGCACCCCAA....UUAGG
4448820.3_Contig_54992/235-179               GAAAGGCUGUCU..UACGCCAA.................................................AGA.CGGCUGGGUGUUUU...............................ACC.........................................................................................................GAGGCACCCCAA....UUAGG
SRS018351_C2808969/3733-3789                 GAAAGGCUGUGA..UUCGCCAA.................................................UUA.CAGCUGGGUGUUUU...............................ACC.........................................................................................................GAGGCACCCCAA....UUAGG
longitudinal_309_72/12520-12576              GAAAGGCUGU....GAUUCGCCAAUU...............................................A.CAGCUGGGUGUUUU...............................ACC.........................................................................................................GAGGCACCCCAA....UUAGG
longitudinal_205_113/60575-60631             GAAAGGCUGU....GAUUCGCCAAUU...............................................A.CAGCUGGGUGUUUU...............................ACC.........................................................................................................GAGGCACCCCAA....UUAGG
NZ_KE993318.1/57041-57097                    GAAAGGCUGU....GAUUCGCCAAUU...............................................A.CAGCUGGGUGUUUU...............................ACC.........................................................................................................GAGGCACCCCAA....UUAGG
NOM009_scaffold24969_6/1081-1137             GAAAGGCUGU....GAUUCGCCAAUU...............................................A.CAGCUGGGUGUUUU...............................ACC.........................................................................................................GAGGCACCCCAA....UUAGG
DOF008_scaffold7612_1/695-751                GAAAGGCUGU....GAUUCGCCAAUU...............................................A.CAGCUGGGUGUUUU...............................ACC.........................................................................................................GAGGCACCCCAA....UUAGG
NLM027_scaffold2056_4/1652-1708              GAAAGGCUGU....GAUUCGCCAAUU...............................................A.CAGCUGGGUGUUUU...............................ACC.........................................................................................................GAGGCACCCCAA....UUAGG
NOM005_scaffold35543_1/16967-16911           GAAAGGCUGU....GAUUCGCCAAUU...............................................A.CAGCUGGGUGUUUU...............................ACC.........................................................................................................GAGGCACCCCAA....UUAGG
SRS043411_C1591614/354-410                   GAAAGGCUGU....GAUUCGCCAAUU...............................................A.CAGCUGGGUGUUUU...............................ACC.........................................................................................................GAGGCACCCCAA....UUAGG
ADJT01013276.1/15776-15720                   GAAAGGCUGU....GAUUCGCCAAUU...............................................A.CAGCUGGGUGUUUU...............................ACC.........................................................................................................GAGGCACCCCAA....UUAGG
DLM012_scaffold20960_1/3763-3819             GAAAGGCUGC....UUUUCGCCAAUU...............................................G.CAGCUGGGUGUUUU...............................ACC.........................................................................................................GAGGCACCCCAA....UUAGG
NOM002_C380510_1/222-166                     GAAAGGCUGC....UUUUCGCCAAUU...............................................G.CAGCUGGGUGUUUU...............................ACC.........................................................................................................GAGGCACCCCAA....UUAGG
NOM027_scaffold11759_1/1905-1961             GAAAGGCUGC....UUUUCGCCAAUU...............................................G.CAGCUGGGUGUUUU...............................ACC.........................................................................................................GAGGCACCCCAA....UUAGG
NLM007_scaffold12767_10/9772-9828            GAAAGGCUGC....UUUUCGCCAAUU...............................................G.CAGCUGGGUGUUUU...............................ACC.........................................................................................................GAGGCACCCCAA....UUAGG
SRS018351_C2796305/1883-1939                 GAAAGGCUGC....UUUUCGCCAAUU...............................................G.CAGCUGGGUGUUUU...............................ACC.........................................................................................................GAGGCACCCCAA....UUAGG
SRS050752_C2652917/205-149                   GAAAGGCUGC....UUUUCGCCAAUU...............................................G.CAGCUGGGUGUUUU...............................ACC.........................................................................................................GAGGCACCCCAA....UUAGG
SRS017521_Baylor_scaffold_5298/324-268       GAAAGGCUGC....UUUUCGCCAAUU...............................................G.CAGCUGGGUGUUUU...............................ACC.........................................................................................................GAGGCACCCCAA....UUAGG
DLF012_scaffold19007_1/35604-35548           GAAAGGCUGC....UUUUCGCCAAUU...............................................G.CAGCUGGGUGUUUU...............................ACC.........................................................................................................GAGGCACCCCAA....UUAGG
DOM018_scaffold5452_9/1253-1197              GAAAGGCUGC....UUUUCGCCAAUU...............................................G.CAGCUGGGUGUUUU...............................ACC.........................................................................................................GAGGCACCCCAA....UUAGG
NLM002_scaffold3727_2/562-506                GAAAGGCUGC....UUUUCGCCAAUU...............................................G.CAGCUGGGUGUUUU...............................ACC.........................................................................................................GAGGCACCCCAA....UUAGG
NLM032_scaffold28_2/5783-5727                GAAAGGCUGC....UUUUCGCCAAUU...............................................G.CAGCUGGGUGUUUU...............................ACC.........................................................................................................GAGGCACCCCAA....UUAGG
NOM017_scaffold25928_6/5948-5892             GAAAGGCUGC....UUUUCGCCAAUU...............................................G.CAGCUGGGUGUUUU...............................ACC.........................................................................................................GAGGCACCCCAA....UUAGG
ADJS01016621.1/17385-17329                   GAAAGGCUGC....UUUUCGCCAAUU...............................................G.CAGCUGGGUGUUUU...............................ACC.........................................................................................................GAGGCACCCCAA....UUAGG
SRS014313_C2608362/174-230                   GAAAGGCUGC....UUUUCGCCAAUU...............................................G.CAGCUGGGUGUUUU...............................ACC.........................................................................................................GAGGCACCCCAA....UUAGG
SRS018817_C1977109/122-178                   GAAAGGCUGC....UUUUCGCCAAUU...............................................G.CAGCUGGGUGUUUU...............................ACC.........................................................................................................GAGGCACCCCAA....UUAGG
SRS055982_C1571339/222-166                   GAAAGGCUGC....UUUUCGCCAAUU...............................................G.CAGCUGGGUGUUUU...............................ACC.........................................................................................................GAGGCACCCCAA....UUAGG
NZ_AXVN01000046.1/11240-11184                GAAAGGCUGC....UUUUCGCCAAUU...............................................G.CAGCUGGGUGUUUU...............................ACC.........................................................................................................GAGGCACCCCAA....UUAGG
SRS018656_C1701680/38-94                     GAAAGGCUGC....UUUUCGCCAAUU...............................................G.CAGCUGGGUGUUUU...............................ACC.........................................................................................................GAGGCACCCCAA....UUAGG
scaffold21840_1_V1.UC-7/171-227              GAAAGGCUGC....UUUUCGCCAAUU...............................................G.CAGCUGGGUGUUUU...............................ACC.........................................................................................................GAGGCACCCCAA....UUAGG
SRS018313_C7804088/115-171                   GAAAGGCUGC....UUUUCGCCAAUU...............................................G.CAGCUGGGUGUUUU...............................ACC.........................................................................................................GAGGCACCCCAA....UUAGG
DLM023_scaffold15800_4/58-114                GAAAGGCUGC....UUUUCGCCAAUU...............................................G.CAGCUGGGUGUUUU...............................ACC.........................................................................................................GAGGCACCCCAA....UUAGG
NLF008_scaffold4177_4/264-208                GAAAGGCUGC....UUUUCGCCAAUU...............................................G.CAGCUGGGUGUUUU...............................ACC.........................................................................................................GAGGCACCCCAA....UUAGG
NLM031_scaffold8043_12/1012-956              GAAAGGCUGC....UUUUCGCCAAUU...............................................G.CAGCUGGGUGUUUU...............................ACC.........................................................................................................GAGGCACCCCAA....UUAGG
NOM005_scaffold12219_1/576-520               GAAAGGCUGC....UUUUCGCCAAUU...............................................G.CAGCUGGGUGUUUU...............................ACC.........................................................................................................GAGGCACCCCAA....UUAGG
NOM026_scaffold20027_3/755-699               GAAAGGCUGC....UUUUCGCCAAUU...............................................G.CAGCUGGGUGUUUU...............................ACC.........................................................................................................GAGGCACCCCAA....UUAGG
ADJT01012175.1/11015-10959                   GAAAGGCUGC....UUUUCGCCAAUU...............................................G.CAGCUGGGUGUUUU...............................ACC.........................................................................................................GAGGCACCCCAA....UUAGG
SRS015782_C3373209/501-557                   GAAAGGCUGC....UUUUCGCCAAUU...............................................G.CAGCUGGGUGUUUU...............................ACC.........................................................................................................GAGGCACCCCAA....UUAGG
SRS049712_C15436136/274-330                  GAAAGGCUGC....UUUUCGCCAAUU...............................................G.CAGCUGGGUGUUUU...............................ACC.........................................................................................................GAGGCACCCCAA....UUAGG
NZ_AUJF01000003.1/23323-23379                GAAAGGCUGC....UUUUCGCCAAUU...............................................G.CAGCUGGGUGUUUU...............................ACC.........................................................................................................GAGGCACCCCAA....UUAGG
NLM017_scaffold23522_6/25-81                 GAAAGGCUGC....UUUUCGCCAAUU...............................................G.CAGCUGGGUGUUUU...............................ACC.........................................................................................................GAGGCACCCCAA....UUAGG
DOF008_scaffold4797_1/4686-4630              GAAAGGCUGC....UUUUCGCCAAUU...............................................G.CAGCUGGGUGUUUU...............................ACC.........................................................................................................GAGGCACCCCAA....UUAGG
scaffold37948_1_O2.UC-19/326-270             GAAAGGCUGC....UUUUCGCCAAUU...............................................G.CAGCUGGGUGUUUU...............................ACC.........................................................................................................GAGGCACCCCAA....UUAGG
SRS058770_C1599846/411-355                   GAAAGGCUGC....UUUUCGCCAAUU...............................................G.CAGCUGGGUGUUUU...............................ACC.........................................................................................................GAGGCACCCCAA....UUAGG
DOF010_scaffold104_3/22883-22827             GAAAGGCUGC....UUUUCGCCAAUU...............................................G.CAGCUGGGUGUUUU...............................ACC.........................................................................................................GAGGCACCCCAA....UUAGG
SRS016495_C1820935/194-138                   GAAAGGCUGC....UUUUCGCCAAUU...............................................G.CAGCUGGGUGUUUU...............................ACC.........................................................................................................GAGGCACCCCAA....UUAGG
NOM028_scaffold3211_4/15906-15850            GAAAGGCUGC....UUUUCGCCAAUU...............................................G.CAGCUGGGUGUUUU...............................ACC.........................................................................................................GAGGCACCCCAA....UUAGG
scaffold437_1_V1.CD-11/717-661               GAAAGGCUGU....GAUUCGCCAAUU...............................................A.CAGCUGGGUGUUUU...............................ACC.........................................................................................................GAGGCACCCCAA....UUAGG
CAM_READ_0099454135/66-121                   GAAAGGCCGU....UAUUCGCCAGAA...............................................G.CGGCUGGGUGUUU................................ACC.........................................................................................................GAGGCACCCCAA....UUAGG
SRS014923_WUGC_scaffold_34760/156-211        GAAAGGCCGC....AACACGCCAAA................................................G.CGGCUGGGUGUAUU...............................ACC.........................................................................................................GAGGCACCCCAA....UUAGG
longitudinal_439_8/13623-13679               GAAAGGCUGC....GAAUCGCCAAAA...............................................G.CAGCUGGGUGUUUU...............................ACC.........................................................................................................GAGGCACCCCAA....UUAGG
NLM008_scaffold23270_1/432-376               GAAAGGCUGC....GAAUCGCCAAAA...............................................G.CAGCUGGGUGUUUU...............................ACC.........................................................................................................GAGGCACCCCAA....UUAGG
NLM027_scaffold39514_1/666-610               GAAAGGCUGC....GAAUCGCCAAAA...............................................G.CAGCUGGGUGUUAU...............................ACC.........................................................................................................GAGGCACCCCAA....UUAGG
ADJT01008964.1/1183-1239                     GAAAGGCUGC....GAAUCGCCAAAA...............................................G.CAGCUGGGUGUUAU...............................ACC.........................................................................................................GAGGCACCCCAA....UUAGG
SRS015217_WUGC_scaffold_18288/246-302        GAAAGGCUGC....GAAUCGCCAAAA...............................................G.CAGCUGGGUGUUAU...............................ACC.........................................................................................................GAGGCACCCCAA....UUAGG
4491417.3_NODE_73162/21524-21468             GAAAGGCUGC....GAAUCGCCAAAA...............................................G.CAGCUGGGUGUUAU...............................ACC.........................................................................................................GAGGCACCCCAA....UUAGG
DOM026_scaffold12352_13/3568-3512            GAAAGGCUGC....GAAUCGCCAAAA...............................................G.CAGCUGGGUGUUAU...............................ACC.........................................................................................................GAGGCACCCCAA....UUAGG
longitudinal_122_170/39841-39897             GAAAGGCUGC....GAAUCGCCAAAA...............................................G.CAGCUGGGUGUUAU...............................ACC.........................................................................................................GAGGCACCCCAA....UUAGG
SRS014235_C3388785/157-213                   GAAAGGCUGC....GAAUCGCCAAAA...............................................G.CAGCUGGGUGUUAU...............................ACC.........................................................................................................GAGGCACCCCAA....UUAGG
SRS014923_WUGC_scaffold_42123/33-89          GAAAGGCUGC....GAAUCGCCAAAA...............................................G.CAGCUGGGUGUUAU...............................ACC.........................................................................................................GAGGCACCCCAA....UUAGG
scaffold34343_3_MH0002/128-184               GAAAGGCUGC....GAAUCGCCAAAA...............................................G.CAGCUGGGUGUUAU...............................ACC.........................................................................................................GAGGCACCCCAA....UUAGG
NZ_JNKJ01000057.1/1161-1217                  GAAAGGCUGC....GGUUCGCCAAAU...............................................G.CAGCUGGGUGUUUU...............................ACC.........................................................................................................GAGGCACCCCAA....UUAGG
NZ_HE978651.1/2529298-2529242                GAAAGGCUGC....UAUUCGCCAAUU...............................................G.CAGCUGGGUGUUUU...............................ACC.........................................................................................................GAGGCACCCCAA....UUAGG
AUXO012074612.1/242-300                      GAAAGGCCGC..U.GUCGUCGUCAC.............................................G.UG.CGGCUGGAUGCU.................................UCAUACC.......................................................................................................GGCAUCCCAA....UUAAG
DLM009_scaffold871_6/3189-3114               GAAAGGCUGCGUAAAAUCUAUAAUUA............................................UUUG.CGGCUGGAUGUAUA............GAAC...............CCCGUCA.......................................................................GUUU..........................UAUAUAUCUCAA....UUAGG
CAM_READ_0099493925/211-286                  GAAAGGCUGCGUAAAAUCUAUAAUUA............................................UUUG.CGGCUGGAUGUAUA............GAAC...............CCCGUCA.......................................................................GUUU..........................UAUAUAUCUCAA....UUAGG
scaffold12778_1_V1.CD-12/467-542             GAAAGGCUGCGUAAAAUCUAUAAUUA............................................UUUG.CGGCUGGAUGUAUA............GAAC...............CCCGUCA.......................................................................GUUU..........................UAUAUAUCUCAA....UUAGG
SRS018313_C7798604/179-254                   GAAAGGCUGCGUAAAAUCUAUAAUUA............................................UUUG.CGGCUGGAUGUAUA............GAAC...............CCCGUCA.......................................................................GUUU..........................UAUAUAUCUCAA....UUAGG
DLF012_scaffold123_4/22132-22207             GAAAGGCUGCGUAAAAUCUAUAAUUA............................................UUUG.CGGCUGGAUGUAUA............GAAC...............CCCGUCA.......................................................................GUUU..........................UAUAUAUCUCAA....UUAGG
CAM_READ_0100338075/116-191                  GAAAGGCUGCGUAAAAUCUAUAAUUA............................................UUUG.CGGCUGGAUGUAUA............GAAC...............CCCGUCA.......................................................................GUUU..........................UAUAUAUCUCAA....UUAGG
4448819.3_Contig30791/5-75                   AAAAGGCUGCGUAAAAUUAU.................................................UUUUG.CGGCUGGAUAUGUA............AAAC...............CCCGUCA.......................................................................GUUU..........................UAUAUAUCUCAA....UUAGG
longitudinal_51_247/34515-34458              GAAAGGUCAUGC..CUUUAGCA.................................................GCA.UGGCUGGAUGCUUG...............................CAUA........................................................................................................CCGGCAUCCCAG....UUAGG
NZ_AUDP01000014.1/27539-27482                GAAAGGUCAUGC..GUUUAGCG.................................................GCA.UGGCUGGAUGCUUG...............................CAUA........................................................................................................CCGGCAUCCCAG....UUAGG
AUXO015947882.1/158-103                      GAAAGGCCGUAA..GACAC....................................................UUG.CGGCUGGAUGUU.................................UUCAUACCG.....................................................................................................GACAUCCCAA....UUAGG
JGI994J12354_10010207/5480-5533              GAAAGGUUGUGU..AAA......................................................ACA.CAACUGGAUGC..................................ACAACAUACCG....................................................................................................GCAUCCCAA....UUAGG
IMNBL1_c0108913/287-234                      GAAAGGUUGUGU..AAA......................................................ACA.CAACUGGAUGC..................................ACAACAUACCG....................................................................................................GCAUCCCAA....UUAGG
JGI994J12354_10000026/7090-7145              GAAAGGUCAUG...GUAAAAGAGA................................................CA.UGACUGGAUGC..................................ACAUACCG.......................................................................................................GCAUCCCAA....UUAGG
2227591299/3740-3685                         GAAAGGUCAUG...GUAAAAGAGA................................................CA.UGACUGGAUGC..................................ACAUACCG.......................................................................................................GCAUCCCAA....UUAGG
IMNBL1_c0000019/10768-10823                  GAAAGGUCAUG...GUAAAAGAGA................................................CA.UGACUGGAUGC..................................ACAUACCG.......................................................................................................GCAUCCCAA....UUAGG
JGI994J12354_10094008/12-69                  GAAAGGUUGUGU..UUUAGC...................................................GCA.CAACUGGAUGCGU................................AACAUACC.....................................................................................................GAGCAUCCCAA....UUAGG
IMNBL1_c0036661/988-1043                     GAAAGGUUGUGU..UUUAGC...................................................GCA.CAACUGGAUGC..................................GUACAUACCG.....................................................................................................GCAUCCCAA....UUAGG
JGI994J12354_10002700/15440-15385            GAAAGGUUGUGU..UUUAGC...................................................GCA.CAACUGGAUGC..................................GUACAUACCG.....................................................................................................GCAUCCCAA....UUAGG
IMNBL1_c0023149/2251-2307                    GAAAGGUUGUGU..UUUAGC...................................................GCA.CAACUGGAUGC..................................GUUCAUACCGA....................................................................................................GCAUCCCAA....UUAGG
2227528282/222-278                           GAAAGGUUGUGU..UUUAGC...................................................GCA.CAACUGGAUGC..................................GUACAUACCGA....................................................................................................GCAUCCCAA....UUAGG
JGI994J12354_10567539/328-272                GAAAGGUUGUGU..UUUAGC...................................................GCA.CAACUGGAUGCGUU...............................CAUACC......................................................................................................GA.GCAUCCCAA....UUAGG
2227243856/905-961                           GAAAGGUUGUGU..UUUAGC...................................................GCA.UGACUGGAUGCGUU...............................CAUACC......................................................................................................GA.GCAUCCCAA....UUAGG
scaffold568_3_MH0038/330-279                 GAAAGGUCGUG...CGAA......................................................CA.CGGCUGGAUACA.................................CGCAUACC......................................................................................................UGUAUCCCAA....UUAGG
scaffold119982_1_MH0056/332-281              GAAAGGUCGUG...CGAA......................................................CA.CGGCUGGAUACA.................................CGCAUACC......................................................................................................UGUAUCCCAA....UUAGG
scaffold11215_5_MH0063/300-351               GAAAGGUCGUG...CGAA......................................................CA.CGGCUGGAUACA.................................CGCAUACC......................................................................................................UGUAUCCCAA....UUAGG
scaffold3544_6_MH0074/523-574                GAAAGGUCGUG...CGAA......................................................CA.CGGCUGGAUACA.................................CGCAUACC......................................................................................................UGUAUCCCAA....UUAGG
scaffold17454_3_O2.UC-22/3387-3438           GAAAGGUCGUG...CGAA......................................................CA.CGGCUGGAUACA.................................CGCAUACC......................................................................................................UGUAUCCCAA....UUAGG
scaffold71124_1_V1.CD-8/108-57               GAAAGGUCGUG...CGAA......................................................CA.CGGCUGGAUACA.................................CGCAUACC......................................................................................................UGUAUCCCAA....UUAGG
scaffold75223_1_V1.UC-9/362-311              GAAAGGUCGUG...CGAA......................................................CA.CGGCUGGAUACA.................................CGCAUACC......................................................................................................UGUAUCCCAA....UUAGG
4491417.3_NODE_67088/675-624                 GAAAGGUCGUG...CGAA......................................................CA.CGGCUGGAUACA.................................CGCAUACC......................................................................................................UGUAUCCCAA....UUAGG
DLM027_scaffold24464_1/728-677               GAAAGGUCGUG...CGAA......................................................CA.CGGCUGGAUACA.................................CGCAUACC......................................................................................................UGUAUCCCAA....UUAGG
SRS012273_C3777396/2744-2795                 GAAAGGUCGUG...CGAA......................................................CA.CGGCUGGAUACA.................................CGCAUACC......................................................................................................UGUAUCCCAA....UUAGG
SRS018817_C2062093/582-633                   GAAAGGUCGUG...CGAA......................................................CA.CGGCUGGAUACA.................................CGCAUACC......................................................................................................UGUAUCCCAA....UUAGG
SRS050422_LANL_scaffold_21144/743-692        GAAAGGUCGUG...CGAA......................................................CA.CGGCUGGAUACA.................................CGCAUACC......................................................................................................UGUAUCCCAA....UUAGG
scaffold1165_1_V1.CD-4/107-56                GAAAGGUCGUG...CGAA......................................................CA.CGGCUGGAUACA.................................CGCAUACC......................................................................................................UGUAUCCCAA....UUAGG
DLM009_scaffold18031_8/36254-36305           GAAAGGUCGUG...CGAA......................................................CA.CGGCUGGAUACA.................................CGCAUACC......................................................................................................UGUAUCCCAA....UUAGG
DLM028_scaffold14333_2/459-408               GAAAGGUCGUG...CGAA......................................................CA.CGGCUGGAUACA.................................CGCAUACC......................................................................................................UGUAUCCCAA....UUAGG
NLM027_scaffold1108_2/1341-1290              GAAAGGUCGUG...CGAA......................................................CA.CGGCUGGAUACA.................................CGCAUACC......................................................................................................UGUAUCCCAA....UUAGG
SRS015782_C3477872/2144-2195                 GAAAGGUCGUG...CGAA......................................................CA.CGGCUGGAUACA.................................CGCAUACC......................................................................................................UGUAUCCCAA....UUAGG
DOM013_scaffold7638_5/299-350                GAAAGGUCGUG...CGAA......................................................CA.CGGCUGGAUACA.................................CGCAUACC......................................................................................................UGUAUCCCAA....UUAGG
scaffold52941_2_MH0011/294-243               GAAAGGUCGUG...CGAA......................................................CA.CGGCUGGAUACA.................................CGCAUACC......................................................................................................UGUAUCCCAA....UUAGG
scaffold841_6_MH0037/2857-2908               GAAAGGUCGUG...CGAA......................................................CA.CGGCUGGAUACA.................................CGCAUACC......................................................................................................UGUAUCCCAA....UUAGG
scaffold93665_1_MH0043/356-305               GAAAGGUCGUG...CGAA......................................................CA.CGGCUGGAUACA.................................CGCAUACC......................................................................................................UGUAUCCCAA....UUAGG
scaffold44089_3_MH0060/396-447               GAAAGGUCGUG...CGAA......................................................CA.CGGCUGGAUACA.................................CGCAUACC......................................................................................................UGUAUCCCAA....UUAGG
scaffold9918_1_MH0068/106-55                 GAAAGGUCGUG...CGAA......................................................CA.CGGCUGGAUACA.................................CGCAUACC......................................................................................................UGUAUCCCAA....UUAGG
scaffold61996_1_MH0082/326-275               GAAAGGUCGUG...CGAA......................................................CA.CGGCUGGAUACA.................................CGCAUACC......................................................................................................UGUAUCCCAA....UUAGG
scaffold49998_1_V1.CD-14/295-244             GAAAGGUCGUG...CGAA......................................................CA.CGGCUGGAUACA.................................CGCAUACC......................................................................................................UGUAUCCCAA....UUAGG
scaffold12031_1_V1.UC-15/266-215             GAAAGGUCGUG...CGAA......................................................CA.CGGCUGGAUACA.................................CGCAUACC......................................................................................................UGUAUCCCAA....UUAGG
4491410.3_NODE_7014/1319-1370                GAAAGGUCGUG...CGAA......................................................CA.CGGCUGGAUACA.................................CGCAUACC......................................................................................................UGUAUCCCAA....UUAGG
DLF014_scaffold5097_1/28650-28599            GAAAGGUCGUG...CGAA......................................................CA.CGGCUGGAUACA.................................CGCAUACC......................................................................................................UGUAUCCCAA....UUAGG
NOF012_scaffold6209_1/350-401                GAAAGGUCGUG...CGAA......................................................CA.CGGCUGGAUACA.................................CGCAUACC......................................................................................................UGUAUCCCAA....UUAGG
SRS014235_WUGC_scaffold_106228/130-79        GAAAGGUCGUG...CGAA......................................................CA.CGGCUGGAUACA.................................CGCAUACC......................................................................................................UGUAUCCCAA....UUAGG
SRS022071_C2808073/121-70                    GAAAGGUCGUG...CGAA......................................................CA.CGGCUGGAUACA.................................CGCAUACC......................................................................................................UGUAUCCCAA....UUAGG
SRS064276_LANL_scaffold_18813/435-384        GAAAGGUCGUG...CGAA......................................................CA.CGGCUGGAUACA.................................CGCAUACC......................................................................................................UGUAUCCCAA....UUAGG
4491401.3_NODE_45574/56-107                  GAAAGGUCGUG...CGAA......................................................CA.CGGCUGGAUACA.................................CGCAUACC......................................................................................................UGUAUCCCAA....UUAGG
DLM018_scaffold30918_1/2-53                  GAAAGGUCGUG...CGAA......................................................CA.CGGCUGGAUACA.................................CGCAUACC......................................................................................................UGUAUCCCAA....UUAGG
DOF003_scaffold5613_4/314-365                GAAAGGUCGUG...CGAA......................................................CA.CGGCUGGAUACA.................................CGCAUACC......................................................................................................UGUAUCCCAA....UUAGG
NOM001_scaffold9282_1/151-100                GAAAGGUCGUG...CGAA......................................................CA.CGGCUGGAUACA.................................CGCAUACC......................................................................................................UGUAUCCCAA....UUAGG
SRS052697_LANL_scaffold_51469/80-131         GAAAGGUCGUG...CGAA......................................................CA.CGGCUGGAUACA.................................CGCAUACC......................................................................................................UGUAUCCCAA....UUAGG
scaffold85473_2_MH0025/479-530               GAAAGGUCGUG...CGAA......................................................CA.CGGCUGGAUACA.................................CGCAUACC......................................................................................................UGUAUCCCAA....UUAGG
SRS020233_C3818898/153-205                   GAAAGGUCAUG...GAGA......................................................CA.UGGCUGGAUGC..................................UUCACAUACCG....................................................................................................GCAUCCCAA....UUAGG
SRS024132_C3632946/167-115                   GAAAGGUCAUG...GAGA......................................................CA.UGGCUGGAUGCU.................................UCACAUACC.....................................................................................................GGCAUCCCAA....UUAGG
SRS050422_LANL_scaffold_88482/593-645        GAAAGGUCAUG...GAGA......................................................CA.UGGCUGGAUGCU.................................UCACAUACC.....................................................................................................GGCAUCCCAA....UUAGG
UnmappedStool_Broad_scaffold_502667/347-295  GAAAGGUCAUG...GAGA......................................................CA.UGGCUGGAUGCU.................................UCACAUACC.....................................................................................................GGCAUCCCAA....UUAGG
AUXO010373404.1/958-1008                     GAAAGGCUGCUU..AAA......................................................AGG.CAGCUGGAUGUA.................................AACCAA........................................................................................................UACAUCCCAG....UUAAG
UnmappedStool_Broad_C251835313/227-284       GAAAGGUUGUGU..UGCAAUUGC................................................ACG.CAACUGGGUGUAUU...............................ACC.........................................................................................................GAGACACCCCAA....UUAGG
NZ_GG657686.1/284181-284238                  GAAAGGUUGUGU..UGCAAUUGC................................................ACG.CAACUGGGUGUAUU...............................ACC.........................................................................................................GAGACACCCCAA....UUAGG
AUXO015141686.1/737-687                      GAAAGGCCGU....UCAUCGUCGU.................................................G.CGGCUGGAUGC..................................AGAAA..........................................................................................................GCAUCCCAU....UUAAG
AUXO012457309.1/505-561                      GAAAGGCCGC....UGUCGUCUAUAU...............................................G.CGGCUGGAUGC..................................AUCAUACCG......................................................................................................GCAUCCCAA....UUAAG
AUXO017593349.1/353-299                      GAAAGGCCGUAU..UCGUCUU..................................................AUA.CGGCUGGAUGC..................................GACAGAAA.......................................................................................................GCAUCCCAU....UCAAG
AUXO011871861.1/122-174                      GAAAGGCCAUAU..UCGUCU...................................................AUA.UGGCUGGAUGC..................................GUCAGAA........................................................................................................GCAUCCCAU....UUAAG
NZ_AUIX01000015.1/102241-102293              GAAAGAUCGGAU..UAACUACU.................................................GUC.CGAUUGGGC....................................UGAGUAUUC........................................................................................................GCCCCAA....UCAAA
NZ_AUJO01000032.1/17808-17860                GAAAGAUCGGAU..UAACUUCU.................................................GUC.CGAUUGGGC....................................UGAUUAUU........................................................................................................CGCCCCAA....UCAAA
NZ_KE384159.1/74816-74764                    GAAAGAUCGGAU..UAACUUCU.................................................GUC.CGAUUGGGC....................................UGAUCA........................................................................................................UUCGCCCCAA....UCAAA
NZ_ATVV01000009.1/41473-41421                GAAAGAUCGGAU..UAACUACU.................................................GUC.CGAUUGGGC....................................UGAAUAAUC........................................................................................................GCCCCAA....UCAAA
NZ_JNLQ01000002.1/492386-492438              GAAAGAUCGGAU..UAAGUAC.................................................UGUC.CGAUUGGGCAUG.................................UUA...........................................................................................................UACGCCCCAA....UCAAA
NZ_KB892647.1/780-851                        GAAAGGCUGCGUAAAAUUUUA................................................UUUUG.CGGCUGGAUGCAUA...............................GAGACCCGUCAUUUU.............................................................................................UAUGUAUCCCAA....UUAGG
#=GC SS_cons                                 ....<<<<<<<<<<..______.......<<<<<<<<<<<......>>>>>>>>>>>............>>>>>.>>>>><<<<<<<<<.........<<<<<<<.......<<<<.<<<......................................................................>>>.>>>>>>>>>>>.......................>>>>>>>>>,,,.........
//
