# Supplementary material for: Discovery of 20 novel ribosomal leader candidates in bacteria and archaea
Source: BMC Microbiol. 2020 May 24;20:130. doi: 10.1186/s12866-020-01823-6 (PMC7247131; doi:10.1186/s12866-020-01823-6)
Supplement: Supplementary file 4 — Additional file 4. Archive of machine-readable alignments for all r-leader motifs that include only nucleotides within the predicted motifs, and do not include any metadata. The alignments are appropriate for tasks such as performing homology searches or re-analysis of our predicted secondary structures. The alignments are stored in Stockholm format. [file 12866_2020_1823_MOESM4_ESM.zip › sto-just-motif/S4-Flavobacteria.sto]

# STOCKHOLM 1.0
#=GF ID S4-Flavobacteria
#=GF ORIGINAL_MOTIF 68	2607	0	1	refseq	25	bacteroid	jeremy	s45_55S100O5Min3	cmfinder		end
JCVI_SCAF_1096627086414/372-420               C.UC.C.GACGAAGGAUAAGAAUAAGA....CCUUAAU.UC.U.CGGA..G
JCVI_SCAF_1096626661165/1143-1191             C.UU.C.GACGAAGGAUAAGAAUAAGA....CCUUAAU.UC.U.AGGA..G
TrichMG_c101151/3047-3010                     A.AG.U.UA..AAGGAUGA............CCUUAAU.U..U.AGCU..U
KGI_S1_ANT02_95m_c10350754/179-224            G.AA.C.UA..AAGGAUUAACGUAAGA....CCUUAAU.U..U.AGUU..C
CESE01138582.1/526-571                        A.AA.C.UA..AAGGAUUAACGUAAGA....CCUUAAU.U..U.AGUU..U
CESE01260814.1/526-571                        A.AA.C.UA..AAGGAUUAACGUAAGA....CCUUAAU.U..U.AGUU..U
JGI20154J14316_10002684/5028-5073             A.AA.C.UA..AAGGAUUAACGUAAGA....CCUUAAU.U..U.AGUU..U
CENR01029873.1/14623-14578                    A.AA.C.UA..AAGGAUUAACGUAAGA....CCUUAAU.U..U.AGUU..U
PML_READ_00292105/291-246                     A.AA.C.UA..AAGGAUUAACGUAAGA....CCUUAAU.U..U.AGUU..U
CETR01015277.1/2393-2348                      A.AA.C.UA..AAGGAUUAACGUAAGA....CCUUAAU.U..U.AGUU..U
JGI24723J26617_10003273/8066-8111             A.AA.C.UA..AAGGAUUAACGUAAGA....CCUUAAU.U..U.AGUU..U
DelMOSum2010_c10014645/2436-2391              A.AA.C.UA..AAGGAUUAACGUAAGA....CCUUAAU.U..U.AGUU..U
2236876010_0077995/182-227                    A.AA.C.UA..AAGGAUUAACGUAAGA....CCUUAAU.U..U.AGUU..U
2236876010_0613686/157-202                    A.AA.C.UA..AAGGAUUAACGUAAGA....CCUUAAU.U..U.AGUU..U
DelMOSum2011_c10012933/1809-1854              A.AA.C.UA..AAGGAUUAACGUAAGA....CCUUAAU.U..U.AGUU..U
2236876010_0135624/280-325                    A.AA.C.UA..AAGGAUUAACGUAAGA....CCUUAAU.U..U.AGUU..U
2236876011_290389/127-82                      A.AA.C.UA..AAGGAUUAACGUAAGA....CCUUAAU.U..U.AGUU..U
JGI20152J14361_10041961/729-684               A.AA.C.UA..AAGGAUUAACGUAAGA....CCUUAAU.U..U.AGUU..U
JGI20152J14361_10060010/800-845               A.AA.C.UA..AAGGAUUAACGUAAGA....CCUUAAU.U..U.AGUU..U
JGI20152J14361_10066480/773-818               A.AA.C.UA..AAGGAUUAACGUAAGA....CCUUAAU.U..U.AGUU..U
2236876009_001520/435-389                     A.AA.C.UA..AAGGAUUAACGUAAGA....CCUUAAU....U.AGUUUUU
2236876010_0329218/266-218                    A.AA.A.ACUAAAGGAUUAACGUAAGA....CCUUAAU.UA.G.UUUU..U
P_1C_Liq_1_UnCty_1010446/1314-1348            U.AU.C.AUCGGAGGAAGUGAGA........CCUUAAU.CC.A.UGAU..A
P_2C_Liq_1_UnCty_1056530/207-251              U.AU.C.AUCGGAGGAAGUGAGA........CCUUAAU.CC.A.UGAU..A
NZ_BBMJ01000004.1/87420-87376                 G.GC.U.GUCGAAGGAUAUUGA.........CCUGAAU.UC.A.CAGU.AC
NZ_BBNT01000002.1/87529-87485                 G.GC.U.GUCGAAGGAUAUUGA.........CCUGAAU.UC.A.CAGU.AC
NZ_BBMK01000003.1/230947-230991               G.GC.U.GUCGAAGGAUAUUGA.........CCUGAAU.UC.A.CAGU.AC
NZ_CH672374.1/1074107-1074063                 G.GC.U.GUCGAAGGAUAUUGA.........CCUGAAU.UC.A.CAGU.AC
NZ_BBMM01000006.1/108642-108686               G.GC.U.GUCGAAGGAUAUUGA.........CCUGAAU.UC.A.CAGU.AC
P_2C_Liq_1_UnCty_1000014/67042-66997          GCGC.U.GUCGAAGGAUAUAGA.........CCUGAAU.UC.A.CAGU.AC
2210087396/206-248                            C.AC.U.AUCGAAGGAAUUAG..........CCUUAAU.UC.A.UGGU..G
2210711694/456-488                            C.AC.U.AUCGAAGGAAUUAG..........CCUUAAU.UC.A.UGGU..G
CEVW01139398.1/983-1023                       A.AC.U.AGCGAAGGAUAG............CCUUAAU.UC.U.UAGU..U
JCVI_SCAF_1096628258595/518-478               A.AC.U.AGCGAAGGAUAG............CCUUAAU.UC.U.UAGU..U
CERR01133960.1/144-104                        A.AC.U.AGCGAAGGAUAG............CCUUAAU.UC.U.UAGU..U
JCVI_READ_1101740017077/208-256               C.AU.C.AGAGAAGGAUAAGAAUAAGA....CCUGAAU.UC.U.CAAU..G
NZ_JSAQ01000001.1/2692094-2692135             G.GU.U.UGCAAAGGAUUGA...........CCUUAAU.UU.C.UAAC..C
NZ_CP009301.1/2792470-2792511                 G.GU.U.UGCAAAGGAUUGA...........CCUUAAU.UU.C.UAAC..C
CEWG01194218.1/1094-1136                      U.GU.U.AUCAAAGGUCCAGA..........CCUUAAU.UC.A.AAAU..A
JCVI_SCAF_1096626222411/324-368               U.UU.C.AUCGAAGGAUGUUGA.........CCUUAAU.UC.A.UGAU.AA
LPjun09P1210m_c1017679/357-314                U.A..C.AUCGAAGGAUACUGA.........CCUUAAU.UC.A.UGAU.UA
CESI01021004.1/629-586                        U.A..C.AUCGAAGGAUACUGA.........CCUUAAU.UC.A.UGAU.UA
CERI01207796.1/53-96                          U.A..C.AUCGAAGGAUACUGA.........CCUUAAU.UC.A.UGAU.UA
CERM01149072.1/47-14                          U.A..C.AUCGAAGGAUACUGA.........CCUUAAU.UC.A.UGAU.UA
DelMOSum2010_c10216602/506-549                U.A..C.AUCGAAGGAUACUGA.........CCUUAAU.UC.A.UGAU.UA
CESU01140860.1/526-483                        U.A..C.AUCGAAGGAUACUGA.........CCUUAAU.UC.A.UGAU.UA
LPaug08P2610m_c1036481/442-399                U.A..C.AUCGAAGGAUAGUGA.........CCUUAAU.UC.A.UGAU.AA
JGI20160J14292_10002802/11050-11093           U.A..C.AUCGAAGGAUACUGA.........CCUUAAU.UC.A.UGAU.AA
CENJ01167914.1/816-859                        U.A..C.AUCGAAGGAUACUGA.........CCUUAAU.UC.A.UGAU.AA
CEWK01129157.1/675-632                        U.A..C.AUCGAAGGAUACUGA.........CCUUAAU.UC.A.UGAU.AA
CENG01098372.1/851-894                        U.A..C.AUCGAAGGAUACUGA.........CCUUAAU.UC.A.UGAU.AA
JCVI_SCAF_1101668543230/496-453               U.A..C.AUCGAAGGAUACUGA.........CCUUAAU.UC.A.UGAU.AA
DelMOSum2010_c10000017/35841-35798            U.A..C.AUCGAAGGAUACUGA.........CCUUAAU.UC.A.UGAU.AA
DelMOSum2010_c10109581/317-274                U.A..C.AUCGAAGGAUACUGA.........CCUUAAU.UC.A.UGAU.AA
JCVI_SCAF_1096627396816/557-514               U.A..C.AUCGAAGGAUACUGA.........CCUUAAU.UC.A.UGAU.AA
2236876001_514958/290-247                     U.A..C.AUCGAAGGAUACUGA.........CCUUAAU.UC.A.UGAU.AA
SI34jun09_10m_1018348/1056-1099               U.A..C.AUCGAAGGAUACUGA.........CCUUAAU.UC.A.UGAU.AA
CESJ01081808.1/167-124                        U.A..C.AUCGAAGGAUACUGA.........CCUUAAU.UC.A.UGAU.AA
CESP01137938.1/184-141                        U.A..C.AUCGAAGGAUACUGA.........CCUUAAU.UC.A.UGAU.AA
CESQ01357094.1/349-392                        U.A..C.AUCGAAGGAUACUGA.........CCUUAAU.UC.A.UGAU.AA
CESU01004307.1/415-458                        U.A..C.AUCGAAGGAUACUGA.........CCUUAAU.UC.A.UGAU.AA
JCVI_SCAF_1096627372950/1399-1442             U.UA.C.AUCGAAGGAUACUGA.........CCUUAAU.UC.A.UGAC..A
SR_TTP_S3_1005704/528-487                     G.AUAG.AU.GAAGGACAGA...........CCUUAAU.UC.A.UCAU..C
CENQ01142578.1/1112-1153                      A.GU.U.GUCGAAGGAAAGA...........CCUUAAU.UC.A.CAAU..U
JCVI_SCAF_1096627751190/390-431               A.GU.U.GUCGAAGGAAAGA...........CCUUAAU.UC.A.CAAU..U
SI34jun09_10m_1026568/377-426                 A.AU.U.CUCAAAGGAUAAGCAUAAGA....CCUUAAU.UU.GAAAAU..U
2236876010_0420853/113-64                     A.AU.U.CUCAAAGGAUAAGCAUAAGA....CCUUAAU.UU.GAAAAU..U
CERM01058458.1/47-8                           A.AU.U.CUCAAAGGAUAAGCAUAAGA....CCUUAAU.UU.GAAAAU..U
CESF01120564.1/2547-2596                      A.AU.U.CUCAAAGGAUAAGCAUAAGA....CCUUAAU.UU.GAAAAU..U
DelMOWin2010_c10006726/4916-4867              A.AU.U.CUCAAAGGAUAAGCAUAAGA....CCUUAAU.UU.GAAAAU..U
2236876003_095850/200-249                     A.AU.U.CUCAAAGGAUAAGCAUAAGA....CCUUAAU.UU.GAAAAU..U
JGI20151J14362_10198578/460-411               A.AU.U.UUCAAAGGAUAAGUAUAAGA....CCUUAAU.UU.GGAAAU..U
DelMOSum2011_c10006805/2258-2307              G.AU.U.AUCAAAGGAUAAGUAUAAGA....CCUUAAU.UU.GAAAAU..C
CERM01027048.1/54-15                          G.AU.U.AUCAAAGGAUAAGUAUAAGA....CCUUAAU.UU.GAAAAU..C
SA_S1_NOR05_45m_c10094569/509-460             G.AU.U.AUCAAAGGAUAAGUAUAAGA....CCUUAAU.UU.GAAAAU..C
CESJ01125754.1/683-634                        G.AU.U.AUCAAAGGAUAAGUAUAAGA....CCUUAAU.UU.GAAAAU..C
JCVI_SCAF_1096627289576/1243-1292             G.AU.U.AUCAAAGGAUAAGUAUAAGA....CCUUAAU.UU.GAAAAU..C
SI54feb11_120m_c1075046/205-254               G.AU.A.UUCAAAGGAUAAGUAUAAGA....CCUUAAU.UU.GAGAAU..C
DelMOSum2010_c10001162/9097-9048              G.AU.A.UUCAAAGGAUAAGUAUAAGA....CCUUAAU.UU.GAGAAU..C
LPaug09P1610m_c1010800/1174-1132              A.GC.U.AUCGAAGGAAAUUA..........UUUUAAU.UC.A.UAGC..U
JGI20157J14317_10009143/851-893               A.GU.U.AUCGAAGGAAGCGA..........CCUUAAU.UC.A.UAAC..U
DelMOSum2010_c10023112/1855-1897              A.GU.U.AUCGAAGGAAUCGA..........CCUUAAU.UC.A.UAAC..U
JGI20154J14316_10037599/554-596               A.GU.U.AUCGAAGGAAUCGA..........CCUUAAU.UC.A.UAAC..U
LPaug09P1610m_c1025405/502-545                A.GC.C.AUCGAAGGAAGUGA..........CCUUAAU.UC.A.UGGU.UU
CESF01024170.1/3852-3895                      A.GC.C.AUCGAAGGAAGUGA..........CCUUAAU.UC.A.UGGU.UU
CESI01111408.1/294-251                        A.GC.C.AUCGAAGGAAGUGA..........CCUUAAU.UC.A.UGGU.UU
CEVX01268119.1/403-360                        A.GC.C.AUCGAAGGAAGUGA..........CCUUAAU.UC.A.UGGU.UU
CEOP01127922.1/573-530                        A.GC.C.AUCGAAGGAAGUGA..........CCUUAAU.UC.A.UGGU.UU
CENT01082708.1/1142-1185                      A.GC.C.AUCGAAGGAAGUGA..........CCUUAAU.UC.A.UGGU.UU
CERI01005517.1/12209-12252                    A.GC.C.AUCGAAGGAAGUGA..........CCUUAAU.UC.A.UGGU.UU
NCBI_BBAY_READ_1105731223526/451-408          G.GC.U.AUCGAAGGAAGUGA..........CCUUAAU.UC.A.UAGC.UC
JCVI_SCAF_1096626910973/1202-1246             A.GC.U.AUCGAAGGAAGUGA..........CCUUAAU.UC.A.UAGUGAU
CENJ01088625.1/632-588                        A.GC.U.AUCGAAGGAAGUGA..........CCUUAAU.UC.A.UAGCGAU
JGI20151J14362_10002063/4119-4163             A.GC.U.AUCGAAGGAAGUGA..........CCUUAAU.UC.A.UAGCGAU
JCVI_SCAF_1096627345251/852-896               A.GC.U.AUCGAAGGAAGUGA..........CCUUAAU.UC.A.UAGCGAU
CENU01250245.1/488-444                        A.GC.U.AUCGAAGGAAGUGA..........CCUUAAU.UC.A.UAGCGAU
JCVI_SCAF_1101668117291/939-982               A.GC.U.AUCGAAGGAAGUGA..........CCUUAAU.UC.A.UAGC.AA
NCBI_READ_1112493636597/239-197               C.GU.U.AUCGAAGGAAAUGA..........CCUUAAU.UC.A.UAGC..A
NCBI_READ_1112637788282/45-87                 C.GU.U.AUCGAAGGAAAUGA..........CCUUAAU.UC.A.UAGC..A
DelMOSum2011_c10065322/1218-1261              C.GC.U.AUCGAAGGAAAUGA..........CCUUAAU.UC.A.UAGC.AA
DelMOSum2010_c10001866/12778-12821            C.GC.U.AUCGAAGGAAAUGA..........CCUUAAU.UC.A.UAGC.AA
DelMOSum2010_c10000646/20267-20225            A.GC.U.AUCGAAGGAAAUGA..........CCUUAAU.UC.A.UAGC..G
CERI01138193.1/441-483                        A.GC.U.AUCGAAGGAAAUGA..........CCUUAAU.UC.A.UAGC..G
JGI20157J14317_10000863/19631-19589           A.GC.U.AUCGAAGGAAAUGA..........CCUUAAU.UC.A.UAGC..G
CETY01154757.1/449-405                        A.UC.U.AUCGAAGGAAUUGA..........CCUUAAU.UC.A.UAGAUGC
JCVI_SCAF_1096627797848/643-687               A.UC.U.AUCGAAGGAAUUGA..........CCUUAAU.UC.A.UAGAUGC
CERI01106383.1/1156-1112                      A.UC.U.AUCGAAGGAAUUGA..........CCUUAAU.UC.A.UAGAUGC
JGI20156J14371_10258465/393-349               G.AU.C.GUCGGAGGAUAAAG..........CCUUAAU.UC.A.UGAUCUC
JGI20156J14371_10000849/14189-14147           G.GU.U.GUCGGAGGAGUUCG..........CCUUAAU.UC.A.CAAU..C
JCVI_SCAF_1101668015840/1336-1289             C.AU.U.G.CGAAGGAUAAGAUUAAGA....CCUUAAU.UU.U.CAAU..G
CESW01058310.1/375-328                        C.AU.U.G.CGAAGGAUAAGAUUAAGA....CCUUAAU.UU.U.CAAU..G
CEQI01167214.1/466-513                        C.AU.U.G.CGAAGGAUAAGAUUAAGA....CCUUAAU.UU.U.CAAU..G
KGI_S2_ANT04_2345m_c1444089/66-115            G.CU.A.GUCGAAGGAUAAGAUUUAGA....CCUUAAU.UC.ACCAAG..C
KGI_S1_ANT01_95m_c10042760/553-504            G.GU.U.AUAGAAGGAUAAGCUUAAGA....CCUUAAU.UUUA.UAGU..C
JGI24025J20009_10098185/82-33                 G.GU.U.AUAGAAGGAUAAGCUUAAGA....CCUUAAU.UUUA.UAGU..C
SA_S1_NOR05_45m_c10522404/164-115             G.GU.U.AUAGAAGGAUAAGCUUAAGA....CCUUAAU.UUUA.UAGU..C
SA_S2_NOR15_50m_c10034879/1070-1119           G.GU.U.AUAGAAGGAUAAGCUUAAGA....CCUUAAU.UUUA.UAAG..C
KGI_S1_ANT01_95m_c10014341/2364-2315          G.GU.U.AUAGAAGGAUAAGCUUAAGA....CCUUAAU.UUUA.UAAG..C
SA_S1_NOR08_45m_c10025816/1459-1410           G.GU.U.AUAGAAGGAUAAGCUUAAGA....CCUUAAU.UUUA.UAAG..C
JGI25923J51411_1187453/75-35                  A.AU.C.AUCGAAGGAAUG............CCUUAAU.UC.A.UGAU..U
LWFCAn_GLQU6AQ01D6DBV/91-51                   A.AU.C.AUCGAAGGAAUG............CCUUAAU.UC.A.UGAU..U
CEUH01136830.1/421-461                        A.AU.C.AUCGAAGGAAUG............CCUUAAU.UC.A.UGAU..U
JGI24768J34885_10100695/432-392               A.AU.C.AUCGAAGGAAUG............CCUUAAU.UC.A.UGAU..U
JGI25924J51412_1020305/684-644                A.AU.C.AUCGAAGGAAUG............CCUUAAU.UC.A.UGAU..U
CEPL01069899.1/397-357                        A.AU.C.AUCGAAGGAAUG............CCUUAAU.UC.A.UGAU..U
CEUU01249842.1/1479-1519                      A.AU.C.AUCGAAGGAAUG............CCUUAAU.UC.A.UGAU..U
JGI12421J11937_10021494/1953-1993             A.AU.C.AUCGAAGGAAUG............CCUUAAU.UC.A.UGAU..U
JGI24768J34885_10000210/12918-12958           A.AU.C.AUCGAAGGAAUG............CCUUAAU.UC.A.UGAU..U
JGI25914J50564_10010364/2244-2204             A.AU.C.AUCGAAGGAAUG............CCUUAAU.UC.A.UGAU..U
JGI12421J11937_10125481/368-328               A.AU.C.AUCGAAGGAAUG............CCUUAAU.UC.A.UGAU..U
JGI20156J14371_10002312/12798-12838           A.AU.C.AUCGAAGGAAUG............CCUUAAU.UC.A.UGAU..U
M3P_c10141944/153-193                         A.AU.C.AUCGAAGGAAUG............CCUUAAU.UC.A.UGAU..U
JGI25914J50564_10045055/818-778               A.AU.C.AUCGAAGGAAUG............CCUUAAU.UC.A.UGAU..U
DelMOSum2010_c10006624/704-664                A.AU.C.AUCGAAGGAAUG............CCUUAAU.UC.A.UGAU..U
JGI25920J50251_10092017/50-20                 A.AU.C.AUCGAAGGAAUG............CCUUAAU.UC.A.UGAU..U
DelMOSum2010_c10002074/11710-11668            A.AU.C.AUCGAAGGACAAUG..........CCUUAAU.UC.A.UGAU..U
CESA01021238.1/2261-2219                      A.AU.C.AUCGAAGGACAAUG..........CCUUAAU.UC.A.UGAU..U
NCBI_BBAY_READ_1106105275911/208-155          A.AU.C.AUCGAAGGACAAUG..........CCUUAAU.UC.A.UGAU..U
CENG01041113.1/3621-3663                      A.AU.C.AUCGAAGGACAAUG..........CCUUAAU.UC.A.UGAU..U
CESF01027428.1/816-774                        A.AU.C.AUCGAAGGACAAUG..........CCUUAAU.UC.A.UGAU..U
CEWG01153018.1/405-447                        A.AU.C.AUCGAAGGACAAUG..........CCUUAAU.UC.A.UGAU..U
CETE01270809.1/1047-1005                      A.AU.C.AUCGAAGGACAAUG..........CCUUAAU.UC.A.UGAU..U
CEUH01072115.1/421-379                        A.AU.C.AUCGAAGGACAAUG..........CCUUAAU.UC.A.UGAU..U
CESI01305241.1/2124-2082                      A.AU.C.AUCGAAGGACAAUG..........CCUUAAU.UC.A.UGAU..U
JCVI_SCAF_1101668716688/592-634               A.AU.C.AUCGAAGGACAAUG..........CCUUAAU.UC.A.UGGU..U
2236876001_320422/288-342                     A.GU.C.AUCGAAGGAACGA...........CCUUAAU.UC.A.UGAC..C
2236876001_014240/85-44                       A.GU.C.AUCGAAGGAACGA...........CCUUAAU.UC.A.UGAC..C
2236876001_374803/19-60                       A.GU.C.AUCGAAGGAACGA...........CCUUAAU.UC.A.UGAC..C
2236876001_181177/254-213                     A.GU.C.AUCGAAGGAACGA...........CCUUAAU.UC.A.UGAC..C
JGI20156J14371_10000248/11432-11480           G.AU.U.UA.GAAGGAUAAGUAUAAGA....CCUUAAU.UC.UAUAAU..C
JGI20154J14316_10020138/582-534               G.AU.U.UA.GAAGGAUAAGUAUAAGA....CCUUAAU.UC.UACAAU..C
JGI20157J14317_10238135/207-166               G.AU.U.GUCGAAGGAACGA...........CCUUAAU.UC.A.CAAU..C
ElkS_mat_MD6A_1006090/1597-1645               A.GU.C.UUCGAAGGAUAAGAUUAAGA....CCUUAAU.UC.A.UGGC..U
DelMOSum2010_c10001012/14798-14841            U.GU.U.GUCGGAGGAGUUAGA.........CCUUAAU.CC.A.CAAC..A
JGI20159J14440_10208187/331-288               U.GU.U.GUCGGAGGAGUUAGA.........CCUUAAU.CC.A.CAAC..A
JGI20160J14292_10003529/10322-10279           U.GU.U.GUCGGAGGAGUUAGA.........CCUUAAU.CC.A.CAAC..A
JGI20156J14371_10005217/7554-7511             U.GU.U.GUCGGAGGAGUUAGA.........CCUUAAU.CC.A.CAAC..A
JGI20160J14292_10000862/24569-24526           U.GU.U.AUCGGAGGAGUUAGA.........CCUUAAU.UC.A.UAAC..A
JGI20152J14361_10001272/11027-11070           U.GU.U.AUCGAAGGAGUUAGA.........CCUUAAU.UC.A.UAAC..A
2236876001_447696/404-361                     U.GU.U.AUCGAAGGAGUUAGA.........CCUUAAU.UC.A.UAAC..A
NCBI_READ_1112533167397/766-723               U.GU.U.AUCGAAGGAGUUAGA.........CCUUAAU.UC.A.UAAC..A
SI34jun09_10m_1127658/229-272                 U.GU.U.AUCGAAGGAGUUAGA.........CCUUAAU.UC.A.UAAC..A
JGI20160J14292_10182352/404-447               U.GU.U.AUCGAAGGAGUUAGA.........CCUUAAU.UC.A.UAAC..A
CESJ01259508.1/513-470                        U.GU.U.AUCGAAGGAGUUAGA.........CCUUAAU.UC.A.UAAC..A
2236876001_073076/29-72                       U.GU.U.AUCGAAGGAGUUAGA.........CCUUAAU.UC.A.UAAC..A
JGI20154J14316_10148802/420-463               U.GU.U.AUCGAAGGAGUUAGA.........CCUUAAU.UC.A.UAAC..A
SA_S1_NOR08_45m_c10566989/97-141              A.GU.U.AUCGAAGGAUAGUAAG........CCUUAAU.UC.A.UAAC..U
NZ_JHZY01000004.1/470876-470832               G.AU.UUUGCGAAGGACUAGA..........CCUUAAU.UC.CUUAAU..C
CEVO01222084.1/846-880                        G.AU.UUUGCGAAGGACUAGA..........CCUUAAU.UC.CUUAAU..C
CESL01055523.1/471-515                        G.AU.UUUGCGAAGGACUAGA..........CCUUAAU.UC.CUUAAU..C
CEVJ01029531.1/846-890                        G.AU.UUUGCGAAGGACUAGA..........CCUUAAU.UC.CUUAAU..C
CETR01135856.1/845-889                        G.AU.UUUGCGAAGGACUAGA..........CCUUAAU.UC.CUUAAU..C
CEOS01000692.1/8747-8703                      G.AU.UUUGCGAAGGACUAGA..........CCUUAAU.UC.CUUAAU..C
2236876011_134002/294-326                     G.AU.U.GUCGAAGGAGAACG..........CCUUAAU.UC.A.CAAU..C
JGI20154J14316_10001276/5032-4990             G.AU.U.GUCGAAGGAGAACG..........CCUUAAU.UC.A.CAAU..C
2231695257/173-131                            G.GU.U.AUCGAAGGAUUCGA..........CCUGAAU.UC.A.UAAC..C
JGI25910J50241_10205082/41-9                  G.GU.U.AUCGAAGGAUUCGA..........CCUGAAU.UC.A.UAAC..C
NZ_AAXX01000001.1/580267-580223               A.AU.U.AUCGAAGGAUAUAUGA........CCUGAAU.UC.A.UAAU..U
M3P_c10252825/117-160                         A.AU.U.AUCGAAGGAUAUAGA.........CCUGAAU.UC.A.UAAU..U
NZ_JMLU01000009.1/18897-18854                 A.AU.U.AUCGAAGGAUAUAGA.........CCUGAAU.UC.A.UAAU..U
JGI25921J50272_10187943/186-229               A.AU.U.AUCGAAGGAUAUAGA.........CCUGAAU.UC.A.UAAU..U
3300000052_174905/114-157                     A.AU.U.AUCGAAGGAUAUAGA.........CCUGAAU.UC.A.UAAU..U
3300001592_10384027/364-407                   A.AU.U.AUCGAAGGAUAUAGA.........CCUGAAU.UC.A.UAAU..U
TB_FS06_10DRAFT_1000051/30943-30900           A.AU.U.AUCGAAGGAUAUAGA.........CCUGAAU.UC.A.UAAU..U
3300001592_10325872/220-263                   A.AU.U.AUCGAAGGAUAUAGA.........CCUGAAU.UC.A.UAAU..U
CETR01093469.1/1000-1048                      G.AC.U.GUCGAAGGAUUAACUUUAGA....CCUUAAU.UC.A.UAGU..C
CEVJ01168016.1/208-160                        G.AC.U.GUCGAAGGAUUAACUUUAGA....CCUUAAU.UC.A.UAGU..C
CETA01172228.1/195-151                        G.GU.U.UUCGAAGGAUAAAAGA........CCUUAAU.UC.A.UAAC..C
CEVI01047151.1/2582-2626                      G.GU.U.UUCGAAGGAUAAAAGA........CCUUAAU.UC.A.UAAC..C
JGI24815J26687_1079477/331-375                G.GU.U.UUCGAAGGAUAAAAGA........CCUUAAU.UC.A.UAAC..C
CEUC01056669.1/895-939                        G.GU.U.UUCGAAGGAUAAAAGA........CCUUAAU.UC.A.UAAC..C
CESR01033026.1/887-931                        G.GU.U.UUCGAAGGAUAAAAGA........CCUUAAU.UC.A.UAAC..C
CETO01024088.1/1009-965                       G.GU.U.UUCGAAGGAUAAAAGA........CCUUAAU.UC.A.UAAC..C
CEUS01122815.1/657-613                        G.GU.U.UUCGAAGGAUAAAAGA........CCUUAAU.UC.A.UAAC..C
CEWR01047726.1/680-636                        G.GU.U.UUCGAAGGAUAAAAGA........CCUUAAU.UC.A.UAAC..C
CETS01039292.1/1863-1819                      G.GU.U.UUCGAAGGAUAAAAGA........CCUUAAU.UC.A.UAAC..C
CEVM01006958.1/238-194                        G.GU.U.UUCGAAGGAUAAAAGA........CCUUAAU.UC.A.UAAC..C
SI54feb11_120m_c1042447/137-93                G.GU.U.UUCGAAGGAUAAAAGA........CCUUAAU.UC.A.UAAC..C
NCBI_BBAY_READ_1106073052947/860-816          U.GU.U.AUCGAAGGAUUAGA..........CCUUAAU.UC.A.UAACACA
CENT01023057.1/131-87                         U.GU.U.AUCGAAGGAUCAGA..........CCUUAAU.UC.A.UAACACA
CEVG01299689.1/820-854                        U.GU.U.AUCGAAGGAUCAGA..........CCUUAAU.UC.A.UAACACA
JCVI_SCAF_1096627857065/1611-1567             U.GU.U.AUCGAAGGAUCAGA..........CCUUAAU.UC.A.UAACACA
CERI01112825.1/699-655                        U.GU.U.AUCGAAGGAUCAGA..........CCUUAAU.UC.A.UAACACA
CEWG01256266.1/432-388                        U.GU.U.AUCGAAGGAUCAGA..........CCUUAAU.UC.A.UAACACA
CENG01111780.1/9651-9695                      U.GU.U.AUCGAAGGAUCAGA..........CCUUAAU.UC.A.UAACACA
CENG01073265.1/732-776                        U.GU.U.AUCGAAGGAUCAGA..........CCUUAAU.UC.A.UAACACA
CETY01269978.1/203-247                        U.GU.U.AUCGAAGGAUCAGA..........CCUUAAU.UC.A.UAACACA
CEWG01042362.1/503-547                        U.GU.U.AUCGAAGGAUCAGA..........CCUUAAU.UC.A.UAACACA
JCVI_SCAF_1096627052264/632-588               U.GU.U.AUCGAAGGAUCAGA..........CCUUAAU.UC.A.UAACACA
CETK01070832.1/5009-5053                      U.GU.U.AUCGAAGGAUCAGA..........CCUUAAU.UC.A.UAACACA
JCVI_SCAF_1101667257495/457-413               U.GU.U.AUCGAAGGAUCAGA..........CCUUAAU.UC.A.UAACACA
JGI20157J14317_10000316/23037-22993           U.GU.U.AUCGAAGGAUCAGA..........CCUUAAU.UC.A.UAACACA
JGI20156J14371_10020545/289-239               U.AC.U.AUCGAAGGAUUAAAUUAAAGA...CCUUAAU.UC.A.UAGU.UA
JCVI_SCAF_1096626856226/1215-1265             U.AC.U.AUCGAAGGAUUAGAUUAAAGA...CCUUAAU.UC.A.UAGU.UA
JGI20159J14440_10001069/2266-2216             U.AC.U.AUCGAAGGAUUANAUUAAAGA...CCUUAAU.UC.A.UAGU.UA
DelMOSum2010_c10144771/169-218                U.AC.U.AUCGAAGGAUUAGAUUAAGA....CCUUAAU.UC.A.UAGU.UA
SI48aug10_10m_c1005592/1044-995               U.AC.U.AUCGAAGGAUUAGAUUAAGA....CCUUAAU.UC.A.UAGU.UA
NCBI_BBAY_READ_1106073039522/543-494          U.AC.U.AUCGAAGGAUUAGAUUAAGA....CCUUAAU.UC.A.UAGU.UA
NCBI_READ_1112493604101/450-499               U.AC.U.AUCGAAGGAUUAGAUUAAGA....CCUUAAU.UC.A.UAGU.UA
DelMOSum2010_c10000401/31221-31172            U.AC.U.AUCGAAGGAUUAGAUUAAGA....CCUUAAU.UC.A.UAGU.UA
JGI20152J14361_10035130/700-651               U.AC.U.AUCGAAGGAUUANAUUAAGA....CCUUAAU.UC.A.UAGU.UA
CEWO01191481.1/536-585                        U.AC.U.AUCGAAGGAUUAAAUUAAGA....CCUUAAU.UC.A.UAGU.UA
JGI20154J14316_10392850/59-20                 U.AC.U.AUCGAAGGAUUAAAUUAAGA....CCUUAAU.UC.A.UAGU.UA
JGI20160J14292_10012841/839-790               U.AC.U.AUCGAAGGAUUAAAUUAAGA....CCUUAAU.UC.A.UAGU.UA
NZ_BBNS01000014.1/75674-75722                 G.GU.U.AUCGAAGGAUAAGAUUAAGA....CCUUAAU.UC.A.UAAC..U
ElkS_mat_MD6A_1048345/175-127                 G.GU.U.AUCGAAGGAUAAGAUUAAGA....CCUUAAU.UC.A.UAAC..U
ElkS_mat_MD6A_1011575/1844-1796               G.GC.U.AUCGAAGGAUAAGAUUAAGA....CCUUAAU.UC.A.UAGC..U
ElkS_mat_MD6A_1054401/382-334                 G.GU.U.AUCGAAGGAUAAGAUUAAGA....CCUUAAU.UC.A.UAGC..U
JGI20160J14292_10190844/186-227               A.GU.U.AUCGAAGGAUAAG...........CCUUAAU.UC.A.UAGC..U
JGI12547J11936_1003731/2052-2092              U.GU.C.AUCGAAGGAAUG............CCUUAAU.UC.A.UGAC..G
JGI12421J11937_10050354/1249-1289             U.GU.C.AUCGAAGGAAUG............CCUUAAU.UC.A.UGAC..G
Keratinized_gingiva_LANL_C5716438/329-287     UAAU.U.AUCGAAGGAAUG............CCUUAAU.UC.A.UAAU.CA
SRS017691_Baylor_scaffold_68/1241-1283        UAAU.U.AUCGAAGGAAUG............CCUUAAU.UC.A.UAAU.CA
SRS018443_Baylor_scaffold_6145/2897-2939      UAAU.U.AUCGAAGGAAUG............CCUUAAU.UC.A.UAAU.CA
Palatine_Tonsils_LANL_C6151646/152-110        UAAU.U.AUCGAAGGAAUG............CCUUAAU.UC.A.UAAU.CA
SRS012285_Baylor_scaffold_4163/558-600        UAAU.U.AUCGAAGGAAUG............CCUUAAU.UC.A.UAAU.CA
SRS016331_WUGC_scaffold_136/738-696           UAAU.U.AUCGAAGGAAUG............CCUUAAU.UC.A.UAAU.CA
SRS011343_Baylor_scaffold_55324/267-225       UAAU.U.AUCGAAGGAAUG............CCUUAAU.UC.A.UAAU.CA
SRS011255_Baylor_scaffold_65092/718-760       UAAU.U.AUCGAAGGAAUG............CCUUAAU.UC.A.UAAU.CA
SRS022602_Baylor_scaffold_81026/257-216       U.AU.U.AUCGAAGGAAUG............CCUUAAU.UC.A.UAAU.UA
SRS047634_LANL_scaffold_130560/829-870        U.AU.U.AUCGAAGGAAUG............CCUUAAU.UC.A.UAAU.UA
SRS052876_LANL_scaffold_39269/1190-1231       U.GU.U.AUCGAAGGAAUG............CCUUAAU.UC.A.UAAC.UA
SRS013836_Baylor_scaffold_28602/487-446       U.GU.U.AUCGAAGGAAUG............CCUUAAU.UC.A.UAAC.UA
NZ_AKFR01000015.1/81600-81559                 U.GU.U.AUCGAAGGAAUG............CCUUAAU.UC.A.UAAC.UA
SRS014888_WUGC_scaffold_19943/291-332         U.GU.U.AUCGAAGGAAUG............CCUUAAU.UC.A.UAAC.UA
SRS013723_Baylor_scaffold_19316/2562-2603     U.GU.U.AUCGAAGGAAUG............CCUUAAU.UC.A.UAAC.UA
SRS017511_Baylor_scaffold_85167/438-479       U.GU.U.AUCGAAGGAAUG............CCUUAAU.UC.A.UAAC.UA
SRS017209_C2451925/303-262                    U.GU.U.AUCGAAGGAAUG............CCUUAAU.UC.A.UAAC.UA
Throat_LANL_scaffold_30529/70-111             U.GU.U.AUCGAAGGAAUG............CCUUAAU.UC.A.UAAC.UA
SRS014573_C3620607/364-323                    U.GU.U.AUCGAAGGAAUG............CCUUAAU.UC.A.UAAC.UA
SRS015989_WUGC_scaffold_3203/436-477          U.GU.U.AUCGAAGGAAUG............CCUUAAU.UC.A.UAAC.UG
SRS051244_LANL_scaffold_57202/436-477         U.GU.U.AUCGAAGGAAUG............CCUUAAU.UC.A.UAAC.UG
SRS024381_LANL_scaffold_48261/437-478         U.GU.U.AUCGAAGGAAUG............CCUUAAU.UC.A.UAAC.UG
SRS053630_LANL_scaffold_15954/1148-1189       U.GU.U.AUCGAAGGAAUG............CCUUAAU.UC.A.UAAC.UG
Buccal_mucosa_LANL_scaffold_33054/15-56       U.GU.U.AUCGAAGGAAUG............CCUUAAU.UC.A.UAAC.UG
SRS022083_Baylor_scaffold_14787/71-112        U.GU.U.AUCGAAGGAAUG............CCUUAAU.UC.A.UAAC.UG
SRS022536_LANL_scaffold_45737/394-435         U.GU.U.AUCGAAGGAAUG............CCUUAAU.UC.A.UAAC.UG
SRS049318_LANL_scaffold_22062/640-599         U.GU.U.AUCGAAGGAAUG............CCUUAAU.UC.A.UAAC.UG
SRS011343_Baylor_scaffold_68646/588-629       U.GU.U.AUCGAAGGAAUG............CCUUAAU.UC.A.UAAC.UG
TDF_OR_ARG05_123m_c1010977/701-661            G.AU.C.AGCGAAGGACUG............CCUUAAU.UC.A.UGAU..C
SA_S1_NOR08_45m_c10064607/790-750             G.AU.C.AGCGAAGGACUG............CCUUAAU.UC.A.UGAU..C
TDF_MC_ARG01_113m_c1000650/230-270            G.AU.C.AGCGAAGGACUG............CCUUAAU.UC.A.UGAU..C
SA_S2_NOR13_50m_c1156445/121-81               G.AU.C.AGCGAAGGACUG............CCUUAAU.UC.A.UGAU..C
TDF_OR_ARG04_113m_c1025301/530-570            G.AU.C.AGCGAAGGACUG............CCUUAAU.UC.A.UGAU..C
JGI24723J26617_10208337/127-87                G.AU.C.AGCGAAGGACUG............CCUUAAU.UC.A.UGAU..C
TDF_OR_ARG04_113m_c1103690/163-123            G.AU.C.AGCGAAGGACUG............CCUUAAU.UC.A.UGAU..C
BS_KBA_SWE12_21m_c10302711/190-150            G.AU.U.AUCGAAGGACUG............CCUUAAU.UC.A.UGAU..C
JGI24723J26617_10789467/66-106                G.AU.C.AUCGAAGGACUG............CCUUAAU.UC.A.UGAU..C
KGI_S2_ANT05_2345m_c1010433/779-739           G.AU.C.AUCGAAGGACUG............CCUUAAU.UC.A.UGAU..C
KGI_S1_ANT01_95m_c10010832/492-532            G.AU.C.AUCGAAGGACUG............CCUUAAU.UC.A.UGAU..C
SA_S2_NOR13_50m_c1000962/5215-5255            A.AU.U.AUCGAAGGACUG............CCUUAAU.UC.A.UAGU..U
KGI_S1_ANT01_95m_c10110441/179-219            A.AU.U.AUCGAAGGACUG............CCUUAAU.UC.A.UAGU..U
KGI_S1_ANT01_95m_c10085982/480-520            A.AU.U.AUCGAAGGACUG............CCUUAAU.UC.A.UAGU..U
TB_FS06_10DRAFT_1000211/18911-18956           G.AU.U.AUCGAAGGAUUACUAGA.......CCUGAAU.UC.A.UAAU..C
DelMOSum2010_c10125148/972-931                G.AU.U.GUCGAAGGAUAUG...........CCUUAAU.UC.A.UAAU..C
JGI20157J14317_10000116/22436-22477           G.AU.U.GUCGAAGGAUAUG...........CCUUAAU.UC.A.UAAU..C
JGI20159J14440_10000121/30004-30045           G.AU.U.GUCGAAGGAUAUG...........CCUUAAU.UC.A.UAAU..C
CESE01008383.1/79060-79101                    G.AU.U.GUCGAAGGAUAUG...........CCUUAAU.UC.A.UAAU..C
JGI20152J14361_10000300/3945-3986             G.AU.U.GUCGAAGGAUAUG...........CCUUAAU.UC.A.UAAU..C
DelMOSum2011_c10467853/40-81                  G.AU.U.GUCGAAGGAUAUG...........CCUUAAU.UC.A.UAAU..C
JGI20156J14371_10000212/49678-49637           G.AU.U.GUCGAAGGAUAUG...........CCUUAAU.UC.A.UAAU..C
CETE01228191.1/644-603                        A.AU.U.AUCGAAGGAUUGA...........CCUUAAU.UC.A.UAAU..U
CEVG01151379.1/315-356                        A.AU.U.AUCGAAGGAUUGA...........CCUUAAU.UC.A.UAAU..U
CENO01018210.1/657-616                        A.AU.U.AUCGAAGGAUUGA...........CCUUAAU.UC.A.UAAU..U
JCVI_SCAF_1096627080427/1062-1103             A.AU.U.AUCGAAGGAUUGA...........CCUUAAU.UC.A.UAAU..U
CEUH01222072.1/246-287                        A.AU.U.AUCGAAGGAUUGA...........CCUUAAU.UC.A.UAAU..U
SA_S1_NOR08_45m_c10087543/795-753             G.AG.U.AUCGGAGGAGGAAG..........CCUUAAU.UC.A.UAUU..C
JGI20156J14371_10002845/7598-7640             G.AA.U.AUCGAAGGAGGAAG..........CCUUAAU.UC.A.UAUU..C
TB_GS09_5_10006339/7277-7320                  AAAU.U.AUCGGAGGAUUUGA..........CCUGAAU.UC.A.UAAU..U
TB_FS06_10DRAFT_1000970/7745-7703             A.AU.U.AUCGAAGGAUUUGA..........CCUGAAU.UC.A.UAAU..U
wf2_AHAA19916_y1/435-392                      G.AU.U.AUCGAAGGAGUUUCG.........CCUUAAU.UC.A.UAAU..C
JGI20152J14361_10000009/112324-112282         G.AU.U.AUCGAAGGAGUUCG..........CCUUAAU.UC.A.UAAU..C
GSLSAAI_GFP0ZZ302IYKTC/96-54                  U.AU.U.AUCGAAGGAUAAGA..........CCUUAAU.UC.A.UAAU..A
SL_9KL_010_SED_10016857/55-99                 U.AU.U.AUCGAAGGAUAAGA..........CCUUAAU.UC.A.UAAUAGA
P_1C_Liq_1_UnCty_1074733/40-6                 U.AU.U.AUCGAAGGAUAAGA..........CCUUAAU.UC.A.UAAUAGA
JGI11876J14442_10000071/34341-34297           U.AU.U.AUCGAAGGAUAAGA..........CCUUAAU.UC.A.UAAUAGA
NZ_APLF01000014.1/34253-34209                 U.AU.U.AUCGAAGGAUAAGA..........CCUUAAU.UC.A.UAAUAGA
P_2C_Liq_1_UnCty_1067107/546-578              U.AU.U.AUCGAAGGAUAAGA..........CCUUAAU.UC.A.UAAU..A
ElkS_mat_CD2A_1181468/226-182                 U.AU.U.AUCGAAGGAUAAGA..........CCUUAAU.UC.A.UAAUAGA
P_1C_Liq_1_UnCty_1015490/448-492              U.AU.U.AUCGAAGGAUAAGA..........CCUUAAU.UC.A.UAAUAGA
JGI1221J11331_1000639/5910-5954               U.AU.U.AUCGAAGGAUAAGA..........CCUUAAU.UC.A.UAAUAGA
NC_018721.1/1068584-1068540                   U.AU.U.AUCGAAGGAUAAGA..........CCUUAAU.UC.A.UAAUAGA
NZ_KB905346.1/104039-104083                   U.AU.U.AUCGAAGGAUAAGA..........CCUUAAU.UC.A.UAAUAGA
SA_S1_NOR05_45m_c10375136/157-201             G.AU.U.AUCGAAGGAGAUUAAG........CCUUAAU.UC.A.UAAU..C
SA_S2_NOR15_50m_c10192611/393-437             G.AU.U.AUCGAAGGAGAUUAAG........CCUUAAU.UC.A.UAAU..C
SA_S1_NOR05_45m_c10080223/427-471             G.AU.U.AUCGAAGGAGAUUAAG........CCUUAAU.UC.A.UAAU..C
SL_9KL_010_SED_10000028/31849-31807           G.GU.U.AUCGAAGGAUUGA...........CCUUAAU.UC.A.UAAC.CC
SL_7KL_010_BRINE_10000083/29384-29426         G.GU.U.AUCGAAGGAUUGA...........CCUUAAU.UC.A.UAAC.CC
NC_013222.1/1475311-1475353                   G.GU.U.AUCGAAGGAUUAAG..........CCUUAAU.UC.A.UAAC..C
NC_008571.1/2932356-2932313                   G.AU.U.AUCGAAGGACUUAUG.........CCUUAAU.UC.A.UAAU..C
NZ_KE383971.1/95062-95105                     G.AU.U.AUCGAAGGACUUAUG.........CCUUAAU.UC.A.UAAU..C
NZ_AUHG01000011.1/90775-90818                 G.AU.U.AUCGAAGGACUUAUG.........CCUUAAU.UC.A.UAAU..C
CENZ01218708.1/288-245                        G.AU.U.AUCGAAGGACUUAUG.........CCUUAAU.UC.A.UAAU..C
CESL01104349.1/2289-2332                      G.AU.U.AUCGAAGGACUUAUG.........CCUUAAU.UC.A.UAAU..C
NC_009441.1/396087-396045                     G.AU.U.AUCGGAGGAUUAGA..........CCUGAAU.UC.A.UAAU..C
KGI_S1_ANT02_95m_c10161500/420-371            G.AU.U.UUUGAAGGAUAAGAUUAAGA....CCUUAAU.UC.AUUUAU..C
JGI24023J19991_10010536/3459-3508             G.AU.U.UUUGAAGGAUAAGAUUAAGA....CCUUAAU.UC.AUUUAU..C
2236876001_453531/209-161                     G.AU.U.GUCGAAGGAUAAGUUUAAGA....CCUUAAU.UC.A.CAAU..C
DelMOSum2010_c10108153/712-664                G.AC.U.GUCGAAGGAUAAGCUUAAGA....CCUUAAU.UC.A.CAGU..C
JGI20154J14316_10182624/93-45                 G.AC.U.GUCGAAGGAUAAGCUUAAGA....CCUUAAU.UC.A.CAAU..C
JGI20154J14316_10239595/85-37                 G.AC.U.GUCGAAGGAUAAGCUUAAGA....CCUUAAU.UC.A.CAAU..C
JGI20160J14292_10255730/444-482               G.AC.U.GUCGAAGGAUAAGCUUAAGA....CCUUAAU.UC.A.CAAU..C
CESI01041543.1/405-453                        G.AC.U.GUCGAAGGAUAAGCUUAAGA....CCUUAAU.UC.A.CAAU..C
DelMOSum2010_c10015854/4138-4090              G.AC.U.GUCGAAGGAUAAGCUUAAGA....CCUUAAU.UC.A.CAAU..C
JGI20154J14316_10192329/65-24                 G.AC.U.GUCGAAGGAUAAGCUUAAGA....CCUUAAU.UC.A.CAAU..C
DelMOSum2010_c10003210/452-500                G.AC.U.GUCGAAGGAUAAGCUUAAGA....CCUUAAU.UC.A.CAAU..C
DelMOSum2010_c10379381/340-378                G.AC.U.GUCGAAGGAUAAGCUUAAGA....CCUUAAU.UC.A.CAAU..C
DelMOSum2010_c10492344/94-46                  G.AC.U.GUCGAAGGAUAAGCUUAAGA....CCUUAAU.UC.A.CAAU..C
JGI20154J14316_10188950/67-24                 G.AC.U.GUCGAAGGAUAAGCUUAAGA....CCUUAAU.UC.A.CAAU..C
JGI20160J14292_10241200/448-486               G.AC.U.GUCGAAGGAUAAGCUUAAGA....CCUUAAU.UC.A.CAAU..C
JGI20153J14295_10182765/414-461               G.AC.U.GUCGAAGGAUAAGCUUAAGA....CCUUAAU.UC.A.CAAU..C
CESU01090380.1/400-448                        G.AC.U.GUCGAAGGAUAAGCUUAAGA....CCUUAAU.UC.A.CAAU..C
JGI20154J14316_10183818/76-28                 G.AC.U.GUCGAAGGAUAAGCUUAAGA....CCUUAAU.UC.A.CAAU..C
JGI20154J14316_10249246/339-386               G.AC.U.GUCGAAGGAUAAGCUUAAGA....CCUUAAU.UC.A.CAAU..C
DelMOSum2011_c10107659/808-856                G.AC.U.GUCGAAGGAUAAGCUUAAGA....CCUUAAU.UC.A.CAAU..C
KGI_S1_ANT02_95m_c10000070/9736-9688          G.AU.U.GUCGAAGGAUAAGAUUAAGA....CCUUAAU.UC.A.CAAU..C
DelMOSum2011_c10000248/37631-37583            G.AU.U.GUCGAAGGAUAAGCUUAAGA....CCUUAAU.UC.A.CAAU..C
JGI20157J14317_10074550/1039-991              G.AU.U.GUCGAAGGAUAAGCUUAAGA....CCUUAAU.UC.A.CAAU..C
JGI20157J14317_10082923/461-509               G.GU.U.GUCGAAGGAUAAGCUUAAGA....CCUUAAU.UC.A.CAAG..C
NZ_JTDV01000011.1/67639-67591                 G.UU.U.GUCGGAGGAUAAGAUUAAGA....CCUUAAU.UC.A.CAAA..C
JGI12097J13213_1000640/3883-3835              G.UU.U.GUCGGAGGAUAAGAUUAAGA....CCUUAAU.UC.A.CAAA..C
NCBI_READ_1112290411083/940-901               G.A..U.AUCGAAGGAUUA............GCUUAAU.UC.A.UAAU..C
SRS024087_LANL_scaffold_26415/693-733         U.AU.U.AUCGAAGGACAG............CCUUAAU.UC.A.UAAU..C
SRS022602_Baylor_scaffold_55726/1590-1550     U.AU.U.AUCGAAGGACAG............CCUUAAU.UC.A.UAAU..C
SRS011343_C2229337/665-625                    U.AU.U.AUCGAAGGACAG............CCUUAAU.UC.A.UAAU..C
SRS064449_LANL_scaffold_29232/83-43           U.AU.U.AUCGAAGGACAG............CCUUAAU.UC.A.UAAU..C
KGI_S1_ANT01_95m_c10069223/445-488            G.AU.U.AUCGAAGGACAGUGA.........CCUUAAU.UC.A.UAAU..C
KGI_S1_ANT01_95m_c10437516/51-94              G.AU.U.AUCGAAGGACAGUGA.........CCUUAAU.UC.A.UAAU..C
KGI_S1_ANT01_95m_c10191473/99-56              G.AU.U.AUCGAAGGACAGUGA.........CCUUAAU.UC.A.UAAU..C
KGI_S1_ANT02_95m_c10154153/555-512            G.AU.U.AUCGAAGGACAGUGA.........CCUUAAU.UC.A.UAAU..C
KGI_S1_ANT02_95m_c10018669/104-61             G.AU.U.AUCGAAGGACAGUGA.........CCUUAAU.UC.A.UAAU..C
JGI1221J11331_1000195/5494-5451               G.AU.U.AUCGAAGGACAGUGA.........CCUUAAU.UC.A.UAAU..C
NZ_JH594606.1/1313497-1313454                 G.AU.U.AUCGAAGGACAGUGA.........CCUUAAU.UC.A.UAAU..C
ElkS_mat_MD6A_1190446/69-109                  G.AU.U.AUCGAAGGACAG............CCUUAAU.UC.A.UAAU..C
JGI1221J11331_1000080/24062-24105             G.AU.U.AUCGAAGGACAGAGA.........CCUUAAU.UC.A.UAAU..C
NZ_AQRA01000007.1/133451-133494               G.AU.U.AUCGAAGGACAGAGA.........CCUUAAU.UC.A.UAAU..C
JGI11876J14442_10876046/214-174               G.AU.U.AUCGAAGGACAG............CCUUAAU.UC.A.UAAU..C
NZ_JQLP01000005.1/613543-613586               G.AU.U.AUCGAAGGACAGUGA.........CCUUAAU.UC.A.UAAU..C
KGI_S1_ANT01_95m_c10674661/62-105             G.AU.U.AUCGAAGGACAGUGA.........CCUUAAU.UC.A.UAAU..C
KGI_S1_ANT01_95m_c10076701/615-572            G.AU.U.AUCGAAGGACAGUGA.........CCUUAAU.UC.A.UAAU..C
KGI_S1_ANT01_95m_c10067832/463-506            G.AU.U.AUCGAAGGACAGUGA.........CCUUAAU.UC.A.UAAU..C
KGI_S2_ANT04_2345m_c1337795/82-39             G.AU.U.AUCGAAGGACAGUGA.........CCUUAAU.UC.A.UAAU..C
KGI_S1_ANT02_95m_c10321982/98-141             G.AU.U.AUCGAAGGACAGUGA.........CCUUAAU.UC.A.UAAU..C
KGI_S1_ANT02_95m_c10332312/96-139             G.AU.U.AUCGAAGGACAGUGA.........CCUUAAU.UC.A.UAAU..C
NZ_KE384219.1/887176-887133                   G.AU.U.AUCGAAGGACAGUGA.........CCUUAAU.UC.A.UAAU..C
NZ_AJLT01000027.1/3532-3489                   G.AU.U.AUCGAAGGACAGUGA.........CCUUAAU.UC.A.UAAU..C
ElkS_mat_MD6A_1172629/144-187                 G.AU.U.AUCGAAGGACAGAGA.........CCUUAAU.UC.A.UAAU..C
CEVI01208716.1/665-622                        G.AU.U.AUCGAAGGACAGAGA.........CCUUAAU.UC.A.UAAU..C
NZ_JQNQ01000001.1/2652711-2652754             G.AU.U.AUCGAAGGACAGAGA.........CCUUAAU.UC.A.UAAU..C
NZ_DS544873.1/2713104-2713064                 G.AU.U.AUCGAAGGACAG............CCUUAAU.UC.A.UAAU..C
NZ_APHJ01000040.1/65659-65616                 G.AU.U.AUCGAAGGACAGUGA.........CCUUAAU.UC.A.UAAU..C
P_1C_Liq_3_UnCty_1004385/1057-1016            G.AU.U.AUCGAAGGAAAGA...........CCUUAAU.UC.G.UAAU..C
P_1C_Liq_1_UnCty_1000030/6951-6910            G.AU.U.AUCGAAGGAAAGA...........CCUUAAU.UC.A.UAAU..C
JGI25913J50563_1051608/106-147                G.AU.U.AUCGAAGGAAAGA...........CCUUAAU.UC.A.UAAU..C
ABOG01001487.1/91-50                          G.AU.U.AUCGAAGGAAAGA...........CCUUAAU.UC.A.UAAU..C
2204886463/72-31                              G.AU.U.AUCGAAGGAAAGA...........CCUUAAU.UC.A.UAAU..C
GSLSAS_GLMUJHB02GRDZW/120-79                  G.AU.U.AUCGAAGGAAAGA...........CCUUAAU.UC.A.UAAU..C
JGI24770J26754_10034354/1291-1332             G.AU.U.AUCGAAGGAAAGA...........CCUUAAU.UC.A.UAAU..C
NC_017025.1/672442-672483                     G.AU.U.AUCGAAGGAAAGA...........CCUUAAU.UC.A.UAAU..C
JGI25920J50251_10035976/1266-1225             G.AU.U.AUCGAAGGAAAGA...........CCUUAAU.UC.A.UAAU..C
P_2C_Liq_2_UnCty_1074319/58-98                G.AU.U.AUCGAAGGAUAG............CCUUAAU.UC.A.UGAU..C
DelMOSum2010_c10001779/4923-4883              G.AU.U.AUCGAAGGAUAG............CCUUAAU.UC.A.UGAU..C
DelMOWin2010_c10201283/365-325                G.AU.U.AUCGAAGGAUAG............CCUUAAU.UC.A.UGAU..C
ABOE01005844.1/55-25                          G.AU.U.AUCGAAGGAUAG............CCUUAAU.UC.A.UGAU..C
P_2C_Liq_1_UnCty_1005695/2283-2243            G.AU.U.AUCGAAGGAUAG............CCUUAAU.UC.A.UGAU..C
CENG01018837.1/3006-2965                      G.AU.U.AUCGAAGGAUUGA...........CCUUAAU.UC.A.UAAU..C
CENP01317983.1/486-527                        G.AU.U.AUCGAAGGAUUGA...........CCUUAAU.UC.A.UAAU..C
CENW01033667.1/574-605                        G.AU.U.AUCGAAGGAUUGA...........CCUUAAU.UC.A.UAAU..C
CEOP01025191.1/597-556                        G.AU.U.AUCGAAGGAUUGA...........CCUUAAU.UC.A.UAAU..C
CEPL01236006.1/586-545                        G.AU.U.AUCGAAGGAUUGA...........CCUUAAU.UC.A.UAAU..C
CERK01003498.1/2219-2178                      G.AU.U.AUCGAAGGAUUGA...........CCUUAAU.UC.A.UAAU..C
CESZ01017440.1/239-280                        G.AU.U.AUCGAAGGAUUGA...........CCUUAAU.UC.A.UAAU..C
CETQ01116547.1/277-318                        G.AU.U.AUCGAAGGAUUGA...........CCUUAAU.UC.A.UAAU..C
CEUG01164120.1/218-259                        G.AU.U.AUCGAAGGAUUGA...........CCUUAAU.UC.A.UAAU..C
CEVL01101790.1/577-618                        G.AU.U.AUCGAAGGAUUGA...........CCUUAAU.UC.A.UAAU..C
CEVU01164851.1/2198-2157                      G.AU.U.AUCGAAGGAUUGA...........CCUUAAU.UC.A.UAAU..C
CEWG01182900.1/735-776                        G.AU.U.AUCGAAGGAUUGA...........CCUUAAU.UC.A.UAAU..C
CEWK01130899.1/556-515                        G.AU.U.AUCGAAGGAUUGA...........CCUUAAU.UC.A.UAAU..C
JCVI_SCAF_1101668693344/606-566               G.AU.U.AUCGAAGGAUUGA...........CCUUAAU.UC.A.UAAU..C
JCVI_SCAF_1096626974148/920-879               G.AU.U.AUCGAAGGAUUGA...........CCUUAAU.UC.A.UAAU..C
CENQ01077134.1/192-151                        G.AU.U.AUCGAAGGAUUGA...........CCUUAAU.UC.A.UAAU..C
CEOM01200204.1/808-849                        G.AU.U.AUCGAAGGAUUGA...........CCUUAAU.UC.A.UAAU..C
CEQX01059206.1/38-7                           G.AU.U.AUCGAAGGAUUGA...........CCUUAAU.UC.A.UAAU..C
CESP01186676.1/437-478                        G.AU.U.AUCGAAGGAUUGA...........CCUUAAU.UC.A.UAAU..C
CEUA01031995.1/888-929                        G.AU.U.AUCGAAGGAUUGA...........CCUUAAU.UC.A.UAAU..C
CEVG01008164.1/288-329                        G.AU.U.AUCGAAGGAUUGA...........CCUUAAU.UC.A.UAAU..C
CEVR01251554.1/296-337                        G.AU.U.AUCGAAGGAUUGA...........CCUUAAU.UC.A.UAAU..C
CEVX01164589.1/416-457                        G.AU.U.AUCGAAGGAUUGA...........CCUUAAU.UC.A.UAAU..C
CEWO01084334.1/5393-5434                      G.AU.U.AUCGAAGGAUUGA...........CCUUAAU.UC.A.UAAU..C
CEOV01038829.1/255-212                        G.AU.U.AUCGAAGGAUUGA...........CCUUAAU.UC.A.UAAUUAC
CEQQ01099035.1/406-449                        G.AU.U.AUCGAAGGAUUGA...........CCUUAAU.UC.A.UAAUUAC
CEQO01051374.1/920-963                        G.AU.U.AUCGAAGGAUUGA...........CCUUAAU.UC.A.UAAUUAC
CESQ01024469.1/341-384                        G.AU.U.AUCGAAGGAUUGA...........CCUUAAU.UC.A.UAAUUAC
CEUM01272025.1/217-260                        G.AU.U.AUCGAAGGAUUGA...........CCUUAAU.UC.A.UAAUUAC
JCVI_READ_1103770020066/619-576               G.AU.U.AUCGAAGGAUUGA...........CCUUAAU.UC.A.UAAUUAC
CESD01077857.1/283-240                        G.AU.U.AUCGAAGGAUUGA...........CCUUAAU.UC.A.UAAUUAC
CETB01090522.1/501-458                        G.AU.U.AUCGAAGGAUUGA...........CCUUAAU.UC.A.UAAUUAC
JCVI_READ_1103769862037/370-327               G.AU.U.AUCGAAGGAUUGA...........CCUUAAU.UC.A.UAAUUAC
JCVI_SCAF_1096627876296/547-588               G.AU.U.AUCGAAGGAUUGA...........CCUUAAU.UC.A.UAAU..C
JCVI_SCAF_1101668435598/664-705               G.AU.U.AUCGAAGGAUUGA...........CCUUAAU.UC.A.UAAU..C
JCVI_SCAF_1096627108452/156-115               G.AU.U.AUCGAAGGAUUGA...........CCUUAAU.UC.A.UAAU..C
CENJ01155291.1/444-403                        G.AU.U.AUCGAAGGAUUGA...........CCUUAAU.UC.A.UAAU..C
CENT01170625.1/233-192                        G.AU.U.AUCGAAGGAUUGA...........CCUUAAU.UC.A.UAAU..C
CENY01156917.1/415-456                        G.AU.U.AUCGAAGGAUUGA...........CCUUAAU.UC.A.UAAU..C
CEPC01245844.1/902-933                        G.AU.U.AUCGAAGGAUUGA...........CCUUAAU.UC.A.UAAU..C
CEQO01025468.1/291-332                        G.AU.U.AUCGAAGGAUUGA...........CCUUAAU.UC.A.UAAU..C
CESN01038593.1/2422-2381                      G.AU.U.AUCGAAGGAUUGA...........CCUUAAU.UC.A.UAAU..C
JCVI_SCAF_1096627965867/486-527               G.AU.U.AUCGAAGGAUUGA...........CCUUAAU.UC.A.UAAU..C
CETY01194632.1/6186-6227                      G.AU.U.AUCGAAGGAUUGA...........CCUUAAU.UC.A.UAAU..C
CEVG01161451.1/1799-1840                      G.AU.U.AUCGAAGGAUUGA...........CCUUAAU.UC.A.UAAU..C
CEVP01363226.1/1728-1769                      G.AU.U.AUCGAAGGAUUGA...........CCUUAAU.UC.A.UAAU..C
CEVX01015396.1/5254-5295                      G.AU.U.AUCGAAGGAUUGA...........CCUUAAU.UC.A.UAAU..C
JCVI_SCAF_1096627738902/327-286               G.AU.U.AUCGAAGGAUUGA...........CCUUAAU.UC.A.UAAU..C
JCVI_SCAF_1096627987680/87-128                G.AU.U.AUCGAAGGAUUGA...........CCUUAAU.UC.A.UAAU..C
JCVI_SCAF_1101668751912/811-770               G.AU.U.AUCGAAGGAUUGA...........CCUUAAU.UC.A.UAAU..C
CENP01173649.1/17909-17950                    G.AU.U.AUCGAAGGAUUGA...........CCUUAAU.UC.A.UAAU..C
CENX01050295.1/973-932                        G.AU.U.AUCGAAGGAUUGA...........CCUUAAU.UC.A.UAAU..C
CEPW01055046.1/441-482                        G.AU.U.AUCGAAGGAUUGA...........CCUUAAU.UC.A.UAAU..C
CESF01181460.1/96-55                          G.AU.U.AUCGAAGGAUUGA...........CCUUAAU.UC.A.UAAU..C
CETY01166093.1/795-836                        G.AU.U.AUCGAAGGAUUGA...........CCUUAAU.UC.A.UAAU..C
CEUN01220636.1/306-347                        G.AU.U.AUCGAAGGAUUGA...........CCUUAAU.UC.A.UAAU..C
CEVP01121720.1/660-619                        G.AU.U.AUCGAAGGAUUGA...........CCUUAAU.UC.A.UAAU..C
CEVW01163295.1/43-12                          G.AU.U.AUCGAAGGAUUGA...........CCUUAAU.UC.A.UAAU..C
CEWH01074398.1/631-672                        G.AU.U.AUCGAAGGAUUGA...........CCUUAAU.UC.A.UAAU..C
85126595/708-665                              G.AU.U.AUCGAAGGAUUGA...........CCUUAAU.UC.A.UAAUUAC
CEQM01038432.1/514-471                        G.AU.U.AUCGAAGGAUUGA...........CCUUAAU.UC.A.UAAUUAC
CEQW01046056.1/288-245                        G.AU.U.AUCGAAGGAUUGA...........CCUUAAU.UC.A.UAAUUAC
CESF01121287.1/799-842                        G.AU.U.AUCGAAGGAUUGA...........CCUUAAU.UC.A.UAAUUAC
CEUF01015480.1/459-502                        G.AU.U.AUCGAAGGAUUGA...........CCUUAAU.UC.A.UAAUUAC
CAM_READ_0234809867/478-435                   G.AU.U.AUCGAAGGAUUGA...........CCUUAAU.UC.A.UAAUUAC
CENF01049817.1/70-113                         G.AU.U.AUCGAAGGAUUGA...........CCUUAAU.UC.A.UAAUUAC
CESW01020303.1/802-845                        G.AU.U.AUCGAAGGAUUGA...........CCUUAAU.UC.A.UAAUUAC
CEUH01049850.1/363-406                        G.AU.U.AUCGAAGGAUUGA...........CCUUAAU.UC.A.UAAUUAC
JCVI_SCAF_1096627517448/1401-1360             G.AU.U.AUCGAAGGAUUGA...........CCUUAAU.UC.A.UAAU..C
JCVI_SCAF_1101668741877/1146-1105             G.AU.U.AUCGAAGGAUUGA...........CCUUAAU.UC.A.UAAU..C
JGI20153J14295_10198722/211-255               G.AU.U.AUCGAAGGAUUUAG..........CCUUAAU.UC.A.UAAUCCC
SA_S1_NOR05_45m_c10264163/183-227             G.AU.U.AUCGAAGGAUUUAG..........CCUUAAU.UC.A.UAAUCCC
SI60aug11_100m_c1216415/37-5                  G.AU.U.AUCGAAGGAUUAAG..........CCUUAAU.UC.A.UAGU..C
SI34jun09_10m_1002524/5240-5198               G.AU.U.AUCGAAGGAUUAAG..........CCUUAAU.UC.A.UAGU..C
JGI1221J11331_1019349/1294-1245               G.AU.U.AUCGAAGGAUUAAUAGUAAGA...CCUUAAU.UC.A.UAAU..C
P_2C_Liq_1_UnCty_1022676/198-240              G.AU.U.AUCGAAGGAAUAGA..........CCUUAAU.UC.A.UAAU..C
SA_S1_NOR08_45m_c10303734/256-213             G.AU.U.AUCGAAGGAAUAAAG.........CCUUAAU.UC.A.UAAU..C
JGI24025J20009_10186048/381-339               G.AU.U.AUCGAAGGAUUAAG..........CCUUAAU.UC.A.UGAU..C
TDF_OR_ARG04_113m_c1035950/334-292            G.AU.U.AUCGAAGGAUUAAG..........CCUUAAU.UC.A.UGAU..C
TDF_MC_ARG02_113m_c1087976/171-213            G.AU.U.AUCGAAGGAUUAAG..........CCUUAAU.UC.A.UGAU..C
KGI_S1_ANT02_95m_c10052129/703-745            G.AU.U.AUCGAAGGAUUAAG..........CCUUAAU.UC.A.UAAU..C
P_2C_Liq_1_UnCty_1009183/649-691              G.AU.U.AUCGAAGGAUUAAG..........CCUUAAU.UC.A.UAAU..C
CESF01214207.1/538-580                        G.AU.U.AUCGAAGGAUUAAG..........CCUUAAU.UC.A.UAAU..C
PML_READ_00354242/42-84                       G.AU.U.AUCGAAGGAUUAAG..........CCUUAAU.UC.A.UAAU..C
KGI_S2_ANT04_2345m_c1245894/300-258           G.AU.U.AUCGAAGGAUUAAG..........CCUUAAU.UC.A.UAAU..C
KGI_S1_ANT02_95m_c10002151/4971-4929          G.AU.U.AUCGAAGGAUUAAG..........CCUUAAU.UC.A.UAAU..C
JGI24724J26744_10001772/14502-14544           G.AU.U.AUCGAAGGAUUAAG..........CCUUAAU.UC.A.UAAU..C
KGI_S1_ANT01_95m_c10016085/758-716            G.AU.U.AUCGAAGGAUUAAG..........CCUUAAU.UC.A.UAAU..C
KGI_S1_ANT03_95m_c1000649/2219-2177           G.AU.U.AUCGAAGGAUUAAG..........CCUUAAU.UC.A.UAAU..C
SI48aug10_10m_c1075429/155-197                G.AU.U.AUCGAAGGAUUAAG..........CCUUAAU.UC.A.UAAU..C
JGI20152J14361_10073408/103-61                G.AU.U.AUCGAAGGAUUAAG..........CCUUAAU.UC.A.UAAU..C
JGI24023J19991_10048106/1743-1701             G.AU.U.AUCGAAGGAUUAAG..........CCUUAAU.UC.A.UAAU..C
SA_S1_NOR05_45m_c10501087/134-176             G.AU.U.AUCGAAGGAUUAAG..........CCUUAAU.UC.A.UAAU..C
KGI_S2_ANT05_2345m_c1026215/758-716           G.AU.U.AUCGAAGGAUUAAG..........CCUUAAU.UC.A.UAAU..C
JGI24025J20009_10005367/6255-6213             G.AU.U.AUCGAAGGAUUAAG..........CCUUAAU.UC.A.UAAU..C
NC_014472.1/807022-806980                     G.AU.U.AUCGAAGGAUUAAG..........CCUUAAU.UC.A.UAAU..C
SA_S1_NOR08_45m_c10423185/103-145             G.AU.U.AUCGAAGGAUUAAG..........CCUUAAU.UC.A.UAAU..C
SA_S1_NOR08_45m_c10214572/57-99               G.AU.U.AUCGAAGGAUUAAG..........CCUUAAU.UC.A.UNAU..C
JGI20156J14371_10031151/222-264               G.AU.U.AUCGAAGGANUAAG..........CCUUAAU.UC.A.UAAU..C
NCBI_READ_1112777383475/732-690               G.AU.U.AUCGAAGGAAUAAG..........CCUUAAU.UC.A.UAAU..C
NCBI_READ_1112788432221/789-747               G.AU.U.AUCGAAGGAAUAAG..........CCUUAAU.UC.A.UAAU..C
NCBI_READ_1112494047845/599-641               G.AU.U.AUCGAAGGAAUAAG..........CCUUAAU.UC.A.UAAU..C
2236876010_0236984/372-324                    G.GU.U.AUCGAAGGAUUAAAUUAAGA....CCUUAAU.UC.A.UAAU..C
JGI20160J14292_10208151/144-192               G.AU.U.AUCGAAGGAUUAAAUUAAGA....CCUUAAU.UC.A.UAAU..C
JGI20155J14468_10404061/156-108               G.AU.U.AUCGAAGGAUUAAAUUAAGA....CCUUAAU.UC.A.UAAU..C
SA_S1_NOR08_45m_c10274690/87-129              G.AU.U.AUCGAAGGACUAAG..........CCUUAAU.UC.A.UAAU..C
2236876010_0455091/371-329                    G.AU.U.AUCGAAGGAGUAAG..........CCUUAAU.UC.A.UAAU..C
2236876010_0562821/158-116                    G.AU.U.AUCGAAGGAGUAAG..........CCUUAAU.UC.A.UAAU..C
DelMOWin2010_c10188673/373-331                G.AU.U.AUCGAAGGAGUAAG..........CCUUAAU.UC.A.UAAU..C
SA_S1_NOR02_45m_c1174201/144-102              G.AU.U.AUCGAAGGAGUAAG..........CCUUAAU.UC.A.UAAU..C
JCVI_SCAF_1096626910919/950-908               G.AU.U.AUCGAAGGAGUAAG..........CCUUAAU.UC.A.UAAU..C
DelMOSum2010_c10659421/71-29                  G.AU.U.AUCGAAGGAGUAAG..........CCUUAAU.UC.A.UAAU..C
2236876010_0311705/440-472                    G.AU.U.AUCGAAGGAGUAAG..........CCUUAAU.UC.A.UAAU..C
2236876010_0138022/324-366                    G.AU.U.AUCGAAGGAGUAAG..........CCUUAAU.UC.A.UAAU..C
2236876010_0157521/63-105                     G.AU.U.AUCGAAGGAGUAAG..........CCUUAAU.UC.A.UAAU..C
SA_S1_NOR05_45m_c10203477/305-347             G.AU.U.AUCGAAGGAGUAAG..........CCUUAAU.UC.A.UAAU..C
JGI20157J14317_10005668/2515-2473             G.AU.U.AUCGAAGGAGUAAG..........CCUUAAU.UC.A.UAAU..C
CEWR01000864.1/572-614                        G.AU.U.AUCGAAGGAGUAAG..........CCUUAAU.UC.A.UAAU..C
2236876010_0363029/290-332                    G.AU.U.AUCGAAGGAGUAAG..........CCUUAAU.UC.A.UAAU..C
2236876010_0242303/265-307                    G.AU.U.AUCGAAGGAGUAAG..........CCUUAAU.UC.A.UAAU..C
2236876010_0101955/172-130                    G.AU.U.AUCGAAGGAGUAAG..........CCUUAAU.UC.A.UAAU..C
DelMOSum2011_c10001719/610-568                G.AU.U.AUCGAAGGAGUAAG..........CCUUAAU.UC.A.UAAU..C
SA_S1_NOR05_45m_c10530560/224-182             G.AU.U.AUCGAAGGAGUAAG..........CCUUAAU.UC.A.UAAU..C
DelMOSum2011_c10529643/209-167                G.AU.U.AUCGAAGGAGUAAG..........CCUUAAU.UC.A.UAAU..C
JGI20156J14371_10646125/87-45                 G.AU.U.AUCGAAGGAGUAAG..........CCUUAAU.UC.A.UAAU..C
NZ_JPDS01000002.1/1347599-1347641             G.AU.U.AUCGAAGGAGUAAG..........CCUUAAU.UC.A.UAAU..C
2236876010_0517953/211-169                    G.AU.U.AUCGAAGGAGUAAG..........CCUUAAU.UC.A.UAAU..C
2236876010_0238370/424-382                    G.AU.U.AUCGAAGGAGUAAG..........CCUUAAU.UC.A.UAAU..C
2236876010_0136465/50-18                      G.AU.U.AUCGAAGGAGUAAG..........CCUUAAU.UC.A.UAAU..C
SI60aug11_200m_c1106132/340-298               G.AU.U.AUCGAAGGAGUAAG..........CCUUAAU.UC.A.UAAU..C
CERM01023755.1/1651-1693                      G.AU.U.AUCGAAGGAGUAAG..........CCUUAAU.UC.A.UAAU..C
NZ_AUMF01000009.1/79066-79024                 G.AU.U.AUCGAAGGAGUAAG..........CCUUAAU.UC.A.UAAU..C
2236876010_0403020/10-52                      G.AU.U.AUCGAAGGAGUAAG..........CCUUAAU.UC.A.UAAU..C
CEPZ01013735.1/141998-141956                  G.AU.U.AUCGAAGGAGGAAG..........CCUUAAU.UC.A.UAAU..C
KGI_S2_ANT04_2345m_c1133551/346-304           G.AU.U.AUCGAAGGAGGAAG..........CCUUAAU.UC.A.UAAU..C
SA_S1_NOR05_45m_c10020030/1304-1346           G.AU.U.AUCGAAGGAGGAAG..........CCUUAAU.UC.A.UAAU..C
JGI20152J14361_10000017/7046-7088             G.AU.U.AUCGAAGGAGAUAG..........CCUUAAU.UC.A.UAAU..C
DelMOSum2011_c10004810/4239-4197              G.AU.U.AUCGAAGGAGAUAG..........CCUUAAU.UC.A.UAAU..C
JGI20154J14316_10079454/235-193               G.AU.U.AUCGAAGGAGAUAG..........CCUUAAU.UC.A.UAAU..C
NZ_LBMG01000016.1/14572-14530                 G.AU.U.AUCGAAGGAGAAAG..........CCUUAAU.UC.A.UAAU..C
KGI_S1_ANT01_95m_c10057790/1051-1009          G.AU.U.AUCGAAGGAGAAAG..........CCUUAAU.UC.A.UAAU..C
JGI20160J14292_10195876/317-275               G.AU.U.AUCGAAGGAGAAAG..........CCUUAAU.UC.A.UAAU..C
NZ_JHZZ01000001.1/237303-237261               G.AU.U.AUCGAAGGAGAAAG..........CCUUAAU.UC.A.UAAU..C
JGI20154J14316_10123778/416-458               G.AU.U.AUCGAAGGAGAAAG..........CCUUAAU.UC.A.UAAU..C
JGI20157J14317_10556627/133-175               G.AU.U.AUCGAAGGAGAAAG..........CCUUAAU.UC.A.UAAU..C
2236876010_0174516/142-100                    G.AU.U.AUCGAAGGAGAAAG..........CCUUAAU.UC.A.UAAU..C
BS_KBA_SWE12_21m_c10001102/2457-2499          G.AU.U.AUCGAAGGAGAAAG..........CCUUAAU.UC.A.UAAU..C
CESE01006475.1/1107-1065                      G.AU.U.AUCGAAGGAGAAAG..........CCUUAAU.UC.A.UAAU..C
wf3_Contig994/742-700                         G.AU.U.AUCGAAGGAGAAAG..........CCUUAAU.UC.A.UAAU..C
SA_S2_NOR13_50m_c1005577/652-610              G.AU.U.AUCGAAGGAGAAAG..........CCUUAAU.UC.A.UAAU..C
P_2C_Liq_1_UnCty_1273058/86-45                G.AU.U.AGCGAAGGAUAAG...........CCUUAAU.UC.A.UAAU..C
P_2C_Liq_3_UnCty_100504/604-645               G.AU.U.AGCGAAGGAUAAG...........CCUUAAU.UC.A.UAAU..C
P_2C_Liq_3_UnCty_100665/8850-8809             G.AU.U.AGCGAAGGAUAAG...........CCUUAAU.UC.A.UAAU..C
KGI_S1_ANT01_95m_c10123548/293-341            G.AU.U.UUCGAAGGAUAAGCAUAAGA....CCUUAAU.UC.A.UUAU..C
JGI11876J14442_10581827/196-237               G.AU.U.AUCGAAGGAUAAG...........CCUUAAU.UC.A.UAAU..C
JGI24023J19991_10009789/99-58                 G.AU.U.AUCGAAGGAUAAG...........CCUUAAU.UC.A.UAAU..C
JGI24023J19991_10077987/1088-1129             G.AU.U.AUCGAAGGAUAAG...........CCUUAAU.UC.A.UAAU..C
JGI24023J19991_10260636/75-34                 G.AU.U.AUCGAAGGAUAAG...........CCUUAAU.UC.A.UAAU..C
JGI24723J26617_10023895/2577-2536             G.AU.U.AUCGAAGGAUAAG...........CCUUAAU.UC.A.UAAU..C
JGI24723J26617_10679119/223-182               G.AU.U.AUCGAAGGAUAAG...........CCUUAAU.UC.A.UAAU..C
SRS022602_Baylor_scaffold_12322/70-111        G.AU.U.AUCGAAGGAUAAG...........CCUUAAU.UC.A.UAAU..C
ASA120_GJFD58A02GLQWA/249-290                 G.AU.U.AUCGAAGGAUAAG...........CCUUAAU.UC.A.UAAU..C
NZ_AFOE01000041.1/7910-7951                   G.AU.U.AUCGAAGGAUAAG...........CCUUAAU.UC.A.UAAU..C
NZ_KE992086.1/67634-67675                     G.AU.U.AUCGAAGGAUAAG...........CCUUAAU.UC.A.UAAU..C
NZ_KK211214.1/408244-408285                   G.AU.U.AUCGAAGGAUAAG...........CCUUAAU.UC.A.UAAU..C
NZ_JHZW01000002.1/322870-322829               G.AU.U.AUCGAAGGAUAAG...........CCUUAAU.UC.A.UAAU..C
CEVF01017747.1/20379-20420                    G.AU.U.AUCGAAGGAUAAG...........CCUUAAU.UC.A.UAAU..C
LAZR01000718.1/21183-21224                    G.AU.U.AUCGAAGGAUAAG...........CCUUAAU.UC.A.UAAU..C
JGI11876J14442_10577013/154-113               G.AU.U.AUCGAAGGAUAAG...........CCUUAAU.UC.A.UAAU..C
JGI24023J19991_10007103/261-220               G.AU.U.AUCGAAGGAUAAG...........CCUUAAU.UC.A.UAAU..C
JGI24023J19991_10074980/367-326               G.AU.U.AUCGAAGGAUAAG...........CCUUAAU.UC.A.UAAU..C
JGI24023J19991_10226678/76-35                 G.AU.U.AUCGAAGGAUAAG...........CCUUAAU.UC.A.UAAU..C
JGI24723J26617_10030345/1847-1888             G.AU.U.AUCGAAGGAUAAG...........CCUUAAU.UC.A.UAAU..C
JGI24723J26617_10764797/51-92                 G.AU.U.AUCGAAGGAUAAG...........CCUUAAU.UC.A.UAAU..C
SRS055378_LANL_scaffold_51092/215-174         G.AU.U.AUCGAAGGAUAAG...........CCUUAAU.UC.A.UAAU..C
NZ_JUHB01000001.1/1541536-1541495             G.AU.U.AUCGAAGGAUAAG...........CCUUAAU.UC.A.UAAU..C
NZ_CP009887.1/225786-225745                   G.AU.U.AUCGAAGGAUAAG...........CCUUAAU.UC.A.UAAU..C
NZ_CP011071.1/769099-769058                   G.AU.U.AUCGAAGGAUAAG...........CCUUAAU.UC.A.UAAU..C
NZ_JQNJ01000001.1/660265-660224               G.AU.U.AUCGAAGGAUAAG...........CCUUAAU.UC.A.UAAU..C
KGI_S1_ANT01_95m_c10061602/1117-1069          G.AU.U.AUCGAAGGAUAAGAUUAAGA....CCUUAAU.UC.A.UAAU..C
KGI_S1_ANT01_95m_c10514893/216-264            G.AU.U.AUCGAAGGAUAAGAUUAAGA....CCUUAAU.UC.A.UAAU..C
SA_S2_NOR13_50m_c1195435/57-105               G.AU.U.AUCGAAGGAUAAGAUUAAGA....CCUUAAU.UC.A.UAAU..C
SA_S1_NOR08_45m_c10507688/279-317             G.AU.U.AUCGAAGGAUAAGAUUAAGA....CCUUAAU.UC.A.UAAU..C
SA_S1_NOR08_45m_c10126322/241-289             G.AU.U.AUCGAAGGAUAAGAUUAAGA....CCUUAAU.UC.A.UAAU..C
KGI_S2_ANT04_2345m_c1034044/979-1027          G.AU.U.AUCGAAGGAUAAGAUUAAGA....CCUUAAU.UC.A.UAAU..C
SA_S1_NOR02_45m_c1006351/213-165              G.AU.U.AUCGAAGGAUAAGAUUAAGA....CCUUAAU.UC.A.UAAU..C
ElkS_mat_MD6A_1003011/1378-1330               G.AU.U.AUCGAAGGAUAAGAUUAAGA....CCUUAAU.UC.A.UAAU..C
CESG01186264.1/76-124                         G.AU.U.AUCGAAGGAUAAGAUUAAGA....CCUUAAU.UC.A.UAAU..C
JGI24023J19991_10302847/95-143                G.AU.U.AUCGAAGGAUAAGAUUAAGA....CCUUAAU.UC.A.UAAU..C
NZ_BBNQ01000011.1/90098-90050                 G.AU.U.AUCGAAGGAUAAGAUUAAGA....CCUUAAU.UC.A.UAAU..C
NZ_HG315671.1/689063-689111                   G.AU.U.AUCGAAGGAUAAGAUUAAGA....CCUUAAU.UC.A.UAAU..C
NZ_JADS01000010.1/109557-109605               G.AU.U.AUCGAAGGAUAAGAUUAAGA....CCUUAAU.UC.A.UAAU..C
CENJ01244751.1/131-90                         G.AU.U.AUCGAAGGAUAAG...........CCUUAAU.UC.A.UAAU..C
KGI_S1_ANT01_95m_c10140035/608-646            G.AU.U.AUCGAAGGAUAAGAUUAAGA....CCUUAAU.UC.A.UAAU..C
SA_S1_NOR08_45m_c10026887/62-24               G.AU.U.AUCGAAGGAUAAGAUUAAGA....CCUUAAU.UC.A.UAAU..C
SA_S1_NOR08_45m_c10548832/224-176             G.AU.U.AUCGAAGGAUAAGAUUAAGA....CCUUAAU.UC.A.UAAU..C
SA_S2_NOR15_50m_c10053365/1565-1613           G.AU.U.AUCGAAGGAUAAGAUUAAGA....CCUUAAU.UC.A.UAAU..C
JGI24024J18818_10001114/7715-7763             G.AU.U.AUCGAAGGAUAAGAUUAAGA....CCUUAAU.UC.A.UAAU..C
CEUD01129050.1/159-207                        G.AU.U.AUCGAAGGAUAAGAUUAAGA....CCUUAAU.UC.A.UAAU..C
JGI24724J26744_10024136/2300-2252             G.AU.U.AUCGAAGGAUAAGAUUAAGA....CCUUAAU.UC.A.UAAU..C
NZ_KN525716.1/2656682-2656730                 G.AU.U.AUCGAAGGAUAAGAUUAAGA....CCUUAAU.UC.A.UAAU..C
NZ_AULQ01000008.1/44044-43996                 G.AU.U.AUCGAAGGAUAAGAUUAAGA....CCUUAAU.UC.A.UAAU..C
KGI_S1_ANT01_95m_c10270403/123-171            G.AU.U.AUCGAAGGAUAAGCUUAAGA....CCUUAAU.UC.A.UAAU..C
DelMOSum2010_c10000497/33517-33469            G.AU.U.AUCGAAGGAUAAGUUUAAGA....CCUUAAU.UC.A.UAAU..C
KGI_S1_ANT02_95m_c10388256/163-115            G.AU.U.AUCGAAGGAUAAGAUUUAGA....CCUUAAU.UC.A.UAAU..C
NZ_JADR01000010.1/109053-109101               G.AU.U.AUCGAAGGAUAAGAUUUAGA....CCUUAAU.UC.A.UAAU..C
wf3_Contig160/193-152                         G.AU.U.AUCGAAGGAUAAG...........CCUUAAU.UC.A.UAAU..C
KGI_S1_ANT01_95m_c10151354/449-408            G.AU.U.AUCGAAGGAUAAG...........CCUUAAU.UC.A.UAAU..C
SA_S1_NOR05_45m_c10248728/299-258             G.AU.U.AUCGAAGGAUAAG...........CCUUAAU.UC.A.UAAU..C
SA_S1_NOR08_45m_c10038794/22-63               G.AU.U.AUCGAAGGAUAAG...........CCUUAAU.UC.A.UAAU..C
SA_S1_NOR08_45m_c10391914/152-193             G.AU.U.AUCGAAGGAUAAG...........CCUUAAU.UC.A.UAAU..C
JGI24724J26744_10233624/582-534               G.AU.U.AUCGAAGGAUAAGAUUUAGA....CCUUAAU.UC.A.UAAU..C
ElkS_mat_CD2A_1000229/2419-2378               G.AU.U.AUCGAAGGAUAAG...........CCUUAAU.UC.A.UAAU..C
KGI_S1_ANT03_95m_c1144743/169-121             G.AU.U.AUCGAAGGAUAAGCUUAAGA....CCUUAAU.UC.A.UAAU..C
CEOE01026498.1/404-445                        G.AU.U.AUCGAAGGAUAAG...........CCUUAAU.UC.A.UAAU..C
CEQG01271447.1/1058-1017                      G.AU.U.AUCGAAGGAUAAG...........CCUUAAU.UC.A.UAAU..C
CEVF01017472.1/1828-1787                      G.AU.U.AUCGAAGGAUAAG...........CCUUAAU.UC.A.UAAU..C
LAZR01000011.1/276612-276653                  G.AU.U.AUCGAAGGAUAAG...........CCUUAAU.UC.A.UAAU..C
ElkS_mat_CD6A_1038608/159-200                 G.AU.U.AUCGAAGGAUAAG...........CCUUAAU.UC.A.UAAU..C
JGI24023J19991_10001527/11806-11847           G.AU.U.AUCGAAGGAUAAG...........CCUUAAU.UC.A.UAAU..C
JGI24023J19991_10073144/242-201               G.AU.U.AUCGAAGGAUAAG...........CCUUAAU.UC.A.UAAU..C
JGI24023J19991_10182654/76-35                 G.AU.U.AUCGAAGGAUAAG...........CCUUAAU.UC.A.UAAU..C
JGI24723J26617_10000010/143173-143132         G.AU.U.AUCGAAGGAUAAG...........CCUUAAU.UC.A.UAAU..C
JGI24723J26617_10310440/372-403               G.AU.U.AUCGAAGGAUAAG...........CCUUAAU.UC.A.UAAU..C
SRS013705_Baylor_scaffold_46745/1715-1674     G.AU.U.AUCGAAGGAUAAG...........CCUUAAU.UC.A.UAAU..C
SRS014691_C2644950/228-187                    G.AU.U.AUCGAAGGAUAAG...........CCUUAAU.UC.A.UAAU..C
NZ_LDAS01000001.1/2178073-2178032             G.AU.U.AUCGAAGGAUAAG...........CCUUAAU.UC.A.UAAU..C
NZ_KB907546.1/154121-154162                   G.AU.U.AUCGAAGGAUAAG...........CCUUAAU.UC.A.UAAU..C
NC_014934.1/701743-701702                     G.AU.U.AUCGAAGGAUAAG...........CCUUAAU.UC.A.UAAU..C
NC_015844.1/2988024-2988065                   G.AU.U.AUCGAAGGAUAAG...........CCUUAAU.UC.A.UAAU..C
NZ_JQLH01000001.1/1025162-1025203             G.AU.U.AUCGAAGGAUAAG...........CCUUAAU.UC.A.UAAU..C
CEWJ01225499.1/661-620                        G.AU.U.AUCGAAGGAUAAG...........CCUUAAU.UC.A.UAAU..C
JGI11876J14442_10085363/384-343               G.AU.U.AUCGAAGGAUAAG...........CCUUAAU.UC.A.UAAU..C
JGI11876J14442_11014628/113-72                G.AU.U.AUCGAAGGAUAAG...........CCUUAAU.UC.A.UAAU..C
JGI24023J19991_10047227/1363-1322             G.AU.U.AUCGAAGGAUAAG...........CCUUAAU.UC.A.UAAU..C
JGI24023J19991_10138758/690-649               G.AU.U.AUCGAAGGAUAAG...........CCUUAAU.UC.A.UAAU..C
JGI24723J26617_10014588/1099-1140             G.AU.U.AUCGAAGGAUAAG...........CCUUAAU.UC.A.UAAU..C
JGI24723J26617_10602636/242-201               G.AU.U.AUCGAAGGAUAAG...........CCUUAAU.UC.A.UAAU..C
Subgingival_plaque_LANL_scaffold_16751/129-88 G.AU.U.AUCGAAGGAUAAG...........CCUUAAU.UC.A.UAAU..C
ATED_F4WRAXD01DYY4F/189-230                   G.AU.U.AUCGAAGGAUAAG...........CCUUAAU.UC.A.UAAU..C
NC_015945.1/713998-713957                     G.AU.U.AUCGAAGGAUAAG...........CCUUAAU.UC.A.UAAU..C
NC_015167.1/2435971-2436012                   G.AU.U.AUCGAAGGAUAAG...........CCUUAAU.UC.A.UAAU..C
NZ_JQMD01000002.1/4824073-4824114             G.AU.U.AUCGAAGGAUAAG...........CCUUAAU.UC.A.UAAU..C
KGI_S1_ANT01_95m_c10057626/442-394            G.AU.U.AUCGAAGGAUAAGAUUAAGA....CCUUAAU.UC.A.UAAU..C
KGI_S1_ANT01_95m_c10621365/226-264            G.AU.U.AUCGAAGGAUAAGAUUAAGA....CCUUAAU.UC.A.UAAU..C
SA_S2_NOR13_50m_c1011088/1383-1335            G.AU.U.AUCGAAGGAUAAGAUUAAGA....CCUUAAU.UC.A.UAAU..C
SA_S1_NOR05_45m_c10208693/159-207             G.AU.U.AUCGAAGGAUAAGAUUAAGA....CCUUAAU.UC.A.UAAU..C
SA_S1_NOR05_45m_c10289234/223-271             G.AU.U.AUCGAAGGAUAAGAUUAAGA....CCUUAAU.UC.A.UAAU..C
KGI_S2_ANT04_2345m_c1009836/891-939           G.AU.U.AUCGAAGGAUAAGAUUAAGA....CCUUAAU.UC.A.UAAU..C
SA_S2_NOR15_50m_c10285015/159-207             G.AU.U.AUCGAAGGAUAAGAUUAAGA....CCUUAAU.UC.A.UAAU..C
KGI_S1_ANT03_95m_c1055981/201-153             G.AU.U.AUCGAAGGAUAAGAUUAAGA....CCUUAAU.UC.A.UAAU..C
JGI24024J18818_10780925/148-196               G.AU.U.AUCGAAGGAUAAGAUUAAGA....CCUUAAU.UC.A.UAAU..C
CEUX01091020.1/141-189                        G.AU.U.AUCGAAGGAUAAGAUUAAGA....CCUUAAU.UC.A.UAAU..C
KVRMV2_101047941/60-108                       G.AU.U.AUCGAAGGAUAAGAUUAAGA....CCUUAAU.UC.A.UAAU..C
NZ_KE384430.1/1061256-1061304                 G.AU.U.AUCGAAGGAUAAGAUUAAGA....CCUUAAU.UC.A.UAAU..C
NZ_ALIH01000001.1/391313-391361               G.AU.U.AUCGAAGGAUAAGAUUAAGA....CCUUAAU.UC.A.UAAU..C
NZ_JHZX01000001.1/1257672-1257624             G.AU.U.AUCGAAGGAUAAGAUUAAGA....CCUUAAU.UC.A.UAAU..C
KGI_S1_ANT01_95m_c10261611/344-296            G.AU.U.AUCGAAGGAUAAGAUUAAGA....CCUUAAU.UC.A.UAAU..C
SA_S1_NOR05_45m_c10000531/10203-10251         G.AU.U.AUCGAAGGAUAAGAUUAAGA....CCUUAAU.UC.A.UAAU..C
SA_S1_NOR08_45m_c10128342/449-401             G.AU.U.AUCGAAGGAUAAGAUUAAGA....CCUUAAU.UC.A.UAAU..C
KGI_S2_ANT04_2345m_c1022193/1360-1408         G.AU.U.AUCGAAGGAUAAGAUUAAGA....CCUUAAU.UC.A.UAAU..C
KGI_S1_ANT02_95m_c10022183/483-531            G.AU.U.AUCGAAGGAUAAGAUUAAGA....CCUUAAU.UC.A.UAAU..C
CEQS01129325.1/418-370                        G.AU.U.AUCGAAGGAUAAGAUUAAGA....CCUUAAU.UC.A.UAAU..C
LGVF01581283.1/913-865                        G.AU.U.AUCGAAGGAUAAGAUUAAGA....CCUUAAU.UC.A.UAAU..C
NZ_JYNQ01000001.1/1525387-1525339             G.AU.U.AUCGAAGGAUAAGAUUAAGA....CCUUAAU.UC.A.UAAU..C
NZ_CP007202.1/225594-225546                   G.AU.U.AUCGAAGGAUAAGAUUAAGA....CCUUAAU.UC.A.UAAU..C
NZ_JADT01000008.1/109566-109614               G.AU.U.AUCGAAGGAUAAGAUUAAGA....CCUUAAU.UC.A.UAAU..C
SA_S1_NOR08_45m_c10544044/126-174             G.AU.U.AUCGAAGGAUAAGCUUAAGA....CCUUAAU.UC.A.UAAU..C
KGI_S1_ANT02_95m_c10037840/206-165            G.AU.U.AUCGAAGGAUAAG...........CCUUAAU.UC.A.UAAU..C
CESF01075296.1/14667-14715                    G.AU.U.AUCGAAGGAUAAGAUUUAGA....CCUUAAU.UC.A.UAAU..C
ACQI01007085.1/679-639                        G.A..U.AUCGAAGGAUAAG...........CCUUAAU.UC.A.UAAU..C
TDF_OR_ARG05_123m_c1016145/527-486            G.AU.U.AUCGAAGGAUAAG...........CCUUAAU.UC.A.UAAU..C
TDF_OR_ARG04_113m_c1149045/173-132            G.AU.U.AUCGAAGGAUAAG...........CCUUAAU.UC.A.UAAU..C
SA_S1_NOR05_45m_c10029529/805-846             G.AU.U.AUCGAAGGAUAAG...........CCUUAAU.UC.A.UAAU..C
SA_S1_NOR08_45m_c10216906/145-104             G.AU.U.AUCGAAGGAUAAG...........CCUUAAU.UC.A.UAAU..C
KGI_S2_ANT04_2345m_c1307712/223-182           G.AU.U.AUCGAAGGAUAAG...........CCUUAAU.UC.A.UAAU..C
KGI_S1_ANT02_95m_c10521979/127-168            G.AU.U.AUCGAAGGAUAAG...........CCUUAAU.UC.A.UAAU..C
BS_KBA_SWE12_21m_c10766585/160-112            G.AU.U.AUCGAAGGAUAAGCUUAAGA....CCUUAAU.UC.A.UAAU..C
CENV01048908.1/2405-2446                      G.AU.U.AUCGAAGGAUAAG...........CCUUAAU.UC.A.UAAU..C
CEOE01058112.1/502-461                        G.AU.U.AUCGAAGGAUAAG...........CCUUAAU.UC.A.UAAU..C
CERQ01210477.1/335-294                        G.AU.U.AUCGAAGGAUAAG...........CCUUAAU.UC.A.UAAU..C
JGI12210J13797_10891149/219-250               G.AU.U.AUCGAAGGAUAAG...........CCUUAAU.UC.A.UAAU..C
NC_020830.1/2776178-2776219                   G.AU.U.UUCGAAGGAUAAG...........CCUUAAU.UC.A.UAAU..C
SA_S1_NOR05_45m_c10021376/1404-1356           G.AU.U.UUCGAAGGAUAAGAUUAAGA....CCUUAAU.UC.A.UAAU..C
JCVI_SCAF_1101668093316/1811-1770             G.AU.U.UUCGAAGGAUAAG...........CCUUAAU.UC.A.UAAU..C
JGI20152J14361_10000058/48115-48163           G.AU.U.UUCGAAGGAUAAGAUUAAGA....CCUUAAU.UC.A.UAAU..C
_GVICOHK01D9LRN/86-126                        G.AU.U.AUCGAAGGAUACGA..........CCUGAAU.UC.A.UAAU..C
LWAeNNiAF_GBUVFP102I049T/173-131              G.AU.U.AUCGAAGGAUACGA..........CCUGAAU.UC.A.UAAU..C
JGI25909J50240_1174521/96-138                 G.AU.U.AUCGAAGGAUACGA..........CCUGAAU.UC.A.UAAU..C
M3P_c10616965/93-134                          G.AU.U.AUCGAAGGAUACGA..........CCUGAAU.UC.A.UAAU..C
3300000052_007306/713-755                     G.AU.U.AUCGAAGGAUACGA..........CCUGAAU.UC.A.UAAU..C
NZ_JNCP01000052.1/79268-79310                 G.AU.U.AUCGAAGGAUACGA..........CCUGAAU.UC.A.UAAU..C
JGI12272J11983_1656627/104-62                 G.AU.U.AUCGAAGGAUACGA..........CCUGAAU.UC.A.UAAU..C
KGI_S2_ANT04_2345m_c1000254/19083-19041       G.AU.U.AUCGAAGGAUAUGA..........CCUGAAU.UC.A.UAAU..C
JGI25908J49247_10003866/1771-1813             G.AU.U.AUCGAAGGAUAUGA..........CCUGAAU.UC.A.UAAU..C
JGI12421J11937_10089621/766-724               G.AU.U.AUCGAAGGAUAUGA..........CCUGAAU.UC.A.UAAU..C
JGI25912J50252_10007817/2296-2254             G.AU.U.AUCGAAGGAUAUGA..........CCUGAAU.UC.A.UAAU..C
NZ_JRWC01000005.1/680844-680802               G.AU.U.AUCGAAGGAUAUGA..........CCUGAAU.UC.A.UAAU..C
ARMCC_Contig_363473/473-515                   G.AU.U.AUCGAAGGAUAUGA..........CCUGAAU.UC.A.UAAU..C
JGI20153J14295_10238628/268-310               G.AU.U.AUCGAAGGAUAUGA..........CCUGAAU.UC.A.UAAU..C
JGI25907J50239_1282084/32-74                  G.AU.U.AUCGAAGGAUAUGA..........CCUGAAU.UC.A.UAAU..C
NZ_AUDO01000001.1/396813-396771               G.AU.U.AUCGAAGGAUAUGA..........CCUGAAU.UC.A.UAAU..C
KGI_S1_ANT01_95m_c10061422/544-586            G.AU.U.AUCGAAGGAUAUGA..........CCUGAAU.UC.A.UAAU..C
JGI24770J26754_10196236/572-614               G.AU.U.AUCGAAGGAUAUGA..........CCUGAAU.UC.A.UAAU..C
JGI25909J50240_1035901/911-869                G.AU.U.AUCGAAGGAUAUGA..........CCUGAAU.UC.A.UAAU..C
JGI25911J50253_10049044/118-160               G.AU.U.AUCGAAGGAUAUGA..........CCUGAAU.UC.A.UAAU..C
3300000052_115516/282-240                     G.AU.U.AUCGAAGGAUAUGA..........CCUGAAU.UC.A.UAAU..C
NZ_AHKF01000008.1/69789-69747                 G.AU.U.AUCGAAGGAUAUGA..........CCUGAAU.UC.A.UAAU..C
KGI_S1_ANT01_95m_c10048862/770-812            G.AU.U.AUCGAAGGAUAUGA..........CCUGAAU.UC.A.UAAU..C
JGI24770J26754_10143512/394-352               G.AU.U.AUCGAAGGAUAUGA..........CCUGAAU.UC.A.UAAU..C
MRS1b_contig_1810326/411-369                  G.AU.U.AUCGAAGGAUAUGA..........CCUGAAU.UC.A.UAAU..C
NZ_AJXL01000028.1/8777-8735                   G.AU.U.AUCGAAGGAUAUGA..........CCUGAAU.UC.A.UAAU..C
3300001605_10110064/1045-1087                 G.AU.U.AUCGAAGGAUUUGA..........CCUGAAU.UC.A.UAAU..C
JGI25910J50241_10439814/102-60                G.AU.U.AUCGAAGGAUUUGA..........CCUGAAU.UC.A.UAAU..C
MRS2a_Contig_10143/194-236                    G.AU.U.AUCGAAGGAUUUGA..........CCUGAAU.UC.A.UAAU..C
NZ_JASY01000008.1/165622-165580               G.AU.U.AUCGAAGGAUUUGA..........CCUGAAU.UC.A.UAAU..C
M3P_c10026069/470-512                         G.AU.U.AUCGAAGGAUUUGA..........CCUGAAU.UC.A.UAAU..C
Y607_1006252/157633-157675                    G.AU.U.AUCGAAGGAUUUGA..........CCUGAAU.UC.A.UAAU..C
AglaG_GDN60OX02GVF13/112-154                  G.AU.U.AUCGAAGGAUUUGA..........CCUGAAU.UC.A.UAAU..C
NZ_JXQR01000040.1/224224-224266               G.AU.U.AUCGAAGGAUUUGA..........CCUGAAU.UC.A.UAAU..C
SA_S1_NOR08_45m_c10825333/194-152             G.AU.U.AUCGAAGGAUUUGA..........CCUGAAU.UC.A.UAAU..C
PBR_1001305/1487-1445                         G.AU.U.AUCGAAGGAUUUGA..........CCUGAAU.UC.A.UAAU..C
JGI25908J49247_10195454/436-394               G.AU.U.AUCGAAGGAUUUGA..........CCUGAAU.UC.A.UAAU..C
JGI25914J50564_10084240/445-403               G.AU.U.AUCGAAGGAUUUGA..........CCUGAAU.UC.A.UAAU..C
NZ_KE384384.1/340469-340427                   G.AU.U.AUCGAAGGAUUUGA..........CCUGAAU.UC.A.UAAU..C
3300000053_265566/115-73                      G.AU.U.AUCGAAGGAUUUGA..........CCUGAAU.UC.A.UAAU..C
3300000558_10106130/1517-1559                 G.AU.U.AUCGAAGGAUUUGA..........CCUGAAU.UC.A.UAAU..C
JGI25912J50252_10474158/162-204               G.AU.U.AUCGAAGGAUUUGA..........CCUGAAU.UC.A.UAAU..C
LM15JUN2010E_c5792/283-241                    G.AU.U.AUCGAAGGAUUUGA..........CCUGAAU.UC.A.UAAU..C
BS_KBA_SWE12_21m_c10390926/240-198            G.AU.U.AUCGAAGGAUUUGA..........CCUGAAU.UC.A.UAAU..C
KGI_S1_ANT01_95m_c10748070/50-18              G.AU.U.AUUGAAGGAUAAGA..........CCUGAAU.UC.A.UAAU..C
BS_KBA_SWE21_205m_10011318/306-348            G.AU.U.AUUGAAGGAUAAGA..........CCUGAAU.UC.A.UAAU..C
BS_KBA_SWE02_21m_10026740/218-260             G.AU.U.AUUGAAGGAUAAGA..........CCUGAAU.UC.A.UAAU..C
BS_KBA_SWE12_21m_c10002755/5914-5872          G.AU.U.AUUGAAGGAUAAGA..........CCUGAAU.UC.A.UAAU..C
TB_FS06_10DRAFT_1022891/1909-1861             G.AU.U.AUCGAAGGAUAAUAACUAGA....CCUGAAU.UC.A.UAAU..C
TB_FS08_3DRAFT_1007294/1041-1089              G.AU.U.AUCGAAGGAUAAUAACUAGA....CCUGAAU.UC.A.UAAU..C
TB_FS06_10DRAFT_1003825/2918-2870             G.AU.U.AUCGAAGGAUAAUAACUAGA....CCUGAAU.UC.A.UAAU..C
TB_PC08_3_1003356/8254-8302                   G.AU.U.AUCGAAGGAUAAUAACUAGA....CCUGAAU.UC.A.UAAU..C
BS_KBA_SWE12_21m_c10074507/439-397            G.AU.U.AUCGAAGGAUCAGA..........CCUGAAU.UC.A.UAAU..C
NZ_AUDK01000020.1/17618-17576                 G.AU.U.AUCGAAGGAUAAGA..........CCUGAAU.UC.A.UAAU..C
TB_FS08_3DRAFT_1037856/82-40                  G.AU.U.AUCGAAGGAUAAGA..........CCUGAAU.UC.A.UAAU..C
JGI24770J26754_10248674/226-184               G.AU.U.AUCGAAGGAUAAGA..........CCUGAAU.UC.A.UAAU..C
JGI24770J26754_10101330/620-578               G.AU.U.AUCGAAGGAUAAGA..........CCUGAAU.UC.A.UAAU..C
JGI25908J49247_10434406/89-47                 G.AU.U.AUCGAAGGAUAAGA..........CCUGAAU.UC.A.UAAU..C
M3P_c10614138/93-134                          G.AU.U.AUCGAAGGAUAAGA..........CCUGAAU.UC.A.UAAU..C
NZ_LEKS01000003.1/349739-349697               G.AU.U.AUCGAAGGAUAAGA..........CCUGAAU.UC.A.UAAU..C
NZ_JPRM01000006.1/152624-152582               G.AU.U.AUCGAAGGAUAAGA..........CCUGAAU.UC.A.UAAU..C
TB_PC08_66_10110603/272-314                   G.AU.U.AUCGAAGGAUAAGA..........CCUGAAU.UC.A.UAAU..C
TB_GS09_5_10159295/73-115                     G.AU.U.AUCGAAGGAUAAGA..........CCUGAAU.UC.A.UAAU..C
PBR_1151212/8605-8563                         G.AU.U.AUCGAAGGAUAAGA..........CCUGAAU.UC.A.UAAU..C
NZ_JATV01000008.1/149522-149564               G.AU.U.AUCGAAGGAUAAGA..........CCUGAAU.UC.A.UAAU..C
NZ_JPRL01000001.1/1417992-1417950             G.AU.U.AUCGAAGGAUAAGA..........CCUGAAU.UC.A.UAAU..C
TB_FS08_3DRAFT_1132580/307-265                G.AU.U.AUCGAAGGAUAAGA..........CCUGAAU.UC.A.UAAU..C
JGI24770J26754_10259849/431-473               G.AU.U.AUCGAAGGAUAAGA..........CCUGAAU.UC.A.UAAU..C
JGI24770J26754_10222341/478-436               G.AU.U.AUCGAAGGAUAAGA..........CCUGAAU.UC.A.UAAU..C
NZ_JSYO01000007.1/99004-98962                 G.AU.U.AUCGAAGGAUAAGA..........CCUGAAU.UC.A.UAAU..C
LM20APR2010E_c11148/62-104                    G.AU.U.AUCGAAGGAUAAGA..........CCUGAAU.UC.A.UAAU..C
NZ_JARP01000003.1/95196-95238                 G.AU.U.AUCGAAGGAUAAGA..........CCUGAAU.UC.A.UAAU..C
NZ_JQJY01000005.1/476639-476597               G.AU.U.AUCGAAGGAUAAGA..........CCUGAAU.UC.A.UAAU..C
TB_PC08_66_10000572/14643-14685               G.AU.U.AUCGAAGGAUAAGA..........CCUGAAU.UC.A.UAAU..C
JGI12421J11937_10000073/8864-8906             G.AU.U.AUCGAAGGAUAAGA..........CCUGAAU.UC.A.UAAU..C
TB_GS09_5_10001765/16237-16284                G.AU.U.AUCGAAGGAUAAUACUAGA.....CCUGAAU.UC.A.UAAU..C
2236876009_117224/159-111                     G.AU.U.GUCGAAGGAUAAGAUUAAGA....CCUGAAU.UC.A.UAAU..C
JGI20151J14362_10046846/1758-1710             G.AU.U.GUCGAAGGAUAAGAUUAAGA....CCUGAAU.UC.A.UAAU..C
JGI20160J14292_10098055/386-338               G.AU.U.GUCGAAGGAUAAGAUUAAGA....CCUGAAU.UC.A.UAAU..C
KGI_S1_ANT01_95m_c10216591/168-209            G.AU.U.AUCGAAGGAUAAG...........CCUUAAU.UC.A.UGAU..C
NZ_AUCB01000005.1/135671-135630               G.AU.U.AUCGAAGGAUAAG...........CCUUAAU.UC.A.UGAU..C
CENR01072972.1/678-719                        G.AU.U.AUCGAAGGAUAAG...........CCUUAAU.UC.A.UGAU..C
NZ_AUKX01000021.1/84226-84267                 G.AU.U.AUCGAAGGAUAAG...........CCUUAAU.UC.A.UGAU..C
JGI24025J20009_10444090/195-232               G.AU.U.AUCGAAGGAUAAG...........CCUUAAU.UC.A.UGAU..C
JGI24724J26744_10000005/153007-153048         G.AU.U.AUCGAAGGAUAAG...........CCUUAAU.UC.A.UGAU..C
NCBI_READ_1112308291129/600-641               G.AU.U.AUCGAAGGAUUAG...........CCUUAAU.UC.A.UGAU..C
SA_S1_NOR05_45m_c10047360/956-915             G.AU.U.AUCGAAGGACUAG...........CCUUAAU.UC.A.UAAU..C
SRS011255_Baylor_scaffold_31377/4549-4508     G.AU.U.AUCGAAGGACAAG...........CCUUAAU.UC.A.UAAU..C
SRS014578_C2475820/446-487                    G.AU.U.AUCGAAGGACAAG...........CCUUAAU.UC.A.UAAU..C
SRS023841_Baylor_scaffold_6234/80-39          G.AU.U.AUCGAAGGACAAG...........CCUUAAU.UC.A.UAAU..C
SRS011126_Baylor_scaffold_35350/407-448       G.AU.U.AUCGAAGGACAAG...........CCUUAAU.UC.A.UAAU..C
SRS023841_Baylor_scaffold_1278/2872-2913      G.AU.U.AUCGAAGGACAAG...........CCUUAAU.UC.A.UAAU..C
KGI_S2_ANT04_2345m_c1182776/183-224           G.AU.U.AUCGAAGGACAAG...........CCUUAAU.UC.A.UAAU..C
SRS015064_WUGC_scaffold_6319/214-173          G.AU.U.AUCGAAGGACAAG...........CCUUAAU.UC.A.UAAU..C
SRS015899_WUGC_scaffold_15247/600-641         G.AU.U.AUCGAAGGACAAG...........CCUUAAU.UC.A.UAAU..C
SRS043755_WUGC_scaffold_16606/81-40           G.AU.U.AUCGAAGGACAAG...........CCUUAAU.UC.A.UAAU..C
SRS053917_LANL_scaffold_21451/613-572         G.AU.U.AUCGAAGGACAAG...........CCUUAAU.UC.A.UAAU..C
NCBI_READ_1112493645660/765-724               G.AU.U.AUCGAAGGAUUAG...........CGUUAAU.UC.A.UAAU..C
JGI11881J13070_1024505/310-258                G.AU.U.AUCGAAGGAUUAUAUUUUCAAAGACCUUAAU.UC.A.UAAU..C
NCBI_READ_1112493894880/314-273               G.AU.U.AUCGAAGGAUUAG...........CCUUAAU.UC.A.UAAU..C
2236876002_134331/288-329                     G.AU.U.AUCGAAGGAUUAG...........CCUUAAU.UC.A.UAAU..C
KGI_S1_ANT01_95m_c10003318/5674-5715          G.AU.U.AUCGAAGGAUUAG...........CCUUAAU.UC.A.UAAU..C
TDF_OR_ARG04_113m_c1009262/1093-1134          G.AU.U.AUCGAAGGAUUAG...........CCUUAAU.UC.A.UAAU..C
BS_KBA_SWE12_21m_c10441963/48-17              G.AU.U.AUCGAAGGAUUAG...........CCUUAAU.UC.A.UAAU..C
SA_S1_NOR05_45m_c10029776/910-951             G.AU.U.AUCGAAGGAUUAG...........CCUUAAU.UC.A.UAAU..C
SI60aug11_100m_c1001696/199-240               G.AU.U.AUCGAAGGAUUAG...........CCUUAAU.UC.A.UAAU..C
BS_KBA_SWE02_21m_10007670/3008-2967           G.AU.U.AUCGAAGGAUUAG...........CCUUAAU.UC.A.UAAU..C
CESL01223066.1/581-540                        G.AU.U.AUCGAAGGAUUAG...........CCUUAAU.UC.A.UAAU..C
TFO_HY__Contig_1415/14727-14768               G.AU.U.AUCGAAGGAUUAG...........CCUUAAU.UC.A.UAAU..C
3300001605_10731583/414-455                   G.AU.U.AUCGAAGGAUUAG...........CCUUAAU.UC.A.UAAU..C
KVWG_1_1_1_newblercontig19647/110-151         G.AU.U.AUCGAAGGAUUAG...........CCUUAAU.UC.A.UAAU..C
JCVI_SCAF_1101668559196/977-935               G.AU.U.AUCGAAGGAUUAG...........CCUUAAUAUC.A.UAAU..C
NCBI_READ_1112494091561/60-101                G.AU.U.AUCGAAGGAUUAG...........CCUUAAU.UC.A.UAAU..C
NCBI_READ_1112532275014/690-649               G.AU.U.AUCGAAGGAUUAG...........CCUUAAU.UC.A.UAAU..C
NCBI_READ_1112777438177/394-353               G.AU.U.AUCGAAGGAUUAG...........CCUUAAU.UC.A.UAAU..C
DelMOSum2011_c10076159/881-922                G.AU.U.AUCGAAGGAUUAG...........CCUUAAU.UC.A.UAAU..C
TDF_OR_ARG04_113m_c1015903/887-846            G.AU.U.AUCGAAGGAUUAG...........CCUUAAU.UC.A.UAAU..C
BS_KBA_SWE12_21m_c10362886/6-47               G.AU.U.AUCGAAGGAUUAG...........CCUUAAU.UC.A.UAAU..C
SA_S1_NOR05_45m_c10001294/776-735             G.AU.U.AUCGAAGGAUUAG...........CCUUAAU.UC.A.UAAU..C
KGI_S1_ANT03_95m_c1044459/439-398             G.AU.U.AUCGAAGGAUUAG...........CCUUAAU.UC.A.UAAU..C
JGI20154J14316_10006580/6557-6598             G.AU.U.AUCGAAGGAUUAG...........CCUUAAU.UC.A.UAAU..C
CESI01170757.1/255-296                        G.AU.U.AUCGAAGGAUUAG...........CCUUAAU.UC.A.UAAU..C
3300001592_11040489/52-93                     G.AU.U.AUCGAAGGAUUAG...........CCUUAAU.UC.A.UAAU..C
JGI25321J39296_1043397/52-93                  G.AU.U.AUCGAAGGAUUAG...........CCUUAAU.UC.A.UAAU..C
NZ_CH724148.1/107482-107441                   G.AU.U.AUCGAAGGAUUAG...........CCUUAAU.UC.A.UAAU..C
NCBI_READ_1112494062227/199-158               G.AU.U.AUCGAAGGAUUAG...........CCUUAAU.UC.A.UAAU..C
NCBI_READ_1112493702487/839-798               G.AU.U.AUCGAAGGAUUAG...........CCUUAAU.UC.A.UAAU..C
NCBI_READ_1112290461315/55-96                 G.AU.U.AUCGAAGGAUUAG...........CCUUAAU.UC.A.UAAU..C
DelMOSum2010_c10003497/7046-7087              G.AU.U.AUCGAAGGAUUAG...........CCUUAAU.UC.A.UAAU..C
SA_S2_NOR13_50m_c1014240/48-17                G.AU.U.AUCGAAGGAUUAG...........CCUUAAU.UC.A.UAAU..C
BS_KBA_SWE12_21m_c10004498/3174-3133          G.AU.U.AUCGAAGGAUUAG...........CCUUAAU.UC.A.UAAU..C
BS_KBA_SWE12_21m_c10128822/291-250            G.AU.U.AUCGAAGGAUUAG...........CCUUAAU.UC.A.UAAU..C
SA_S1_NOR08_45m_c10718266/33-74               G.AU.U.AUCGAAGGAUUAG...........CCUUAAU.UC.A.UAAU..C
JGI20154J14316_10014338/4356-4315             G.AU.U.AUCGAAGGAUUAG...........CCUUAAU.UC.A.UAAU..C
BS_KBA_SWE02_21m_10461828/81-122              G.AU.U.AUCGAAGGAUUAG...........CCUUAAU.UC.A.UAAU..C
CESU01046469.1/91-132                         G.AU.U.AUCGAAGGAUUAG...........CCUUAAU.UC.A.UAAU..C
3300001580_10549671/137-178                   G.AU.U.AUCGAAGGAUUAG...........CCUUAAU.UC.A.UAAU..C
JGI24724J26744_10022788/166-125               G.AU.U.AUCGAAGGAUUAG...........CCUUAAU.UC.A.UAAU..C
NZ_JH651379.1/2626446-2626405                 G.AU.U.AUCGAAGGAUUAG...........CCUUAAU.UC.A.UAAU..C
NCBI_READ_1112493915188/912-874               G.AU.U.AUCGAAG.AUUAG............CUUAAU.UC.A.UA.U..C
NCBI_READ_1112290401224/25-66                 G.AU.U.AUCGAAGGAUUAG...........CCUUAAU.UC.A.UAAU..C
NCBI_READ_1112493792322/649-690               G.AU.U.AUCGAAGGAUUAG...........CCUUAAU.UC.A.UAAU..C
AMQJ01014928.1/561-602                        G.AU.U.AUCGAAGGAUUAG...........CCUUAAU.UC.A.UAAU..C
SA_S2_NOR13_50m_c1000098/13594-13635          G.AU.U.AUCGAAGGAUUAG...........CCUUAAU.UC.A.UAAU..C
BS_KBA_SWE12_21m_c10395815/39-8               G.AU.U.AUCGAAGGAUUAG...........CCUUAAU.UC.A.UAAU..C
BS_KBA_SWE12_21m_c10510804/111-152            G.AU.U.AUCGAAGGAUUAG...........CCUUAAU.UC.A.UAAU..C
SA_S2_NOR15_50m_c10003768/582-541             G.AU.U.AUCGAAGGAUUAG...........CCUUAAU.UC.A.UAAU..C
SI34jun09_10m_1017310/995-1036                G.AU.U.AUCGAAGGAUUAG...........CCUUAAU.UC.A.UAAU..C
CEQS01147054.1/337-296                        G.AU.U.AUCGAAGGAUUAG...........CCUUAAU.UC.A.UAAU..C
3300000558_10037104/1932-1891                 G.AU.U.AUCGAAGGAUUAG...........CCUUAAU.UC.A.UAAU..C
JGI24025J20009_10008494/2996-3037             G.AU.U.AUCGAAGGAUUAG...........CCUUAAU.UC.A.UAAU..C
JGI25321J50212_10028228/778-819               G.AU.U.AUCGAAGGAUUAG...........CCUUAAU.UC.A.UAAU..C
NCBI_READ_1112493671175/717-758               G.AU.U.AUCGAAGGAUUAG...........CCUUAAU.UC.A.UAAU..C
NCBI_READ_1112493447629/601-560               G.AU.U.AUCGAAGGAUUAG...........CCUUAAU.UC.A.UAAU..C
SA_S1_NOR08_45m_c10473502/160-200             G.AU.U.AUCGAAGGAAUG............CCUUAAU.UC.A.UAAU..C
SA_S2_NOR15_50m_c10652927/82-42               G.AU.U.AUCGAAGGAAUG............CCUUAAU.UC.A.UAAU..C
SA_S1_NOR05_45m_c10011813/2157-2197           G.AU.U.AUCGAAGGAAUG............CCUUAAU.UC.A.UAAU..C
TB_PC08_66_10003287/3261-3221                 G.AU.U.AUCGAAGGAAUG............CCUUAAU.UC.A.UAAU..C
LGVC01026408.1/246-206                        G.AU.U.AUCGAAGGAAUG............CCUUAAU.UC.A.UAAU..C
LGVF01085840.1/3439-3479                      G.AU.U.AUCGAAGGAAUG............CCUUAAU.UC.A.UAAU..C
JGI24023J19991_10058338/371-411               G.AU.U.AUCGAAGGAAUG............CCUUAAU.UC.A.UAAU..C
NZ_CDOI01000154.1/49748-49788                 G.AU.U.AUCGAAGGAAUG............CCUUAAU.UC.A.UAAU..C
TDF_OR_ARG04_113m_c1311978/76-116             G.AU.U.AUCGAAGGAAUG............CCUUAAU.UC.A.UAAU..C
SA_S1_NOR08_45m_c10021922/775-735             G.AU.U.AUCGAAGGAAUG............CCUUAAU.UC.A.UAAU..C
SA_S2_NOR15_50m_c10674918/250-284             G.AU.U.AUCGAAGGAAUG............CCUUAAU.UC.A.UAAU..C
JGI24024J18818_10005433/2993-2953             G.AU.U.AUCGAAGGAAUG............CCUUAAU.UC.A.UAAU..C
LGVD01055874.1/4328-4368                      G.AU.U.AUCGAAGGAAUG............CCUUAAU.UC.A.UAAU..C
JGI26437J51864_10085571/322-362               G.AU.U.AUCGAAGGAAUG............CCUUAAU.UC.A.UAAU..C
BS_KBA_SWE12_21m_c10012235/428-388            G.AU.U.AUCGAAGGAAUG............CCUUAAU.UC.A.UAAU..C
BS_KBA_SWE12_21m_c10357750/138-178            G.AU.U.AUCGAAGGAAUG............CCUUAAU.UC.A.UAAU..C
SA_S1_NOR08_45m_c10216310/259-299             G.AU.U.AUCGAAGGAAUG............CCUUAAU.UC.A.UAAU..C
TDF_MC_ARG02_113m_c1073765/140-180            G.AU.U.AUCGAAGGAAUG............CCUUAAU.UC.A.UAAU..C
KGI_S1_ANT01_95m_c10034647/846-886            G.AU.U.AUCGAAGGAAUG............CCUUAAU.UC.A.UAAU..C
JGI24024J18818_10127678/133-93                G.AU.U.AUCGAAGGAAUG............CCUUAAU.UC.A.UAAU..C
LGVD01081681.1/710-670                        G.AU.U.AUCGAAGGAAUG............CCUUAAU.UC.A.UAAU..C
JGI24023J19991_10002979/2498-2458             G.AU.U.AUCGAAGGAAUG............CCUUAAU.UC.A.UAAU..C
NZ_CDOF01000060.1/6612-6572                   G.AU.U.AUCGAAGGAAUG............CCUUAAU.UC.A.UAAU..C
NZ_CDOE01000064.1/15288-15328                 G.AU.U.AUCGAAGGAAUG............CCUUAAU.UC.A.UAAU..C
TDF_MC_ARG01_113m_c1021061/112-152            G.AU.U.AUCGAAGGAAUG............CCUUAAU.UC.A.UAAU..C
SA_S2_NOR15_50m_c10115366/840-800             G.AU.U.AUCGAAGGAAUG............CCUUAAU.UC.A.UAAU..C
SA_S2_NOR13_50m_c1004409/1238-1278            G.AU.U.AUCGAAGGAAUG............CCUUAAU.UC.A.UAAU..C
JGI24024J18818_10558133/216-176               G.AU.U.AUCGAAGGAAUG............CCUUAAU.UC.A.UAAU..C
LGVF01258235.1/471-511                        G.AU.U.AUCGAAGGAAUG............CCUUAAU.UC.A.UAAU..C
TDF_MC_ARG01_113m_c1001894/1149-1109          G.AU.U.AUCGAAGGAAUG............CCUUAAU.UC.A.UAAU..C
NZ_JSWG01000012.1/78120-78072                 G.UU.U.AUCGAAGGAUAAGAUUAAGA....CCUUAAU.UC.A.UAAA..C
BS_KBA_SWE12_21m_c10006531/2159-2207          G.UU.U.AUCGAAGGAUAAGAUUAAGA....CCUUAAU.UC.A.UAAA..C
BS_KBA_SWE02_21m_10206790/72-120              G.UU.U.AUCGAAGGAUAAGAUUAAGA....CCUUAAU.UC.A.UAAA..C
NZ_AUHD01000007.1/277770-277818               G.UU.U.AUCGAAGGAUAAGAUUAAGA....CCUUAAU.UC.A.UAAA..C
BS_KBA_SWE12_21m_c10002655/2863-2815          G.UU.U.AUCGAAGGAUAAGAUUAAGA....CCUUAAU.UC.A.UAAA..C
NZ_JXJP01000002.1/289435-289483               G.UU.U.AUCGAAGGAUAAGAUUAAGA....CCUUAAU.UC.A.UAAA..C
TDF_OR_ARG04_113m_c1048254/325-373            G.UU.U.AUCGAAGGAUAAGAUUAAGA....CCUUAAU.UC.A.UAAA..C
SA_S1_NOR08_45m_c10228226/189-237             G.UU.U.AUCGAAGGAUAAGAUUAAGA....CCUUAAU.UC.A.UAAA..C
3300001592_10000538/31145-31097               G.UU.U.AUCGAAGGAUAAGAUUAAGA....CCUUAAU.UC.A.UAAA..C
BS_KBA_SWE21_205m_10078219/596-644            G.UU.U.AUCGAAGGAUAAGAUUAAGA....CCUUAAU.UC.A.UAAA..C
KGI_S1_ANT02_95m_c10197724/147-195            G.UU.U.GUCGAAGGAUAAGAUUAAGA....CCUUAAU.UC.A.UAAA..C
JGI24723J26617_10003269/213-261               G.UU.U.GUCGAAGGAUAAGAUUAAGA....CCUUAAU.UC.A.UAAA..C
JGI24724J26744_10230191/344-296               G.UU.U.GUCGAAGGAUAAGAUUAAGA....CCUUAAU.UC.A.UAAA..C
KGI_S2_ANT04_2345m_c1317179/230-182           G.UU.U.GUCGAAGGAUAAGAUUAAGA....CCUUAAU.UC.A.UAAA..C
JCVI_SCAF_1096628386002/1571-1525             U.GU.U.AUAGAAGGAUUAGUUAGA......CCUUAAU.UC.A.UAAC..A
LPaug08P2610m_c1098718/109-157                U.GC.U.AUCGAAGGAUUAAUUAGA......CCUUAAU.UC.A.UAGCUUA
DelMOSum2010_c10000647/14055-14007            U.GC.U.AUCGAAGGAUUAAUUAGA......CCUUAAU.UC.A.UAGCUUA
KGI_S1_ANT01_95m_c10031960/223-266            CGGU.U.AUCGAAGGAGAAAG..........CCUUAAU.UC.A.UAAC..G
2236876010_0182615/474-428                    G.GU.U.AUCGAAGGUAUAAUUUGA......CCUUAAU.UC.A.UAAU..U
JCVI_SCAF_1096626851900/1510-1551             U.UU.U.GUCGAAGGAGAGA...........CCUUAAU.UC.A.CAAA..A
JGI20156J14371_10002853/815-774               U.UU.U.GUCGAAGGAGAGA...........CCUUAAU.UC.A.CAAA..A
JCVI_SCAF_1096627961966/1328-1370             U.UU.U.GUCGAAGGAUAGA...........CCUUAAU.UC.A.CAAA.UA
JCVI_READ_1103242618048/562-520               U.UU.U.GUCGAAGGAUAGA...........CCUUAAU.UC.A.CAAA.UA
CEWO01110425.1/727-768                        U.UU.U.GUCGAAGGACAGA...........CCUUAAU.UC.A.CAAA..A
CESJ01017871.1/773-804                        U.UU.U.GUCGAAGGACAGA...........CCUUAAU.UC.A.CAAA..A
CESU01012824.1/1083-1124                      U.UU.U.GUCGAAGGACAGA...........CCUUAAU.UC.A.CAAA..A
CESE01007018.1/3023-2982                      U.UU.U.GUCGAAGGACAGA...........CCUUAAU.UC.A.CAAA..A
CESF01014444.1/686-717                        U.UU.U.GUCGAAGGACAGA...........CCUUAAU.UC.A.CAAA..A
LPjun09P1210m_c1061424/156-115                U.UU.U.GUCGAAGGACAGA...........CCUUAAU.UC.A.CAAA..A
SI34jun09_10m_1065651/164-205                 U.UU.U.GUCGAAGGACAGA...........CCUUAAU.UC.A.CAAA..A
DelMOSum2010_c10031049/744-785                U.UU.U.GUCGAAGGACAGA...........CCUUAAU.UC.A.CAAA..A
JGI20152J14361_10004992/6162-6203             U.UU.U.GUCGAAGGACAGA...........CCUUAAU.UC.A.CAAA..A
JCVI_SCAF_1096626908974/951-910               U.UU.U.GUCGAAGGACAGA...........CCUUAAU.UC.A.CAAA..A
2236876010_0124125/466-497                    U.UU.U.GUCGAAGGACAGA...........CCUUAAU.UC.A.CAAA..A
JCVI_SCAF_1096627300879/885-844               U.UU.U.GUCGAAGGACAGA...........CCUUAAU.UC.A.CAAA..A
DelMOWin2010_c10056093/56-21                  U.UU.U.GUCGAAGGACAGA...........CCUUAAU.UC.A.CAAA..A
DelMOSum2010_c10171752/62-103                 U.UU.U.GUCGAAGGACAGA...........CCUUAAU.UC.A.CAAA..A
DelMOSum2011_c10049863/1275-1234              U.UU.U.GUCGAAGGACAGA...........CCUUAAU.UC.A.CAAA..A
SI47jul10_100m_c1000543/1464-1423             U.UU.U.GUCGAAGGACAGA...........CCUUAAU.UC.A.CAAA..A
SI36aug09_120m_1267228/135-176                U.UU.U.GUCGAAGGACAGA...........CCUUAAU.UC.A.CAAA..A
JGI20156J14371_10141859/313-354               U.UU.U.GUCGAAGGACAGA...........CCUUAAU.UC.A.CAAA..A
CENT01045813.1/316-275                        U.UU.U.GUCGAAGGACAGA...........CCUUAAU.UC.A.CAAA..A
CESI01020841.1/455-496                        U.UU.U.GUCGAAGGACAGA...........CCUUAAU.UC.A.CAAA..A
CERW01035365.1/573-614                        U.UU.U.GUCGAAGGACAGA...........CCUUAAU.UC.A.CAAA..A
CESE01023512.1/2167-2126                      U.UU.U.GUCGAAGGACAGA...........CCUUAAU.UC.A.CAAA..A
CESI01115170.1/394-435                        U.UU.U.GUCGAAGGACAGA...........CCUUAAU.UC.A.CAAA..A
CESM01447978.1/644-603                        U.UU.U.GUCGAAGGACAGA...........CCUUAAU.UC.A.CAAA..A
CESI01285347.1/647-606                        U.UU.U.GUCGAAGGACAGA...........CCUUAAU.UC.A.CAAA..A
CESJ01035100.1/13520-13561                    U.UU.U.GUCGAAGGACAGA...........CCUUAAU.UC.A.CAAA..A
CESI01140995.1/648-607                        U.UU.U.GUCGAAGGACAGA...........CCUUAAU.UC.A.CAAA..A
CESL01085606.1/7356-7397                      U.UU.U.GUCGAAGGACAGA...........CCUUAAU.UC.A.CAAA..A
CETY01336660.1/667-626                        U.UU.U.GUCGAAGGACAGA...........CCUUAAU.UC.A.CAAA..A
CERW01115847.1/343-302                        U.UU.U.GUCGAAGGACAGA...........CCUUAAU.UC.A.CAAA..A
JCVI_SCAF_1096627085079/1100-1141             U.UU.U.GUCGAAGGACAGA...........CCUUAAU.UC.A.CAAA..A
2236876007_0120103/371-330                    U.UU.U.GUCGAAGGACAGA...........CCUUAAU.UC.A.CAAA..A
DelMOWin2010_c10054074/28-69                  U.UU.U.GUCGAAGGACAGA...........CCUUAAU.UC.A.CAAA..A
2236876010_0562604/92-51                      U.UU.U.GUCGAAGGACAGA...........CCUUAAU.UC.A.CAAA..A
DelMOSum2010_c10187590/554-513                U.UU.U.GUCGAAGGACAGA...........CCUUAAU.UC.A.CAAA..A
CEOP01438579.1/571-612                        U.UU.U.GUCGAAGGACAGA...........CCUUAAU.UC.A.CAAA..A
CESI01092574.1/661-620                        U.UU.U.GUCGAAGGACAGA...........CCUUAAU.UC.A.CAAA..A
JCVI_SCAF_1096628391443/527-568               G.UU.U.GACGAAGGAUAGA...........CCUUAAU.UC.U.CAUU..C
CEOK01218656.1/103-144                        G.UU.U.GACGAAGGAUAGA...........CCUUAAU.UC.U.CAUU..C
CETE01044921.1/657-616                        G.UU.U.GACGAAGGAUAGA...........CCUUAAU.UC.U.CAUU..C
CEUF01269544.1/331-372                        G.UU.U.GACGAAGGAUAGA...........CCUUAAU.UC.U.CAUU..C
CENO01020607.1/670-629                        G.UU.U.GACGAAGGAUAGA...........CCUUAAU.UC.U.CAUU..C
CEVH01290424.1/399-358                        G.UU.U.GACGAAGGAUAGA...........CCUUAAU.UC.U.CAUU..C
CEWG01002875.1/131-172                        G.UU.U.GACGAAGGAUAGA...........CCUUAAU.UC.U.CAUU..C
CEPJ01070513.1/64-105                         G.UU.U.GACGAAGGAUAGA...........CCUUAAU.UC.U.CAUU..C
2236876001_043944/301-260                     G.UU.U.GACGAAGGAUAGA...........CCUUAAU.UC.U.CAUA..C
SA_S2_NOR13_50m_c1052491/136-87               G.AA.A.ACCAAAGGAUAAGCAUAAGA....CCUUAAU.UUGG.UAUU..C
LPaug09P1610m_c1023406/657-699                C.GC.U.GGCGAAGGAUUGA...........CCUUAAU.UC.C.CAGC.AC
CENJ01019829.1/355-313                        C.GC.U.GGCGAAGGAUUGA...........CCUUAAU.UC.C.CAGC.AC
CESW01149347.1/2171-2129                      C.GC.U.GGCGAAGGAUUGA...........CCUUAAU.UC.C.CAGC.AC
JCVI_SCAF_1096627389932/1334-1376             C.GC.U.GGCGAAGGAUUGA...........CCUUAAU.UC.C.CAGC.AC
P_1C_Liq_3_UnCty_1071622/198-240              C.GC.U.GGCGAAGGAGGAUG..........CCUUAAU.UC.C.CAGU..G
P_2C_Liq_1_UnCty_1012564/496-538              C.AU.U.GGCGAAGGAGUAUG..........CCUUAAU.UC.U.CAGU..G
#=GC SS_cons                                  <.<<.<.<<-<<<<<_...__..........>>>>---.->.>.>>>>..>
//
