# Supplementary material for: Discovery of 20 novel ribosomal leader candidates in bacteria and archaea
Source: BMC Microbiol. 2020 May 24;20:130. doi: 10.1186/s12866-020-01823-6 (PMC7247131; doi:10.1186/s12866-020-01823-6)
Supplement: Supplementary file 4 — Additional file 4. Archive of machine-readable alignments for all r-leader motifs that include only nucleotides within the predicted motifs, and do not include any metadata. The alignments are appropriate for tasks such as performing homology searches or re-analysis of our predicted secondary structures. The alignments are stored in Stockholm format. [file 12866_2020_1823_MOESM4_ESM.zip › sto-just-motif/S4-Fusobacteriales.sto]

# STOCKHOLM 1.0
#=GF ID S4-Fusobacteriales
#=GF ORIGINAL_MOTIF 763	9381	0	0	refseq	63	fuso	jeremy	s40_50S100O5Min3l300Zd301	cmfinder	ScwFFnfDBtl2Rwg	ethresh=0.1&nr=0&EVD=null3&cmfv=0.4&firstCmfv=0.4.0.28&currCmfv=0.4.0.29	end
4448820.3_Contig_4724/1508-1444            CUGUAAAGACAUG.CA.GAGCUGUAG.AGC.CUGUU.CUUAC..............A..AUAUUAA.............UGUAAGGCAU.GUC..GAAG.AAA
4444165.3.02425/1233-1174                  CUGUAAAGACAUG.CA.GAGCUGUAG.AGC.CUGUU.CUUAC.................AAAAY................GUAAGGCAU.GUC..GAAG..AA
4448815.3_Contig29902/527-468              CUGUAAAGACAUG.CA.GAGCUGUAG.AGC.CUGUU.CUUAC.................AAAAC................GUAAGGCAU.GUC..GAAG..AA
SRS064449_LANL_scaffold_2211/364-426       CUGUAAAGACAUG.GU.GAGUCGUAG.GAC.CAUC..UCCAU.................AAUUGCAGA............AUGGGACAU.GUC..GAUG..AA
SRS043239_WUGC_scaffold_38909/221-159      CUGUAAAGACAUG.GU.GAGUCGUAG.GAC.CAUC..UCCAU.................AAUUGCAGA............AUGGGACAU.GUC..GAUG..AA
SRS024318_LANL_scaffold_10757/103-41       CUGUAAAGACAUG.GU.GAGUCGUAG.GAC.CAUC..UCCAU.................AAUUGCAGA............AUGGGACAU.GUC..GAUG..AA
LWFCAn_GLO1YSU01C2O9I/165-222              UUGUAAAGGUAUA.UUUA.GCCGUAAGGGC.UUGUA.CUUC..................AAAA..................GAAGGUAU.ACC..GAGG..AA
SRS019124_C1397861/326-392                 UUGUAAAGAUAUG.UU.GAGUUGUAG.GACUCUAA..CUUUA..............CUAAAUGUU............UAGAAAAGGCAU.AUU..GAAG..AA
SRS013506_C1110483/685-618                 UUGUAAAGAUAUG.UU.GAGUUGUAG.GACUCUAA..CUUUA..............CUAAAAUGUU...........UAGAAAAGGCAU.AUU..GAAG..AA
CAM_READ_0099908967/481-418                UGUUAAAGAUAUGUUUUG.GCUGUAG.GGU.CUAUU.CUUAG..............G..GAAA................CCUAAGGCAU.AUC..GAGGGAAA
CAM_READ_0100166989/129-189                CUGUAAAGAUAUG.UUUG.GCUGUAG.GGU.CUAUU.CUUAG..............G..GAAA................CCUGAGGCAU.AUC..GAGG..AA
CAM_READ_0099986119/478-417                CUGUAAAGAUAUG.UUUGGUCUGUAG.GG.UCUAUU.CUUAG..............G..GAAA................CCUAAGGCAU.AUC..GAGG..AA
CAM_READ_0099775883/476-416                CUGUAAAGAUAUG.UUUG.GCUGUAG.GGU.CUAUU.CUUAG..............G..GAAA................CCUAAGGCAU.AUC..GAGG..AA
CAM_READ_0100128399/372-312                CUGUAAAGAUAUG.UUUG.GCUGUAG.GGU.CUAUU.CUUAG..............G..GAAA................CCUAAGGCAU.AUC..GAGG..AA
CAM_READ_0100169721/35-95                  CUGUAAAGAUAUG.UUUG.GCUGUAG.GGU.CUAUU.CUUAG..............G..GAAA................CCUAAGGCAU.AUC..GAGG..AA
4444164.3.01074/805-865                    CUGUAAAGAUAUG.UUUG.GCUGUAG.GGU.CUAUU.CUUAG..............G..GAAA................CCUAAGGCAU.AUC..GAGG..AA
NZ_JHXW01000013.1/27498-27558              CUGUAAAGAUAUGUGU.G.GCUGUAG.GGC.CUUUU.CUUAG..............G..UUAU................UCUAAGGCAU.AUC..GAGG..AA
CAM_READ_0099877645/39-98                  CUGUAAAGACAUG.CA.GAGCUGUAG.AGC.CUGUU.CUUAC.................AUAAA................GUAAGGCAU.GUC..GAAG..AA
4444164.3.51166/542-602                    CUGUAAAGACAUG.CA.GAGCUGUAG.AGC.CUGUU.CUUAC..............A..AAAA................UGUAAGGCAU.GUC..GAAG..AA
CAM_READ_0099837051/423-363                CUGUAAAGACAUG.CA.GAGCUGUAG.AGC.CUGUU.CUUAC..............A..AAAA................UGUAAGGCAU.GUC..GAAG..AA
SRS023604_Baylor_scaffold_1939/279-366     UUGUAAAGAUAUG.UUUA.GCUGUAG.GGC.UUGUU.CUUAU..............CA.AUAAAAUUAUG........UGGUAAGGCAU.AUU..GAUG..AA
SRS011111_C480900/8-95                     UUGUAAAGAUAUG.UUUA.GCUGUAG.GGC.UUGUU.CUUAU..............CA.AUAAAAUUAUG........UGGUAAGGCAU.AUU..GAUG..AA
SRS023604_Baylor_scaffold_1904/280-370     UUGUAAAGAUAUG.UUUG.GCCGUAG.AGC.UUAUU.CUUAU.................CGCUGAUUAUUUAAGGUA...AUAAGGCAU.AUU..GAAG..AA
SRS011111_Baylor_scaffold_6158/13925-14015 UUGUAAAGAUAUG.UUUG.GCCGUAG.AGC.UUAUU.CUUAU.................CGCUGAUUAUUUAAGGUA...AUAAGGCAU.AUU..GAAG..AA
NC_013517.1/4215417-4215353                UUGUAAAGGUAUG.UUGG.GCUGUAG.AGC.UUAUU.CUUAU..............GU.UUUAUC.............ACAUAAGGCAU.AUU..GAUG..AA
NC_013515.1/399617-399698                  UUGUAAAAAUAUG.UUUA.GCUGUAG.AGC.UUGUA.CUUUA..............U..GUUUGG..............GUAAAGGCAU.AUU..GAUG..AA
SRS016319_C3906942/367-278                 UUGUAAAAGUAUG.UUUG.GCUGUAG.AGC.UUAUU.CCUUA..............UA.AAACUUA............UGUAAGGGCAU.AUU..GAAG..AA
SRS015762_C3360097/103-192                 UUGUAAAAGUAUG.UUUG.GCUGUAG.AGC.UUAUU.CCUUA..............UA.AAACUUA............UGUAAGGGCAU.AUU..GAAG..AA
SRS016569_C2417077/376-287                 UUGUAAAAGUAUG.UUUG.GCUGUAG.AGC.UUAUU.CCUUA..............UA.AAACUUA............UGUAAGGGCAU.AUU..GAAG..AA
SRS017076_C2662400/122-211                 UUGUAAAAGUAUG.UUUG.GCUGUAG.AGC.UUAUU.CCUUA..............UA.AAACUUA............UGUAAGGGCAU.AUU..GAAG..AA
Buccal_mucosa_LANL_scaffold_69102/103-192  UUGUAAAAGUAUG.UUUG.GCUGUAG.AGC.UUAUU.CCUUA..............UA.AAACUUA............UGUAAGGGCAU.AUU..GAAG..AA
SRS064774_LANL_scaffold_7571/671-582       UUGUAAAAGUAUG.UUUG.GCUGUAG.AGC.UUAUU.CCUUA..............UA.AAACUUA............UGUAAGGGCAU.AUU..GAAG..AA
SRS015899_WUGC_scaffold_4042/330-246       UUGUAAAGAUAUGUU.UG.GCUGUAG.GGC.UUAUU.CCUUA..............UGUUUUUU.............AUGUAAGGGCAU.AUU..GAAG..AA
SRS019389_C2168600/376-311                 UUGUAAAGGUAUGUU.UG.GCUGUAG.AGC.UUAUU.CCUUA..............UA.AAACUUA............UGUAAGGGCAU.AUU..GAAG..AA
SRS017808_Baylor_scaffold_37000/6883-6949  UUGUAAAGAUAUG.UUUG.GCUGUAG.GGC.UUAUU.CCUUA.................GGUUUUUUUAUG.........UAAGGGCAU.AUU..GAAG..AA
SRS022530_LANL_scaffold_52023/955-1052     UUGUAAAGAUAUG.UUUG.GCUGUAG.GGC.UUAUU.CCUUA.................GGUUUUUUUAUG.........UAAGGGCAU.AUU..GAAG..AA
SRS013164_Baylor_scaffold_58877/45-110     UUGUAAAGAUAUG.UUUG.GCUGUAG.GGC.UUAUU.CCUUA..............UAUUUUUU.............AUGUAAGGGCAU.AUU..GAAG..AA
SRS017209_Baylor_scaffold_57193/372-307    UUGUAAAGAUAUG.UUUG.GCUGUAG.GGC.UUAUU.CCUUA..............UAUUUUUU.............AUGUAAGGGCAU.AUU..GAAG..AA
SRS053603_LANL_scaffold_21307/669-604      UUGUAAAGAUAUG.UUUG.GCUGUAG.GGC.UUAUU.CCUUA..............UAUUUUUU.............AUGUAAGGGCAU.AUU..GAAG..AA
SRS019607_WUGC_scaffold_56406/626-561      UUGUAAAGAUAUG.UUUG.GCUGUAG.GGC.UUAUU.CCUUA..............UAUUUUUU.............AUGUAAGGGCAU.AUU..GAAG..AA
SRS013502_C2176709/644-579                 UUGUAAAGAUAUG.UUUG.GCUGUAG.GGC.UUAUU.CCUUA..............UAUUUUUU.............AUGUAAGGGCAU.AUU..GAAG..AA
SRS053917_LANL_scaffold_32361/1392-1457    UUGUAAAGAUAUG.UUUG.GCUGUAG.GGC.UUAUU.CCUUA..............UAUUUUUU.............AUGUAAGGGCAU.AUU..GAAG..AA
SRS011306_Baylor_scaffold_86858/43-108     UUGUAAAGAUAUG.UUUG.GCUGUAG.GGC.UUAUU.CCUUA..............UAUUUUUU.............AUGUAAGGGCAU.AUU..GAAG..AA
SRS023964_Baylor_scaffold_21763/794-729    UUGUAAAGAUAUG.UUUG.GCUGUAG.GGC.UUAUU.CCUUA..............UAUUUUUU.............AUGUAAGGGCAU.AUU..GAAG..AA
NZ_KI911785.1/2023857-2023791              UUGUAAAGAUAUG.UUUG.GCUGUAG.GGC.UUAUU.CCUUA..............UAUUUUAUU............AUGUGAGGGCAU.AUU..GAAG..AA
NZ_ADAD01000134.1/34253-34319              UUGUAAAGAUAUG.UUUG.GCUGUAG.GGC.UUAUU.CCUUA..............UAUUUUAUU............AUGUGAGGGCAU.AUU..GAAG..AA
SRS016043_C2119167/74-140                  UUGUAAAGAUAUG.UUUG.GCUGUAG.GGC.UUAUU.CCUUA..............UGUUUUUUU............AUGUAAGGGCAU.AUU..GAAG..AA
SRS022536_C4389246/210-144                 UUGUAAAGAUAUG.UUUG.GCUGUAG.GGC.UUAUU.CCUUA..............UGUUUUUUU............AUGUAAGGGCAU.AUU..GAAG..AA
SRS015057_WUGC_scaffold_17812/437-374      UUGUAAAAGUAUGUU.UA.GCUGUAG.AGC.UUAUU.CCUUA..............UAGCAU...............UUGUGAGGGCAU.AUU..GAAG..AA
SRS019894_C3767991/146-38                  UUGUAAAGGUAUG.UUUG.GCUGUAG.AGC.UUAUU.CCUUA..............UAUUGCAU.............AUGUGAGGGCAU.AUU..GAAG..AA
SRS017076_Baylor_scaffold_22004/540-432    UUGUAAAGGUAUG.UUUG.GCUGUAG.AGC.UUAUU.CCUUA..............UAUUGCAU.............AUGUGAGGGCAU.AUU..GAAG..AA
SRS017808_C3851216/631-523                 UUGUAAAGGUAUG.UUUG.GCUGUAG.AGC.UUAUU.CCUUA..............UAUUGCAU.............AUGUGAGGGCAU.AUU..GAAG..AA
SRS016740_Baylor_scaffold_63596/601-493    UUGUAAAGGUAUG.UUUG.GCUGUAG.AGC.UUAUU.CCUUA..............UAUUGCAU.............AUGUGAGGGCAU.AUU..GAAG..AA
SRS017209_Baylor_scaffold_58872/631-566    UUGUAAAGGUAUG.UUUG.GCUGUAG.AGC.UUAUU.CCUUA..............UAUUGUGU.............AUGUGAGGGCAU.AUU..GAAG..AA
SRS015209_WUGC_scaffold_55797/3195-3260    UUGUAAAGGUAUG.UUUG.GCUGUAG.AGC.UUAUU.CCUUA..............UAUUGUGU.............AUGUGAGGGCAU.AUU..GAAG..AA
SRS064329_LANL_scaffold_26192/540-475      UUGUAAAGGUAUG.UUUG.GCUGUAG.AGC.UUAUU.CCUUA..............UAUUGCGU.............AUGUGAGGGCAU.AUU..GAAG..AA
SRS016086_C2470362/190-255                 UUGUAAAGGUAUG.UUUG.GCUGUAG.AGC.UUAUU.CCUUA..............UAUUGCGU.............AUGUGAGGGCAU.AUU..GAAG..AA
SRS013705_Baylor_scaffold_86091/631-566    UUGUAAAGGUAUG.UUUG.GCUGUAG.AGC.UUAUU.CCUUA..............UAUUGCGU.............AUGUGAGGGCAU.AUU..GAAG..AA
SRS019219_WUGC_scaffold_52621/783-718      UUGUAAAGGUAUG.UUUG.GCUGUAG.AGC.UUAUU.CCUUA..............UAUUGCGU.............AUGUGAGGGCAU.AUU..GAAG..AA
SRS015893_WUGC_scaffold_14977/11585-11650  UUGUAAAGGUAUG.UUUG.GCUGUAG.AGC.UUAUU.CCUUA..............UAUUGCGU.............AUGUGAGGGCAU.AUU..GAAG..AA
SRS024138_Baylor_scaffold_8471/1547-1612   UUGUAAAGGUAUG.UUUG.GCUGUAG.GGC.UUAUU.CCUUA..............UAUUGCGU.............AUGUGAGGGCAU.AUU..GAAG..AA
SRS065278_LANL_scaffold_50816/540-475      UUGUAAAGGUAUG.UUUG.GCUGUAG.GGC.UUAUU.CCUUA..............UAUUGCGU.............AUGUGAGGGCAU.AUU..GAAG..AA
SRS019607_C2720344/602-667                 UUGUAAAGGUAUG.UUUG.GCUGUAG.GGC.UUAUU.CCUUA..............UAUUGCGU.............AUGUGAGGGCAU.AUU..GAAG..AA
SRS064423_LANL_scaffold_7006/793-728       UUGUAAAGGUAUG.UUUG.GCUGUAG.GGC.UUAUU.CCUUA..............UAUUGCGU.............AUGUGAGGGCAU.AUU..GAAG..AA
SRS050628_C1893763/408-473                 UUGUAAAGGUAUG.UUUG.GCUGUAG.GGC.UUAUU.CCUUA..............UAUUGCGU.............AUGUGAGGGCAU.AUU..GAAG..AA
SRS015278_WUGC_scaffold_6421/97-162        UUGUAAAGGUAUG.UUUG.GCUGUAG.AGC.UUAUU.CCUUA..............UAUUAUGU.............AUGUGAGGGCAU.AUU..GAAG..AA
SRS022083_Baylor_scaffold_19178/217-152    UUGUAAAGGUAUG.UUUA.GCUGUAG.AGC.UUAUU.CCUUA..............UAUUGUAU.............AUGUGAGGGCAU.AUU..GAAG..AA
SRS014690_C1889275/403-338                 UUGUAAAGGUAUG.UUUA.GCUGUAG.AGC.UUAUU.CCUUA..............UAUUGUAU.............AUGUGAGGGCAU.AUU..GAAG..AA
SRS017445_C3034105/35-100                  UUGUAAAGGUAUG.UUUA.GCUGUAG.AGC.UUAUU.CCUUA..............UAUUGUGU.............AUGUGAGGGCAU.AUU..GAAG..AA
SRS022536_LANL_scaffold_18564/468-403      UUGUAAAGGUAUG.UUUA.GCUGUAG.AGC.UUAUU.CCUUA..............UAUUGUGU.............AUGUGAGGGCAU.AUU..GAAG..AA
SRS013723_Baylor_scaffold_46255/46-111     UUGUAAAGGUAUG.UUUA.GCUGUAG.AGC.UUAUU.CCUUA..............UAUUGUGU.............AUGUGAGGGCAU.AUU..GAAG..AA
SRS016360_Baylor_scaffold_58948/577-512    UUGUAAAGGUAUG.UUUA.GCUGUAG.AGC.UUAUU.CCUUA..............UAUUGUGU.............AUGUGAGGGCAU.AUU..GAAG..AA
SRS014476_C3328552/91-156                  UUGUAAAGGUAUG.UUUA.GCUGUAG.AGC.UUAUU.CCUUA..............UAUUGUGU.............AUGUGAGGGCAU.AUU..GAAG..AA
SRS015470_C3307239/122-187                 UUGUAAAGGUAUG.UUUA.GCUGUAG.AGC.UUAUU.CCUUA..............UAUUGUGU.............AUGUGAGGGCAU.AUU..GAAG..AA
SRS053917_LANL_scaffold_85561/405-470      UUGUAAAGGUAUG.UUUA.GCUGUAG.AGC.UUAUU.CCUUA..............UAUUGUGU.............AUGUGAGGGCAU.AUU..GAAG..AA
SRS014578_WUGC_scaffold_46133/84-149       UUGUAAAGGUAUG.UUUA.GCUGUAG.AGC.UUAUU.CCUUA..............UAUUGUGU.............AUGUGAGGGCAU.AUU..GAAG..AA
SRS021477_Baylor_scaffold_2106/788-723     UUGUAAAGGUAUG.UUUA.GCUGUAG.AGC.UUAUU.CCUUA..............UAUUGUGU.............AUGUGAGGGCAU.AUU..GAAG..AA
SRS015044_WUGC_scaffold_24016/23-88        UUGUAAAGGUAUG.UUUA.GCUGUAG.GGC.UUAUU.CCUUA..............UAUUAUGU.............AUGUGAGGGCAU.AUU..GAAG..AA
SRS055378_LANL_scaffold_65216/150-215      UUGUAAAGGUAUG.UUUA.GCUGUAG.GGC.UUAUU.CCUUA..............UAUUAUGU.............AUGUGAGGGCAU.AUU..GAAG..AA
SRS052604_C1779911/369-304                 UUGUAAAGGUAUG.UUUA.GCUGUAG.GGC.UUAUU.CCUUA..............UAUUAUGU.............AUGUGAGGGCAU.AUU..GAAG..AA
NZ_KI271324.1/15601-15666                  UUGUAAAGGUAUG.UUUA.GCUGUAG.GGC.UUAUU.CCUUA..............UAUUGUAU.............AUGUGAGGGCAU.AUU..GAAG..AA
SRS016200_WUGC_scaffold_19120/324-259      UUGUAAAGGUAUG.UUUA.GCUGUAG.GGC.UUAUU.CCUUA..............UAUUGUAU.............AUGUGAGGGCAU.AUU..GAAG..AA
SRS049318_LANL_scaffold_31958/260-195      UUGUAAAGGUAUG.UUUA.GCUGUAG.GGC.UUAUU.CCUUA..............UAUUGUGU.............AUGUGAGGGCAU.AUU..GAAG..AA
SRS024447_LANL_scaffold_24021/353-418      UUGUAAAGGUAUG.UUUA.GCUGUAG.GGC.UUAUU.CCUUA..............UAUUGUGU.............AUGUGAGGGCAU.AUU..GAAG..AA
NZ_KB890273.1/105178-105113                UUGUAAAGGUAUG.UUUA.GCUGUAG.GGC.UUAUU.CCUUA..............UAUUGUGU.............AUGUGAGGGCAU.AUU..GAAG..AA
NC_013192.1/2131217-2131282                UUGUAAAGGUAUG.UUUA.GCUGUAG.GGC.UUAUU.CCUUA..............UAUUGUUU.............AUGUGAGGGCAU.AUU..GAAG..AA
SRS018591_WUGC_scaffold_43849/45065-45132  UUGUAAAGAUAUGUU.UG.GCUGUAG.GGC.UUAUU.CCUUA.................GGUUUUUUUUAUG........UAAGGGCAU.AUU..GAAG..AA
SRS063999_LANL_scaffold_22653/339-274      UUGUAAAGAUAUGUU.UG.GCUGUAG.GGC.UUAUU.CCUUA.................GGUUUUUUAUG..........UAAGGGCAU.AUU..GAAG..AA
SRS075404_LANL_scaffold_62603/150-85       UUGUAAAGAUAUGUU.UG.GCUGUAG.GGC.UUAUU.CCUUA.................GGUUUUUUAUG..........UAAGGGCAU.AUU..GAAG..AA
SRS023835_C3783904/527-462                 UUGUAAAGAUAUGUU.UG.GCUGUAG.GGC.UUAUU.CCUUA.................GGUUUUUUAUG..........UAAGGGCAU.AUU..GAAG..AA
SRS055378_LANL_scaffold_20064/467-401      UUGUAAAGAUAUGUU.UA.GCUGUAG.GGC.UUAUU.CCUUA..............UAUUUUUUU............GUGUAAGGGCAU.AUU..GAAG..AA
SRS016043_WUGC_scaffold_6899/458-524       UUGUAAAGAUAUGUU.UG.GCUGUAG.GGC.UUAUU.CCUUA..............UAUUUUUUU............GUGUAAGGGCAU.AUU..GAAG..AA
SRS013170_Baylor_scaffold_84939/535-469    UUGUAAAGAUAUGUU.UG.GCUGUAG.GGC.UUAUU.CCUUA..............UAUUUUUUU............GUGUAAGGGCAU.AUU..GAAG..AA
SRS023841_Baylor_scaffold_19242/7063-7129  UUGUAAAGAUAUGUU.UG.GCUGUAG.GGC.UUAUU.CCUUA..............UAUUUUUUU............GUGUAAGGGCAU.AUU..GAAG..AA
SRS014476_C3276433/262-196                 UUGUAAAGAUAUGUU.UG.GCUGUAG.GGC.UUAUU.CCUUA..............UAUUUUUUU............GUGUAAGGGCAU.AUU..GAAG..AA
SRS013723_Baylor_scaffold_66969/1803-1869  UUGUAAAGAUAUGUU.UG.GCUGUAG.GGC.UUAUU.CCUUA..............UAUUUUUUU............GUGUAAGGGCAU.AUU..GAAG..AA
JGI24712J26585_10001668/13781-13845        CUGUAAAGGUAUAUU..UUGCUGUAG.GGC.A.AUA.UCCUC..............UUUUUAUC.............AAAGGGGAGUAU.ACU..GAAG..AG
NZ_KI518192.1/13030-13084                  CUGUAAAGGUAUG.UU.AGGCUGUAG.AGC.UAGUA.CUC...................GAAA...................GAGGCAU.ACC..GAAG..AA
NZ_JRJZ01000165.1/13067-13121              CUGUAAAGGUAUG.UU.AGGCUGUAG.AGC.UAGUA.CUC...................GAAA...................GAGGCAU.ACC..GAAG..AA
JGI994J12354_10000051/8355-8297            CUGUAAAGAUAUGUAGAGAGCUGUAG.AGC.CUUAA.UCCC..................AAAU..................GGGGUCAU.AUC..GAGG..AA
2227390564/241-183                         CUGUAAAGAUAUGUAGAGAGCUGUAG.AGC.CGUAA.UCCC..................AAAU..................GGGGUCAU.AUC..GAGG..AA
BMHBC_159667/548-606                       CUGUAAAGAUAUG.UU.GAGCCGUAG.AGC.C.GCGACCUUU.................UACA.................AAAGGACAU.AUC..GAUG..AA
NC_014632.1/1917483-1917425                CUGUAAAGGCAUG.UU.GAGCCGUAG.GGC.CACGA.CCUGA.................UUUU.................UCAGGGCAU.GCC..GAAG..AA
contig93332/673-734                        CUGUAAAGAUAUG.UU.G.GCUGUAG.AGC.CAUC..UCCG..................AAUUUAGGAAA...........CGGAACAU.AUC..GACG..AA
NLM024_scaffold20695_1/5661-5600           CUGUAAAGAUAUG.UU.G.GCUGUAG.AGC.CAUC..UCCG..................AAUUUAGGAAA...........CGGAACAU.AUC..GACG..AA
NLM023_scaffold45840_1/36496-36435         CUGUAAAGAUAUG.UU.G.GCUGUAG.AGC.CAUC..UCCG..................AAUUUAGGAAA...........CGGAACAU.AUC..GACG..AA
DOM005_scaffold13463_2/25370-25308         CUGUAAAGAUAUG.UU.G.GCCGUAG.GGC.CAUC..UCCG..................AGUUUUAGGAAG..........CGGAACAU.AUC..GAUG..AA
DOM010_scaffold83_2/2172-2233              CUGUAAAGAUAUG.GU.G.GCUGUAG.AGU.CAUC..CCCAU.................AAUCUGGAA............AUGGGCCAU.AUC..GAGG..AA
4448815.3_Contig41831/346-407              CUGUAAAGAUAUG.GU.G.GCUGUAG.AGU.CAUC..CCCAU.................AAUCUGGAA............AUGGGCCAU.AUC..GAGG..AA
NOF009_scaffold43353_2/13425-13364         CUGUAAAGAUAUG.GU.GAGCUGUAG.AGC.CAUC..CCCAA.................AAUAGGAA.............UUGGGACAU.AUC..GAGG..AA
NLM017_scaffold13921_5/472-411             CUGUAAAGAUAUG.GU.GAGCUGUAG.AGC.CAUC..CCCAA.................AAUAGGAA.............UUGGGACAU.AUC..GAGG..AA
UnmappedStool_Broad_C252318921/272-211     CUGUAAAGAUAUG.GU.GAGCUGUAG.AGC.CAUC..CCCAA.................AAUAGGAA.............UUGGGACAU.AUC..GAGG..AA
4491479.3_NODE_279/17428-17489             CUGUAAAGAUAUG.GU.GAGCUGUAG.AGC.CAUC..CCCAA.................AAUAGGAA.............UUGGGACAU.AUC..GAGG..AA
scaffold80362_1_V1.UC-17/2137-2199         CUGUAAAGAUAUG.GU.GAGUCGUAG.GAC.CAUC..CCCAU.................AAUCGCAGA............AUGGGACAU.AUC..GAGG..AA
NZ_JAAF01000042.1/1430-1492                CUGUAAAGAUAUG.GU.GAGCUGUAG.AGC.CAUC..CCCAU.................AAUCGCAGA............AUGGGACAU.AUC..GAGG..AA
NZ_JAAC01000019.1/1569-1631                CUGUAAAGAUAUG.GU.GAGCUGUAG.AGC.CAUC..CCCAU.................AAUCGCAGA............AUGGGACAU.AUC..GAGG..AA
NZ_AOJP01000008.1/52376-52314              CUGUAAAGAUAUG.GU.GAGCUGUAG.AGC.CAUC..CCCAU.................AAUCGCAGA............AUGGGACAU.AUC..GAGG..AA
NZ_JAAE01000021.1/16569-16507              CUGUAAAGAUAUG.GU.GAGCUGUAG.AGC.CAUC..CCCAU.................AAUCGCAGA............AUGGGACAU.AUC..GAGG..AA
NZ_GL988017.1/49167-49229                  CUGUAAAGAUAUG.GU.GAGCUGUAG.AGC.CAUC..CCCAU.................AAUCGCAGA............AUGGGACAU.AUC..GAGG..AA
SRS043422_LANL_scaffold_508/307-245        CUGUAAAGACAUG.GU.GAGUCGUAG.GAC.CAUC..CCCAU.................AAUUGCAGA............AUGGGACAU.GUC..GAAG..AA
SRS065099_LANL_scaffold_56436/892-954      CUGUAAAGACAUG.GU.GAGUCGUAG.GAU.CAUC..UCCAU.................AAUUGCAGA............AUGGGACAU.GUC..GAUG..AA
SRS016360_Baylor_scaffold_43492/448-510    CUGUAAAGACAUG.GU.GAGUCGUAG.GAC.CAUC..UCCAU.................AAUUGCAGA............AUGGGACAU.GUC..GAUG..AA
SRS015985_WUGC_scaffold_11687/350-288      CUGUAAAGACAUG.GU.GAGUCGUAG.GAC.CAUC..UCCAU.................AAUUGCAGA............AUGGGA.AUAGUC..GAUG..AA
SRS020340_Baylor_scaffold_22156/1355-1293  CUGUAAAGACAUG.GU.GAGUCGUAG.GAC.CAUC..UCCAU.................AAUUGUAGA............AUGGGACAU.GUC..GAUG..AA
SRS017025_C1636822/100-162                 CUGUAAAGACAUG.GU.GAGUCGUAG.GAC.CAUC..UCCAU.................AAUUGCAGA............AUGGGACAU.GUC..GAUG..AA
SRS013170_Baylor_scaffold_81941/481-543    CUGUAAAGACAUG.GU.GAGUCGUAG.GAC.CAUC..UCCAU.................AAUUGCAGA............AUGGGACAU.GUC..GAUG..AA
NZ_ATKG01000094.1/9304-9242                CUGUAAAGACAUG.GU.GAGUCGUAG.GAC.CAUC..UCCAU.................AAUUGCAGA............AUGGGACAU.GUC..GAUG..AA
SRS018157_Baylor_scaffold_655/18-80        CUGUAAAGACAUG.GU.GAGUCGUAG.GAC.CAUC..UCCAU.................AAUUGCAGA............AUGGGACAU.GUC..GAUG..AA
NZ_ALVD01000005.1/72312-72374              CUGUAAAGACAUG.GU.GAGUCGUAG.GAC.CAUC..UCCAU.................AAUUGCAGA............AUGGGACAU.GUC..GAUG..AA
SRS015470_WUGC_scaffold_62148/625-563      CUGUAAAGACAUG.GU.GAGUCGUAG.GAC.CAUC..UCCAU.................AAUUGCAGA............AUGGGAUAU.GUC..GAUG..AA
SRS063351_C704759/376-314                  CUGUAAAGACAUG.GU.GAGUCGUAG.GAC.CAUC..UCCAU.................AAUUGCAGA............AUGGAACAU.GUC..GAUG..AA
NZ_KI518461.1/1355250-1355188              CUGUAAAGACAUG.GU.GAGUCGUAG.GAC.CAUC..UCCAU.................AAUUGCAGA............AUGGAACAU.GUC..GAUG..AA
NZ_AXUR01000028.1/25993-25931              CUGUAAAGACAUG.GU.GAGUCGUAG.GAC.CAUC..UCCAU.................AAUUGCAGA............AUGGAACAU.GUC..GAUG..AA
SRS051930_LANL_scaffold_6191/3750-3812     CUGUAAAGACAUG.GU.GAGUCGUAG.GAC.CAUC..UCCAU.................AAUUACAGA............AUGGGACAU.GUC..GAUG..AA
SRS016541_C1528741/21-83                   CUGUAAAGACAUG.GU.GAGUCGUAG.GAC.CAUC..UCCAU.................AAUUGCAGA............AUGGGACAU.GUC..GAUG..AA
SRS012285_Baylor_scaffold_1782/425-487     CUGUAAAGACAUG.GU.GAGUCGUAG.GAC.CAUC..UCCAU.................AAUUGCAGA............AUGGGACAU.GUC..GAUG..AA
SRS017691_Baylor_scaffold_50060/518-580    CUGUAAAGACAUG.GU.GAGUCGUAG.GAC.CAUC..UCCAU.................AAUUGCAGA............AUGGGACAU.GUC..GAUG..AA
SRS018443_C3801805/470-532                 CUGUAAAGACAUG.GU.GAGUCGUAG.GAC.CAUC..UCCAU.................AAUUGCAGA............AUGGGACAU.GUC..GAUG..AA
SRS055378_LANL_scaffold_3069/20-84         CUGUAAAGACAUG.GU.GAGUCGUAG.GAC.CAUC..UCCAU.................AAUUGCAGA............AUGGGACAU.GUCUCGAUG..AA
SRS014476_C3341139/43-105                  CUGUAAAGACAUG.GU.GAGUCGUAG.GAC.CAUC..UCCAU.................AAUUGCAGA............AUGGGACAU.GUC..GAUG..AA
NZ_CM000440.1/860522-860584                CUGUAAAGACAUG.GU.GAGUCGUAG.GAC.CAUC..UCCAU.................AAUUGCAGA............AUGGGACAU.GUC..GAUG..AA
SRS064329_LANL_scaffold_32934/20-82        CUGUAAAGACAUG.GU.GAGUCGUAG.GAC.CAUC..UCCAU.................AAUUGCAGA............AUGGGACAU.GUC..GAUG..AA
Throat_LANL_C5780661/163-101               CUGUAAAGACAUG.GU.GAGUCGUAG.GAC.CAUC..UCCAU.................AAUUGCAGA............AUGGGACAU.GUC..GAUG..AA
SRS017120_Baylor_scaffold_81370/457-519    CUGUAAAGACAUG.GU.GAGUCGUAG.GAC.CAUC..UCCAU.................AAUUGCAGA............AUGGGACAU.GUC..GAUG..AA
SRS014692_WUGC_scaffold_12525/1378-1316    CUGUAAAGACAUG.GU.GAGUCGUAG.GAC.CAUC..UCCAU.................AAUUGCAGA............AUGGGACAU.GUC..GAUG..AA
SRS023930_C2177563/496-434                 CUGUAAAGACAUG.GU.GAGUCGUAG.GAC.CAUC..UCCAU.................AAUUGCAGA............AUGGGACAU.GUC..GAUG..AA
SRS011086_C2705778/490-552                 CUGUAAAGACAUG.GU.GAGUCGUAG.GAC.CAUC..UCCAU.................AAUUGCAGA............AUGGGACAU.GUC..GAUG..AA
SRS019128_WUGC_scaffold_1597/240-178       CUGUAAAGACAUG.GU.GAGUCGUAG.GAC.CAUC..UCCAU.................AAUUGCAGA............AUGGGACAU.GUC..GAUG..AA
NZ_JH378968.1/23656-23594                  CUGUAAAGACAUG.GU.GAGUCGUAG.GAC.CAUC..UCCAU.................AAUUGCAGA............AUGGGACAU.GUC..GAUG..AA
SRS016740_Baylor_scaffold_31792/2409-2347  CUGUAAAGACAUG.GU.GAGUCGUAG.GAC.CAUC..UCCAU.................AAUUGCAGA............AUGGGACAU.GUC..GAUG..AA
NZ_GG665896.1/54181-54119                  CUGUAAAGACAUG.GU.GAGUCGUAG.GAC.CAUC..UCCAU.................AAUUGCAGA............AUGGGACAU.GUC..GAUG..AA
NZ_KI391961.1/1115280-1115218              CUGUAAAGACAUG.GU.GAGUCGUAG.GAC.CAUC..UCCAU.................AAUUGCAGA............AUGGAACAU.GUC..GAUG..AA
SRS014107_C1350717/463-401                 CUGUAAAGACAUG.GU.GAGUCGUAG.GAC.CAUC..UCCAU.................AAUUGCAGA............AUGGAACAU.GUC..GAUG..AA
NC_003454.1/1944307-1944245                CUGUAAAGACAUG.GU.GAGUCGUAG.GAC.CAUC..UCCAU.................AAUUGCAGA............AUGGGACAU.GUC..GAUG..AA
SRS023538_C1261540/17-79                   CUGUAAAGACAUG.GU.GAGUCGUAG.GAC.CAUC..UCCAU.................AAUUGCAGA............AUGGGACAU.GUC..GAUG..AA
SRS024355_LANL_scaffold_106543/483-545     CUGUAAAGACAUG.GU.GAGUCGUAG.GAC.CAUC..UCCAU.................AAUUGCAGA............AUGGGACAU.GUC..GAUG..AA
SRS014477_C1639124/1216-1154               CUGUAAAGACAUG.GU.GAGUCGUAG.GAC.CAUC..UCCAU.................AAUUGCAGA............AUGGAACAU.GUC..GAUG..AA
SRS015062_WUGC_scaffold_604/27-89          CUGUAAAGACAUG.GU.GAGUCGUAG.GAC.CAUC..UCCAU.................AAUUGCAGA............AUGGAACAU.GUC..GAUG..AA
NZ_AABF02000152.1/665-603                  CUGUAAAGACAUG.GU.GAGUCGUAG.GAC.CAUC..UCCAU.................AAUUACAGA............AUGGAACAU.GUC..GAUG..AA
NC_021281.1/757767-757829                  CUGUAAAGACAUG.GU.GAGUCGUAG.GAC.CAUC..UCCAU.................AAUUGCAGA............AUGGAACAU.GUC..GAUG..AA
NZ_GL945391.1/1036500-1036438              CUGUAAAGACAUG.GU.GAGUCGUAG.GAC.CAUC..UCCAU.................AAUUGCAGA............AUGGAACAU.GUC..GAUG..AA
SRS011255_Baylor_scaffold_49939/316-254    CUGUAAAGACAUG.GU.GAGUCGUAG.GAC.CAUC..UCCAU.................AAUUGCAGA............AUGGAACAU.GUC..GAUG..AA
SRS017304_C1979295/442-380                 CUGUAAAGACAUG.GU.GAGUCGUAG.GAC.CAUC..UCCAU.................AAUUGCAGA............AUGGAACAU.GUC..GAUG..AA
SRS024289_LANL_scaffold_19647/348-286      CUGUAAAGACAUG.GU.GAGUCGUAG.GAC.CAUC..UCCAU.................AAUUGCAGA............AUGGAACAU.GUC..GAUG..AA
SRS017076_C2692026/484-546                 CUGUAAAGACAUG.GU.GAGUCGUAG.GAC.CAUC..UCCAU.................AAUUGCAGA............AUGGAACAU.GUC..GAUG..AA
SRS013946_WUGC_scaffold_10067/3701-3639    CUGUAAAGACAUG.GU.GAGUCGUAG.GAC.CAUC..UCCAU.................AAUUGCAGA............AUGGGACAU.GUC..GAUG..AA
NZ_KB906917.1/50468-50530                  CUGUAAAGACAUG.GU.GAGUCGUAG.GAC.CAUC..UCCAU.................AAUAGCAGA............AUGGGACAU.GUC..GAAG..AA
NZ_AUFS01000005.1/43017-43092              CUGUAAAGAUAUG.UU.GACCCGUAG.GGG.CGGUA.CUUUUGGGUGAAA.AUUCGGA.GUAA...............UCAAAAGGCAU.GUC..GAGG..AA
ASRL01000232.1/4597-4673                   CUGUAAAGAUAUG.UU.GACCUGUAG.AGG.CGAUA.CUUUUGGAUGAAAAAUUCGGA.GUAA...............UCAAAAGGCAU.GUC..GAGG..AA
ASRM01008875.1/376-300                     CUGUAAAGAUAUG.UU.GACCUGUAG.AGG.CGAUA.CUUUUGGAUGAAAAAUUCGGA.GUAA...............UCAAAAGGCAU.GUC..GAGG..AA
KGI_S1_ANT01_95m_c10046776/726-802         CUGUAAAGAUAUG.UU.GACCUGUAG.AGG.CGGUA.CUUUUGGAUGAAAAAUUCGAA.GUAA...............UCAAGAGGCAU.GUC..GAGG..AA
#=GC SS_cons                               .......((((((.<<.<-<<<____.>>>.>>>,..<<<<<<<<<.....>>>>.<<<..................>>>>>>>>,))).)))..,,,,..,,
//
