# Supplementary material for: Discovery of 20 novel ribosomal leader candidates in bacteria and archaea
Source: BMC Microbiol. 2020 May 24;20:130. doi: 10.1186/s12866-020-01823-6 (PMC7247131; doi:10.1186/s12866-020-01823-6)
Supplement: Supplementary file 4 — Additional file 4. Archive of machine-readable alignments for all r-leader motifs that include only nucleotides within the predicted motifs, and do not include any metadata. The alignments are appropriate for tasks such as performing homology searches or re-analysis of our predicted secondary structures. The alignments are stored in Stockholm format. [file 12866_2020_1823_MOESM4_ESM.zip › sto-just-motif/S6-S18-Chlorobi.sto]

# STOCKHOLM 1.0
#=GF ID S6-S18-Chlorobi
#=GF ORIGINAL_MOTIF 74	1316	0	0	refseq	25	chlorobi	jeremy	s35_45_55S100O5Min3	cmfinder		ethresh=2&nr=0	end
F3OLC3J01EL6Z5/180-92              UUGUCAGGUGGU.GAUUGUCUAUUUUUCCUU....AAAU.GAUGAUGCCGAGGGG.AGGCGG.UCUGCGCAAU.GCCGUU.UUCCCGCCAUUCUUGCAA
F3OLC3J02I9N18/405-486             UUGCAG.GUGGU.GAUUGUCAUUU.UCCU.......AAAUGAUGAUGCCGAGGGG..AGCGG.UCUGCGCAAU.GCCGU..UUUCCGC.AUUCUUGCAG
F3OLC3J01B4FHU/100-16              UUGCAG.GUGGUUGAUUGUCAUUU.UUCCU......AAAUGAUGAUGCCGAGGGA...GCGG.UCUGCGCAAU.GCCGUU.UUCCCGCCAUUCUUGCAA
NC_010803.1/167079-167163          UUGCAG.GUGGU.GAUUGUCAUUUUUCC.......GAAAUGAUGAUGCCGAGGGG..AACGG.UCUGCGCAAU.GCCGUU.UUCCCGCCAUUCUUGCAA
F3OLC3J01AOTFF/81-168              UUGCAG.GUGGU.GAUUGUCAUUU.UUCCU......AAAUGAUGAUGCCGAAGGGGGAGCGGGUCUGCGCAAU.GCCGUU.UUCCCGCCAUUCUUGCAA
F3OLC3J01ER1WJ/100-184             UUGCAG.GUGGU.GAUUGUCAUUU.UUCCU......AAAUGAUGAUGCCGAGGGG..AGCGG.UCUGCGCAAU.GCCGUU.UUCCCGCCAUUCUUGCAA
F3OLC3J02FQPPB/240-324             UUGCAG.GUGGU.GAUUGUCAUUU.UUCCU......AAAUGAUGAUGCCGAGGGG..AGCGG.UCUGCGCAAU.GCCGUU.UUCCCGCCAUUCUUGCAA
F3OLC3J02HKSSD/197-281             UUGCAG.GUGGU.GAUUGUCAUUU.UUCCU......AAAUGAUGAUGCCGAGGGG..AGCGG.UCUGCGCAAU.GCCGUU.UUCCCGCCAUUCUUGCAA
TB_FS08_3DRAFT_1000662/15648-15564 UUGCAG.GUGGU.GAUUGUCAUUU.UUCCU......AAAUGAUGAUGCCGAGGGG..AGCGG.UCUGCGCAAU.GCCGUU.UUCCCGCCAUUCUUGCAA
F3OLC3J01B90M6/80-164              UUGCAG.GUGGU.GAUUGUCAUUU.UUCCU......AAAUGAUGAUGCCGAGGGG..AGCGG.UCUGCGCAAU.GCCGUU.UUCCCGCCAUUCUUGCAA
F3OLC3J01CB09B/308-390             UUGCAG.GUGGU.GAUUGUCAUUU.UUCC.......AAAUGAUGAUGCCGAGGGG..AGCGG.UCUGCGCAAU.GCCGU..UUUCCGCCAUUCUUGCAA
NC_007514.1/109831-109904          UUGCUCGAUAGU.GUUCGCG.....UUGU...........UGUGAAGCCGCAGG...GCUGG.UAAGCGCAAA.GCCAGC.ACCUCGCUAU..GAGCAA
NC_010831.1/160217-160291          UUGCAA.GUGGU.GUUCAUG.....UGGUAU.........CCUGAAUCCAAGGGA...CAGG.GAUGCGCAAU.ACCUGA.UCCCCACCAU..UUGUAU
M750CN_1000441/2463-2386           UUGCAA.GUGGU.GUUCAUA.....GCUUA..........UAUGAAGCCAAGGAGCAUAUGG.GAUGCGCAAU.ACCAGUGUUCCCGCCAU..UUGCUU
M740_1006987/2342-2265             UUGCAA.GUGGU.GUUCAUA.....GCUUA..........UAUGAAGCCAAGGAGCAUAUGG.GAUGCGCAAU.ACCAGUGUUCCCGCCAU..UUGCUU
M590M2_1034735/176-99              UUGCAA.GUGGU.GUUCAUA.....GCUUA..........UAUGAAGCCAAGGAGCAUAUGG.GAUGCGCAAU.ACCAGUGUUCCCGCCAU..UUGCUU
M590M1_1003288/1442-1517           UGGUAA.AUGGU.GUUCCC......AAGUACC.........GUGAAUCCAAGGGG...UCGG.GAUGCGCAAUUACCGGAACCCCCGCCGU..UUGCCA
GooDraft_1000020/11816-11741       AUGCAA.AUGGU.GUUUGUGG....GUUU..........CCAUGAAGCCGUGGGG...CAGGGAUUGCGCAAU.ACCUGU.ACCCCGCCAU..UUGCCA
M740_1012895/3033-2959             ACGCAA.ACGGU.GUUCAUGC....GUG...........GCAUGAAGCCGCGAAA..GCAGG.GAUGCGCAAU.ACCUGC.UUUCCGCCAU..UUGCGC
NC_011027.1/129607-129681          ACGCAA.ACGGU.GUUCAUGC....GUG...........GCAUGAAGCCGCGAAA..GCAGG.GAUGCGCAAU.ACCUGC.UUUCCGCCAU..UUGCGC
M590M1_1000641/1709-1635           ACGCAA.ACGGU.GUUCAUGC....GUG...........GCAUGAAGCCGCGAAA..GCAGG.GAUGCGCAAU.ACCUGC.UUUCCGCCAU..UUGCGC
NC_002932.3/2020240-2020165        ACGCGA.AUGGU.GUUCGUGC....GUCC..........GCAUGAAGCCGUGAAA..GCAGG.GAUGCGCAAU.ACCUGU.UUUCCGCCAU..UUGCAC
NC_008639.1/2877490-2877409        UUGCAG.GUGGU.GUUCAUUU....UUUUUAAUUC....AGAUGAAUCCGCGGGG...CCGG.CUUGCGCAAU.GCCGUA.CCUUCGCCGU.CAUGCAA
NCBI_READ_1113216244664/966-897    UUGCGG.GUGGU.GU.UGCGU....UUAU..........GCGUGAAGCUU.GGG....UCCG.UGUGCGCAUC.CCGGAA..CCUC.CCGU..CUGCAA
NCBI_READ_1113298190517/98-23      UUGCGG.GUGGU.GUUUGCGU....UUUAUU........GCGUGAAGCCUUGGGU...CCGG.UGUGCGCAAU.CCCGGA.ACCUCGCCGU...CGCAA
NCBI_READ_1113316091948/650-726    UUGCGG.GUGGU.GUUUGCGU....UUUAUU........GCGUGAAGCCUUGGGU...CCGG.UGUGCGCAAU.CCCGGA.ACCUCGCCGU..CUGCAA
NCBI_READ_1112280131988/738-813    UUGCGG.GUGGU.GUUUGCGU....UUUAUU........GCGUGAAGCCUUGGGU...CC.G.UGUGCGCAAU.CCCGGA.ACCUCGCCGU..CUGCAA
NCBI_READ_1113316182926/890-964    UUGCGG.GUGGU.GUUUGCGU....UUUAUU........GCGUGAAGCCUUGGGU...C..G.UGUGCGCAAU.CCCGGA.ACCUCGCCGU..CUGCAA
NCBI_READ_1112280190525/291-367    UUGCGG.GUGGU.GUUUGCGU....UUUAUU........GCGUGAAGCCUUGGGU...CCGG.UGUGCGCAAU.CCCGGA.ACCUCGCCGU..CUGCAA
NCBI_READ_1113316081654/811-735    UUGCGG.GUGGU.GUUUGCGU....UUUAUU........GCGUGAAGCCUUGGGU...CCGG.UGUGCGCAAU.CCCGGA.ACCUCGCCGU..CUGCAA
NCBI_READ_1113021287689/859-784    UUGCGG.GUGGU.GUUUGCGU....UUUAUU........GCGUGAAGC.UUGGGU...CCGG.UGUGCGCAAU.CCCGGA.ACCUCGCCGU..CUGCAA
NCBI_READ_1113289126331/828-752    UUGCGG.GUGGU.GUUUGCGU....UUUAUU........GCGUGAAGCUUUGGGU...CCGG.UGUGCGCAAU.CCCGGA.ACCUCGCCGU..CUGCAA
NCBI_READ_1113215581360/190-114    UUGCGG.GUGGU.GUUUGCGU....UUUAUU........GCGUGAAGCCUUGGGU...CCGG.UGUGCGCAAU.CUCGGA.ACCUCGCCGU..CUGCAA
NCBI_READ_1113235389909/644-568    UUGCGG.GUGGU.GUUUGCGU....UUUAUU........GCGUGAAGCUUUGGGU...CCGG.UGUGCGCAAU.CCGGGA.ACCUCGCUGU..CUGCAA
NC_009337.1/202059-202135          UUGCGG.GCGGU.GUUUGCGCU...UUCU.........GGCGUGAAGCCGUGGGU...CCGG.UGUGCGCAAU.CCCGGA.ACCUCGCCGU..CUGCAA
NCBI_READ_1112308883715/917-846    UUUGCG.GGGGU.GU.UGCGU....UUAUU.........GCGUGAAGC..UUGGU...CCGG.UGUGCGCA.U.CCCGGA.ACCUCGCGUC..UGCAAG
NCBI_READ_1112280218812/990-917    AAUUGC.GGUGU.GUUUGCGU....UUAU..........GCGUGAAGC.UUGGGU...CC.G.UGUGCGCAAU.CCUGGA.ACCUCGCGUC.UGCAAGC
NCBI_READ_1113316170875/893-819    AUUUGC.GGUGU.GU.UGCGU....UUAUU.........GCGUGAAG.CUUGGGU...CCGG.UGUGCGCAAU.CCCGGA.ACCUCGCGUC.UGCAAGC
TB_FS08_3DRAFT_1000257/16727-16803 UUGCAG.AUGGU.GUUCC.CC....UUUAAU........GGUUGAAGCCGUGGGG...CUGA.UUAGCGCAAU.GUCAGA.CCCUCACCAU.AUUGCAA
NZ_AASE01000042.1/4661-4585        UUGCAG.AUGGU.GUUCAACGG...GAAA.........CCG.UGAAGCCGUGGGG...CUGG.UCUGCGCAAU.ACCGGA.CCCUCGCCGU.UUUGCAA
NC_011060.1/122430-122507          UUGCAG.AUGGU.GUUCACAGG...GAAA.........CCUUUGAAGCCGUGGGG...CUGG.UCUGCGCAAU.GCCAGA.CCCUCGCCAU.AUUGCAA
TB03JUN2009H_c1/2274-2351          UUGCAG.AUGGU.GUUCACAGG...GAGA.........CCUUUGAAGCCGUGGGG...CUGG.UCUGCGCAAU.ACCGGA.CCCUCGCCGU.UUUGCAA
NC_007512.1/128893-128969          UUGCAC.GCGGU.GUUCACGU....CUGAAC........GCGUGAAGCCGUGGGG...CCGG.UAUGCGCAAU.UCCGGA.CCCUCGCCGC..AUGCAA
#=GC SS_cons                       <<<<<<.(((((.(<<<<<<<<<<<..........>>>>>>>>>>>,,,,,<<<<...<<<<.__________._>>>>..>>>>))))))..>>>>>>
//
